# Supplementary material for: An electron-density point-cloud framework for robust protein-ligand interaction prediction
Source: Nat Commun. 2026 Jun 11;17:7424. doi: 10.1038/s41467-026-74196-5 (PMC13408660; doi:10.1038/s41467-026-74196-5)
Supplement: Supplementary file 3 — Supplementary Data 1 [file 41467_2026_74196_MOESM3_ESM.zip]

Archive with 45 entries (29 files):
- Supplementary Data 2/
- Supplementary Data 2/figure3/
- Supplementary Data 2/figure3/c/
- Supplementary Data 2/figure3/c/Alpha_comparison.pzfx
- Supplementary Data 2/figure3/d/
- Supplementary Data 2/figure3/d/DAVIS.pzfx
- Supplementary Data 2/figure4/
- Supplementary Data 2/figure4/c/
- Supplementary Data 2/figure4/c/time_conparison.pzfx
- Supplementary Data 2/figure4/i/
- Supplementary Data 2/figure4/i/Binary_complex_based.pzfx
- Supplementary Data 2/figure4/i/Binary_Random.pzfx
- Supplementary Data 2/figure4/i/Binary_Scaffold.pzfx
- Supplementary Data 2/figure4/i/Binary_Sequence_identity.pzfx
- Supplementary Data 2/figure4/j/
- Supplementary Data 2/figure4/j/Confidence_interval_complex_based.pzfx
- Supplementary Data 2/figure4/j/Confidence_interval_random.pzfx
- Supplementary Data 2/figure4/j/Confidence_interval_Scaffold.pzfx
- Supplementary Data 2/figure4/j/Confidence_interval_Sequence_identity.pzfx
- Supplementary Data 2/figure5/
- Supplementary Data 2/figure5/1bcu_ligand_interactions.pse
- Supplementary Data 2/figure5/3pxf_ligand_interactions.pse
- Supplementary Data 2/figure5/5wmt_ligand_interactions.pse
- Supplementary Data 2/figure5/6dar_ligand_interactions.pse
- Supplementary Data 2/figure6/
- Supplementary Data 2/figure6/4man/
- Supplementary Data 2/figure6/4man/4MAN_ZINC38931626.pse
- Supplementary Data 2/figure6/4man/4MAN_ZINC57101123.pse
- Supplementary Data 2/figure6/4man/4MAN_ZINC94753678.pse
- Supplementary Data 2/figure6/4oon/
- Supplementary Data 2/figure6/4oon/4OON_ZINC100909761.pse
- Supplementary Data 2/figure6/4oon/4OON_ZINC20012932.pse
- Supplementary Data 2/figure6/4oon/4OON_ZINC72905454.pse
- Supplementary Data 2/figure6/7rfs/
- Supplementary Data 2/figure6/7rfs/7RFS_ZINC5400830.pse
- Supplementary Data 2/figure6/7rfs/7RFS_ZINC78614594.pse
- Supplementary Data 2/figure6/7rfs/7RFS_ZINC80570849.pse
- Supplementary Data 2/figure7/
- Supplementary Data 2/figure7/b/
- Supplementary Data 2/figure7/b/time-rmsd.pzfx
- Supplementary Data 2/figure7/c/
- Supplementary Data 2/figure7/c/bcl2_navitoclax.pse
- Supplementary Data 2/figure7/c/bcl2_ZINC38931626.pse
- Supplementary Data 2/figure7/c/bcl2_ZINC57101123.pse
- Supplementary Data 2/figure7/c/bcl2_ZINC94753678.pse
