# Supplementary material for: An electron-density point-cloud framework for robust protein-ligand interaction prediction
Source: Nat Commun. 2026 Jun 11;17:7424. doi: 10.1038/s41467-026-74196-5 (PMC13408660; doi:10.1038/s41467-026-74196-5)
Supplement: Supplementary file 5 — Source Data [file 41467_2026_74196_MOESM5_ESM.zip]

Archive with 267 entries (202 files):
- Source Data_rev/figure3/
- Source Data_rev/figure3/b/
- Source Data_rev/figure3/b/data.csv
- Source Data_rev/figure3/c/
- Source Data_rev/figure3/c/Average.xlsx
- Source Data_rev/figure3/c/Summary.xlsx
- Source Data_rev/figure3/d/
- Source Data_rev/figure3/d/DAVIS.csv
- Source Data_rev/figure3/e/
- Source Data_rev/figure3/e/performance_MAE_DAVIS_reordered.xlsx
- Source Data_rev/figure4/
- Source Data_rev/figure4/b/
- Source Data_rev/figure4/b/Electron/
- Source Data_rev/figure4/b/Electron/PDBbind2013_electron.csv
- Source Data_rev/figure4/b/Electron/PDBbind2016_electron.csv
- Source Data_rev/figure4/b/Electron/PDBbind2019_electron.csv
- Source Data_rev/figure4/b/Gaussian_sample/
- Source Data_rev/figure4/b/Gaussian_sample/PDBbind2013_gaussian.csv
- Source Data_rev/figure4/b/Gaussian_sample/PDBbind2016_gaussian.csv
- Source Data_rev/figure4/b/Gaussian_sample/PDBbind2019_gaussian.csv
- Source Data_rev/figure4/c/
- Source Data_rev/figure4/c/cluster.csv
- Source Data_rev/figure4/c/GM_sampling.csv
- Source Data_rev/figure4/c/multiwfn.csv
- Source Data_rev/figure4/c/sparsification.csv
- Source Data_rev/figure4/c/time_comparison.xlsx
- Source Data_rev/figure4/c/xtb.csv
- Source Data_rev/figure4/e/
- Source Data_rev/figure4/e/angles=0/
- Source Data_rev/figure4/e/angles=0/2013.csv
- Source Data_rev/figure4/e/angles=0/2016.csv
- Source Data_rev/figure4/e/angles=0/2019.csv
- Source Data_rev/figure4/e/angles=105/
- Source Data_rev/figure4/e/angles=105/2013.csv
- Source Data_rev/figure4/e/angles=105/2016.csv
- Source Data_rev/figure4/e/angles=105/2019.csv
- Source Data_rev/figure4/e/angles=120/
- Source Data_rev/figure4/e/angles=120/2013.csv
- Source Data_rev/figure4/e/angles=120/2016.csv
- Source Data_rev/figure4/e/angles=120/2019.csv
- Source Data_rev/figure4/e/angles=135/
- Source Data_rev/figure4/e/angles=135/2013.csv
- Source Data_rev/figure4/e/angles=135/2016.csv
- Source Data_rev/figure4/e/angles=135/2019.csv
- Source Data_rev/figure4/e/angles=15/
- Source Data_rev/figure4/e/angles=15/2013.csv
- Source Data_rev/figure4/e/angles=15/2016.csv
- Source Data_rev/figure4/e/angles=15/2019.csv
- Source Data_rev/figure4/e/angles=150/
- Source Data_rev/figure4/e/angles=150/2013.csv
- Source Data_rev/figure4/e/angles=150/2016.csv
- Source Data_rev/figure4/e/angles=150/2019.csv
- Source Data_rev/figure4/e/angles=165/
- Source Data_rev/figure4/e/angles=165/2013.csv
- Source Data_rev/figure4/e/angles=165/2016.csv
- Source Data_rev/figure4/e/angles=165/2019.csv
- Source Data_rev/figure4/e/angles=180/
- Source Data_rev/figure4/e/angles=180/2013.csv
- Source Data_rev/figure4/e/angles=180/2016.csv
- Source Data_rev/figure4/e/angles=180/2019.csv
- Source Data_rev/figure4/e/angles=30/
- Source Data_rev/figure4/e/angles=30/2013.csv
- Source Data_rev/figure4/e/angles=30/2016.csv
- Source Data_rev/figure4/e/angles=30/2019.csv
- Source Data_rev/figure4/e/angles=45/
- Source Data_rev/figure4/e/angles=45/2013.csv
- Source Data_rev/figure4/e/angles=45/2016.csv
- Source Data_rev/figure4/e/angles=45/2019.csv
- Source Data_rev/figure4/e/angles=60/
- Source Data_rev/figure4/e/angles=60/2013.csv
- Source Data_rev/figure4/e/angles=60/2016.csv
- Source Data_rev/figure4/e/angles=60/2019.csv
- Source Data_rev/figure4/e/angles=75/
- Source Data_rev/figure4/e/angles=75/2013.csv
- Source Data_rev/figure4/e/angles=75/2016.csv
- Source Data_rev/figure4/e/angles=75/2019.csv
- Source Data_rev/figure4/e/angles=90/
- Source Data_rev/figure4/e/angles=90/2013.csv
- Source Data_rev/figure4/e/angles=90/2016.csv
- Source Data_rev/figure4/e/angles=90/2019.csv
- Source Data_rev/figure4/e/rotation_results.txt
- Source Data_rev/figure4/g/
- Source Data_rev/figure4/g/distortion_with_csv/
- Source Data_rev/figure4/g/distortion_with_csv/intra_ligand_rewire_0.00/
- Source Data_rev/figure4/g/distortion_with_csv/intra_ligand_rewire_0.00/test2013.csv
- Source Data_rev/figure4/g/distortion_with_csv/intra_ligand_rewire_0.00/test2016.csv
- Source Data_rev/figure4/g/distortion_with_csv/intra_ligand_rewire_0.00/test2019.csv
- Source Data_rev/figure4/g/distortion_with_csv/intra_ligand_rewire_0.05/
- Source Data_rev/figure4/g/distortion_with_csv/intra_ligand_rewire_0.05/test2013.csv
- Source Data_rev/figure4/g/distortion_with_csv/intra_ligand_rewire_0.05/test2016.csv
- Source Data_rev/figure4/g/distortion_with_csv/intra_ligand_rewire_0.05/test2019.csv
- Source Data_rev/figure4/g/distortion_with_csv/intra_ligand_rewire_0.10/
- Source Data_rev/figure4/g/distortion_with_csv/intra_ligand_rewire_0.10/test2013.csv
- Source Data_rev/figure4/g/distortion_with_csv/intra_ligand_rewire_0.10/test2016.csv
- Source Data_rev/figure4/g/distortion_with_csv/intra_ligand_rewire_0.10/test2019.csv
- Source Data_rev/figure4/g/distortion_with_csv/intra_ligand_rewire_0.15/
- Source Data_rev/figure4/g/distortion_with_csv/intra_ligand_rewire_0.15/test2013.csv
- Source Data_rev/figure4/g/distortion_with_csv/intra_ligand_rewire_0.15/test2016.csv
- Source Data_rev/figure4/g/distortion_with_csv/intra_ligand_rewire_0.15/test2019.csv
- Source Data_rev/figure4/g/distortion_with_csv/intra_ligand_rewire_0.20/
- Source Data_rev/figure4/g/distortion_with_csv/intra_ligand_rewire_0.20/test2013.csv
- Source Data_rev/figure4/g/distortion_with_csv/intra_ligand_rewire_0.20/test2016.csv
- Source Data_rev/figure4/g/distortion_with_csv/intra_ligand_rewire_0.20/test2019.csv
- Source Data_rev/figure4/g/distortion_with_csv/intra_ligand_rewire_0.25/
- Source Data_rev/figure4/g/distortion_with_csv/intra_ligand_rewire_0.25/test2013.csv
- Source Data_rev/figure4/g/distortion_with_csv/intra_ligand_rewire_0.25/test2016.csv
- Source Data_rev/figure4/g/distortion_with_csv/intra_ligand_rewire_0.25/test2019.csv
- Source Data_rev/figure4/g/distortion_with_csv/intra_ligand_rewire_0.30/
- Source Data_rev/figure4/g/distortion_with_csv/intra_ligand_rewire_0.30/test2013.csv
- Source Data_rev/figure4/g/distortion_with_csv/intra_ligand_rewire_0.30/test2016.csv
- Source Data_rev/figure4/g/distortion_with_csv/intra_ligand_rewire_0.30/test2019.csv
- Source Data_rev/figure4/g/distortion_with_csv/intra_ligand_rewire_0.35/
- Source Data_rev/figure4/g/distortion_with_csv/intra_ligand_rewire_0.35/test2013.csv
- Source Data_rev/figure4/g/distortion_with_csv/intra_ligand_rewire_0.35/test2016.csv
- Source Data_rev/figure4/g/distortion_with_csv/intra_ligand_rewire_0.35/test2019.csv
- Source Data_rev/figure4/g/distortion_with_csv/intra_ligand_rewire_0.40/
- Source Data_rev/figure4/g/distortion_with_csv/intra_ligand_rewire_0.40/test2013.csv
- Source Data_rev/figure4/g/distortion_with_csv/intra_ligand_rewire_0.40/test2016.csv
- Source Data_rev/figure4/g/distortion_with_csv/intra_ligand_rewire_0.40/test2019.csv
- Source Data_rev/figure4/g/distortion_with_csv/intra_ligand_rewire_0.45/
- Source Data_rev/figure4/g/distortion_with_csv/intra_ligand_rewire_0.45/test2013.csv
- Source Data_rev/figure4/g/distortion_with_csv/intra_ligand_rewire_0.45/test2016.csv
- Source Data_rev/figure4/g/distortion_with_csv/intra_ligand_rewire_0.45/test2019.csv
- Source Data_rev/figure4/g/distortion_with_csv/intra_ligand_rewire_0.50/
- Source Data_rev/figure4/g/distortion_with_csv/intra_ligand_rewire_0.50/test2013.csv
- Source Data_rev/figure4/g/distortion_with_csv/intra_ligand_rewire_0.50/test2016.csv
- Source Data_rev/figure4/g/distortion_with_csv/intra_ligand_rewire_0.50/test2019.csv
- Source Data_rev/figure4/g/distortion_with_csv/intra_ligand_rewire_0.55/
- Source Data_rev/figure4/g/distortion_with_csv/intra_ligand_rewire_0.55/test2013.csv
- Source Data_rev/figure4/g/distortion_with_csv/intra_ligand_rewire_0.55/test2016.csv
- Source Data_rev/figure4/g/distortion_with_csv/intra_ligand_rewire_0.55/test2019.csv
- Source Data_rev/figure4/g/distortion_with_csv/intra_ligand_rewire_0.60/
- Source Data_rev/figure4/g/distortion_with_csv/intra_ligand_rewire_0.60/test2013.csv
- Source Data_rev/figure4/g/distortion_with_csv/intra_ligand_rewire_0.60/test2016.csv
- Source Data_rev/figure4/g/distortion_with_csv/intra_ligand_rewire_0.60/test2019.csv
- Source Data_rev/figure4/g/distortion_with_csv/intra_ligand_rewire_0.65/
- Source Data_rev/figure4/g/distortion_with_csv/intra_ligand_rewire_0.65/test2013.csv
- Source Data_rev/figure4/g/distortion_with_csv/intra_ligand_rewire_0.65/test2016.csv
- Source Data_rev/figure4/g/distortion_with_csv/intra_ligand_rewire_0.65/test2019.csv
- Source Data_rev/figure4/g/distortion_with_csv/intra_ligand_rewire_0.70/
- Source Data_rev/figure4/g/distortion_with_csv/intra_ligand_rewire_0.70/test2013.csv
- Source Data_rev/figure4/g/distortion_with_csv/intra_ligand_rewire_0.70/test2016.csv
- Source Data_rev/figure4/g/distortion_with_csv/intra_ligand_rewire_0.70/test2019.csv
- Source Data_rev/figure4/g/distortion_with_csv/intra_ligand_rewire_0.75/
- Source Data_rev/figure4/g/distortion_with_csv/intra_ligand_rewire_0.75/test2013.csv
- Source Data_rev/figure4/g/distortion_with_csv/intra_ligand_rewire_0.75/test2016.csv
- Source Data_rev/figure4/g/distortion_with_csv/intra_ligand_rewire_0.75/test2019.csv
- Source Data_rev/figure4/g/distortion_with_csv/intra_ligand_rewire_0.80/
- Source Data_rev/figure4/g/distortion_with_csv/intra_ligand_rewire_0.80/test2013.csv
- Source Data_rev/figure4/g/distortion_with_csv/intra_ligand_rewire_0.80/test2016.csv
- Source Data_rev/figure4/g/distortion_with_csv/intra_ligand_rewire_0.80/test2019.csv
- Source Data_rev/figure4/g/distortion_with_csv/intra_ligand_rewire_0.85/
- Source Data_rev/figure4/g/distortion_with_csv/intra_ligand_rewire_0.85/test2013.csv
- Source Data_rev/figure4/g/distortion_with_csv/intra_ligand_rewire_0.85/test2016.csv
- Source Data_rev/figure4/g/distortion_with_csv/intra_ligand_rewire_0.85/test2019.csv
- Source Data_rev/figure4/g/distortion_with_csv/intra_ligand_rewire_0.90/
- Source Data_rev/figure4/g/distortion_with_csv/intra_ligand_rewire_0.90/test2013.csv
- Source Data_rev/figure4/g/distortion_with_csv/intra_ligand_rewire_0.90/test2016.csv
- Source Data_rev/figure4/g/distortion_with_csv/intra_ligand_rewire_0.90/test2019.csv
- Source Data_rev/figure4/g/graph_distortion_results.txt
- Source Data_rev/figure4/i/
- Source Data_rev/figure4/i/Complex_based.xlsx
- Source Data_rev/figure4/i/Random.xlsx
- Source Data_rev/figure4/i/Scaffold.xlsx
- Source Data_rev/figure4/i/Sequence_identity.xlsx
- Source Data_rev/figure4/j/
- Source Data_rev/figure4/j/Confidence_interval_complex_based.xlsx
- Source Data_rev/figure4/j/Confidence_interval_random.xlsx
- Source Data_rev/figure4/j/Confidence_interval_Scaffold.xlsx
- Source Data_rev/figure4/j/Confidence_interval_Sequence_identity.xlsx
- Source Data_rev/figure5/
- Source Data_rev/figure5/1bcu.pdb
- Source Data_rev/figure5/3pxf.pdb
- Source Data_rev/figure5/5wmt.pdb
- Source Data_rev/figure5/6dar.pdb
- Source Data_rev/figure6/
- Source Data_rev/figure6/4man/
- Source Data_rev/figure6/4man/4MAN_ZINC38931626.pdb
- Source Data_rev/figure6/4man/4MAN_ZINC57101123.pdb
- Source Data_rev/figure6/4man/4MAN_ZINC94753678.pdb
- Source Data_rev/figure6/4oon/
- Source Data_rev/figure6/4oon/4OON_ZINC100909761.pdb
- Source Data_rev/figure6/4oon/4OON_ZINC20012932.pdb
- Source Data_rev/figure6/4oon/4OON_ZINC72905454.pdb
- Source Data_rev/figure6/7rfs/
- Source Data_rev/figure6/7rfs/7RFS_ZINC5400830.pdb
- Source Data_rev/figure6/7rfs/7RFS_ZINC78614594.pdb
- Source Data_rev/figure6/7rfs/7RFS_ZINC80570849.pdb
- Source Data_rev/figure7/
- Source Data_rev/figure7/a/
- Source Data_rev/figure7/a/6gl8_top10000_sa_scscore.csv
- Source Data_rev/figure7/b/
- Source Data_rev/figure7/b/final_configurations/
- Source Data_rev/figure7/b/final_configurations/bcl2_Navitoclax.pdb
- Source Data_rev/figure7/b/final_configurations/bcl2_ZINC38931626.pdb
- Source Data_rev/figure7/b/final_configurations/bcl2_ZINC57101123.pdb
- Source Data_rev/figure7/b/final_configurations/bcl2_ZINC94753678.pdb
- Source Data_rev/figure7/b/initial_configurations/
- Source Data_rev/figure7/b/initial_configurations/bcl2_Navitoclax_out.pdbqt
- Source Data_rev/figure7/b/initial_configurations/bcl2_protein.pdbqt
- Source Data_rev/figure7/b/initial_configurations/bcl2_ZINC38921626_out.pdbqt
- Source Data_rev/figure7/b/initial_configurations/bcl2_ZINC57101123_out.pdbqt
- Source Data_rev/figure7/b/initial_configurations/bcl2_ZINC94753678_out.pdbqt
- Source Data_rev/figure7/b/time-rmsd.xlsx
- Source Data_rev/figure7/c/
- Source Data_rev/figure7/c/B-cell lymphoma-2.pdb
- Source Data_rev/figure7/c/bcl2_navitoclax.pdb
- Source Data_rev/figure7/c/bcl2_ZINC38931626.pdb
- Source Data_rev/figure7/c/bcl2_ZINC57101123.pdb
- Source Data_rev/figure7/c/bcl2_ZINC94753678.pdb
- Source Data_rev/figure7/c/Navitoclax.mol2
- Source Data_rev/figure7/c/ZINC38931626.mol2
- Source Data_rev/figure7/c/ZINC57101123.mol2
- Source Data_rev/figure7/c/ZINC94753678.mol2
- Source Data_rev/ncomms-Ecloudbind-source-data.xlsx
- Source Data_rev/supplementary_figure1/
- Source Data_rev/supplementary_figure1/fold0.csv
- Source Data_rev/supplementary_figure1/fold1.csv
- Source Data_rev/supplementary_figure1/fold2.csv
- Source Data_rev/supplementary_figure1/fold3.csv
- Source Data_rev/supplementary_figure1/fold4.csv
- Source Data_rev/supplementary_figure1/fold5.csv
- Source Data_rev/supplementary_figure1/fold6.csv
- Source Data_rev/supplementary_figure1/fold7.csv
- Source Data_rev/supplementary_figure1/fold8.csv
- Source Data_rev/supplementary_figure1/fold9.csv
- Source Data_rev/supplementary_figure2/
- Source Data_rev/supplementary_figure2/F_output_with_density_overall.csv
- Source Data_rev/supplementary_figure2/FE_output_with_density_overall.csv
- Source Data_rev/supplementary_figure2/H_output_with_density_overall.csv
- Source Data_rev/supplementary_figure2/N_output_with_density_overall.csv
- Source Data_rev/supplementary_figure2/O_output_with_density_overall.csv
- Source Data_rev/supplementary_figure2/S_output_with_density_overall.csv
- Source Data_rev/supplementary_figure3/
- Source Data_rev/supplementary_figure3/1q8t_pocket.xyz
- Source Data_rev/supplementary_figure3/2xbv_pocket.xyz
- Source Data_rev/supplementary_figure3/3ao4_pocket.xyz
- Source Data_rev/supplementary_figure3/4ty7_pocket.xyz
- Source Data_rev/supplementary_tabel2/
- Source Data_rev/supplementary_tabel2/best_model_ours/
- Source Data_rev/supplementary_tabel2/best_model_ours/best_model_ECloudbind.pt
- Source Data_rev/supplementary_tabel2/train_results_Ours.xlsx
- Source Data_rev/train_val_csv/
- Source Data_rev/train_val_csv/cross_validation/
- Source Data_rev/train_val_csv/cross_validation/train_fold_0.csv
- Source Data_rev/train_val_csv/cross_validation/train_fold_1.csv
- Source Data_rev/train_val_csv/cross_validation/train_fold_2.csv
- Source Data_rev/train_val_csv/cross_validation/train_fold_3.csv
- Source Data_rev/train_val_csv/cross_validation/train_fold_4.csv
- Source Data_rev/train_val_csv/cross_validation/train_fold_5.csv
- Source Data_rev/train_val_csv/cross_validation/train_fold_6.csv
- Source Data_rev/train_val_csv/cross_validation/train_fold_7.csv
- Source Data_rev/train_val_csv/cross_validation/train_fold_8.csv
- Source Data_rev/train_val_csv/cross_validation/train_fold_9.csv
- Source Data_rev/train_val_csv/cross_validation/val_fold_0.csv
- Source Data_rev/train_val_csv/cross_validation/val_fold_1.csv
- Source Data_rev/train_val_csv/cross_validation/val_fold_2.csv
- Source Data_rev/train_val_csv/cross_validation/val_fold_3.csv
- Source Data_rev/train_val_csv/cross_validation/val_fold_4.csv
- Source Data_rev/train_val_csv/cross_validation/val_fold_5.csv
- Source Data_rev/train_val_csv/cross_validation/val_fold_6.csv
- Source Data_rev/train_val_csv/cross_validation/val_fold_7.csv
- Source Data_rev/train_val_csv/cross_validation/val_fold_8.csv
- Source Data_rev/train_val_csv/cross_validation/val_fold_9.csv
- Source Data_rev/train_val_csv/test2013.csv
- Source Data_rev/train_val_csv/test2016.csv
- Source Data_rev/train_val_csv/test2019.csv
