# Supplementary material for: An electron-density point-cloud framework for robust protein-ligand interaction prediction
Source: Nat Commun. 2026 Jun 11;17:7424. doi: 10.1038/s41467-026-74196-5 (PMC13408660; doi:10.1038/s41467-026-74196-5)
Supplement: Supplementary file 5 — Source Data [file 41467_2026_74196_MOESM5_ESM.zip › Source Data_rev/figure3/b/data.csv]

model	source_row	resolution	value
DMFF	1	2	1.467422
DMFF	2	2	2.894717
DMFF	3	2.1	1.804554
DMFF	4	2.1	1.541342
DMFF	5	2.15	2.555506
DMFF	6	2.1	2.463125
DMFF	7	2.1	4.377607
DMFF	8	2	4.409075
DMFF	9	2	0.050053
DMFF	10	2	0.661429
DMFF	11	1.55	0.688702
DMFF	12	1.55	0.352317
DMFF	13	1.55	1.552263
DMFF	14	1.85	1.858276
DMFF	15	1.67	0.018856
DMFF	16	2	0.930972
DMFF	17	2	1.397869
DMFF	18	1.8	0.204823
DMFF	19	2	0.438993
DMFF	20	1.9	0.791398
DMFF	21	1.2	0.051603
DMFF	22	1.2	1.416143
DMFF	23	2	1.447885
DMFF	24	2	1.250783
DMFF	25	1.15	0.711913
DMFF	26	1.15	2.500475
DMFF	27	1.7	2.999141
DMFF	28	1.7	0.833729
DMFF	29	1.8	1.857567
DMFF	30	2.1	1.292993
DMFF	31	2.1	0.086617
DMFF	32	1.97	0.329797
DMFF	33	1.97	1.695213
DMFF	34	1.97	0.003222
DMFF	35	1.85	1.684124
DMFF	36	1.85	0.132159
DMFF	37	2	1.819238
DMFF	38	1.5	1.823512
DMFF	39	1.5	0.649027
DMFF	40	1.65	1.828661
DMFF	41	1.65	0.757805
DMFF	42	2.25	1.281796
DMFF	43	2.25	0.507825
DMFF	44	2.5	1.024554
DMFF	45	2.5	1.515735
DMFF	46	2.3	1.537947
DMFF	47	1.55	1.02231
DMFF	48	1.55	0.399358
DMFF	49	2.5	0.386608
DMFF	50	1.85	2.475567
DMFF	51	1.9	2.471656
DMFF	52	2.27	2.414896
DMFF	53	1.85	0.736765
DMFF	54	2.3	0.413891
DMFF	55	1.1	1.535868
DMFF	56	1.1	0.422617
DMFF	57	2.4	0.196745
DMFF	58	2.4	1.199937
DMFF	59	2.4	2.535364
DMFF	60	2.4	0.691773
DMFF	61	1.66	0.191235
DMFF	62	1.98	1.285046
DMFF	63	1.85	0.183569
DMFF	64	1.91	0.126995
DMFF	65	1.91	1.562671
DMFF	66	1.33	0.742371
DMFF	67	2	1.274742
DMFF	68	2	3.385623
DMFF	69	1.96	1.333884
DMFF	70	1.67	4.089724
DMFF	71	1.96	0.101629
DMFF	72	1.96	0.378633
DMFF	73	1.63	0.433431
DMFF	74	1.63	1.809836
DMFF	75	1.95	1.649555
DMFF	76	1.9	0.623701
DMFF	77	1.9	4.336261
DMFF	78	2.03	1.771273
DMFF	79	2.03	0.131335
DMFF	80	1.39	1.841194
DMFF	81	1.48	0.007442
DMFF	82	1.48	1.299329
DMFF	83	2	0.729496
DMFF	84	2	0.551806
DMFF	85	1.9	1.185771
DMFF	86	1.27	0.406858
DMFF	87	1.27	0.080921
DMFF	88	2	1.322712
DMFF	89	2.1	0.569561
DMFF	90	2.1	0.633407
DMFF	91	1.8	0.085431
DMFF	92	1.8	0.901813
DMFF	93	1.75	0.933429
DMFF	94	1.5	0.589807
DMFF	95	1.5	1.88081
DMFF	96	1.95	0.627771
DMFF	97	2.1	0.967154
DMFF	98	2.1	0.937673
DMFF	99	1.5	0.87573
DMFF	100	1.5	0.034136
DMFF	101	1.5	1.241315
DMFF	102	2.1	0.79987
DMFF	103	2.39	2.557602
DMFF	104	1.55	1.738142
DMFF	105	1.95	1.469929
DMFF	106	1.9	0.123147
DMFF	107	1.9	0.25725
DMFF	108	1.74	1.706545
DMFF	109	2	0.104663
DMFF	110	2	2.614347
DMFF	111	2	0.80771
DMFF	112	1.8	1.296474
DMFF	113	1.8	0.396732
DMFF	114	2.4	0.523447
DMFF	115	2	1.087432
DMFF	116	2	2.121746
DMFF	117	1.9	0.369504
DMFF	118	1.9	2.459492
DMFF	119	1.65	0.367441
DMFF	120	1.65	2.305637
DMFF	121	1.52	0.618617
DMFF	122	1.48	1.746851
DMFF	123	1.22	1.722616
DMFF	124	1.22	1.555097
DMFF	125	1.8	4.590916
DMFF	126	1.52	3.418891
DMFF	127	1.7	0.661912
DMFF	128	2.1	4.607085
DMFF	129	2.1	1.122449
DMFF	130	2.45	0.572626
DMFF	131	1.55	0.830787
DMFF	132	1.55	0.160316
DMFF	133	1.26	4.041087
DMFF	134	1.4	1.712299
DMFF	135	1.73	0.432094
DMFF	136	1.73	0.105461
DMFF	137	2	0.366728
DMFF	138	2	2.861638
DMFF	139	1.85	1.335048
DMFF	140	2.29	2.374394
DMFF	141	2.29	0.342719
DMFF	142	2.15	0.769722
DMFF	143	2.15	0.063061
DMFF	144	2.2	0.981732
DMFF	145	2	0.312711
DMFF	146	2	0.305231
DMFF	147	2	0.58255
DMFF	148	1.61	0.079272
DMFF	149	1.6	0.927535
DMFF	150	2.5	0.167237
DMFF	151	2.5	0.763144
DMFF	152	2	0.737705
DMFF	153	2.2	1.180352
DMFF	154	1.81	0.178423
DMFF	155	2.1	1.55118
DMFF	156	2.2	1.52941
DMFF	157	2.2	0.047487
DMFF	158	2.2	1.37335
DMFF	159	1.65	1.515963
DMFF	160	1.95	1.86372
DMFF	161	1.95	1.043488
DMFF	162	1.94	0.295401
DMFF	163	1.84	0.627365
DMFF	164	1.84	0.299227
DMFF	165	1.84	2.971803
DMFF	166	2.3	1.321298
DMFF	167	2.3	1.199535
DMFF	168	1.8	0.278674
DMFF	169	2.42	2.481339
DMFF	170	2.42	0.003976
DMFF	171	1.75	0.240944
DMFF	172	1.75	0.715399
DMFF	173	2.2	2.426637
DMFF	174	2.2	0.654658
DMFF	175	1.8	0.701273
DMFF	176	1.8	0.989146
DMFF	177	2	0.484084
DMFF	178	2.5	0.438134
DMFF	179	2.5	0.696441
DMFF	180	1.73	1.338415
DMFF	181	1.73	0.739553
DMFF	182	1.73	0.646468
DMFF	183	1.55	0.087894
DMFF	184	1.5	0.762033
DMFF	185	1.5	1.37361
DMFF	186	1.9	0.080875
DMFF	187	1.35	0.482929
DMFF	188	1.35	0.27298
DMFF	189	1.35	0.087127
DMFF	190	1.5	0.431483
DMFF	191	1.5	0.478456
DMFF	192	1.5	0.438577
DMFF	193	1.5	0.194316
DMFF	194	1.8	0.526357
DMFF	195	1.8	0.476535
DMFF	196	1.8	1.931787
DMFF	197	1.8	0.64301
DMFF	198	1.8	0.336361
DMFF	199	2.07	0.920795
DMFF	200	2.07	0.246912
DMFF	201	2	0.602614
DMFF	202	2	0.189897
DMFF	203	1.21	0.538997
DMFF	204	1.21	0.975538
DMFF	205	1.21	1.444479
DMFF	206	1.21	0.7649
DMFF	207	2.3	0.321568
DMFF	208	2.3	0.237636
DMFF	209	1.7	0.178366
DMFF	210	1.4	1.399538
DMFF	211	1.4	1.063152
DMFF	212	1.8	0.947873
DMFF	213	1.8	0.038418
DMFF	214	1.76	0.049287
DMFF	215	2.1	0.88439
DMFF	216	2.1	0.300125
DMFF	217	2.1	1.162135
DMFF	218	2.1	0.31549
DMFF	219	2.1	0.745248
DMFF	220	1.9	2.419803
DMFF	221	1.9	1.152966
DMFF	222	1.8	0.80333
DMFF	223	1.45	1.524998
DMFF	224	1.49	0.789185
DMFF	225	1.44	0.101269
DMFF	226	1.44	0.57456
DMFF	227	1.44	0.360878
DMFF	228	1.38	0.393507
DMFF	229	1.38	0.691442
DMFF	230	1.38	1.427744
DMFF	231	1.85	0.39411
DMFF	232	1.85	3.182481
DMFF	233	1.85	0.017698
DMFF	234	1.73	1.266573
DMFF	235	1.73	2.79541
DMFF	236	1.68	0.899716
DMFF	237	1.68	0.014594
DMFF	238	1.68	1.487609
DMFF	239	1.39	2.646141
DMFF	240	1.39	0.330769
DMFF	241	1.39	1.965724
DMFF	242	2.4	0.816339
DMFF	243	2.4	0.009588
DMFF	244	2.4	1.693948
DMFF	245	2	0.203388
DMFF	246	2	0.982528
DMFF	247	2	1.155378
DMFF	248	1.6	0.571815
DMFF	249	1.6	0.013893
DMFF	250	2.47	0.199415
DMFF	251	2.35	0.706614
DMFF	252	2.35	0.079272
DMFF	253	2.35	0.784925
DMFF	254	2	0.361132
DMFF	255	2	0.017425
DMFF	256	2.3	0.756503
DMFF	257	2.3	0.918177
DMFF	258	2.11	0.317935
DMFF	259	2.24	2.32205
DMFF	260	2.24	0.642703
DMFF	261	1.45	0.571162
DMFF	262	2.48	0.17356
DMFF	263	1.7	0.093811
DMFF	264	1.52	0.034912
DMFF	265	1.52	2.361315
DMFF	266	1.52	0.174445
DMFF	267	1.6	0.839567
DMFF	268	1.6	0.666482
DMFF	269	1.42	0.33989
DMFF	270	1.7	0.001118
DMFF	271	1.7	1.093573
DMFF	272	1.6	0.430732
DMFF	273	1.75	1.616364
DMFF	274	1.75	2.897948
DMFF	275	1.44	1.984929
DMFF	276	2	1.43641
DMFF	277	2	1.294896
DMFF	278	1.86	1.362624
DMFF	279	1.86	2.426637
DMFF	280	1.86	1.227676
DMFF	281	1.86	2.154981
DMFF	282	1.95	0.153047
DMFF	283	1.95	0.670319
DMFF	284	2.05	0.401591
DMFF	285	2.45	0.851921
DMFF	286	2.45	0.017524
DMFF	287	2.2	0.579155
DMFF	288	2.2	0.433785
DMFF	289	2.4	3.076453
DMFF	290	2	0.028197
DMFF	291	1.67	0.474223
DMFF	292	2.3	0.862661
DMFF	293	1.9	1.358064
DMFF	294	2.35	3.402478
DMFF	295	1.93	0.030004
DMFF	296	1.93	0.431931
DMFF	297	1.93	0.333906
DMFF	298	2.09	0.089071
DMFF	299	2	1.500682
DMFF	300	2	0.15495
DMFF	301	2	0.508225
DMFF	302	1.85	0.379687
DMFF	303	1.85	0.884798
DMFF	304	1.85	0.20699
DMFF	305	1.85	0.259951
DMFF	306	1.9	0.427778
DMFF	307	1.9	0.235621
DMFF	308	1.9	0.184193
DMFF	309	2.05	2.071334
DMFF	310	2.05	0.601068
DMFF	311	2.4	1.334635
DMFF	312	2.1	0.685259
DMFF	313	1.75	0.12053
DMFF	314	2.2	1.294201
DMFF	315	2.2	0.915071
DMFF	316	1.7	0.888356
DMFF	317	2	0.262843
DMFF	318	2	0.88439
DMFF	319	2	0.4025
DMFF	320	2	0.227566
DMFF	321	1.65	3.568372
DMFF	322	1.99	0.039276
DMFF	323	2.1	0.253111
DMFF	324	2.1	0.163133
DMFF	325	2.45	2.569756
DMFF	326	2.45	0.315215
DMFF	327	2.1	0.990642
DMFF	328	2.1	0.005494
DMFF	329	2.1	2.542954
DMFF	330	2.4	0.051765
DMFF	331	2.09	1.078973
DMFF	332	2.09	0.427145
DMFF	333	1.9	0.290842
DMFF	334	2.2	1.251156
DMFF	335	2.2	1.427744
DMFF	336	2.1	1.981443
DMFF	337	1.93	0.744518
DMFF	338	1.93	1.135138
DMFF	339	1.4	1.523433
DMFF	340	1.4	2.565156
DMFF	341	1.4	0.035795
DMFF	342	1.56	0.110968
DMFF	343	2.09	3.182482
DMFF	344	2	2.688413
DMFF	345	1.03	3.826301
DMFF	346	2.92	0.099657
DMFF	347	1.88	0.310153
DMFF	348	1.88	0.642761
DMFF	349	1.88	0.068166
DMFF	350	2.84	0.2291
DMFF	351	2.84	0.077272
DMFF	352	1.59	0.322172
DMFF	353	1.59	1.368188
DMFF	354	1.65	0.263512
DMFF	355	1.65	1.224598
DMFF	356	2.52	0.091168
DMFF	357	1.76	0.283305
DMFF	358	2.4	2.128589
DMFF	359	2.4	1.07102
DMFF	360	2.22	0.346837
DMFF	361	1.03	0.329632
DMFF	362	1.6	3.584664
DMFF	363	1.6	0.796136
DMFF	364	2.62	0.087118
DMFF	365	2.62	0.169318
DMFF	366	1.42	2.793549
DMFF	367	1.42	2.255143
DMFF	368	1.37	0.967931
DMFF	369	2.7	0.355229
DMFF	370	2.7	0.763522
DMFF	371	2.7	2.519456
DMFF	372	2.6	2.046155
DMFF	373	2.73	0.240053
DMFF	374	2.37	0.828415
DMFF	375	2.7	1.991907
DMFF	376	2.7	4.30425
DMFF	377	2.4	0.359726
DMFF	378	1.9	2.050142
DMFF	379	1.9	0.700119
DMFF	380	1.2	0.23278
DMFF	381	1.2	0.034307
DMFF	382	1.2	1.263186
DMFF	383	2.5	0.029616
DMFF	384	2.5	0.546626
DMFF	385	1.44	0.019176
DMFF	386	1.44	0.936535
DMFF	387	2.62	2.533116
DMFF	388	2.62	2.111886
DMFF	389	2.1	0.003806
DMFF	390	2.1	0.354989
DMFF	391	1.81	1.576527
DMFF	392	1.45	1.366173
DMFF	393	1.56	1.488235
DMFF	394	1.3	1.616603
DMFF	395	1.3	0.585417
DMFF	396	1.3	1.733823
DMFF	397	1.49	1.620961
DMFF	398	1.49	1.909563
DMFF	399	2.23	0.846789
DMFF	400	2.27	0.976927
DMFF	401	2.62	0.622274
DMFF	402	1.2	0.105312
DMFF	403	1.55	1.472958
DMFF	404	1.55	2.837778
DMFF	405	2.64	4.722003
DMFF	406	1.2	0.759465
DMFF	407	1.2	2.183265
DMFF	408	1.4	0.139611
DMFF	409	1.65	0.009794
DMFF	410	1.21	2.59709
DMFF	411	1.29	0.926592
DMFF	412	1.29	0.132465
DMFF	413	1.29	0.545835
DMFF	414	2.54	1.685615
DMFF	415	1.32	0.030119
DMFF	416	1.32	0.582534
DMFF	417	2.5	2.395218
DMFF	418	1.39	1.437244
DMFF	419	1.39	0.779322
DMFF	420	1.39	0.093187
DMFF	421	1.33	0.979877
DMFF	422	1.1	1.711434
DMFF	423	1.1	2.032389
DMFF	424	1.49	2.675189
DMFF	425	1.37	0.344398
DMFF	426	1.37	1.195747
DMFF	427	2.11	1.077261
DMFF	428	2.8	1.47154
DMFF	429	2.8	0.534232
DMFF	430	1.2	0.867508
DMFF	431	1.8	2.06371
DMFF	432	1.8	1.651656
DMFF	433	1.47	0.483398
DMFF	434	1.47	0.250773
DMFF	435	1.47	0.702543
DMFF	436	1.18	2.032389
DMFF	437	1.18	0.323362
DMFF	438	1.55	0.992279
DMFF	439	1.07	3.220918
DMFF	440	1.05	0.7564
DMFF	441	1.43	0.650154
DMFF	442	1.43	1.211833
DMFF	443	1.43	0.027094
DMFF	444	2.5	0.864109
DMFF	445	2.7	0.223387
DMFF	446	2.7	0.148832
DMFF	447	1.74	0.052655
DMFF	448	2.6	1.079764
DMFF	449	2.3	0.21305
DMFF	450	2.3	1.440153
DMFF	451	2.3	2.282616
DMFF	452	2.07	1.811074
DMFF	453	1.35	1.305265
DMFF	454	2.3	0.710972
DMFF	455	2.3	1.78461
DMFF	456	1.3	0.331291
DMFF	457	1.3	1.50192
DMFF	458	1.3	3.219377
DMFF	459	2.89	0.097988
DMFF	460	2.8	1.606069
DMFF	461	2.8	2.410581
DMFF	462	2.8	0.867423
DMFF	463	2.5	1.075346
DMFF	464	1.1	0.532846
DMFF	465	2.55	0.484454
DMFF	466	2.55	1.115621
DMFF	467	2	1.780812
DMFF	468	3	1.798339
DMFF	469	3	0.114905
DMFF	470	1.71	0.421958
DMFF	471	1.52	0.900556
DMFF	472	3	0.382168
DMFF	473	3	1.998715
DMFF	474	2.05	1.03621
DMFF	475	2.05	3.331436
DMFF	476	2.55	0.275936
DMFF	477	2.55	1.876443
DMFF	478	3.1	2.279082
DMFF	479	2.7	2.408319
DMFF	480	1.95	3.037812
DMFF	481	1.95	2.092185
DMFF	482	1.95	0.85714
DMFF	483	3.1	2.373665
DMFF	484	3.1	1.628953
DMFF	485	2.8	0.650927
DMFF	486	1.4	0.666595
DMFF	487	2.85	3.199778
DMFF	488	2.85	0.313873
DMFF	489	2.6	0.434457
DMFF	490	2.15	1.962164
DMFF	491	2.61	0.183239
DMFF	492	2.52	1.686019
DMFF	493	1.05	0.003154
DMFF	494	1.07	0.636312
DMFF	495	1.43	2.031686
DMFF	496	1.43	4.288534
DMFF	497	1.23	2.037113
DMFF	498	1.23	0.01679
DMFF	499	2.6	0.411063
DMFF	500	1.85	0.201185
DMFF	501	1.35	2.968873
DMFF	502	2.05	0.775988
DMFF	503	2.05	1.305965
DMFF	504	2.6	0.96583
DMFF	505	2.1	0.459527
DMFF	506	1.85	2.123995
DMFF	507	1.85	0.150716
DMFF	508	1.85	0.651554
DMFF	509	2.51	0.006982
DMFF	510	2	1.970724
DMFF	511	1	0.054224
DMFF	512	1	3.219463
DMFF	513	1.15	1.115598
DMFF	514	1.15	0.065748
DMFF	515	2.42	1.64666
DMFF	516	1.22	0.214515
DMFF	517	1.22	2.992152
DMFF	518	1.93	2.07556
DMFF	519	1.93	1.06662
DMFF	520	1.19	1.604355
DMFF	521	1.38	1.352467
DMFF	522	2.53	2.850768
DMFF	523	2.75	0.362456
DMFF	524	1.8	0.068506
DMFF	525	1.8	3.493373
DMFF	526	1.7	1.678584
DMFF	527	1.26	1.322842
DMFF	528	1.26	0.12003
DMFF	529	1.44	3.495484
DMFF	530	1.44	1.222283
DMFF	531	2.9	1.336332
DMFF	532	2.9	2.836562
DMFF	533	1.6	1.076439
DMFF	534	1.6	1.631884
DMFF	535	2.9	1.22897
DMFF	536	2.35	1.372232
DMFF	537	2.35	2.67599
DMFF	538	2.6	1.247714
DMFF	539	3.2	0.680232
DMFF	540	1.36	1.27237
DMFF	541	2.7	0.554286
DMFF	542	2.7	1.558846
DMFF	543	1.27	1.008204
DMFF	544	1.27	2.396785
DMFF	545	2.2	1.033275
DMFF	546	2.8	0.024377
DMFF	547	2.8	3.598922
DMFF	548	1.48	2.180606
DMFF	549	1.84	1.886246
DMFF	550	3.2	1.208228
DMFF	551	2.04	3.292056
DMFF	552	2.04	0.427474
DMFF	553	1.54	0.684226
DMFF	554	3.05	1.69905
DMFF	555	3.05	2.468641
DMFF	556	1.19	0.097456
DMFF	557	1.12	0.774541
DMFF	558	1.12	0.544411
DMFF	559	1.12	0.199993
DMFF	560	2.4	4.067424
DMFF	561	1.43	1.45163
DMFF	562	1.43	4.067424
DMFF	563	1.43	0.749043
DMFF	564	3.1	0.352123
DMFF	565	1.5	0.695614
DMFF	566	1.5	1.420145
DMFF	567	2.9	0.116101
DMFF	568	1.4	0.394194
DMFF	569	1.38	2.060582
DMFF	570	1.38	0.832748
DMFF	571	1.69	0.116101
DMFF	572	1.13	0.273995
DMFF	573	2.07	3.322472
DMFF	574	1.65	1.76288
DMFF	575	1.65	1.010764
DMFF	576	1.4	3.081419
DMFF	577	2.65	3.74719
DMFF	578	2.65	2.653255
DMFF	579	2.8	1.347781
DMFF	580	2.1	2.787285
DMFF	581	2.1	1.252896
DMFF	582	2.1	2.678541
DMFF	583	1.8	1.444337
DMFF	584	1.8	2.439045
DMFF	585	2.5	1.738559
DMFF	586	2.5	1.325268
DMFF	587	0.92	0.87532
DMFF	588	2.5	1.443474
DMFF	589	2.5	6.935485
DMFF	590	2.5	0.812755
DMFF	591	1.4	0.230285
DMFF	592	1.4	0.061618
DMFF	593	1.96	2.653255
DMFF	594	1.96	2.521124
DMFF	595	1.55	2.520669
DMFF	596	1.23	1.038055
DMFF	597	1.23	0.519908
DMFF	598	0.94	0.078966
DMFF	599	1.42	0.017373
DMFF	600	1.42	0.686811
DMFF	601	0.93	0.326488
DMFF	602	1.13	0.848882
DMFF	603	1.8	0.001277
DMFF	604	1.4	1.452911
DMFF	605	1.82	1.532642
DMFF	606	1.82	0.74328
DMFF	607	1.82	0.671859
DMFF	608	1.25	0.304453
DMFF	609	1.45	0.507493
DMFF	610	1.3	0.147033
DMFF	611	1.3	0.767686
DMFF	612	1.3	1.959549
DMFF	613	1.4	0.280406
DMFF	614	2.35	1.034059
DMFF	615	1.48	1.416097
DMFF	616	1.12	2.358823
DMFF	617	1.61	2.567694
DMFF	618	1.1	4.240131
DMFF	619	2.1	3.333854
DMFF	620	2.8	1.082552
DMFF	621	2.8	2.038886
DMFF	622	2.17	0.146421
DMFF	623	1.25	0.860235
DMFF	624	1.25	1.130361
DMFF	625	1.33	0.057375
DMFF	626	1.33	2.406584
DMFF	627	2.55	1.416097
DMFF	628	2.55	0.202406
DMFF	629	2.9	0.32607
DMFF	630	2.24	0.104504
DMFF	631	1.41	1.430629
DMFF	632	2.75	0.557032
DMFF	633	1.35	1.901654
DMFF	634	1.35	0.733203
DMFF	635	1.27	0.633766
DMFF	636	1.27	1.394118
DMFF	637	1.9	1.829468
DMFF	638	1.9	0.53167
DMFF	639	1.6	0.314007
DMFF	640	2.7	3.37849
DMFF	641	2.7	0.690494
DMFF	642	1.4	1.02482
DMFF	643	1.16	2.839873
DMFF	644	1.16	0.174743
DMFF	645	1.2	1.769524
DMFF	646	1.2	3.225059
DMFF	647	1.1	2.925306
DMFF	648	1.1	0.03819
DMFF	649	1.2	0.915951
DMFF	650	2.4	1.566628
DMFF	651	1.32	3.611811
DMFF	652	1.36	0.147106
DMFF	653	1.36	2.55039
DMFF	654	1.3	0.573912
DMFF	655	1.3	2.151824
DMFF	656	1.3	0.377433
DMFF	657	2.3	0.067143
DMFF	658	1.45	0.064598
DMFF	659	1.45	0.971065
DMFF	660	1.45	1.046797
DMFF	661	1.3	1.328138
DMFF	662	1.3	0.245792
DMFF	663	3.2	2.084692
DMFF	664	1.7	0.120978
DMFF	665	1.7	1.384706
DMFF	666	2.6	1.53681
DMFF	667	2.6	2.38532
DMFF	668	1.45	1.079042
DMFF	669	3.1	1.587615
DMFF	670	2.6	0.041101
DMFF	671	2.5	1.816886
DMFF	672	1.9	1.613974
DMFF	673	2.3	0.540708
DMFF	674	1.95	1.202089
DMFF	675	1.95	0.82029
DMFF	676	2.15	0.452559
DMFF	677	2	1.661228
DMFF	678	2	0.63047
DMFF	679	2	0.745693
DMFF	680	1.75	1.252432
DMFF	681	1.27	1.807001
DMFF	682	1.15	3.155964
DMFF	683	1.15	1.432598
DMFF	684	2.85	1.182775
DMFF	685	2.48	0.948825
DMFF	686	2.48	2.469454
DMFF	687	2.4	0.456886
DMFF	688	2.1	0.47775
DMFF	689	1.79	1.184581
DMFF	690	1.79	0.953815
DMFF	691	1.79	2.055287
DMFF	692	1.42	1.363396
DMFF	693	1.42	2.267742
DMFF	694	1.42	0.36934
DMFF	695	1.4	0.758693
DMFF	696	1.4	0.546626
DMFF	697	1.78	0.320186
DMFF	698	1.78	0.010507
DMFF	699	1.78	1.399031
DMFF	700	1.95	1.334916
DMFF	701	1.95	0.42688
DMFF	702	3	0.149477
DMFF	703	3	1.021466
DMFF	704	3	0.458598
DMFF	705	1.42	1.361288
DMFF	706	1.42	1.963225
DMFF	707	1.92	1.129984
DMFF	708	1.92	1.069771
DMFF	709	1.92	2.30466
DMFF	710	2.51	3.319457
DMFF	711	1.77	2.418774
DMFF	712	1.72	0.35406
DMFF	713	2.66	2.136964
DMFF	714	2.66	1.281914
DMFF	715	2.6	0.652815
DMFF	716	1.5	4.427986
DMFF	717	1.5	1.72225
DMFF	718	1.41	0.40044
DMFF	719	1.41	3.193149
DMFF	720	1.8	1.127303
DMFF	721	1.8	1.350315
DMFF	722	1.7	1.214613
DMFF	723	1.7	2.40733
DMFF	724	1.7	0.410638
DMFF	725	3.03	1.060858
DMFF	726	2.7	0.836617
DMFF	727	2.41	1.366445
DMFF	728	1.33	0.30008
DMFF	729	1.38	2.867774
DMFF	730	2.64	0.310809
DMFF	731	3	2.072843
DMFF	732	3	1.292968
DMFF	733	3	1.387381
DMFF	734	1.45	1.165627
DMFF	735	1.35	1.033767
DMFF	736	1.35	1.597756
DMFF	737	2.8	1.727441
DMFF	738	2.9	0.608576
DMFF	739	2.9	0.038634
DMFF	740	2.75	1.71365
DMFF	741	1.33	1.204296
DMFF	742	2.95	1.598464
DMFF	743	2.95	1.970162
DMFF	744	2.95	0.999948
DMFF	745	1.27	1.251491
DMFF	746	2.75	1.238025
DMFF	747	2.95	0.108547
DMFF	748	2.75	0.267033
DMFF	749	2.8	0.753681
DMFF	750	3.1	1.149749
DMFF	751	3.1	1.0077
DMFF	752	3.1	1.415162
DMFF	753	2.5	1.835888
DMFF	754	2.5	0.129723
DMFF	755	2.36	0.124751
DMFF	756	1.24	0.165549
DMFF	757	1.9	0.840857
DMFF	758	2.86	3.063515
DMFF	759	2.96	0.792522
DMFF	760	1.89	0.197581
DMFF	761	2.27	0.358225
DMFF	762	1.75	0.012384
DMFF	763	2.06	0.034896
DMFF	764	3.1	0.20716
DMFF	765	1.95	1.880981
DMFF	766	1.95	0.122254
DMFF	767	2.9	1.776126
DMFF	768	3.11	0.197103
DMFF	769	2.74	2.488954
DMFF	770	2.74	0.887022
DMFF	771	2.74	1.630118
DMFF	772	2.25	0.721244
DMFF	773	2.6	1.433074
DMFF	774	2.6	0.262952
DMFF	775	2.31	2.03979
DMFF	776	2.31	0.017822
DMFF	777	2.95	0.773182
DMFF	778	1.7	2.036018
DMFF	779	2.7	1.014381
DMFF	780	2.7	0.018862
DMFF	781	3	1.657823
DMFF	782	2.79	1.251861
DMFF	783	2.79	0.63859
DMFF	784	2.79	0.717356
DMFF	785	2.25	1.69969
DMFF	786	2.25	0.097988
DMFF	787	2.2	0.693862
DMFF	788	2.2	0.276378
DMFF	789	2.5	0.626875
DMFF	790	2.5	3.017169
DMFF	791	2.5	0.921123
DMFF	792	2.55	3.723936
DMFF	793	2.61	2.336885
DMFF	794	1.91	3.017169
DMFF	795	1.91	0.355326
DMFF	796	1.91	3.246417
DMFF	797	2.7	3.447856
DMFF	798	2.8	1.305012
DMFF	799	1.62	0.09658
DMFF	800	2.11	3.361285
DMFF	801	1.99	0.497278
DMFF	802	1.99	0.401721
DMFF	803	1.48	0.485124
DMFF	804	1.48	0.769509
DMFF	805	1.48	0.87898
DMFF	806	1.98	2.381673
DMFF	807	2.6	2.279082
DMFF	808	2.6	2.653375
DMFF	809	3.2	0.012384
DMFF	810	3.2	2.783645
DMFF	811	2.5	3.250878
DMFF	812	2.5	1.648007
DMFF	813	2.6	2.009794
DMFF	814	2.6	1.706252
DMFF	815	1.5	0.758399
DMFF	816	1.5	2.789978
DMFF	817	1.5	0.865713
DMFF	818	1.48	4.059696
DMFF	819	1.65	2.044825
DMFF	820	2.71	0.544742
DMFF	821	2.71	2.789949
DMFF	822	1.43	0.47391
DMFF	823	1.44	0.238058
DMFF	824	1.17	0.202789
DMFF	825	3.01	0.373964
DMFF	826	1.2	0.580251
DMFF	827	2.5	0.305558
DMFF	828	1.25	3.778641
DMFF	829	1.85	0.564408
DMFF	830	1.85	0.958913
DMFF	831	2.3	1.57269
DMFF	832	2.3	4.015197
DMFF	833	1.45	0.822629
DMFF	834	1.45	2.095871
DMFF	835	1.05	3.861082
DMFF	836	1.15	0.865874
DMFF	837	1.15	0.676592
DMFF	838	2.75	0.504335
DMFF	839	2.75	0.937314
DMFF	840	2.52	3.058478
DMFF	841	2.41	0.03786
DMFF	842	1.93	2.881868
DMFF	843	2.8	0.950991
DMFF	844	2.45	1.238538
DMFF	845	1.24	1.58618
DMFF	846	1.24	0.908628
DMFF	847	1.21	0.011119
DMFF	848	1.75	1.526252
DMFF	849	1.45	0.33784
DMFF	850	1.45	1.02027
DMFF	851	1.3	0.635415
DMFF	852	1.3	0.924736
DMFF	853	1.99	1.989935
DMFF	854	1.94	2.016281
DMFF	855	1.94	0.926701
DMFF	856	1.1	0.182449
DMFF	857	1.1	0.585676
DMFF	858	1.26	1.050458
DMFF	859	1.46	0.11544
DMFF	860	2.96	1.613501
DMFF	861	1.46	0.890899
DMFF	862	1.46	1.953358
DMFF	863	2.92	3.035446
DMFF	864	1.66	0.032921
DMFF	865	1.66	2.59506
DMFF	866	1.47	3.123065
DMFF	867	1.47	0.796372
DMFF	868	1.98	0.679284
DMFF	869	2.25	2.386424
DMFF	870	1.26	1.989423
DMFF	871	1.35	1.175163
DMFF	872	2.21	1.297325
DMFF	873	2.86	0.093583
DMFF	874	2.2	0.23119
DMFF	875	1.46	1.352029
DMFF	876	1.2	0.707302
DMFF	877	1.2	0.240288
DMFF	878	1.49	0.006161
DMFF	879	1.49	0.499009
DMFF	880	2.35	2.283262
DMFF	881	1.39	0.607135
DMFF	882	1.39	0.233384
DMFF	883	1.6	1.814469
DMFF	884	1.6	0.115932
DMFF	885	1.9	1.388456
DMFF	886	1.9	1.305358
DMFF	887	2.39	0.311917
DMFF	888	2.39	0.67184
DMFF	889	2.6	4.011269
DMFF	890	1.6	1.228059
DMFF	891	1.95	0.732616
DMFF	892	1.95	1.588005
DMFF	893	1.95	3.490495
DMFF	894	1.45	3.516473
DMFF	895	1.44	1.248209
DMFF	896	1.29	6.886581
DMFF	897	2.65	0.092514
DMFF	898	2.8	2.159817
DMFF	899	2.7	2.041067
DMFF	900	2.7	0.871598
DMFF	901	1.04	0.302758
DMFF	902	1.24	0.310871
DMFF	903	2.7	0.165337
DMFF	904	2.7	0.513075
DMFF	905	1.37	0.013226
DMFF	906	1.37	1.491495
DMFF	907	1.37	0.459836
DMFF	908	2.6	0.470069
DMFF	909	1.9	2.814622
DMFF	910	1.9	0.472284
DMFF	911	1.9	0.382491
DMFF	912	1.76	2.572064
DMFF	913	1.48	0.305698
DMFF	914	1.48	1.583008
DMFF	915	1.45	1.653526
DMFF	916	1.45	0.287094
DMFF	917	1.45	0.463781
DMFF	918	2.72	0.316922
DMFF	919	1.16	1.585812
DMFF	920	1.29	1.212724
DMFF	921	1.4	1.117373
DMFF	922	1.4	0.69219
DMFF	923	1.92	0.573667
DMFF	924	1.92	1.918507
DMFF	925	1.92	0.416801
DMFF	926	2.65	1.382491
DMFF	927	1.67	0.751064
DMFF	928	1.67	1.326538
DMFF	929	2.76	0.592696
DMFF	930	2.76	0.793161
DMFF	931	2.76	6.261626
DMFF	932	2.8	0.284064
DMFF	933	1.77	0.217206
DMFF	934	1.55	1.02416
DMFF	935	1.55	1.100616
DMFF	936	2.2	3.209289
DMFF	937	2.61	0.899019
DMFF	938	1.4	0.787472
DMFF	939	1.4	4.262299
DMFF	940	1.74	0.942395
DMFF	941	1.74	2.843392
DMFF	942	2.53	0.490325
DMFF	943	2.53	0.827089
DMFF	944	2.5	3.628481
DMFF	945	2.5	1.113513
DMFF	946	1.1	0.955806
DMFF	947	1.1	1.210926
DMFF	948	2	0.482576
DMFF	949	1.41	1.13284
DMFF	950	1.36	0.668808
SIGN	951	1.6	1.088178
SIGN	952	1.55	2.307459
SIGN	953	1.85	1.483617
SIGN	954	2.15	0.281524
SIGN	955	2.38	1.587204
SIGN	956	1.65	0.852471
SIGN	957	2.3	0.430146
SIGN	958	1.8	0.044721
SIGN	959	2	1.664457
SIGN	960	1.22	0.340403
SIGN	961	2.3	0.537438
SIGN	962	2.1	1.579268
SIGN	963	1.27	1.044263
SIGN	964	2.39	2.203011
SIGN	965	2	1.394656
SIGN	966	1.65	1.047052
SIGN	967	2	0.47016
SIGN	968	1.95	1.923295
SIGN	969	1.85	1.143711
SIGN	970	1.48	2.935898
SIGN	971	1.39	0.439286
SIGN	972	1.55	1.129055
SIGN	973	1.9	0.120509
SIGN	974	2	1.709001
SIGN	975	1.48	0.786088
SIGN	976	1.9	2.321161
SIGN	977	1.75	1.004761
SIGN	978	2.03	0.520431
SIGN	979	2.4	0.015101
SIGN	980	2	1.145367
SIGN	981	1.5	0.998213
SIGN	982	1.52	0.180591
SIGN	983	2.1	0.834819
SIGN	984	1.95	0.107197
SIGN	985	2.1	2.227277
SIGN	986	2	2.133279
SIGN	987	2.45	0.470244
SIGN	988	1.8	2.401658
SIGN	989	2.4	1.887994
SIGN	990	2.5	1.306173
SIGN	991	2.1	0.325695
SIGN	992	1.39	0.461396
SIGN	993	1.96	4.303781
SIGN	994	2	0.17813
SIGN	995	2.35	0.368312
SIGN	996	1.63	2.09109
SIGN	997	1.95	0.882529
SIGN	998	1.52	0.770472
SIGN	999	1.9	1.386331
SIGN	1000	1.7	0.450637
SIGN	1001	1.73	0.684897
SIGN	1002	1.92	0.234296
SIGN	1003	1.85	0.267571
SIGN	1004	1.26	1.02638
SIGN	1005	1.15	0.675229
SIGN	1006	1.1	0.125161
SIGN	1007	2.1	0.388721
SIGN	1008	1.8	1.609724
SIGN	1009	2	2.700051
SIGN	1010	1.95	0.832968
SIGN	1011	1.97	0.922419
SIGN	1012	2	0.309794
SIGN	1013	1.74	0.15945
SIGN	1014	2.1	0.53195
SIGN	1015	2	1.313562
SIGN	1016	2	0.776372
SIGN	1017	1.8	0.245217
SIGN	1018	2.1	1.085003
SIGN	1019	2	3.003491
SIGN	1020	2	0.193208
SIGN	1021	1.95	0.636778
SIGN	1022	1.55	0.415301
SIGN	1023	2.1	0.226224
SIGN	1024	1.5	0.492103
SIGN	1025	1.33	1.230708
SIGN	1026	1.4	0.994348
SIGN	1027	1.8	1.392859
SIGN	1028	2.4	2.783524
SIGN	1029	2.25	1.549222
SIGN	1030	2	1.18584
SIGN	1031	2.1	2.915787
SIGN	1032	1.2	1.331233
SIGN	1033	1.9	0.66836
SIGN	1034	1.5	0.666136
SIGN	1035	1.67	0.174907
SIGN	1036	2.4	2.270696
SIGN	1037	1.85	0.96078
SIGN	1038	1.98	1.490175
SIGN	1039	2.27	1.40187
SIGN	1040	2.1	1.679377
SIGN	1041	1.91	0.468894
SIGN	1042	1.9	1.020881
SIGN	1043	1.55	1.082786
SIGN	1044	1.7	2.6319
SIGN	1045	1.85	0.126772
SIGN	1046	1.5	1.762144
SIGN	1047	2	2.029312
SIGN	1048	1.96	0.324042
SIGN	1049	2.5	0.479766
SIGN	1050	1.67	1.504354
SIGN	1051	1.75	0.099827
SIGN	1052	1.66	0.436009
SIGN	1053	2	2.273777
SIGN	1054	1.85	2.589711
SIGN	1055	1.7	0.100941
SIGN	1056	2	0.128108
SIGN	1057	1.9	0.142185
SIGN	1058	1.4	2.737667
SIGN	1059	2	0.901733
SIGN	1060	1.9	1.059144
SIGN	1061	2.2	0.974769
SIGN	1062	1.49	0.346284
SIGN	1063	1.8	0.906142
SIGN	1064	2.2	0.91897
SIGN	1065	1.6	0.603542
SIGN	1066	2.3	0.267609
SIGN	1067	1.8	0.510847
SIGN	1068	1.8	1.350694
SIGN	1069	2.5	0.107611
SIGN	1070	1.8	0.190445
SIGN	1071	1.81	0.380388
SIGN	1072	1.75	0.573883
SIGN	1073	1.8	1.504391
SIGN	1074	2.29	1.104829
SIGN	1075	2	0.112097
SIGN	1076	2.05	1.160438
SIGN	1077	2.45	1.739021
SIGN	1078	2	1.732072
SIGN	1079	1.5	0.340097
SIGN	1080	2.4	0.96246
SIGN	1081	2.4	0.589281
SIGN	1082	1.8	1.180272
SIGN	1083	2	0.768182
SIGN	1084	2.2	1.557749
SIGN	1085	1.76	0.000564
SIGN	1086	2	0.505142
SIGN	1087	2.1	1.123719
SIGN	1088	1.42	1.154403
SIGN	1089	2.05	1.349829
SIGN	1090	1.2	1.188941
SIGN	1091	1.7	0.099467
SIGN	1092	2	0.78113
SIGN	1093	1.4	0.157227
SIGN	1094	2.1	1.349352
SIGN	1095	1.65	1.256105
SIGN	1096	2	0.718254
SIGN	1097	1.9	0.837828
SIGN	1098	2.1	0.400612
SIGN	1099	2	0.243492
SIGN	1100	1.93	0.901677
SIGN	1101	2.3	0.525825
SIGN	1102	1.73	1.887244
SIGN	1103	2.09	2.81541
SIGN	1104	2.07	0.358839
SIGN	1105	1.45	0.544192
SIGN	1106	2	0.359629
SIGN	1107	1.65	0.244161
SIGN	1108	2.48	1.43698
SIGN	1109	1.93	0.074303
SIGN	1110	2.4	0.530049
SIGN	1111	1.44	1.799868
SIGN	1112	2.1	1.308264
SIGN	1113	1.84	1.963091
SIGN	1114	1.8	0.485643
SIGN	1115	1.99	0.863526
SIGN	1116	1.7	0.836194
SIGN	1117	2.5	0.753736
SIGN	1118	2.1	0.530771
SIGN	1119	2.24	0.04391
SIGN	1120	1.68	2.585148
SIGN	1121	1.61	0.906756
SIGN	1122	1.8	0.767599
SIGN	1123	1.7	0.329722
SIGN	1124	1.44	0.612443
SIGN	1125	1.7	0.288127
SIGN	1126	2.1	0.30571
SIGN	1127	1.55	0.113378
SIGN	1128	2.35	1.804753
SIGN	1129	1.85	0.203827
SIGN	1130	1.8	1.348022
SIGN	1131	2.07	0.997045
SIGN	1132	2.35	1.308597
SIGN	1133	2.1	0.416075
SIGN	1134	1.52	0.876842
SIGN	1135	2.2	0.794278
SIGN	1136	2.2	0.915503
SIGN	1137	1.85	0.144313
SIGN	1138	2.3	0.142666
SIGN	1139	1.5	0.858703
SIGN	1140	2.11	0.089224
SIGN	1141	1.85	1.326508
SIGN	1142	1.6	1.458817
SIGN	1143	1.73	1.980251
SIGN	1144	1.75	2.204717
SIGN	1145	1.4	0.594539
SIGN	1146	2	2.696486
SIGN	1147	1.67	0.004442
SIGN	1148	1.95	0.629362
SIGN	1149	1.77	1.179439
SIGN	1150	1.9	1.706436
SIGN	1151	1.39	0.163103
SIGN	1152	1.5	1.153389
SIGN	1153	1.86	0.832154
SIGN	1154	1.9	0.333338
SIGN	1155	1.8	0.860618
SIGN	1156	1.6	0.298748
SIGN	1157	1.56	1.803572
SIGN	1158	2.2	0.047839
SIGN	1159	1.93	1.001684
SIGN	1160	2	0.04198
SIGN	1161	1.38	0.496421
SIGN	1162	2.2	0.379177
SIGN	1163	1.95	0.679552
SIGN	1164	2.35	1.021978
SIGN	1165	1.8	1.195014
SIGN	1166	1.94	1.273901
SIGN	1167	1.45	0.849263
SIGN	1168	2.47	1.156564
SIGN	1169	2.09	2.115577
SIGN	1170	1.9	0.038352
SIGN	1171	2.5	0.055765
SIGN	1172	2.45	2.442284
SIGN	1173	2.3	0.76328
SIGN	1174	1.95	0.329317
SIGN	1175	2.09	0.088811
SIGN	1176	2.4	2.285619
SIGN	1177	2.2	0.461565
SIGN	1178	2.1	1.715362
SIGN	1179	1.9	0.193921
SIGN	1180	1.7	0.755176
SIGN	1181	1.35	0.828816
SIGN	1182	1.6	1.345949
SIGN	1183	2	0.336803
SIGN	1184	1.21	0.703337
SIGN	1185	2.15	1.013119
SIGN	1186	2	0.067548
SIGN	1187	2.3	0.188318
SIGN	1188	2.42	1.582387
SIGN	1189	1.75	0.367954
SIGN	1190	2.35	0.134353
SIGN	1191	1.6	0.595568
SIGN	1192	1.35	0.11258
SIGN	1193	2.48	1.162495
SIGN	1194	1.77	0.901915
SIGN	1195	1.69	1.618467
SIGN	1196	1.47	2.235312
SIGN	1197	2.41	1.166079
SIGN	1198	1	0.820708
SIGN	1199	2.5	3.003342
SIGN	1200	2.25	0.379042
SIGN	1201	2.5	1.664656
SIGN	1202	1.37	2.661091
SIGN	1203	0.94	0.37164
SIGN	1204	1.4	2.706071
SIGN	1205	1.31	1.613983
SIGN	1206	2.7	0.707272
SIGN	1207	1.74	0.600203
SIGN	1208	2.41	2.66246
SIGN	1209	2.7	0.820871
SIGN	1210	1.4	0.833784
SIGN	1211	2.92	0.957245
SIGN	1212	0.96	0.999943
SIGN	1213	2.5	1.907932
SIGN	1214	1.33	0.470706
SIGN	1215	1.75	2.901886
SIGN	1216	1.48	0.061719
SIGN	1217	2.5	0.648523
SIGN	1218	1.32	1.451497
SIGN	1219	2.36	2.204904
SIGN	1220	2.3	0.749907
SIGN	1221	3.05	2.199013
SIGN	1222	2.9	1.736215
SIGN	1223	1.75	0.30461
SIGN	1224	1.46	0.575189
SIGN	1225	1.8	1.326874
SIGN	1226	2.19	0.381951
SIGN	1227	3.11	0.494987
SIGN	1228	1.25	2.149058
SIGN	1229	2.8	1.09309
SIGN	1230	1.47	2.181577
SIGN	1231	1.03	1.432734
SIGN	1232	1.55	1.649388
SIGN	1233	1.85	0.292153
SIGN	1234	2.98	0.900683
SIGN	1235	1.7	0.674487
SIGN	1236	3.1	3.304941
SIGN	1237	2.25	1.083425
SIGN	1238	2.6	0.267947
SIGN	1239	1.56	0.858532
SIGN	1240	2.41	0.10923
SIGN	1241	2.5	1.963971
SIGN	1242	2.95	1.914776
SIGN	1243	2.95	0.264628
SIGN	1244	2	1.27363
SIGN	1245	1.95	1.458283
SIGN	1246	2.85	0.622802
SIGN	1247	2.07	1.72984
SIGN	1248	1.75	0.103667
SIGN	1249	2.7	0.71895
SIGN	1250	2.35	2.48799
SIGN	1251	2.33	1.553794
SIGN	1252	1.82	0.960081
SIGN	1253	1.69	0.731068
SIGN	1254	2.35	0.106431
SIGN	1255	1.52	0.431585
SIGN	1256	3	1.379992
SIGN	1257	1.77	0.001521
SIGN	1258	1.1	0.186072
SIGN	1259	1.85	0.756095
SIGN	1260	1.43	3.140144
SIGN	1261	2.5	0.943084
SIGN	1262	1.35	0.330665
SIGN	1263	1.65	0.000143
SIGN	1264	1.28	1.42594
SIGN	1265	2.98	0.173254
SIGN	1266	1.39	0.375494
SIGN	1267	2.6	0.09999
SIGN	1268	2.42	0.910217
SIGN	1269	2.07	1.447089
SIGN	1270	2.27	0.654347
SIGN	1271	2.55	3.91188
SIGN	1272	1.24	1.259586
SIGN	1273	1.45	1.544693
SIGN	1274	1	0.915921
SIGN	1275	1.3	0.222358
SIGN	1276	1.39	0.647881
SIGN	1277	2.6	0.970462
SIGN	1278	1.47	0.085117
SIGN	1279	1.68	3.286175
SIGN	1280	1.4	2.307213
SIGN	1281	2.5	0.940517
SIGN	1282	2.99	0.682735
SIGN	1283	1.59	0.044204
SIGN	1284	2.9	0.745595
SIGN	1285	3.2	0.591763
SIGN	1286	2.93	0.149267
SIGN	1287	2.6	0.649468
SIGN	1288	2.82	1.443133
SIGN	1289	1.6	1.525304
SIGN	1290	2.8	1.061307
SIGN	1291	1.85	1.404319
SIGN	1292	2.35	0.44397
SIGN	1293	1.16	0.224542
SIGN	1294	2.8	0.423423
SIGN	1295	1.47	0.749135
SIGN	1296	2.8	0.146667
SIGN	1297	1.48	0.416501
SIGN	1298	1.46	0.888798
SIGN	1299	1.24	2.633426
SIGN	1300	2.47	1.625194
SIGN	1301	1.84	0.636271
SIGN	1302	2.4	1.336172
SIGN	1303	1.25	1.126411
SIGN	1304	2.25	1.382826
SIGN	1305	2.51	0.055594
SIGN	1306	1.37	0.979712
SIGN	1307	1.85	0.895011
SIGN	1308	3	1.664726
SIGN	1309	1.49	0.944642
SIGN	1310	1.6	0.030025
SIGN	1311	2.52	0.049788
SIGN	1312	1.37	1.155458
SIGN	1313	1.43	1.223857
SIGN	1314	1.45	0.139333
SIGN	1315	2.55	1.292134
SIGN	1316	1.23	2.488424
SIGN	1317	3.2	0.010342
SIGN	1318	2.9	1.07438
SIGN	1319	1.76	1.926872
SIGN	1320	1.44	1.179374
SIGN	1321	1.6	1.419333
SIGN	1322	2.84	1.268499
SIGN	1323	2.87	3.930504
SIGN	1324	1.65	0.252738
SIGN	1325	1.4	0.11387
SIGN	1326	1.75	0.089524
SIGN	1327	1.4	1.196378
SIGN	1328	2.3	1.002493
SIGN	1329	2.64	0.55646
SIGN	1330	1.09	1.125557
SIGN	1331	2.1	1.147884
SIGN	1332	2.61	0.502392
SIGN	1333	1.67	0.318969
SIGN	1334	2.4	2.93818
SIGN	1335	2.59	1.621655
SIGN	1336	1.92	0.353999
SIGN	1337	2.15	0.425215
SIGN	1338	3.1	2.593683
SIGN	1339	1.52	1.045494
SIGN	1340	1.05	0.671581
SIGN	1341	0.95	0.018094
SIGN	1342	1.9	0.038854
SIGN	1343	1.21	3.727542
SIGN	1344	1.1	0.331515
SIGN	1345	1.7	3.179838
SIGN	1346	1.22	0.275608
SIGN	1347	2.9	1.117357
SIGN	1348	2.8	0.94043
SIGN	1349	2.53	0.046954
SIGN	1350	2.97	0.699895
SIGN	1351	2.24	1.048139
SIGN	1352	1.3	0.893441
SIGN	1353	2.3	1.957201
SIGN	1354	1.49	0.908354
SIGN	1355	2.52	1.194781
SIGN	1356	2.65	0.040344
SIGN	1357	2.75	1.423204
SIGN	1358	2.8	0.33061
SIGN	1359	1.65	3.791074
SIGN	1360	2.8	0.773772
SIGN	1361	2.7	0.698708
SIGN	1362	2.4	0.240967
SIGN	1363	1.21	0.478519
SIGN	1364	2.51	0.4139
SIGN	1365	2.6	0.314211
SIGN	1366	2.5	1.002843
SIGN	1367	2.6	2.821752
SIGN	1368	1.9	2.506929
SIGN	1369	2.72	0.186076
SIGN	1370	1.78	2.280152
SIGN	1371	2.9	1.346442
SIGN	1372	2.85	1.645017
SIGN	1373	2.68	0.645332
SIGN	1374	2.9	1.00814
SIGN	1375	2.73	0.541022
SIGN	1376	3.22	1.100298
SIGN	1377	1.3	0.187205
SIGN	1378	1.3	1.363976
SIGN	1379	2.8	0.821997
SIGN	1380	2.61	0.338206
SIGN	1381	2	1.567849
SIGN	1382	2.56	1.369163
SIGN	1383	2.2	0.027363
SIGN	1384	2	1.067729
SIGN	1385	2.1	0.370069
SIGN	1386	2.55	0.92158
SIGN	1387	2.62	1.266135
SIGN	1388	2.64	0.23562
SIGN	1389	2.65	0.524283
SIGN	1390	2.27	0.992517
SIGN	1391	2.67	1.179199
SIGN	1392	1.79	0.95206
SIGN	1393	2.9	0.146902
SIGN	1394	1.3	0.032869
SIGN	1395	1.5	0.411514
SIGN	1396	2.95	0.339085
SIGN	1397	2.7	1.750992
SIGN	1398	1.12	0.266994
SIGN	1399	1.15	1.055534
SIGN	1400	2.23	2.159463
SIGN	1401	1.7	1.105098
SIGN	1402	1.5	1.273418
SIGN	1403	2.6	0.242905
SIGN	1404	1.48	1.131859
SIGN	1405	1.9	0.112618
SIGN	1406	1.29	1.740002
SIGN	1407	1.54	0.712976
SIGN	1408	1.6	3.161484
SIGN	1409	1.25	2.437924
SIGN	1410	1.8	0.538179
SIGN	1411	2	1.540524
SIGN	1412	1.1	0.665651
SIGN	1413	2.04	0.64249
SIGN	1414	1.2	0.843182
SIGN	1415	2.62	0.776034
SIGN	1416	2.9	2.522368
SIGN	1417	1.33	1.224394
SIGN	1418	1.36	1.567536
SIGN	1419	1.13	0.381016
SIGN	1420	3.2	1.26251
SIGN	1421	1.16	1.250102
SIGN	1422	1.8	0.461308
SIGN	1423	1.55	0.21583
SIGN	1424	1.6	0.818343
SIGN	1425	2.89	1.442127
SIGN	1426	1.25	1.518037
SIGN	1427	1.45	0.094205
SIGN	1428	2.8	0.308978
SIGN	1429	2.95	2.050614
SIGN	1430	1.03	3.738801
SIGN	1431	2.41	1.399411
SIGN	1432	1.4	0.903021
SIGN	1433	1.44	0.819987
SIGN	1434	1.99	0.413008
SIGN	1435	2.8	1.195894
SIGN	1436	1	2.360347
SIGN	1437	2.1	1.523665
SIGN	1438	2.6	0.00495
SIGN	1439	2.71	0.614492
SIGN	1440	0.79	0.324746
SIGN	1441	1.2	1.366827
SIGN	1442	2.6	3.051634
SIGN	1443	2.2	0.81377
SIGN	1444	1.15	1.363834
SIGN	1445	1.33	0.928338
SIGN	1446	1.4	0.064078
SIGN	1447	1.25	1.615436
SIGN	1448	1.42	0.660309
SIGN	1449	2.5	1.330055
SIGN	1450	2.22	0.619398
SIGN	1451	2.55	1.339464
SIGN	1452	1.2	0.370182
SIGN	1453	1.6	1.614558
SIGN	1454	1.19	1.843751
SIGN	1455	1.95	0.517467
SIGN	1456	1.99	0.866957
SIGN	1457	1.74	2.555749
SIGN	1458	1.57	0.332684
SIGN	1459	1.92	0.815606
SIGN	1460	1.87	1.362318
SIGN	1461	1.12	1.948
SIGN	1462	2.07	1.134335
SIGN	1463	1.27	0.736804
SIGN	1464	1.77	0.098858
SIGN	1465	1.32	1.737763
SIGN	1466	1.27	0.71893
SIGN	1467	1.89	3.356969
SIGN	1468	1.33	1.857693
SIGN	1469	1.55	1.499667
SIGN	1470	1.44	1.854198
SIGN	1471	2.6	0.916137
SIGN	1472	1.41	0.309534
SIGN	1473	1.49	2.287423
SIGN	1474	1.4	1.00398
SIGN	1475	2.5	0.840296
SIGN	1476	1.4	0.896415
SIGN	1477	2.31	0.242164
SIGN	1478	1.36	0.374393
SIGN	1479	1.44	2.146973
SIGN	1480	2.65	1.180955
SIGN	1481	2.83	0.32836
SIGN	1482	3	1.58507
SIGN	1483	1.07	0.716959
SIGN	1484	2.35	1.758468
SIGN	1485	3	0.244953
SIGN	1486	2.5	2.508888
SIGN	1487	1.4	0.140812
SIGN	1488	1.33	0.338252
SIGN	1489	1.3	2.507381
SIGN	1490	2.53	0.501581
SIGN	1491	3.22	2.768454
SIGN	1492	2.55	0.509386
SIGN	1493	1.05	0.911994
SIGN	1494	2.61	0.224582
SIGN	1495	1.67	1.464167
SIGN	1496	1.1	0.454856
SIGN	1497	1.35	0.53607
SIGN	1498	2.83	1.296913
SIGN	1499	1.48	1.701555
SIGN	1500	1.95	2.436914
SIGN	1501	2.9	0.153445
SIGN	1502	1.94	1.172526
SIGN	1503	1.9	0.519673
SIGN	1504	2.6	1.957424
SIGN	1505	1.71	1.720143
SIGN	1506	3.11	1.050498
SIGN	1507	2.1	0.26566
SIGN	1508	1.38	0.354419
SIGN	1509	2.55	3.153435
SIGN	1510	1.98	0.427028
SIGN	1511	1.45	2.765667
SIGN	1512	2.24	1.25387
SIGN	1513	2.96	1.729084
SIGN	1514	2.6	0.106778
SIGN	1515	2.5	0.088933
SIGN	1516	1.65	0.464309
SIGN	1517	1.32	0.26029
SIGN	1518	1.91	1.32873
SIGN	1519	2.92	2.407619
SIGN	1520	1.8	1.382641
SIGN	1521	2.61	0.329921
SIGN	1522	1.74	1.154067
SIGN	1523	1.44	2.528677
SIGN	1524	1.39	1.638894
SIGN	1525	1.46	0.636065
SIGN	1526	1.23	0.60909
SIGN	1527	1.9	0.461424
SIGN	1528	2.4	0.7848
SIGN	1529	2.72	1.711921
SIGN	1530	3.09	1.114536
SIGN	1531	1.8	0.267869
SIGN	1532	1.1	0.649921
SIGN	1533	2.51	1.181514
SIGN	1534	1.45	1.140163
SIGN	1535	1.38	0.931555
SIGN	1536	1.38	0.649068
SIGN	1537	2.75	2.451961
SIGN	1538	2.54	1.070757
SIGN	1539	3.21	2.934799
SIGN	1540	2.65	2.253827
SIGN	1541	1.27	0.005116
SIGN	1542	1.48	1.216518
SIGN	1543	2.4	0.932749
SIGN	1544	2.45	1.492251
SIGN	1545	2.69	1.874624
SIGN	1546	2.65	1.328395
SIGN	1547	2	2.074983
SIGN	1548	1.8	0.445086
SIGN	1549	1.75	1.189552
SIGN	1550	2.21	1.433878
SIGN	1551	2.13	1.903352
SIGN	1552	2.6	0.450075
SIGN	1553	3.3	0.080938
SIGN	1554	0.96	0.367756
SIGN	1555	1.7	1.857293
SIGN	1556	1.85	1.735714
SIGN	1557	1.35	0.226796
SIGN	1558	2.5	2.142367
SIGN	1559	1.81	0.106232
SIGN	1560	1.1	1.325516
SIGN	1561	1.05	0.866592
SIGN	1562	2.6	0.427217
SIGN	1563	1.29	0.687054
SIGN	1564	2.56	2.213223
SIGN	1565	1.05	2.358526
SIGN	1566	1.62	0.254613
SIGN	1567	3.3	0.088323
SIGN	1568	1.4	1.103706
SIGN	1569	3	0.259955
SIGN	1570	1.04	0.89221
SIGN	1571	1.35	0.685495
SIGN	1572	1.51	1.267612
SIGN	1573	2.7	0.073616
SIGN	1574	1.4	2.122602
SIGN	1575	2.5	0.269199
SIGN	1576	2.76	2.329305
SIGN	1577	2.9	0.986561
SIGN	1578	1.13	0.866288
SIGN	1579	1.48	0.953273
SIGN	1580	2.15	1.15899
SIGN	1581	2.37	0.283624
SIGN	1582	2.22	0.574189
SIGN	1583	3.1	0.427227
SIGN	1584	2.3	1.877832
SIGN	1585	2.25	0.725729
SIGN	1586	1.96	0.446269
SIGN	1587	1.41	0.028085
SIGN	1588	1.45	0.962777
SIGN	1589	3	0.895948
SIGN	1590	1.8	0.627595
SIGN	1591	1.2	1.648697
SIGN	1592	2.4	2.23041
SIGN	1593	1.9	2.068798
SIGN	1594	1.49	0.302599
SIGN	1595	1.43	0.872745
SIGN	1596	1.19	2.224566
SIGN	1597	2.8	1.343144
SIGN	1598	2.68	3.357838
SIGN	1599	2.75	0.024582
SIGN	1600	2.04	0.74012
SIGN	1601	1.42	1.993616
SIGN	1602	1.4	0.039335
SIGN	1603	1.35	1.400969
SIGN	1604	1.32	1.245589
SIGN	1605	1.29	1.158994
SIGN	1606	3.25	1.955935
SIGN	1607	1.76	0.09482
SIGN	1608	1.6	0.740669
SIGN	1609	1.72	0.762976
SIGN	1610	1.17	0.823707
SIGN	1611	2.3	0.389354
SIGN	1612	2.01	1.415156
SIGN	1613	2.5	0.985197
SIGN	1614	2.8	2.570495
SIGN	1615	1.26	0.850131
SIGN	1616	1.5	0.705079
SIGN	1617	2.05	2.058702
SIGN	1618	1.27	0.073874
SIGN	1619	2.6	1.940013
SIGN	1620	1.8	0.175841
SIGN	1621	2.1	0.90169
SIGN	1622	1.2	1.271972
SIGN	1623	1.42	0.610734
SIGN	1624	1.65	0.549545
SIGN	1625	2.5	0.670955
SIGN	1626	1.9	0.605993
SIGN	1627	0.95	0.666054
SIGN	1628	1.15	0.304297
SIGN	1629	1.05	0.571154
SIGN	1630	3.03	0.555987
SIGN	1631	1.8	0.221838
SIGN	1632	2.05	1.964181
SIGN	1633	1.21	0.663902
SIGN	1634	1.27	1.248551
SIGN	1635	1.23	0.371268
SIGN	1636	1.9	0.301677
SIGN	1637	2.1	0.365581
SIGN	1638	1.45	0.050328
SIGN	1639	2.11	0.036318
SIGN	1640	1.5	3.784096
SIGN	1641	1.16	0.611578
SIGN	1642	1.49	0.789722
SIGN	1643	2.86	0.585705
SIGN	1644	2.17	1.505565
SIGN	1645	2.69	0.065363
SIGN	1646	2.6	1.037552
SIGN	1647	1.8	1.075649
SIGN	1648	2.8	1.385636
SIGN	1649	1.05	0.388528
SIGN	1650	1.4	0.951959
SIGN	1651	2.39	3.17345
SIGN	1652	1.9	0.405755
SIGN	1653	2.24	2.319661
SIGN	1654	3.01	0.87526
SIGN	1655	2.3	2.004355
SIGN	1656	1.98	0.064064
SIGN	1657	1.37	0.105819
SIGN	1658	2.8	0.70366
SIGN	1659	2.19	0.165029
SIGN	1660	3.1	3.446867
SIGN	1661	2.69	2.504463
SIGN	1662	3.1	0.06529
SIGN	1663	2.7	1.060117
SIGN	1664	1.3	0.148797
SIGN	1665	1.06	4.313888
SIGN	1666	1.4	0.118187
SIGN	1667	1.45	1.002002
SIGN	1668	2.52	0.445844
SIGN	1669	1.8	1.249037
SIGN	1670	1.95	2.498747
SIGN	1671	2.63	0.377226
SIGN	1672	2.35	0.40524
SIGN	1673	2.6	0.51147
SIGN	1674	1.26	1.025764
SIGN	1675	1.43	0.420811
SIGN	1676	2.18	0.783811
SIGN	1677	1.29	1.17304
SIGN	1678	1.45	1.45931
SIGN	1679	1.71	0.248544
SIGN	1680	2.98	0.234322
SIGN	1681	1.95	0.779724
SIGN	1682	1.05	0.197443
SIGN	1683	2.6	1.5945
SIGN	1684	1.33	1.269278
SIGN	1685	1.48	0.916501
SIGN	1686	2.45	0.53118
SIGN	1687	2.5	0.68741
SIGN	1688	0.92	0.965189
SIGN	1689	1.93	1.785701
SIGN	1690	2.17	1.171302
SIGN	1691	2.93	0.3311
SIGN	1692	2.8	3.016892
SIGN	1693	1.66	2.093871
SIGN	1694	1.78	1.123
SIGN	1695	2.7	0.048184
SIGN	1696	2	0.789928
SIGN	1697	2.95	1.02531
SIGN	1698	2.6	1.007106
SIGN	1699	2.11	0.303016
SIGN	1700	1.62	0.691317
SIGN	1701	2.75	0.662472
SIGN	1702	1.37	0.047807
SIGN	1703	2.66	0.460628
SIGN	1704	3.18	1.30835
SIGN	1705	1.2	0.276437
SIGN	1706	2.89	1.216638
SIGN	1707	1.93	0.735345
SIGN	1708	1.55	0.143266
SIGN	1709	1.95	0.820437
SIGN	1710	2.6	1.277713
SIGN	1711	1.9	3.030504
SIGN	1712	1.41	1.343611
SIGN	1713	2.6	0.414218
SIGN	1714	2.9	0.043979
SIGN	1715	2.8	1.815204
SIGN	1716	3.01	1.915802
SIGN	1717	0.93	0.618464
SIGN	1718	2.7	0.465164
SIGN	1719	1.18	0.067424
SIGN	1720	1.06	0.89606
SIGN	1721	2	0.23708
SIGN	1722	2.5	0.337404
SIGN	1723	3.1	0.574356
SIGN	1724	2.2	0.900726
SIGN	1725	1.61	0.811704
SIGN	1726	2.79	2.317993
SIGN	1727	1.67	4.398178
SIGN	1728	2.69	0.016665
SIGN	1729	3.15	1.379683
SIGN	1730	2.4	0.514386
SIGN	1731	1.41	1.532252
SIGN	1732	1.3	1.292452
SIGN	1733	2.06	2.271111
SIGN	1734	1.98	0.281524
SIGN	1735	1.45	0.981773
SIGN	1736	2.31	0.83274
SIGN	1737	2.3	0.506348
SIGN	1738	1.2	1.236081
SIGN	1739	1.36	0.534911
SIGN	1740	1.42	0.328103
SIGN	1741	1.3	0.100727
SIGN	1742	2.75	0.978444
SIGN	1743	2.55	0.104252
SIGN	1744	2.7	0.869482
SIGN	1745	1.26	3.408556
SIGN	1746	2.75	0.295174
SIGN	1747	3.2	0.084259
SIGN	1748	1.35	0.06871
SIGN	1749	1.17	0.105319
SIGN	1750	1.2	2.275692
SIGN	1751	1.03	0.941359
SIGN	1752	2.74	0.354573
SIGN	1753	1.7	0.15061
SIGN	1754	2.4	0.048596
SIGN	1755	1.66	0.303238
SIGN	1756	1.25	0.186374
SIGN	1757	1.03	1.383132
SIGN	1758	2.7	1.2088
SIGN	1759	2.85	0.507752
SIGN	1760	1.92	1.251514
SIGN	1761	2.62	0.939071
SIGN	1762	1.36	0.127955
SIGN	1763	3.2	1.17773
SIGN	1764	2.97	0.054685
SIGN	1765	1.4	1.502483
SIGN	1766	2.86	0.5153
SIGN	1767	3.2	2.54179
SIGN	1768	1.44	0.243255
SIGN	1769	3.4	2.000827
SIGN	1770	1.35	0.469991
SIGN	1771	2.68	2.028294
SIGN	1772	2.7	0.427968
SIGN	1773	1.78	1.901525
SIGN	1774	2.96	0.81188
SIGN	1775	1.1	1.346139
SIGN	1776	1.12	1.355936
SIGN	1777	1.1	4.413597
SIGN	1778	2.2	0.982362
SIGN	1779	1.28	1.315116
SIGN	1780	1.07	0.617773
SIGN	1781	1.9	1.626454
SIGN	1782	2.51	0.152486
SIGN	1783	2.5	1.362712
SIGN	1784	2.4	0.378468
SIGN	1785	2.51	0.580664
SIGN	1786	1.38	1.444991
SIGN	1787	1.88	0.869865
SIGN	1788	1.45	2.517531
SIGN	1789	1.32	0.223737
SIGN	1790	1.48	1.938804
SIGN	1791	1.24	0.77145
PSICHIC	1792	1.8	3.309238
PSICHIC	1793	1.39	0.574131
PSICHIC	1794	1.39	0.574132
PSICHIC	1795	1.27	1.90132
PSICHIC	1796	1.27	1.901317
PSICHIC	1797	2	0.018717
PSICHIC	1798	2	0.018718
PSICHIC	1799	2.1	0.405662
PSICHIC	1800	2	0.495435
PSICHIC	1801	2	0.495437
PSICHIC	1802	2.27	0.918
PSICHIC	1803	2.27	0.918001
PSICHIC	1804	2.3	2.224513
PSICHIC	1805	2.3	2.224515
PSICHIC	1806	1.85	2.005816
PSICHIC	1807	2.1	0.83484
PSICHIC	1808	2.1	0.834839
PSICHIC	1809	2.15	0.023717
PSICHIC	1810	2.1	3.109711
PSICHIC	1811	2.1	3.109715
PSICHIC	1812	2.39	1.592009
PSICHIC	1813	2.39	1.592006
PSICHIC	1814	2	0.977006
PSICHIC	1815	2	0.977004
PSICHIC	1816	2.1	0.704928
PSICHIC	1817	2.1	0.704927
PSICHIC	1818	1.8	1.239903
PSICHIC	1819	1.85	1.192454
PSICHIC	1820	1.85	1.192452
PSICHIC	1821	1.65	0.323254
PSICHIC	1822	1.65	0.323252
PSICHIC	1823	1.97	0.271573
PSICHIC	1824	1.97	0.271572
PSICHIC	1825	1.7	0.06607
PSICHIC	1826	1.73	0.453063
PSICHIC	1827	1.73	0.453061
PSICHIC	1828	2	2.637948
PSICHIC	1829	2	2.637946
PSICHIC	1830	1.2	1.203297
PSICHIC	1831	1.2	1.203299
PSICHIC	1832	1.5	0.934887
PSICHIC	1833	2	1.336769
PSICHIC	1834	2	1.336772
PSICHIC	1835	2	0.613549
PSICHIC	1836	2	0.61355
PSICHIC	1837	1.9	0.444387
PSICHIC	1838	1.9	0.444388
PSICHIC	1839	2	0.3585
PSICHIC	1840	2	0.358494
PSICHIC	1841	1.55	0.32997
PSICHIC	1842	1.22	0.229204
PSICHIC	1843	1.22	0.229203
PSICHIC	1844	2.1	1.164072
PSICHIC	1845	2.1	1.164068
PSICHIC	1846	2	0.435983
PSICHIC	1847	2.3	0.268987
PSICHIC	1848	2.3	0.268986
PSICHIC	1849	2.5	1.602377
PSICHIC	1850	1.75	2.309918
PSICHIC	1851	1.75	2.309919
PSICHIC	1852	1.7	3.639498
PSICHIC	1853	1.7	3.6395
PSICHIC	1854	1.8	0.177325
PSICHIC	1855	1.85	0.379634
PSICHIC	1856	1.85	0.379635
PSICHIC	1857	1.85	0.883894
PSICHIC	1858	1.85	0.883893
PSICHIC	1859	1.95	1.813401
PSICHIC	1860	1.95	1.813396
PSICHIC	1861	2.03	0.088388
PSICHIC	1862	2.03	0.088386
PSICHIC	1863	1.95	1.674713
PSICHIC	1864	1.95	1.674711
PSICHIC	1865	1.74	0.376631
PSICHIC	1866	2.5	0.996778
PSICHIC	1867	2.5	0.996776
PSICHIC	1868	2.1	1.214848
PSICHIC	1869	2.1	1.214847
PSICHIC	1870	1.9	1.457467
PSICHIC	1871	1.9	1.457465
PSICHIC	1872	2	0.717792
PSICHIC	1873	1.63	0.467051
PSICHIC	1874	1.92	0.22301
PSICHIC	1875	1.92	0.223012
PSICHIC	1876	2.38	1.992798
PSICHIC	1877	2.38	1.992797
PSICHIC	1878	2	0.28732
PSICHIC	1879	2	0.287319
PSICHIC	1880	1.67	0.280611
PSICHIC	1881	1.67	0.280608
PSICHIC	1882	1.55	3.325032
PSICHIC	1883	1.55	3.325031
PSICHIC	1884	1.52	0.456796
PSICHIC	1885	1.52	0.456797
PSICHIC	1886	2	0.268812
PSICHIC	1887	2	0.268813
PSICHIC	1888	2.25	0.963158
PSICHIC	1889	2.25	0.963157
PSICHIC	1890	2.45	0.805187
PSICHIC	1891	2.45	0.80519
PSICHIC	1892	2.4	0.289067
PSICHIC	1893	2.4	0.289069
PSICHIC	1894	2.4	2.352827
PSICHIC	1895	2.4	2.352826
PSICHIC	1896	2.35	0.295432
PSICHIC	1897	2.35	0.295431
PSICHIC	1898	1.85	0.465673
PSICHIC	1899	2	1.620187
PSICHIC	1900	2	1.620191
PSICHIC	1901	2	2.943278
PSICHIC	1902	2	2.94328
PSICHIC	1903	1.1	0.26996
PSICHIC	1904	1.48	0.293523
PSICHIC	1905	1.48	0.293522
PSICHIC	1906	1.98	1.818589
PSICHIC	1907	1.7	0.275436
PSICHIC	1908	1.7	0.275434
PSICHIC	1909	1.67	2.85861
PSICHIC	1910	1.67	2.858614
PSICHIC	1911	2	2.340443
PSICHIC	1912	2	2.340442
PSICHIC	1913	1.5	0.491793
PSICHIC	1914	1.4	0.716251
PSICHIC	1915	1.26	0.199236
PSICHIC	1916	1.85	1.70276
PSICHIC	1917	2.1	0.451978
PSICHIC	1918	2.1	0.451976
PSICHIC	1919	1.5	1.837637
PSICHIC	1920	1.5	1.837634
PSICHIC	1921	1.33	1.826937
PSICHIC	1922	1.33	1.826938
PSICHIC	1923	1.66	0.423039
PSICHIC	1924	2.1	2.839602
PSICHIC	1925	2.1	2.8396
PSICHIC	1926	1.15	0.1999
PSICHIC	1927	1.55	1.379973
PSICHIC	1928	1.55	1.379974
PSICHIC	1929	1.55	0.930376
PSICHIC	1930	1.55	0.930373
PSICHIC	1931	1.96	0.444082
PSICHIC	1932	1.96	0.444079
PSICHIC	1933	1.5	0.203662
PSICHIC	1934	1.9	2.878848
PSICHIC	1935	1.96	2.986405
PSICHIC	1936	1.91	0.860068
PSICHIC	1937	1.91	0.860065
PSICHIC	1938	2.4	2.518763
PSICHIC	1939	2.4	2.518762
PSICHIC	1940	1.48	2.745136
PSICHIC	1941	1.48	2.745138
PSICHIC	1942	1.52	0.771138
PSICHIC	1943	1.52	0.77114
PSICHIC	1944	1.65	1.477891
PSICHIC	1945	2	0.072746
PSICHIC	1946	2	0.072751
PSICHIC	1947	1.9	0.366863
PSICHIC	1948	2.4	1.793508
PSICHIC	1949	2.4	1.793509
PSICHIC	1950	1.95	1.022551
PSICHIC	1951	1.95	0.13146
PSICHIC	1952	1.95	0.131459
PSICHIC	1953	1.75	1.647886
PSICHIC	1954	1.75	1.647887
PSICHIC	1955	2.1	1.196199
PSICHIC	1956	2.1	1.196198
PSICHIC	1957	2.1	2.519549
PSICHIC	1958	2.1	2.51955
PSICHIC	1959	1.8	4.738111
PSICHIC	1960	1.9	1.684955
PSICHIC	1961	1.9	1.684954
PSICHIC	1962	1.39	1.791254
PSICHIC	1963	1.39	1.791255
PSICHIC	1964	1.6	0.813915
PSICHIC	1965	1.6	0.813916
PSICHIC	1966	2	1.921579
PSICHIC	1967	2	1.921573
PSICHIC	1968	2	0.870823
PSICHIC	1969	2	0.87082
PSICHIC	1970	1.8	0.129813
PSICHIC	1971	1.8	0.129812
PSICHIC	1972	1.9	1.368315
PSICHIC	1973	1.9	1.368317
PSICHIC	1974	1.95	1.591395
PSICHIC	1975	1.95	1.591393
PSICHIC	1976	1.75	0.077847
PSICHIC	1977	1.56	1.22006
PSICHIC	1978	2.11	0.348299
PSICHIC	1979	2.09	2.511691
PSICHIC	1980	1.45	0.371925
PSICHIC	1981	1.38	0.634313
PSICHIC	1982	2	1.755986
PSICHIC	1983	1.7	0.409356
PSICHIC	1984	2.1	0.410054
PSICHIC	1985	2.45	0.241618
PSICHIC	1986	2.1	1.376858
PSICHIC	1987	1.7	0.828155
PSICHIC	1988	1.8	1.379577
PSICHIC	1989	1.93	0.601801
PSICHIC	1990	1.6	0.131613
PSICHIC	1991	2.09	0.955032
PSICHIC	1992	1.4	1.682944
PSICHIC	1993	1.6	0.16638
PSICHIC	1994	1.42	0.457528
PSICHIC	1995	2.1	0.620874
PSICHIC	1996	2.05	0.360164
PSICHIC	1997	2	2.438571
PSICHIC	1998	1.85	0.147956
PSICHIC	1999	2.4	1.533264
[truncated: 1,647 more rows]
