# Supplementary material for: An electron-density point-cloud framework for robust protein-ligand interaction prediction
Source: Nat Commun. 2026 Jun 11;17:7424. doi: 10.1038/s41467-026-74196-5 (PMC13408660; doi:10.1038/s41467-026-74196-5)
Supplement: Supplementary file 5 — Source Data [file 41467_2026_74196_MOESM5_ESM.zip › Source Data_rev/figure3/c/Average.xlsx]

## Sheet: MAE
	DMFF-True				DMFF-AlphaFold				SIGN-True				SIGN-AlphaFold				PSICHIC-True				PSICHIC-AlphaFold				Ours-True				Ours-AlphaFold
DMFF	1.3017				1.4885
SIGN									1.3089				1.473
PSICHIC																			1.3376			1.4027
Ours																									1.2839				1.3262

## Sheet: Pearson
	DMFF-True				DMFF-AlphaFold				SIGN-True				SIGN-AlphaFold				PSICHIC-True				PSICHIC-AlphaFold				Ours-True				Ours-AlphaFold
DMFF	0.6042				0.511
SIGN									0.637				0.5307
PSICHIC																	0.5588				0.4806
Ours																									0.6411				0.6367
