# Supplementary material for: An electron-density point-cloud framework for robust protein-ligand interaction prediction
Source: Nat Commun. 2026 Jun 11;17:7424. doi: 10.1038/s41467-026-74196-5 (PMC13408660; doi:10.1038/s41467-026-74196-5)
Supplement: Supplementary file 5 — Source Data [file 41467_2026_74196_MOESM5_ESM.zip › Source Data_rev/figure3/c/Summary.xlsx]

## Sheet: Sheet1
psichic_pre_Y_hat	psichic_pre_Y	psichic_pre_absolute_error	psichic_true_Y_hat	psichic_true_Y	psichic_true_absolute_error		dmff_pre_Y_hat	dmff_pre_Y	dmff_pre_absolute_error	dmff_true_Y_hat	dmff_true_Y	dmff_true_absolute_error		sign_pre_Y_hat	sign_pre_Y	sign_pre_absolute_error	sign_true_Y_hat	sign_true_Y	sign_true_absolute_error		ECloudbind_alpha_Y_hat	ECloudbind_alpha_Y	ECloudbind_alpha_absolute_error	ECloudbind_true_Y_hat	ECloudbind_true_Y	ECloudbind_true_absolute_error
5.22764	5.22	0.007636	6.42721	6.6	0.172788		4.8098	4.83788	0.0280757	8.3	5.86079	2.43921		3.69469	2.89	0.804688	3.05282	3.04	0.0128164		5.2021	5.2	0.00209665	4.32172	6.66	2.33828
4.66419	4.7	0.035808	6.12443	6.44	0.315572		7.35387	7.29018	0.063693	9.39	6.37283	3.01717		4.18346	7.82	3.63654	4.6485	4.62	0.028505		6.6214	6.64	0.0186024	7.82139	4.77	3.05139
7.2592	7.31	0.0507957	7.16289	5.7	1.46289		7.06864	7.15711	0.0884748	9.77	5.40571	4.36429		7.72838	7.41	0.31838	3.72023	3.67	0.0502274		6.57967	6.6	0.0203295	3.41313	4.89	1.47687
7.63736	7.7	0.0626367	6.96701	6.64	0.327012		5.57881	5.45281	0.126001	5.5	4.47992	1.02008		4.64934	7.68	3.03066	5.35943	5.41	0.0505658		9.1716	9.15	0.021596	2.93045	5.84	2.90955
6.2731	6.17	0.1031	5.11553	3.95	1.16553		6.79577	6.99313	0.197353	4.05	5.77816	1.72816		3.71287	6.56	2.84713	3.79458	3.74	0.0545815		3.58481	3.61	0.0251884	6.49404	7.21	0.715956
6.81657	6.96	0.143429	7.53495	5.85	1.68495		6.08195	5.88109	0.200859	6.17	7.12621	0.956213		5.79921	7.52	1.72079	3.76122	3.7	0.0612239		7.1314	7.1	0.0314012	6.64554	6.48	0.165538
6.36469	6.21	0.154689	7.84321	6.06	1.78321		6.24668	6.04255	0.204131	6.36	4.64165	1.71835		5.6752	8.89	3.2148	4.47104	4.39	0.0810406		4.6173	4.58	0.037303	8.06317	5.56	2.50317
5.11464	5.28	0.165359	7.21167	4.54	2.67167		7.85593	8.0728	0.216866	8.46	6.92275	1.53725		5.1191	6.36	1.2409	5.9799	6.08	0.100102		6.51269	6.55	0.0373125	3.53378	4.48	0.946221
6.52358	6.35	0.173575	4.72665	3	1.72665		4.984	4.71934	0.264652	3.1	4.39299	1.29299		6.29025	7.52	1.22975	4.59151	4.48	0.111514		6.12552	6.17	0.0444765	6.16923	7.98	1.81077
6.31274	6.12	0.192738	7.54851	6.16	1.38851		4.6828	4.98837	0.305562	9.4	7.13355	2.26645		3.70004	6.84	3.13996	6.2829	6.15	0.1329		4.15083	4.2	0.049171	5.44683	6.64	1.19317
7.30058	7.1	0.200581	7.7454	7.4	0.345401		7.2549	7.66366	0.408755	3.65	4.57358	0.923576		6.11776	8.09	1.97224	8.03209	7.89	0.142087		6.60475	6.66	0.0552502	5.82815	8.49	2.66185
6.90936	7.11	0.200636	5.20387	7.54	2.33613		6.40103	6.81711	0.416077	8.05	4.1355	3.9145		3.30927	7.85	4.74073	5.58436	5.44	0.144357		4.78824	4.86	0.0717597	7.66451	6.54	1.12451
5.27072	5.51	0.239285	7.41429	5.77	1.64429		7.80309	7.38284	0.420251	7.24	6.65378	0.586215		4.71906	5.05	0.330942	5.43585	5.59	0.154148		5.64431	5.57	0.0743146	5.95003	7.3	1.34997
5.58671	5.85	0.263286	8.04353	6.7	1.34353		3.68716	3.4581	0.229065	8.34	5.88186	2.45814		4.59778	7	2.40222	5.42963	5.27	0.159629		5.62739	5.55	0.0773907	5.28817	6.44	1.15183
6.86573	6.6	0.265725	7.64668	7.31	0.336679		3.16685	3.70282	0.535966	5.09	7.09259	2.00259		5.49934	8	2.50066	7.52131	7.36	0.161308		6.20213	6.12	0.0821319	2.7454	2.47	0.275405
4.91662	4.61	0.306621	7.17184	7.26	0.088161		7.79588	8.33536	0.53948	5.93	7.25156	1.32156		4.55426	6.08	1.52574	8.04577	8.22	0.174228		7.48657	7.4	0.0865703	4.94814	3.28	1.66814
6.19761	6.51	0.312392	7.14633	7.85	0.703665		5.35655	4.80795	0.548602	7.82	7.10903	0.710972		4.26688	5.97	1.70312	7.44274	7.25	0.192741		5.13234	5.22	0.0876641	6.7894	5.69	1.0994
3.24289	2.89	0.352889	5.44202	3.32	2.12202		5.39794	5.8542	0.456256	2.29	4.42696	2.13696		4.97572	8.26	3.28428	5.43357	5.22	0.213573		8.49744	8.6	0.102559	6.85003	7.4	0.549973
5.92754	5.55	0.377537	7.83591	6.35	1.48591		4.63827	5.20431	0.566035	6.72	6.65425	0.0657477		4.11393	4.7	0.586066	6.22068	6.44	0.219325		6.77637	6.88	0.103632	6.48853	5.37	1.11853
7.19748	7.59	0.39252	7.77184	7.52	0.251843		5.46725	6.04144	0.57419	7.96	5.50913	2.45087		7.04873	5.41	1.63873	6.24043	6.02	0.220431		6.16413	6.27	0.105869	3.13679	3.05	0.0867872
5.92249	6.38	0.457508	5.30646	4.62	0.68646		3.38722	3.86417	0.47695	7.51	5.71937	1.79063		4.20248	4.4	0.19752	7.55535	7.31	0.245349		9.36287	9.47	0.107132	3.74269	4.39	0.64731
6.60576	7.07	0.464242	7.57885	8.7	1.12115		7.25181	6.66182	0.589992	7.31	6.72697	0.583031		7.24436	2.48	4.76436	5.84271	6.11	0.267289		3.77121	3.88	0.108787	7.57271	7.29	0.28271
7.0996	6.63	0.469599	3.46332	3.7	0.236676		4.88606	5.47678	0.590727	7.34	7.3349	0.00509691		6.99003	6.59	0.400026	7.744	8.02	0.276003		3.85076	3.74	0.110758	3.13465	2.03	1.10465
4.1813	3.7	0.4813	5.00801	2.24	2.76801		5.70387	5.25237	0.451506	7.6	6.73374	0.866257		4.49213	7.03	2.53787	7.22501	7.52	0.294988		8.13872	8.26	0.121281	5.64758	4.77	0.877583
5.15271	5.64	0.487286	6.31979	5.47	0.84979		7.88606	7.28075	0.605311	7.03	8.00807	0.978066		5.8917	7.65	1.7583	6.89324	6.59	0.303238		5.14331	5.27	0.126688	2.22536	3.7	1.47464
3.24759	3.74	0.492408	3.08144	4.71	1.62856		3.95468	4.56082	0.606142	6.66	8.3015	1.6415		4.7091	4.3	0.409097	5.19579	5.51	0.314211		5.71713	5.85	0.132866	9.52312	7.37	2.15312
6.91208	7.41	0.497921	8.11925	5.73	2.38925		7.3279	6.84986	0.478043	7.48	9.74072	2.26072		4.66113	7.31	2.64887	8.20323	7.85	0.353235		3.77717	3.64	0.137165	7.63687	6.12	1.51687
6.17528	6.68	0.504724	6.60303	6.54	0.063029		3.66555	4.27394	0.608397	7.1	6.91249	0.187514		7.63095	5.89	1.74095	6.19204	6.56	0.367956		6.15968	6.01	0.149678	2.69039	2.3	0.390388
6.2927	5.77	0.522702	5.93161	6.02	0.0883885		6.05387	6.46415	0.410275	6.94	4.93905	2.00095		7.83131	8.22	0.388687	5.72247	6.1	0.377526		5.06179	4.91	0.151787	7.72611	8	0.273893
4.68358	5.21	0.526422	7.2259	6.68	0.545899		3.84473	3.23234	0.612384	6.58	8.3616	1.7816		4.48587	4.01	0.47587	3.26294	2.87	0.392936		5.85359	5.7	0.153586	3.16282	4.7	1.53718
6.09124	5.56	0.531237	8.20188	6.72	1.48188		4	4.61261	0.612612	7.96	5.97928	1.98072		3.8589	3.58	0.278896	5.46743	5.07	0.39743		3.92712	3.77	0.157118	5.5776	6.06	0.482404
4.74843	4.21	0.538425	8.13495	9.1	0.965054		5.66756	5.05477	0.612793	3.8	4.11975	0.31975		6.62129	6.82	0.198707	5.52735	5.94	0.412646		7.00286	7.17	0.167136	4.24872	7.21	2.96128
4.8528	4.31	0.5428	7.15902	5.59	1.56902		4.65861	4.34439	0.314213	6.35	7.36071	1.01071		3.3295	4.86	1.5305	7.02703	6.6	0.427028		6.51835	6.35	0.168353	5.57916	6.66	1.08084
7.52653	6.97	0.556533	6.63376	3.7	2.93376		5.59176	6.20702	0.615262	5.17	6.30901	1.13901		5.07256	6.15	0.977444	7.97266	8.4	0.427339		5.84072	6.01	0.169277	4.46967	5.73	1.26033
7.91127	8.47	0.55873	6.7043	7.21	0.505697		7.90103	7.68377	0.217263	5.51	6.18898	0.678983		6.92566	8.1	1.17434	7.08624	6.64	0.44624		7.48495	7.31	0.174951	5.45563	4.17	1.28563
7.29825	6.72	0.578247	8.65001	5.75	2.90001		6.5376	7.15777	0.620172	6.3	8.23976	1.93976		2.81291	3.7	0.887095	8.13344	8.6	0.466564		7.29908	7.48	0.180918	5.79135	3.3	2.49135
7.42315	6.84	0.583152	7.94721	5.77	2.17721		6.23958	6.86631	0.62673	7.85	6.95761	0.892387		5.53785	6.01	0.472155	4.41538	4.89	0.474616		7.21805	7.03	0.188046	6.91974	6.82	0.0997386
5.68595	6.27	0.584053	7.16995	4.47	2.69995		7.1549	6.52128	0.633625	3.75	4.3801	0.630101		7.67276	7.33	0.342757	4.24465	3.77	0.474653		2.81187	3	0.188133	2.53942	3.66	1.12058
7.39524	7.98	0.584759	8.91659	6.48	2.43659		5.72816	6.36831	0.640153	2.15	3.27795	1.12795		5.93871	9.04	3.10129	3.25566	3.74	0.484342		3.77679	3.98	0.203214	4.21063	3.67	0.540632
6.92853	7.52	0.591468	7.64283	8.02	0.377171		3.78722	4.02809	0.240871	5.67	8.22152	2.55152		4.79502	4.61	0.185016	3.17319	3.66	0.48681		7.36285	7.14	0.222849	3.98615	6.56	2.57385
5.4926	4.9	0.592598	5.47546	5.41	0.0654558		4.23657	3.59038	0.646191	4.92	6.50258	1.58258		4.9166	3.64	1.2766	6.94775	6.46	0.487745		6.57694	6.35	0.226941	5.79146	3.74	2.05146
7.18457	6.59	0.594569	6.26966	8.85	2.58034		7.51428	6.86336	0.650917	10.17	6.77106	3.39894		5.45307	4.77	0.683071	8.46889	7.98	0.488888		4.84101	5.07	0.228992	8.9319	9.04	0.108097
6.53942	5.94	0.599416	8.63435	7.64	0.994353		5.3098	6.96376	1.65396	7.85	6.59785	1.25215		3.06093	2.82	0.24093	8.42719	8.92	0.492806		5.14377	4.9	0.243768	6.89096	5.97	0.920958
4.0375	4.64	0.6025	7.10989	4.92	2.18989		8.30103	7.64526	0.655766	6.7	7.53688	0.836877		3.63479	6.46	2.82521	8.1975	7.7	0.497499		6.60091	6.35	0.250914	2.94248	5.48	2.53752
4.60712	4	0.607117	7.0733	8.49	1.4167		7.22185	6.56305	0.6588	5.66	7.66979	2.00979		4.2617	5.85	1.5883	7.64635	7.14	0.506348		6.33285	6.08	0.252848	5.53731	7.52	1.98269
6.59529	7.21	0.614706	8.26455	5.04	3.22455		8.02228	7.36114	0.661141	9.4	7.60166	1.79834		3.60727	2.82	0.78727	7.48936	6.97	0.519358		6.30675	6.56	0.253251	5.89491	6.56	0.66509
7.38507	8	0.614932	7.30708	6.84	0.467077		6.02185	5.55461	0.467243	7.72	8.28862	0.568617		4.92257	4	0.922567	5.98851	6.51	0.521489		8.23436	8.49	0.255643	8.20373	7.48	0.723728
6.02306	6.64	0.616943	5.60371	4.29	1.31371		6.07935	6.74904	0.669681	8.46	6.92275	1.53725		6.14299	6.66	0.517008	3.06339	3.59	0.526608		3.86617	3.61	0.256167	2.82675	4.89	2.06325
5.54276	4.92	0.622757	7.37805	7.11	0.268051		3.98722	5.0573	1.07008	4.74	9.16799	4.42799		6.25376	7.36	1.10624	4.51425	5.05	0.535747		2.79203	3.05	0.257967	10.2921	9	1.29211
8.14397	7.52	0.623966	7.08531	7.22	0.134691		7.95861	7.28781	0.670802	7.03	5.93115	1.09885		4.17583	3.77	0.40583	5.14753	4.61	0.537525		4.33495	4.07	0.264953	5.37947	4.6	0.779473
6.378	5.75	0.627999	3.66551	1.31	2.35551		3.61083	4.28203	0.671201	7.43	8.37257	0.942568		5.50534	6.65	1.14466	6.17817	5.64	0.538174		5.47759	5.21	0.267587	2.87416	2.24	0.634162
6.99069	7.62	0.62931	6.74887	7.47	0.721134		7.18575	6.51403	0.671722	6.37	5.00383	1.36617		4.48589	8.15	3.6641	6.24145	5.7	0.541453		4.98229	5.25	0.26771	5.29927	4.43	0.86927
5.96811	6.6	0.631893	7.59551	7.15	0.44551		4.04164	4.51408	0.47244	8.03	6.95346	1.07654		4.4006	7.25	2.8494	5.57608	5.03	0.546081		7.38056	7.66	0.279445	6.39809	7.65	1.25191
5.64665	6.28	0.633349	6.03356	4.21	1.82356		9.44576	8.36921	1.07655	5.59	6.98562	1.39562		2.99902	4.45	1.45098	3.75045	4.3	0.549545		7.57949	7.29	0.289491	5.67047	7.8	2.12953
4.93612	4.3	0.636115	5.48126	6.65	1.16874		7.72125	7.04464	0.676606	7.72	7.53522	0.184777		4.25768	7.14	2.88232	6.84015	7.4	0.559851		3.34981	3.66	0.310189	6.32145	9.2	2.87855
7.13306	7.77	0.636939	5.57043	4.59	0.98043		5.09691	5.77622	0.679314	6.41	6.93061	0.520615		6.25282	6.43	0.177176	5.41966	4.85	0.569661		5.36093	5.05	0.31093	5.53232	4.3	1.23232
7.0071	6.37	0.637103	5.34845	5.73	0.381549		4.42022	5.09984	0.67962	4.85	4.9828	0.132796		3.3718	3.67	0.298203	6.68119	7.26	0.578811		4.71309	4.4	0.313093	5.2627	6.7	1.4373
5.20232	5.85	0.647682	6.96302	4.77	2.19302		8.52288	7.84179	0.681087	11.22	7.43825	3.78175		4.56303	4.7	0.136966	6.04072	6.63	0.589281		9.305	9.62	0.315	3.623	4.86	1.237
5.09167	5.74	0.648331	7.75511	8.26	0.504887		6.30103	5.61987	0.681158	7.55	6.39595	1.15405		5.4816	7.21	1.7284	6.8698	7.47	0.600203		5.2395	4.92	0.319503	6.17476	7.11	0.935242
5.56011	6.21	0.649895	6.17307	6.97	0.796932		5.1107	5.79975	0.689052	5.77	6.86506	1.09506		3.5177	3	0.517704	6.45473	5.85	0.604726		3.44484	3.77	0.325158	7.84781	8.85	1.00219
5.27211	4.62	0.652107	7.65969	4.7	2.95969		4.82391	4.13312	0.690788	7.65	7.87717	0.227173		7.81952	7.62	0.199521	7.07509	7.68	0.604908		8.28752	7.96	0.327516	7.96458	7.21	0.754582
5.9999	6.66	0.6601	9.77431	7.74	2.03431		3.58004	4.27153	0.691488	6.01	4.17725	1.83275		4.27608	7.7	3.42392	4.89611	4.29	0.606113		6.46768	6.14	0.327678	4.45021	4.3	0.150213
6.27213	5.61	0.662128	6.32409	6.82	0.495909		3.04866	3.74549	0.696831	7.16	5.37454	1.78546		7.75357	9.62	1.86643	5.90091	6.01	0.10909		8.75831	9.1	0.341692	7.03742	7.22	0.18258
6.30546	6.97	0.664536	6.68194	6.17	0.51194		4.67162	5.36882	0.697199	5.32	6.77651	1.45651		3.4549	5.25	1.7951	7.01065	7.62	0.60935		9.38217	9.04	0.342166	3.14845	5.59	2.44155
8.31394	7.64	0.673941	6.33817	4.58	1.75816		8.30103	7.60369	0.697335	5.75	7.85797	2.10797		5.49298	4.9	0.592985	8.57812	7.96	0.618119		5.86594	6.22	0.354063	5.37445	5.85	0.475554
7.28045	7.96	0.679552	7.30409	5.25	2.05409		7.20552	6.35341	0.852106	6.89	6.69337	0.196634		4.80853	5.03	0.221472	6.3494	5.73	0.619398		4.13713	3.78	0.357125	3.25136	5.22	1.96864
4.78687	5.48	0.693132	7.79936	9	1.20064		3.82681	4.53481	0.707998	8.52	8.3037	0.216296		3.40084	7.4	3.99916	4.62035	6.14	1.51965		6.09172	5.73	0.36172	2.24461	3	0.75539
5.14346	4.45	0.693456	5.44101	7.82	2.37899		8.18977	7.48118	0.708592	3.28	4.09423	0.814231		2.82553	3.61	0.78447	4.41935	5.04	0.620646		4.22636	4.59	0.363636	5.06575	5.05	0.0157461
3.69362	3	0.693619	7.33197	7.7	0.368026		5.43518	5.0249	0.410286	5.07	3.85485	1.21515		3.80475	6.45	2.64525	6.74455	7.37	0.62545		9.56376	9.2	0.363758	9.8626	8.22	1.6426
7.06572	6.36	0.705725	5.16001	7.21	2.04999		6.24413	6.95813	0.714005	6.4	7.12762	0.727623		3.77212	7.28	3.50788	7.50559	6.88	0.625586		7.77616	7.41	0.366158	4.41713	5.89	1.47287
5.3722	6.08	0.707803	6.76026	4.3	2.46026		4.9817	5.29735	0.315653	10.92	8.87038	2.04962		4.73898	7.7	2.96102	6.89337	7.52	0.626631		6.17963	5.8	0.37963	5.19455	7.4	2.20545
6.06796	5.36	0.707961	5.1662	2.19	2.9762		4.79588	5.51417	0.718287	8.66	5.78339	2.87661		5.49276	4.58	0.912757	7.13702	7.77	0.632984		5.57956	5.96	0.380441	11.463	10.53	0.932983
7.51175	8.22	0.708253	5.81876	7.05	1.23124		4.48149	5.20007	0.718587	3.61	5.68392	2.07392		7.76705	7.4	0.367047	6.36598	7	0.634019		2.13746	1.75	0.387465	6.62076	6.6	0.0207605
5.29319	4.58	0.713194	6.67947	6.44	0.239468		6.30103	5.58234	0.718688	6.69	5.04522	1.64478		4.89942	7.52	2.62058	7.97863	7.34	0.638628		4.29375	4.69	0.396247	5.87118	4.92	0.951182
5.41661	4.7	0.716612	6.09939	6.3	0.200613		5.72125	4.99993	0.721312	5.7	5.75466	0.054657		7.30521	4.25	3.05521	5.9208	5.28	0.640801		6.16692	5.77	0.396925	8.28313	5.03	3.25313
5.28902	6.01	0.720982	7.06089	7.14	0.079112		5.25284	4.82898	0.423861	7.23	6.26835	0.961647		4.95629	9.3	4.34371	3.45817	4.1	0.641827		3.98861	3.59	0.398615	5.24976	5.04	0.209756
4.67372	3.95	0.723721	4.82558	3.77	1.05558		6.5376	5.80087	0.736734	4.92	6.09061	1.17061		5.40268	5.59	0.187321	5.09474	5.74	0.645265		4.79071	5.19	0.399292	2.93276	2.55	0.382764
7.7761	7.05	0.726102	5.50368	3	2.50368		5.74473	6.49212	0.747395	11.3	11.1263	0.173681		5.18086	5.61	0.429139	6.41651	5.77	0.646515		7.48516	7.89	0.404839	6.36496	6.31	0.054965
6.81937	6.09	0.729368	7.50573	5.55	1.95573		7.1549	5.40569	1.74922	4.82	4.7747	0.0453024		3.53597	5.56	2.02403	5.19256	4.54	0.652559		4.29455	4.7	0.40545	5.46298	7.66	2.19702
7.53956	6.8	0.739561	6.68251	7.52	0.837491		4.53611	5.289	0.752889	8.19	8.53684	0.346837		4.74418	5	0.255816	7.47335	8.13	0.656651		7.77096	7.36	0.41096	7.28618	7.36	0.0738234
6.39924	7.14	0.740764	7.56239	6.59	0.972393		4.284	3.52921	0.75479	7.8	7.11307	0.686927		2.97116	2.55	0.421164	4.75222	5.41	0.657783		5.07227	4.66	0.412271	2.73878	3.1	0.361215
6.05558	6.82	0.764421	7.90036	8.7	0.799636		8.22185	7.46162	0.760231	4.45	6.0072	1.5572		3.143	5.62	2.477	6.46085	5.8	0.660847		2.96634	2.55	0.41634	3.35336	5.62	2.26664
7.36497	8.13	0.765034	6.72918	4.85	1.87918		5.39794	4.62354	0.774398	6.6	4.93801	1.66199		7.19009	6.37	0.820095	8.66248	8	0.662478		6.17985	6.6	0.42015	5.74784	7.96	2.21216
5.35825	4.59	0.768247	4.92591	4.09	0.835908		5.95861	5.18414	0.774463	10.66	10.3059	0.35406		6.4274	4.62	1.8074	3.11242	3.78	0.667576		6.87759	7.3	0.422415	4.15802	6.66	2.50198
4.74728	5.52	0.772722	5.13548	3.1	2.03548		5.90658	5.13103	0.775548	8	6.21358	1.78642		2.79535	2.3	0.495351	6.51836	5.85	0.66836		7.57383	7.15	0.42383	4.24403	4.59	0.345973
4.55458	3.78	0.774579	5.88857	3.61	2.27857		7.40894	8.18606	0.777125	4.42	5.3244	0.904402		4.18645	4.26	0.0735455	6.95045	6.28	0.67045		8.52589	8.09	0.435884	6.99041	8.4	1.40959
6.37127	7.15	0.778728	7.84742	8.64	0.792585		5.36653	4.58909	0.777446	9.7	8.81088	0.889119		4.1452	4.92	0.774805	5.98948	6.66	0.670523		6.5274	6.09	0.437398	7.23553	7.59	0.354471
6.50581	7.29	0.784194	7.26144	6.97	0.291442		4.65758	5.44044	0.782861	8.35	6.17201	2.17799		5.39988	6.06	0.660124	7.72904	8.4	0.670955		5.99463	6.44	0.445368	3.38429	6.64	3.25571
6.75607	5.97	0.786068	8.13068	7.1	1.03069		5.29243	6.07821	0.785785	8.62	6.93495	1.68505		4.49548	4.47	0.0254793	7.89131	7.22	0.67131		6.75744	7.21	0.452558	9.03254	9.15	0.11746
6.25699	5.47	0.786989	4.65516	2.16	2.49516		5.3279	6.11815	0.790246	6.82	6.1076	0.712396		4.30513	7.05	2.74487	7.35167	8.03	0.678327		4.16267	3.7	0.462672	7.1801	6.7	0.480103
5.26833	4.48	0.788326	5.72438	6.55	0.82562		6.72125	7.5146	0.793351	9.24	6.81622	2.42378		4.23168	8.3	4.06832	5.275	4.59	0.684997		7.79367	7.33	0.463666	6.10995	9.3	3.19005
6.48937	5.7	0.789374	4.12328	4.7	0.576716		3.98213	4.78092	0.798784	5	6.56492	1.56492		2.55373	4.64	2.08627	4.27066	3.58	0.690664		6.31885	5.85	0.46885	4.70853	6.01	1.30147
6.1996	5.41	0.789598	4.05888	3.3	0.758885		6.09691	5.28639	0.810525	4.92	4.95543	0.0354342		4.39073	6.64	2.24927	7.65621	6.96	0.696211		4.44863	4.92	0.471369	7.27185	7.17	0.101851
2.81928	3.61	0.790716	6.7386	7.68	0.941398		6.70997	5.89861	0.811356	6.4	7.12762	0.727623		3.26305	5	1.73695	8.39748	7.7	0.697485		3.77618	3.3	0.476181	6.69501	7.34	0.644991
6.42581	7.22	0.794186	6.54906	6.36	0.189059		6.22475	7.04623	0.821471	7.37	8.11399	0.743986		3.26606	4.41	1.14394	6.36382	5.66	0.703823		8.70551	8.22	0.485506	9.53077	6.3	3.23077
5.33643	4.54	0.796434	4.34338	2.89	1.45338		6.60206	5.77962	0.82244	5.15	4.92044	0.22956		3.02116	2.24	0.781158	6.26508	5.56	0.705079		4.282	4.77	0.487996	6.96644	5.84	1.12644
4.77241	5.57	0.797594	3.88263	3.04	0.842628		7.84771	7.02181	0.8259	4.92	5.42144	0.501436		3.85718	4.85	0.992821	5.72443	6.43	0.705575		5.82947	6.38	0.550529	6.40086	7.89	1.48914
7.5962	8.4	0.803798	6.01514	6.69	0.674856		6.94692	6.11457	0.832353	6.62	6.00827	0.611732		4.22333	4.18	0.0433321	6.56453	7.29	0.725467		6.09829	6.65	0.55171	4.37505	4.69	0.314951
3.91492	3.11	0.804918	6.98789	4.41	2.57789		3.30103	4.1448	0.843767	8.15	7.09325	1.05675		6.05471	10.53	4.37529	5.14609	4.42	0.72609		4.66431	4.11	0.554309	6.00618	5.85	0.156183
5.50575	4.7	0.805745	6.55738	8	1.44262		8.52288	7.67894	0.843942	4.03	5.23324	1.20324		7.81777	8.4	0.582234	4.48275	5.21	0.727252		4.49731	5.07	0.572686	6.49242	7	0.507575
7.22278	8.03	0.807219	6.86684	8.1	1.23316		6.11919	6.96387	0.844686	4.03	4.05329	0.0232911		5.39419	8.47	3.07581	7.56837	8.3	0.731634		3.83665	4.42	0.583352	5.63877	8.89	3.25124
7.10927	6.3	0.809267	6.09902	5.11	0.989023		7.61083	6.76212	0.848717	4.89	6.92602	2.03602		4.79643	7.57	2.77357	6.94228	6.21	0.732281		8.7194	8.13	0.589398	4.5272	5.59	1.0628
4.55807	5.37	0.811932	4.95248	5.82	0.867523		3.5544	4.40665	0.852252	7.16	5.09942	2.06058		6.81125	7.41	0.598753	3.73298	3	0.732977		5.45652	4.86	0.596521	4.31493	6.84	2.52507
6.69235	7.51	0.817647	8.23653	5.4	2.83653		6.21467	7.0693	0.854626	7.89	6.14361	1.74639		3.43279	3.32	0.112789	7.03319	6.3	0.733192		6.77077	7.37	0.599232	2.82673	4.29	1.46327
4.99109	4.17	0.821088	4.78098	4.21	0.570983		5.70894	4.84082	0.868111	8.4	6.37378	2.02622		2.7076	5.51	2.8024	7.94364	7.21	0.733643		6.69198	6.09	0.601976	3.98214	1.96	2.02214
5.53883	6.36	0.821172	6.04538	6.08	0.034621		5.00939	5.87929	0.869897	8.72	6.8424	1.8776		4.09949	7.26	3.16051	5.74585	5.01	0.735852		7.4095	8.02	0.610503	3.1067	3.3	0.193298
5.85127	5.03	0.821266	5.50866	4.6	0.908662		8.52288	7.65298	0.869903	4.61	5.92906	1.31906		5.09118	2.47	2.62118	4.2549	5	0.745101		6.02782	5.41	0.61782	1.8596	2	0.140399
3.86299	3.04	0.82299	7.25758	8.3	1.04242		5.40894	4.53505	0.873888	7.89	6.90708	0.982924		2.9503	3.55	0.599701	7.74427	8.49	0.74573		2.65646	3.28	0.623541	7.78295	5.96	1.82295
6.15496	5.33	0.824958	3.958	4.86	0.902002		7.09691	6.21704	0.87987	4.01	6.2526	2.2426		7.54986	9.26	1.71014	7.88728	8.64	0.752725		7.0056	6.36	0.645602	6.00592	6.3	0.294077
4.03301	4.86	0.826989	4.72885	8.4	3.67115		7.35655	6.47592	0.880631	7.28	7.24137	0.0386343		6.36861	6.3	0.0686069	7.24126	8	0.758738		8.26877	7.62	0.648767	7.86413	6.38	1.48413
7.92856	7.1	0.828559	8.35211	8.13	0.222115		4.30103	3.4106	0.890432	7.28	5.7807	1.4993		5.10984	4.7	0.409844	8.09298	7.33	0.762976		3.35366	4.01	0.656338	6.4019	5.91	0.4919
7.64901	6.82	0.829006	3.38504	6.84	3.45496		7.11919	6.22612	0.893062	8.11	6.03144	2.07856		3.80012	5.7	1.89988	8.07524	8.85	0.774763		7.08932	6.43	0.659325	8.18712	6.37	1.81712
6.74015	5.91	0.83015	6.40629	5.48	0.926286		8.09691	7.20364	0.893267	6.02	3.78692	2.23308		3.00292	3.7	0.697084	7.98679	7.21	0.776785		6.40863	7.07	0.661371	5.37593	6.2	0.824066
8.20554	7.37	0.835543	6.58249	6.66	0.0775086		5.84466	6.7448	0.90014	3.57	4.8753	1.3053		4.24804	6.64	2.39196	7.33002	6.54	0.790024		2.6928	2.03	0.662797	6.71451	6.99	0.27549
6.49404	7.33	0.835965	7.2431	6.96	0.283095		4.30539	3.40337	0.902025	3.87	4.58612	0.716118		2.60592	3.95	1.34408	5.49289	4.7	0.792891		6.73529	7.4	0.664706	3.43702	2.29	1.14702
6.6372	5.8	0.8372	4.23548	3.78	0.455477		7.69897	6.79564	0.903334	6.3	5.354	0.946001		2.93995	2.3	0.639952	7.24331	6.45	0.793309		6.10732	5.44	0.667323	6.96759	7.36	0.392407
4.89322	4.05	0.843223	5.18615	4.11	1.07615		7.92445	7.01688	0.907576	4.24	7.74124	3.50124		6.95162	6.57	0.381619	7.94611	7.15	0.796112		3.77834	3.11	0.668342	2.88976	1.31	1.57976
4.33012	3.48	0.850123	6.89845	8.09	1.19155		4.97469	4.06591	0.908782	9.15	7.14975	2.00025		3.71838	5.94	2.22162	5.56221	6.36	0.797794		4.98124	4.29	0.691238	6.19765	7.1	0.902346
6.62887	7.48	0.851132	5.60287	6.51	0.907128		6.10791	5.19417	0.913736	5.41	5.64278	0.23278		3.06187	1.31	1.75187	7.10768	6.3	0.80768		4.96923	4.26	0.709229	3.72771	6.15	2.42229
4.06565	4.92	0.854351	6.81057	6.28	0.53057		7.18376	6.26638	0.91738	11.7	7.81029	3.88971		3.81014	6.68	2.86986	6.66812	7.48	0.81188		6.38774	7.1	0.712261	6.80574	9.15	2.34426
5.54861	4.69	0.858611	6.19553	4.92	1.27553		4.91009	5.82844	0.918346	7.12	6.77689	0.343112		6.15842	4.58	1.57842	8.21396	7.4	0.813962		8.48415	7.77	0.714146	3.33379	6.21	2.87621
7.89081	7.03	0.860807	5.91651	6.7	0.783492		8.13077	7.20927	0.921494	3.17	3.28034	0.110342		5.07729	5.55	0.472713	6.46532	7.28	0.814677		3.9777	4.7	0.722303	3.96815	6.63	2.66185
5.68563	6.55	0.864374	6.28632	7.07	0.783685		6.79317	7.71506	0.921885	5.2	6.26272	1.06272		4.18107	3.1	1.08107	8.33369	9.15	0.816312		6.7947	7.52	0.725297	3.45461	6.01	2.55539
6.75725	5.89	0.867245	7.6874	8.6	0.912602		5.08149	6.00479	0.923299	6.48	3.90868	2.57132		2.92777	5.52	2.59223	7.66071	6.84	0.820708		6.12673	5.4	0.726733	2.28408	2.87	0.585919
5.14153	6.02	0.878467	4.85508	5.01	0.154922		4.25964	5.186	0.926365	6.71	8.07944	1.36944		5.84032	3	2.84032	7.57877	8.4	0.821232		6.54495	7.28	0.735055	4.69866	4.42	0.278663
5.2721	4.39	0.882105	7.91099	4.3	3.61099		7.27572	6.34819	0.927533	4.92	6.50269	1.58269		7.93834	6.1	1.83834	7.87379	8.7	0.826209		5.20517	4.43	0.775173	7.09663	5.41	1.68663
5.75629	6.64	0.883712	8.27242	8.92	0.647583		8.02125	7.79059	0.230661	5.36	8.02029	2.66029		4.98487	4.3	0.684871	6.90739	7.74	0.832609		3.81722	4.6	0.782781	2.63813	3	0.361867
4.16846	3.28	0.888462	8.90211	5.55	3.35211		5.39794	6.32886	0.930921	7.95	7.48908	0.460924		3.576	5.89	2.314	4.54153	3.7	0.841533		2.43998	3.23	0.790022	7.50614	10.05	2.54386
6.10649	7	0.893513	3.83114	2.43	1.40114		6.45593	5.51734	0.938597	3.31	4.79251	1.48251		3.27642	6.11	2.83358	3.32315	2.48	0.843146		7.90689	8.7	0.793114	7.87572	4.59	3.28572
7.57455	6.68	0.894546	6.53286	5.74	0.792858		5.85387	4.91122	0.942653	7.74	6.30298	1.43702		2.8127	4.31	1.4973	8.20539	7.36	0.845392		8.77418	7.98	0.79418	7.79399	7.15	0.643993
6.01045	5.11	0.900453	4.58812	5.52	0.93188		7.30206	5.65909	1.64297	7.66	6.69417	0.96583		6.98567	8.4	1.41433	7.87617	7.03	0.846166		3.62839	4.45	0.821611	3.75672	5.82	2.06328
5.49396	4.59	0.903956	6.42598	5.77	0.655982		6.79317	7.74682	0.953644	6.96	4.93685	2.02315		3.88894	4.8	0.911059	7.91648	7.07	0.846478		5.9625	5.14	0.822503	4.27868	6.3	2.02132
5.53586	6.44	0.904141	7.55379	6.09	1.46379		3.04335	4.0097	0.966353	6.27	6.16482	0.105178		5.984	8.85	2.866	6.9532	7.8	0.846804		6.54032	7.37	0.829683	8.8813	6.24	2.6413
6.49537	5.59	0.905366	7.17327	5.96	1.21327		3.76447	4.73137	0.966895	6.08	6.79981	0.719806		3.73395	4.21	0.476054	4.51901	3.67	0.84901		2.82844	3.67	0.841559	4.25307	5.77	1.51692
8.00909	8.92	0.910914	8.66535	6.82	1.84535		6.85387	5.87572	0.978148	6.21	5.98839	0.221606		4.46819	5.14	0.671813	7.90646	7.05	0.856458		6.19812	7.05	0.851883	4.81115	4.54	0.271147
6.44302	7.36	0.916978	6.74312	5.85	0.893123		6.85387	7.83349	0.979616	8.3	6.8337	1.4663		3.87266	6.21	2.33734	7.10255	7.96	0.85745		4.34103	3.48	0.861026	7.29318	8.26	0.966818
5.73874	6.66	0.92126	4.74276	5.64	0.897237		6.36552	7.34515	0.97963	8.79	7.60216	1.18784		4.94983	7.17	2.22017	8.26976	7.41	0.859762		3.05149	2.19	0.861489	5.25668	8.47	3.21332
4.92762	4.6	0.327617	6.32664	6.46	0.133357		4.6925	3.70207	0.990434	7.22	6.79048	0.429523		3.58827	5.7	2.11173	7.82257	8.7	0.877427		5.77741	6.64	0.862593	7.2779	5.89	1.3879
6.35729	6.7	0.342714	5.04937	2.03	3.01937		6.55284	7.5441	0.99126	6.54	5.17515	1.36485		4.50934	5.66	1.15066	8.01178	8.89	0.878223		4.82924	5.7	0.87076	3.37818	3.77	0.391821
7.43776	8.4	0.962238	6.88692	4.77	2.11692		3	3.99344	0.993438	8.3	4.44672	3.85328		7.40949	6.2	1.20949	6.70767	7.59	0.882334		5.2005	6.08	0.879496	6.27019	6.19	0.0801902
3.92434	2.96	0.964341	5.7941	4.91	0.884098		6.69465	5.69004	1.0046	6.24	7.79502	1.55502		4.7611	5.11	0.348901	5.19344	4.3	0.893441		8.98539	8.1	0.885393	8.93951	8.6	0.339514
6.50342	7.47	0.966576	7.04423	7.51	0.465769		7.60206	6.59535	1.00671	3.55	4.88633	1.33633		4.40206	5.44	1.03794	4.00209	3.1	0.902093		3.12822	2.24	0.888225	6.92044	4.11	2.81044
6.5291	5.56	0.9691	4.81532	4.3	0.515315		5.69897	4.69215	1.00682	4.85	5.68881	0.838815		3.86473	4.09	0.225275	4.88216	3.98	0.902165		6.72605	5.82	0.906051	5.59438	5.04	0.554378
2.61872	3.59	0.971283	8.43994	7.37	1.06994		8	6.98681	1.01319	8.52	7.02248	1.49752		4.61296	5.85	1.23704	6.77548	7.68	0.904519		4.23263	3.31	0.922628	5.42413	6.43	1.00587
6.04565	5.07	0.97565	3.32661	2.82	0.506609		3.50585	4.51962	1.01378	9.05	7.41663	1.63337		5.65279	7.85	2.19721	4.64315	5.55	0.906848		10.2038	9.26	0.943829	4.2886	7.26	2.9714
4.75065	5.73	0.979345	6.45629	5.61	0.846289		8.95861	7.94195	1.01666	4.57	6.04896	1.47896		3.92237	5.22	1.29763	2.69859	3.61	0.911413		2.44201	3.39	0.947992	6.61815	4.58	2.03815
6.86939	7.85	0.980608	6.76719	6.15	0.617189		4.81135	5.83459	1.02324	6.05	5.50745	0.542551		3.60084	3	0.600842	6.76322	5.85	0.913225		4.65314	3.7	0.953136	1.93868	4.64	2.70132
5.22659	6.21	0.983413	4.28003	6.08	1.79997		6.01323	7.03706	1.02383	5.06	5.97263	0.912631		7.0045	9.3	2.2955	7.09682	8.02	0.923182		5.26825	4.3	0.96825	3.38068	5.4	2.01932
6.64697	5.66	0.986967	7.83758	6.19	1.64758		5.88606	6.91657	1.03051	5.01	3.78009	1.22992		7.43258	7.8	0.367418	3.76845	4.7	0.931555		5.53669	6.51	0.973307	6.63622	6.51	0.126221
5.39706	4.41	0.987057	8.02238	6.8	1.22238		4.69897	5.73493	1.03596	8.43	5.82681	2.60319		5.40266	6.09	0.687339	8.53842	9.47	0.931576		7.45644	6.48	0.976438	5.14255	6.57	1.42745
5.56747	4.58	0.987472	7.38509	5.34	2.04509		8.74473	7.70391	1.04082	4.77	3.37734	1.39266		7.40535	9.2	1.79465	8.25957	9.2	0.94043		6.26926	7.25	0.980736	6.32652	5.07	1.25652
7.35806	6.37	0.988065	6.74114	8	1.25886		6.59176	5.54261	1.04915	9.21	7.32442	1.88558		3.43215	5.28	1.84785	8.67589	9.62	0.94411		7.68145	6.7	0.98145	6.86179	4.62	2.24179
4.66192	3.67	0.991922	6.40548	5.7	0.705476		7.48297	6.43293	1.05003	7.58	6.30065	1.27935		6.39771	8.6	2.20229	4.17464	3.23	0.944642		7.6818	6.7	0.9818	7.20982	5.55	1.65982
5.85675	4.86	0.996754	7.55151	10.53	2.97849		4.61979	5.68401	1.06422	7.43	5.13007	2.29993		3.13375	5.21	2.07625	4.33465	3.39	0.944647		3.62375	4.61	0.986251	6.27046	4.61	1.66046
6.68963	7.7	1.01037	5.31037	3.58	1.73037		6.92082	5.85519	1.06563	5.68	4.91231	0.767686		3.55587	5.82	2.26413	4.86794	5.82	0.95206		5.46733	4.48	0.987331	4.89264	7.41	2.51736
6.05927	5.04	1.01927	4.9485	5.21	0.261504		3.10182	4.169	1.06718	8.4	6.34497	2.05503		3.68698	4.69	1.00302	8.17966	9.15	0.970345		9.3903	8.4	0.990301	4.96357	3.98	0.983566
7.28031	8.3	1.01969	7.31619	7.4	0.0838145		8.284	7.21582	1.06818	7.89	4.03015	3.85985		3.29721	6.1	2.80279	4.64944	5.62	0.970565		8.58259	7.59	0.992592	5.31571	5.85	0.534289
6.03547	8.26	2.22453	5.30646	4.39	0.91646		8.30627	7.23283	1.07345	5.4	5.5981	0.1981		4.12352	6.6	2.47648	5.68177	4.7	0.981773		7.47279	8.47	0.997208	8.41421	7.14	1.27421
7.6716	8.7	1.0284	3.41124	3.59	0.178761		9.1549	8.07929	1.07561	7.74	8.25087	0.510875		6.95716	5.34	1.61716	6.53736	7.52	0.982639		3.30081	4.3	0.999186	3.16527	4.71	1.54473
4.81438	5.85	1.03562	7.46672	7.8	0.33328		6.30103	5.21907	1.08196	8.52	8.0448	0.475198		3.35431	5.28	1.92569	7.95476	6.97	0.98476		5.20756	6.21	1.00245	6.79906	8.4	1.60094
5.23754	4.2	1.03754	8.68805	4.62	4.06805		2.48149	3.56434	1.08285	7.43	7.96264	0.532636		5.75432	6.7	0.945679	7.8052	6.82	0.985197		4.57877	5.62	1.04123	5.69783	6.11	0.412166
7.39799	6.35	1.04799	5.58676	4.59	0.996762		8.09691	7.00064	1.09627	9.05	4.29325	4.75675		4.17681	4.48	0.303193	5.90701	4.92	0.987014		3.87477	4.92	1.04523	4.0629	5.48	1.4171
6.63174	7.68	1.04826	7.86348	8.89	1.02652		8.25964	7.14877	1.11087	6.84	6.52996	0.310041		2.60729	3.66	1.05271	2.73863	1.75	0.988634		4.6477	5.7	1.0523	6.35134	6.6	0.248662
5.23285	4.18	1.05285	4.40257	7.4	2.99743		8.82391	7.70906	1.11485	8.52	6.62579	1.89421		3.11052	5.27	2.15948	7.69308	6.7	0.993083		8.73478	7.68	1.05478	8.13382	5.2	2.93382
8.45313	7.4	1.05313	6.92802	6.66	0.26802		4.5784	5.70001	1.12161	7.89	6.06885	1.82115		7.18157	7.77	0.588426	7.69308	6.7	0.993083		5.95293	4.89	1.06293	7.71523	6.45	1.26524
5.94398	4.89	1.05398	5.82918	6.21	0.380824		6.13668	5.01132	1.12536	9.74	9.02238	0.717619		4.55688	4.59	0.0331206	7.15578	8.15	0.994217		2.88292	3.95	1.06708	3.84968	4.26	0.410322
5.0719	6.14	1.0681	5.40944	6.14	0.730557		7.08092	5.95444	1.12649	6.48	5.30238	1.17762		3.60679	6.35	2.74321	4.36995	5.37	1.00005		2.58995	3.66	1.07005	3.32572	4.7	1.37428
5.49876	4.43	1.06875	3.30901	5	1.69099		7.36552	6.23165	1.13387	2.07	3.36647	1.29647		3.35376	5.62	2.26624	5.63872	6.66	1.02128		9.47606	8.4	1.07606	3.1934	2.16	1.0334
7.02315	8.1	1.07685	7.9316	7.96	0.0283966		6.63827	5.50152	1.13675	8.4	8.29469	0.105312		5.73945	4.39	1.34945	8.54796	7.52	1.02796		3.87782	2.8	1.07782	7.65038	4.66	2.99038
6.20139	7.28	1.07861	7.69807	6.3	1.39807		5.26761	6.40787	1.14026	9.07	5.32797	3.74203		4.09782	4.58	0.482183	5.31245	6.35	1.03755		6.87701	7.96	1.08299	8.01304	6.09	1.92303
4.08125	3	1.08125	7.14849	7.77	0.621511		3.30103	4.4414	1.14037	8.01	6.80912	1.20088		3.62285	3.77	0.147152	7.74937	6.7	1.04937		6.23313	7.34	1.10687	6.32743	8.03	1.70257
4.99815	6.08	1.08185	7.61649	9.62	2.00351		6.79588	5.6447	1.15118	7.32	5.8416	1.4784		5.13682	5.04	0.096817	8.42171	7.37	1.05171		4.81211	3.7	1.11211	6.06666	9.1	3.03334
6.28642	7.37	1.08358	8.41113	9.3	0.888866		9.49485	8.34277	1.15208	6.39	5.24986	1.14014		4.38173	7.51	3.12827	5.00594	3.95	1.05594		4.11689	3	1.11689	5.96836	4.47	1.49836
6.27548	5.19	1.08548	8.59666	5.69	2.90666		8	6.8269	1.1731	10.3	7.56082	2.73918		3.94881	3.59	0.358812	6.76358	7.82	1.05642		1.97726	3.1	1.12274	7.66863	6.11	1.55863
7.7468	6.66	1.0868	6.84718	5.56	1.28718		4.16749	2.99345	1.17404	7.26	5.83307	1.42693		5.63198	7.3	1.66802	3.65065	4.71	1.05935		4.38989	5.52	1.13011	9.2501	7.05	2.2001
6.30743	5.21	1.09743	6.31439	3.66	2.65439		5.50864	4.33119	1.17745	5.54	4.49057	1.04943		4.72046	6.19	1.46954	7.78448	6.72	1.06448		7.79076	6.66	1.13076	3.71613	4.1	0.383865
7.34661	6.24	1.10661	6.24786	7.37	1.12214		8.1549	6.96163	1.19327	6.42	5.72143	0.698566		3.08589	4.77	1.68411	4.7662	3.7	1.0662		6.07567	7.21	1.13433	8.60494	7.25	1.35494
7.55758	6.45	1.10758	6.46098	6.01	0.450982		4.42022	5.61534	1.19512	6.18	5.78922	0.390777		4.92827	7.68	2.75173	7.72832	6.66	1.06832		9.23706	8.1	1.13706	1.632	2.3	0.667999
2.99231	4.1	1.10769	2.81928	3.61	0.790721		6.16368	4.96611	1.19756	6.6	7.01995	0.419949		2.64271	5	2.35729	8.02562	9.1	1.07438		5.30902	4.17	1.13902	7.40552	6.88	0.52552
7.59573	6.48	1.11573	5.09029	2.3	2.79029		7.30364	6.10384	1.1998	3.02	5.03168	2.01168		7.31339	7.74	0.426608	7.18157	8.26	1.07843		7.23334	6.08	1.15334	4.23668	4.58	0.343316
4.77642	3.66	1.11642	5.15848	5.4	0.241519		6.34679	5.14685	1.19994	3.51	4.41085	0.900846		4.27774	4	0.27774	4.75588	5.84	1.08412		6.86169	8.03	1.16831	6.69017	6.28	0.410173
4.27389	5.41	1.13611	6.68635	4.01	2.67635		4.71444	5.91805	1.20361	12.3	9.51272	2.78728		4.20722	8.64	4.43278	5.60255	6.69	1.08745		5.74971	4.58	1.16971	9.76866	6.97	2.79866
6.12223	7.26	1.13777	4.76146	6.3	1.53854		6.18709	4.98302	1.20407	5.92	6.54294	0.622942		3.69081	4.54	0.849186	7.51909	6.43	1.08909		4.64864	5.82	1.17136	4.18054	3.48	0.70054
6.21974	7.36	1.14026	4.28938	3.67	0.619381		3.65758	4.86861	1.21103	5.67	8.26389	2.59389		4.5035	4.54	0.0364971	5.3065	4.21	1.0965		8.60123	7.41	1.19123	4.29451	6.59	2.29549
6.81927	7.96	1.14073	7.07231	5.19	1.88231		5.39794	4.18399	1.21395	2.22	3.36779	1.14779		5.58671	4.43	1.15671	5.73588	6.84	1.10412		7.65395	6.45	1.20395	8.60033	5.41	3.19034
6.51795	7.66	1.14205	5.704	5.03	0.674002		7.39794	6.1795	1.21844	6.05	4.94553	1.10447		6.22082	4.91	1.31082	4.71424	3.61	1.10424		4.80332	6.02	1.21668	6.63191	5.74	0.891906
6.50482	5.36	1.14482	3.60115	6.01	2.40885		9.29243	8.07271	1.21972	4.52	5.4467	0.926701		3.25849	6.44	3.18151	5.1949	6.3	1.1051		5.22085	4	1.22085	2.91387	2.82	0.0938699
6.77199	5.62	1.15199	5.84155	4.59	1.25155		6.60206	5.38167	1.22039	10.22	7.99193	2.22807		7.1229	7.59	0.467103	6.03999	4.92	1.11999		5.07274	6.3	1.22726	2.66236	5	2.33764
6.92467	5.77	1.15467	2.86565	4.1	1.23435		2.89279	4.11458	1.22179	9.04	7.0699	1.9701		5.95978	8	2.04022	6.97046	8.1	1.12954		4.65214	5.89	1.23786	2.55038	1.75	0.800383
4.68486	5.84	1.15514	6.22528	4.31	1.91528		3.50864	2.28095	1.22769	3.58	4.44587	0.865874		2.75196	3.61	0.858044	8.18259	7.05	1.13259		8.23608	6.97	1.26608	4.71056	4.09	0.620558
5.36579	4.21	1.15579	5.26245	5.21	0.0524516		7.5376	6.30395	1.23365	5.01	3.50932	1.50068		4.19948	4.62	0.420523	7.40741	6.27	1.13741		5.67857	4.41	1.26857	4.75842	6.08	1.32158
5.29864	4.14	1.15864	8.09923	9.15	1.05077		8.52288	7.28539	1.23749	7.8	5.64993	2.15007		3.7631	3.04	0.723103	6.75412	5.61	1.14412		4.59788	3.32	1.27788	4.1982	5.66	1.4618
7.51937	6.35	1.16937	7.14373	7.96	0.816267		4.81816	3.5782	1.23996	6.8	7.60246	0.802464		5.55119	4.05	1.50119	3.33676	2.19	1.14676		5.34907	6.63	1.28093	6.42648	6.55	0.123515
6.06902	4.89	1.17902	5.9005	6.64	0.739497		2.69897	3.9397	1.24073	5.14	5.19266	0.0526552		8.48737	9.15	0.662629	5.96212	7.11	1.14788		6.0741	7.36	1.2859	7.07369	7.41	0.336313
5.25883	6.44	1.18117	3.67335	4.64	0.966647		5.84164	4.59417	1.24747	4.7	5.26005	0.560047		6.09356	8.03	1.93644	3.85173	5	1.14827		5.39373	6.68	1.28627	5.0038	6.68	1.6762
6.90797	8.09	1.18203	6.48975	6.24	0.249755		4.24795	5.49579	1.24784	6.51	5.85368	0.656322		5.0848	6.63	1.5452	5.7311	4.58	1.1511		3.91992	5.21	1.29008	8.35982	8	0.359818
5.11579	6.3	1.18421	7.46855	5.31	2.15855		6.04576	4.79516	1.2506	7.8	6.80936	0.990642		6.17533	6.54	0.364666	5.24709	4.09	1.15709		3.247	4.54	1.293	7.35352	7.77	0.416481
6.77126	7.96	1.18874	4.9132	6.31	1.3968		7.13668	8.39246	1.25578	7.19	5.53728	1.65272		3.72097	6.01	2.28903	5.59063	4.43	1.16063		5.67328	6.97	1.29672	6.77858	9.1	2.32142
7.01372	5.82	1.19372	4.54388	4.17	0.373879		5.20761	6.46557	1.25796	8.01	6.17232	1.83768		6.84407	5.31	1.53407	7.13338	5.97	1.16338		6.67045	5.34	1.33045	4.8682	7.54	2.6718
5.1948	4	1.1948	4.58064	7.57	2.98936		7.35655	6.09212	1.26442	8.49	7.71442	0.775583		5.65539	9.47	3.81461	4.94312	3.77	1.17312		2.97819	4.31	1.33181	9.21918	9.26	0.040823
5.43994	6.66	1.22006	3.89527	2.8	1.09527		7	5.73064	1.26936	4.3	6.67795	2.37795		3.96824	3.05	0.918243	5.03437	6.21	1.17563		7.64047	6.3	1.34047	2.9316	3	0.0683956
7.38431	6.16	1.22431	4.54566	2.29	2.25566		7.34679	6.07298	1.27381	6.25	5.14785	1.10215		2.64468	2.16	0.484676	7.28849	8.47	1.18151		4.31907	5.66	1.34093	6.39392	8	1.60608
7.17121	8.4	1.22879	8.78972	6	2.78972		4.65758	3.38321	1.27437	9.34	6.88952	2.45048		5.52125	6.99	1.46875	5.34155	4.16	1.18155		4.17215	2.82	1.35215	5.3385	6.17	0.831496
7.33112	6.1	1.23112	5.90386	2.87	3.03386		7.09152	5.81435	1.27717	5.4	4.40984	0.990158		5.38707	9	3.61293	8.83088	7.64	1.19088		5.44967	4.09	1.35967	5.17404	3.95	1.22404
6.93489	5.7	1.23489	6.14132	4.9	1.24132		6.65758	7.93523	1.27765	4.59	7.31137	2.72137		6.047	7.98	1.933	7.84522	9.04	1.19478		7.25031	5.89	1.36031	8.61926	5.75	2.86925
5.66788	4.43	1.23788	6.49134	5.94	0.551342		4.48149	5.78605	1.30456	8	6.9832	1.0168		5.09419	7.48	2.38581	8.27685	7.08	1.19685		6.28309	7.65	1.36691	6.02793	5.77	0.257929
6.37968	5.14	1.23968	8.4526	6.37	2.0826		8.30103	6.9896	1.31143	8.3	6.50688	1.79312		5.66932	4.14	1.52932	7.10967	8.31	1.20033		6.95849	5.59	1.36849	3.22742	3.59	0.362577
8.2368	6.99	1.2468	3.39939	3.11	0.289387		5.82391	4.50511	1.3188	7.31	8.25632	0.946324		3.70987	4.3	0.590134	3.76652	2.55	1.21652		5.49528	4.12	1.37528	6.65427	7.08	0.425733
6.04743	4.8	1.24743	6.17523	6.88	0.704766		6.69897	5.36439	1.33458	3.78	4.48452	0.704523		7.38469	5.37	2.01469	7.90246	6.68	1.22246		5.45439	6.84	1.38561	3.58772	3.7	0.112276
6.59209	5.34	1.25209	8.80306	6.57	2.23306		4.5867	5.92227	1.33557	6.72	6.99701	0.277015		4.31507	8	3.68493	8.32259	7.1	1.22259		6.16606	7.57	1.40394	4.43532	3.64	0.795315
7.26939	6.01	1.25939	5.41472	6.09	0.675278		6.67572	8.01705	1.34133	4.58	8.41025	3.83025		6.73751	6.11	0.627515	8.03561	9.26	1.22439		6.88283	5.47	1.41283	5.78067	6.01	0.229332
4.84965	6.11	1.26035	7.14633	6.01	1.13634		6.22185	4.85975	1.3621	7.4	6.74739	0.652614		5.13613	4.59	0.546127	6.17417	7.41	1.23583		4.96401	3.55	1.41401	7.05441	5.57	1.48441
4.17961	5.44	1.26039	7.05476	7.62	0.56524		4.92082	6.28338	1.36256	6.5	6.57084	0.0708432		2.70339	1.75	0.953386	4.16392	5.4	1.23608		7.41264	8.85	1.43736	4.43031	5.56	1.12969
7.83415	9.1	1.26585	6.60035	7.52	0.919651		8.58503	7.21329	1.37174	7.69	8.8184	1.1284		3.5594	4.92	1.3606	6.61293	7.85	1.23707		7.54122	6.09	1.45122	3.0172	5.55	2.5328
7.1592	5.89	1.2692	7.70437	5.33	2.37437		5.07058	6.46237	1.39178	8.64	8.45678	0.183225		4.98104	5.74	0.75896	3.6678	2.43	1.2378		8.15808	6.7	1.45808	8.63012	5.7	2.93012
3.69947	2.43	1.26947	7.79702	6.22	1.57702		7.64589	6.23161	1.41428	6.44	7.71484	1.27484		4.77177	5.69	0.918232	7.91861	6.68	1.23861		6.16235	4.7	1.46235	2.28063	2.43	0.149371
6.68651	5.41	1.27651	3.76124	5.84	2.07876		8.38722	6.96979	1.41743	6.9	7.31409	0.414088		6.4277	7.29	0.862295	7.55905	6.31	1.24905		3.42416	1.96	1.46416	5.03443	7.85	2.81557
5.05397	3.77	1.28397	7.46236	9.3	1.83764		9.61979	8.2015	1.41829	9.46	8.85368	0.606319		6.47237	10.05	3.57763	7.44914	6.2	1.24914		4.7454	6.21	1.4646	4.62982	6.84	2.21018
3.76026	5.05	1.28974	7.77413	6.66	1.11413		2.35655	3.77998	1.42344	4.48	5.54503	1.06503		7.2313	6.97	0.261297	7.34991	6.1	1.24991		5.21115	6.68	1.46885	5.2752	3.66	1.6152
5.40417	4.11	1.29417	6.61268	7.68	1.06732		7.76955	6.33891	1.43065	8.93	8.33872	0.591285		3.09398	3.74	0.646021	7.9101	6.66	1.2501		3.14995	4.62	1.47005	6.21083	3.88	2.33083
5.17726	3.88	1.29726	6.12282	6.64	0.517182		6.4803	7.91863	1.43833	6.44	5.75408	0.685921		4.37288	7.96	3.58712	5.37047	4.12	1.25047		8.01091	6.54	1.47091	7.28838	6.66	0.628383
7.2589	5.96	1.2989	7.09643	6.35	0.74643		4.76955	6.21652	1.44697	2.86	3.33586	0.475857		3.59513	3.28	0.315126	3.60253	4.86	1.25747		4.03772	5.51	1.47228	6.68227	6.27	0.412271
7.84496	9.15	1.30504	6.97184	6.1	0.871838		4.92082	6.37741	1.45659	6.68	7.07749	0.397489		7.20324	6.36	0.843242	6.84061	8.1	1.25939		3.52083	5.01	1.48917	2.40829	3.23	0.821705
7.39884	6.09	1.30884	6.31795	3.64	2.67795		5.65758	4.19638	1.46119	6.64	6.57367	0.0663261		6.535	7.96	1.425	6.24622	7.51	1.26378		5.24634	3.74	1.50634	3.42973	4	0.570271
8.01096	6.7	1.31096	6.37299	5.59	0.782987		7.88606	6.4211	1.46495	6.68	6.20568	0.474324		4.38821	5.07	0.681792	7.83585	9.1	1.26415		3.88838	5.41	1.52162	5.29215	5.41	0.117852
8.01096	6.7	1.31096	7.83709	9.26	1.42291		8.52288	7.05392	1.46896	6	9.32247	3.32247		5.97126	7.4	1.42874	6.12625	7.4	1.27375		7.11209	5.59	1.52209	8.44774	8.92	0.472257
5.32718	6.64	1.31282	3.79413	5.05	1.25587		8.45593	6.98476	1.47118	6.4	7.00565	0.605649		4.67602	6.21	1.53398	4.17122	2.89	1.28122		4.07865	5.61	1.53135	5.9492	7.85	1.9008
5.40526	4.09	1.31526	8.80475	6.54	2.26475		8.58503	7.11225	1.47278	6.97	6.09465	0.875348		5.78881	6.09	0.301188	4.28326	3	1.28326		2.46692	4	1.53308	6.46274	9.03	2.56726
6.27151	4.92	1.35151	5.32467	3.31	2.01467		6.52288	5.04134	1.48154	8.42	6.12665	2.29335		6.55706	7.15	0.59294	8.09452	6.8	1.29452		8.74712	7.21	1.53712	6.54748	6.35	0.197484
6.94349	5.59	1.35349	5.20429	6.56	1.35571		8.3098	6.81282	1.49698	2.4	3.49501	1.09501		4.06032	7.36	3.29968	4.09472	2.8	1.29472		6.3089	7.85	1.5411	4.03258	5.31	1.27742
7.08528	5.73	1.35528	4.83462	3.88	0.954619		5.19382	6.69323	1.49941	2.89	5.20206	2.31206		5.56903	6.54	0.970968	5.34309	6.64	1.29691		7.55612	6.01	1.54612	6.43554	6.8	0.364465
7.45857	6.1	1.35857	8.0907	7.96	0.130697		7.95861	6.45595	1.50266	3.77	5.17179	1.40179		2.83395	3.3	0.466046	7.12742	5.82	1.30742		5.10554	6.66	1.55446	6.41157	6.22	0.191565
5.37108	3.98	1.39108	4.7862	4.14	0.646202		4.76955	6.27575	1.5062	5.8	5.98298	0.182976		7.56629	6.6	0.96629	6.78512	5.47	1.31512		4.21461	5.77	1.55539	4.94963	7.07	2.12037
6.33948	7.74	1.40051	5.00887	2.3	2.70887		6.44009	7.9499	1.5098	7.48	6.75289	0.727114		6.63483	5.47	1.16483	7.97794	9.3	1.32206		6.4412	8	1.5588	7.13974	8.4	1.26026
4.21061	5.62	1.40939	3.66551	1.31	2.35551		6.60206	5.08816	1.5139	8.37	7.32068	1.04932		3.16492	5	1.83508	7.70552	6.38	1.32552		3.54438	5.11	1.56562	5.38171	7.48	2.09829
5.1502	3.74	1.4102	7.24748	5.14	2.10748		8.60206	7.08356	1.5185	7.17	5.44187	1.72813		3.53175	6.12	2.58825	7.21687	5.89	1.32687		9.11009	7.54	1.57009	6.64154	5.36	1.28154
5.79706	7.22	1.42294	6.626	8.15	1.524		7.56864	6.04606	1.52258	2.89	4.62223	1.73223		3.27721	4.2	0.922788	3.35706	2.03	1.32706		5.24704	6.82	1.57296	5.07174	5.77	0.698259
5.13371	6.56	1.42629	7.24927	5.97	1.27927		9.10018	7.57392	1.52626	11.31	6.82135	4.48865		6.66257	6.35	0.312569	4.68127	6.01	1.32873		3.21883	4.8	1.58117	6.50225	4.45	2.05225
5.06947	3.64	1.42947	6.5666	5.89	0.676596		8.04576	6.5177	1.52805	7.72	7.53522	0.184777		6.7527	8.1	1.3473	5.88986	7.22	1.33014		5.93297	7.52	1.58703	3.27714	4.3	1.02286
4.65642	6.09	1.43358	7.26158	8.02	0.758422		3.69897	5.2286	1.52963	7.46	7.32279	0.137212		3.89743	5.33	1.43257	4.64919	3.31	1.33919		4.24033	5.84	1.59967	5.18226	4.92	0.262261
5.01661	6.46	1.44339	9.41047	6.43	2.98047		4.17393	5.70482	1.5309	3	5.23285	2.23285		3.69843	8.02	4.32157	7.68639	9.03	1.34361		7.16815	5.56	1.60815	6.25645	4.91	1.34645
3.83412	5.28	1.44588	4.54762	3	1.54762		9	7.45659	1.54341	4.68	4.25703	0.422965		5.84555	4.59	1.25555	7.11784	5.77	1.34784		4.48705	2.87	1.61705	4.8963	5.47	0.573704
6.57092	8.02	1.44908	6.43804	5	1.43804		8.09691	6.52756	1.56935	7.01	7.96553	0.955533		2.99048	3	0.00951743	4.86147	6.21	1.34853		4.62492	3	1.62492	4.74809	7.33	2.58191
6.1989	7.65	1.4511	7.14212	5.11	2.03212		4.5817	6.16814	1.58644	3.43	5.13181	1.70181		2.94599	3.23	0.284012	8.70065	10.05	1.34935		4.58568	2.96	1.62568	2.82752	5	2.17248
7.42681	8.89	1.46319	5.67041	5.04	0.630411		9.20066	7.60802	1.59264	8.37	6.03856	2.33144		5.77235	4.92	0.85235	4.65397	3.3	1.35397		5.3645	7	1.6355	4.45079	5.27	0.819208
6.55095	8.02	1.46905	5.32537	3.98	1.34537		3.21538	4.81	1.59462	8.4	7.36822	1.03178		4.8781	5.73	0.851902	5.0036	3.64	1.3636		3.07421	4.71	1.63579	6.47109	8.7	2.22891
5.8934	4.42	1.4734	3.91927	3	0.919271		6.69897	5.0978	1.60117	7.3	5.50642	1.79358		5.50129	7.47	1.96871	5.18617	6.55	1.36383		6.50555	8.15	1.64445	6.26639	5.62	0.646394
4.60088	6.08	1.47912	6.72636	7.66	0.933636		7.11351	5.50719	1.60632	10.48	12.5041	2.02406		4.04199	6.64	2.59801	4.41916	3.05	1.36916		2.95788	1.31	1.64788	6.41942	4.58	1.83942
6.51795	8	1.48205	7.22457	8.03	0.805433		8.69897	7.09246	1.60651	3.94	4.65864	0.718642		3.1579	7.11	3.9521	5.97817	4.6	1.37817		5.86671	7.52	1.65329	6.79366	6.72	0.0736594
6.48422	5	1.48422	6.88412	7.36	0.475877		5.55752	7.17759	1.62007	7.24	5.17224	2.06776		4.08149	4.12	0.0385127	4.37871	3	1.37871		5.68109	4.01	1.67109	6.37445	6.54	0.165546
7.5957	6.11	1.4857	4.968	4.05	0.918		5.27572	6.90554	1.62981	8	6.17434	1.82566		2.68668	4.71	2.02332	7.73047	6.35	1.38047		3.83864	2.16	1.67864	8.35033	5.11	3.24033
5.15457	6.65	1.49543	8.11343	6.43	1.68343		8.14874	6.5155	1.63324	5.7	7.59804	1.89804		6.15806	7.66	1.50194	3.85313	2.47	1.38313		4.60022	6.28	1.67978	5.39525	4.05	1.34525
6.2721	4.77	1.5021	8.30025	9.7	1.39975		8.52288	6.88879	1.63409	5.74	5.90861	0.168613		6.59236	5.41	1.18236	6.79656	5.41	1.38656		2.85382	4.54	1.68618	9.09492	6.09	3.00492
4.32215	2.82	1.50215	5.80023	6.66	0.859766		4.50864	2.8711	1.63754	7.7	6.75467	0.945325		6.27944	7.37	1.09056	6.16517	4.77	1.39517		3.34089	5.03	1.68911	3.91736	5.21	1.29264
7.72347	6.22	1.50347	5.49126	3.7	1.79126		4.90309	6.54098	1.63789	5.72	5.73602	0.0160222		5.56825	6.48	0.911747	7.09898	5.7	1.39898		6.31071	8	1.68929	4.82596	4.59	0.235955
6.27643	4.77	1.50643	8.22741	8.47	0.242593		7.56864	5.93041	1.63822	9	7.61014	1.38986		4.0585	7.05	2.9915	5.45187	4.05	1.40187		5.14671	6.84	1.69329	2.50279	3.31	0.807207
6.33844	7.85	1.51156	5.31801	8.7	3.38199		5	3.35908	1.64092	4.23	5.35993	1.12993		4.97385	7.48	2.50615	7.94398	6.54	1.40398		3.85289	5.56	1.70711	4.48932	3.58	0.909315
6.10465	4.59	1.51465	8.03	6.2	1.83		5.39794	7.04437	1.64643	6.15	5.93453	0.215466		3.14553	4.42	1.27447	6.53451	7.96	1.42549		8.03995	6.31	1.72995	4.61821	7.47	2.85179
4.46683	6.01	1.54317	5.68663	1.75	3.93663		9	7.34713	1.65287	9.3	7.93696	1.36304		5.43308	5.56	0.12692	5.09273	3.66	1.43273		2.73704	4.47	1.73296	6.68752	4.01	2.67752
6.54959	8.1	1.55041	4.4972	1.96	2.5372		7.33724	5.67225	1.665	6	6.40495	0.404946		3.23641	3.31	0.0735853	8.00388	6.57	1.43388		5.94538	7.68	1.73462	7.36378	7.52	0.156221
5.85148	4.3	1.55148	5.11411	5.37	0.255891		7.63827	5.97209	1.66618	5.37	5.66443	0.294433		5.28503	6.17	0.88497	7.56097	6.12	1.44097		7.47722	5.74	1.73722	5.2858	7.52	2.2342
4.98719	6.54	1.55281	9.22053	6.11	3.11053		4.80176	6.46822	1.66646	5.28	5.65382	0.373824		4.91994	6.51	1.59006	5.61485	4.17	1.44485		5.40727	3.67	1.73727	5.74789	6.08	0.332113
5.25543	3.7	1.55543	5.17102	6.21	1.03898		2.03152	3.71646	1.68494	8.89	7.69134	1.19866		3.37473	2.87	0.50473	7.68709	6.24	1.44709		4.16803	2.43	1.73802	3.93902	4.14	0.200978
5.56747	4.01	1.55747	8.46614	5.36	3.10614		7.55284	5.86402	1.68882	5.85	4.77841	1.07159		5.75876	7.21	1.45124	7.80996	6.36	1.44996		5.32119	3.58	1.74119	6.37431	6.44	0.0656939
6.74922	8.31	1.56078	7.03092	5.41	1.62092		8.29243	6.59739	1.69504	6	4.48535	1.51465		2.76259	3.11	0.34741	4.02811	5.48	1.45189		7.17342	8.92	1.74658	6.65899	5.51	1.14899
5.77755	7.34	1.56245	3.34361	5	1.65639		8	6.29932	1.70068	6.36	6.83297	0.472974		3.43552	2.03	1.40552	4.02439	5.48	1.45561		7.05727	5.31	1.74727	6.01999	7.96	1.94001
8.64512	7.08	1.56512	7.88077	7.03	0.850765		7.10237	5.40128	1.70109	5.64	4.70162	0.93838		7.02569	8.13	1.10431	7.90354	6.44	1.46354		4.78521	6.54	1.75479	6.9214	6.82	0.101398
3.43081	5	1.56919	5.38277	4.89	0.492771		9.09691	7.38702	1.70989	7.8	5.70461	2.09539		5.70104	4.16	1.54104	3.16954	4.64	1.47046		3.72149	5.48	1.75851	4.05764	5.07	1.01236
7.63356	6.06	1.57356	5.75882	6.38	0.621177		3	4.71003	1.71003	6.98	7.42617	0.446174		8.22607	6.24	1.98607	7.03171	5.56	1.47171		3.08115	4.85	1.76885	5.20264	6.7	1.49736
4.2436	5.82	1.5764	5.57565	7.59	2.01435		5.61979	3.89082	1.72896	7.72	7.15811	0.561889		6.00245	6.38	0.377553	3.63441	2.16	1.47441		6.217	8	1.783	1.79397	2.3	0.506031
6.91024	8.49	1.57977	7.25963	8.4	1.14037		5.10902	3.37381	1.73521	8.07	7.96822	0.101779		5.65298	9.15	3.49702	7.09691	5.62	1.47691		6.61467	8.4	1.78533	8.60212	6.02	2.58213
5.25501	3.67	1.58501	8.64235	7.7	0.94235		5.33819	7.08127	1.74309	3.4	5.44098	2.04098		5.02231	6.66	1.63769	3.77762	2.3	1.47762		4.10306	2.3	1.80306	9.36839	7.31	2.05839
7.36179	5.77	1.59179	9.59593	8	1.59593		9.42022	7.66314	1.75708	2.74	5.39338	2.65338		4.19497	6.72	2.52503	4.76333	3.28	1.48333		3.88572	5.69	1.80428	5.33194	5.7	0.368061
4.96749	6.56	1.59251	5.7555	3.3	2.4555		8	6.24056	1.75944	9.46	8.23908	1.22092		4.10686	5.57	1.46314	5.81638	7.3	1.48362		5.1543	6.96	1.8057	5.01659	5.34	0.32341
5.87918	7.48	1.60082	5.15581	2.55	2.60581		5.92082	7.6923	1.77148	7.12	6.67164	0.448356		4.75953	5.84	1.08047	4.97506	3.48	1.49506		9.02795	7.22	1.80795	5.52792	6.96	1.43208
4.40999	2.8	1.60999	5.84156	4.58	1.26156		8.85387	7.07453	1.77934	8.59	7.47786	1.11214		4.77337	6.01	1.23663	8.48528	6.99	1.49528		9.61725	7.8	1.81725	6.6324	3.58	3.0524
6.6944	5.07	1.6244	7.47764	9.1	1.62236		8.82391	7.04359	1.78032	6.29	6.60192	0.311917		5.89815	9.1	3.20185	2.69927	4.21	1.51073		7.59287	5.75	1.84287	3.58317	5.44	1.85683
7.46123	9.1	1.63877	6.09878	4.26	1.83878		7.89997	6.1186	1.78137	9.29	8.72776	0.562239		3.23511	3.78	0.544891	5.65471	4.14	1.51471		3.18965	5.04	1.85035	3.68139	3.39	0.291388
3.35911	5	1.64089	8.01144	7.05	0.96144		2.30103	4.08518	1.78415	7.1	7.98935	0.889346		4.17241	4.86	0.687589	5.64148	4.11	1.53148		5.90063	4.05	1.85063	6.97761	6.68	0.297606
5.55999	7.21	1.65	5.01057	4.16	0.850569		8.69897	6.90967	1.7893	8.48	8.82896	0.34896		6.0624	6.8	0.737601	4.35225	2.82	1.53225		7.85705	6	1.85705	7.59133	9.62	2.02867
4.95592	3.3	1.65592	4.8607	3.39	1.4707		3.6038	5.41408	1.81028	6.66	8.06142	1.40142		5.75643	5.21	0.546428	8.16526	6.6	1.56526		3.49754	5.36	1.86246	3.79568	6.46	2.66432
3.05258	4.71	1.65742	5.27126	7.25	1.97874		6.71444	4.89525	1.81919	4.7	6.12424	1.42424		5.35256	3.74	1.61256	7.53245	5.96	1.57245		5.60579	7.47	1.86421	2.6146	1.31	1.3046
8.0976	6.43	1.6676	8.51997	4.54	3.97997		7.58503	5.76226	1.82276	3.8	5.7456	1.9456		6.20661	7.89	1.68339	7.12218	8.7	1.57782		5.82528	7.7	1.87472	3.07797	3.7	0.622034
5.37743	7.05	1.67257	5.3249	3.05	2.2749		6.33442	4.49812	1.83629	6.78	5.6527	1.1273		3.4587	2.8	0.658697	6.50413	4.91	1.59413		6.64888	4.77	1.87888	7.95802	5.4	2.55802
4.62538	6.3	1.67462	8.80472	9.47	0.665283		7.82391	5.98747	1.83644	5.34	6.03561	0.695614		3.96288	3.58	0.382878	3.60915	5.21	1.60085		7.207	9.1	1.893	5.76571	4.25	1.51571
5.20027	6.88	1.67973	7.55811	2.82	4.73811		6.63302	8.47569	1.84267	5.94	5.7337	0.206301		5.24697	6.82	1.57303	6.71261	5.11	1.60261		5.80401	7.7	1.89599	6.02071	7.05	1.02929
6.21013	7.89	1.67987	7.42788	6.68	0.747885		5.33348	7.19031	1.85682	5.84	4.98451	0.855491		5.75053	8.4	2.64947	4.42972	2.82	1.60972		7.25046	9.15	1.89954	5.72477	5.64	0.0847735
3.99451	2.3	1.69451	6.11847	5.89	0.228473		6.67778	8.53626	1.85848	5.15	6.65064	1.50064		4.64042	5.01	0.369579	4.47687	6.09	1.61313		8.4954	6.59	1.9054	6.63849	4.16	2.47849
7.70311	6	1.70311	4.87674	5.51	0.633261		3.22915	5.0945	1.86536	7.11	5.78186	1.32814		4.5244	5.4	0.875599	5.93322	4.31	1.62322		5.2088	3.3	1.9088	6.13657	5.33	0.806569
4.18325	2.47	1.71325	6.60875	7.85	1.24125		8.08619	6.21995	1.86623	6.17	7.1114	0.941395		6.45488	4.01	2.44488	5.19019	3.55	1.64019		4.74641	6.66	1.91359	5.02434	5.82	0.79566
5.686	7.41	1.724	5.27349	4.48	0.793486		9.04	7.16482	1.87518	9.25	7.70611	1.54389		3.99477	6.44	2.44523	6.8987	5.25	1.6487		8.21451	6.3	1.91451	6.85928	5.61	1.24928
6.97399	8.7	1.72601	6.94241	5.8	1.14241		7.92082	6.04527	1.87555	7.42	6.71575	0.704248		3.98026	1.96	2.02026	7.01558	5.36	1.65558		10.3163	8.4	1.91635	7.33679	4.54	2.79679
5.31042	3.58	1.73042	4.21024	5.62	1.40976		9.88606	7.99785	1.88821	5.92	4.84696	1.07304		7.63196	9.1	1.46804	2.96587	1.31	1.65587		2.68386	4.62	1.93614	5.93643	7.52	1.58357
6.02446	4.29	1.73446	7.09347	7.22	0.12653		9.23657	7.33205	1.90453	10.47	8.54087	1.92913		4.69341	7.1	2.40659	6.46414	4.8	1.66414		5.28006	7.22	1.93994	7.25137	4.8	2.45137
7.56148	9.3	1.73852	6.41477	4.25	2.16477		7	5.08865	1.91135	7.1	5.22975	1.87025		3.8672	6.66	2.7928	2.98584	1.31	1.67584		10.9715	9.03	1.94154	2.57516	2.8	0.224843
5.65777	7.4	1.74223	7.97327	7.08	0.893269		6.3098	4.38996	1.91984	7.72	7.09183	0.628166		5.77852	5.36	0.418521	7.75906	6.08	1.67906		3.99744	5.94	1.94256	5.60669	6.1	0.493308
3.73316	5.48	1.74684	5.94487	4.8	1.14487		9.14267	7.21655	1.92611	5.71	4.5905	1.1195		5.85864	6.22	0.361356	6.53938	4.86	1.67938		4.26657	6.21	1.94343	4.5357	4.18	0.355702
6.64016	4.85	1.79016	7.32084	5.2	2.12084		6.01773	4.08367	1.93406	4.98	6.08134	1.10134		4.92363	5.41	0.486368	4.68967	3	1.68967		4.25565	2.3	1.95565	2.9242	3.55	0.625804
6.99387	5.2	1.79387	7.69116	4.4	3.29116		7.39794	5.46207	1.93587	7.51	5.71953	1.79047		8.59873	8.31	0.288731	3.86934	5.57	1.70066		2.20076	4.18	1.97924	6.02999	8.02	1.99001
5.50247	3.7	1.80247	6.03615	4	2.03615		6.65758	8.59429	1.93671	9.68	6.59391	3.08609		6.25996	7.1	0.840044	4.66307	2.96	1.70307		4.19123	6.19	1.99877	6.35586	3.77	2.58586
5.71257	7.52	1.80743	5.23469	6.56	1.32531		4.95861	6.89723	1.93863	8.1	5.09091	3.00909		4.26877	5.84	1.57123	8.82938	7.1	1.72938		3.54795	5.55	2.00205	7.59645	6.35	1.24645
8.01096	6.2	1.81096	5.46263	5.62	0.157373		9	7.05114	1.94886	6.82	6.84962	0.0296159		5.81557	7.07	1.25443	5.05848	3.32	1.73848		5.47127	7.48	2.00873	3.71394	4	0.28606
6.35839	4.54	1.81839	5.94485	8.31	2.36515		9.30103	7.33864	1.96239	8	7.76605	0.23395		5.21537	4.17	1.04537	6.19022	4.45	1.74022		3.10096	5.11	2.00904	7.10495	6.36	0.744947
5.20945	3.39	1.81945	6.56912	6.27	0.299124		6.65758	4.68197	1.97561	7.26	5.81582	1.44418		3.90381	2.29	1.61381	4.89435	6.64	1.74565		3.32739	1.31	2.01739	4.27691	4.54	0.263089
4.83267	3	1.83267	8.15052	6.99	1.16052		5.88606	3.90911	1.97695	9.1	5.79123	3.30877		3.47463	6.28	2.80537	7.53786	9.3	1.76214		8.64939	6.57	2.07939	5.19	4.07	1.12
6.84347	5.01	1.83347	4.51999	5.41	0.890008		3.87943	5.86176	1.98234	7.17	5.81026	1.35974		5.08878	4.1	0.988785	5.97843	4.2	1.77843		2.91391	5	2.08609	7.81375	5.8	2.01375
5.15653	3.31	1.84653	7.03895	4.89	2.14895		8.03152	6.04773	1.98379	3.16	4.19793	1.03793		4.57265	7.34	2.76735	7.37053	5.59	1.78053		6.48475	4.39	2.09475	6.04495	4.92	1.12495
6.31887	4.47	1.84887	4.37261	3.48	0.892612		8.39794	6.41372	1.98422	8.15	7.09263	1.05737		3.92088	4.6	0.679119	7.67748	5.89	1.78748		6.30509	4.21	2.09509	4.2435	6.36	2.1165
6.76225	8.64	1.87775	5.50934	4.18	1.32934		3.27572	5.27879	2.00306	10.1	8.77136	1.32864		4.06437	7.21	3.14563	7.99115	6.19	1.80115		5.41035	7.51	2.09965	7.34665	6.21	1.13665
6.04515	4.16	1.88515	7.15847	7	0.158471		7.35655	5.34353	2.01302	6.34	7.89583	1.55583		3.84145	8.7	4.85855	6.95507	5.14	1.81507		6.53039	4.43	2.10039	5.07193	5.01	0.0619283
3.49574	5.4	1.90426	6.81656	4.12	2.69656		7.1549	5.13902	2.01589	7.47	7.66441	0.194409		3.81944	2.19	1.62944	5.83008	4.01	1.82008		4.41606	2.3	2.11606	4.96667	4.86	0.106674
7.29152	9.2	1.90848	3.73084	5.84	2.10916		6.00568	8.02591	2.02023	7.3	6.27678	1.02322		5.15638	5.7	0.543615	7.57446	5.75	1.82446		3.97873	6.11	2.13127	6.836	8.1	1.264
6.16342	4.25	1.91342	4.61875	3.55	1.06875		4.30103	6.32749	2.02646	5.34	7.34436	2.00435		3.99652	5.55	1.55348	4.06543	2.24	1.82543		3.14657	5.28	2.13343	6.89611	8.15	1.25389
5.46422	3.55	1.91422	7.51095	7.98	0.469053		4.00656	6.03663	2.03007	7.92	5.45231	2.46769		5.50629	6.09	0.583708	8.19844	6.37	1.82844		6.44074	4.3	2.14074	7.65374	6.35	1.30374
7.11547	9.04	1.92453	5.67327	4.45	1.22327		8.52288	6.49214	2.03074	8.52	6.60772	1.91228		6.89033	8.7	1.80967	8.6684	6.82	1.8484		8.37885	10.53	2.15115	4.80571	7.68	2.87429
6.19492	4.26	1.93492	5.04077	4.61	0.430768		7.45593	5.42223	2.0337	8.15	6.64878	1.50122		4.73176	7.52	2.78824	6.44769	4.59	1.85769		3.17236	5.33	2.15764	7.74243	7.96	0.217567
4.36675	6.31	1.94325	4.0924	3.77	0.322395		10.1805	8.13805	2.04241	8.52	7.15871	1.36129		4.15001	6.27	2.11999	8.33809	6.48	1.85809		6.82676	9	2.17324	5.04375	7.51	2.46625
6.10375	4.12	1.98375	7.69168	6.09	1.60168		8.82391	6.77133	2.05258	3.3	4.00879	0.708794		4.89421	5.96	1.06579	7.96426	6.09	1.87426		6.43526	4.25	2.18526	9.10145	8.4	0.701448
5.09431	3.1	1.99431	4.50822	6.11	1.60178		9.1549	7.07346	2.08144	5.48	5.64898	0.168981		6.81115	7.37	0.558853	3.40217	5.28	1.87783		6.78041	4.58	2.20041	5.93096	6.97	1.03904
6.30508	4.3	2.00508	6.00366	5.85	0.153658		7	4.91486	2.08514	4.49	3.91583	0.574166		3.43636	8.7	5.26364	8.10422	6.22	1.88422		3.40685	5.62	2.21315	6.03221	4.9	1.13221
5.24353	7.25	2.00647	6.81397	5.91	0.903969		5.72816	7.82025	2.09209	7.25	6.30239	0.947605		4.91695	9.7	4.78305	7.66958	5.77	1.89958		4.47055	6.69	2.21945	2.75479	3.04	0.285212
5.77979	7.8	2.02021	4.68998	5.28	0.590023		10	7.90613	2.09387	6.22	5.9842	0.235798		3.76873	5.07	1.30127	5.78793	3.88	1.90793		4.13699	6.36	2.22301	2.74042	3.67	0.929578
7.06022	5.04	2.02022	5.28861	5.44	0.151391		9.16115	7.0667	2.09445	5.4	5.20413	0.195866		3.38608	3.39	0.00392056	5.91385	4	1.91385		7.22634	5	2.22634	3.73711	4.92	1.18289
7.13477	5.11	2.02477	6.61382	5.56	1.05382		6.55284	4.44764	2.10521	5.15	6.50621	1.35621		5.75432	6.7	0.945679	6.71038	4.77	1.94038		8.65879	6.43	2.22879	4.57187	4.7	0.128134
3.80305	5.84	2.03695	6.02419	4.58	1.44419		6.55284	4.44674	2.1061	7.24	6.69712	0.542882		7.0592	5.75	1.3092	5.58258	7.54	1.95742		10.5398	8.31	2.22977	8.72765	8.7	0.0276461
7.75072	5.69	2.06072	5.88824	4.01	1.87824		2.88941	4.99855	2.10914	6.81	5.81545	0.994551		3.9164	4.21	0.293598	5.68181	7.65	1.96819		4.70351	2.47	2.23351	6.43003	6.65	0.219972
5.61248	7.68	2.06752	7.81458	6.63	1.18458		7.63827	5.50625	2.13202	4.92	4.91019	0.00981426		8.5187	8.4	0.118701	7.32932	5.36	1.96932		7.59858	5.36	2.23858	6.84747	5.36	1.48747
6.69199	4.62	2.07199	7.3173	6.45	0.867297		8.30103	6.16609	2.13494	4.92	6.09061	1.17061		9.2219	9.03	0.191904	5.272	3.3	1.972		4.47313	6.72	2.24687	8.25626	8.3	0.0437374
6.51498	8.6	2.08502	6.97532	7.41	0.434676		8.25181	6.10729	2.14452	6.49	6.60551	0.11551		3.20066	2.3	0.900663	8.04033	6.06	1.98033		6.38161	8.64	2.25839	3.48306	5.28	1.79694
5.39927	3.3	2.09927	6.74975	4.69	2.05975		4.60907	6.75474	2.14568	3.87	4.12393	0.253926		3.85778	6.96	3.10222	4.56732	6.56	1.99268		5.08535	2.82	2.26535	3.36072	3.78	0.419279
7.43523	5.31	2.12523	7.43167	6.6	0.831666		8.49485	6.33856	2.15629	2.3	4.68551	2.38551		4.7632	2.96	1.8032	4.63005	6.65	2.01995		2.364	4.64	2.276	2.88779	3.61	0.722208
7.52621	5.4	2.12621	4.44659	2.47	1.97659		5.10791	7.26561	2.1577	7.15	4.65116	2.49884		4.71548	6.56	1.84452	5.13482	3.11	2.02482		8.43841	6.16	2.27841	4.30217	5.28	0.977829
5.15276	7.3	2.14724	4.90617	3.67	1.23617		5.97184	8.1684	2.19657	7.96	4.29955	3.66045		2.7614	2.3	0.461399	6.02796	4	2.02796		2.6092	4.89	2.2808	5.27846	4.85	0.42846
5.05678	7.21	2.15322	5.29418	7.3	2.00582		2.82391	5.07626	2.25235	5.89	3.73493	2.15507		4.03371	6.68	2.64629	7.67171	9.7	2.02829		8.19266	5.91	2.28267	1.97681	3.74	1.76319
8.31	6.15	2.16	8.04353	6.7	1.34353		9.69897	7.41385	2.28512	7.11	6.39873	0.711274		7.18116	6.7	0.481159	4.33326	2.29	2.04326		5.56672	7.85	2.28328	2.28317	4.21	1.92683
4.46086	2.29	2.17086	6.15599	7.29	1.13401		7.82391	5.53559	2.28832	9.26	7.89021	1.36979		4.28857	6.3	2.01143	5.59215	7.66	2.06785		7.41401	9.7	2.28599	6.9395	4.43	2.5095
5.34713	7.54	2.19287	8.20564	5.27	2.93564		4.29243	6.58849	2.29606	6.15	5.90957	0.240435		4.15097	5.2	1.04903	3.44215	5.52	2.07785		6.89614	4.59	2.30614	5.17896	6.21	1.03104
5.25983	3.05	2.20983	4.93359	6.08	1.14641		7.95861	5.66047	2.29814	9.8	7.01641	2.78359		2.93715	1.31	1.62715	7.30453	5.2	2.10453		3.15652	5.48	2.32348	2.54809	3.11	0.561907
8.78185	6.57	2.21185	6.91829	2.48	4.43829		8.61979	6.3194	2.30038	6.16	7.06552	0.905516		3.04934	4.07	1.02066	6.43234	4.25	2.18234		5.63421	7.96	2.32579	8.53178	7.7	0.83178
4.78009	2.55	2.23009	6.83314	2	4.83314		3	5.30488	2.30488	7.03	6.9654	0.0645981		3.56591	7.96	4.39409	8.54229	6.35	2.19229		3.44271	5.77	2.32729	2.89933	2.89	0.00933433
5.58223	7.82	2.23777	6.3211	7.21	0.888901		8.1549	5.84061	2.31429	8.15	6.12768	2.02232		5.9584	6.08	0.121599	3.6464	5.84	2.1936		4.62449	2.29	2.33449	6.32862	4.01	2.31862
5.56089	3.32	2.24089	4.60768	5.28	0.672324		9.42022	7.10061	2.31961	7.61	5.7818	1.8282		5.14283	6.14	0.997166	8.5672	6.37	2.1972		5.91631	3.58	2.33631	4.06651	7.28	3.21349
8.78185	6.54	2.24185	7.14759	3.58	3.56759		4.33724	6.65936	2.32211	4.92	7.19046	2.27046		4.3645	4.54	0.175504	7.22457	5	2.22457		6.4385	4.1	2.3385	3.67329	4.12	0.446706
7.00251	9.26	2.25749	6.07485	4.86	1.21485		5.63827	3.30881	2.32946	2.17	3.46733	1.29733		4.83259	4.43	0.402588	4.542	2.3	2.242		8.54163	6.2	2.34163	8.98204	7.64	1.34204
5.89014	8.15	2.25986	7.64991	5.07	2.57991		5.73565	8.06554	2.32989	5.9	4.59756	1.30244		2.62446	3.66	1.03554	8.40378	6.16	2.24378		4.34422	2	2.34422	3.74034	2.96	0.780339
7.51272	5.25	2.26272	5.97111	4.07	1.90111		4.25493	6.59356	2.33863	5.49	6.4285	0.938498		5.36333	6.97	1.60667	7.13541	4.89	2.24541		5.67243	8.02	2.34757	6.62672	6.1	0.526724
5.88089	3.61	2.27089	8.91057	5.7	3.21057		2.30103	4.6531	2.35207	5.19	6.22806	1.03806		5.27682	5.64	0.363181	8.41826	6.17	2.24826		6.88995	4.54	2.34995	2.35429	3.32	0.965715
2.70625	5	2.29375	6.86055	7.28	0.419445		4.12552	6.47871	2.3532	7.75	7.12809	0.621913		5.07192	4.89	0.181919	7.1724	4.92	2.2524		4.61882	6.99	2.37118	4.8254	5.11	0.284601
5.6966	8	2.3034	5.22962	5.07	0.159619		7	4.6336	2.3664	5.72	5.75292	0.0329213		5.31407	4.89	0.424071	3.81608	6.08	2.26392		6.92396	9.3	2.37604	7.34354	6.08	1.26354
6.08222	3.77	2.31222	7.90848	6.1	1.80848		8.30103	5.92937	2.37166	6.85	6.5763	0.273696		4.21432	5.82	1.60568	7.99753	5.73	2.26753		4.08188	6.46	2.37812	9.38158	6.43	2.95158
6.40949	4.07	2.33949	6.01325	5.22	0.793254		8.95861	6.58172	2.37688	6.24	5.01957	1.22043		3.23306	2.43	0.803061	8.19064	5.91	2.28064		2.60677	5	2.39323	4.97715	6.64	1.66285
6.74119	4.4	2.34119	6.80755	6.21	0.597552		3.77989	6.17825	2.39836	6.41	6.8699	0.459903		3.7849	5.4	1.6151	5.78556	8.09	2.30444		6.60374	4.21	2.39374	5.15985	7.22	2.06015
8.53297	6.19	2.34297	6.72216	4.66	2.06216		3.30103	5.72302	2.42199	5.4	5.22352	0.176483		5.13839	4.11	1.02839	2.67178	5	2.32822		5.88342	8.3	2.41658	7.87783	8.13	0.252169
3.66693	1.31	2.35693	4.2613	3.28	0.981296		7.52491	5.09963	2.42528	7.12	7.51756	0.39756		6.86867	6.16	0.708667	8.44043	6.11	2.33043		3.54288	5.97	2.42712	4.56569	5	0.434314
3.66693	1.31	2.35693	5.12868	3.66	1.46868		4.16178	6.63601	2.47423	4.16	4.40824	0.248235		3.16418	5.48	2.31582	6.76252	4.43	2.33252		4.61674	7.05	2.43326	7.31131	9.3	1.98869
7.63639	5.27	2.36639	7.50057	9.2	1.69943		4.37675	6.88038	2.50362	5.37	7.14127	1.77127		4.82616	6.55	1.72384	6.93853	4.58	2.35853		3.65952	6.1	2.44048	3.53356	4.21	0.676442
5.61042	3.23	2.38042	8.61574	8.4	0.215741		8.85387	6.34903	2.50484	4.07	3.71788	0.352123		5.81926	8.92	3.10074	6.66804	4.3	2.36804		2.83149	5.28	2.44851	7.05928	7.7	0.640721
7.07893	4.66	2.41893	8.4449	8.4	0.044896		4.88606	7.4183	2.53225	7.16	5.12815	2.03185		3.04544	3.7	0.654562	5.18537	7.57	2.38463		2.93907	5.4	2.46093	2.56479	5	2.43521
4.74398	2.3	2.44398	5.09118	2.3	2.79118		7.88606	5.34539	2.54067	4.39	4.91878	0.52878		6.24044	5.77	0.470437	8.40517	6	2.40517		7.57773	10.05	2.47227	6.34002	4.2	2.14002
4.70033	7.17	2.46968	5.15339	4.2	0.953388		6.03953	3.49454	2.54499	7.64	6.45542	1.18458		5.3014	5.8	0.498604	5.05578	7.48	2.42422		4.9627	2.48	2.4827	2.38058	2.48	0.0994179
6.64925	9.15	2.50075	5.15011	3.74	1.41011		7.41908	4.8325	2.58657	9.4	7.32455	2.07545		4.79959	6.66	1.86041	7.84239	5.4	2.44239		7.07589	4.59	2.48589	6.56304	8.1	1.53696
4.47158	1.96	2.51158	7.9466	6.35	1.5966		2.82391	5.53057	2.70666	8.39	7.2341	1.1559		8.53335	7.64	0.893353	7.82842	5.34	2.48842		8.87197	6.37	2.50197	6.03752	7.62	1.58248
4.52786	2	2.52786	5.71042	4.42	1.29042		2.30103	5.02218	2.72115	3.88	6.74793	2.86793		3.65973	3.67	0.0102749	8.50559	6.01	2.49559		6.66491	4.16	2.50491	9.00506	5.73	3.27506
4.70343	2.16	2.54343	7.48824	5.36	2.12824		4.40894	7.13439	2.72546	4.3	5.90189	1.60189		4.62802	5.73	1.10198	8.22237	5.7	2.52237		4.12031	6.64	2.51969	5.17337	7.1	1.92663
5.54678	3	2.54678	5.57481	7.65	2.07519		6.3279	3.57819	2.74971	6.21	4.86155	1.34845		5.0771	6.08	1.0029	4.83353	2.3	2.53353		2.39894	4.92	2.52106	2.64907	5.21	2.56093
6.42652	9.03	2.60348	5.1324	5.57	0.437603		6.46852	3.71477	2.75376	8.22	3.6966	4.5234		4.85633	6.35	1.49367	7.01229	4.47	2.54229		6.36003	8.89	2.52997	4.49138	6.09	1.59862
8.18129	5.55	2.63129	7.91228	9.03	1.11772		9.09691	6.26356	2.83335	2.77	4.37044	1.60044		5.38795	5.36	0.0279484	8.25039	5.69	2.56039		8.77102	6.24	2.53103	6.1104	5.19	0.920403
4.91183	7.57	2.65817	7.62983	8.22	0.590172		8.61979	5.77609	2.8437	6.17	7.12581	0.955806		5.92222	7.54	1.61778	7.46172	4.9	2.56172		3.52163	6.06	2.53837	6.74683	4.4	2.34683
7.28484	4.58	2.70484	7.16891	7.89	0.721088		9.11919	6.24666	2.87252	6.15	7.1968	1.0468		5.24503	6.31	1.06497	5.43801	8	2.56199		5.56196	3	2.56196	8.86036	8.64	0.220361
6.91216	9.62	2.70784	7.4513	7.48	0.028698		7.49485	4.55096	2.94389	4.89	5.14117	0.251167		5.90225	6.43	0.527753	7.20747	4.59	2.61747		10.3021	7.74	2.56213	8.23393	8.02	0.213929
6.73623	4.01	2.72623	6.89724	4.92	1.97724		2.88606	5.84075	2.95469	5.74	6.72231	0.982312		3.21569	4.29	1.07431	4.58214	7.21	2.62786		3.271	5.84	2.569	9.89516	9.47	0.425163
6.09882	8.85	2.75117	7.80163	6.12	1.68163		8	5.04524	2.95476	9.32	7.70094	1.61906		2.95646	5.48	2.52354	4.52905	7.17	2.64095		2.424	5	2.576	7.4405	6	1.4405
8.46476	5.7	2.76476	3.94586	2.96	0.985862		4.68194	7.65028	2.96835	8.7	6.07349	2.62651		4.47633	6.02	1.54367	6.34554	9	2.65446		3.98393	6.56	2.57607	5.47841	7.4	1.92159
9.20639	6.43	2.77639	6.10819	5.66	0.448192		8.95861	5.97246	2.98615	6.56	5.37514	1.18486		3.29267	5.19	1.89733	8.21196	5.55	2.66196		5.61792	3.04	2.57792	7.03651	7.68	0.643493
4.05639	6.84	2.78361	5.47953	2.3	3.17953		8.52288	5.48419	3.03869	5.11	7.92301	2.81301		4.61727	6.84	2.22273	7.90818	5.19	2.71818		6.71201	9.3	2.58799	5.96051	6.37	0.40949
6.5663	3.66	2.9063	6.46372	8.1	1.63628		7.36653	4.30887	3.05766	7.35	6.4839	0.8661		4.4047	5.77	1.3653	7.66259	4.92	2.74259		7.65683	5.04	2.61683	2.52149	2.19	0.331486
7.8275	4.91	2.9175	5.81568	4.43	1.38568		9.79588	6.72221	3.07367	5.97	5.87813	0.0918703		4.87224	7.22	2.34776	5.04512	2.3	2.74512		5.18495	7.82	2.63505	4.15336	5.94	1.78664
7.12693	10.05	2.92307	8.11834	7.52	0.598341		6.64589	3.53881	3.10708	7.42	5.20256	2.21744		4.52065	3.98	0.540649	8.10941	5.33	2.77941		3.71674	6.37	2.65326	3.89565	5.52	1.62435
4.58123	7.52	2.93877	2.34151	3.74	1.39849		8	4.88382	3.11618	5.92	4.79078	1.12922		4.38302	2	2.38302	8.12771	5.31	2.81771		4.16415	6.82	2.65585	2.09359	3.61	1.51641
5.18183	2.24	2.94183	3.37185	5	1.62815		3.10237	6.31145	3.20908	5.17	6.30901	1.13901		6.14129	6	0.141288	8.01155	5.11	2.90155		2.97516	5.64	2.66484	7.46709	6.14	1.32709
3.70858	6.69	2.98142	6.90654	7.34	0.433462		2.7986	6.04704	3.24844	3.9	5.4939	1.5939		4.14088	5.11	0.969115	7.19204	4.26	2.93204		3.77057	6.44	2.66943	5.23971	7.82	2.58029
5.30213	2.3	3.00213	4.7072	4	0.707203		7.60206	4.27103	3.33103	2.29	2.67142	0.381422		4.5792	8.02	3.4408	9.02818	6.09	2.93818		4.83405	7.52	2.68595	3.32604	3	0.326035
6.67721	3.58	3.09721	4.36651	3.23	1.13651		4.06956	7.41019	3.34063	6.24	6.91186	0.671859		5.55276	6.37	0.817237	8.05756	5.07	2.98756		4.38804	7.08	2.69196	5.50382	5.14	0.363817
6.55039	9.7	3.14961	7.17208	7.36	0.187921		3	6.39804	3.39804	10.48	12.6411	2.1611		4.39462	5.77	1.37538	7.41266	4.41	3.00266		4.69918	7.4	2.70082	5.53229	7.57	2.03771
5.46985	2.3	3.16985	6.57435	5.82	0.754355		1.31426	4.76077	3.44651	10.66	10.3059	0.35406		3.95652	7.08	3.12348	7.76805	4.69	3.07805		4.3987	7.11	2.7113	5.98687	8.09	2.10313
6.01834	2.82	3.19834	8.67314	10.05	1.37686		9.00436	5.5531	3.45127	9.28	8.03439	1.24561		5.09919	3.48	1.61919	5.11665	1.96	3.15665		8.82292	6.11	2.71292	3.74192	6.69	2.94808
4.1134	7.4	3.2866	5.20892	4.7	0.508918		6.95861	3.47168	3.48692	8	7.21635	0.783646		3.57214	7.22	3.64786	7.83345	4.66	3.17345		5.97381	8.7	2.72619	7.10848	7.03	0.0784783
6.18089	2.87	3.31089	3.85874	5.48	1.62126		6.8729	3.36289	3.51001	8.79	6.66496	2.12504		7.32971	5.91	1.41971	7.39757	4.18	3.21757		5.96381	8.7	2.73619	4.46114	5.7	1.23886
5.04271	8.4	3.35729	6.3967	7.41	1.0133		8.52288	5.00815	3.51473	8.55	7.14639	1.40361		5.41544	6.69	1.27456	5.27577	2	3.27577		8.1286	5.37	2.7586	7.01902	5.25	1.76902
8.39688	4.92	3.47688	7.73049	6.37	1.36049		10.317	6.71223	3.60472	4.6	5.46751	0.867508		6.88489	8.49	1.60511	7.68617	4.4	3.28617		10.415	7.64	2.775	6.07566	8.7	2.62434
5.57327	2.03	3.54327	5.35668	4.54	0.81668		8	4.30474	3.69526	2.68	3.22071	0.540708		3.98223	3.3	0.68223	8.34494	5.04	3.30494		3.36818	6.15	2.78182	7.98905	6.16	1.82905
5.76455	2.19	3.57455	7.4185	9.04	1.6215		9	5.30359	3.69641	6.21	6.93475	0.724752		5.18002	6.21	1.02998	7.9689	4.58	3.3889		3.06259	5.85	2.78741	1.78046	2.3	0.519541
5.01205	8.7	3.68795	5.79673	6.36	0.563272		7.46852	3.55081	3.91771	3.97	3.53171	0.438293		5.41219	5.59	0.177813	7.99935	4.54	3.45935		5.09092	2.3	2.79092	8.80334	9.7	0.896657
5.57088	9.3	3.72912	5.59395	7.48	1.88605		4.50031	8.41806	3.91775	5.82	5.36863	0.451365		4.79068	5.85	1.05932	7.62833	4.07	3.55833		5.69812	2.89	2.80812	4.46558	4.31	0.155577
5.71359	9.47	3.75641	5.87499	4.43	1.44499		2	5.97684	3.97684	3.28	6.01477	2.73477		4.95335	4.66	0.293349	7.57711	4.01	3.56711		3.98683	6.8	2.81317	7.05217	7.74	0.687831
6.28025	2.48	3.80025	7.10714	7.33	0.222862		8.52288	4.54193	3.98094	4.26	7.3027	3.0427		4.49504	6.88	2.38496	8.18848	4.54	3.64848		4.43347	7.26	2.82653	6.0099	7.37	1.3601
5.07954	9	3.92046	7.60073	9.15	1.54927		7.5376	3.33826	4.19935	7.72	7.86413	0.144133		5.66236	6.3	0.637644	6.80511	10.53	3.72489		7.0043	4.14	2.8643	3.96449	4.62	0.655507
8.51441	4.54	3.97441	4.52845	7.17	2.64155		8.00877	3.65661	4.35216	4.4	7.87761	3.47761		3.42577	4.92	1.49423	4.62475	8.4	3.77525		8.97942	6.1	2.87942	6.58486	8.31	1.72514
6.75885	1.75	5.00885	8.36229	7.1	1.26229		8.72125	4.35552	4.36572	5.72	6.55159	0.831586		4.12454	5.04	0.915461	8.43846	4.62	3.81846		8.30198	5.41	2.89198	4.11728	2.82	1.29728
5.40905	10.53	5.12095	3.96823	4.92	0.951765		11.3089	6.25301	5.05591	2	3.22544	1.22544		4.56731	3.88	0.687308	7.75456	3.58	4.17456		2.83474	5.73	2.89526	5.63336	4.41	1.22336
6.72314	5.4957	1.22744	6.88587	8.2304	1.34453		7.81481	6.3606	1.45421	7.66528	8.802	1.13672		4.87709	6.7271	1.85001	6.86911	7.7858	0.916691		6.90323	6.3538	0.549432	3.7638	5.1439	1.3801
5.33501	6.1626	0.827588	6.62741	7.4	0.772594		6.86022	7.7429	0.882683	5.77093	4.0789	1.69203		4.33163	4.7907	0.459068	6.68445	5.3797	1.30475		1.75392	3.9713	2.21738	6.61696	8.1158	1.49884
6.02879	7.2677	1.23891	6.14866	4.5392	1.60946		7.53933	6.0415	1.49783	8.63074	7.5514	1.07934		5.2559	8.0719	2.816	5.8865	3.9876	1.8989		5.19507	7.1435	1.94843	3.80105	5.1827	1.38165
6.48495	5.1163	1.36865	5.71682	3.1518	2.56502		8.15651	6.7564	1.40011	7.20854	5.8245	1.38404		4.30665	4.702	0.395354	6.8755	5.713	1.1625		6.40341	7.4804	1.07699	5.66153	7.1206	1.45907
5.69581	6.7373	1.04149	4.91057	0.5615	4.34907		5.15162	3.2757	1.87592	7.52725	6.2115	1.31575		4.30214	4.686	0.383864	6.80434	7.6728	0.868464		0.942123	2.3572	1.41508	5.16447	4.1598	1.00467
6.62721	5.3429	1.28431	6.24571	4.851	1.39471		7.38394	5.8615	1.52244	6.34462	4.7755	1.56912		4.88994	6.7727	1.88276	5.94221	4.0848	1.85741		1.29158	3.5068	2.21522	4.05758	5.4499	1.39232
6.7922	5.6057	1.1865	7.46852	10.1023	2.63378		6.49776	4.835	1.66276	7.20153	5.816	1.38553		5.00061	7.1656	2.16499	6.00859	4.2006	1.80799		3.84153	6.0404	2.19887	5.13653	4.1307	1.00583
6.03877	7.2836	1.24483	6.78524	6.5844	0.200843		6.07888	4.3498	1.72908	7.15566	8.1832	1.02754		4.84352	6.6079	1.76438	7.50057	6.8035	0.697071		6.70744	5.2536	1.45384	3.83033	5.2132	1.38287
4.70602	2.2827	2.42332	6.23683	4.8225	1.41433		6.45882	4.7899	1.66892	8.29538	7.1442	1.15118		4.25267	2.8274	1.42527	6.70835	5.4214	1.28695		2.84403	5.7842	2.94017	5.83645	7.3028	1.46635
5.48085	3.5169	1.96395	6.80189	6.6379	0.163994		7.06564	5.4928	1.57284	7.67121	8.8092	1.13799		4.88839	6.7672	1.87881	7.59091	6.9611	0.629814		4.58819	4.3025	0.28569	3.81436	2.7535	1.06086
5.27424	3.1878	2.08644	5.6846	3.0483	2.6363		8.45987	7.1078	1.35207	7.00932	8.0055	0.996181		4.57773	3.9814	0.596334	6.91946	5.7897	1.12976		5.29229	7.372	2.07971	5.14598	6.5836	1.43762
4.32721	1.6793	2.64791	6.38145	5.2871	1.09435		5.95889	4.2108	1.74809	8.12416	6.9363	1.18786		4.73729	6.2308	1.49351	6.45141	7.0571	0.605688		4.56369	7.192	2.62831	4.8114	6.2351	1.4237
6.16848	4.6122	1.55628	6.60029	5.9902	0.610093		7.47243	5.964	1.50843	7.68505	8.826	1.14095		4.38337	3.2914	1.09197	5.88214	3.98	1.90214		4.07683	5.9309	1.85407	5.74184	4.7612	0.980638
5.94969	7.1417	1.19201	6.49795	5.6614	0.836552		6.89824	5.2989	1.59934	8.124	6.9361	1.1879		4.84261	6.6047	1.76209	6.92107	5.7925	1.12857		8.02678	7.8111	0.215684	4.29285	3.2519	1.04095
6.60606	5.3092	1.29686	6.56983	7.215	0.64517		7.0728	5.5011	1.5717	8.58799	7.4995	1.08849		4.21729	4.3848	0.167505	6.71936	5.4406	1.27876		6.10694	6.6422	0.535258	4.52972	5.9417	1.41198
5.33614	6.1644	0.828261	6.73551	6.4246	0.310906		8.55673	7.22	1.33673	7.24667	5.8708	1.37587		4.45379	3.5414	0.912393	5.69854	3.6597	2.03884		4.48712	4.2915	0.195619	5.85186	4.8758	0.976063
6.32768	7.7438	1.41612	6.50228	6.998	0.495717		8.03849	6.6197	1.41879	7.67977	6.3967	1.28307		4.9761	7.0786	2.1025	5.34551	3.0438	2.30171		6.69069	6.4673	0.223395	4.80286	6.2262	1.42334
6.59293	8.1663	1.57337	6.16581	4.5943	1.57151		6.782	7.6523	0.8703	6.76859	5.2903	1.47829		4.74047	6.2421	1.50163	6.43525	7.0289	0.593648		6.16668	4.115	2.05168	4.44418	5.8526	1.40842
6.846	5.6914	1.1546	6.62884	7.4046	0.77576		7.26593	5.7248	1.54113	8.78071	7.7335	1.04721		4.31343	4.7261	0.412669	6.57692	5.1921	1.38482		5.75462	7.3703	1.61568	7.13164	8.6519	1.52026
6.62175	8.2122	1.59045	7.03205	8.7	1.66795		6.66205	5.0253	1.63675	6.19498	4.5938	1.60118		5.34413	8.3851	3.04097	5.89515	4.0027	1.89245		1.87893	5.7255	3.84657	3.99987	5.3898	1.38993
7.02542	5.9772	1.04822	6.01043	4.0951	1.91533		7.18857	5.6352	1.55337	8.53355	7.4334	1.10015		4.39994	5.0332	0.633261	6.83566	5.6435	1.19216		4.21971	5.4864	1.26669	5.01154	4.0005	1.01104
5.9915	4.3303	1.6612	6.05587	4.2411	1.81477		7.70871	6.2377	1.47101	7.373	6.0242	1.3488		4.63588	5.8708	1.23492	6.88441	7.8125	0.928089		4.00641	4.6075	0.601089	4.71203	6.1316	1.41957
6.26177	4.7608	1.50097	6.87038	8.1806	1.31022		7.63524	6.1526	1.48264	7.00199	7.9966	0.994614		4.75408	6.2904	1.53632	4.61708	1.773	2.84408		9.49963	7.98	1.51963	4.78126	6.2037	1.42244
5.27613	3.1908	2.08533	6.4399	5.4749	0.965003		6.22884	4.5235	1.70534	8.496	7.3878	1.1082		4.31059	4.716	0.405412	5.41337	3.1622	2.25117		3.87726	5.5401	1.66284	6.71901	8.2221	1.50309
5.93507	4.2404	1.69467	6.90791	8.3012	1.39329		7.53925	6.0414	1.49785	7.77654	8.9371	1.16056		4.85501	6.6487	1.79369	5.99609	4.1788	1.81729		6.3806	5.055	1.3256	5.82752	7.2935	1.46598
6.52469	5.1796	1.34509	6.30139	5.0299	1.27149		7.69283	6.2193	1.47353	8.47204	7.3587	1.11334		4.35363	4.8688	0.515173	7.22277	8.4028	1.18003		5.66477	5.19	0.474767	5.01407	6.4462	1.43213
6.00996	7.2377	1.22774	6.93614	8.3919	1.45576		8.09819	9.1769	1.07871	5.72539	4.0236	1.70179		4.41442	5.0846	0.67018	7.22034	6.3146	0.905737		5.61324	6.7571	1.14386	6.89614	8.4066	1.51046
7.03013	8.8627	1.83257	6.61794	6.0469	0.571041		7.38372	8.3493	0.965577	7.52058	6.2034	1.31718		5.29993	8.2282	2.92827	6.51808	7.1734	0.655321		6.71529	6.4614	0.253889	4.73044	3.7077	1.02274
5.38549	3.365	2.02049	6.68782	6.2714	0.416418		6.48663	4.8221	1.66453	6.20256	4.603	1.59956		4.57461	3.9703	0.604308	5.77541	3.7938	1.98161		6.42971	6.5452	0.115493	5.66427	4.6804	0.983866
5.55305	6.5099	0.956854	6.99662	8.5862	1.58958		7.11778	5.5532	1.56458	6.98222	5.5497	1.43252		3.88977	1.5391	2.35067	5.79638	3.8304	1.96598		6.33745	6.5772	0.23975	5.17647	4.1723	1.00417
5.7655	3.9703	1.7952	6.34593	5.173	1.17293		5.806	4.0337	1.7723	7.40751	8.489	1.08149		5.42385	8.6681	3.24425	7.38811	6.6073	0.78081		13.4714	9.6084	3.86301	3.74402	5.1233	1.37928
5.64414	6.655	1.01086	6.02643	4.1465	1.87993		6.77945	5.1613	1.61815	8.36086	7.2237	1.13716		5.89218	10.3307	4.43852	6.99255	5.9172	1.07535		6.63826	5.0939	1.54436	4.41083	3.3748	1.03603
6.77713	5.5817	1.19543	6.29806	5.0192	1.27886		7.79029	6.3322	1.45809	6.76678	5.2881	1.47868		4.4176	5.0959	0.678299	7.49066	6.7862	0.704457		4.20339	4.9064	0.703006	5.48746	6.9393	1.45184
4.88639	2.57	2.31639	6.79489	6.6154	0.179493		8.78326	7.4824	1.30086	6.39132	4.8322	1.55912		4.12729	2.3823	1.74499	6.74274	5.4814	1.26134		4.03983	4.3721	0.332272	4.02906	5.4202	1.39114
6.14864	7.4586	1.30996	5.68196	3.0398	2.64216		6.62509	4.9825	1.64259	7.6395	6.3478	1.2917		4.4649	5.2638	0.798905	7.21581	6.3067	0.909107		6.18142	6.9053	0.723879	4.2507	3.208	1.0427
6.24997	4.742	1.50797	6.48528	6.9434	0.458115		6.70866	5.0793	1.62936	6.14936	4.5384	1.61096		4.47701	5.3068	0.829795	7.09394	6.0941	0.999843		8.03288	7.8142	0.218675	5.02507	4.0146	1.01047
6.32907	4.868	1.46107	6.24829	4.8593	1.38899		5.04327	3.1502	1.89307	6.79988	5.3283	1.47158		4.52506	5.4774	0.952335	6.52868	7.1919	0.663218		3.41943	5.612	2.19257	4.94034	6.3694	1.42906
5.73304	3.9186	1.81444	6.76673	7.8476	1.08087		7.25686	5.7143	1.54256	7.97255	6.7522	1.22035		4.53827	3.8413	0.696973	6.55843	7.2438	0.685366		5.24556	4.3254	0.920158	5.8327	7.2989	1.4662
6.19516	4.6547	1.54046	5.22507	1.5719	3.65317		6.25336	4.5519	1.70146	6.98297	7.9735	0.990533		4.90911	6.8408	1.93169	5.28824	2.9439	2.34434		5.84874	4.3531	1.49564	7.80349	9.3517	1.54821
5.59203	6.572	0.979968	6.11165	4.4203	1.69135		6.84774	5.2404	1.60734	8.32652	7.182	1.14452		4.88163	6.7432	1.86157	4.65107	1.8323	2.81877		6.69209	6.9666	0.274505	9.36346	10.9766	1.61314
6.71241	5.4786	1.23381	5.61538	2.8259	2.78948		6.46029	4.7916	1.66869	4.86749	2.9819	1.88559		4.34811	3.1662	1.18191	6.75619	7.5888	0.832614		5.60416	7.1308	1.52664	5.11199	6.5482	1.43621
5.48166	6.3962	0.914537	6.08977	4.35	1.73977		7.33318	5.8027	1.53048	7.9634	6.7411	1.2223		4.9688	7.0527	2.0839	6.94506	7.9183	0.973242		5.51174	6.7763	1.26456	5.06933	4.0607	1.00863
5.51871	6.4552	0.936494	6.682	6.2527	0.429301		5.47777	3.6535	1.82427	7.68636	6.4047	1.28166		5.64432	9.4508	3.80648	5.89681	4.0056	1.89121		3.8899	4.6348	0.744904	3.12591	2.0364	1.08951
6.58508	8.1538	1.56872	6.44659	5.4964	0.950192		5.80202	4.0291	1.77292	8.09411	6.8998	1.19431		4.70568	6.1186	1.41292	5.04452	2.5187	2.52582		4.6898	6.2253	1.5355	4.86239	6.2882	1.42581
6.54164	5.2066	1.33504	6.4057	5.365	1.0407		7.66524	8.6754	1.01016	7.53269	8.641	1.10831		4.45151	5.2163	0.764786	7.03393	5.9894	1.04453		2.90347	6.0207	3.11723	5.36973	4.3736	0.996128
5.28021	3.1973	2.08291	6.45764	5.5319	0.925745		6.0024	4.2612	1.7412	5.13951	3.3122	1.82731		4.54898	5.5623	1.01332	6.68414	7.4631	0.778964		7.53588	6.2014	1.33448	6.04598	5.078	0.967977
6.3032	7.7048	1.4016	6.6576	6.1743	0.483296		6.21494	4.5074	1.70754	6.89542	5.4443	1.45112		4.92692	6.904	1.97708	7.5644	8.9988	1.4344		5.86434	7.3579	1.49356	5.71131	4.7294	0.981913
6.5542	5.2266	1.3276	5.98923	4.027	1.96223		7.33917	8.2977	0.958525	8.30518	7.1561	1.14908		4.23019	2.7476	1.48259	7.4577	6.7287	0.729		6.43866	6.2101	0.228556	4.16759	5.5645	1.39691
6.35587	7.7887	1.43283	6.52354	7.0663	0.542755		8.53053	9.6777	1.14717	5.71402	4.0098	1.70422		4.70191	6.1052	1.40329	6.55582	5.1553	1.40052		7.18991	7.0168	0.173106	6.22026	7.7026	1.48234
5.54256	6.4932	0.95064	6.49917	6.988	0.488832		6.13155	4.4108	1.72075	7.36542	8.4379	1.07248		4.42498	5.1221	0.697119	6.0263	4.2315	1.7948		2.55744	5.9337	3.37626	4.67422	6.0922	1.41798
6.77707	5.5816	1.19547	6.75776	6.4961	0.261659		7.02757	5.4487	1.57887	8.03975	6.8338	1.20595		5.54207	9.0878	3.54573	6.94497	5.8342	1.11077		6.0822	6.3262	0.243998	4.13726	5.5329	1.39564
5.50407	6.4319	0.927826	6.44065	6.8	0.359346		7.81921	6.3657	1.45351	8.61014	7.5264	1.08374		4.53293	5.5053	0.972375	6.62942	5.2837	1.34572		6.34504	6.9324	0.58736	4.9909	3.979	1.0119
7.28627	9.2707	1.98443	6.70889	6.3391	0.369791		7.21848	8.1579	0.939416	6.91947	5.4735	1.44597		5.45227	8.769	3.31673	5.90248	4.0155	1.88698		5.78549	3.2322	2.55329	3.90393	2.8468	1.05713
7.42633	9.4938	2.06747	7.25602	9.4196	2.16358		6.33762	4.6495	1.68812	8.57102	7.4789	1.09212		4.54309	3.8584	0.684689	7.81948	9.4438	1.62432		5.63282	5.2475	0.385319	5.92531	4.9523	0.973009
7.00012	5.9369	1.06322	6.49739	5.6596	0.837791		7.16475	5.6076	1.55715	6.87944	7.8478	0.968359		4.91295	6.8544	1.94145	7.5518	8.9768	1.425		5.76623	4.9805	0.785729	4.31554	5.7186	1.40306
7.10108	6.0977	1.00338	6.37606	5.2698	1.10626		8.30525	6.9287	1.37655	7.87817	6.6376	1.24057		4.77926	6.3798	1.60054	6.89255	7.8267	0.93415		3.36642	4.682	1.31558	7.41428	8.9463	1.53202
6.31325	7.7208	1.40755	6.12989	4.4789	1.65099		7.92325	6.4862	1.43705	7.87999	6.6398	1.24019		4.29756	4.2742	0.0233598	5.99815	4.1824	1.81575		8.74662	5.3264	3.42022	4.62861	6.0447	1.41609
5.98227	4.3156	1.66667	5.97616	3.985	1.99116		7.01876	5.4385	1.58026	7.92289	6.6919	1.23099		4.70839	6.1282	1.41981	6.60715	7.3288	0.721646		11.1383	8.4626	2.67569	6.07866	7.5551	1.47644
5.48656	6.404	0.917438	5.85912	3.609	2.25012		7.28906	5.7516	1.53746	6.57069	5.05	1.52069		5.225	7.9622	2.7372	7.58294	6.9472	0.635742		5.35363	4.2799	1.07373	5.90323	4.9293	0.973926
6.89415	5.7681	1.12605	6.05528	4.2392	1.81608		5.90476	4.1481	1.75666	7.42447	6.0867	1.33777		4.45825	5.2402	0.781953	7.38278	6.598	0.784782		8.31929	7.5295	0.789789	4.73696	3.7145	1.02246
5.46528	6.3701	0.904822	6.50645	5.6887	0.817751		7.1726	5.6167	1.5559	7.41846	6.0794	1.33906		4.24951	2.8162	1.43331	7.00794	8.028	1.02006		2.97214	2.8323	0.139841	5.1109	4.104	1.0069
5.99596	4.3374	1.65856	6.72978	6.4062	0.323577		7.14118	5.5803	1.56088	8.05771	6.8556	1.20211		4.61109	5.7828	1.17171	7.57864	6.9397	0.638943		5.50962	5.2206	0.289017	5.51893	4.529	0.989926
5.15484	2.9976	2.15724	6.57362	5.9045	0.669117		7.69723	6.2244	1.47283	8.79298	7.7484	1.04458		4.28088	4.215	0.0658849	6.49039	7.1251	0.634708		3.12957	6.1023	2.97273	8.02755	9.5851	1.55755
4.61713	2.1411	2.47603	6.12326	4.4576	1.66566		6.81891	5.207	1.61191	6.33787	4.7673	1.57057		4.44901	5.2074	0.758389	7.58019	6.9424	0.637792		6.52476	6.8526	0.327836	5.35533	4.3586	0.996729
5.68005	3.8342	1.84585	6.63015	7.4088	0.778651		7.96425	6.5337	1.43055	7.45132	6.1193	1.33202		4.57915	5.6694	1.09025	7.27943	6.4177	0.861733		7.6467	7.074	0.572703	5.83327	7.2995	1.46623
6.41276	5.0013	1.41146	6.5415	7.124	0.5825		8.56778	7.2328	1.33498	7.37201	8.4459	1.07389		4.24267	2.7919	1.45077	5.12196	2.6538	2.46816		8.212	7.2195	0.992502	5.2167	4.2142	1.0025
6.59683	5.2945	1.30233	6.4574	5.5311	0.926297		7.61168	6.1253	1.48638	6.7135	5.2234	1.4901		4.2876	2.9514	1.3362	7.01828	5.9621	1.05618		5.63445	5.1961	0.43835	5.99168	7.4645	1.47282
7.27089	9.2462	1.97531	6.18535	4.6571	1.52825		7.83061	6.3789	1.45171	6.61969	5.1095	1.51019		4.86044	6.668	1.80756	6.3685	4.8285	1.54		5.97331	4.9947	0.978606	5.06188	6.496	1.43412
6.34633	7.7735	1.42717	6.43618	6.7856	0.349424		7.49755	5.9931	1.50445	7.84168	6.5933	1.24838		4.35898	4.8878	0.528819	5.63359	3.5464	2.08719		4.4464	7.3341	2.8877	4.14062	5.5364	1.39578
5.85276	4.1093	1.74346	6.6491	6.147	0.502097		7.43841	5.9246	1.51381	8.60752	7.5232	1.08432		3.81392	1.2698	2.54412	7.44683	8.7937	1.34687		4.29273	5.475	1.18227	4.33771	5.7417	1.40399
5.50288	6.43	0.927118	5.74683	3.2482	2.49863		6.63347	4.9922	1.64127	7.61405	6.3169	1.29715		5.01157	7.2045	2.19293	7.49476	8.8773	1.38254		1.78543	3.5537	1.76827	5.63874	4.6538	0.984938
6.47014	5.0927	1.37744	6.50794	5.6935	0.814442		7.79133	6.3334	1.45793	7.19009	8.225	1.03491		4.7558	6.2965	1.5407	7.1192	8.2221	1.1029		-0.180794	3.806	3.98679	5.16585	6.6043	1.43845
6.60662	5.3101	1.29652	6.68994	6.2782	0.411738		7.32981	5.7988	1.53101	8.62234	7.5412	1.08114		4.26357	4.5491	0.285526	7.19253	6.2661	0.926432		5.07285	4.1849	0.887946	5.97858	5.0078	0.970778
5.32227	6.1423	0.820033	6.04927	4.2199	1.82937		7.62493	8.6287	1.00377	8.60447	7.5195	1.08497		4.43672	3.4808	0.955924	7.11048	8.2069	1.09642		5.86826	6.6948	0.826535	4.66774	3.6424	1.02534
5.80479	6.9109	1.10611	6.65012	6.1503	0.499824		7.04522	7.9572	0.911978	8.26129	7.1028	1.15849		5.037	7.2948	2.2578	6.9456	5.8353	1.1103		3.48362	6.0663	2.58268	4.57875	3.5497	1.02905
6.54554	5.2128	1.33274	5.74312	3.2363	2.50682		7.86868	6.423	1.44568	8.38128	9.6714	1.29012		4.79422	6.4329	1.63868	7.13928	6.1732	0.966084		9.08557	7.0373	2.04827	4.70061	6.1197	1.41909
6.29943	7.6988	1.39937	6.87059	8.1813	1.31071		6.5872	4.9386	1.6486	7.3557	6.0032	1.3525		5.80897	10.0353	4.22633	5.82287	3.8766	1.94627		6.36761	5.0569	1.31071	7.09304	8.6117	1.51866
5.65275	3.7907	1.86205	6.82195	8.025	1.20305		6.19759	4.4873	1.71029	5.21075	3.3987	1.81205		4.82957	6.5584	1.72883	7.33652	6.5173	0.819223		3.01377	6.0948	3.08103	4.67921	6.0974	1.41819
6.93	5.8252	1.1048	6.40616	5.3665	1.03966		8.76686	7.4634	1.30346	7.51844	8.6237	1.10526		4.81334	6.5008	1.68746	6.99467	5.9209	1.07377		6.27261	6.9223	0.649692	4.20522	5.6037	1.39848
8.00554	10.4164	2.41086	6.74587	6.4579	0.287967		7.73133	6.2639	1.46743	7.05453	5.6375	1.41703		4.53655	5.5182	0.981646	5.61038	3.5059	2.10448		5.37476	5.2658	0.108956	4.8932	6.3203	1.4271
5.36427	6.2092	0.844933	5.21641	1.5441	3.67231		7.97383	6.5448	1.42903	7.7291	6.4566	1.2725		5.02751	7.2611	2.23359	6.88134	5.7232	1.15814		6.17373	6.6232	0.449473	6.62858	8.1279	1.49932
6.71027	8.3532	1.64293	5.90775	3.7652	2.14255		5.49245	3.6705	1.82195	7.16695	8.1969	1.02995		4.93182	6.9214	1.98958	6.8524	5.6727	1.1797		3.54554	4.6411	1.09556	4.7802	6.2026	1.4224
7.02473	5.9761	1.04863	6.38341	5.2934	1.09001		8.47274	7.1227	1.35004	5.68932	3.9798	1.70952		5.24458	8.0317	2.78712	7.5644	8.9988	1.4344		5.72835	5.1707	0.557651	6.05357	5.0859	0.967667
5.7621	6.8429	1.0808	5.95419	3.9144	2.03979		7.94508	6.5115	1.43358	6.10752	4.4876	1.61992		4.35969	4.8903	0.530615	6.64699	7.3983	0.75131		5.89974	5.1376	0.762136	6.28882	7.774	1.48518
6.85975	5.7133	1.14645	6.52771	7.0797	0.551985		6.19975	4.4898	1.70995	5.69056	3.9813	1.70926		4.40256	5.0425	0.63994	6.94497	5.8342	1.11077		1.80149	3.6952	1.89371	5.13638	6.5736	1.43722
6.73337	5.512	1.22137	7.2352	9.3527	2.1175		6.9124	5.3153	1.5971	6.65321	5.1502	1.50301		4.38075	4.9651	0.584348	7.186	6.2547	0.9313		5.94571	6.6767	0.730994	7.01931	8.5349	1.51559
6.05592	4.4329	1.62302	5.89654	3.7292	2.16734		7.73246	6.2652	1.46726	8.12482	6.9371	1.18772		5.01453	7.215	2.20047	6.97827	5.8923	1.08597		5.79066	4.9823	0.808359	4.71876	6.1386	1.41984
5.59473	6.5763	0.981571	6.08358	4.3301	1.75348		7.49677	5.9922	1.50457	8.22563	7.0595	1.16613		5.36768	8.4687	3.10102	6.72727	5.4544	1.27287		3.67855	5.8361	2.15755	4.66976	3.6445	1.02526
5.97575	4.3052	1.67055	6.67527	6.2311	0.44417		7.11243	5.547	1.56543	7.92997	6.7005	1.22947		4.39087	5.001	0.61013	5.83404	3.8961	1.93794		6.00211	6.6657	0.663592	4.42533	3.3899	1.03543
5.85646	6.9932	1.13674	7.02221	8.6684	1.64619		7.3229	5.7908	1.5321	5.91539	4.2543	1.66109		4.40786	5.0613	0.653444	6.77994	5.5463	1.23364		6.23356	6.6051	0.371543	7.21526	8.739	1.52374
6.32329	7.7368	1.41351	5.87133	3.6482	2.22313		7.15724	5.5989	1.55834	4.84509	2.9547	1.89039		4.77661	6.3704	1.59379	6.17562	4.492	1.68362		6.93154	6.9928	0.0612577	7.33902	8.8679	1.52888
5.52379	6.4633	0.939512	6.68277	6.2552	0.427574		7.60848	6.1216	1.48688	7.66528	6.3791	1.28618		4.49721	5.3785	0.881293	5.66358	3.5987	2.06488		3.24593	5.6394	2.39347	4.10174	5.4959	1.39416
6.60455	5.3068	1.29775	7.13812	9.0408	1.90268		6.93161	7.8256	0.893988	7.03773	5.6171	1.42063		5.095	7.5007	2.4057	7.45254	6.7197	0.732839		6.43055	5.0639	1.36665	3.75526	5.135	1.37974
5.62103	6.6182	0.997166	5.63452	2.8874	2.74712		4.57553	2.6084	1.96713	8.14838	6.9657	1.18268		3.97011	1.8243	2.14581	7.33073	6.5072	0.823534		3.03372	5.6727	2.63898	6.89297	8.4033	1.51033
6.57956	5.267	1.31256	5.83896	3.5442	2.29476		7.17416	5.6185	1.55566	8.43769	7.317	1.12069		4.20726	4.3492	0.141936	5.11881	2.6483	2.47051		2.61031	2.8244	0.214094	4.86945	3.8525	1.01695
6.15674	7.4715	1.31476	6.31182	5.0634	1.24842		7.63516	6.1525	1.48266	7.76534	6.5006	1.26474		4.22938	4.4277	0.198324	6.80877	5.5966	1.21217		0.0439043	3.25	3.2061	5.23062	4.2287	1.00192
4.88583	2.5691	2.31673	6.25834	4.8916	1.36674		7.76845	6.3069	1.46155	8.50704	7.4012	1.10584		3.93588	1.7028	2.23308	6.75005	7.5781	0.828047		1.52229	3.4704	1.94811	5.5013	6.9537	1.4524
6.54962	5.2193	1.33032	6.58187	7.2537	0.671826		7.02351	5.444	1.57951	7.8738	6.6323	1.2415		4.613	4.1066	0.506404	6.81454	7.6906	0.87606		5.20205	4.047	1.15505	6.08132	5.1148	0.966518
4.70854	2.2867	2.42184	6.6787	6.2421	0.436598		5.47889	3.6548	1.82409	8.23263	7.068	1.16463		4.6372	4.1925	0.4447	6.78066	7.6315	0.850837		6.51481	6.5222	0.0073933	4.39839	5.8049	1.40651
5.25993	3.165	2.09493	5.56658	2.6691	2.89748		7.80411	6.3482	1.45591	6.75994	5.2798	1.48014		4.51949	5.4576	0.938114	6.97288	5.8829	1.08998		3.14204	4.2096	1.06756	4.12901	5.5243	1.39529
