# Supplementary material for: An electron-density point-cloud framework for robust protein-ligand interaction prediction
Source: Nat Commun. 2026 Jun 11;17:7424. doi: 10.1038/s41467-026-74196-5 (PMC13408660; doi:10.1038/s41467-026-74196-5)
Supplement: Supplementary file 5 — Source Data [file 41467_2026_74196_MOESM5_ESM.zip › Source Data_rev/figure3/d/DAVIS.csv]

Ours	DMFF	PSICHIC	SIGN
0.242865	0.295586	1.199985	1.621567
0.184623	0.039301	0.431766	0.009768
0.428502	1.239242	0.73342	0.610276
0.473507	0.807437	1.015711	0.95889
0.255038	1.274298	0.76804	0.101146
0.460332	0.170354	1.141418	1.794375
0.366913	0.141191	1.2669	1.452821
0.024161	1.094813	1.4327	0.304746
0.130077	0.177341	0.951604	0.267965
0.426724	1.571433	1.088866	0.192662
0.44118	1.080003	0.391859	0.4929
0.16099	0.070613	0.112952	1.877576
0.229421	1.156745	0.787315	1.570197
0.616162	1.027592	0.659386	0.249057
0.544267	0.407306	0.062882	1.275424
0.284156	1.104166	0.53184	0.315471
0.31274	0.241694	1.25421	0.585291
0.524873	0.097855	0.313602	0.820121
0.272181	0.420392	1.677009	0.57141
0.63387	0.098803	1.283937	0.573484
0.424013	1.426443	1.762151	0.072091
0.379001	0.657283	0.466822	1.978069
0.191632	1.216615	0.907459	0.639515
0.1319	1.436563	0.291473	0.301318
0.440824	0.24397	0.03144	1.570318
0.153624	0.891394	1.322236	0.598193
0.38643	0.592765	0.208739	0.858916
0.186671	1.016334	0.270852	1.340283
0.509036	0.155403	0.289674	0.772622
0.137879	0.045372	1.262308	0.355004
0.221416	1.567968	0.696876	0.869167
0.30053	0.263647	0.902918	0.563439
0.291852	1.161482	0.098478	1.408719
0.535929	1.022867	1.550078	0.370601
0.489106	1.215028	0.361047	0.271778
0.401709	0.462367	1.144919	0.445166
0.10068	2.137857	0.193616	1.699515
0.357018	1.502849	0.708525	0.761012
0.266885	1.298548	1.347892	0.227232
0.562938	0.317495	0.208938	0.158259
0.242275	0.768108	0.478987	1.247914
0.525051	1.474947	0.266327	0.055279
0.4723	0.896826	1.077065	0.36044
0.149387	1.783958	0.64567	1.284981
0.39556	0.127952	1.293184	0.157295
0.408506	1.633036	0.222907	0.253666
0.067426	0.499383	0.522124	0.305689
0.319106	0.908967	0.165255	0.439533
0.678284	1.491223	0.110975	0.769379
0.009772	1.903789	0.964151	1.700982
0.261503	1.680359	0.256584	0.523614
0.594047	1.400497	0.675504	0.21135
0.286496	0.311662	0.378239	0.245252
0.361329	0.091974	0.982841	1.114202
0.336399	0.294089	0.991083	0.549704
0.26267	0.608441	0.562662	1.920049
0.473278	1.72088	0.289039	0.059938
0.395687	1.899427	1.482912	1.937219
0.041627	1.143006	0.134565	2.085762
0.133909	1.044587	0.258879	1.68825
0.293768	1.3096	0.613962	0.523409
0.419377	0.910345	0.631824	0.547207
0.201406	0.066594	0.997365	1.159238
0.176057	2.058106	0.249968	1.292501
0.35398	0.311491	0.804108	0.295428
0.359026	0.482335	0.982457	0.985782
0.195806	1.550668	1.237634	0.817564
0.259553	0.326195	1.301066	1.173027
0.633888	1.507897	1.577881	1.118155
0.386367	0.254076	0.167506	2.018401
0.097143	0.831798	0.843237	1.314767
0.232734	0.769455	0.117902	1.444422
0.066147	0.217316	0.380203	1.389176
0.531994	0.523429	1.108777	1.200058
0.131816	1.104766	0.085969	0.696154
0.006398	1.11745	0.005667	1.025877
0.557346	1.004091	0.92918	0.324027
0.134756	0.654379	0.138189	0.742041
0.671268	0.686046	0.678654	0.741459
0.42556	0.827198	1.038742	0.005316
0.613454	0.477515	0.034481	1.363396
0.494331	0.151082	0.547121	0.388239
0.535297	0.547933	0.771632	0.478203
0.127085	1.43631	1.026614	0.574444
0.038654	0.401049	0.246803	1.454299
0.081566	1.332749	1.128599	0.043713
0.120342	0.59197	1.59392	1.686946
0.370457	1.273274	1.523421	0.855599
0.54841	0.666624	0.910822	0.60117
0.48118	0.775959	1.960177	0.201006
0.116008	0.71798	1.298901	0.161162
0.180182	1.513747	0.20455	0.203144
0.17904	1.299543	1.375414	0.300227
0.193371	0.253436	0.783446	0.082032
0.033247	0.133567	0.566207	0.443311
0.176639	1.416244	0.31966	0.49686
0.079455	1.268341	1.031668	0.828041
0.219494	0.145444	0.711924	0.398949
0.375322	0.1632	0.828856	0.271993
0.186923	0.551941	0.697125	0.375402
0.495819	0.117844	0.627651	0.695781
0.186297	1.26221	0.262914	0.141313
0.430137	0.269877	1.527147	0.690117
0.047812	1.59589	1.326199	0.059464
0.022293	0.81048	0.789586	1.138543
0.619383	0.367733	0.488167	1.375461
0.167502	0.553648	0.416125	1.074681
0.000246	0.055923	0.058527	0.451749
0.379568	1.108581	0.602067	0.214288
0.579361	0.700617	0.790247	0.494397
0.199396	0.882806	0.746103	1.835792
0.070548	0.603166	0.499523	1.074768
0.097432	1.197483	1.301725	0.426242
0.410741	1.411331	0.691077	1.818952
0.273335	0.586807	1.731264	0.355937
0.031867	0.659634	1.540394	1.599078
0.166512	1.39167	1.976429	0.94241
0.079367	1.507438	0.388782	1.309684
0.332299	0.888917	1.120675	0.457027
0.459261	0.311799	0.419423	1.707358
0.376196	0.354153	0.500441	1.67176
0.458496	0.52204	1.298874	0.474303
0.165713	1.366652	0.225781	1.431183
0.169151	0.581941	0.166897	1.413233
0.140354	1.383024	0.153981	1.48905
0.171763	1.382827	1.52351	0.678949
0.413154	0.407434	0.84233	1.060809
0.293677	1.387226	1.085246	0.100827
0.124752	0.434381	0.29874	1.675374
0.210661	0.077473	0.503996	0.488805
0.167972	1.534533	0.129895	0.186883
0.030697	0.598429	0.557397	0.362563
0.27129	1.274679	0.090988	1.793336
0.246047	1.512114	0.309149	0.908881
0.471898	0.216381	0.916531	0.230207
0.047545	0.065065	0.073192	0.434918
0.308851	0.797161	0.800865	1.299488
0.462121	1.170814	0.417194	0.288179
0.355869	0.938784	1.27239	0.023691
0.111442	0.452952	1.0241	1.01718
0.06693	1.45358	1.387659	0.900867
0.38373	0.177516	0.212048	0.440619
0.249911	0.970354	0.539046	0.827416
0.475159	0.823375	0.191083	0.068331
0.151614	1.060802	0.986296	0.143605
0.20648	0.67425	0.934977	0.259046
0.002232	0.148512	0.35705	0.072542
0.3916	0.361312	0.629259	0.68835
0.326417	0.003321	0.610843	0.339046
0.525044	0.272256	0.524445	0.215474
0.158123	0.152419	1.199529	0.475435
0.700053	1.173678	1.205912	1.245011
0.473791	0.648452	0.657081	1.424186
0.368849	0.909609	0.33729	1.875818
0.346477	1.098731	0.215671	1.055526
0.645867	0.53346	0.160034	0.07663
0.335815	1.521611	0.615619	0.040278
0.116993	0.217766	0.545791	0.879829
0.026594	0.549997	0.728163	0.124541
0.176754	0.061247	0.210759	1.389141
0.39802	0.701817	1.227252	0.713067
0.095096	0.986047	1.523837	1.852182
0.658103	0.027214	1.619017	1.708737
0.055342	0.960932	0.343472	1.120759
0.223272	0.383936	1.887195	0.586264
0.230381	0.678227	0.426777	1.031984
0.108941	0.140604	1.226612	1.007379
0.05985	0.195004	0.233484	1.162674
0.330875	0.655357	0.40006	0.792041
0.526742	1.195669	0.97133	0.947726
0.375563	1.502565	0.415696	1.2615
0.411927	0.554789	0.654105	1.25324
0.641766	1.418036	0.438362	1.365922
0.535912	0.08013	0.605599	0.036851
0.057668	0.220077	1.05018	1.394483
0.621592	1.113203	1.240764	1.437891
0.074728	0.156439	0.529973	1.719208
0.30104	0.398486	0.410506	1.286793
0.429255	0.933555	0.170947	0.087107
0.558375	0.893184	0.356552	0.639706
0.617455	1.371207	0.343669	1.652629
0.194938	0.379735	0.038369	0.447187
0.372681	0.718053	1.221157	0.663385
0.195429	0.720597	0.142041	0.247726
0.233924	0.703914	1.134431	1.288998
0.07951	0.930786	1.481804	0.890145
0.470887	1.617646	1.626226	0.045531
0.217618	0.255	1.125794	0.286372
0.305851	1.322832	1.70454	0.989601
0.232435	1.238576	0.361486	1.049899
0.361483	1.564801	0.912819	0.879747
0.154009	0.717529	0.302323	0.26666
0.492731	1.515932	0.235264	1.422936
0.412232	0.874944	0.1414	1.854935
0.400829	1.407139	0.67629	0.446721
0.158551	0.399571	0.137758	0.487355
0.209683	0.029289	0.860915	0.013809
0.24565	0.545341	0.971468	0.358336
0.091522	0.03726	0.309858	1.115411
0.526571	0.407948	1.118613	0.814898
0.245009	1.178453	1.042417	1.168168
0.348381	1.94645	0.162486	0.79514
0.472659	0.614684	0.177195	0.395592
0.093845	0.936838	0.747142	0.720847
0.377319	1.422322	0.114224	0.226405
0.265708	0.226761	0.722323	0.246785
0.018963	0.292877	1.011997	0.065471
0.13674	1.119634	0.333118	0.294076
0.00741	1.199598	0.090929	1.522894
0.43198	1.080471	1.599646	0.182599
0.651296	0.318752	0.187015	0.568248
0.047495	0.270436	0.577495	0.371629
0.228893	0.507027	1.142083	1.323619
0.491698	0.438967	0.479734	0.472546
0.01784	0.902433	0.18673	0.095884
0.301735	1.355332	0.916967	0.929799
0.211199	0.201373	0.163819	1.23988
0.224082	0.304708	1.290045	0.788136
0.04789	1.096764	0.962565	0.987084
0.578667	1.169136	0.301493	1.215752
0.108563	0.148687	0.316611	0.351552
0.247443	1.22967	0.62847	0.422241
0.195641	0.355445	0.615864	0.528286
0.549749	0.205113	0.777947	0.723814
0.486062	1.203145	0.146091	1.619273
0.280678	0.352427	0.330516	0.420788
0.345436	0.438579	0.458128	1.00419
0.341087	0.030443	0.989046	1.198539
0.034137	0.491376	0.147318	1.586742
0.655867	0.786313	0.974794	0.019881
0.290672	0.901488	1.382136	0.319319
0.494754	0.221258	0.011295	0.856819
0.029295	1.201355	0.693277	1.213638
0.386065	0.512971	0.752565	0.305916
0.342737	0.922404	1.142624	0.122996
0.309156	1.568643	0.72121	0.293692
0.049604	0.773719	1.30088	0.390324
0.086601	0.77921	0.608131	0.506834
0.05137	0.236772	0.451595	0.768149
0.410588	0.412746	0.117834	0.705033
0.342213	1.500122	0.613361	0.135721
0.333261	0.787405	1.190603	2.079715
0.385373	0.786624	0.171587	1.549014
0.540643	1.257233	0.266064	0.140717
0.203837	0.113351	0.279666	0.220984
0.294128	1.314751	1.368875	2.146209
0.114894	1.718964	0.90693	0.906095
0.583502	0.313283	0.782176	1.367804
0.235964	0.227614	0.307951	0.579935
0.473109	2.052117	0.547179	1.128412
0.086589	0.61639	0.13771	1.684529
0.504888	0.708356	0.466313	1.599039
0.490495	2.424025	0.166147	1.827144
0.54428	0.878912	0.281105	0.439091
0.189731	0.308739	1.141714	0.256895
0.208389	0.736442	1.148022	1.91058
0.004098	1.064125	0.904023	0.638743
0.231295	0.31817	1.545208	1.958919
0.011745	0.996299	1.248004	2.062333
0.019749	0.76471	0.961304	1.681414
0.05908	0.414945	1.33791	1.55009
0.399755	1.219923	0.268245	1.111349
0.19205	0.433978	0.69755	1.615217
0.37544	0.613637	0.309983	1.721311
0.238492	1.349774	1.03449	0.229055
0.303737	0.188459	1.381589	0.246989
0.576743	0.410581	0.015089	0.536926
0.279645	1.083356	0.179644	1.183552
0.264432	0.157952	0.051973	0.560274
0.518025	1.001468	0.114008	1.010616
0.103016	0.759242	0.726815	2.097882
0.096644	1.176853	0.815712	0.065473
0.532222	1.261085	0.048806	1.808779
0.301312	0.144977	1.109991	0.773274
0.016157	0.081407	0.429242	0.901779
0.649729	0.911363	0.774649	0.952053
0.084707	0.833066	0.054183	0.853309
0.592932	1.053074	1.430663	0.312
0.180587	0.398928	1.369759	1.347758
0.135594	0.166583	0.170518	0.312869
0.013369	0.723277	0.652968	1.244382
0.3881	0.523953	0.091666	0.545231
0.477953	0.026697	1.21585	1.078304
0.055813	1.123442	0.997092	0.301301
0.246725	1.481179	1.363504	0.245015
0.149339	0.695218	0.598317	0.431058
0.024698	0.513216	0.488604	0.343415
0.166854	1.147427	0.008099	1.119633
0.397975	1.20886	0.262267	0.789046
0.499338	0.184454	1.448042	1.340238
0.233923	0.302207	0.967007	1.734252
0.160589	0.513868	0.089547	1.008429
0.075516	1.37321	0.119193	1.445526
0.034297	0.034286	1.161984	1.711351
0.012593	0.559043	0.336271	1.20781
0.542785	1.257526	0.34791	1.484059
0.004413	0.731004	0.119796	0.335587
0.676279	0.15643	1.522073	1.825898
0.073426	0.020059	0.616523	1.012152
0.017424	0.456648	0.918177	1.267589
0.443617	0.873721	0.291308	0.657469
0.588567	0.991592	1.494076	1.644007
0.195323	1.066743	1.572032	1.371286
0.288157	0.45817	0.597724	1.943283
0.371938	0.188346	0.076126	1.320017
0.137172	1.399834	0.879408	2.037809
0.010425	0.178122	1.038329	1.401172
0.543378	1.161679	0.080407	1.811902
0.674305	0.500938	0.94845	0.078552
0.391626	1.11464	0.702408	1.885351
0.419594	1.576795	0.231408	1.26257
0.301378	0.272134	0.675858	1.721633
0.280128	0.885027	0.198206	1.070622
0.168944	1.402972	1.036559	0.107745
0.061411	0.332517	0.598489	0.112873
0.60109	0.739844	0.245774	0.968339
0.09335	1.37294	0.393172	1.062501
0.487685	1.048444	0.932976	0.611461
0.286652	1.792525	0.275477	0.900855
0.183725	0.197777	0.0734	0.422607
0.12118	0.141897	1.092617	1.716771
0.121894	1.642295	0.959089	0.089508
0.403237	0.434492	0.732224	0.720011
0.097108	0.446921	1.234361	1.222109
0.443726	0.637518	0.504615	1.514193
0.533416	0.197367	0.365267	0.667548
0.076298	1.395018	1.530527	1.014117
0.402361	1.589991	0.587382	0.393871
0.453181	0.883978	0.554663	0.722642
0.374671	1.322605	0.448936	0.922211
0.573453	1.36097	0.926834	0.305196
0.457479	1.051012	0.648431	0.426093
0.699571	0.758566	0.474363	0.845431
0.171236	0.914842	0.589289	0.305622
0.109903	1.695157	0.355776	0.151533
0.502255	0.748328	0.569922	0.275306
0.490119	1.362305	0.96323	1.249851
0.573342	0.841733	0.744934	0.97801
0.098321	0.85205	0.906398	0.682541
0.551345	0.035808	0.801089	1.209721
0.533543	0.723096	0.739946	0.200488
0.157784	0.669607	1.577552	1.46425
0.166694	1.113617	1.492526	0.151324
0.028682	0.549123	1.585512	0.642017
0.102865	1.292267	0.923593	1.343917
0.099839	1.510729	0.252415	0.283125
0.475084	1.492993	0.462032	0.458802
0.139448	0.168624	0.08196	0.817656
0.045341	0.603735	0.576332	0.947012
0.532318	0.337681	1.014308	0.622496
0.097576	0.361658	0.393275	1.265547
0.12393	0.704973	0.679828	0.066609
0.343397	1.135066	1.465654	0.859677
0.129313	0.046929	0.94892	0.153625
0.147526	0.091824	1.85845	0.526191
0.315042	0.866057	0.852135	0.526318
0.054979	1.045021	1.999127	0.654692
0.051901	0.591161	0.404558	0.323354
0.200727	1.751819	1.065286	0.320362
0.120803	1.631079	0.422846	1.321951
0.235963	1.182634	0.509576	0.161909
0.364436	0.37208	1.411869	0.667091
0.037245	0.072224	0.457656	0.6855
0.232212	1.374709	0.699609	1.4525
0.166591	0.111189	0.446986	0.982629
0.161189	0.468252	1.097411	2.172393
0.485266	0.710723	1.264767	1.31416
0.355782	1.052003	1.830536	1.093346
0.195654	0.652783	0.718079	1.523486
0.032897	0.327504	0.613936	0.072614
0.351089	0.616859	0.022138	0.087875
0.532588	1.049152	0.281373	0.065609
0.356109	0.099691	0.536238	1.640323
0.036352	1.508738	0.749953	0.315374
0.395222	1.551835	1.029631	1.400344
0.493649	0.800797	0.677865	1.399356
0.440756	1.220154	1.267629	0.740979
0.373176	0.385996	0.54593	0.335952
0.009954	1.467246	1.929445	0.379763
0.223754	0.218382	1.62059	0.4759
0.008509	0.554185	1.856792	1.015415
0.28556	1.427164	0.23212	0.344111
0.403252	0.394982	0.866815	1.306307
0.215021	0.956224	0.59712	0.283857
0.352023	0.55476	0.217372	0.678191
0.495623	0.061032	1.14963	2.183324
0.125163	0.010936	1.087513	1.879227
0.26141	1.425039	0.302461	1.312332
0.126022	1.101092	0.175973	1.223583
0.167513	0.587413	0.383845	1.820072
0.076853	0.546756	1.035038	1.152345
0.48314	1.022083	0.502122	1.884377
0.095546	0.834475	0.296421	0.282138
0.359907	1.303776	0.524748	2.022267
0.048069	0.766633	0.099596	0.025264
0.56313	0.093098	0.564374	0.880418
0.511175	0.213569	0.372602	0.847954
0.474199	0.432501	0.182349	1.14121
0.31706	1.157766	0.439975	1.231387
0.172504	0.05409	0.71314	0.471971
0.099385	0.287411	0.615295	1.615042
0.065517	1.254969	0.594911	1.899136
0.516747	1.503859	1.159154	1.745919
0.323579	0.662823	0.880427	1.416502
0.230061	0.773808	1.492525	1.657858
0.294288	0.51703	0.203082	0.52768
0.26184	0.995487	0.583195	2.128159
0.395459	1.080443	0.058572	2.017692
0.35716	0.832813	1.195217	0.292472
0.405905	0.111451	0.679125	1.186134
0.542608	0.107874	0.497719	0.302541
0.35215	1.131617	0.001002	1.166936
0.250775	1.039452	0.680341	0.45661
0.297591	0.374664	0.485074	1.285107
0.055381	0.141372	0.320449	1.160529
0.55994	1.184879	1.238382	0.724132
0.164704	0.607987	0.305139	0.721274
0.290616	1.098347	1.370014	1.069358
0.380689	1.713651	0.688504	0.357922
0.271988	0.868106	1.056141	0.220293
0.543951	1.082229	1.011693	1.470946
0.274419	0.267233	0.89344	0.43065
0.391107	1.510218	1.439309	1.242318
0.488005	0.117399	1.254946	0.954356
0.189136	0.414646	0.729932	0.490489
0.205535	0.383228	1.107297	0.748027
0.278859	1.044315	1.388401	0.455139
0.332525	1.232414	0.788809	0.324567
0.287097	0.458655	1.114383	0.120717
0.381767	0.245551	0.937763	0.03415
0.413877	1.42143	1.423908	1.750369
0.300231	0.905692	0.199343	0.131133
0.125441	1.315531	0.474737	1.426811
0.562292	0.719093	1.280158	0.290721
0.560286	0.187454	0.072475	0.633057
0.182508	0.891934	0.29385	0.89746
0.2966	0.077135	0.021316	0.663864
0.340247	0.716608	1.119048	0.183086
0.216947	0.850894	0.676946	1.17643
0.449394	0.381442	0.321959	0.012443
0.658692	0.214158	0.038193	1.905968
0.398183	0.117319	1.111593	0.346645
0.144245	1.108428	0.368456	0.328656
0.430651	1.166049	0.690144	0.387576
0.173601	1.504668	0.051397	1.53393
0.122998	1.594623	0.226608	0.529961
0.116369	0.272108	1.444742	1.317427
0.186797	0.834366	0.868815	0.245356
0.207036	0.892361	0.566462	0.763627
0.125767	1.382359	0.792156	0.325586
0.435426	0.984515	1.079761	0.023928
0.48463	1.440953	0.387001	0.021292
0.122757	0.016323	1.227479	0.213728
0.551863	0.84347	0.654807	0.134398
0.277695	0.638442	0.292818	0.426868
0.182401	0.932919	0.475264	0.616964
0.220009	0.525748	0.826199	1.284073
0.532298	1.054985	1.427294	1.007092
0.534905	0.513449	0.369545	0.046556
0.055185	0.652499	0.467338	1.262696
0.098244	0.389325	0.134374	0.381404
0.159366	0.92754	0.623071	0.22129
0.517548	0.671832	1.082158	0.882448
0.022706	0.975506	1.754967	0.127424
0.180877	0.358413	0.520172	1.348287
0.001255	1.042208	0.920335	0.330091
0.192921	1.217459	0.17312	0.468396
0.337807	0.033067	0.59924	1.114575
0.071774	0.563005	0.300342	1.335991
0.310765	1.035327	0.421686	0.882309
0.183264	1.217896	1.063272	0.868295
0.324958	0.112288	0.431365	0.014554
0.217874	0.205005	1.088044	0.359054
0.20596	0.008385	0.575011	0.722915
0.553969	0.305122	1.760819	0.548949
0.149872	0.178982	1.33661	0.443408
0.177611	0.459906	1.631273	0.432929
0.229712	1.398365	0.384454	0.191245
0.196638	0.014042	0.963993	0.745758
0.21958	1.050496	0.399214	0.602659
0.375961	0.565176	0.786984	1.167336
0.443292	0.296448	0.38936	1.734094
0.109782	1.448137	1.062825	0.55709
0.559895	1.269321	0.89339	0.680977
0.048511	0.144451	1.064664	0.41292
0.071665	1.364467	0.938462	1.124118
0.079194	0.69736	0.28114	0.663916
0.287345	0.008595	0.732129	0.083382
0.352093	1.234745	1.521081	0.144546
0.117613	1.175262	1.255197	1.269356
0.553859	0.263799	1.136797	0.694319
0.535573	0.837049	1.56076	0.913154
0.004656	0.713363	0.710813	0.053702
0.146098	0.699737	0.776805	1.068635
0.298884	1.405818	1.263128	1.278411
0.202841	1.594023	1.232313	1.611395
0.569132	0.978745	0.632131	0.126238
0.44424	1.365548	1.165006	0.357002
0.463159	0.656649	0.304683	0.0000543
0.391356	0.394348	0.036497	1.452192
0.657028	0.237417	0.364969	1.271343
0.284373	0.851214	0.97589	0.213575
0.520095	0.299496	0.792012	1.980554
0.065003	0.209542	1.333323	1.734849
0.208544	2.161417	0.801175	0.065812
0.187431	0.061043	1.352995	0.378163
0.322571	0.169658	0.119377	0.154873
0.42166	1.304688	0.015164	1.388681
0.084092	0.500264	0.058975	0.699966
0.172967	0.905773	0.076347	0.927984
0.443382	2.217691	0.688366	0.934174
0.484158	1.590201	1.096813	0.571845
0.436765	0.326504	0.136609	1.848285
0.265403	0.726371	1.271937	0.218427
0.227964	0.309068	0.415239	0.285475
0.08083	0.568934	0.896487	1.456643
0.464522	1.095929	0.060254	1.734279
0.022744	1.183278	1.373849	0.597958
0.629456	1.484939	1.362427	0.702295
0.167228	0.838807	0.172244	0.506805
0.478478	1.760925	0.829488	1.404878
0.492464	1.650462	0.336394	0.449432
0.331936	1.411472	1.359816	1.112643
0.559495	0.200732	0.01123	0.405399
0.37567	1.028562	1.364134	0.574959
0.086492	0.314957	0.68094	0.463512
0.172153	0.195516	0.584604	0.844639
0.177872	0.643983	0.016967	0.140165
0.554643	0.214993	0.778328	1.677909
0.210105	1.216306	0.627218	0.208849
0.497685	1.525863	1.112911	0.254265
0.606891	1.061726	0.327017	1.543428
0.109505	0.511222	1.403407	0.796692
0.035684	1.576273	0.109369	1.717688
0.513568	1.715119	0.015094	1.268745
0.036051	0.030783	1.412391	0.070599
0.160893	0.615292	0.718347	1.803912
0.359169	0.527958	0.698809	0.676443
0.510124	1.326952	1.330845	0.845132
0.354138	1.071071	1.332486	0.389108
0.105977	0.632724	1.029822	1.364105
0.204687	1.052589	0.440925	0.346757
0.457447	1.734006	0.622694	1.136654
0.529338	0.025934	1.143081	0.522714
0.493402	0.736526	0.197875	0.979874
0.024062	0.619837	1.556782	0.402797
0.094812	0.800266	0.388419	0.657876
0.063576	0.142452	0.313365	0.538778
0.515307	0.427838	0.495263	0.065934
0.120232	1.583986	1.481631	0.027636
0.506017	1.457614	0.164695	2.092504
0.402835	0.556316	1.440192	0.680045
0.235876	0.170435	0.39686	1.333799
0.513238	1.499396	1.31921	0.156167
0.188829	0.722342	0.034912	0.145587
0.302195	0.676159	0.071919	0.790667
0.353961	0.954395	0.293576	0.171892
0.106294	0.605204	0.470383	1.218512
0.077609	0.263508	0.687988	1.070511
0.102811	0.158416	1.146317	0.483256
0.28639	1.128526	0.026231	1.441739
0.357042	0.755533	0.324675	0.377238
0.564253	1.113848	0.808062	0.921704
0.37089	0.016237	1.009152	0.570242
0.153305	0.213015	0.389672	0.756919
0.274146	1.512139	0.06451	0.395541
0.550874	0.046721	1.539514	1.181998
0.501661	0.833016	0.092274	0.145105
0.436483	0.638208	0.675295	0.687396
0.105123	0.712741	1.143476	0.484941
0.495322	0.786501	1.312434	0.722129
0.486079	0.463124	1.083577	0.177956
0.403231	0.142589	1.151097	0.372427
0.190216	0.414636	1.132619	0.107661
0.219564	1.21855	0.347673	0.613337
0.09969	0.581748	0.007199	1.027557
