# Supplementary material for: An electron-density point-cloud framework for robust protein-ligand interaction prediction
Source: Nat Commun. 2026 Jun 11;17:7424. doi: 10.1038/s41467-026-74196-5 (PMC13408660; doi:10.1038/s41467-026-74196-5)
Supplement: Supplementary file 5 — Source Data [file 41467_2026_74196_MOESM5_ESM.zip › Source Data_rev/figure3/e/performance_MAE_DAVIS_reordered.xlsx]

## Sheet: RCO_Bertz_reordered
Ligand_BertzCT	Protein_RCO	0.0160264	0.0233703	0.0345001	0.0385098	0.0393285	0.0417349	0.0509067	0.0517664	0.0551144	0.0566658	0.0570999	0.0608438	0.0660769	0.0662168	0.0678527	0.0685996	0.0805687	0.0845141	0.0854777	0.0857425	0.0940653	0.0973815	0.100297	0.108505			0.0160264	0.0233703	0.0345001	0.0385098	0.0393285	0.0417349	0.0509067	0.0517664	0.0551144	0.0566658	0.0570999	0.0608438	0.0660769	0.0662168	0.0678527	0.0685996	0.0805687	0.0845141	0.0854777	0.0857425	0.0940653	0.0973815
	smiles	Q9UL54	A0A6D2WMW6	O00750	A0A663D732	P21802	Q86UE8	Q8TD19	Q8N568	A4D2J9	Q8IWQ3	A0A024RBL3	A0A096MU99	A0A2Y9PDH9	Q96D53	A0A2I3GY64	Q9UEE5	A0A6P5NVE3	H2NT13	G3R0F2	Q86UX6	A0A2K5PNH0	A0A0L0CUW2	A0A2R9AE67	A0A6D2YB98			Q9UL54	A0A6D2WMW6	O00750	A0A663D732	P21802	Q86UE8	Q8TD19	Q8N568	A4D2J9	Q8IWQ3	A0A024RBL3	A0A096MU99	A0A2Y9PDH9	Q96D53	A0A2I3GY64	Q9UEE5	A0A6P5NVE3	H2NT13	G3R0F2	Q86UX6	A0A2K5PNH0	A0A0L0CUW2
748.354	CC1CCN(C(=O)CC#N)CC1N(C)c1ncnc2[nH]ccc12	1.45866	1.0922	2.04905	0.999126	1.66135	1.8832	1.93492	1.29288	1.61927	1.39841	1.65349	1.91024	1.31864	1.07994	1.91228	2.00536	1.151	1.60369	1.89885	1.06206	2.01664	1.41905	1.54824	1.73014		PSICHIC	1.0114	0.0066695	1.91992	1.87264	0.726907	0.623858	0.915238	0.0611068	0.0824777	0.814159	0.657395	0.85375	2.71361	0.441309	1.69798	3.56649	1.06039	0.124511	2.05525	1.18912	1.94271	0.462839
749.984	Cc1ccc2nc(NCCN)c3ncc(C)n3c2c1.Cl	1.69668	1.66092	1.80833	2.08712	1.23602	1.70023	1.45363	1.73257	1.70093	1.33738	1.40025	1.02942	2.01218	1.72702	1.65977	1.89463	2.01783	1.71961	1.12182	1.47663	1.6914	2.02584	0.994839	1.84913			0.893175	1.2732	2.13815	1.39738	1.00859	1.35635	2.10584	0.458293	1.81707	0.7375	2.28614	1.61761	0.351369	0.374002	1.4358	0.0828937	0.92845	1.74836	1.01893	1.67951	1.43407	1.51404
766.332	O=C(NC1CCNCC1)c1[nH]ncc1NC(=O)c1c(Cl)cccc1Cl	1.62356	1.51677	1.83692	1.2819	1.89611	1.87816	1.62161	1.52008	1.9222	1.31714	1.18078	1.49488	1.33504	2.09331	1.51081	2.07259	1.08342	1.7581	1.071	1.21533	1.0457	1.96066	1.03078	1.3063			2.22161	1.51539	2.86052	2.0853	1.53019	2.41042	2.90804	2.51034	2.83357	2.17278	3.07197	2.29959	2.33625	0.974184	2.25928	2.51714	2.87394	2.74075	1.05165	2.40718	2.4358	2.28161
815.475	O=C(NOCC1CC1)c1ccc(F)c(F)c1Nc1ccc(I)cc1Cl	1.04998	1.78988	0.908015	1.16716	0.93561	1.1048	2.10354	2.06846	1.64117	1.40118	0.991859	2.18004	1.24976	1.37808	0.931245	1.44261	1.48782	1.32924	0.990761	1.27813	1.54692	1.25003	1.72886	1.83494			1.78866	0.883992	2.2657	0.89779	0.112239	2.23814	2.39656	1.88742	2.15211	1.83292	0.592007	0.631521	0.712875	0.82951	0.175652	0.477716	2.35627	1.56795	1.24105	1.91546	0.232466	1.54181
1000.82	CC1(C)CNc2cc(NC(=O)c3cccnc3NCc3ccncc3)ccc21	1.91964	1.22244	1.39228	1.84328	1.82556	1.75691	1.06492	1.14874	1.46433	1.70658	1.64498	1.93476	1.22395	1.45917	1.69103	1.70082	1.7392	1.37017	1.02192	1.04902	1.70205	1.42449	1.12134	1.3046			1.54774	0.689348	1.89779	1.44106	0.930457	1.48841	2.02574	1.29633	1.8398	1.13105	2.02916	1.48848	1.40697	0.272992	1.61441	1.28666	2.20344	1.90864	1.03639	1.41523	1.58935	1.61351
1001	C#Cc1cccc(Nc2ncnc3cc(OCCOC)c(OCCOC)cc23)c1	2.0198	1.11194	1.33955	1.37055	2.02351	1.51441	1.74367	1.85744	1.3177	0.961885	0.950835	1.3001	1.93008	1.96747	1.82791	0.992183	1.88861	2.05092	1.35523	1.06568	1.71161	1.01094	1.31407	0.991879			0.456686	1.46492	1.17455	0.284079	0.158273	0.642164	0.894391	0.415712	0.671338	0.326157	0.861382	0.31627	0.92719	1.21695	0.224726	0.497538	0.194446	0.634985	0.569756	0.307441	0.25332	0.287105
1005.74	N#CCC(C1CCCC1)n1cc(-c2ncnc3[nH]ccc23)cn1.O=P(O)(O)O	1.00743	0.872881	1.79636	1.05188	1.51375	1.71998	1.25084	1.51243	2.18228	1.08875	1.37665	1.86691	1.80304	1.98734	1.04622	1.64019	1.53413	1.05329	0.950724	1.16831	1.85611	2.0195	1.42936	2.07815			2.76547	1.79333	3.28332	2.68338	0.567986	2.84395	3.33758	2.85432	3.22533	2.68608	3.46476	2.74894	2.99472	1.30163	2.82216	2.90522	3.53576	3.23254	2.53315	2.87871	2.96613	2.91875
1011.5	Cn1cnc2c(F)c(Nc3ccc(Br)cc3Cl)c(C(=O)NOCCO)cc21	1.04104	0.997606	1.54834	1.82471	0.981392	1.78685	1.47637	0.940675	2.22423	1.07478	1.4955	2.07393	2.08412	1.81152	1.62082	1.94974	1.16839	2.14577	1.34045	1.81785	1.04002	1.42137	1.48813	1.50147			2.10844	2.72493	3.03902	2.50923	1.2584	2.16898	2.93251	2.38849	2.81223	1.92827	3.19183	2.38426	2.8447	0.874186	2.42203	2.64506	3.43685	2.84708	1.53292	2.69156	2.70313	2.75263
1042.57	Cc1[nH]nc2ccc(-c3cncc(OCC(N)Cc4ccccc4)c3)cc12	1.88408	1.87256	1.09745	2.06011	2.20046	1.91986	2.14356	1.99729	1.15533	1.92236	1.42434	1.80486	1.23356	1.64179	1.82549	1.02985	1.49128	1.82522	1.64607	1.73484	1.25877	1.88122	1.16501	1.52292			2.13106	1.7688	2.69518	0.056237	0.0842421	0.123403	2.09448	1.05914	1.26903	0.494722	1.3539	1.2758	0.236301	0.351118	0.496324	1.05919	0.992379	1.19581	0.647226	2.11031	0.334378	1.93099
1046.68	COc1cc2ncnc(Nc3ccc(F)c(Cl)c3)c2cc1OCCCN1CCOCC1	1.6502	1.73386	1.26914	2.03321	1.59969	1.23768	2.02	1.32034	1.19776	1.22758	2.05772	1.63274	1.77495	1.47567	1.78861	0.966831	1.69077	0.882411	1.61753	1.66453	1.60827	1.17022	1.41467	1.42593			1.78229	0.7454	2.37436	1.31664	1.48712	1.98455	2.23397	1.88598	2.21716	1.585	2.34626	1.2897	0.925974	0.541651	1.55434	0.677135	2.0533	2.04468	1.21314	1.7603	1.54734	1.31274
1090.75	CS(=O)c1ccc(-c2nc(-c3ccc(F)cc3)c(-c3ccncc3)[nH]2)cc1	1.26234	1.50634	1.33254	1.5916	1.10458	1.62132	1.19188	1.71623	1.41524	1.80187	1.32345	1.57555	1.1103	1.00408	1.54887	1.49093	1.92743	1.88566	1.41427	1.27427	1.35202	1.74374	2.03019	1.72081			2.18951	1.79304	2.51377	2.12844	1.83772	2.44955	2.72699	2.30387	2.83293	1.89913	2.6716	2.05791	0.182407	0.814303	2.09492	2.17252	0.7395	2.51913	1.96209	2.14536	2.19092	1.95399
1102.54	Oc1cccc(-c2nc(N3CCOCC3)c3oc4ncccc4c3n2)c1	1.81846	1.03248	1.90318	1.93268	1.9158	1.91054	1.44481	1.92393	1.75456	2.07604	1.57608	1.61078	1.14241	1.2398	1.67352	1.33081	1.23862	1.75661	1.69541	1.90791	1.61067	1.71439	1.64441	1.29446			1.8094	1.12658	1.13949	1.38341	0.903907	1.77382	1.9951	1.33807	2.03309	0.951508	2.01087	0.998184	0.668552	0.630425	1.008	0.822869	1.37419	1.24483	1.01703	1.39427	0.925376	0.473696
1109.88	CN1CCC(c2c(O)cc(O)c3c(=O)cc(-c4ccccc4Cl)oc23)C(O)C1	1.57225	1.99684	1.083	1.03507	1.45075	1.5658	1.35667	1.43759	1.1777	1.66842	1.04909	1.17874	1.14349	2.07804	1.54033	2.05947	1.17309	1.09492	1.12094	1.69215	1.29621	0.959924	1.01405	1.7171			1.70591	1.78351	1.99817	1.24527	0.989792	1.74088	2.02244	1.46861	1.82199	1.23786	2.06835	1.14819	0.917811	0.469518	1.17707	0.834683	1.62845	1.43537	0.874091	1.47642	1.19108	0.798253
1137.88	CNC(=O)c1cc(Oc2ccc(NC(=O)Nc3ccc(Cl)c(C(F)(F)F)c3)cc2)ccn1	1.39901	1.92501	1.95268	1.13775	1.29025	1.78568	1.14885	1.90955	1.52195	0.963891	1.42586	1.47629	2.06679	1.4144	2.10092	1.39236	1.48693	1.14861	1.58559	1.35846	1.84675	1.33535	1.02649	2.05908			0.518802	0.930025	2.33973	1.39758	0.639308	1.8629	2.43517	1.7779	1.96336	1.53384	2.51271	0.64375	1.1086	0.54349	1.59123	1.52035	2.06397	2.02201	1.00783	1.8321	1.48694	1.64123
1145.77	Nc1nc(N)c2nc(-c3cccc(O)c3)c(-c3cccc(O)c3)nc2n1	0.961047	1.61802	1.36319	1.12247	1.50675	1.39027	1.52393	1.01929	2.17004	1.09353	1.38473	1.86526	1.79617	0.988604	2.17391	1.39709	0.991589	2.08255	1.62128	1.49348	1.60501	1.89507	1.87831	1.86198			1.04194	0.859173	1.71927	0.461396	0.688138	1.34744	1.54779	1.14	1.44628	0.916171	1.68827	0.617269	0.550174	0.0455546	0.831666	0.579701	1.32494	1.24976	0.371954	1.04892	0.709828	0.597163
1151.65	CNC(=O)c1ccccc1Sc1ccc2c(C=Cc3ccccn3)n[nH]c2c1	1.29412	1.29528	1.94819	1.91974	2.19848	2.15806	1.35766	1.58326	1.74745	1.40142	1.4692	1.47457	1.23708	0.867149	1.7709	1.70322	1.53269	1.21833	2.22375	1.59111	1.14851	1.92741	2.03948	1.70179			3.09884	0.464232	3.36847	2.8995	0.657865	3.1842	3.58274	2.94423	3.49351	2.83379	3.60544	2.9072	2.7207	1.97128	2.96982	2.98173	3.46311	3.31086	2.08068	2.99397	2.97045	2.75741
1167.36	Cc1ccc(F)c(NC(=O)Nc2ccc(-c3cccc4[nH]nc(N)c34)cc2)c1	1.84776	1.57167	2.15805	1.37479	0.980799	1.78373	1.49231	1.50443	1.57952	1.03955	1.20914	1.83333	1.19165	1.13282	1.57999	1.344	1.74793	1.30656	1.0667	1.41274	0.964682	2.01026	1.58775	1.67405			2.48674	2.18381	2.89025	0.960645	1.52591	2.90738	3.14671	2.56762	1.26284	1.21931	0.75418	2.32752	2.39512	1.56982	2.60341	1.81087	3.2269	2.73211	2.25475	2.63041	1.61755	2.68989
1272.89	COc1cc(Nc2c(C#N)cnc3cc(OCCCN4CCN(C)CC4)c(OC)cc23)c(Cl)cc1Cl	1.8762	2.01691	1.28131	1.965	1.1262	0.845893	1.60363	1.86639	1.67579	1.64962	1.03406	1.31298	1.16702	1.14822	1.28569	1.59032	1.28821	1.1933	1.24405	1.14798	1.73272	1.2883	2.07882	1.74419			1.38894	1.84158	2.8063	1.63776	1.86858	1.71729	2.63798	2.21968	2.59261	2.08105	2.56954	1.77013	0.411098	0.819331	0.571825	1.98652	1.09674	2.00637	1.40811	2.10676	0.80514	2.00318
1287.76	COc1cc2c(N3CCN(C(=O)Nc4ccc(OC(C)C)cc4)CC3)ncnc2cc1OCCCN1CCCCC1	1.26277	1.68273	1.99768	1.71085	1.68477	2.11822	1.33725	2.06482	1.13258	1.70669	0.972832	0.945511	1.17203	2.08407	1.80382	1.51778	1.75639	1.11225	0.923087	1.69333	1.10252	1.22198	2.13107	1.57936			1.90878	1.74407	2.62203	1.33546	1.69586	2.28182	2.30344	1.87238	2.23557	1.90017	2.4074	1.30482	1.60531	0.712925	1.78596	1.61198	2.30592	2.26042	1.36054	1.77321	1.59115	1.67823
1396.38	Cc1ccc(Nc2nccc(N(C)c3ccc4c(C)n(C)nc4c3)n2)cc1S(N)(=O)=O	1.013	1.9015	1.29476	1.62486	1.08056	1.81795	1.90374	1.03368	1.85999	1.35058	1.56952	1.49004	0.980226	1.51952	1.43947	1.48552	1.16807	2.14163	1.08045	1.25289	1.9887	1.67748	1.63015	1.4524			1.97892	1.49209	2.39363	1.4127	1.31501	2.22028	2.20838	1.77246	2.22193	1.55492	2.18265	1.459	0.594622	0.895502	1.55213	1.35951	2.14255	1.94998	1.1017	1.6973	1.54606	1.21664
1469.08	CS(=O)(=O)N1CCN(Cc2cc3nc(-c4cccc5[nH]ncc45)nc(N4CCOCC4)c3s2)CC1	1.61972	1.76919	1.65425	1.23232	1.52859	1.0509	1.54647	1.28821	1.99797	2.18287	1.42131	1.03812	1.68888	1.87627	2.0564	2.13763	1.32852	1.5989	1.64536	1.39942	1.08741	1.81057	1.68507	1.70505			1.90274	0.563898	2.55792	1.50784	1.48652	1.89535	2.3959	1.91427	2.2634	1.56812	2.52991	1.46022	1.30118	0.0852339	1.65512	1.6408	2.32439	2.13629	0.513698	1.90505	1.74292	1.63255
1487.97	COc1cc(N2CCC(N3CCN(C)CC3)CC2)ccc1Nc1ncc(Cl)c(Nc2ccccc2S(=O)(=O)C(C)C)n1	1.69169	1.76983	1.98451	1.66206	1.48988	1.88551	1.71047	1.8183	2.04922	1.86442	1.68196	1.77162	1.82177	1.45251	1.00615	1.38942	1.36299	0.988265	2.01186	1.69594	1.35121	1.41788	1.55986	1.68354			1.22247	0.634847	2.74773	0.344007	0.444331	2.58916	1.86923	0.23744	2.13076	0.487267	0.0287626	0.977845	2.09139	0.667853	1.72032	1.7445	2.70373	1.00072	0.673339	0.0828047	1.52997	2.0767
1567.76	CCOc1cc2ncc(C#N)c(Nc3ccc(OCc4ccccn4)c(Cl)c3)c2cc1NC(=O)C=CCN(C)C	1.60103	1.6157	1.89109	1.30276	1.53677	1.18778	1.09404	1.40928	1.6823	1.30723	1.69087	1.71982	1.4688	1.60337	1.62719	0.852909	2.00944	1.58184	1.81083	1.93733	1.0808	1.60179	1.01061	1.00663			0.571277	1.29646	2.87322	2.30319	1.94259	2.5974	3.13346	2.51324	2.80584	2.28326	3.09884	2.22218	1.92676	1.32517	2.33313	2.28497	2.87108	2.6565	1.88179	2.44864	2.29468	2.2943
1748.67	COc1cc(Nc2ncc(F)c(Nc3ccc4c(n3)NC(=O)C(C)(C)O4)n2)cc(OC)c1OC.O=S(=O)(O)c1ccccc1	1.20712	1.54314	0.97991	1.79106	1.32885	1.72558	1.32478	1.33445	1.49758	1.64055	1.62175	1.23351	1.13307	1.22529	1.70476	1.40383	1.12895	1.89686	1.60048	1.05228	0.894721	0.973303	1.98162	1.34091			1.16634	0.594318	1.54343	0.258423	0.0342827	0.60895	0.860212	0.464602	0.878152	0.161573	1.21304	0.224179	0.167006	0.343187	0.236556	0.012395	0.576685	0.385158	0.0757885	0.689784	0.243888	0.0668006
																										1.52418
	MDFF	0.379128	2.71457	1.53624	3.10904	3.03393	2.11643	0.222766	1.31593	0.64805	0.251738	1.58717	1.12113	1.25087	0.268549	2.15805	0.858138	1.2481	0.703311	2.9567	0.463283	3.28456	0.921356	2.25393	1.64248		SIGN	0.291069	2.3728	3.01033	2.13493	0.152396	1.20442	0.371253	0.231286	0.338023	2.51579	2.03658	1.88429	2.93823	2.54721	1.64497	2.39121	2.52616	3.08035	3.11242	2.47838	2.63964	1.70526
		1.58001	2.75373	0.529931	1.3166	2.09227	3.6922	1.03093	0.897655	1.69534	2.46846	0.929124	1.85536	1.7515	0.0400739	1.46751	2.90737	2.43489	2.35469	3.22409	1.56903	2.4729	0.801081	1.60816	1.52181			2.66218	1.89613	2.50568	2.34846	0.246922	0.897704	1.11544	0.279625	0.801064	1.94485	2.25681	3.04702	3.14456	0.57881	1.87734	3.0458	3.58956	1.94248	2.58408	1.75529	2.69701	2.33531
		1.34669	2.83369	1.87579	2.4022	1.82244	1.32261	0.436614	0.569972	2.33591	0.741736	2.76916	0.432742	2.04874	0.655352	2.35737	0.967473	2.85425	2.33801	2.51807	0.836936	3.39502	0.995889	0.897571	1.42909			0.575163	3.7131	2.7755	3.43812	0.870188	1.89478	2.61645	1.55146	2.90327	2.95383	3.04988	0.976567	2.68069	2.06397	3.43459	2.79138	2.93118	3.4792	2.91285	3.48969	3.59508	2.8776
		1.2016	1.40734	2.66169	3.13695	2.62569	2.54444	0.93348	2.51301	1.41633	0.039474	1.97178	0.847784	1.90133	0.93436	2.68717	2.96685	0.125359	1.25436	1.43673	0.121983	2.81737	3.14624	0.581508	0.59877			1.049	1.94342	2.43926	2.95122	0.546198	1.643	1.69581	1.75111	1.31038	2.72017	1.56771	2.17032	2.62085	1.12157	1.87821	2.23392	2.50558	2.63739	2.85775	1.28132	2.78816	1.79466
		0.553654	2.98943	0.197534	2.54306	1.36196	2.40355	1.3223	1.02046	1.43909	0.701178	0.0030179	1.22135	0.728405	1.42455	0.48667	0.217853	2.59032	0.916568	2.38242	0.810722	2.27808	2.21585	2.19041	2.68459			0.172513	1.26041	1.88889	1.75067	0.468572	0.745783	0.482847	0.468894	1.02753	1.57324	0.868254	1.48517	2.05907	0.455356	1.07057	1.69334	2.47406	2.45687	1.9149	2.25854	2.33037	1.16265
		1.69513	0.759153	1.5948	0.742703	1.44964	3.53789	1.77954	0.846692	0.959847	0.915004	0.792364	1.9388	1.52265	1.93054	1.82256	2.15753	1.26202	0.438428	3.03707	1.11206	1.69514	3.13349	2.8504	2.68908			0.00688124	0.33527	2.18044	2.7884	0.849967	0.489223	1.79126	0.11049	1.93116	2.48093	1.21219	1.40207	1.00407	0.456111	1.94322	0.990147	2.8573	3.13793	2.08246	2.66451	1.81204	2.34637
		0.130238	1.31534	1.2137	0.737271	1.81222	0.0834289	1.04729	0.637798	1.66131	0.649582	1.54227	0.711693	2.67841	0.977448	1.66079	0.916117	0.166851	0.0164514	2.99507	0.695313	0.222625	0.847596	0.833831	1.93922			0.444286	2.75845	2.76162	2.55064	0.789033	1.37264	1.83427	0.127872	0.481468	2.21413	2.7164	2.3132	2.64534	2.19015	3.26851	2.02904	2.56997	2.14467	2.4954	2.16651	3.30285	2.91233
		0.612014	2.04205	0.539284	1.89774	2.89162	1.02566	0.0382066	1.94738	0.460419	1.25266	1.08497	1.83921	2.81898	1.64269	0.457244	2.4613	0.582094	0.520894	1.43632	0.246871	3.2243	1.79251	1.66488	0.658591			0.305828	3.0051	2.49495	1.62677	0.706146	0.270156	2.13074	0.822401	0.945194	2.17776	1.54819	2.91402	1.46607	2.10682	2.12473	2.18489	3.28355	3.6281	2.61281	2.29103	2.76205	2.67346
		0.330321	3.58055	0.0626636	2.65696	1.47767	3.53352	1.26636	3.68621	0.724488	1.51678	0.123368	1.28167	0.53575	0.458835	1.48912	1.48301	1.30659	1.23561	3.27639	1.55662	2.36047	2.38963	1.10614	2.6763			0.167938	1.39506	2.38287	2.56081	0.364307	0.252986	0.814744	1.06179	0.314387	1.84356	1.90708	1.76942	1.12085	0.920849	1.41693	1.80197	2.11759	0.903412	2.27971	2.67901	1.97178	2.56744
		0.533005	1.60481	0.359799	1.7895	0.260887	1.32243	1.51625	1.52075	1.63078	1.71123	0.911001	1.48541	0.594645	1.48965	1.79205	0.630006	1.74529	0.216061	3.00704	3.01712	1.13383	2.58849	2.14532	1.24477			0.966622	2.1764	2.29135	2.96283	0.744679	1.94495	1.49442	1.96922	2.52925	2.85407	1.98972	2.54176	1.73359	2.60312	2.75048	2.51423	3.17283	3.55613	3.25271	3.67925	2.89017	2.3621
		2.62958	0.731664	2.85071	2.13348	3.21089	2.46589	0.74518	2.06807	1.7747	0.995655	3.38592	1.87087	3.05553	1.3346	1.12088	1.76766	1.23911	0.0692959	3.32925	0.663743	1.43858	0.415547	3.09171	1.64814			0.0620456	2.09432	2.82972	2.49589	0.927635	0.875438	1.73318	0.574988	1.18283	2.61707	1.86984	2.95835	0.439836	0.209651	2.53362	2.63352	0.883898	3.06995	2.34174	3.01762	3.03484	2.80354
		2.15113	2.07306	2.29138	3.26713	2.74874	1.88817	0.126659	2.85402	0.95587	0.790627	2.22526	0.854887	1.38855	0.782883	0.938879	1.38066	0.206933	0.395521	2.54894	1.81161	1.31914	2.04873	0.0501113	0.235732			1.66252	1.71766	0.212136	2.44387	0.304854	0.171804	0.880521	1.07886	1.15822	2.3246	1.86685	2.69704	2.15606	1.97663	2.62126	2.10817	2.53432	3.2401	1.88458	2.63082	2.65372	2.29787
		2.40073	1.01941	2.7141	2.84912	1.61404	2.7771	2.18775	1.01771	0.535366	0.525669	3.12709	1.19552	3.34775	1.8979	1.55269	1.08616	1.01724	0.700542	2.06859	0.0995641	1.32503	0.520249	2.96105	2.85156			2.16494	1.79461	1.69731	2.46198	1.17805	0.104443	1.11552	0.505676	1.13468	2.51886	1.7314	1.18601	2.54813	1.49589	1.28843	1.712	2.10233	2.1031	2.91022	2.37709	2.47568	1.2685
		1.62316	3.04124	2.87334	2.22686	1.9363	3.31446	1.4709	2.42072	1.78261	1.44664	2.48615	2.73086	1.74197	0.18596	1.22352	2.73886	1.70632	0.131532	1.96661	0.267445	1.80375	2.35644	3.15996	2.14755			0.310978	1.74348	2.80048	3.04912	0.455953	1.66659	1.91821	0.641191	2.11766	2.82326	2.87275	1.20312	2.49275	2.7473	2.72713	2.88636	2.8757	3.4517	2.07733	3.62139	2.34508	2.33579
		1.541	2.57093	1.70471	1.17173	2.09075	0.58951	1.57817	2.34245	1.10064	0.468048	1.46547	1.66454	0.765991	0.797048	0.722734	0.197787	0.584945	0.740913	2.08102	1.03567	2.20303	1.61786	0.563026	1.66716			1.30979	2.91105	0.312629	2.63537	0.922616	0.501955	1.73846	0.591166	2.11357	2.57778	3.00786	3.38874	1.96991	1.27705	3.14226	2.76465	2.25581	2.82991	3.41231	2.55277	3.64685	2.76045
		0.860289	2.14112	0.207654	1.50614	2.13504	3.14199	3.02577	1.21915	2.01803	1.65042	0.589076	2.40782	2.09275	1.39668	0.152918	2.93364	1.07991	0.311265	2.39266	0.180517	0.605535	1.49151	1.20626	2.094			0.532347	0.866586	2.11811	2.3475	2.11165	1.07205	1.24779	0.640115	1.60394	2.40393	1.53551	2.58053	2.31092	0.918862	1.94519	1.88998	3.20562	3.17981	3.03564	1.28934	2.76516	2.56263
		0.971274	1.90453	1.53529	3.41805	2.79578	1.3079	2.29373	2.39881	2.59503	0.193144	2.50015	3.20274	2.86651	2.02845	0.510655	3.14784	1.85248	1.3791	2.68511	1.18115	1.83483	1.17097	1.77655	1.45512			0.773703	2.56183	2.76369	3.47519	0.378303	1.01718	0.591127	0.508791	1.06945	2.2115	2.71652	1.89651	1.86564	0.738013	2.49151	1.98706	2.66611	2.47658	1.76411	3.20739	2.5956	2.36816
		1.07934	0.118165	1.92968	1.39013	0.425237	0.142874	0.365756	3.13422	0.573295	2.94963	0.271792	1.83547	0.801284	2.19927	2.98387	1.85141	2.81673	0.97874	0.74907	1.98825	3.79551	1.46366	1.4191	1.10835			1.51201	0.767269	3.81177	3.76052	1.40116	1.42083	3.01825	2.32593	2.0466	3.61702	3.44006	3.43009	1.89773	3.35754	1.96115	3.57938	2.0283	2.98225	3.26083	0.518445	2.25602	3.524
		0.209058	2.03367	2.44153	2.65043	1.12023	3.03459	2.18604	2.89133	1.99541	2.52603	1.6699	2.80323	0.50248	2.90342	2.71745	0.516647	3.00881	1.07931	2.37394	2.21604	2.93879	2.31026	2.69582	2.2866			0.877873	2.67756	3.14909	3.53049	1.18178	1.97885	2.56561	2.33092	2.87856	3.08766	3.39993	3.40596	3.35714	2.87118	3.37376	3.21608	3.6427	3.44345	3.15854	3.60344	3.57889	2.98087
		1.84767	0.211775	0.477352	3.77195	2.50782	2.9437	0.525516	4.05812	0.112486	0.129429	2.23783	2.12547	2.71633	0.920734	0.801031	2.03515	1.53441	0.26289	2.27161	0.359418	2.73003	1.84711	1.00137	2.1971			1.34225	1.9638	3.7604	3.88972	1.53274	1.6668	2.40449	0.363061	2.23048	3.72414	3.13722	3.77695	3.66115	2.24391	3.04351	3.6445	3.83053	3.84283	3.7044	3.98354	3.92448	2.94712
		0.799622	0.455644	1.45676	2.79558	0.903093	3.35498	0.823617	1.86171	0.985645	1.84826	0.34183	0.430952	1.02611	0.399352	0.373012	1.15658	2.28688	1.79054	1.77599	1.19972	1.30759	2.76262	2.24939	1.99251			1.90807	3.35837	1.92224	3.59892	1.85462	2.13027	3.32875	1.61027	3.61439	4.09617	3.53412	3.80948	2.91148	2.33475	3.99898	3.5536	3.71369	3.90941	3.90698	3.86558	4.03849	3.63194
		1.04668	1.08876	1.80445	1.67947	1.66838	1.72607	2.89631	2.94885	1.90635	0.917489	0.96449	2.86377	1.25943	2.99856	2.63557	2.28848	1.16584	1.55397	2.68254	3.01692	0.728324	2.2393	3.21037	0.706557			0.370133	1.83187	3.98458	1.8352	0.478854	3.30441	2.04889	0.0439959	1.97473	2.37329	0.725955	2.61245	3.47531	1.06609	3.20082	2.93225	4.3626	2.15335	1.57874	2.86915	3.11819	3.40872
		1.08734	1.67136	1.77529	0.0661292	2.19314	1.92819	1.36422	3.35306	1.48168	0.783203	0.52048	1.98954	1.49272	2.33146	2.39334	2.32014	2.34482	1.41402	3.42662	1.22666	3.85179	1.8976	3.34922	0.962265			1.03786	3.30562	3.64303	3.05937	0.982395	1.6405	2.88032	1.28411	2.66564	3.36664	2.34153	2.71849	3.35073	2.85412	0.0923233	1.44875	3.50436	3.58469	3.09106	1.1294	3.12438	3.26072
		0.476331	1.34122	2.0414	2.93264	0.567354	1.5675	2.5169	1.32536	2.18409	1.36199	1.27244	0.732609	0.123879	3.03992	1.23517	2.22607	0.0822616	0.916044	3.02911	1.41772	0.149158	1.68082	3.3681	2.85199			0.958818	2.12473	3.46563	2.41744	0.818919	1.03097	0.354413	1.93331	2.31475	3.50763	0.924658	1.87089	3.43252	0.911794	3.53796	0.503259	3.59055	1.52682	3.20432	2.42041	2.8925	3.3722
																										1.6341
[truncated: 2 more columns]
