# Supplementary material for: An electron-density point-cloud framework for robust protein-ligand interaction prediction
Source: Nat Commun. 2026 Jun 11;17:7424. doi: 10.1038/s41467-026-74196-5 (PMC13408660; doi:10.1038/s41467-026-74196-5)
Supplement: Supplementary file 5 — Source Data [file 41467_2026_74196_MOESM5_ESM.zip › Source Data_rev/figure4/b/Electron/PDBbind2013_electron.csv]

x	y
5.997702	2.28
5.855018	4.89
8.034563	8.57
3.912194	2.4
4.099634	4.09
5.634059	5.91
5.630188	4.05
6.70118	5.6
7.110024	7.3
5.612862	5.37
8.788401	8.35
8.166777	9.89
7.671871	9.1
5.792531	4.19
5.342805	6.02
6.96362	7.7
6.31101	4.45
6.014843	6.42
7.874083	8.02
3.324385	2.85
7.428283	6.72
8.299106	10.77
6.649167	6.46
8.420778	8.7
7.510326	8.85
6.066853	4.76
6.890117	5.96
7.392437	8.05
3.554853	3.66
7.288862	7.32
6.737653	9
4.171105	3.8
6.200406	6.33
6.92272	8.4
4.004553	2.77
6.997438	10.17
4.85626	4.43
7.533313	6.83
7.600322	8.52
5.782767	4.3
6.01948	6.02
4.358417	4.66
5.461525	6.3
7.880105	8.3
5.707066	4.86
5.830313	6.54
8.589942	8.25
6.883166	4.76
6.731806	6.87
6.904028	8.82
3.26534	3.28
6.938292	7.24
9.5916	10.92
4.814065	4.38
6.902192	6.63
8.449368	9
7.523659	6.52
8.196389	8.74
8.190586	10.7
2.24557	2.57
5.267656	5.77
7.519849	9.21
4.519766	4.08
6.923533	6.5
8.579752	9
5.448843	3.1
7.778637	6.17
6.97535	9.46
7.753376	4.89
3.430923	2.36
4.784923	4.12
5.009322	5.96
5.836628	4.72
7.307131	6.9
9.13698	9.3
6.935102	5.79
8.318869	8.43
8.509781	11.15
2.568902	2.27
4.441359	5.1
7.237567	7.96
5.333689	5.06
6.067958	6.68
6.512149	8.52
5.1475	3.16
6.163358	7.42
8.147987	11.33
6.278537	4.13
6.154948	6.88
7.509036	9
3.706962	3.7
5.518017	5.64
6.618158	7.59
3.819041	2.07
3.00016	3.28
4.061996	5.12
5.897393	5.24
5.952513	6.92
4.761203	2.82
6.522811	5.85
3.492634	2.4
4.379414	5.22
6.094913	7.8
6.047764	4.3
8.768921	7.12
7.863714	8.4
9.24896	9.52
