# Supplementary material for: An electron-density point-cloud framework for robust protein-ligand interaction prediction
Source: Nat Commun. 2026 Jun 11;17:7424. doi: 10.1038/s41467-026-74196-5 (PMC13408660; doi:10.1038/s41467-026-74196-5)
Supplement: Supplementary file 5 — Source Data [file 41467_2026_74196_MOESM5_ESM.zip › Source Data_rev/figure4/b/Electron/PDBbind2016_electron.csv]

x	y
3.853968	2.89
4.785997	5.66
7.434832	7.96
7.803645	9
9.182657	11.09
3.541972	3.66
4.619577	5.82
7.27156	7.32
7.805608	7.82
6.718435	9
7.02057	5.19
6.182413	6.46
7.354587	7.8
6.839923	8.64
8.566643	10.05
3.152544	4.1
7.079157	7.22
9.064692	8.3
8.531179	8.72
7.774449	9.52
4.457562	2.98
4.596028	3.57
4.256674	3.97
4.612888	4.69
4.804125	5.01
6.536393	6.26
6.18153	6.89
7.849792	7.6
8.072178	8.96
9.667894	11.22
4.35565	4.66
5.443526	6.3
7.115844	6.86
7.906125	8.3
7.757195	10
7.073234	6.53
6.094614	7.1
6.164548	8.66
7.959656	9.4
7.947512	10.17
6.031048	4.3
6.771476	6.11
7.889894	7.96
9.050793	9.7
12.09699	11.82
5.773556	4.8
5.903345	5.61
6.824786	6.26
5.964556	6.79
7.085031	7.3
6.014215	2.28
5.572882	3.58
5.889373	4.89
7.728027	6.82
8.037691	8.57
3.302399	2.4
5.435448	3.52
4.105487	4.09
4.717989	5.1
5.616083	5.91
5.610763	4.05
4.569488	4.85
6.695152	5.6
5.917956	6.66
7.069283	7.3
4.599854	3.22
6.089139	5.64
5.164902	6
7.58781	6.4
6.235032	7.15
5.216716	4.11
5.865265	5.24
6.482486	6.51
8.111528	8.15
7.642202	9.1
5.581969	5.37
6.884146	6.48
8.821887	8.35
8.710232	9.1
8.220522	9.89
5.554393	4.19
5.335829	6.02
6.602454	6.5
5.823473	7.16
6.93707	7.7
6.29782	4.45
5.903228	5.48
6.011374	6.42
7.556453	7.19
7.895702	8.02
3.315841	2.85
4.49126	4.41
7.371888	6.72
8.311085	8.74
8.273072	10.77
6.733871	5.27
7.458087	5.7
7.169671	6.12
9.825579	7.2
6.770449	7.85
6.574911	4.55
6.382205	5.15
6.665946	6.46
7.631757	7.26
8.420902	8.7
5.812321	5.62
7.843856	6.32
7.179487	6.94
8.497004	8
7.516306	8.85
4.705291	2.96
4.471345	3.92
3.457268	4.82
5.55898	5.17
4.724176	5.82
3.836095	2.12
4.297288	2.52
4.596948	3.1
4.692795	4.74
4.869109	5.1
4.168293	3.8
5.362854	4.92
6.19211	6.33
6.547333	7.44
6.914006	8.4
6.07867	4.76
6.019427	5.52
6.883435	5.96
6.287936	7.32
7.443035	8.05
3.960951	2.77
6.241215	5.64
6.744797	7.32
6.919816	8.04
6.99948	10.17
3.248409	2.29
3.581056	3.32
5.804361	4.3
5.418385	5.57
5.988663	6.02
4.835419	4.43
6.886567	6.3
7.537006	6.83
6.966966	7.15
7.593952	8.52
5.74931	6.63
7.61989	7.66
7.770961	8.72
8.441651	9.52
8.244537	10
7.534485	6.7
6.570687	7.22
7.615932	7.92
7.20261	8.36
6.498665	9.22
5.699928	4.86
6.147935	5.14
4.676166	5.72
5.825406	6.54
8.570704	8.25
6.862348	4.76
7.311933	6.44
6.75046	6.87
5.577048	7.4
6.914199	8.82
3.232324	3.28
6.586405	5.36
6.996278	7.24
7.545999	8.4
9.581656	10.92
4.839627	4.38
6.904095	6.63
7.769822	8
6.247687	8.48
8.465096	9
7.524899	6.52
7.112155	7.4
7.875749	8.23
8.191807	8.74
8.170044	10.7
2.257666	2.57
4.247811	4.01
5.269306	5.77
6.37724	7.4
7.481485	9.21
5.134823	2.3
4.570956	4.08
6.948508	6.5
7.507981	7.8
8.570183	9
5.472401	3.1
6.924894	5.16
7.804316	6.17
7.66696	7.52
6.988569	9.46
8.739384	7.12
7.881935	8.4
9.674604	8.77
8.436198	9.27
9.233391	9.52
4.781124	2.92
7.336319	4.89
7.443274	5.44
6.06759	6.8
7.240679	8.4
3.245626	2.36
3.844785	2.89
4.777925	4.12
4.374601	5.52
4.988389	5.96
5.813731	4.72
7.010799	5.82
7.295988	6.9
7.569684	8.11
9.129208	9.3
6.835303	4.69
8.164091	7.96
8.872758	9.04
8.133635	9.54
9.034136	10.3
6.958412	5.79
8.333169	7.09
8.31933	8.43
9.356851	9.72
8.491177	11.15
6.700287	5
8.600946	6.12
10.42647	10.11
10.94483	11.3
12.15975	11.82
2.592251	2.27
3.82295	3.57
4.444345	5.1
6.660542	6.58
7.238944	7.96
5.351818	5.06
6.832317	6.06
6.089551	6.68
7.022784	7.05
6.464731	8.52
6.444721	6.1
6.727396	6.5
7.107271	7.41
7.699017	7.8
7.439658	8.1
5.188628	3.16
5.12095	6.32
6.165306	7.42
5.405684	8.52
8.139618	11.33
6.282247	4.13
6.791201	5.33
6.121416	6.88
5.726452	7.47
7.556807	9
3.775773	2.07
3.360611	2.84
3.02457	3.28
4.631504	3.67
4.092409	5.12
3.716604	3.7
4.707666	4.82
5.527884	5.64
6.132926	6.85
6.619538	7.59
3.475569	3.62
4.480763	4.65
5.939747	5.02
5.667474	5.96
5.629969	6.73
5.32387	4.03
5.898484	5.24
5.582822	5.89
6.000145	6.31
5.943949	6.92
4.767119	2.82
6.519306	5.85
7.955584	7.17
7.818628	8.1
8.876085	9.55
3.478752	2.4
3.656698	3.76
4.397857	5.22
5.127509	5.92
6.108175	7.8
