# Supplementary material for: An electron-density point-cloud framework for robust protein-ligand interaction prediction
Source: Nat Commun. 2026 Jun 11;17:7424. doi: 10.1038/s41467-026-74196-5 (PMC13408660; doi:10.1038/s41467-026-74196-5)
Supplement: Supplementary file 5 — Source Data [file 41467_2026_74196_MOESM5_ESM.zip › Source Data_rev/figure4/b/Electron/PDBbind2019_electron.csv]

x	y
4.606060028	4.34
8.955701828	8.34
7.110909939	6.2
7.678640366	6.43
6.61203289	4.95
4.820999146	4.68
4.38177824	5.69
6.05264473	8.21
7.660721779	8.32
3.62383008	5.52
5.471386909	5.66
6.88142395	7
3.023451805	2.85
4.640769005	2.98
4.563653946	5.52
7.564374447	7.15
7.9223423	7.72
7.333576202	8
4.291893959	4.1
6.311346054	6.42
5.969374657	7.73
4.391590595	3.85
3.339069843	2.15
4.921816349	5.81
6.160526752	8.85
4.753087521	6.72
6.0102005	5.96
4.26146698	3.98
11.24459648	11.3
5.109766006	6.62
7.711281776	7.59
6.814465046	5.33
7.728770256	7.49
6.825828075	5.34
5.504501343	5.3
6.019403458	5
7.958848	8.82
4.302797794	1.58
5.70577383	4.71
4.662676811	4.85
7.962500095	8.05
3.808231115	4.24
5.444121361	6.75
7.461350441	6.91
6.603958607	6.64
8.888053894	9.69
6.141531944	6.45
7.244823456	6.57
4.544269562	4.74
6.962382317	6.78
5.138112068	5.17
6.943532467	7.85
5.783192635	4.53
7.264877319	7.89
4.572003365	4.28
5.613579273	4.92
8.440753937	6.39
7.727169991	9.1
6.543976307	4.3
6.50613451	8
8.171992302	8.89
4.20562458	3.7
6.263494492	5.92
5.745101929	7.43
5.377099514	7.7
6.997611046	4.06
8.378951073	5.28
6.566279411	7.06
5.857092857	3.02
5.976560593	5.41
6.977445602	7.15
8.299110413	7.8
4.913052559	4.58
2.754514694	4.68
6.96146965	6.33
6.489514828	6.62
8.276252747	9.46
5.187912941	6.26
6.763745308	5.07
5.867048264	6.42
5.196424484	5.41
6.19196701	5.62
7.367123604	7.6
6.994523048	5.96
7.378972054	8.92
8.19556427	8.2
7.936771393	5.95
6.792184353	5.03
6.590892792	5.49
5.438774109	5.64
8.569696426	8.27
6.555799961	4.94
5.608205795	5.74
4.617817402	4.2
8.635667801	8.95
6.854185104	6.82
7.187376976	8.15
8.637042999	9.15
8.408906937	7.74
9.761259079	8.3
5.931699276	7.54
5.497028351	4.36
8.373339653	4.01
6.861438751	4.52
6.092635155	6.33
7.202657223	4.03
5.945811272	7.14
6.158061981	3.69
5.523879051	7.61
6.981124878	7.51
8.819012642	9.64
5.77843523	2.16
4.726018429	5.08
3.789346457	2.64
7.223962307	8
8.349298477	7.83
5.346441269	7.48
5.18294239	4.91
5.589859486	7.21
5.965229034	4.75
6.410699844	8.22
6.158866882	7.4
6.209853649	5
4.786153793	7.33
4.977140903	3.55
7.792575836	7.51
7.158468246	6.11
6.984827042	5.97
6.30513382	4.48
5.778452873	4
4.717420578	4.02
5.261339188	4.03
7.199891567	7.3
6.680241585	7.89
3.548809767	2.03
5.668050766	6.7
3.764619827	5.2
7.094648361	7.68
8.394075394	6.09
5.963884354	4.68
8.508052826	8.44
6.698672295	7.39
5.258820057	3.92
6.36583662	7.64
9.094154358	9.74
4.530302048	6
7.361441612	6.19
7.217510223	5.85
6.10561657	6.17
4.291390419	6.89
5.038841248	3.78
7.062480927	8.96
6.434850693	4.3
6.595220089	6.22
6.158629417	4.91
6.775907516	7.3
7.210014343	7.5
5.181210995	3.52
7.681173801	9.7
7.247394562	7.73
8.727592468	5.4
6.011637211	6.07
4.329504967	6.85
7.572925568	6.45
6.342755318	3.99
6.191338539	4.23
4.419093609	4.52
6.296955109	5.22
8.511784554	6.27
6.330461502	4.81
5.342278957	6.62
5.704807281	8.62
8.413931847	7
5.350389004	1.3
3.614069462	2.05
4.428795338	3.84
6.671082973	7.4
8.045341492	5.59
4.396811008	3.55
8.205653191	5.2
3.880967617	3.51
4.058723927	7.07
6.367340088	6.6
6.797620773	7.47
6.236316681	6.37
5.645568371	5.84
6.075831413	4.55
7.053917408	6.55
7.333072662	3.77
4.142055511	3.84
6.5074687	6.7
6.764293671	6.54
6.663063526	6.24
6.760494232	8.3
6.29012537	4.9
6.646546364	7.82
3.912593842	5.46
4.478673935	4.89
5.744494438	6.6
6.478384495	4.63
7.785182953	9.26
6.783474922	7.17
5.933651447	7.05
7.172121048	8.15
4.987722397	5.89
4.661653042	6.71
6.78092432	5.24
5.197912216	7.42
7.377340317	6
5.478346825	4.96
8.091292381	7.9
7.549407959	4.64
6.92858696	7.36
6.857909679	7.57
6.228632927	3.69
7.574380875	8.25
8.707391739	6.28
6.437422752	6.77
5.568994522	8.42
7.071252823	5.67
7.784921646	4.28
4.769796371	5.21
6.318145752	8.24
4.544579506	3.8
7.651991844	7.11
7.458874702	4.94
7.210435867	6.3
5.697144032	7.77
6.734073639	6.09
7.129020691	7.82
4.439592838	2.55
6.177961349	7.7
7.793664455	9.4
7.715408325	10.65
8.04857254	7.22
8.280727386	8.7
8.676408768	9.52
8.301865578	7.14
6.534033775	6.08
5.637839794	5.85
6.909908295	6.57
7.465521812	8.82
7.645874023	6.67
5.522123814	6.4
6.49717474	6.69
6.709581852	6.82
6.873678684	6.52
6.767381668	6
5.595258713	5.92
6.898374557	7.85
5.138028145	6.21
7.397276878	8.42
6.132606506	5.1
5.389826775	4.3
7.043497562	9.1
7.341968536	6.59
6.14412117	8.21
6.846155167	6.4
7.626306534	7.64
6.763618946	6.51
8.214773178	8.49
6.019519806	6.59
5.853201866	6.6
7.202720642	5.85
7.641367435	7.8
7.582652092	6.62
10.74753189	10.58
7.21061039	10.8
7.813009262	7.4
6.501516342	6.08
6.913595676	6.05
4.22780323	5
6.306603432	7.23
5.330034256	4.99
5.058162212	6.11
4.637737751	4.25
4.566664219	6.49
6.934836388	6.82
6.554637909	7.47
6.076194763	5.1
5.563789368	8.1
6.343445301	8.4
6.647015095	6.28
7.825401306	6.46
8.304101944	7.64
8.152872086	7.6
6.458850861	7.52
10.03243446	7.05
8.404001236	7.96
5.54948616	7.21
5.863426208	4.16
6.35478735	7.7
6.147779465	3.54
4.790249825	6.42
8.360289574	8.05
3.383672476	2.03
9.242759705	8.32
4.049448013	4.06
4.242872715	3.65
8.051561356	6.34
6.573483944	4.91
7.565820217	7.1
3.950547457	4
7.7091465	8.59
7.12458992	4.1
6.920027733	6.06
6.996921539	4.85
6.8015728	7.74
4.751496315	5.72
4.367555141	1.94
9.337716103	8.96
7.373603821	7.9
4.277779579	4.18
6.162341595	2.22
7.283751488	6.66
5.274732113	5.96
5.679145336	5.22
4.711161137	3.65
5.49904108	7.19
6.592748165	4.7
6.862550735	5.78
7.165668964	7.28
8.489275932	7.28
5.061560631	6.1
5.539023399	6.02
8.333883286	8.7
6.044866562	3.77
4.188401222	3.84
5.725781441	6.97
6.687995434	6
6.494439125	6.97
8.738962173	8.82
5.22356987	6.29
6.909618378	5.88
5.043493271	3.3
8.26820755	6.48
4.565653324	5.55
3.767294407	5.28
8.475154877	11.2
4.540398598	5.04
4.409804344	2.22
5.688476086	5.96
6.550514221	5.82
7.705097675	7.05
5.371442795	6
6.152723312	6.66
7.006486893	7.92
5.064543724	6
6.565466881	7.85
5.140151978	3.59
4.349791527	3.7
3.836533785	4.57
6.473202705	7.85
6.87293911	6.49
4.886719227	4.15
6.491247177	5.49
6.888170242	7.52
6.515719414	8.1
6.025753498	7.28
4.909348488	5.52
5.11969471	4.89
6.882854462	4.65
6.069698334	8.11
4.206669807	5.21
5.734526634	4.06
10.76556301	11.92
7.330592155	7.33
5.827873707	6.3
9.255355835	10.7
3.167533875	4.07
5.199109077	5.14
6.789770126	5.72
5.898017406	7.03
5.276797295	4.85
5.753601551	6.09
7.360987663	7.66
6.288584232	5.14
6.518507004	7.74
4.271574974	3.59
3.61021471	3.77
7.102170944	5.64
6.464211464	4.89
7.307303429	7.32
3.868020058	4.86
6.370324612	5.09
7.670052052	4.92
6.092772484	7.68
7.835372925	6.28
6.01469326	7.65
6.9310112	8.02
5.499031544	8.02
7.106343269	7.74
5.55095768	5.5
7.84438467	7.1
9.195362091	6.52
8.416259766	8.89
5.525202751	6.34
8.071591377	9.66
6.155646801	5.25
4.428731441	5.89
2.236748934	3.61
6.989537716	8.1
5.353118896	3.6
3.478163719	3.42
6.609959602	7.19
5.195903778	5.28
7.283221722	9.05
5.806923866	7.49
6.351819992	7.6
5.547003746	8.15
5.922426224	6.03
7.414369106	7.68
6.082611084	7.89
6.568779469	6.39
8.093130112	7.52
8.389248848	8.3
4.738157272	4.64
5.879983902	6.29
6.835252285	7.16
7.392855644	4.1
6.544418812	4.92
8.449117661	9
3.306897402	7.04
6.627875328	7.19
6.719548225	6.15
7.140861988	5.74
7.445793152	5.92
7.112969398	8.4
5.682447433	4.48
7.373291492	7.89
8.724013329	8.87
5.773378849	4.92
6.772665501	7.34
6.192863941	4.56
4.418647766	3.43
6.178395271	7.64
6.878168106	7
6.499828815	6.74
9.278801918	7.46
7.310471058	8.55
5.530190468	7
6.629682064	5.81
8.509725571	7.82
7.171667576	7.17
5.57823801	6.39
6.287259102	6.52
3.968044758	3.54
8.313837051	8.4
3.031068802	3.51
6.807034492	8.92
6.673763275	5.55
9.614455223	8.72
5.716022491	5.98
5.323371887	4.55
8.312819481	8.82
6.88543129	8.43
8.478593826	7.57
4.816852093	3.86
9.166288376	8.68
5.059679031	4.8
5.846848965	3.7
3.62913847	3.69
5.021147728	4.65
6.895414829	6.34
6.696441174	4.68
4.847576618	7.24
5.322557926	4.92
7.217593193	6.89
7.430551052	8.72
5.737026215	4.22
4.753051758	4
6.506099701	7.35
5.570631027	5.32
6.329697609	5.6
4.209828377	5.49
6.572350502	8.96
4.928120613	5.06
7.055717945	5.96
8.057745934	7.7
6.25107193	4.21
8.611689568	7.33
6.918402195	4.23
6.12127161	5.27
7.694606781	6.33
6.91324091	7.96
3.290259838	3.55
5.97046566	4.71
6.56162405	6.68
6.373987198	3.14
4.450371742	4.17
4.950422764	6.12
7.443119049	7.72
4.45141077	6.77
5.915535927	7.24
5.802240372	4.1
5.64376545	6.41
9.545485497	8.14
7.057953835	5.52
6.881242752	7.11
7.289555073	8
7.924685478	6.73
5.175142765	4.05
7.367851257	7.77
7.07186985	3.94
5.542189598	2.82
9.204129219	6.7
6.080784798	6.72
4.966665745	6.4
4.993597507	5.92
9.796681404	7.89
6.476975918	7
7.25142622	7.05
6.988891602	7
4.411148071	2.43
5.181545258	5
6.547988415	5.59
7.843138218	6.68
4.406926632	7.15
4.076410294	5.41
7.16681385	7.48
7.387582779	3.99
7.019527435	3.61
8.84702301	10.42
3.460942268	3.6
5.938998699	4.82
4.887353897	4.71
4.10918808	3.3
7.293990612	6.32
9.75644207	10.3
3.895714045	5.8
1.661355734	2.31
8.716721535	6.92
8.234401703	7.6
5.891327858	6.88
8.072961807	7.59
5.682505608	9.37
5.819620609	5.72
6.363734245	6.92
4.874835014	6.87
5.526339054	4.23
7.754894257	5.96
5.523436546	6.72
7.953527927	9.1
8.15080452	8.1
6.41040659	5.68
4.378245354	3.04
4.191552162	3.75
7.295771599	9.27
6.736124992	7.17
6.81746769	5.33
5.744409561	4.3
8.859092712	5.7
5.195004463	6.92
5.632202625	4.44
5.676386833	5.3
4.648324013	4.94
8.42450428	6.23
6.908687592	7.85
8.29431057	7.56
5.357617855	8.3
5.259905815	4.71
5.17073822	4.92
5.324501038	5.7
6.346691608	4.42
8.056821823	9.3
5.624706268	6.26
8.277525902	8.1
4.347715378	3.85
4.814486504	5.57
5.537377357	6.6
9.052955627	6.57
6.484012604	7.1
7.742292404	6.28
5.593688965	5.64
7.291726112	7.51
4.724764824	4.73
6.440566063	6.77
7.485297203	6.95
7.350687027	8.51
6.455775261	6.43
4.753944397	5.21
6.023062706	5.55
8.309696198	8.77
6.546496391	5.85
4.204482079	5.6
6.404873848	8.19
7.122035503	6.36
7.1842556	9.14
2.514727116	3.1
5.530289173	4.77
6.211857796	4.11
5.761284828	2.92
3.7716434	2.77
7.848005295	5.92
5.114032269	5.82
5.164944649	4.86
7.100289345	7.91
6.96349287	7.59
7.73480463	6.57
7.641469002	7.43
7.228664398	7.64
4.575644016	3.64
6.641215324	6.66
7.323773384	9.89
6.973036766	7.44
7.417258263	6.37
8.267813683	9.15
5.176529408	5.39
6.986273289	6.65
6.312337875	6.7
4.106788635	3.3
5.688872337	3.7
4.265967369	4.25
5.855118752	4.22
7.752655983	7.44
3.733884811	2.89
4.409804344	4.24
6.752939224	4.3
5.347112179	6.27
6.315691948	5.83
4.623385429	4.42
4.907138348	5.57
7.169939995	3.69
5.924907684	8.22
7.979879379	10.22
7.951339722	7.63
6.407747269	5.35
6.224137783	4.11
5.272696495	5.15
3.643617153	3.82
6.873997688	7.24
6.873837471	6.04
3.183005333	2.46
7.208521843	6.8
7.866980553	9.77
6.870049477	7.35
3.189095974	3.58
5.635407448	4.26
6.013486385	4.28
8.146263123	7.54
4.178506851	3.66
9.428194046	8.74
6.189784527	4.18
6.575798512	6.39
5.248354912	5.4
7.206689835	7.02
4.293489933	3.74
7.052279472	6.4
3.936720848	6.56
5.964111328	6.28
5.354597092	5.8
4.094907761	3.4
6.088407516	6.96
5.928943634	4.57
3.173730612	2.22
7.304297447	6.14
7.981543064	9.3
5.010947227	5.66
4.555927277	4.54
4.988392353	5.22
8.238420486	6.56
7.6069417	6.74
6.132035732	5.62
6.959753036	7.49
6.288482666	6.77
3.737949848	3.72
3.956400871	4.07
7.38745451	6.42
6.916662216	6.48
6.649065971	4.35
7.614656925	5.41
4.760959625	8.77
5.953416348	6.05
7.107272148	6.52
4.527047634	4.47
7.071881294	8.7
5.6507411	7.12
4.019820213	4.3
8.889922142	5.1
8.27740097	6.28
6.597105026	4.31
6.641990662	6.72
8.054170609	7.68
5.437920094	5.48
7.130355835	7.86
4.477733612	5.23
5.53985405	5.85
6.212586403	5.03
7.762223244	6.79
5.991524696	4.91
6.56109333	8.04
7.235548496	7.24
5.84734726	5.66
6.119281769	7.89
5.357646465	6.17
7.519507408	6.78
6.624663353	6.35
6.516080856	7.22
5.062293053	6.07
4.655445099	3.66
7.123039246	8.4
5.018620968	4.45
7.115086079	5.13
6.581371307	4.8
7.855056763	7.68
7.430344582	6.86
6.418414593	5.15
5.615040779	6.37
4.447733879	8.22
5.686617851	5.96
6.811351776	8.36
5.103787422	5.96
5.937551975	4.31
8.02865696	8.1
8.836076736	8.52
6.49490881	4.3
3.68035078	3.77
5.905121803	4.15
5.584944725	5.23
6.29208374	7.24
4.85738945	2.76
4.068636417	5.64
7.047027588	4.46
6.729334831	5.96
5.288467407	5.37
4.380019665	4.51
10.25548077	9.07
7.987440109	10
6.989840984	5.77
4.195364475	5.48
7.587563515	6.82
6.232645035	6.14
6.556201935	8.16
5.01115799	8.48
4.634571552	4.52
7.532409191	6.78
2.894431353	3.7
7.321951866	7.68
4.943533897	3.91
7.810623169	6.7
9.049884796	8.07
7.475336552	5.9
8.281925201	8.26
5.912662029	7.13
6.084954739	6.15
8.211946487	5.04
7.539103508	5.92
7.497587204	7
6.74724865	5.26
6.666811943	8.52
9.125110626	8.38
5.440058231	5.01
7.183271408	5.42
6.555816174	2.82
5.24181509	4.37
6.844191074	7.4
6.193045139	8.96
7.803293228	8.43
7.461507797	8
5.6870327	4.46
5.693705559	6.77
9.264209747	10.4
7.481760979	5.79
5.525659561	5.39
6.341785431	6.63
8.460819244	9.05
6.066456795	5.85
8.082951546	8.05
6.847894669	5.89
5.366167545	5.04
3.949055195	5.08
5.308059692	5.77
5.249070168	6.12
9.694738388	9.51
7.626409531	8.85
6.649827957	8.29
6.751745224	5.92
7.68929863	7.49
7.24191761	3.95
6.85555172	10
2.60422945	3.32
6.36381197	4.48
4.278839111	4.43
6.448799133	4.7
6.142736435	6.29
5.275720119	3.67
3.15482378	3.62
6.680756569	5.92
6.039374352	6.66
5.120130539	6.08
4.967247486	5.31
5.89992094	6.4
7.212413788	8.15
6.041574478	6.19
3.305082798	2.77
10.44471264	9.88
5.053243637	4.7
5.145675659	6.52
7.550425529	6.29
5.140179634	5.22
5.001830578	5.11
6.774708748	5.47
6.382231236	6.62
7.723434448	8.3
10.37313652	8.19
4.727911472	4.18
5.686535358	6.48
7.541703701	5.96
8.281250954	6.21
8.57734108	8.22
5.583693504	4.67
6.319784641	6.91
5.602432251	4.64
8.425731659	9.3
6.243554115	6.28
6.985624313	6.51
7.498215199	6.71
8.164928436	7.72
6.601782799	5.92
8.873092651	9.7
8.232707977	9
5.788365364	4.8
5.688898563	5.96
6.009407997	5.49
6.027581215	7.64
6.112522602	6.14
6.467490196	5.6
4.193133354	8
8.058172226	5.74
4.475644112	4.86
2.623616695	2.48
7.340950966	6.88
8.948856354	5.88
5.565463543	3.08
7.307447433	8.06
8.085783958	6.7
6.089577675	5.41
7.762152672	7.38
7.432952404	7.47
5.041548729	9.64
7.859642982	6.33
6.039488316	6.55
6.764990807	4.8
5.597061157	5.21
7.472772121	7.89
3.640416622	5.3
3.334893227	2.96
6.875195503	6.35
6.223288536	7.18
6.972025394	7.72
7.808485508	8.44
5.609977245	5.17
6.410661697	5.85
4.564944744	7.33
7.938309193	6.32
7.882611275	7.59
6.243913174	5.96
6.591994286	4.69
5.012021065	8.7
7.976559639	8.22
4.395375729	5.12
6.407458305	6
7.692611217	7.6
4.81866169	4.11
7.638954163	8.8
8.692253113	6.74
5.520031929	6.17
8.556945801	8.51
4.346709251	3.7
6.426889896	5.22
5.602740288	6.01
5.109741211	3.49
9.00233078	9.38
10.23186684	7.51
6.070828438	8.15
3.123175144	2.68
5.925720215	9.21
6.169298172	3.22
7.769518852	7.64
7.70162344	7.02
5.532798767	5.77
6.841731071	7.77
5.490526676	7.82
4.968033791	3.89
7.774871826	6.96
7.959959984	8.7
7.672399521	7.34
5.399251938	5.25
8.622297287	8.66
5.977655411	7.49
4.550168037	5.8
4.077238083	3.77
5.690691948	3.02
7.739068031	7.1
7.056297302	6.3
5.916095734	6.4
5.682040215	7.89
4.472507477	2.8
6.683215141	4.01
7.688868046	8.05
10.11916542	8.72
7.067250729	8.02
3.446640015	4.89
3.955770254	2.3
6.942522049	10.12
8.683104515	7.82
8.437345505	7.96
5.65837574	5.43
5.550191402	8.33
4.56715107	5.76
7.995155334	7.61
3.773493052	4.52
4.685367584	5.82
5.060772896	5.57
5.318934917	5.52
4.440704823	4
7.126489639	7.42
5.892700195	4.2
7.596069336	7.7
6.856751442	6.96
3.305698395	6.26
5.924996376	5.67
6.568739891	8.49
4.618577003	4.1
5.240114212	4.85
6.21572876	7.14
6.459980488	7.72
5.446949959	6.79
7.164113998	7.39
4.907120705	5.32
6.383038998	7.36
5.092006683	3.1
5.13848877	4.03
6.310549736	5.33
10.56479454	11.3
3.560221195	5.27
3.052446365	4.06
3.942788601	4.7
8.023129463	5.77
5.704868793	5.72
8.104141235	7.48
5.744632721	6.3
3.461160183	3.55
7.64093399	6.15
7.327231407	8.34
6.900886059	5.24
4.118609905	4.3
5.5594244	3.7
4.063268661	2.85
8.101667404	7.74
6.241516113	5.23
7.973102093	7.36
6.972443104	6.64
7.301011086	5.91
6.047127724	5.62
6.436820507	5.8
5.5611763	5.21
5.491197109	4.4
6.884289742	7.52
5.605889797	7.24
6.032479286	6.05
3.6393888	3.22
6.831436157	7.89
8.071392059	7.96
7.031503677	6.09
6.789525032	4.92
6.405355453	9.03
5.072498798	5.89
5.193609715	5.64
8.30729866	8.6
6.763916969	5.77
5.483220577	7.1
6.486915588	6.24
6.537385941	5.89
8.318466187	6.8
6.871180534	6.56
6.564190865	6.21
6.233755112	5.19
5.092832088	4.3
8.212759972	8.34
7.314590454	8.04
4.412919521	4
6.681577682	8.96
4.056880474	5.53
7.627319813	8.15
7.937166214	7.77
6.128757477	4.31
7.308481693	7.48
6.975782394	7.06
7.616878986	8.52
7.77412653	7.1
4.468266964	4.57
9.151246071	8.4
4.868889809	3
5.71974659	4.46
10.77373695	8.72
5.023382187	5.05
6.862176418	6.05
5.505981922	7
6.218254089	5.96
6.738726616	7.3
2.967449427	3.65
7.855530262	8.3
3.45970273	2.48
6.601331711	8.49
6.62152195	6.21
6.570803642	8.8
5.947013855	6.1
5.391673565	7.15
5.59244442	4.37
7.147377014	9.24
7.590979576	6.49
6.139670372	8
6.083616257	6.04
8.468691826	8.05
5.894999027	6.13
5.106923103	6.95
6.975665092	6.42
6.682165146	8.7
3.902160645	3.3
8.330768585	7.43
6.03706646	6.8
5.932484627	7.89
5.735487461	6.62
7.500783443	5.74
6.181861877	6.63
7.553248405	9.26
6.305616379	5.4
7.002501488	6.62
6.814291954	7.46
8.421467781	6.77
4.340904713	4.76
6.331267834	6.66
6.470950127	7.59
3.775295734	5.09
5.860687256	5.25
6.384134769	4.67
5.14891386	5.05
6.80008316	7.8
2.675649166	1.31
5.009881973	4.03
5.570987701	8.52
6.46015358	7.19
5.150663376	6.4
7.008485794	6.33
5.327539921	3.76
4.410592556	5.7
4.519321918	6.66
5.854926109	5.64
7.204750061	7.92
5.450648308	5.66
7.043745995	9
7.336771965	6.33
5.205784798	6.49
4.666786194	3.86
7.483540535	7.16
7.302480698	6.59
7.884298325	8.1
5.862288475	3.15
5.080861092	3.3
8.259262085	8.49
8.103408813	6.59
5.940364838	6.8
4.693927765	6.82
7.495812416	6.06
9.73969841	8.64
4.92258358	4.64
7.054583073	7.06
6.534121037	4.74
7.137343884	6.55
7.596657753	8.85
7.93043375	9.25
8.004749298	8.05
8.289772034	8.48
3.556446075	2.82
6.438534737	4.59
5.845611572	5.74
6.476538658	8.35
5.630691051	6.48
4.675139427	3.67
6.790963173	5.48
7.573020935	6.85
8.765789032	9.3
6.6204772	6.66
7.954205513	7.14
5.504916191	5.18
6.654115677	6.46
7.220575333	6.41
7.145616531	7.57
5.3980093	5.85
8.524993896	8.3
5.725375652	6.7
7.399000168	6.59
7.325610638	7.42
5.724845886	4.8
6.068506718	4.94
7.303133011	5.59
7.460717201	7.96
6.715330124	6.17
5.786861897	4.42
5.498269081	5.03
8.729696274	8.51
6.832415581	5.6
6.811919212	7.48
8.887399673	8.3
7.240345001	7.19
7.426301003	6.51
6.606184006	6.74
6.671816349	6.18
3.472956419	7
6.043405533	6.48
6.67391777	5.03
5.230862141	4.94
8.084618568	7.55
8.636779785	9
5.952077866	5.89
6.535499573	6.62
3.191256523	5.35
5.671089172	5.17
7.666623116	9.39
4.02337122	3.4
7.046062469	6.38
7.196172714	6.55
6.99514389	6.55
4.465887547	3.48
6.906511307	5.8
6.356142044	5.46
3.551886082	3.82
8.836885452	5.85
5.96130085	5.75
6.742887974	6.82
8.191336632	7.3
4.891576767	5
5.439678192	5.16
6.999568462	6.81
7.283428192	7.01
7.976389408	7.05
5.621414185	5.47
7.35108757	6.99
8.510227203	6.85
5.331996441	6.96
4.967528343	5.48
6.411560059	6.29
6.575119972	4.42
6.244370937	6.97
6.019673347	6.96
5.394004822	3.3
7.01515007	6.28
3.94939971	6.55
4.931425095	4.25
5.399835587	4.85
8.013791084	11.02
5.713067055	5.51
9.775303841	8.12
4.464838982	3.77
4.794754028	4.35
5.970959663	6.39
7.720887184	8.03
8.882287979	7.77
4.653376102	4.59
6.469857216	7.05
6.724916458	5.94
5.115973473	4.03
4.806685925	6.28
5.430599213	4.76
6.163238525	7.96
11.33265591	6.59
4.203557491	3.31
5.272819519	5.82
7.899231911	8
6.421027184	6.6
6.11974144	8.62
8.894319534	9.42
6.195091248	4.36
5.454864502	5.26
6.985095978	7.77
5.678476334	5.25
3.199234962	2.89
9.913732529	9.49
7.452868462	8.61
6.072293282	4.66
7.045291901	7.69
7.174044609	5.76
4.793833256	4.67
8.013947487	8.64
2.977313042	3.29
4.420205593	3.8
5.129808426	5.96
7.713690758	6.7
8.210905075	7.6
7.470245838	5
4.560312748	4.7
4.529379845	4.62
8.788356781	8.39
7.720715046	4.6
7.579306602	8.05
7.140104771	7.7
5.943460941	7.13
5.98760891	6.15
9.548582077	7.85
7.110673904	9.7
7.708070755	7.46
3.416928768	1.11
4.92663765	4.68
4.74198246	3.57
6.251247406	7.23
7.187547684	8.85
7.412475109	8.01
7.323822021	7.22
7.724386215	8.79
6.927765846	8.2
6.576576233	7.68
8.507133484	6.58
5.634355068	7.6
8.56845665	8.32
8.142585754	11
6.99323082	8.85
5.133892059	3.63
7.709589958	5.38
6.499869823	7.29
7.168930054	5.35
4.110068321	2.82
9.210214615	7.28
5.043894768	5
7.642207146	6.92
3.891639709	3.15
7.114907265	6.64
7.441661358	6.4
4.451834679	4.6
4.83168745	2.16
6.275950432	6.07
4.58420372	3.36
8.342896461	8.01
8.2044487	7.34
5.380794525	4.11
7.948543549	5.96
7.049047947	7.8
6.204621315	6.99
7.638175964	8.48
6.773929119	7.43
4.484697342	3.6
6.435626984	4.42
7.561366081	7.96
4.670084	9.06
8.003557205	7.43
6.645969391	3.27
6.284434319	7.41
8.947178841	8.97
7.709444046	8.89
6.621896744	7.96
7.948292732	7.48
6.603317261	5.03
6.204321861	8.28
8.038916588	9.12
5.19215107	5.06
4.542573452	4.59
6.022348404	6.71
5.714200974	7.77
5.064494133	5.04
7.842181206	6.37
7.556698322	6.46
6.419174194	8
6.636564255	4.33
5.377622604	5.06
7.631773472	7.14
6.403330803	4.17
7.42320776	6.66
5.507332802	5.82
5.654406548	4.34
5.186040878	4.02
6.258128166	5.13
6.138233662	6.3
6.629851818	6.29
4.241438389	9.15
5.394821644	7.41
6.941347599	7.35
4.161111355	3.49
5.133603573	3.2
6.320764065	6.44
5.456729889	4.77
5.815182686	6.08
7.350542545	5.75
4.411418438	6.07
6.864916801	4.25
4.633449554	8
4.792834759	4.3
6.552592278	3.36
5.606793404	5.89
7.829298973	7.47
3.538698196	3
7.8282547	8.55
7.967526436	7.59
7.777582169	8.25
6.042785168	6.8
7.673602581	8.3
7.262121201	7
3.35722065	4.71
6.013579369	4.74
5.811614037	5.39
3.317963839	5.66
5.744440556	5.7
7.361163139	7.56
4.934019089	3.1
4.020136356	4.86
6.429453373	4.3
6.929077625	5.13
5.859193802	5.4
6.360722065	4.94
7.035675526	8.19
6.398403168	7.06
7.793481827	8.19
4.085653305	4
6.226549625	4.8
6.740603924	5.46
8.29504776	9.52
5.330997944	6.19
6.889803886	7.8
7.87087822	7.78
8.43844986	7.98
8.908062935	7.38
7.813178062	6.66
7.369462013	5.89
6.463235855	7.72
5.302969933	4.61
7.046349525	7.8
7.476822376	5.46
4.60645771	3.64
4.783797264	7.11
4.860451221	3.33
8.175432205	8.99
5.080426693	6.31
5.984793663	5.97
7.24131155	6.68
7.16337204	8.14
4.115651608	6.2
6.56179142	8.22
6.40547514	6.68
7.832164288	9.22
5.904881001	6.89
5.500892639	4.89
3.781685591	4.68
6.525434971	6.82
7.49822855	4.92
6.960202217	7.07
5.877141953	7.3
6.732174873	7.56
6.371737003	5.93
8.412065506	7.96
6.067586899	7.38
5.614693642	7.92
6.183943748	4.6
6.322113991	5.97
5.316715717	4.73
11.18169308	7.47
10.0558033	9.93
6.713868141	7.7
3.771243095	4.02
4.566705704	3.39
5.266811371	4.48
6.611994267	6.7
6.150276184	5.8
6.750592709	4.77
8.202173233	5.65
7.832766056	7
5.64290905	4.61
4.674757004	3.96
7.134902	8.72
2.821377277	2.92
5.614293098	9
5.745281219	4.72
6.963937283	5.85
2.92242527	4.64
7.609734058	7.85
4.036223412	4.47
5.562058449	5.82
6.57407999	5.07
5.947969437	8.4
11.1245842	10.6
6.728315353	7.38
6.135829926	7.17
6.56211853	8.97
4.634041786	5.66
8.5163517	6.71
6.684084892	6.47
6.886359215	6.57
7.892819881	7.72
9.512932777	8.22
4.993272305	6.23
5.490102768	2.74
7.258200169	5.57
8.211837769	8.11
6.229502201	5.82
4.700043678	5.57
5.802687645	6.55
7.734816074	5.67
5.739573479	6.08
6.331965446	6.7
5.598572254	4.16
5.667521477	2.24
10.57784271	8.12
4.673905373	7.29
8.248439789	6.35
7.251945019	7.92
8.246723175	9.77
7.947034836	6
6.262296677	5.91
6.253097534	5.35
3.53467226	3.8
5.123262405	5.46
9.7219944	7.89
7.309735298	9.4
4.580680847	2.18
8.050312042	6.22
6.585561752	8.3
7.085969448	6.21
4.662539482	5.41
5.611321449	5.21
6.267793655	5.82
7.414997101	9.92
6.794046879	6.92
6.872021675	6.6
5.209240437	5.89
7.572856426	6.9
5.364068508	8.15
7.130585194	7.52
8.462965012	6.49
6.055161476	7.26
8.800331116	10
8.410573959	6.3
6.000200272	9.46
6.699577332	6.38
5.763706207	6.3
5.074071884	6.15
7.854855061	8.8
7.673066616	5.47
5.142183304	3.52
8.155808449	6.96
7.910392284	7.22
7.034990788	7.4
3.241856337	3
8.559680939	11.52
4.039180756	6.09
7.503341675	8.03
5.016350746	6.28
4.980805397	4.26
5.423592567	6.8
4.061587334	3.51
5.415558815	5.06
7.361639977	9.03
5.769746304	6.56
8.097286224	7.66
6.309700012	5.05
8.018691063	8.4
5.87407589	6.19
4.792209148	4.3
6.983785629	7.09
7.097521305	7.06
5.851200104	7.6
7.522543907	6.71
6.245629311	7.12
4.784042358	5.66
6.993447304	7.48
6.053164482	6.57
4.716099739	4.55
4.923134804	4.49
7.106938362	6.33
5.02384758	5.24
8.268491745	9.24
5.915458202	6.52
7.4262743	8
5.607699394	6.51
6.220679283	4
7.930678368	8.1
3.659927368	2.89
5.31925106	5.1
6.711832047	7.09
5.588300705	4.24
5.254652023	5.11
5.110993385	5.7
6.862198353	7.85
7.757185459	5.96
8.392487526	8.3
7.446544647	7.34
7.458591938	7.33
5.703033447	8.24
6.316307068	7.34
6.110206604	8.66
4.792523861	5.08
6.520493984	7.47
6.818808079	7.68
6.944702148	8.52
5.629602432	6.4
4.776555538	3.24
3.387631655	2
4.578936577	3.27
8.479133606	8.74
3.41881609	4.92
4.37972641	5.84
5.135307312	4.05
6.405148506	6.05
4.668487549	1.49
8.078072548	7.44
8.041311264	7.85
4.099962711	3.91
6.892624855	6.49
7.464102745	6.22
5.850797653	6.3
7.590032578	6.01
5.401499748	3.65
5.110308647	5.7
4.863686562	5.77
6.308911324	7.36
7.343671322	7.64
8.07114315	6.44
6.590194225	6.15
5.279074669	5.7
6.362858772	6.34
5.368172646	8.46
6.024755955	6.06
6.928878784	7.96
8.156188965	9.7
5.919695854	4.62
6.733030319	9.05
3.343915939	2.15
8.597624779	11.13
9.680480003	10.1
10.38752556	10.59
7.54092598	6.64
5.472715378	5.74
8.293960571	8.96
5.806442261	6.71
7.836392403	9.7
4.970773697	3.7
8.260637283	6.72
4.200951576	4.28
2.879314423	2.35
2.938216686	4.64
8.088821411	8.82
7.296376228	9.7
5.615495682	5.44
8.793857574	8.15
5.327997208	5.12
6.588149071	7.74
6.986931324	5.66
8.701257706	7.66
5.007357597	4.42
6.916424751	8.54
5.62473774	7.09
8.073976517	8.1
8.548901558	7.69
7.904698372	6.1
5.452664375	7.76
8.343359947	8.4
6.055176735	7.03
7.965363503	8.2
5.404005051	5.43
7.795680046	7.89
3.683577061	3
3.820598125	7.68
6.876852036	7.46
4.630003929	4.31
4.612529278	2.77
5.719719887	5.11
6.848494053	6.82
5.148555756	7.54
7.126436234	9.16
6.344776154	6.96
7.580341339	5.63
5.435897827	5.77
5.284644127	5
5.542366982	6.71
5.414320946	5.49
6.014608383	5.9
6.636851311	6.21
7.74554348	5.7
7.49583149	6.72
7.341023922	11.52
7.124161243	6.55
3.936443806	4.17
6.402537823	3.35
6.831762791	5.6
2.440317631	1.31
6.13193512	5.89
5.590363503	5.82
6.062801361	6.6
4.115707397	3.96
5.48276186	6.31
5.511884212	9.42
7.295558453	7.8
4.793045998	2.72
5.731534004	6.66
6.184456825	7.8
3.485171556	5.24
4.883556366	4.82
5.509015083	4.07
8.397643089	8.3
6.613435745	5.89
6.483241081	3.86
6.622927666	6.78
7.392401218	9.03
6.079714775	5.98
7.891524792	7.94
5.947281837	7.4
4.551080704	7.33
6.197917938	10.53
7.358764172	8.66
7.573689938	8
5.983013153	5.03
5.689715385	1.45
5.026447296	4.56
6.681743622	7.4
6.027231216	5.12
7.345458031	6.92
8.604861259	9.06
9.091291428	7.03
7.166998863	7.07
7.018750668	5.67
8.362464905	9.2
6.757044792	8.44
6.309741974	7.26
7.816173553	6.4
6.904934883	7.8
7.391866684	5.74
7.644929886	6.33
6.236995697	6.57
6.124035358	4.5
7.234181881	8.15
5.853248596	3.87
8.023639679	6.89
6.291477203	5.33
6.205227852	5.26
7.248963356	6.68
6.860044956	8.74
3.950038433	4.11
7.846961975	7.31
8.041915894	7.37
3.525829077	3.61
5.188512325	6.64
7.681818008	7.8
5.504859924	7.22
5.756404877	3.42
7.318853378	8.1
6.117045403	7.37
4.036493778	5.44
4.666042328	7.65
7.928212166	6.11
5.490302086	3.79
4.886723518	4.18
7.620274544	3.79
7.027386665	5
8.098801613	7.34
6.693969727	4.3
8.300675392	7
7.259583473	7.35
5.545439243	5.48
6.784052849	6.44
3.741116524	4.61
8.021257401	7.49
8.673547745	8.7
8.463121414	9.07
6.381664276	8.72
9.668304443	9.41
7.893136024	8.7
7.870002747	8.3
5.110337257	5.37
7.637819767	8.66
8.587298393	4.03
8.171672821	7.28
7.360137939	8.17
4.72135973	4.23
9.473808289	10.24
7.390703678	6.54
5.54886055	5.96
7.114233494	6.89
6.59733963	6.68
5.021708488	5.74
5.866952896	5.54
4.284949303	7.17
7.502066135	8.06
5.158028603	4.63
6.495963097	8
3.635076761	2.24
7.24706316	6.46
4.520501137	5.35
6.53442955	6.23
9.795743942	10.72
7.442732811	8.47
5.70374012	5.47
7.341585636	10.02
6.653910637	7.01
7.053828716	5.46
7.655806065	8.28
10.83799267	11.3
6.419903755	4.19
7.133552074	8.59
7.876359463	8.66
6.716833591	6.15
5.336496353	6.55
7.306438446	7.14
5.721892357	8.8
3.634087563	4.62
7.229014874	7.23
5.819406033	4.82
6.167879105	7.64
6.938540936	4.72
7.658856392	10.7
8.531784058	8.55
8.43144989	7.08
8.158716202	5.16
5.854727745	5.03
5.633435726	5.7
7.752353668	7.96
5.049226761	3.73
7.679760933	11.22
9.395041466	8.05
7.551465034	8.66
4.076662064	5.84
8.04658699	6.8
7.550634384	8.48
7.64709568	5.65
7.126785278	7.1
8.746892929	7.66
10.15320301	8.14
7.326162815	8.69
6.586039543	5.15
9.723752975	6.99
6.417330265	4.96
4.464839935	4.12
5.509649277	5.74
7.746106148	6.89
6.417946815	4.42
5.241619587	5.2
7.317497253	6.36
7.155104637	7.59
6.069893837	5.46
8.020618439	6.36
5.473797321	4.82
6.405277729	6.46
8.452354431	7.37
7.763478756	7.7
4.889584541	5.03
5.359996796	3.39
4.015472889	3.52
6.862254143	8.59
3.947788954	3.81
7.575902939	6.92
5.635546207	4.84
7.580944538	7.42
7.942949295	7.77
3.336806536	4.16
10.0998888	10.82
5.715332031	4.58
5.710978508	5.95
3.700628519	2.3
7.255198002	6.9
6.427004814	8.28
8.080191612	6.39
6.769878387	9.1
5.084030628	6.21
4.667963028	3.77
8.057024002	6.8
5.243808746	4.2
6.768998146	8.52
6.919088364	7.43
7.80917263	6.73
5.089158058	4.41
7.175060749	7.96
4.123113155	5.68
4.787028313	5.13
5.405832291	5.62
7.607755661	6.74
7.484856606	6.78
6.433104038	5.09
6.493346214	4.63
7.311794281	8.6
6.02375555	6.37
5.845287323	5.23
6.816073418	7.62
6.419381142	9
7.136633396	5.52
6.051992416	7.05
7.678565979	8.77
9.105678558	8.66
4.852836609	4.01
5.775235176	7.23
3.876187801	3.74
5.174133301	3.3
7.217536926	6.55
8.004639626	5.85
5.138206482	6
4.880936623	5
5.66644907	7.37
6.423635483	6.3
6.92783165	7.84
8.582309723	8.97
6.610915184	6.24
5.078939438	3.52
7.19214344	5.12
4.872149944	5.54
7.775862217	7.7
5.980633736	4.93
6.325577736	6.64
5.164543152	5.72
4.160320282	4.54
7.147774696	9
6.320618153	4.3
5.874943256	5.74
5.491942406	5.34
6.387447357	5.55
7.177915096	7.5
7.812371731	7.41
3.80533886	6.88
9.180738449	7.7
8.459443092	7.96
5.600349426	6.82
3.395114422	4.7
4.862199306	6.94
5.604528427	6
5.601136208	4.3
7.259451866	7.95
7.080817223	9.15
7.171379089	9.31
6.260390282	6.45
6.94507885	9.24
4.155161858	3.7
7.872303009	8.4
5.082578659	4.01
5.840344429	5.19
7.915036201	7.42
5.460553169	6.08
4.235263824	2
5.741963863	6.77
8.118177414	7.18
5.964402199	5.55
5.774989128	6.36
6.920688629	5.55
6.485545158	5.61
8.785126686	9.3
7.520047188	7.68
3.620690584	3.8
6.194134235	6.4
7.958938599	9.62
2.559661388	1.31
5.090013504	7.19
7.540858269	7.74
5.551607609	5.57
6.704100132	5.04
5.754580498	5.68
5.829442024	4.68
7.228272438	7.76
5.565027237	5.7
7.599860191	8.4
5.086432934	5.77
8.904909134	8.85
9.020721436	8.19
7.96366024	5.77
4.422178268	3.51
4.653555393	5.21
7.280520439	7.12
7.400705338	7
7.543912888	7.92
7.748352051	7.31
6.615674973	7.27
5.519587994	5.38
8.6757164	6.67
8.413374901	9
6.089548111	4.89
8.582085609	9.51
6.084645271	5.09
5.507468224	8.33
4.252241135	4.24
2.749409676	2.6
7.484587669	5.52
5.215975761	7.54
7.962760925	7.77
7.024790764	8.3
6.216866493	6.21
9.584531784	9.8
7.858333111	6.38
5.779740334	7.68
6.5733881	6.47
7.181523323	6.76
9.736056328	7.7
7.586731434	6.29
4.881996155	5.89
6.964962482	7.16
7.966521263	7.84
5.112977982	4.26
6.714015484	6.43
7.465394497	6.25
6.552865982	8.52
3.099607706	4.49
7.395120144	7.85
8.661322594	7.11
9.021037102	9.46
6.00219059	5.24
7.697793961	7.7
6.504565239	7.37
7.054252625	7.47
5.520494461	6.34
6.470874786	7.52
6.842880249	5.8
4.6033988	3.44
6.230387688	6.57
6.081634998	5.82
7.814614296	8.4
7.701113701	8.52
7.855771542	6.09
4.863799095	4.84
6.015442848	8.3
5.390812874	5.72
7.622822762	7.91
7.817370415	9.4
2.925104618	4.71
6.099025726	4
8.582485199	7.23
6.598034859	7.52
5.78348732	4.59
4.98645401	5.22
6.474144936	5.86
10.69179821	9.32
6.704960823	5.8
3.153870821	4.77
7.788271904	7.3
9.955160141	8.37
3.786835194	3.6
6.054139614	7.05
7.636437416	10.47
7.366951942	4.89
4.519136429	4
6.679786682	6.7
8.01469326	7.62
5.96739769	5.14
5.360786438	5.51
7.303533077	5.41
7.269332886	8.22
8.006089211	5.91
7.506569862	7.51
8.087691307	6.46
7.448524475	8.3
7.105184555	9.96
7.55266571	8.32
5.561145306	4.14
5.700737	6.38
6.506115913	6.49
5.867908955	7.31
5.468742371	6.87
5.320151329	3.55
7.721833229	5.7
5.367002487	6.96
8.614358902	8.49
2.945544958	5.03
6.632323265	7.77
8.086597443	7.17
7.197325706	5.34
5.225844383	5.82
4.851039886	4.1
6.121150017	5.8
6.710103989	7.27
6.234137058	5.66
2.621498585	1.74
7.426716328	6.82
5.75636816	6.82
6.176307678	8.21
5.935379982	12
7.769356251	8.24
4.642824173	5.15
5.344489098	4.85
5.127437592	9.64
5.631009579	4.15
7.86351347	8.46
8.841945648	8.89
4.904005051	4.82
7.834879875	6.72
6.679643631	6.72
7.190174103	8.68
5.128896713	4.77
6.615559578	5.25
7.785721779	8.6
3.658136845	4.39
7.409901619	9
7.865099907	11.52
9.163211823	8.64
5.090847492	3.61
7.326874256	5.97
6.395056725	6.44
7.149758816	6.71
5.986636639	4.8
5.940289497	7.1
5.78985405	8
6.105590343	8.3
7.913095951	5.92
5.51172924	6.49
7.941427231	8.3
5.448265553	5.54
5.458114624	4.04
8.374676704	9.52
6.521873474	6.04
8.124389648	9.17
[truncated: 2,359 more rows]
