# Supplementary material for: An electron-density point-cloud framework for robust protein-ligand interaction prediction
Source: Nat Commun. 2026 Jun 11;17:7424. doi: 10.1038/s41467-026-74196-5 (PMC13408660; doi:10.1038/s41467-026-74196-5)
Supplement: Supplementary file 5 — Source Data [file 41467_2026_74196_MOESM5_ESM.zip › Source Data_rev/figure4/b/Gaussian_sample/PDBbind2013_gaussian.csv]

x	y
5.454928	2.28
5.173556	4.89
6.976286	8.57
4.614359	2.4
4.456026	4.09
6.465891	5.91
5.379608	4.05
6.39922	5.6
6.174446	7.3
6.367202	5.37
8.221451	8.35
8.004532	9.89
7.284092	9.1
5.83336	4.19
5.421865	6.02
5.520372	7.7
6.465208	4.45
5.140545	6.42
6.274509	8.02
3.942261	2.85
6.969124	6.72
7.947121	10.77
5.407726	6.46
8.160664	8.7
7.775907	8.85
6.034072	4.76
6.790463	5.96
7.045387	8.05
4.442811	3.66
7.356024	7.32
6.596117	9
4.142261	3.8
5.656817	6.33
6.277036	8.4
4.96341	2.77
7.323709	10.17
5.020293	4.43
7.518512	6.83
7.149219	8.52
6.542826	4.3
6.173065	6.02
4.369576	4.66
6.535613	6.3
7.198563	8.3
6.627599	4.86
5.520944	6.54
8.726761	8.25
6.318853	4.76
5.95749	6.87
6.164609	8.82
4.10611	3.28
7.161666	7.24
8.732176	10.92
5.500635	4.38
6.07141	6.63
8.855449	9
7.681208	6.52
8.664697	8.74
8.711868	10.7
3.11552	2.57
5.108623	5.77
6.962055	9.21
4.265291	4.08
7.482799	6.5
8.722742	9
5.045101	3.1
7.241115	6.17
8.676377	9.46
6.190623	4.89
3.781914	2.36
5.403196	4.12
5.260548	5.96
6.533437	4.72
6.872971	6.9
8.060806	9.3
7.134674	5.79
8.716021	8.43
8.080042	11.15
3.14293	2.27
3.966969	5.1
6.412461	7.96
5.642011	5.06
6.00241	6.68
6.622232	8.52
6.201706	3.16
8.046486	7.42
8.945473	11.33
7.101677	4.13
7.770243	6.88
7.717651	9
5.321672	3.7
5.92544	5.64
6.446297	7.59
4.058516	2.07
3.686253	3.28
4.430702	5.12
5.831339	5.24
6.5489	6.92
4.741893	2.82
6.588314	5.85
3.537932	2.4
4.582758	5.22
5.777526	7.8
6.256742	4.3
8.090195	7.12
8.147057	8.4
8.690842	9.52
