# Supplementary material for: An electron-density point-cloud framework for robust protein-ligand interaction prediction
Source: Nat Commun. 2026 Jun 11;17:7424. doi: 10.1038/s41467-026-74196-5 (PMC13408660; doi:10.1038/s41467-026-74196-5)
Supplement: Supplementary file 5 — Source Data [file 41467_2026_74196_MOESM5_ESM.zip › Source Data_rev/figure4/b/Gaussian_sample/PDBbind2016_gaussian.csv]

x	y
4.295748	2.89
6.172368	5.66
6.915228	7.96
8.128745	9
8.992226	11.09
4.43679	3.66
5.359596	5.82
7.37816	7.32
8.149015	7.82
6.609092	9
7.113003	5.19
6.165474	6.46
7.425928	7.8
6.708155	8.64
8.493876	10.05
4.1281	4.1
6.959315	7.22
8.690214	8.3
8.217623	8.72
7.521285	9.52
4.384103	2.98
4.648826	3.57
4.507813	3.97
4.058796	4.69
4.643805	5.01
7.101559	6.26
6.753689	6.89
7.564355	7.6
7.619428	8.96
9.141764	11.22
4.348105	4.66
6.565047	6.3
6.381481	6.86
7.212828	8.3
7.623421	10
6.472758	6.53
5.633895	7.1
5.872758	8.66
7.764226	9.4
7.128374	10.17
6.237613	4.3
7.802851	6.11
7.67143	7.96
8.71952	9.7
10.68243	11.82
5.214788	4.8
6.153565	5.61
6.351188	6.26
5.578114	6.79
7.040343	7.3
5.494544	2.28
4.772054	3.58
5.223534	4.89
5.46587	6.82
7.000071	8.57
4.476188	2.4
5.398201	3.52
4.46348	4.09
4.789278	5.1
6.465023	5.91
5.375676	4.05
4.707887	4.85
6.422669	5.6
5.506159	6.66
6.11247	7.3
5.173407	3.22
4.933249	5.64
4.966106	6
6.761084	6.4
6.79212	7.15
4.836367	4.11
5.917883	5.24
6.497367	6.51
7.654675	8.15
7.282025	9.1
6.368917	5.37
7.149284	6.48
8.212296	8.35
7.959797	9.1
8.112891	9.89
5.634252	4.19
5.419538	6.02
6.182046	6.5
5.399943	7.16
5.5513	7.7
6.457733	4.45
5.170869	5.48
5.127833	6.42
5.112797	7.19
6.271251	8.02
3.937603	2.85
4.66612	4.41
7.053774	6.72
7.725129	8.74
7.940222	10.77
5.465023	5.27
5.826596	5.7
5.733582	6.12
7.271448	7.2
5.542114	7.85
6.822016	4.55
5.56606	5.15
5.413359	6.46
7.166241	7.26
8.187568	8.7
6.507142	5.62
7.848178	6.32
7.176082	6.94
8.743403	8
7.753877	8.85
3.254259	2.96
3.248616	3.92
3.565773	4.82
5.559594	5.17
5.125551	5.82
3.419532	2.12
4.042209	2.52
4.359847	3.1
4.620023	4.74
5.432654	5.1
4.130222	3.8
6.343162	4.92
5.627563	6.33
6.270545	7.44
6.293994	8.4
6.059896	4.76
6.205193	5.52
6.745721	5.96
6.881422	7.32
7.069452	8.05
4.907499	2.77
5.742294	5.64
6.782926	7.32
6.618679	8.04
7.31972	10.17
3.849522	2.29
4.441506	3.32
6.529923	4.3
5.806554	5.57
6.159606	6.02
5.022903	4.43
7.46828	6.3
7.514858	6.83
7.691646	7.15
7.144653	8.52
6.290489	6.63
8.263846	7.66
7.665871	8.72
8.032857	9.52
8.014651	10
6.871281	6.7
5.830101	7.22
7.509985	7.92
6.999411	8.36
6.709814	9.22
6.662868	4.86
6.842702	5.14
5.587676	5.72
5.534084	6.54
8.742048	8.25
6.32212	4.76
7.336871	6.44
5.991234	6.87
5.458352	7.4
6.147845	8.82
4.143374	3.28
6.196939	5.36
7.100761	7.24
7.131731	8.4
8.84179	10.92
5.558593	4.38
6.06462	6.63
8.895943	8
6.908336	8.48
8.84986	9
7.697991	6.52
7.816356	7.4
8.085516	8.23
8.675386	8.74
8.743041	10.7
3.109514	2.57
3.839271	4.01
5.094095	5.77
5.693863	7.4
6.943881	9.21
3.959519	2.3
4.268616	4.08
7.455983	6.5
8.43917	7.8
8.722036	9
5.060208	3.1
5.819302	5.16
7.247734	6.17
7.833842	7.52
8.696014	9.46
8.08573	7.12
8.144438	8.4
8.623752	8.77
8.215889	9.27
8.704494	9.52
4.822125	2.92
6.447192	4.89
7.250754	5.44
6.231616	6.8
7.099797	8.4
3.8215	2.36
4.107612	2.89
5.434377	4.12
5.23534	5.52
5.349062	5.96
6.567926	4.72
6.575364	5.82
6.879742	6.9
7.694826	8.11
8.129158	9.3
6.569011	4.69
7.51965	7.96
8.180677	9.04
7.193478	9.54
9.317346	10.3
7.130073	5.79
7.895815	7.09
8.719479	8.43
8.248131	9.72
8.133544	11.15
6.336337	5
7.688423	6.12
8.462427	10.11
9.198463	11.3
10.07374	11.82
3.142954	2.27
3.764644	3.57
3.9355	5.1
6.316971	6.58
6.418707	7.96
5.669239	5.06
5.737795	6.06
6.052087	6.68
6.067971	7.05
6.678058	8.52
6.155261	6.1
6.135593	6.5
7.217443	7.41
7.582903	7.8
6.931718	8.1
6.228167	3.16
6.798867	6.32
8.103621	7.42
5.437846	8.52
8.979843	11.33
7.087516	4.13
7.512517	5.33
7.815757	6.88
7.419919	7.47
7.714892	9
4.005107	2.07
4.047282	2.84
3.743077	3.28
5.212809	3.67
4.426472	5.12
5.33639	3.7
5.663036	4.82
5.933702	5.64
6.075919	6.85
6.462316	7.59
5.112954	3.62
5.519481	4.65
6.575802	5.02
6.499099	5.96
5.959475	6.73
4.721538	4.03
5.87385	5.24
6.213596	5.89
6.418397	6.31
6.497522	6.92
4.740961	2.82
6.656689	5.85
7.358629	7.17
8.418795	8.1
8.310506	9.55
3.528199	2.4
3.90215	3.76
4.595763	5.22
5.058197	5.92
5.794176	7.8
