# Supplementary material for: An electron-density point-cloud framework for robust protein-ligand interaction prediction
Source: Nat Commun. 2026 Jun 11;17:7424. doi: 10.1038/s41467-026-74196-5 (PMC13408660; doi:10.1038/s41467-026-74196-5)
Supplement: Supplementary file 5 — Source Data [file 41467_2026_74196_MOESM5_ESM.zip › Source Data_rev/figure4/b/Gaussian_sample/PDBbind2019_gaussian.csv]

x	y
5.870051	4.34
8.824084	8.34
5.955673	6.2
8.176892	6.43
5.113525	4.95
4.850923	4.68
4.719588	5.69
5.571372	8.21
7.639571	8.32
4.437777	5.52
5.991688	5.66
7.093356	7
4.3005	2.85
5.643742	2.98
4.72969	5.52
6.848997	7.15
7.43351	7.72
5.434604	8
4.05529	4.1
6.866551	6.42
7.07038	7.73
5.041739	3.85
3.098979	2.15
5.580001	5.81
5.828398	8.85
5.843635	6.72
6.811579	5.96
4.15502	3.98
10.34512	11.3
5.355146	6.62
7.871245	7.59
6.178466	5.33
7.862096	7.49
6.803541	5.34
4.910322	5.3
7.247162	5
8.287919	8.82
3.8457	1.58
5.187291	4.71
5.415799	4.85
7.734896	8.05
5.256479	4.24
5.980463	6.75
8.490288	6.91
6.922949	6.64
8.489155	9.69
6.968942	6.45
8.175821	6.57
5.189663	4.74
7.255151	6.78
5.101624	5.17
6.423634	7.85
5.788685	4.53
7.465558	7.89
5.252155	4.28
5.810076	4.92
7.200597	6.39
8.146805	9.1
6.971462	4.3
6.36568	8
8.430518	8.89
4.650605	3.7
5.245558	5.92
6.167426	7.43
4.81611	7.7
6.808998	4.06
6.669934	5.28
6.808553	7.06
6.149537	3.02
6.06137	5.41
7.055179	7.15
8.622435	7.8
5.243651	4.58
3.862482	4.68
6.371021	6.33
5.61602	6.62
8.396626	9.46
4.552055	6.26
5.758213	5.07
6.267552	6.42
5.510173	5.41
5.000533	5.62
6.765373	7.6
6.348872	5.96
8.058105	8.92
7.970631	8.2
8.361403	5.95
6.321872	5.03
6.597834	5.49
6.241158	5.64
8.192331	8.27
5.784265	4.94
5.532896	5.74
4.997159	4.2
8.202564	8.95
6.367741	6.82
6.350709	8.15
8.798164	9.15
8.446703	7.74
9.290196	8.3
4.434803	7.54
5.611683	4.36
7.970028	4.01
6.708773	4.52
6.672976	6.33
6.912262	4.03
4.960891	7.14
6.350466	3.69
5.972669	7.61
7.060192	7.51
8.024208	9.64
5.594922	2.16
5.064317	5.08
3.909237	2.64
7.072577	8
6.874823	7.83
5.127383	7.48
5.917784	4.91
6.085286	7.21
5.449128	4.75
6.638561	8.22
5.40128	7.4
6.880188	5
5.445144	7.33
4.66539	3.55
6.379792	7.51
5.998267	6.11
6.871217	5.97
4.715914	4.48
5.634756	4
4.690507	4.02
6.026177	4.03
7.129766	7.3
7.459114	7.89
2.464147	2.03
5.313982	6.7
3.997722	5.2
7.190977	7.68
9.762392	6.09
4.842878	4.68
8.048843	8.44
6.671534	7.39
5.590246	3.92
6.076009	7.64
8.436528	9.74
4.87072	6
8.179728	6.19
7.983572	5.85
6.461288	6.17
3.187635	6.89
4.488752	3.78
5.919306	8.96
6.557045	4.3
7.16159	6.22
6.149389	4.91
6.806197	7.3
7.758309	7.5
5.032687	3.52
8.044813	9.7
7.301931	7.73
8.664708	5.4
5.93242	6.07
4.983725	6.85
6.962218	6.45
4.533514	3.99
5.396422	4.23
5.112064	4.52
4.027544	5.22
7.057779	6.27
4.815872	4.81
6.244418	6.62
5.667496	8.62
8.961852	7
4.703907	1.3
2.375415	2.05
4.451237	3.84
7.129993	7.4
7.103996	5.59
4.65125	3.55
8.764996	5.2
4.17146	3.51
5.165125	7.07
5.940689	6.6
5.956709	7.47
6.411598	6.37
6.687484	5.84
5.40954	4.55
5.351167	6.55
7.107298	3.77
4.262519	3.84
7.705282	6.7
6.66697	6.54
5.957496	6.24
6.298959	8.3
6.621111	4.9
6.597903	7.82
4.764569	5.46
5.411237	4.89
5.968937	6.6
6.430702	4.63
8.306426	9.26
6.889211	7.17
5.720684	7.05
7.202543	8.15
5.226945	5.89
3.429101	6.71
6.249817	5.24
5.438305	7.42
7.111007	6
6.116098	4.96
8.042941	7.9
7.480404	4.64
6.300745	7.36
6.37118	7.57
6.493766	3.69
6.87827	8.25
8.498356	6.28
6.696571	6.77
6.418851	8.42
6.731785	5.67
5.955552	4.28
4.890502	5.21
7.33287	8.24
4.780891	3.8
7.491827	7.11
6.666706	4.94
7.36753	6.3
5.937279	7.77
6.442682	6.09
7.33407	7.82
4.39208	2.55
6.217725	7.7
8.13223	9.4
6.431685	10.65
6.749863	7.22
7.887382	8.7
8.666716	9.52
8.298824	7.14
5.51596	6.08
5.029396	5.85
3.224224	6.57
7.71885	8.82
8.546631	6.67
6.87979	6.4
6.939623	6.69
6.860961	6.82
7.038268	6.52
6.923581	6
5.362989	5.92
7.089816	7.85
5.89491	6.21
7.612435	8.42
6.193835	5.1
5.899168	4.3
7.472853	9.1
7.442608	6.59
5.289769	8.21
7.453775	6.4
7.067221	7.64
7.32011	6.51
8.319414	8.49
6.194583	6.59
6.541924	6.6
7.980744	5.85
7.366261	7.8
6.463465	6.62
10.47496	10.58
7.303518	10.8
6.193471	7.4
6.811087	6.08
6.813982	6.05
4.18273	5
6.967393	7.23
5.649625	4.99
4.415709	6.11
4.363653	4.25
5.295316	6.49
7.537568	6.82
7.142433	7.47
6.408345	5.1
4.957035	8.1
6.273727	8.4
5.46423	6.28
6.831861	6.46
7.992878	7.64
8.452338	7.6
6.429398	7.52
9.250081	7.05
8.075134	7.96
6.223524	7.21
5.227278	4.16
5.859091	7.7
6.567556	3.54
4.542323	6.42
8.524859	8.05
3.952021	2.03
8.257177	8.32
4.079217	4.06
4.381839	3.65
8.089214	6.34
5.913702	4.91
6.788563	7.1
4.602738	4
7.989533	8.59
4.150237	4.1
6.250422	6.06
7.587956	4.85
6.761227	7.74
5.091781	5.72
3.712782	1.94
8.646654	8.96
7.960827	7.9
3.497138	4.18
6.031403	2.22
7.663433	6.66
5.503551	5.96
6.452851	5.22
3.940233	3.65
6.515924	7.19
6.933648	4.7
6.747964	5.78
6.912426	7.28
8.73347	7.28
4.918862	6.1
5.682886	6.02
7.825603	8.7
5.814901	3.77
4.122176	3.84
5.232772	6.97
7.79156	6
6.155111	6.97
8.006756	8.82
5.205292	6.29
6.972095	5.88
5.018716	3.3
8.61435	6.48
5.424171	5.55
4.712589	5.28
8.118971	11.2
4.516852	5.04
3.987878	2.22
5.768242	5.96
6.401225	5.82
7.997809	7.05
6.074218	6
6.350812	6.66
7.72052	7.92
5.462936	6
6.107378	7.85
5.408082	3.59
3.987278	3.7
4.29212	4.57
6.325968	7.85
6.93461	6.49
4.131495	4.15
6.719871	5.49
6.067502	7.52
7.321258	8.1
5.977091	7.28
4.943349	5.52
4.455985	4.89
7.412388	4.65
5.450344	8.11
4.628177	5.21
6.159726	4.06
10.46385	11.92
6.536922	7.33
5.443181	6.3
9.207614	10.7
3.360522	4.07
5.867561	5.14
6.776996	5.72
6.039908	7.03
6.486822	4.85
5.658731	6.09
7.619811	7.66
7.689619	5.14
5.940632	7.74
3.752024	3.59
3.870582	3.77
6.039985	5.64
5.971404	4.89
7.189304	7.32
4.353621	4.86
6.140298	5.09
6.528499	4.92
5.730145	7.68
7.712759	6.28
6.910415	7.65
7.102087	8.02
5.149662	8.02
6.815134	7.74
4.930116	5.5
7.870301	7.1
7.750136	6.52
8.009368	8.89
2.970832	6.34
8.792696	9.66
5.209025	5.25
3.700876	5.89
2.65499	3.61
6.780972	8.1
5.493749	3.6
5.186831	3.42
6.992107	7.19
5.495263	5.28
7.875843	9.05
6.201712	7.49
6.213054	7.6
5.759107	8.15
5.516575	6.03
8.055858	7.68
5.773374	7.89
6.626721	6.39
8.181986	7.52
8.939513	8.3
4.772402	4.64
6.614477	6.29
7.011981	7.16
6.688101	4.1
7.025577	4.92
9.393888	9
2.962492	7.04
5.826942	7.19
7.630086	6.15
6.303094	5.74
6.99879	5.92
7.251227	8.4
5.758912	4.48
8.135429	7.89
8.364016	8.87
6.080349	4.92
6.510502	7.34
4.813505	4.56
5.649605	3.43
6.237097	7.64
7.745459	7
6.007552	6.74
8.415815	7.46
8.163361	8.55
5.462501	7
6.98446	5.81
9.261608	7.82
7.128684	7.17
6.559267	6.39
6.33709	6.52
3.839727	3.54
8.022089	8.4
3.742788	3.51
6.07934	8.92
7.308752	5.55
9.501953	8.72
5.202968	5.98
5.176089	4.55
7.405151	8.82
6.119414	8.43
8.345164	7.57
5.505841	3.86
8.529785	8.68
6.817132	4.8
6.305207	3.7
3.857282	3.69
5.199912	4.65
7.106233	6.34
6.369377	4.68
6.590183	7.24
5.438178	4.92
7.736534	6.89
6.438594	8.72
6.522841	4.22
7.240415	4
6.800986	7.35
6.532282	5.32
6.645077	5.6
4.334062	5.49
5.963687	8.96
5.793896	5.06
6.989231	5.96
7.678625	7.7
4.342831	4.21
8.69717	7.33
6.039309	4.23
5.398538	5.27
7.003624	6.33
6.961569	7.96
3.875332	3.55
6.305715	4.71
6.279194	6.68
5.209054	3.14
4.68846	4.17
5.124261	6.12
7.097143	7.72
3.727498	6.77
4.13865	7.24
5.398373	4.1
6.242128	6.41
8.190044	8.14
5.315197	5.52
5.888998	7.11
6.914189	8
8.245623	6.73
5.621965	4.05
6.958081	7.77
7.927708	3.94
4.864809	2.82
9.04738	6.7
5.959248	6.72
5.967987	6.4
4.914232	5.92
7.731987	7.89
7.112123	7
8.130033	7.05
7.818465	7
4.086459	2.43
6.168476	5
7.519824	5.59
6.955997	6.68
5.213861	7.15
4.457974	5.41
6.257349	7.48
7.123983	3.99
6.491006	3.61
7.390114	10.42
4.122	3.6
4.427509	4.82
4.313299	4.71
4.521517	3.3
7.756662	6.32
9.118153	10.3
3.578584	5.8
3.533093	2.31
9.157316	6.92
8.15816	7.6
6.068455	6.88
7.853556	7.59
5.920864	9.37
5.818934	5.72
6.401786	6.92
5.287525	6.87
4.486213	4.23
8.071349	5.96
5.417554	6.72
8.014634	9.1
7.727657	8.1
6.509304	5.68
3.794114	3.04
5.577141	3.75
7.519753	9.27
6.814123	7.17
4.571018	5.33
5.360126	4.3
7.790511	5.7
6.04423	6.92
6.16265	4.44
6.178017	5.3
4.694701	4.94
7.346032	6.23
7.513202	7.85
8.520775	7.56
5.404258	8.3
5.504563	4.71
4.695926	4.92
5.120635	5.7
5.79684	4.42
8.569305	9.3
5.542193	6.26
7.704479	8.1
5.118588	3.85
5.480088	5.57
4.925131	6.6
8.338218	6.57
5.929006	7.1
8.34304	6.28
6.142228	5.64
5.959548	7.51
5.506074	4.73
6.48256	6.77
7.402393	6.95
7.53733	8.51
6.040935	6.43
4.712264	5.21
6.271674	5.55
7.691045	8.77
7.108219	5.85
4.573358	5.6
6.827199	8.19
6.372429	6.36
7.811526	9.14
3.706026	3.1
5.200729	4.77
6.772014	4.11
5.056687	2.92
3.797848	2.77
7.517609	5.92
3.872675	5.82
5.579238	4.86
7.301332	7.91
6.249506	7.59
8.112822	6.57
7.934316	7.43
7.791123	7.64
4.813222	3.64
6.924695	6.66
7.387169	9.89
7.163812	7.44
7.241012	6.37
8.361422	9.15
5.100483	5.39
7.629168	6.65
6.00443	6.7
4.246237	3.3
5.021705	3.7
5.409575	4.25
5.263888	4.22
8.59213	7.44
3.465747	2.89
4.8385	4.24
6.675783	4.3
5.805267	6.27
6.623699	5.83
4.218696	4.42
4.891036	5.57
6.624782	3.69
6.209812	8.22
8.577148	10.22
8.305779	7.63
5.197593	5.35
5.533031	4.11
5.277695	5.15
4.28407	3.82
6.781014	7.24
8.227298	6.04
4.265768	2.46
6.902074	6.8
7.865024	9.77
6.414518	7.35
4.156134	3.58
5.460856	4.26
5.283031	4.28
7.364981	7.54
3.994865	3.66
9.385879	8.74
6.959679	4.18
7.132523	6.39
4.205961	5.4
7.171288	7.02
4.63104	3.74
7.212393	6.4
4.589195	6.56
6.503931	6.28
4.887654	5.8
4.328721	3.4
5.07614	6.96
5.171628	4.57
3.479012	2.22
7.521941	6.14
8.448782	9.3
4.77922	5.66
4.742646	4.54
5.840788	5.22
8.372104	6.56
7.589671	6.74
5.969249	5.62
6.617079	7.49
6.279812	6.77
3.604352	3.72
4.237611	4.07
7.75644	6.42
5.909227	6.48
6.841283	4.35
8.007942	5.41
4.301962	8.77
2.696006	6.05
6.744959	6.52
5.14533	4.47
5.404803	8.7
6.710244	7.12
5.582655	4.3
9.306738	5.1
6.940347	6.28
7.08243	4.31
6.171597	6.72
8.056866	7.68
5.130554	5.48
7.403664	7.86
4.612665	5.23
5.709199	5.85
5.254775	5.03
8.379967	6.79
6.15986	4.91
6.838998	8.04
7.521717	7.24
5.128981	5.66
6.652687	7.89
6.024037	6.17
8.511623	6.78
6.420314	6.35
5.838295	7.22
4.610762	6.07
4.313974	3.66
7.730977	8.4
4.26522	4.45
6.847339	5.13
6.57683	4.8
9.181492	7.68
8.022661	6.86
6.675457	5.15
4.603724	6.37
4.186473	8.22
5.802646	5.96
6.903881	8.36
5.203912	5.96
6.370074	4.31
8.069962	8.1
7.993553	8.52
6.198431	4.3
4.188869	3.77
6.192309	4.15
5.06601	5.23
6.301281	7.24
4.940831	2.76
4.152182	5.64
7.62767	4.46
6.943352	5.96
5.803795	5.37
5.50608	4.51
9.48637	9.07
7.632551	10
6.925313	5.77
4.740856	5.48
7.158929	6.82
6.303628	6.14
6.416875	8.16
5.19451	8.48
5.263509	4.52
6.926914	6.78
4.070554	3.7
7.708541	7.68
5.274683	3.91
7.599951	6.7
8.545195	8.07
7.216722	5.9
7.923403	8.26
6.115596	7.13
5.998146	6.15
8.280166	5.04
6.268875	5.92
6.909246	7
6.624344	5.26
7.496372	8.52
8.252042	8.38
4.677129	5.01
6.179189	5.42
5.464473	2.82
4.693857	4.37
7.456754	7.4
4.555808	8.96
7.892298	8.43
7.763639	8
6.794689	4.46
6.108143	6.77
9.605043	10.4
6.625676	5.79
5.080794	5.39
7.206824	6.63
8.051419	9.05
5.809231	5.85
7.592992	8.05
6.39192	5.89
5.255999	5.04
4.879714	5.08
6.663664	5.77
6.093839	6.12
8.988438	9.51
7.662823	8.85
7.431464	8.29
5.652925	5.92
7.612483	7.49
6.689384	3.95
7.24943	10
3.813546	3.32
7.031446	4.48
5.054957	4.43
7.282815	4.7
6.583277	6.29
4.197537	3.67
3.637135	3.62
6.836884	5.92
5.802743	6.66
5.776973	6.08
4.983948	5.31
5.961674	6.4
7.001904	8.15
5.870289	6.19
4.244823	2.77
10.17605	9.88
5.345117	4.7
5.8674	6.52
7.395487	6.29
4.506877	5.22
5.074143	5.11
5.506315	5.47
5.747695	6.62
7.652775	8.3
9.082008	8.19
4.480283	4.18
5.923515	6.48
5.392175	5.96
8.491209	6.21
9.23995	8.22
5.92149	4.67
6.612196	6.91
5.166546	4.64
8.517406	9.3
6.276187	6.28
6.492445	6.51
7.341367	6.71
7.792493	7.72
4.68463	5.92
8.670328	9.7
8.599442	9
6.294065	4.8
6.238135	5.96
6.465202	5.49
5.909464	7.64
6.325383	6.14
6.675143	5.6
4.075086	8
8.56745	5.74
5.746981	4.86
2.883625	2.48
7.366701	6.88
8.962258	5.88
5.318381	3.08
8.836784	8.06
7.223657	6.7
7.556139	5.41
7.050001	7.38
8.212127	7.47
4.292955	9.64
8.185509	6.33
5.967319	6.55
7.701302	4.8
5.373344	5.21
8.017997	7.89
3.072989	5.3
4.68023	2.96
7.369172	6.35
7.040117	7.18
5.974826	7.72
8.454803	8.44
5.815519	5.17
5.112079	5.85
5.405612	7.33
8.123228	6.32
7.73211	7.59
6.37715	5.96
6.681087	4.69
3.666057	8.7
7.27774	8.22
4.809556	5.12
6.961025	6
8.099224	7.6
5.146144	4.11
7.254842	8.8
7.034148	6.74
5.194316	6.17
8.302905	8.51
4.3254	3.7
6.119041	5.22
6.312601	6.01
5.297311	3.49
8.1084	9.38
9.342021	7.51
6.17777	8.15
3.867485	2.68
6.021728	9.21
4.956905	3.22
8.46559	7.64
7.917886	7.02
5.240093	5.77
6.202464	7.77
5.524043	7.82
4.943965	3.89
6.784618	6.96
7.947692	8.7
7.944196	7.34
5.11832	5.25
8.280319	8.66
6.222147	7.49
4.155554	5.8
3.806458	3.77
6.644681	3.02
8.457001	7.1
6.650654	6.3
6.324234	6.4
6.558037	7.89
4.386772	2.8
6.490677	4.01
7.013005	8.05
9.851599	8.72
8.213381	8.02
4.616276	4.89
4.164497	2.3
7.608745	10.12
8.092259	7.82
8.352655	7.96
5.015561	5.43
5.639773	8.33
4.156357	5.76
8.27178	7.61
2.979779	4.52
5.549389	5.82
4.994928	5.57
5.787954	5.52
5.024029	4
6.220585	7.42
6.040423	4.2
8.048689	7.7
6.999927	6.96
3.383821	6.26
5.507669	5.67
6.32173	8.49
5.264745	4.1
4.740649	4.85
6.288051	7.14
5.40343	7.72
5.917258	6.79
7.715697	7.39
5.856358	5.32
6.397305	7.36
4.631789	3.1
4.311263	4.03
5.475851	5.33
10.20224	11.3
3.487137	5.27
3.243073	4.06
4.468504	4.7
8.660896	5.77
6.021665	5.72
6.956185	7.48
5.335654	6.3
3.988802	3.55
6.469291	6.15
7.556258	8.34
6.690431	5.24
3.971676	4.3
6.046388	3.7
4.275255	2.85
8.307677	7.74
5.917007	5.23
7.782558	7.36
7.502357	6.64
6.583194	5.91
5.991483	5.62
6.978173	5.8
6.42227	5.21
5.749109	4.4
6.079953	7.52
5.899582	7.24
6.596317	6.05
3.715878	3.22
7.145367	7.89
8.357434	7.96
6.681748	6.09
6.329601	4.92
4.893778	9.03
4.188073	5.89
5.180902	5.64
8.047293	8.6
5.11336	5.77
5.111794	7.1
5.577362	6.24
6.391495	5.89
7.971651	6.8
6.459708	6.56
6.870391	6.21
6.556603	5.19
5.802372	4.3
7.703502	8.34
7.323761	8.04
4.472423	4
6.613725	8.96
5.777404	5.53
7.23274	8.15
8.113832	7.77
5.226043	4.31
7.181661	7.48
6.14116	7.06
7.429668	8.52
7.94657	7.1
4.673133	4.57
8.869233	8.4
5.040198	3
6.031164	4.46
11.10431	8.72
4.65595	5.05
6.859365	6.05
6.096403	7
5.243124	5.96
6.327792	7.3
3.86658	3.65
8.671003	8.3
4.104224	2.48
6.539578	8.49
7.761248	6.21
5.334991	8.8
5.796689	6.1
5.614002	7.15
6.149365	4.37
7.359055	9.24
7.713041	6.49
7.370648	8
5.766855	6.04
8.209305	8.05
4.934933	6.13
5.093387	6.95
6.741921	6.42
7.404768	8.7
4.148592	3.3
8.517965	7.43
4.69593	6.8
6.468983	7.89
5.660903	6.62
7.401375	5.74
6.321962	6.63
7.11943	9.26
5.944314	5.4
6.742404	6.62
5.620322	7.46
7.934964	6.77
4.346546	4.76
6.421058	6.66
7.041116	7.59
4.16327	5.09
6.147066	5.25
5.518218	4.67
4.995402	5.05
6.638906	7.8
2.727079	1.31
4.802864	4.03
6.286401	8.52
6.225599	7.19
5.752901	6.4
6.624224	6.33
5.68205	3.76
5.003575	5.7
4.711007	6.66
4.889041	5.64
7.532369	7.92
6.052175	5.66
6.618849	9
6.980535	6.33
5.585995	6.49
3.462541	3.86
8.197162	7.16
7.541653	6.59
6.125258	8.1
4.855194	3.15
5.17738	3.3
8.189827	8.49
8.08371	6.59
6.333514	6.8
5.308106	6.82
7.593562	6.06
9.624338	8.64
5.130324	4.64
7.177918	7.06
6.611953	4.74
6.758276	6.55
8.033092	8.85
8.196438	9.25
7.758474	8.05
7.467757	8.48
4.322031	2.82
5.904165	4.59
4.852533	5.74
6.492916	8.35
5.98207	6.48
4.503478	3.67
5.710308	5.48
7.815033	6.85
7.472738	9.3
6.614519	6.66
7.688632	7.14
6.138639	5.18
6.753241	6.46
6.861494	6.41
6.616492	7.57
6.228786	5.85
8.495352	8.3
6.387994	6.7
8.100191	6.59
7.4288	7.42
4.724869	4.8
5.515072	4.94
6.7936	5.59
7.606052	7.96
7.701932	6.17
5.960925	4.42
4.513809	5.03
7.946261	8.51
6.799319	5.6
6.466831	7.48
9.14067	8.3
8.386648	7.19
8.093926	6.51
6.356959	6.74
7.035637	6.18
4.539599	7
6.579587	6.48
5.12565	5.03
5.136574	4.94
8.367098	7.55
8.328421	9
5.45171	5.89
6.586944	6.62
4.09651	5.35
4.785107	5.17
7.563478	9.39
4.596703	3.4
7.881955	6.38
8.1134	6.55
6.451088	6.55
4.196028	3.48
6.605082	5.8
6.347912	5.46
3.759414	3.82
8.928812	5.85
6.650646	5.75
5.876796	6.82
8.406513	7.3
5.24161	5
6.012604	5.16
7.6268	6.81
6.656706	7.01
8.012989	7.05
6.000784	5.47
7.955402	6.99
8.519362	6.85
5.880599	6.96
5.435828	5.48
6.31275	6.29
5.942646	4.42
7.124554	6.97
7.115089	6.96
5.978489	3.3
6.215475	6.28
6.124022	6.55
6.040828	4.25
4.91269	4.85
7.666631	11.02
5.969912	5.51
8.225573	8.12
4.378779	3.77
6.294552	4.35
6.664058	6.39
7.101751	8.03
8.41216	7.77
5.245964	4.59
6.569616	7.05
7.202767	5.94
5.430223	4.03
4.82869	6.28
4.829545	4.76
6.8865	7.96
9.708855	6.59
4.659791	3.31
5.747864	5.82
7.574298	8
5.967338	6.6
5.065681	8.62
8.353951	9.42
5.573158	4.36
5.025263	5.26
6.391477	7.77
5.874681	5.25
4.312785	2.89
9.349866	9.49
7.268092	8.61
7.138901	4.66
8.562439	7.69
7.300396	5.76
5.931159	4.67
8.879416	8.64
3.411716	3.29
4.535407	3.8
6.111462	5.96
6.698359	6.7
7.956066	7.6
7.000487	5
4.870649	4.7
4.616619	4.62
8.219823	8.39
8.011805	4.6
7.285679	8.05
7.272145	7.7
4.61012	7.13
6.305937	6.15
8.811825	7.85
7.86815	9.7
8.878076	7.46
3.541865	1.11
4.566273	4.68
4.212077	3.57
6.508125	7.23
7.431806	8.85
6.938624	8.01
7.253263	7.22
7.355542	8.79
6.375747	8.2
6.695549	7.68
7.944026	6.58
6.683074	7.6
8.44037	8.32
7.959402	11
6.506616	8.85
5.720062	3.63
6.729031	5.38
7.020399	7.29
7.116715	5.35
3.50806	2.82
8.629059	7.28
5.74878	5
8.067407	6.92
4.690706	3.15
7.324433	6.64
6.993254	6.4
4.683186	4.6
4.911495	2.16
6.666271	6.07
4.46493	3.36
7.838991	8.01
8.047462	7.34
5.302967	4.11
8.22724	5.96
7.538013	7.8
5.562781	6.99
7.833779	8.48
7.402313	7.43
5.37012	3.6
4.899788	4.42
5.873945	7.96
4.69557	9.06
8.647631	7.43
5.031876	3.27
6.646335	7.41
8.185991	8.97
7.587684	8.89
7.314807	7.96
8.043934	7.48
4.816103	5.03
5.809019	8.28
7.870645	9.12
5.069669	5.06
4.990455	4.59
5.716114	6.71
5.326461	7.77
4.720943	5.04
8.113796	6.37
7.881128	6.46
6.213254	8
6.523127	4.33
6.18377	5.06
7.761135	7.14
5.571899	4.17
8.15616	6.66
5.793416	5.82
5.292142	4.34
5.980017	4.02
6.773372	5.13
5.554806	6.3
6.547613	6.29
4.440903	9.15
4.948857	7.41
6.367726	7.35
4.285025	3.49
4.296017	3.2
6.560083	6.44
5.043143	4.77
5.347685	6.08
8.356585	5.75
4.583867	6.07
7.445008	4.25
6.384139	8
4.866038	4.3
6.821965	3.36
5.984434	5.89
7.610988	7.47
3.909817	3
7.534996	8.55
7.77798	7.59
7.27903	8.25
5.375554	6.8
7.712515	8.3
8.265334	7
4.613346	4.71
6.226474	4.74
6.148924	5.39
3.480652	5.66
5.996214	5.7
7.936785	7.56
5.367296	3.1
4.238694	4.86
6.517775	4.3
6.914242	5.13
3.389334	5.4
5.721733	4.94
5.994476	8.19
6.224398	7.06
7.627086	8.19
4.294654	4
6.35001	4.8
6.466669	5.46
8.250175	9.52
4.832324	6.19
6.140883	7.8
6.805524	7.78
8.644704	7.98
9.53952	7.38
7.074536	6.66
7.151603	5.89
6.259199	7.72
4.109503	4.61
7.03827	7.8
5.49337	5.46
4.303104	3.64
3.483857	7.11
6.405577	3.33
7.686608	8.99
4.535057	6.31
5.904382	5.97
6.66779	6.68
6.82041	8.14
4.677482	6.2
6.22291	8.22
6.349653	6.68
8.341632	9.22
6.575633	6.89
5.7102	4.89
4.198379	4.68
5.556774	6.82
7.437055	4.92
7.027221	7.07
5.686268	7.3
6.815778	7.56
7.17473	5.93
6.274083	7.96
5.873892	7.38
5.667747	7.92
5.484451	4.6
7.095637	5.97
6.604149	4.73
9.323671	7.47
10.08503	9.93
7.317428	7.7
3.493863	4.02
4.473042	3.39
4.058318	4.48
6.620918	6.7
6.144872	5.8
6.060323	4.77
7.749057	5.65
7.710438	7
4.044645	4.61
4.304158	3.96
7.93639	8.72
2.505064	2.92
5.797559	9
4.648907	4.72
7.31897	5.85
2.709825	4.64
7.307965	7.85
4.767334	4.47
3.282377	5.82
6.357226	5.07
5.806159	8.4
10.47673	10.6
7.238228	7.38
5.150517	7.17
6.694333	8.97
5.10644	5.66
7.735319	6.71
6.959917	6.47
7.001839	6.57
8.726057	7.72
9.06145	8.22
5.606481	6.23
4.582934	2.74
8.034737	5.57
8.441516	8.11
6.968413	5.82
5.168975	5.57
5.849732	6.55
7.629816	5.67
6.645146	6.08
5.632389	6.7
5.665927	4.16
5.916506	2.24
9.499702	8.12
5.298426	7.29
8.519814	6.35
7.624712	7.92
8.206555	9.77
7.957658	6
6.704194	5.91
7.181467	5.35
3.969709	3.8
5.291962	5.46
9.315702	7.89
8.002521	9.4
4.465857	2.18
8.761477	6.22
7.49341	8.3
5.505573	6.21
5.673535	5.41
4.497248	5.21
4.781878	5.82
6.879618	9.92
7.231603	6.92
7.136258	6.6
5.371529	5.89
7.606131	6.9
6.293005	8.15
7.890545	7.52
7.57288	6.49
5.694443	7.26
8.95277	10
7.226192	6.3
6.578486	9.46
7.272676	6.38
6.565125	6.3
3.503204	6.15
6.827882	8.8
6.913989	5.47
4.727165	3.52
6.468451	6.96
8.804391	7.22
7.059982	7.4
4.223675	3
8.728146	11.52
3.781462	6.09
7.880538	8.03
5.042595	6.28
4.917156	4.26
5.978125	6.8
5.166203	3.51
4.467657	5.06
7.537607	9.03
5.75922	6.56
8.020684	7.66
6.726568	5.05
7.084981	8.4
5.311522	6.19
4.55531	4.3
7.743662	7.09
7.065208	7.06
6.345423	7.6
7.914975	6.71
5.579292	7.12
4.333009	5.66
7.027794	7.48
5.77783	6.57
4.349892	4.55
5.406135	4.49
7.14835	6.33
5.365064	5.24
8.715765	9.24
2.81131	6.52
7.160411	8
5.383841	6.51
6.560439	4
8.947569	8.1
4.223352	2.89
5.416699	5.1
6.828507	7.09
6.119712	4.24
5.169161	5.11
4.949346	5.7
6.962709	7.85
5.525579	5.96
8.540991	8.3
6.709493	7.34
7.171806	7.33
5.857684	8.24
6.07795	7.34
6.92272	8.66
5.160907	5.08
7.761887	7.47
6.81102	7.68
7.888699	8.52
5.029564	6.4
4.08503	3.24
3.999355	2
4.43152	3.27
8.669783	8.74
2.6556	4.92
4.225734	5.84
5.130124	4.05
6.072149	6.05
4.833712	1.49
8.261469	7.44
8.243605	7.85
4.12607	3.91
7.138972	6.49
6.771727	6.22
6.211961	6.3
6.700108	6.01
5.379494	3.65
5.528946	5.7
5.37241	5.77
6.664715	7.36
7.227135	7.64
7.005918	6.44
7.306099	6.15
5.309801	5.7
6.928362	6.34
6.052048	8.46
6.609136	6.06
4.977343	7.96
8.372042	9.7
5.102044	4.62
7.079411	9.05
3.02439	2.15
8.421987	11.13
8.357482	10.1
10.07258	10.59
6.993297	6.64
5.303155	5.74
6.806017	8.96
5.342542	6.71
7.791055	9.7
5.388869	3.7
8.119841	6.72
4.127891	4.28
4.051423	2.35
4.380827	4.64
8.296411	8.82
7.63362	9.7
5.896627	5.44
8.272274	8.15
5.455814	5.12
7.466921	7.74
7.195651	5.66
8.685429	7.66
4.66437	4.42
6.230577	8.54
5.450685	7.09
8.113104	8.1
7.938108	7.69
7.707486	6.1
5.997415	7.76
8.017276	8.4
6.658797	7.03
8.785124	8.2
5.525452	5.43
7.783697	7.89
4.022275	3
4.117311	7.68
7.055946	7.46
4.72451	4.31
4.374583	2.77
6.343316	5.11
7.30421	6.82
5.735882	7.54
6.879517	9.16
7.551645	6.96
7.772299	5.63
5.364328	5.77
5.553685	5
5.883398	6.71
4.829298	5.49
5.878479	5.9
6.515842	6.21
8.081968	5.7
7.667245	6.72
7.185397	11.52
8.156492	6.55
5.256267	4.17
6.843064	3.35
7.373619	5.6
2.853099	1.31
5.694031	5.89
6.264067	5.82
6.442251	6.6
4.826104	3.96
5.688348	6.31
5.716123	9.42
8.073286	7.8
4.88904	2.72
5.147756	6.66
7.544479	7.8
4.01887	5.24
5.537697	4.82
6.329998	4.07
7.392757	8.3
5.84232	5.89
6.975373	3.86
6.933575	6.78
7.224035	9.03
5.969366	5.98
8.622114	7.94
6.74379	7.4
5.423694	7.33
5.084633	10.53
7.18234	8.66
7.597795	8
6.787575	5.03
4.000083	1.45
5.315525	4.56
6.101269	7.4
6.833226	5.12
6.901984	6.92
8.372117	9.06
8.164434	7.03
8.006873	7.07
5.780907	5.67
8.521498	9.2
6.149305	8.44
6.25448	7.26
7.712031	6.4
6.937696	7.8
6.861144	5.74
7.591234	6.33
6.910336	6.57
6.702438	4.5
5.870839	8.15
5.278855	3.87
8.072172	6.89
5.839686	5.33
5.566576	5.26
7.742091	6.68
6.710866	8.74
4.645676	4.11
7.706059	7.31
8.438086	7.37
4.556523	3.61
5.671301	6.64
7.395376	7.8
5.613385	7.22
4.908685	3.42
7.450917	8.1
6.56564	7.37
4.06482	5.44
5.767254	7.65
7.594584	6.11
4.408299	3.79
4.967288	4.18
6.697608	3.79
7.73139	5
7.492646	7.34
6.310065	4.3
8.434471	7
7.208552	7.35
5.250623	5.48
6.233397	6.44
5.329661	4.61
8.922174	7.49
7.827013	8.7
8.733235	9.07
6.781633	8.72
8.00313	9.41
7.606198	8.7
7.790615	8.3
5.685141	5.37
7.792504	8.66
7.848055	4.03
8.115926	7.28
7.190368	8.17
4.236615	4.23
8.796134	10.24
7.545633	6.54
5.412372	5.96
6.455079	6.89
5.550691	6.68
5.43445	5.74
5.465439	5.54
5.088688	7.17
8.060969	8.06
5.100022	4.63
6.561399	8
3.976422	2.24
6.870684	6.46
5.912347	5.35
5.695494	6.23
8.498426	10.72
6.852088	8.47
5.987948	5.47
7.639852	10.02
7.400865	7.01
7.472398	5.46
8.366025	8.28
10.21816	11.3
5.257706	4.19
7.169146	8.59
7.548121	8.66
7.251915	6.15
5.795983	6.55
7.912865	7.14
6.57437	8.8
4.30161	4.62
8.574398	7.23
5.883904	4.82
6.427186	7.64
6.634581	4.72
8.646829	10.7
8.205376	8.55
8.797255	7.08
7.170486	5.16
6.308973	5.03
5.666762	5.7
7.311991	7.96
4.960886	3.73
8.084967	11.22
9.30858	8.05
8.049297	8.66
4.573607	5.84
8.009281	6.8
8.537053	8.48
7.830386	5.65
6.949367	7.1
7.899189	7.66
9.068855	8.14
7.845765	8.69
7.206948	5.15
9.447824	6.99
6.976704	4.96
5.312895	4.12
5.062581	5.74
8.019762	6.89
5.512037	4.42
4.715187	5.2
7.192596	6.36
8.324348	7.59
6.899583	5.46
6.810174	6.36
5.154468	4.82
6.690875	6.46
7.805051	7.37
7.299334	7.7
5.387976	5.03
5.172503	3.39
3.8934	3.52
8.010694	8.59
3.868884	3.81
7.704919	6.92
6.270798	4.84
7.725039	7.42
7.269404	7.77
3.791113	4.16
10.32631	10.82
5.843608	4.58
6.210055	5.95
3.633622	2.3
7.339119	6.9
6.569158	8.28
8.143146	6.39
7.390626	9.1
5.372645	6.21
4.5637	3.77
7.40415	6.8
5.027958	4.2
5.545215	8.52
7.630033	7.43
8.62396	6.73
4.732908	4.41
7.408442	7.96
4.929102	5.68
5.518545	5.13
6.41557	5.62
7.170118	6.74
8.341515	6.78
6.174859	5.09
6.142085	4.63
7.459587	8.6
6.937868	6.37
5.982963	5.23
6.890423	7.62
6.59782	9
7.331126	5.52
6.34826	7.05
7.860312	8.77
7.814149	8.66
4.546358	4.01
7.406098	7.23
5.342693	3.74
5.259163	3.3
7.048567	6.55
8.028854	5.85
5.024172	6
5.198979	5
5.131463	7.37
6.47978	6.3
7.141171	7.84
8.660834	8.97
8.051936	6.24
4.43928	3.52
6.28123	5.12
5.230515	5.54
7.295947	7.7
5.213915	4.93
5.994848	6.64
5.118361	5.72
4.137661	4.54
6.985541	9
5.378254	4.3
5.577132	5.74
6.009045	5.34
6.382198	5.55
7.535049	7.5
8.654484	7.41
4.837209	6.88
9.071426	7.7
7.320816	7.96
5.155584	6.82
2.42757	4.7
4.743881	6.94
5.756207	6
4.603142	4.3
7.003331	7.95
7.172459	9.15
6.987853	9.31
6.272326	6.45
7.24974	9.24
4.071276	3.7
7.505532	8.4
5.794824	4.01
5.513384	5.19
7.809066	7.42
5.105512	6.08
4.23597	2
5.998142	6.77
8.272729	7.18
6.038981	5.55
6.096441	6.36
7.208382	5.55
5.93207	5.61
7.278897	9.3
7.42545	7.68
4.205447	3.8
4.566907	6.4
8.065864	9.62
2.665713	1.31
6.342381	7.19
7.998761	7.74
5.670714	5.57
5.481726	5.04
5.205816	5.68
5.789745	4.68
7.763836	7.76
5.068791	5.7
7.975009	8.4
4.615296	5.77
7.759542	8.85
8.42617	8.19
7.009792	5.77
5.292081	3.51
5.449877	5.21
8.209092	7.12
8.259228	7
7.223673	7.92
8.170949	7.31
5.744715	7.27
6.61168	5.38
7.502878	6.67
8.433357	9
6.256077	4.89
9.312195	9.51
4.997118	5.09
5.291688	8.33
4.110547	4.24
3.045858	2.6
5.987948	5.52
5.426304	7.54
7.69995	7.77
7.844684	8.3
5.167736	6.21
9.335185	9.8
8.224649	6.38
5.608132	7.68
7.370831	6.47
7.975715	6.76
9.386924	7.7
8.398771	6.29
6.137522	5.89
7.041389	7.16
5.510558	7.84
5.102818	4.26
5.403208	6.43
7.730069	6.25
7.055272	8.52
3.051875	4.49
7.755282	7.85
8.108581	7.11
8.141083	9.46
4.759476	5.24
8.375961	7.7
5.341888	7.37
6.700642	7.47
4.467913	6.34
6.505219	7.52
6.036155	5.8
4.899955	3.44
6.725123	6.57
5.034887	5.82
8.479782	8.4
7.421637	8.52
7.955139	6.09
5.193228	4.84
6.292446	8.3
4.660461	5.72
8.054118	7.91
7.997275	9.4
3.686488	4.71
5.475067	4
7.740985	7.23
3.670252	7.52
5.863155	4.59
5.112918	5.22
5.92346	5.86
10.85571	9.32
6.404893	5.8
4.301048	4.77
7.695559	7.3
9.172416	8.37
2.770902	3.6
6.323523	7.05
5.795024	10.47
7.838917	4.89
4.432714	4
7.763573	6.7
8.14226	7.62
7.231648	5.14
5.375441	5.51
5.532972	5.41
7.774443	8.22
7.796837	5.91
6.54413	7.51
8.468564	6.46
7.619633	8.3
7.34293	9.96
6.978749	8.32
5.307153	4.14
6.165447	6.38
6.514349	6.49
6.199201	7.31
5.433917	6.87
5.26026	3.55
7.503247	5.7
4.812982	6.96
8.203159	8.49
2.761248	5.03
5.906663	7.77
7.176472	7.17
6.813126	5.34
4.888278	5.82
4.95796	4.1
6.710648	5.8
4.536223	7.27
5.912725	5.66
3.763035	1.74
8.174259	6.82
6.009517	6.82
6.563658	8.21
5.744239	12
8.504719	8.24
5.748657	5.15
5.816485	4.85
4.015289	9.64
5.507006	4.15
7.425911	8.46
8.442864	8.89
5.215694	4.82
7.921529	6.72
7.167305	6.72
7.092839	8.68
5.950909	4.77
7.730714	5.25
8.405291	8.6
3.932647	4.39
7.810191	9
8.019524	11.52
9.282413	8.64
5.481191	3.61
7.128611	5.97
5.474492	6.44
7.403747	6.71
5.47431	4.8
5.966827	7.1
5.98335	8
6.976388	8.3
8.502774	5.92
4.366625	6.49
7.548904	8.3
4.781487	5.54
4.453469	4.04
8.743927	9.52
6.913806	6.04
8.441006	9.17
[truncated: 2,359 more rows]
