# Supplementary material for: An electron-density point-cloud framework for robust protein-ligand interaction prediction
Source: Nat Commun. 2026 Jun 11;17:7424. doi: 10.1038/s41467-026-74196-5 (PMC13408660; doi:10.1038/s41467-026-74196-5)
Supplement: Supplementary file 5 — Source Data [file 41467_2026_74196_MOESM5_ESM.zip › Source Data_rev/figure4/c/cluster.csv]

pdbid	time_seconds
11gs	1.73154
13gs	1.56223
16pk	1.10467
1a07	1.61113
1a08	1.67486
1a09	0.59428
1a0q	1.90893
1a0t	1.1728
1a1b	1.29509
1a1c	1.96287
1a2c	1.71448
1a37	1.14604
1a3e	1.07256
1a42	0.76153
1a46	1.68951
1a4g	1.30634
1a4h	1.71169
1a4m	0.77543
1a4q	1.69381
1a50	1.25674
1a52	1.82128
1a5g	1.19887
1a5h	1.40681
1a5v	0.93044
1a61	1.51853
1a7c	1.56138
1a7t	1.29124
1a7x	1.8031
1a85	1.22394
1a86	1.56955
1a8i	0.99344
1a8t	1.29121
1a9u	0.90462
1abf	0.82175
1abt	0.67969
1acj	1.96543
1ad8	0.88358
1af2	0.37
1af6	1.50772
1agm	1.94598
1agw	1.66485
1aht	0.96529
1ahx	1.40814
1ahy	1.82625
1ai6	1.81198
1aj6	1.73542
1akq	0.87314
1akr	1.04428
1akt	1.38051
1aku	1.61064
1akv	1.20919
1akw	0.93073
1al7	1.88889
1al8	1.05121
1amn	1.71929
1anf	1.79088
1ao8	1.77198
1apb	1.087
1apw	0.88467
1aq1	1.24108
1aq7	1.32289
1aqc	0.87446
1aqi	1.03642
1aqj	1.77962
1at5	1.04338
1at6	1.6535
1au0	1.64826
1au2	1.85149
1auj	1.92109
1avd	0.95579
1avp	0.78617
1aw1	1.5575
1awf	0.68159
1awh	1.28115
1awi	1.40984
1ax1	1.41232
1ax2	0.91094
1axr	1.4724
1axs	0.92534
1axz	1.59078
1ayu	0.80636
1ayv	1.4834
1aze	0.92279
1azg	0.20644
1azl	1.19171
1azx	0.81122
1b0f	0.8944
1b11	1.03759
1b2i	1.03731
1b2m	1.19364
1b39	1.61534
1b42	0.51603
1b4d	1.73217
1b56	1.7237
1b5g	0.73658
1b6m	0.78066
1b6p	1.21162
1b74	1.56874
1b9s	1.08572
1b9t	1.38617
1b9v	1.48542
1ba8	1.23296
1bap	1.05111
1bb0	1.74667
1bbz	0.8126
1bcj	1.50275
1bdl	1.78661
1bdr	0.72669
1bgo	1.26482
1bil	0.67688
1bim	1.00476
1bio	1.03076
1biw	0.84626
1bji	0.97617
1bjr	1.28478
1bkj	1.59581
1bkm	1.73605
1bky	0.71621
1bl4	1.6518
1bl6	1.23594
1bl7	1.10289
1bm2	1.3707
1bm6	1.50321
1bmb	0.58591
1bmk	1.56583
1bmm	0.92942
1bmn	1.91636
1bmq	1.2495
1bnm	0.88587
1bo5	1.8129
1bq3	1.09057
1bqm	1.74799
1bqn	1.26057
1bqo	0.96832
1br5	1.84823
1br8	0.81863
1bra	1.89003
1bsk	1.03294
1bt6	0.19653
1btn	1.04833
1bug	1.26781
1bux	0.9272
1bwn	1.86793
1bxl	1.25496
1bzf	1.31855
1bzh	1.02343
1bzs	0.95971
1c12	0.51997
1c29	1.02327
1c2t	1.23467
1c3b	1.60934
1c3e	1.20356
1c3i	1.95355
1c3r	1.32509
1c4v	1.64673
1c4y	1.89848
1c50	1.77525
1c5f	1.8135
1c6y	1.36025
1c7e	0.8075
1c7f	1.90248
1c85	0.51376
1c8k	1.9483
1c8l	1.30968
1c8v	1.82689
1c9d	1.76729
1ca8	0.79907
1caq	1.35821
1cbr	0.99592
1ce5	1.32128
1cea	0.75522
1ch8	1.72036
1ci7	1.22007
1cil	1.44756
1cim	1.5016
1cin	1.27652
1cj1	1.24649
1cka	0.57298
1ckb	1.75617
1clu	0.84771
1cp6	1.77155
1cpi	0.79134
1cqp	1.58325
1cr6	1.61069
1cs4	1.05905
1csi	0.85092
1csr	1.06629
1css	1.13624
1ct8	1.95105
1ctr	1.71587
1cw2	1.06637
1cwb	0.52285
1cwc	0.27164
1cx9	1.27932
1cyn	0.37717
1czc	0.93065
1cze	1.5929
1czk	1.65953
1czl	1.25552
1czo	1.5157
1czq	0.30273
1czr	1.38017
1d04	1.50249
1d1p	1.01405
1d2s	1.03088
1d3q	1.88061
1d3v	1.29489
1d4t	0.88287
1d4w	1.72875
1d5j	0.98842
1d5r	1.3362
1d6n	1.60723
1d6s	1.56436
1d7x	1.34356
1d8e	0.50985
1d8f	1.62514
1d8m	0.98052
1db1	1.1032
1db4	1.07041
1db5	0.90662
1dbb	1.73304
1dbj	1.35623
1dbk	1.55369
1ddm	0.59891
1dfo	1.60303
1dg9	1.04646
1di8	0.8577
1di9	1.1885
1dis	1.19458
1dkd	0.77904
1dm2	1.5894
1dmb	0.71056
1dmt	1.93298
1doj	1.38053
1dpu	1.37109
1dqx	1.03696
1dth	0.76926
1dtq	1.0894
1dtt	0.94907
1dub	0.83928
1dva	0.64846
1dwc	1.63422
1dwd	0.86631
1dx6	0.72252
1dxp	0.2241
1dzj	1.75589
1dzm	1.70596
1dzp	1.30122
1.00E+00	1.03376
1.00E+02	1.84723
1.00E+03	0.49677
1.00E+06	1.55489
1e1y	1.15143
1.00E+34	0.93376
1.00E+37	1.21955
1.00E+55	1.28982
1e5a	1.49896
1.00E+72	0.96678
1e8h	1.3672
1e9h	0.93085
1eas	0.84161
1eat	1.38035
1eb1	0.54175
1ebg	0.7627
1eed	1.19142
1eef	1.27778
1eei	1.72714
1efi	0.90667
1eix	1.20728
1ej4	0.44748
1ek1	1.39077
1ek2	1.77288
1ekb	0.96212
1els	0.64857
1em6	1.90557
1ent	0.65932
1eoj	0.49547
1eol	0.742
1eou	1.51413
1epp	1.86352
1epq	1.47107
1ero	1.60337
1erq	1.32269
1err	1.64187
1esz	1.48503
1ets	1.19993
1ett	1.16097
1etz	1.79427
1eub	1.15516
1eve	0.75295
1evh	1.64596
1ewj	1.82661
1exv	1.03775
1exw	1.64244
1ezf	1.46889
1f0q	0.792
1f1j	1.39698
1f28	0.7557
1f2o	0.74374
1f2p	1.32459
1f3j	0.21752
1f40	1.5475
1f47	0.3989
1f4y	0.88445
1f7b	1.0484
1f8a	1.30007
1f90	1.05949
1f92	1.48248
1f9e	0.96331
1f9g	0.50699
1fax	1.27148
1fbm	1.22849
1fd7	0.80606
1fdq	1.94663
1fe3	0.75742
1ff1	1.8152
1fgi	1.78169
1fhr	0.54396
1fig	1.55115
1fj4	1.23121
1fl6	1.4105
1flm	0.85138
1fls	0.86602
1fmb	1.74345
1fo2	1.92646
1fo3	1.93877
1fpi	1.05943
1fpp	1.55997
1fpy	1.04184
1fq4	1.91678
1fq6	0.69526
1fq7	0.83278
1fq8	0.71648
1fsg	1.62439
1fsw	1.91474
1fsy	0.76362
1ft4	0.89841
1fta	0.91486
1ftj	1.48938
1ftk	0.76783
1ftl	1.91649
1fv9	1.00914
1fvt	1.25271
1fvv	1.71214
1fw0	1.46484
1fwe	1.00623
1fwu	1.54716
1fwv	0.98195
1fyr	1.33402
1g05	0.84033
1g1e	0.44834
1g27	1.4041
1g2a	0.706
1g2m	0.81065
1g37	1.70436
1g3b	1.23459
1g3c	0.89166
1g3f	0.4733
1g3m	1.2739
1g49	0.9171
1g4j	1.47541
1g4k	1.8332
1g50	1.26695
1g5f	1.2364
1g5s	1.02641
1g6g	1.77648
1g6r	0.39483
1g6s	1.80051
1g7p	0.9842
1g9a	1.16747
1g9b	0.93583
1g9c	1.29552
1g9d	1.12705
1g9r	1.69678
1g9s	1.96705
1g9t	0.96738
1ga8	1.10128
1ga9	1.37901
1gag	0.59905
1gah	1.70748
1gbq	0.58829
1gbt	1.393
1gca	1.30938
1gcz	1.00757
1gfw	1.52092
1gfz	1.10618
1ggd	1.44012
1ggn	1.62589
1gi6	1.79751
1gi8	1.35763
1gi9	1.10614
1gj4	0.9099
1gj5	0.87781
1gj7	1.07879
1gj8	0.92027
1gja	0.77625
1gjb	1.61885
1gjd	0.75958
1gmy	0.79325
1gni	0.956
1gnj	1.80228
1gny	0.91417
1gpy	1.93831
1gqs	0.7075
1gsf	1.44475
1gsz	0.91602
1gt1	1.05266
1gt3	1.95274
1gt4	0.98439
1gt5	1.29353
1gu1	1.05828
1gu3	0.69881
1gui	0.59766
1guw	0.16528
1gux	0.14316
1gvk	1.00604
1gvu	1.60219
1gwm	0.5262
1gwq	1.01631
1gwr	1.7349
1gww	1.67212
1gx0	0.72334
1gx4	1.74319
1gym	0.89476
1gz3	1.77294
1gz9	1.9356
1gzc	0.98247
1gzg	1.82183
1gzv	1.07064
1h00	1.01622
1h01	1.94957
1h07	1.14801
1h08	1.05622
1h0r	1.69428
1h0w	0.82381
1h1b	1.41699
1h1d	1.55124
1h1h	1.16976
1h1p	1.36914
1h1q	1.61741
1h1r	1.5376
1h24	1.75066
1h25	0.95719
1h26	0.60004
1h27	1.07937
1h28	1.08663
1h2u	0.81059
1h35	1.29458
1h36	1.05113
1h37	1.01061
1h39	1.24144
1h3a	0.91284
1h3b	1.27483
1h3c	1.0923
1h3h	0.92977
1h4n	0.70331
1h5u	0.98327
1h60	1.49102
1h61	0.96331
1h62	1.11169
1h6e	0.93648
1h79	1.0432
1h7a	1.6107
1h8l	1.83376
1h8s	1.7598
1h8y	1.28528
1h9l	0.94951
1h9z	1.2307
1ha2	1.92581
1haa	0.11593
1hbj	1.25562
1hc9	0.97236
1hdt	0.12448
1hef	0.64786
1heg	1.12054
1hge	1.61992
1hgi	1.60307
1hgj	1.07614
1hgt	0.76355
1him	1.70497
1hiv	0.88334
1hiy	0.92685
1hk1	1.50001
1hk2	1.32335
1hk3	1.31218
1hk5	1.03758
1hkj	1.35392
1hkk	0.70733
1hkm	1.27141
1hlf	1.30504
1hn2	1.03774
1hnn	1.03584
1hp0	1.47237
1hq5	0.91587
1hqf	1.70621
1hqg	0.7683
1hqh	1.89759
1hrn	1.97022
1hs6	1.93489
1hsg	1.25712
1hte	1.43253
1htf	0.80894
1htg	1.9132
1hti	0.87645
1hty	1.39585
1hv5	1.26716
1hvy	0.94778
1hww	0.59113
1hxk	0.95918
1hy7	1.78465
1hyv	0.61772
1hyz	0.89385
1i00	1.94729
1i32	0.70016
1i33	1.09604
1i3z	1.8405
1i41	1.63642
1i43	0.76224
1i48	1.38694
1i5d	1.58708
1i6v	1.5495
1i72	1.81312
1i7c	1.21177
1i7g	1.64022
1i7i	1.22638
1i7m	0.83023
1i80	1.24708
1i8h	0.97592
1i8i	0.11028
1i8j	0.73208
1i8z	1.23673
1i90	1.55998
1i91	1.26404
1i9l	1.49257
1i9m	1.45568
1i9o	0.88589
1i9q	1.06173
1iau	1.0592
1ibc	1.9331
1ibg	1.83653
1icj	0.67161
1ida	1.4774
1idb	1.51799
1idg	0.96553
1iem	1.79426
1iep	0.94531
1iew	1.95984
1ih0	0.73799
1iht	0.98621
1ihy	1.01835
1iig	1.5763
1ijr	1.42844
1ikv	0.90829
1ikw	1.8754
1ikx	1.02459
1iky	0.98955
1il3	1.3244
1il4	1.50377
1il5	1.50766
1il9	1.82651
1ilh	0.75928
1ilq	0.49674
1imx	1.26007
1inc	1.55034
1ind	0.71999
1inf	0.98135
1ing	0.63433
1inh	0.92397
1inq	1.54644
1iq1	0.82581
1irs	0.93584
1is0	1.94976
1it6	1.93899
1iup	1.27047
1iwq	0.70353
1iyl	1.52572
1j07	1.69725
1j15	0.67262
1j19	0.20363
1j1a	1.80752
1j4k	1.78686
1j4p	0.65237
1j4q	1.01329
1j5i	1.15847
1j7z	0.60626
1j80	1.04303
1j81	0.94742
1jbd	0.2854
1jd0	1.60129
1jd5	1.73038
1jd6	1.70017
1jdj	1.79668
1jfh	0.96858
1jg0	1.00181
1jh1	1.31077
1jif	0.64672
1jii	0.87431
1jij	1.95786
1jik	0.9953
1jil	0.9722
1jiz	1.05143
1jj9	1.36353
1jje	1.95177
1jjk	1.4726
1jjt	1.90802
1jk7	1.65158
1jld	1.12788
1jlq	1.31208
1jlx	1.02671
1jm4	0.88432
1jmi	1.21192
1jmq	0.55235
1jn2	1.11666
1joc	1.7592
1joj	0.51566
1jp5	1.7881
1jpl	1.80168
1jq3	0.88531
1jq9	1.58184
1jqd	0.81123
1jqe	0.77668
1jr1	1.09624
1jrs	1.71694
1jt1	1.4713
1jtq	1.50387
1juf	1.58898
1juj	1.77012
1juq	0.79138
1jut	1.00227
1juy	1.06151
1jvp	1.23886
1jwm	0.44407
1jws	0.67998
1jwt	0.82841
1jwu	0.13594
1jyc	1.05406
1jyi	1.22449
1k03	1.41733
1k06	1.02871
1k08	1.66002
1k1p	0.9462
1k2i	1.78119
1k2v	0.90895
1k3n	0.6367
1k3q	1.00506
1k3t	0.3981
1k9q	1.14393
1k9r	0.8831
1ka7	0.13302
1kak	1.37169
1kat	0.50791
1kc5	1.69544
1kcs	0.81433
1kds	1.71147
1kdv	1.45492
1kdw	1.50107
1kdy	1.83234
1ke0	0.73643
1ke3	0.96676
1ke5	0.91885
1ke6	0.88023
1ke7	1.25713
1ke8	1.58502
1ke9	1.02246
1kf0	1.49432
1kf6	1.08683
1kfy	1.16312
1kkq	1.89686
1kl3	1.49446
1kl5	1.55458
1klg	1.01958
1kll	1.56607
1klu	0.34268
1kmv	0.95506
1kna	1.78746
1kne	1.61684
1kqb	1.41322
1kr3	0.9195
1kti	0.56062
1ktt	1.08321
1kv2	1.36844
1kvo	0.75451
1kwq	1.55422
1kwr	0.96634
1kyn	0.96797
1kz8	1.01736
1l0a	1.1106
1l2s	1.03935
1l2z	1.73016
1l5q	1.8705
1l5r	1.18802
1l5s	1.77287
1l6m	1.31296
1l6s	1.5162
1l6y	1.53838
1l7x	1.63933
1la3	1.58588
1lb6	0.68569
1lcj	0.87102
1ld7	1.24583
1ld8	0.71713
1leg	1.40612
1lek	1.0851
1lev	0.9191
1lf3	1.80779
1lf8	1.26737
1lf9	0.76108
1lfo	1.08726
1lhc	1.38315
1lhd	1.45925
1lhe	0.42182
1lhf	0.72731
1lhg	0.90056
1lhv	1.00783
1lhw	0.91192
1ljt	0.86835
1lkx	1.09378
1ll4	0.50485
1llb	1.6878
1lol	1.62212
1lor	1.53454
1los	0.80864
1lox	1.60549
1lq2	1.90098
1lqd	1.14973
1lqe	1.85301
1lqf	1.07808
1lrt	1.25281
1lt5	0.99329
1lt6	0.87926
1lv8	1.58305
1lvc	0.85292
1lvk	1.85118
1lxf	0.84205
1lxh	0.14689
1lzo	1.02576
1m13	0.67415
1m21	1.58032
1m51	1.1394
1m5b	1.34534
1m5c	1.27387
1m5d	1.25978
1m5e	1.94352
1m5f	1.33468
1m6p	1.00189
1m74	0.9183
1m7q	1.64024
1mau	0.93739
1maw	1.74682
1mcz	0.97933
1mdl	1.35884
1me3	1.08345
1me4	1.75764
1me7	0.95515
1me8	0.99675
1mem	1.47176
1meu	0.91016
1mf4	1.13729
1mfg	0.6305
1mhw	0.5604
1mik	0.87028
1mj7	1.40586
1mkd	0.94202
1ml1	1.50228
1mm6	1.53049
1mm7	1.25946
1mmp	1.03299
1mn9	1.97303
1mnc	1.15823
1mns	0.7449
1mpa	1.70342
1mpl	0.71244
1mq1	1.00361
1mqd	0.74574
1mqg	1.84458
1mqh	0.92204
1mqi	1.83996
1mqj	0.85095
1ms0	1.23168
1ms6	1.05509
1ms7	1.8901
1mto	1.00229
1mui	0.39797
1mv0	0.95362
1mwn	0.51121
1mwt	1.18533
1mx1	1.09391
1mxl	0.7716
1mxo	0.74304
1mxu	1.62387
1my2	1.81465
1my3	0.77635
1my8	1.55353
1mzc	1.57959
1mzs	0.81008
1n0t	1.12795
1n1g	0.68852
1n1t	1.03068
1n1v	0.88154
1n2v	0.96562
1n3w	1.86345
1n3z	1.31358
1n43	1.03789
1n4m	1.04196
1n5z	0.7571
1n7i	0.95306
1n7j	0.81356
1n7m	1.21046
1n7t	1.48942
1n8u	1.97413
1n8v	1.08086
1n94	1.08118
1n95	1.08365
1n9a	0.779
1n9m	1.35964
1nax	0.91078
1nc6	1.13236
1nd5	1.41294
1nde	1.83149
1ndj	1.30823
1nfs	1.07362
1ngw	1.95995
1nhg	1.09291
1nhv	1.95362
1nhw	0.97719
1nhx	1.54804
1ni1	0.87227
1nj1	1.12138
1nj5	1.07513
1njb	0.83095
1njf	0.87156
1njj	0.90848
1njt	1.19753
1nju	0.67351
1nkm	0.6383
1nl4	0.90487
1nl6	1.29778
1nlj	0.87916
1nlo	0.72875
1nlp	0.53356
1nmk	1.57238
1nms	1.1122
1nnb	0.85675
1nnk	1.48199
1nnu	0.92316
1no9	1.93877
1noi	1.80215
1noj	1.8474
1nok	0.8207
1nox	0.95273
1npa	0.95171
1npv	1.1486
1npw	1.06764
1npz	1.01302
1nq0	1.04719
1nqc	1.22433
1ntk	1.68452
1ntv	0.93763
1nu1	1.41172
1nu3	1.4484
1nu8	1.78076
1nxy	1.18222
1ny0	1.71897
1ny2	0.78469
1nym	0.97534
1nyx	1.08803
1nyy	1.52384
1nzl	0.55578
1nzq	1.30682
1nzv	1.57199
1o0d	1.06556
1o0o	1.34558
1o2g	1.09455
1o2k	1.86934
1o2p	1.46132
1o2s	1.54836
1o2t	1.08212
1o2u	1.60057
1o2v	1.62666
1o2x	0.90525
1o2y	1.00416
1o32	0.91997
1o34	1.84905
1o37	0.97101
1o39	1.16512
1o3b	0.72601
1o3c	1.41318
1o3e	1.35803
1o3g	0.95099
1o3h	1.51955
1o3k	0.95777
1o3p	0.87703
1o41	0.70179
1o42	1.38968
1o43	1.18128
1o44	0.72274
1o45	1.21771
1o46	0.98628
1o47	0.77782
1o48	1.17338
1o49	0.97537
1o4a	1.18296
1o4b	1.81742
1o4d	1.00928
1o4e	1.19198
1o4f	1.58793
1o4g	0.97116
1o4h	1.91142
1o4i	1.22752
1o4j	1.59166
1o4k	0.966
1o4l	1.8679
1o4m	1.3132
1o4n	1.04548
1o4o	1.82673
1o4p	1.26213
1o4q	1.19347
1o4r	1.93886
1o5f	0.86079
1o5m	0.74292
1o5p	1.87615
1o6h	1.06998
1o6i	0.9258
1o6q	1.34228
1o6r	0.97753
1o79	1.96885
1o8b	1.01864
1o9d	0.94338
1o9e	0.78698
1o9k	0.36216
1oai	0.73251
1oay	1.94805
1obx	1.58999
1ocn	1.93562
1ody	0.5683
1oe0	1.49509
1oe7	1.82233
1oeb	0.70002
1ofz	0.71487
1ogu	0.88018
1oh4	0.63925
1oi9	1.34833
1oim	1.70809
1oiq	1.78688
1oir	1.56983
1oit	0.87776
1oiu	1.44072
1oiy	1.06928
1oj5	0.99096
1ok7	0.74469
1oko	1.5715
1okv	0.60228
1okw	1.9672
1okx	0.89573
1oky	1.35008
1okz	0.90743
1ol1	0.6826
1ol2	1.70968
1om2	0.89551
1om9	1.13906
1ong	1.72805
1onh	1.97006
1onp	1.88402
1opi	1.16327
1oq5	1.58205
1oqp	0.39117
1orw	1.6929
1osg	0.5365
1osv	0.83974
1oth	1.00775
1ouk	0.65726
1ouy	1.9627
1ov3	1.09175
1ove	1.31126
1ow4	1.73894
1ow6	0.44635
1ow7	0.75018
1ow8	0.78621
1owd	1.07452
1owi	1.14531
1owj	1.332
1owk	1.03426
1ox9	0.93415
1oxg	0.9154
1oxn	1.01601
1oxq	1.14083
1oy7	1.30265
1oyn	1.59502
1ozv	1.84969
1p01	1.04258
1p02	1.89782
1p03	1.23922
1p04	1.27602
1p05	1.34977
1p06	1.47811
1p0y	0.73264
1p10	1.20967
1p17	1.22778
1p28	1.23419
1p2a	1.28034
1p2g	1.72825
1p4r	1.00465
1p4u	0.83515
1p5e	1.49166
1p6d	0.92119
1p6e	1.4246
1p7m	0.84389
1p93	0.92298
1pau	0.88738
1pbk	0.9336
1pcg	0.56331
1pdq	0.24828
1pf7	1.21468
1pf8	0.72546
1pfy	1.02226
1pg2	0.74632
1ph0	0.80538
1pi4	0.93432
1pi5	0.87072
1pig	1.32019
1pip	0.8833
1pk0	1.89919
1pl0	1.04924
1pmn	0.64644
1pmu	1.47011
1pmv	1.56579
1pmx	0.34298
1pop	1.56507
1ppw	0.88011
1ppx	0.81449
1pq3	1.69891
1pq6	0.73671
1pqc	1.74012
1pr1	1.01893
1prl	1.8334
1prm	0.90716
1pu7	1.29427
1pu8	1.04206
1pum	1.93919
1pun	1.53596
1puq	0.95596
1pus	0.95401
1pw6	1.37576
1pwp	1.42835
1pwq	0.82305
1pwu	0.70081
1pwy	0.99209
1pxh	1.085
1pxi	1.57529
1pxj	1.32523
1pxk	1.26913
1pxl	1.64979
1pxm	0.7083
1py1	1.23791
1py2	0.72484
1py5	0.8521
1pye	0.95403
1pyg	1.31072
1pyw	0.48644
1pzj	1.54089
1pzo	0.51502
1q0b	1.07074
1q1m	1.5512
1q1y	1.07474
1q3d	1.59063
1q3w	1.3628
1q41	1.90998
1q4k	1.17034
1q4l	1.79738
1q4w	0.86567
1q4x	1.72859
1q63	0.88728
1q66	1.62506
1q6j	0.7983
1q6k	1.36752
1q6m	1.85854
1q6n	1.81382
1q6p	0.98471
1q6s	0.88099
1q6t	1.89528
1q83	1.20408
1q95	0.78878
1q9d	1.06189
1q9m	1.06663
1qaq	1.09482
1qca	0.48477
1qcp	1.78979
1qf4	1.26611
1qf5	0.85649
1qfs	0.98319
1qhr	1.03426
1qi0	1.9382
1qiw	1.26165
1qj1	1.96036
1qj6	0.79931
1qj7	1.65196
1qja	0.92357
1qjb	0.73809
1qkn	0.95621
1qku	1.69555
1qm4	0.50213
1qm5	1.29159
1qng	0.71068
1qnh	1.74152
1qon	1.32233
1qpb	0.94803
1qpe	1.1174
1qpf	0.4825
1qpl	0.95653
1qq9	1.24052
1qr3	0.40485
1qs4	1.05029
1qsc	1.26622
1qti	1.58825
1qtn	1.35043
1qvt	1.40003
1qvu	1.28839
1qw7	1.32083
1qwe	0.21864
1qwf	0.65025
1qwu	1.58354
1qx1	1.91877
1qxw	1.91918
1qxy	0.91203
1qxz	1.30554
1qy5	0.58275
1r0x	1.87282
1r10	0.94386
1r17	0.23152
1r1i	1.39068
1r2b	1.10485
1r4w	1.45993
1r58	1.33436
1r5g	0.97022
1r5h	1.28566
1r5n	1.20376
1r5v	1.0348
1r5w	0.17431
1r6g	0.83799
1r6n	1.92406
1r6z	1.12991
1r78	1.05302
1rbo	1.09248
1rdi	0.82407
1rdj	0.7577
1rdl	1.4361
1rdn	0.96336
1rdt	1.44287
1re1	0.97364
1re8	0.33117
1rej	1.69165
1rek	1.41704
1rev	0.9643
1rgj	0.23788
1rgk	0.72157
1rgl	0.91185
1rhj	0.98964
1rhk	0.65415
1rhm	1.68302
1rhq	0.91685
1rhr	1.40228
1rhu	1.09732
1rin	1.96903
1riw	0.99264
1rlp	1.55408
1rlq	0.7272
1rm8	1.86513
1rne	1.9031
1ro7	1.51951
1ros	1.65062
1rpa	1.49421
1rq2	1.29432
1rri	1.4835
1rrw	0.69813
1rry	0.99249
1rs2	1.41927
1rs4	1.84998
1rsd	1.9678
1rsi	0.79413
1rst	1.00336
1rt1	1.46565
1rt2	0.79812
1rt9	0.91629
1rth	1.64904
1rti	1.78407
1rtl	1.73059
1ru1	1.16053
1ru2	0.74468
1rv1	1.07557
1rw8	1.16811
1rwq	0.82991
1rww	1.90336
1rwx	1.45328
1rxp	0.9805
1ryf	0.89557
1ryh	1.10193
1rzx	1.23723
1s17	1.65759
1s26	1.152
1s3k	1.11362
1s4d	1.93949
1s50	0.63747
1s5q	0.18199
1s63	1.87784
1s64	1.05246
1s9t	1.30155
1s9v	0.71203
1sbr	1.08429
1sc8	1.92206
1sfi	0.61997
1shc	0.82554
1shd	1.24952
1sj0	1.28365
1sje	0.94683
1sjh	0.48466
1skj	1.00445
1sle	1.32632
1slg	1.592
1sm2	0.80111
1sm3	1.54923
1sme	1.59754
1snk	0.99345
1so2	1.23705
1soj	0.88488
1sps	1.44348
1sqb	1.18291
1sqc	0.87308
1sqi	0.91362
1sqn	1.21986
1sqp	1.87979
1sqq	1.56386
1sre	1.87842
1sri	1.4479
1std	1.05059
1stp	1.75177
1sts	0.93591
1sve	1.01815
1svg	1.3168
1svh	0.90153
1sw1	0.45586
1swi	1.76842
1swk	0.98109
1swn	1.23843
1swp	0.93988
1syo	0.97086
1sz0	1.29447
1szm	0.90828
1t08	0.97581
1t13	0.83912
1t1r	1.86164
1t1s	1.0427
1t29	0.83562
1t2v	0.83858
1t37	0.71938
1t3t	1.66384
1t46	1.92901
1t48	1.21162
1t49	1.4538
1t4e	1.63327
1t4j	1.62111
1t4s	0.98463
1t5a	1.10622
1t69	0.90822
1t79	0.42208
1t7f	1.73213
1t7r	1.03321
1ta2	0.93113
1tbz	1.64947
1tc1	0.96923
1tcw	1.40903
1tet	0.75588
1tfq	1.002
1tft	1.6477
1tfz	0.99274
1tg5	1.80649
1thl	0.94176
1thr	1.06101
1ths	1.07145
1tka	0.84265
1tkc	0.90817
1tkt	0.92491
1tkx	0.74468
1tkz	1.04954
1tl1	1.65935
1tl3	1.01349
1tl7	1.24766
1tl9	1.84866
1tlo	0.98803
1tmb	0.8728
1tmm	1.65185
1tnj	0.96647
1tnk	0.72973
1tnl	0.82273
1tog	1.43015
1toi	1.34353
1toj	1.24141
1tok	0.99568
1tou	1.50666
1tow	0.92343
1tps	1.97423
1tpz	1.36745
1tqf	0.93925
1tr7	1.95349
1tsi	1.35178
1tsl	1.35308
1tsm	1.35579
1tsv	1.62877
1tt1	1.63434
1ttv	1.24302
1tu6	0.836
1tuf	1.05653
1tv6	1.61555
1tve	1.1557
1tvo	0.95262
1tvr	1.56493
1tyn	1.73381
1tyr	1.00246
1tys	1.01296
1tze	1.52867
1u0h	1.75636
1u2r	1.81895
1u2y	1.76906
1u32	0.53557
1u3q	1.80138
1u3r	0.96185
1u3s	1.01784
1u59	1.34553
1u65	1.25583
1u6q	1.12788
1u8t	0.6744
1u9e	1.91995
1u9l	1.32454
1u9q	1.64364
1u9v	1.14507
1u9w	1.43058
1u9x	0.82615
1udt	0.74252
1udu	1.04229
1uef	0.83155
1ugp	1.02424
1ugw	1.93393
1ugy	1.65816
1uh1	0.99406
1uj0	1.97491
1uj6	0.7345
1ujj	1.79576
1ujk	1.88119
1uk0	1.71903
1uk1	1.76813
1ukh	1.74702
1ukt	1.63007
1ule	1.58342
1ulg	1.06343
1umw	1.2946
1ung	1.97391
1unh	1.81144
1unl	1.75193
1uod	1.86195
1uom	1.73507
1upk	0.7174
1urc	1.87038
1urg	1.41487
1urw	1.90601
1utc	1.26503
1uti	0.80281
1utp	1.55079
1utr	1.00475
1utt	1.09128
1utz	1.46236
1uu3	1.56686
1uu7	0.96467
1uu8	0.70668
1uu9	1.0082
1uv5	1.71211
1uvr	1.0886
1uvs	1.01983
1uvu	1.09072
1uwb	1.19397
1uwh	0.90556
1ux7	1.357
1uxa	0.82335
1uxb	1.8367
1uy6	1.08924
1uy7	1.10155
1uy8	1.94951
1uy9	1.52543
1uyc	0.91176
1uyd	1.9622
1uye	1.08087
1uyf	1.88848
1uyg	1.0834
1uyh	1.52876
1uyi	1.58101
1uyk	1.45038
1uym	1.59418
1uys	0.97348
1uze	1.85422
1v0m	0.91188
1v0n	0.81695
1v0o	0.93915
1v0p	1.0132
1v1k	1.14485
1v2h	1.16478
1v2m	1.07411
1v2p	1.02583
1v2q	1.71425
1v2v	0.65566
1v3x	1.94761
1v41	1.02786
1v79	0.94866
1vcj	1.25711
1vcu	1.96739
1vea	1.12273
1veb	1.06122
1vgc	0.84907
1vij	1.60865
1vik	0.78999
1vj5	1.46923
1vj6	1.20297
1vj9	0.69989
1vja	1.04835
1vjb	1.86523
1vjy	1.37207
1vkj	1.18554
1vot	1.10092
1vr1	0.65358
1vrt	0.78449
1vru	1.61608
1vsn	1.0949
1vwf	1.72281
1vwl	0.79477
1vwn	1.52357
1vyj	0.77178
1vyq	0.76314
1vyw	0.84237
1vyz	1.27678
1w0x	1.92254
1w0y	1.05845
1w10	0.45042
1w12	1.81594
1w14	0.79381
1w1d	1.76917
1w1g	1.37195
1w1p	1.70212
1w1t	1.71918
1w1v	1.07892
1w1y	1.05803
1w22	0.9419
1w25	1.31814
1w2g	0.72171
1w2h	0.96916
1w2k	0.43137
1w2x	1.53687
1w31	1.1871
1w4l	1.96247
1w51	1.14362
1w6h	0.61468
1w6j	0.85208
1w6r	0.99488
1w6y	0.83862
1w70	0.75853
1w76	1.01876
1w7h	1.83344
1w7x	1.21701
1w80	0.85829
1w82	1.09449
1w83	1.89782
1w84	0.94804
1w8l	0.98868
1w8m	0.81996
1waw	1.64303
1wax	1.92393
1way	1.10108
1wb0	1.82278
1wbg	1.4194
1wbn	0.91533
1wbo	1.24677
1wbs	1.13471
1wbt	0.86823
1wbv	0.95999
1wbw	1.8217
1wc6	1.92325
1wcc	1.61188
1wdq	1.17287
1wdr	1.20788
1wdy	1.46781
1we2	0.75187
1wkm	0.91161
1wok	0.72123
1wqv	1.21365
1ws5	0.71124
1wss	1.54295
1wtg	1.38243
1wu1	1.70511
1wug	0.836
1wum	1.0609
1wun	1.63245
1wv7	1.1816
1wva	0.79877
1wvc	1.85804
1wxz	1.13978
1wzy	0.89143
1x07	1.41942
1x0n	1.89692
1x11	0.68133
1x6u	1.16659
1x70	1.08872
1x76	0.93766
1x78	0.77034
1x7a	1.5471
1x7b	1.10954
1x7e	1.47189
1x7q	0.90219
1x7r	1.21472
1x81	1.25023
1x8b	0.92718
1x8s	1.13937
1x9d	0.87086
1xa5	0.99692
1xb7	1.60151
1xbb	1.92686
1xbc	1.63771
1xdd	1.13006
1xdg	0.95897
1xfv	1.44525
1xge	0.62936
1xgj	1.79199
1xh3	0.39086
1xh6	0.82473
1xh7	1.63125
1xh8	0.96403
1xhm	0.50695
1xlx	1.07743
1xlz	1.32173
1xm4	1.36808
1xm6	1.64959
1xmu	1.60686
1xmy	1.36616
1xn0	0.73254
1xn2	1.81334
1xn3	0.58937
1xnx	0.99047
1xnz	1.55456
1xo2	1.20671
1xoe	1.41815
1xog	1.67746
1xom	1.08773
1xon	1.89848
1xoq	1.81205
1xor	1.45726
1xos	1.31713
1xot	0.7963
1xoz	1.88454
1xp0	0.87961
1xp1	1.02651
1xp6	0.67915
1xp9	1.00613
1xpc	1.86433
1xqc	1.03407
1xr8	1.09152
1xs7	0.43205
1xsc	1.64315
1xt3	0.9965
1xuc	1.39486
1xud	0.80004
1xuo	1.46537
1xur	1.92112
1xxe	0.66296
1xxh	1.42865
1xxi	0.53575
1xz8	1.03184
1xzx	1.45407
1y0x	1.755
1y19	1.0382
1y1m	0.81495
1y2a	1.95189
1y2b	1.37653
1y2c	1.78796
1y2d	1.85088
1y2e	0.99318
1y2f	1.41096
1y2g	0.89675
1y2h	1.22643
1y2j	0.8927
1y2k	0.70269
1y3a	0.72014
1y3g	0.69333
1y3w	0.88622
1y3y	1.73447
1y4z	1.65453
1y57	1.58242
1y6a	1.94697
1y6b	0.79345
1y8o	1.39579
1y8p	0.98555
1y91	1.81413
1y98	0.71964
1ya4	1.15578
1ybg	1.39568
1ybo	1.79109
1yc5	1.02561
1yci	0.76539
1ycm	0.87735
1yhm	1.06882
1yhs	1.03775
1yi3	0.92636
1yid	1.6732
1yk7	1.73051
1ykp	0.7745
1ykr	1.10084
1ylv	1.27988
1yly	1.18989
1ym1	1.00595
1ym2	1.1315
1ym4	1.29631
1yms	1.08756
1ymx	1.92695
1ynd	0.91165
1yon	1.68542
1you	1.55675
1yrs	1.34859
1ysg	0.82326
1ysi	1.7617
1yt7	0.70836
1yt9	1.49231
1yvf	1.62897
1yvh	0.4875
1yvx	1.08235
1yvz	1.38566
1yw2	1.35253
1yw7	1.19515
1yw8	1.20323
1ywh	0.87933
1ywi	0.95759
1ywr	0.65836
1yxd	1.29879
1yy4	1.05495
1yy6	0.91865
1yye	1.55773
1yyr	1.86361
1yys	1.92918
1yyy	1.7846
1yz3	1.89583
1z1r	0.80072
1z2b	1.20179
1z34	1.92478
1z3c	1.03387
1z3j	1.28219
1z3t	0.92141
1z3v	1.21109
1z4n	1.01019
1z4u	0.83607
1z5m	1.78501
1z6f	0.83902
1z6j	0.6983
1z6p	1.45375
1z6q	1.54925
1z9h	1.63136
1zaf	1.81545
1zaj	1.04957
1zd2	1.52526
1zd3	1.79924
1zd4	1.95555
1zd5	1.00859
1ze8	1.39405
1zeo	0.92934
1zfk	1.31855
1zfp	1.17074
1zgb	1.38205
1zgv	0.87226
1zh7	0.83571
1zhk	0.65762
1zhl	0.53775
1zkk	0.57786
1zkl	1.24666
1zkn	1.0357
1zky	1.77565
1zm6	1.19902
1zm7	1.05994
1zom	1.1294
1zp5	1.22869
1zpb	1.47921
1zpc	1.39086
1zrz	1.74148
1zsb	0.68724
1zsh	1.52552
1zsr	0.76654
1ztq	1.01298
1zub	0.88167
1zuc	1.07364
1zxc	1.03724
1zxv	1.75294
1zyj	1.7275
1zyr	0.70567
1zz1	1.00657
1zz2	0.83188
1zz3	0.74029
1zzl	0.71136
1zzz	0.97973
220l	0.69656
223l	1.00416
2a0c	1.08939
2a0t	0.6168
2a25	1.74966
2a29	1.03066
2a2g	1.94289
2a2x	1.51291
2a31	0.86491
2a3a	1.06395
2a3b	1.20182
2a3c	1.03541
2a3i	0.9331
2a3w	1.25464
2a3x	1.52799
2a4g	1.75832
2a4l	0.92286
2a4q	0.65534
2a4r	1.48649
2a4w	0.9741
2a4z	1.16674
2a58	1.19153
2a5u	1.35959
2a8h	0.97613
2aa6	0.86239
2aa9	1.00075
2aay	1.62814
2ad5	1.75076
2ada	1.92693
2adm	1.29135
2adu	1.85634
2aeb	1.69872
2aei	1.90671
2ael	1.01796
2aez	0.84832
2agv	1.7223
2ai7	1.28394
2ai8	1.05657
2aia	0.87457
2aie	0.7486
2aig	0.87784
2ajb	1.51997
2ajd	1.43099
2ajl	0.90657
2alv	1.37884
2am1	0.9299
2am2	1.00687
2am9	1.82162
2ama	1.82468
2amv	1.63021
2an5	0.7458
2ank	1.42703
2anl	1.45024
2anm	0.99063
2ao6	0.81076
2aof	0.64642
2aoh	0.81674
2aoi	0.42038
2aoj	0.94433
2aou	1.27426
2aov	1.23539
2aow	0.95893
2aox	1.25131
2aq7	1.04434
2aq9	0.96912
2aqb	1.51841
2asu	1.82148
2ate	0.96503
2ath	1.55996
2auc	0.42618
2aux	1.64511
2auz	0.87255
2avi	0.83136
2avv	1.04251
2aw1	0.99247
2ax6	1.86319
2axi	1.31889
2ay1	0.68695
2ay2	0.77686
2ay3	1.01602
2ay4	1.64953
2ay5	1.41053
2ay6	1.65397
2ay7	1.30137
2ay8	1.72138
2ay9	1.78472
2ayp	0.80611
2az5	0.89958
2az8	1.08652
2az9	1.78304
2azb	1.30065
2azc	0.98517
2azm	0.80289
2b17	1.59361
2b1p	1.63156
2b1q	1.0843
2b1r	1.09884
2b1v	1.6204
2b1z	0.85565
2b2v	0.71777
2b4m	0.79053
2b52	1.01709
2b53	1.4945
2b54	0.9084
2b55	0.9852
2b5j	1.41073
2b7a	1.7398
2b7f	0.91962
2b8l	0.84043
2b8v	1.41742
2ban	0.96526
2bb7	1.59229
2bba	0.97521
2bbb	0.72818
2bcd	0.9744
2bdf	1.90549
2bdj	0.81819
2bdl	1.33767
2bdy	1.9191
2be2	0.99109
2bed	1.82595
2bgd	1.76388
2bge	1.13957
2bgn	1.51677
2bgr	1.14348
2bj4	1.09029
2bjm	1.7049
2bks	1.07761
2bkt	0.80224
2bkz	0.97292
2bmc	1.03398
2bmg	1.08441
2bmv	1.13702
2bmz	1.07995
2boi	1.32225
2bow	1.94843
2bpm	1.01018
2bpx	0.66684
2bq6	1.44142
2bqw	0.82549
2br6	0.66267
2br8	0.14054
2brc	1.02189
2brg	1.01299
2brh	1.0624
2brn	0.91146
2bro	1.67607
2brp	1.76701
2btr	1.69969
2bts	0.9039
2bu5	1.12217
2bua	1.17509
2bub	1.93933
2buc	1.50882
2bv4	1.70711
2bve	1.01718
2bvx	1.79631
2bw7	1.76695
2bxt	1.50624
2bxu	1.86735
2byh	0.97257
2byi	0.71913
2byp	0.69422
2bz5	1.29375
2bz8	0.58975
2bzz	1.44837
2c02	1.61246
2c0o	0.67908
2c1a	1.37826
2c1b	0.93361
2c1n	1.71788
2c1q	1.02904
2c2l	1.20803
2c3j	1.45545
2c3k	1.59156
2c4f	1.06728
2c4g	1.44336
2c4v	0.98319
2c4w	1.19465
2c57	0.95863
2c5n	1.86887
2c5o	1.1468
2c5x	1.32655
2c5y	0.89357
2c68	1.41612
2c69	1.84455
2c6c	1.88668
2c6e	1.57657
2c6g	1.55941
2c6i	1.37902
2c6k	0.83479
2c6l	0.81333
2c6m	1.06118
2c6n	1.04708
2c6o	1.79899
2c8w	1.58363
2c8x	1.22827
2c8y	1.87914
2c90	1.61032
2c93	0.89618
2c9b	0.97577
2c9d	1.3913
2c9t	0.94879
2cbr	1.84884
2cbs	1.65095
2ccs	0.98389
2cct	1.48605
2ccu	1.52621
2cem	0.82867
2ceo	1.04537
2cfd	1.13882
2cfg	1.10983
2cgu	1.07944
2cgv	1.74863
2cgw	1.85243
2cgx	0.98552
2chm	0.94825
2chw	0.95705
2chx	1.18003
2chz	0.92107
2ci9	1.51903
2cia	0.64746
2cji	0.923
2ckm	0.75479
2clf	1.72296
2cll	0.99699
2clm	0.98947
2clo	1.47471
2clv	1.09321
2clx	0.78121
2cm7	1.14072
2cm8	0.92151
2cma	0.90073
2cmb	0.78974
2cmc	0.90876
2cmf	0.80581
2cmo	1.02981
2cn8	1.39844
2cne	1.18069
2cnf	1.67212
2cng	1.45275
2cnh	1.23404
2cni	0.97195
2co0	1.29339
2csm	1.01775
2cv3	0.90419
2cvd	1.51248
2d06	1.77456
2d1x	1.59837
2d2v	1.75569
2d41	0.75277
2dbl	1.09261
2ddf	1.63203
2df6	0.36734
2dq7	1.58132
2ds1	1.00723
2dua	0.56919
2duv	1.91163
2dwx	0.86503
2dxs	1.80465
2e2b	0.80739
2e5y	1.62934
2e7l	0.93935
2.00E+93	1.06939
2.00E+95	1.03774
2.00E+98	0.96029
2.00E+99	0.90705
2e9a	0.98476
2e9c	0.93572
2e9d	1.3637
2e9n	0.77031
2e9o	1.7099
2e9v	1.4301
2ea2	1.23861
2ea4	1.38962
2eg7	1.45619
2eg8	1.00287
2eh8	1.02839
2ei6	1.41423
2emt	1.1299
2er0	1.70777
2er6	1.39568
2er9	1.10967
2esm	1.58747
2etk	0.79769
2etm	0.9261
2etr	1.20234
2euf	0.88669
2eum	1.16266
2evc	1.61574
2evm	1.81537
2evo	1.19234
2ew5	1.38384
2ew6	1.20232
2ewp	1.14695
2ewy	1.07365
2exc	1.48184
2exg	1.54691
2ez5	0.97013
2f01	0.96826
[truncated: 17,391 more rows]
