# Supplementary material for: An electron-density point-cloud framework for robust protein-ligand interaction prediction
Source: Nat Commun. 2026 Jun 11;17:7424. doi: 10.1038/s41467-026-74196-5 (PMC13408660; doi:10.1038/s41467-026-74196-5)
Supplement: Supplementary file 5 — Source Data [file 41467_2026_74196_MOESM5_ESM.zip › Source Data_rev/figure4/c/GM_sampling.csv]

pdbid	time_seconds
1a30	0.115811
1bcu	0.054224
1bzc	0.058805
1c5z	0.030551
1.00E+66	0.089651
1eby	0.104967
1g2k	0.122114
1gpk	0.060588
1gpn	0.069114
1h22	0.107733
1h23	0.11667
1k1i	0.084207
1lpg	0.099746
1mq6	0.069722
1nc1	0.044855
1nc3	0.050332
1nvq	0.097746
1o0h	0.066939
1o3f	0.06848
1o5b	0.042516
1owh	0.073632
1oyt	0.076482
1p1n	0.046992
1p1q	0.031216
1ps3	0.035636
1pxn	0.058753
1q8t	0.057396
1q8u	0.053917
1qf1	0.072342
1qkt	0.072399
3d6q	0.06865
3dd0	0.035215
3dx1	0.03997
3dx2	0.048802
3dxg	0.043396
3e5a	0.088485
3.00E+92	0.07004
3.00E+93	0.08751
3ebp	0.059588
3ehy	0.041173
3ejr	0.07968
3f3a	0.037192
3f3c	0.03336
3f3d	0.030487
3f3e	0.035109
3fcq	0.031897
3fur	0.046903
3fv1	0.06402
3fv2	0.041839
3g0w	0.045305
3g2n	0.050494
3g2z	0.026836
3g31	0.045898
3gbb	0.057427
3gc5	0.051143
3ge7	0.078794
3gnw	0.112936
3gr2	0.042127
3gv9	0.025736
3gy4	0.041647
3ivg	0.069755
3jvr	0.049404
3jvs	0.0652
3tsk	0.100853
3twp	0.017829
3u5j	0.057893
3u8k	0.059759
3u8n	0.045125
3u9q	0.047737
3udh	0.037569
3ueu	0.055447
3uev	0.055587
3uew	0.080801
3uex	0.082088
3ui7	0.070455
3uo4	0.068321
3up2	0.061796
3uri	0.163615
3utu	0.118058
3uuo	0.065634
3wtj	0.036426
3wz8	0.077167
3zdg	0.054781
3zso	0.097939
3zsx	0.080156
3zt2	0.063012
4abg	0.068808
4agn	0.096974
4agp	0.103825
4agq	0.110379
4bkt	0.065264
4cig	0.119096
4ciw	0.036623
2p4y	0.07943
2pog	0.07299
2qbp	0.089821
2qbq	0.086466
2qbr	0.067157
2qe4	0.066322
2qnq	0.104673
2r9w	0.051288
2v00	0.043376
2v7a	0.091872
2vkm	0.133058
2vvn	0.049851
2vw5	0.106923
2w4x	0.061507
2w66	0.060313
2wbg	0.092735
2wca	0.067842
2weg	0.021651
2wer	0.058618
2wn9	0.049387
2wnc	0.058695
2wtv	0.08712
2wvt	0.045867
2x00	0.126204
2xb8	0.065608
2xbv	0.071775
2xdl	0.048263
2xii	0.077282
2xj7	0.056588
2xnb	0.076339
4jfs	0.055292
4jia	0.082067
4jsz	0.022371
4jxs	0.05583
4k18	0.053305
4k77	0.054833
4kz6	0.04808
4kzq	0.039533
4kzu	0.035691
4llx	0.023259
4lzs	0.05844
4m0y	0.046364
4m0z	0.057348
4mgd	0.06738
4mme	0.043101
4ogj	0.132194
4owm	0.023962
4pcs	0.051054
4qac	0.058096
4qd6	0.104605
4rfm	0.08822
4tmn	0.109844
4twp	0.06485
4ty7	0.082123
4u4s	0.039044
4w9c	0.076293
4w9h	0.090413
4w9i	0.093508
4w9l	0.121476
4wiv	0.067425
4x6p	0.093779
5a7b	0.092663
5aba	0.071295
5c28	0.033996
5c2h	0.114637
5dwr	0.069782
5tmn	0.083282
1r5y	0.04378
2p15	0.092607
2xys	0.077346
3d4z	0.03725
3jya	0.021049
3syr	0.043326
4cr9	0.037858
4j3l	0.051028
3k5v	0.059676
3kgp	0.030038
3kr8	0.043935
3kwa	0.061168
3l7b	0.057966
3lka	0.034056
3mss	0.061217
3myg	0.079495
3n76	0.052086
3n7a	0.032702
3n86	0.059611
3nq9	0.037553
3nw9	0.070481
3nx7	0.046279
3o9i	0.118547
3oe4	0.062979
3oe5	0.081481
3ozs	0.064308
3ozt	0.070531
3p5o	0.06948
3prs	0.145352
3pww	0.140477
3pxf	0.062082
3pyy	0.063004
3qgy	0.063605
3qqs	0.037467
3r88	0.032722
3rlr	0.042144
3rr4	0.048341
3rsx	0.046163
3ryj	0.032853
2y5h	0.083112
2yfe	0.088653
2yge	0.165354
2yki	0.065013
2ymd	0.036148
2zb1	0.060277
2zcq	0.055418
2zcr	0.071964
2zda	0.086207
2zy1	0.058303
3acw	0.062175
3ag9	0.187288
3ao4	0.038565
3arp	0.097832
3arq	0.082106
3aru	0.064074
3arv	0.05084
3ary	0.049199
3b1m	0.095611
3b27	0.043405
3b5r	0.050187
3b65	0.059444
3b68	0.071284
3bgz	0.048355
3bv9	0.130289
3cj4	0.070377
3coy	0.083419
3coz	0.079026
1s38	0.031979
1sqa	0.069896
1syi	0.050375
1u1b	0.093607
1uto	0.0368
1vso	0.053768
1w4o	0.051008
1y6r	0.052808
1yc1	0.067613
1ydr	0.065576
1ydt	0.065552
1z6e	0.086017
1z95	0.059011
1z9g	0.043578
2al5	0.038939
2br1	0.05925
2brb	0.049837
2c3i	0.05983
2cbv	0.038626
2cet	0.061942
2fvd	0.082113
2fxs	0.064745
2hb1	0.024191
2iwx	0.069319
2j78	0.046885
2j7h	0.05328
4cra	0.076807
4crc	0.07001
4ddh	0.039929
4ddk	0.019512
4de1	0.059615
4de2	0.051288
4de3	0.031955
4djv	0.1038
4dld	0.063053
4dli	0.072833
4e5w	0.08037
4e6q	0.07392
4ea2	0.084078
4eky	0.062185
4eo8	0.08205
4eor	0.069206
4f09	0.056462
4f2w	0.063288
4f3c	0.066261
4f9w	0.074727
4gfm	0.031743
4gid	0.143084
4gkm	0.052102
4gr0	0.125521
4hge	0.055913
4ih5	0.060509
4ih7	0.067661
4ivb	0.067789
4ivc	0.060234
4ivd	0.066351
4j21	0.047049
4j28	0.053418
10gs	0.089972
184l	0.043239
185l	0.019452
186l	0.04349
187l	0.026902
188l	0.019508
1a1e	0.096396
1a28	0.10344
1a4k	0.088315
1a4r	0.085814
1a4w	0.117867
1a69	0.055862
1a94	0.186917
1a99	0.046863
1a9m	0.13704
1a9q	0.015424
1aaq	0.113795
1add	0.049618
1adl	0.073934
1ado	0.025982
1afk	0.072358
2xxx	0.042279
2xyd	0.131544
2xye	0.1357
2xyf	0.146317
2xyt	0.110857
2y5f	0.091882
2y5g	0.093176
2y7i	0.050282
2y7x	0.080185
2y7z	0.094499
2y80	0.094437
2y81	0.078009
2y82	0.08841
2y8c	0.112696
2ya6	0.060354
2ya7	0.07545
2ya8	0.072195
2yay	0.082394
2yaz	0.064487
2yb0	0.049714
1lst	0.050553
1lvu	0.061925
1lyb	0.151567
1lyx	0.019002
1lzq	0.13116
1m0b	0.137796
1m0n	0.077011
1m0o	0.060641
1m0q	0.059518
1m1b	0.016871
1m2p	0.03193
1m2q	0.031085
1m2r	0.040721
1m2x	0.04317
1m48	0.082915
1m4h	0.17551
1m5w	0.040663
1m7d	0.090895
1m7i	0.152182
1m7y	0.06102
1m83	0.065874
1mai	0.051945
1mes	0.108363
1met	0.096981
1mfa	0.096839
1mfd	0.089129
1mfi	0.040569
1mh5	0.098185
1mjj	0.088345
4xiq	0.073995
4xir	0.073378
4xit	0.093454
4xk9	0.166153
4xmb	0.125789
4xmr	0.035482
4xo8	0.066869
4xoc	0.081435
4xoe	0.063496
4xt2	0.05187
4xtv	0.094586
4xtw	0.112304
4xtx	0.094072
4xty	0.090655
4xtz	0.085751
4xu0	0.090966
4xu1	0.095786
4xu2	0.08867
4xu3	0.078421
4xxh	0.074639
4xy8	0.047492
4xya	0.036636
4y0a	0.034909
4y2q	0.043676
4y3j	0.031634
4y3y	0.040277
4y4j	0.04258
4y59	0.039917
4y5d	0.037557
4y79	0.070009
4y8x	0.081307
4yb5	0.043185
4ybk	0.113128
5nkb	0.097611
5nkc	0.081326
5nkd	0.089093
5nkg	0.094561
5nkh	0.100301
5nki	0.088625
5nlk	0.0872
5nn5	0.043973
5nn6	0.053257
5nvv	0.102309
5nvw	0.101033
5nvx	0.098522
5nw0	0.105633
5nw1	0.098893
5nw2	0.093397
5nw7	0.051014
5nwe	0.070335
5nwi	0.110872
5nxg	0.055053
5nxi	0.05037
5nxo	0.052266
1afl	0.08108
1b58	0.112405
1bm7	0.043515
1c5n	0.039835
1d2e	0.076197
1dqn	0.066455
1elr	0.124512
1f5l	0.031715
1fkh	0.104378
1g32	0.081569
1gar	0.114016
1h0a	0.081886
1hpo	0.088989
1i9p	0.058566
1j4r	0.139995
1k1l	0.100396
1kzk	0.133879
1lrh	0.036237
1mmq	0.103546
1ndw	0.058302
1np0	0.059642
1o33	0.067844
1odj	0.054138
1oyq	0.108831
1q7a	0.071239
1qin	0.105679
1siv	0.124972
1t7d	0.111085
1ugx	0.082588
1v2k	0.087853
1w5w	0.105928
1xff	0.048076
1ypg	0.086751
2aj8	0.070487
1ypj	0.104492
1yq7	0.047615
1yqj	0.091845
1yqy	0.075698
1yvm	0.046014
1z1h	0.120814
1z4o	0.052796
1z6s	0.060679
1z71	0.096896
1z9y	0.046631
1zc9	0.042338
1zdp	0.043333
1zea	0.176727
1zfq	0.042093
1zge	0.021636
1zgi	0.093875
1zhy	0.115675
1zoe	0.045991
1zog	0.025568
1zoh	0.038956
1zp8	0.110259
1zpa	0.143217
1zs0	0.078834
1zsf	0.138252
1zvx	0.066544
2a14	0.08394
2a4m	0.038659
2a5b	0.048156
2a5c	0.047295
2a5s	0.042491
2a8g	0.046064
2aac	0.035025
2afw	0.038605
2afx	0.034008
3lp4	0.048017
3lp7	0.047239
3lpi	0.130537
3lpk	0.142989
3lpl	0.027908
3lpp	0.085111
3lq2	0.07419
3lvw	0.058707
3lxe	0.086988
3lxk	0.056369
3lzs	0.121166
3lzu	0.099628
3lzz	0.066804
3m1k	0.024226
3m35	0.094176
3m36	0.112653
3m37	0.101169
3m3c	0.098639
3m3x	0.059246
3m3z	0.054529
3m40	0.049328
3m5e	0.059163
3m67	0.071399
3m6r	0.088552
3m8u	0.103725
3m96	0.047921
3mam	0.030612
1gfy	0.046828
1ghv	0.045164
1ghw	0.043681
1ghy	0.039657
1ghz	0.042964
1gi1	0.044482
1gi4	0.053705
1gi7	0.051715
1gj6	0.058875
1gjc	0.064318
1gnm	0.127735
1gnn	0.12196
1gno	0.132424
1grp	0.033443
1gvw	0.124249
1gvx	0.158345
1gwv	0.074248
1gx8	0.079764
1gyx	0.016124
1gyy	0.034747
4e1k	0.060165
4e3g	0.01947
4e4l	0.069726
4e4n	0.055604
4.00E+67	0.150939
4e6d	0.04501
4.00E+70	0.043901
4e7r	0.101768
4e9u	0.049263
4eb8	0.051962
4ef6	0.041363
4efk	0.027158
4efs	0.064905
4egk	0.055175
4ehz	0.058138
4ei4	0.047799
4ej8	0.024415
4ejl	0.039119
4ek9	0.049132
4elf	0.098668
4elg	0.094627
4elh	0.09974
4emf	0.068318
4emr	0.069454
4en4	0.040061
4eo6	0.08035
4eoh	0.030456
4epy	0.06218
4er1	0.165007
4er2	0.157555
5g17	0.077483
5g1a	0.066267
5g1z	0.069557
5g2b	0.095315
5g2g	0.045615
5g45	0.037032
5g46	0.045231
5g4m	0.05972
5g4n	0.054801
5g4o	0.06607
5g57	0.10548
5g5f	0.065434
5g5v	0.092495
5g5z	0.097933
5g60	0.126958
5g61	0.146316
5gj9	0.016183
5gja	0.021025
5gmh	0.055851
5gmn	0.062733
5gof	0.070887
5gs9	0.037525
5gsa	0.062059
5h1t	0.04722
5h1u	0.036506
5h1v	0.035205
5h5f	0.080441
5wqc	0.086863
5wuk	0.063561
5wxh	0.157911
5wyx	0.043521
5wyz	0.050149
5x54	0.112438
5x62	0.066084
5x74	0.102304
5xg5	0.039341
5xmx	0.091603
5xo7	0.070051
5xpi	0.067308
5xsr	0.053764
5xva	0.075613
5xvg	0.080901
5y12	0.059643
5y13	0.064234
5y8y	0.061778
5y94	0.057996
5ya5	0.055397
5yas	0.017358
5yfs	0.049936
5yft	0.042409
5yh8	0.063339
5yhe	0.084239
5yhg	0.068744
5yj8	0.049961
2ojj	0.078655
2olb	0.100936
2ole	0.071115
2on6	0.050608
2ot1	0.0554
2ovv	0.073403
2ovy	0.062411
2oxd	0.013341
2oxn	0.067519
2oxx	0.015101
2oxy	0.006557
2oym	0.077401
2p09	0.067901
2p16	0.072864
2p2a	0.057665
2p3a	0.165727
2p3b	0.186188
2p3c	0.15828
2p3i	0.067575
2p4j	0.142514
2p4s	0.045807
2p53	0.049756
2p7a	0.021408
2p7g	0.05191
2p7z	0.079518
2p95	0.07659
2pbw	0.057851
3f78	0.013908
3f7g	0.105628
3f7h	0.108802
3f7i	0.101691
3f80	0.041362
3f8c	0.071643
3f8e	0.056782
3f8f	0.08648
3fas	0.030512
3fat	0.047619
3fed	0.052607
3fee	0.031338
3ff3	0.032275
3ffg	0.096717
3ffp	0.035675
3fh7	0.065043
3fhb	0.018193
3fj7	0.020173
3fjg	0.024987
3fl5	0.048778
1sl3	0.075069
1sld	0.130237
1sln	0.099766
1sqo	0.055577
1sqt	0.064224
1sr7	0.094183
1srg	0.050617
1ssq	0.022284
1stc	0.092485
1str	0.128355
1sv3	0.022077
1sw2	0.038961
1swg	0.04666
1swr	0.067425
1syh	0.056961
1szd	0.089098
1t31	0.110767
1t32	0.117524
1t4v	0.074632
1t5f	0.038692
1ie9	0.135651
1if7	0.069891
1if8	0.06407
1igb	0.052049
1igj	0.107262
1ii5	0.04354
1iih	0.033424
1iiq	0.16479
1ik4	0.022836
1ikt	0.096224
1ivp	0.152007
1iy7	0.053237
1izh	0.120269
1izi	0.120016
1j01	0.043138
1j14	0.02224
1j16	0.019172
1j17	0.081634
1j36	0.092653
1j37	0.051931
1d3d	0.136351
1d3p	0.113794
1d4h	0.110052
1d4i	0.127925
1d4j	0.112943
1d4k	0.178199
1d4l	0.151973
1d4p	0.072817
1d4y	0.099462
1d6v	0.07332
1d6w	0.084432
1d7i	0.018564
1d7j	0.017947
1d9i	0.093902
1dar	0.058988
1det	0.061866
1df8	0.05611
1dgm	0.048697
1dhi	0.08006
1dhj	0.070019
1dif	0.150612
1dl7	0.057705
1dmp	0.103318
4mc2	0.099398
4mc6	0.106688
4mc9	0.107724
4mdn	0.072549
4mhy	0.06883
4mhz	0.063448
4mjp	0.057652
4mmm	0.042308
4mmp	0.060235
4mn3	0.149956
4mnp	0.060767
4mo4	0.076506
4mo8	0.043464
4mpn	0.057169
4mq6	0.060271
4mr3	0.0593
4mr6	0.076267
4mre	0.026757
4mrg	0.042179
4mrw	0.019354
5e2l	0.044209
5e2o	0.07978
5e2p	0.078899
5e2r	0.057094
5e2s	0.050214
5e3a	0.110628
5e6o	0.114889
5.00E+73	0.071334
5.00E+74	0.077267
5e7n	0.064318
5.00E+89	0.104134
5e8f	0.124126
5ect	0.067094
5edb	0.040431
5edc	0.058849
5edd	0.068796
5edl	0.061902
5eei	0.064581
5eek	0.057311
5een	0.049402
5ef7	0.053218
5efa	0.072533
5efc	0.055771
5efh	0.05926
5efj	0.096384
5egm	0.083549
5egu	0.102405
5eh5	0.02316
5eh7	0.02139
5eh8	0.03623
5ehq	0.123725
4agm	0.076119
4ago	0.118631
4ahr	0.037383
4ahs	0.018593
4ahu	0.020275
4ai5	0.022196
4aia	0.018275
4aj4	0.065689
4aje	0.03679
4aji	0.055843
4ajl	0.053052
4alx	0.066957
4aoi	0.054419
4ap7	0.062258
4app	0.097388
4aq4	0.036446
4aq6	0.033196
4aqh	0.062385
4ara	0.082735
4arb	0.072192
4arw	0.066613
4asd	0.080058
6gg4	0.048667
6ghh	0.061443
6ghj	0.080217
6gji	0.062201
6gjj	0.063475
6gjl	0.060495
6gjm	0.074411
6gjn	0.076725
6gjr	0.073509
6gl8	0.170373
6gl9	0.144155
6gla	0.058939
6glb	0.071429
6gnm	0.037134
6gnp	0.009879
6gnr	0.056653
6gnw	0.031296
6gon	0.042907
6got	0.049093
6guc	0.050352
5t19	0.055093
5t7s	0.073488
5t8o	0.051545
5t8p	0.046503
5t9u	0.137514
5t9w	0.103332
5t9z	0.128456
5ta2	0.112143
5ta4	0.146473
5tb6	0.048046
5tbe	0.094765
5tbm	0.050523
5tcj	0.045609
5tcy	0.059495
5tef	0.072954
5tfx	0.046008
5th4	0.021872
5ti0	0.020126
5tkj	0.137271
5tkk	0.12931
5tmp	0.113826
5tp0	0.020785
5tpx	0.078921
5tt3	0.044554
5ttw	0.132184
5tuo	0.022316
5tuz	0.076627
2ewb	0.062932
2ews	0.066712
2exm	0.045554
2ez7	0.025301
2f1g	0.089012
2f2h	0.083346
2f34	0.081227
2f35	0.067029
2f6t	0.061759
2f7i	0.037368
2f7o	0.041922
2f7p	0.05884
2f80	0.098301
2f81	0.104747
2f8g	0.10428
2f94	0.068997
2f9k	0.049302
2fdp	0.10742
2fgu	0.120393
2fgv	0.12846
2fle	0.161898
2flr	0.056228
2fmb	0.203641
2fpz	0.029809
2fqo	0.055784
2fqt	0.05321
2fqw	0.040476
2fqx	0.049454
2fqy	0.048316
2fu8	0.051589
2fw6	0.033357
2fx6	0.018441
1kzn	0.118665
1l83	0.016115
1l8g	0.059491
1laf	0.049829
1lag	0.030948
1lah	0.033558
1lan	0.034856
1lbf	0.067835
1lbk	0.060575
1lcp	0.043343
1lee	0.123177
1lf2	0.12156
1lgt	0.043356
1lgw	0.025733
1lhu	0.084527
1li2	0.026156
1li3	0.018506
1li6	0.015177
1lke	0.102845
1lkk	0.121632
1lkl	0.106674
1lnm	0.096278
1loq	0.084958
1lpk	0.085235
1lpz	0.087012
3c8a	0.108017
3c8b	0.131813
3cct	0.104162
3ccw	0.093995
3ccz	0.121287
3cd0	0.100761
3cd5	0.111781
3cd7	0.105618
3cda	0.119716
3cdb	0.120332
3cf8	0.046076
3cfn	0.049761
3cft	0.04056
3cj2	0.049284
3cj5	0.086454
3ckb	0.11277
3cke	0.088067
3ckp	0.11684
3ckz	0.068834
3cl0	0.091493
3cm2	0.120355
3cow	0.087622
3cs7	0.101779
3ctt	0.051358
3cyw	0.120604
1xgi	0.050391
1xh4	0.097487
1xh5	0.115874
1xh9	0.098709
1xhy	0.069853
1xjd	0.079101
1xk5	0.144699
1xk9	0.076285
1xka	0.094451
1xkk	0.095215
1xow	0.063077
1xpz	0.054066
1xq0	0.067559
1xr9	0.164975
1xt8	0.023714
1xug	0.065288
1xws	0.083267
1y0l	0.051629
1y1z	0.022647
1y20	0.020637
1y3n	0.053742
1y3p	0.106662
1y3v	0.087898
1y3x	0.096064
1y6q	0.056498
1yc4	0.045329
1yda	0.028714
1ydb	0.025723
1ydd	0.020844
1ydk	0.08655
1yds	0.056896
1yei	0.05705
1yej	0.071207
1yet	0.105481
1yfz	0.047345
1yp9	0.079909
1ype	0.082977
3ibi	0.056653
3ibl	0.060544
3ibn	0.078827
3ibu	0.063147
3ies	0.093994
3ifl	0.138723
3igp	0.054161
3ijh	0.056844
3ikd	0.057203
3ikg	0.065425
3imc	0.02525
3ime	0.022533
3iob	0.055347
3ioc	0.061305
3iod	0.073319
3ioe	0.076291
3iof	0.053735
3iog	0.040891
3ip5	0.028691
3ip6	0.025994
3ip8	0.035281
3ip9	0.021835
3iph	0.063162
3ipq	0.090122
3ipu	0.085945
3iqu	0.136163
3isj	0.048129
3iss	0.107692
3iub	0.063029
3iue	0.072356
3ivc	0.055316
3ivx	0.060807
3iw5	0.083489
3iw6	0.075996
3iww	0.088603
3jdw	0.031618
3jrs	0.06108
3jrx	0.101391
5km9	0.050505
5kma	0.079155
5ko1	0.06709
5ko5	0.016062
5kqx	0.130492
5kqy	0.102337
5kr0	0.103654
5kr1	0.115646
5kr2	0.134859
5kva	0.068002
5kz0	0.077956
5l2s	0.101134
5l30	0.108546
5l3a	0.039233
5l4i	0.03968
5l4j	0.050148
5l4m	0.021676
5l7e	0.082021
5l7g	0.086121
5l7h	0.070328
1oe8	0.067651
1ogd	0.031885
1ogg	0.124168
1ogx	0.048819
1ogz	0.058793
1ohr	0.130881
1oif	0.036351
1okl	0.053634
1ols	0.066304
1olu	0.067825
1olx	0.070401
1om1	0.051591
1ony	0.1185
1onz	0.059907
1ork	0.093405
1os0	0.095172
1os5	0.098224
1oss	0.023185
1owe	0.056537
1oxr	0.036024
4p3h	0.082439
4p58	0.032531
4p5d	0.079159
4p5z	0.077822
4p6c	0.045293
4p6w	0.080368
4p6x	0.091823
4pb2	0.049639
4pee	0.056376
4pf5	0.061009
4pft	0.065045
4pfu	0.069637
4pg9	0.158134
4phu	0.111509
4pin	0.045514
4pmm	0.081886
4pnu	0.064885
4poh	0.061647
4poj	0.057946
4pop	0.055975
4pow	0.083479
2vba	0.065526
2vc9	0.079628
2ves	0.068497
2vfk	0.064245
2vh0	0.089569
2vh6	0.075476
2vhj	0.06361
2vj8	0.074366
2vjx	0.043063
2vk2	0.04028
2vk6	0.050999
2vl4	0.043387
2vmc	0.05036
2vmd	0.041204
2vmf	0.041439
2vnp	0.055924
2vnt	0.057257
2vo4	0.024094
2vo5	0.062733
2vot	0.05337
5bwc	0.084889
5byi	0.042881
5c1m	0.095833
5c1w	0.027674
5c2a	0.051177
5c2o	0.060512
5c3p	0.017516
5c5t	0.018008
5c8n	0.094119
5cap	0.072381
5caq	0.080328
5cas	0.078173
5cau	0.085977
5cbm	0.055117
5cbr	0.059026
5cbs	0.045534
5cc2	0.033883
5cep	0.067485
5ceq	0.074088
5chk	0.054742
5cj6	0.051455
5cjf	0.064805
5cks	0.051837
5cp5	0.090079
5cp9	0.022912
5cqt	0.06531
5cqu	0.055842
5cs3	0.067335
5cs6	0.049335
5cso	0.050695
5csp	0.040641
5cst	0.063634
5ct2	0.049968
1ai4	0.036808
1ai5	0.036687
1ai7	0.01262
1aid	0.079316
1aj7	0.049655
1ajn	0.032663
1ajp	0.040439
1ajq	0.020437
1ajv	0.10443
1ajx	0.096874
1alw	0.051811
1amk	0.025887
1amw	0.065901
1apv	0.120362
1atl	0.101771
1atr	0.077014
1avn	0.028082
1ax0	0.049214
1azm	0.031141
1b05	0.086744
1b0h	0.102793
1b1h	0.108291
1b2h	0.084352
1b32	0.094319
1b38	0.059807
1b3f	0.09722
1b3g	0.106705
1b3h	0.117334
1b3l	0.083105
1b40	0.131137
1b46	0.093796
1b4h	0.083604
1b4z	0.084962
1b51	0.081314
1b52	0.08351
1b55	0.082702
1b57	0.019418
4djp	0.100294
4djq	0.102204
4djr	0.099216
4dju	0.060325
4djw	0.05679
4djx	0.060581
4djy	0.070264
4dko	0.07827
4dkp	0.059685
4dkq	0.068792
4dkr	0.063198
4dmw	0.060496
4do4	0.055777
4do5	0.034935
4dq2	0.086484
4dst	0.045351
4dsu	0.014964
4dsy	0.035051
4duh	0.060509
4dv8	0.093808
4dy6	0.112112
4dzy	0.036029
6dq4	0.085443
6e4a	0.089268
6e7j	0.114439
6e9a	0.110219
6ebe	0.065719
6ecz	0.059348
6edr	0.103957
6eed	0.070575
6eeo	0.057919
6ei5	0.078953
6eif	0.060504
6eij	0.079176
6eiq	0.08015
6eir	0.091838
6eis	0.0668
6eiz	0.067979
6ej2	0.062898
6ej3	0.08618
6ekq	0.085714
6el5	0.07567
6eln	0.043815
6elo	0.057645
6elp	0.061373
6en5	0.086025
6eog	0.074026
3r16	0.054382
3r17	0.051828
3r1v	0.039958
3r24	0.074278
3r4m	0.04328
3r4n	0.056007
3r4p	0.069645
3r5t	0.134945
3r6u	0.032428
3r7o	0.102692
3rbu	0.045668
3rdo	0.057593
3rdq	0.051011
3re4	0.058643
3rf4	0.037978
3rf5	0.036736
3rlb	0.057812
3rlp	0.041326
3rlq	0.035566
3rm4	0.054491
3rm9	0.046292
3roc	0.070063
3rt8	0.033385
3rtf	0.031481
3ru1	0.060197
3rux	0.093638
3rv4	0.066882
3rv8	0.052298
3rwp	0.072547
3ryv	0.047621
3ryx	0.051155
3ryy	0.041913
4jwk	0.050963
4jx9	0.050516
4jyb	0.072465
4jyc	0.053509
4jym	0.031212
4jyt	0.091156
4jz1	0.075576
4jzi	0.086741
4k0o	0.072675
4k0y	0.068107
4k3h	0.064259
4k3n	0.046041
4k4j	0.056199
4k55	0.043515
4k5p	0.039866
4k6i	0.088459
4k7i	0.019756
4k7n	0.025806
4k7o	0.046556
4k9y	0.090122
1g35	0.134223
1g36	0.076207
1g3d	0.040627
1g3e	0.038982
1g45	0.047087
1g46	0.046637
1g48	0.05124
1g4o	0.056113
1g52	0.055351
1g53	0.042492
1g54	0.057537
1g74	0.070445
1g7f	0.104795
1g7g	0.102622
1g7q	0.153763
1g7v	0.077684
1g85	0.048351
1g98	0.038391
1gaf	0.048677
1gai	0.130632
2ydw	0.082759
2yek	0.072845
2yel	0.077247
2yfa	0.017208
2yfx	0.063301
2ygf	0.132543
2yhw	0.046525
2yi0	0.05845
2yi7	0.058474
2yix	0.081511
2yk1	0.050068
2ylc	0.053945
2yme	0.073636
2ypi	0.017369
2ypo	0.034839
2yxj	0.139435
2yz3	0.056421
2z1w	0.03971
2z4o	0.111723
2z94	0.023502
2za0	0.058994
2za5	0.072746
2zc9	0.076325
2zcs	0.060458
2zdk	0.08534
2zdl	0.0724
2zdm	0.074103
2zdn	0.070725
2zfp	0.059405
2zfs	0.083751
2zft	0.083942
2zgx	0.071599
2zjw	0.042957
2zkj	0.059443
2zmm	0.085609
2zn7	0.088246
2zq0	0.13116
2zq2	0.091155
2zwz	0.057476
5fnr	0.050159
5fns	0.073385
5fnt	0.084451
5fnu	0.096179
5fog	0.070922
5fol	0.074908
5fot	0.094742
5fou	0.10514
5fov	0.08882
5fox	0.085916
5fpk	0.082363
5fs5	0.07454
5fsc	0.063342
5fsn	0.048202
5fso	0.019721
5fsx	0.060657
5fsy	0.086027
5ftg	0.102699
5fto	0.103092
5fut	0.099696
4r4o	0.083678
4r4t	0.073022
4r59	0.08525
4r5a	0.078275
4r5b	0.089873
4r5t	0.075029
4r73	0.069242
4r74	0.048745
4r75	0.039602
4r76	0.06606
4ra1	0.070174
4rak	0.11096
4rd0	0.064767
4rd3	0.078249
4rd6	0.08463
4rdn	0.058836
4re2	0.035928
4re4	0.033493
4rfc	0.06325
4rfd	0.060735
4rfr	0.053681
4rhx	0.098774
4riu	0.079663
4riv	0.036362
3mdz	0.052502
3mxe	0.111443
3ng4	0.077479
3o4k	0.188023
3old	0.173047
3p8o	0.147969
3q7q	0.083821
3qxv	0.083764
3ryz	0.057882
3shc	0.075912
3sv2	0.113126
3tfu	0.078601
3u8l	0.063811
3uxl	0.018686
3vh9	0.025455
3wtl	0.059532
3zpu	0.137476
4agl	0.054528
4ase	0.085485
4b3c	0.022919
4bf6	0.058492
4c2v	0.092893
4cl6	0.047113
4cwq	0.061502
4djo	0.137556
3gqz	0.060693
3gs6	0.069444
3gsm	0.055525
3gss	0.099639
3gst	0.110419
3gt9	0.102917
3gta	0.102417
3gtc	0.054332
3gvb	0.041871
3gvu	0.085099
3gx0	0.11059
3gy2	0.05314
3gy3	0.070771
3gy7	0.01944
3h1x	0.057366
3h30	0.044316
3h5b	0.112912
3h78	0.030991
3h89	0.199017
3h8b	0.21302
3hb4	0.083317
3hcm	0.043093
3hek	0.073723
3hf8	0.121992
4b3d	0.022634
4b5d	0.064284
4b5s	0.015674
4b5t	0.026237
4b5w	0.015947
4b6o	0.053543
4b6p	0.067442
4b6r	0.091995
4b6s	0.074548
4b73	0.061186
4b74	0.083748
4b76	0.061029
4b7j	0.072201
4b7p	0.069311
4b7r	0.066051
4b8y	0.128372
4b9k	0.094266
4b9z	0.116539
4bah	0.086121
4bak	0.089053
4bam	0.095564
4ban	0.096145
4bao	0.115652
4baq	0.118646
4bb9	0.054786
4bc5	0.022379
4bck	0.058521
4bcm	0.077722
4bcn	0.0572
4bco	0.083089
4bcp	0.067448
4bcs	0.075963
4bf1	0.074336
2d1o	0.107771
2d3u	0.064913
2d3z	0.054681
2doo	0.086193
2drc	0.069459
2dri	0.027489
2dw7	0.015566
2e1w	0.074562
2.00E+27	0.081815
2e2p	0.074377
2e2r	0.054895
2e7f	0.080937
2.00E+91	0.052657
2.00E+92	0.052896
2.00E+94	0.070925
2e9u	0.058029
2epn	0.045438
2erz	0.063036
2euk	0.204658
2evl	0.178372
3th9	0.107923
3tif	0.055322
3tk2	0.035308
3tkw	0.096583
3tmk	0.117465
3ts4	0.099361
3tt4	0.07512
3ttm	0.040594
3ttp	0.102985
3tu7	0.09919
3tvc	0.080706
3tz0	0.029585
3tza	0.051596
3tzm	0.064173
3u10	0.059517
3u5l	0.05014
3u6h	0.085816
3u6i	0.100215
3u81	0.080794
3u8j	0.051316
5vsj	0.089664
5vyy	0.058827
5w1e	0.019018
5w2s	0.05143
5w44	0.091655
5wa5	0.135375
5wa8	0.081831
5wa9	0.071225
5wal	0.045622
5wbm	0.05949
5wbo	0.056834
5wcm	0.027049
5we9	0.084797
5wex	0.049109
5wgp	0.021627
5wij	0.096403
5win	0.050708
5wl0	0.06679
5wlo	0.12181
5wmg	0.070448
5j0d	0.099256
5j1r	0.048186
5j1x	0.073763
5j20	0.079865
5j27	0.074518
5j2x	0.050893
5j3l	0.058102
5j41	0.111019
5j64	0.041621
5j6a	0.092913
5j6l	0.072372
5j6m	0.071101
5j6n	0.077489
5j7q	0.041239
5j7w	0.072989
5j82	0.070922
5j86	0.078653
5j8m	0.039662
5j8u	0.046515
5j8z	0.077999
3dd8	0.068898
3ddf	0.060356
3ddg	0.053248
3dgo	0.073061
3djk	0.10684
3djo	0.042349
3djp	0.052172
3djq	0.069762
3djv	0.05848
3djx	0.054596
3dk1	0.108429
3dln	0.033489
3dnd	0.031477
3dne	0.041432
3dp4	0.036162
3dp9	0.076393
3drf	0.129589
3drg	0.175515
3dri	0.098287
3dsz	0.130878
1t7j	0.116677
1ta6	0.094482
1tcx	0.120601
1td7	0.045124
1thz	0.074248
1tjp	0.063237
1tkb	0.073443
1tlp	0.108577
1tmn	0.098478
1tng	0.040671
1tnh	0.030231
1tni	0.038285
1tom	0.08374
1tpw	0.02189
1tq4	0.070157
1trd	0.023851
1tsy	0.051943
1ttm	0.055066
1tx7	0.050859
1txr	0.071072
1u0g	0.044632
1u1w	0.023567
1u33	0.109013
1u71	0.063781
1ua4	0.056184
1ucn	0.051456
4gr8	0.079334
4gu6	0.063643
4gu9	0.037668
4gue	0.065678
4gzp	0.066905
4gzt	0.07286
4gzw	0.120845
4gzx	0.095484
4h3f	0.097445
4h3g	0.082608
4h3j	0.073988
4h42	0.057446
4h75	0.232439
4h7q	0.04401
4h81	0.03437
4h85	0.035162
4ha5	0.072275
4hbm	0.089975
4hdb	0.124032
4hdf	0.116854
4hdp	0.110294
4heg	0.108602
4hf4	0.079046
4hfp	0.105511
4hj2	0.095138
4hla	0.106235
4hp0	0.139121
2vpn	0.039846
2vpo	0.041404
2vqt	0.051982
2vrj	0.071515
2vsl	0.093212
2vt3	0.071706
2vuk	0.052313
2vvc	0.082672
2vvs	0.067595
2vvu	0.066277
2vvv	0.066636
2vw1	0.052137
2vw2	0.053719
2vwc	0.122519
2vwl	0.077929
2vwm	0.087017
2vwn	0.072037
2vwo	0.073539
2vxn	0.020817
2vyt	0.045075
2vzr	0.032371
2w08	0.031587
2w26	0.058352
2w47	0.058574
2w5g	0.064577
2w67	0.050526
2w8j	0.066944
2w8w	0.053708
2w8y	0.088349
2w9h	0.064021
2wb5	0.076774
2wc3	0.06375
2wc4	0.085063
2we3	0.074019
2web	0.093653
2wec	0.102479
2wed	0.092963
2weh	0.021986
2wej	0.02361
4msa	0.018911
4msc	0.054991
4msn	0.028724
4mss	0.053549
4muf	0.072669
4mul	0.070158
4muv	0.060095
4myd	0.045698
4n07	0.056194
4n5d	0.034026
4n6g	0.03003
4n6z	0.062831
4n7m	0.041495
4n7u	0.055381
4n8q	0.022187
4n9a	0.040759
4n9c	0.014791
4na9	0.074595
4nbk	0.049642
4nbl	0.050704
4nbn	0.053855
4ncn	0.068916
1o35	0.047687
1o36	0.078671
1o38	0.06975
1o3d	0.062927
1o3i	0.043817
1o3j	0.046147
1o3l	0.047024
1o5a	0.060973
1o5c	0.068001
1o5e	0.051271
1o5g	0.076286
1o5r	0.081593
1o7o	0.056716
1o86	0.090327
1oar	0.044324
1oau	0.058025
1oba	0.047857
1ocq	0.069845
1od8	0.048765
1odi	0.055636
5mgj	0.039046
5mgk	0.029956
5mjn	0.040093
5mkr	0.080539
5mks	0.110829
5mlj	0.091522
5mme	0.10068
5mmg	0.071687
5mn1	0.01434
5mnn	0.036705
5mnr	0.083571
5mo8	0.081619
5mod	0.035462
5mpk	0.071968
5mpn	0.05256
5mpz	0.033063
5mqe	0.018932
5mrb	0.110182
5mrm	0.034606
5mro	0.039779
5mrp	0.037863
5msb	0.041573
5mwh	0.092504
5mwp	0.073811
5mwy	0.097984
5mxf	0.056311
5my8	0.096769
5mz8	0.021703
4zv2	0.040484
4zvi	0.051803
4zw5	0.087662
4zw6	0.102109
4zw7	0.083908
4zw8	0.08141
4zwx	0.103237
4zwz	0.077471
4zx0	0.08598
4zx1	0.073563
4zx3	0.050074
4zx4	0.07259
4zyf	0.13601
4zzd	0.080861
4zzx	0.058647
4zzy	0.08242
4zzz	0.056363
5a2i	0.127344
5a5q	0.060508
5a6k	0.046596
5a6x	0.038083
5a81	0.076982
5aa9	0.072481
5aan	0.059102
5acy	0.099928
5ad1	0.085291
4u6w	0.060469
4u6z	0.055311
4u70	0.051625
4u71	0.056965
4u73	0.03797
4u8w	0.103481
4ua8	0.095305
4uac	0.128781
4ual	0.061562
4uc5	0.042018
4ucc	0.045652
4ufh	0.037204
4ufi	0.036959
4ufj	0.03755
4ufk	0.036175
4ufl	0.041353
4ufm	0.035924
4uin	0.065398
4uj1	0.057426
4uj2	0.069648
4uja	0.056214
4ujb	0.058833
4uma	0.025556
4l19	0.048314
4l2l	0.05815
4l4v	0.057844
4l4z	0.04363
4l50	0.065974
4l51	0.04207
4l6t	0.171981
4l9i	0.081108
4lar	0.048099
4lbu	0.076306
4lch	0.083219
4leq	0.067252
4lhm	0.055248
4lhv	0.068583
4lj5	0.066139
4lj8	0.061466
4ljh	0.065589
4lk7	0.063983
4lkk	0.086617
4lko	0.055368
1q84	0.130574
1q8w	0.057918
1q91	0.073272
1qan	0.082502
1qaw	0.045295
1qb1	0.100797
1qb6	0.067748
1qb9	0.09554
1qbn	0.070695
1qbo	0.102681
1qbq	0.089712
1qbr	0.136975
1qbs	0.116491
1qbt	0.136426
1qbu	0.123487
1qbv	0.090428
1qf0	0.107007
1qf2	0.090927
1qft	0.025866
1qhc	0.114256
3qaa	0.130839
3qbc	0.021355
3qdd	0.063504
3qfd	0.185941
3qfy	0.05232
3qfz	0.043987
3qgw	0.063223
3qkd	0.165635
3qlm	0.083678
3qox	0.082126
3qps	0.114446
3qqa	0.142435
3qt6	0.056769
3qto	0.086927
3qtv	0.090817
3qw5	0.112542
3qwc	0.086375
3qx5	0.074241
3qx9	0.071365
3qxt	0.100168
3wtm	0.048911
3wtn	0.039037
3wto	0.035551
3wvm	0.077821
3wz6	0.097652
3wz7	0.100846
3wzn	0.058217
3x00	0.096854
3zbx	0.06456
3zc5	0.053522
3zcl	0.06451
3zdh	0.073656
3zdv	0.072063
3zhx	0.068015
3zi0	0.07631
3zi8	0.052009
3zj6	0.066915
3zk6	0.122037
3zll	0.051804
3zln	0.068767
3zlr	0.106348
3zm9	0.106093
3znr	0.08371
3zns	0.087017
3zps	0.182786
3si3	0.095237
3si4	0.08313
3sio	0.145427
3sjf	0.101249
3sk2	0.058078
3slz	0.176854
3sm2	0.117243
3spf	0.115541
3sr4	0.07847
3st5	0.114986
3std	0.071095
3str	0.108637
3su0	0.16661
3su1	0.134987
3su2	0.134326
3su3	0.150167
3su4	0.161525
3su5	0.156881
3su6	0.155923
3sue	0.146388
3suf	0.151535
3sug	0.14496
3sur	0.055062
3sus	0.050639
3sut	0.054952
3suu	0.066064
3suv	0.046061
3suw	0.065491
1bma	0.128926
1bn1	0.060927
1bn3	0.054326
1bn4	0.056919
1bnn	0.059183
1bnq	0.055828
1bnt	0.056311
1bnu	0.054161
1bnv	0.061095
1bnw	0.068286
1bp0	0.05001
1bq4	0.046577
1br6	0.055942
1bty	0.018432
1bv7	0.130494
1bv9	0.126359
1bwa	0.126285
1bwb	0.156953
1bxo	0.118507
1bxq	0.132177
1bxr	0.071422
1bzj	0.039948
1bzy	0.067811
1c1r	0.042981
1c1u	0.040694
1c1v	0.053956
1c3x	0.022015
1c4u	0.092568
1c5c	0.046599
2qg0	0.067535
2qg2	0.05453
2qhy	0.093121
2qhz	0.090018
2qi0	0.105389
2qi1	0.100122
2qi3	0.114961
2qi4	0.097281
2qi5	0.116995
2qi6	0.094441
2qi7	0.09953
2qm9	0.087611
2qmg	0.141977
2qnn	0.114856
2qnp	0.10123
2qpq	0.038356
2qpu	0.087959
2qrk	0.060673
2qrl	0.019241
2qta	0.067924
2qtg	0.05858
2qtn	0.063992
2qtt	0.057573
2qu6	0.090536
2qw1	0.03393
2qwb	0.055571
4c52	0.092129
4c5d	0.082221
4c6u	0.051526
4c9x	0.071561
4ca5	0.114476
4ca6	0.117718
4ca7	0.127581
4ca8	0.11983
4cc5	0.019256
4cd0	0.074541
4cd4	0.092563
4cd5	0.071572
4ceb	0.116882
4cfl	0.061345
4cg8	0.108111
4cg9	0.064823
4cga	0.070491
4cgi	0.082349
4cj4	0.082061
4cjp	0.078
4cjq	0.092663
4cjr	0.092583
4ck3	0.085186
2ha3	0.049253
2ha6	0.087076
2hah	0.096052
2haw	0.022834
2hb3	0.116624
2hhn	0.10795
2hjb	0.029709
2hkf	0.151479
2hl4	0.06477
2hmu	0.07054
2hmv	0.060405
2hnc	0.018149
2hnx	0.073116
2hoc	0.039921
2hs1	0.105744
2hu6	0.082807
2hxm	0.055094
2hzl	0.02003
2hzy	0.035697
2i0a	0.112152
2i19	0.043598
2i2c	0.085837
2i3h	0.088675
2i3i	0.094919
2i4d	0.128859
2i4j	0.0945
2i4u	0.110118
1enu	0.04239
1eoc	0.026409
1epo	0.110455
1erb	0.079392
1ew8	0.020544
1ew9	0.017556
1ex8	0.089458
1ez9	0.125701
1ezq	0.120119
1f0r	0.073204
1f0s	0.067478
1f0t	0.086283
1f0u	0.090343
1f3e	0.04113
1f4e	0.052614
1f4f	0.065134
1f4g	0.090913
1f4x	0.056395
1f57	0.018009
1f5k	0.021621
3alt	0.067227
3ao2	0.03437
3ao5	0.044652
3ap4	0.067808
3aqt	0.017624
3arw	0.064379
3arx	0.064489
3axz	0.042863
3b24	0.027735
3b25	0.048929
3b26	0.064304
3b2q	0.066862
3b3c	0.042523
3b3s	0.03718
3b3w	0.0464
3b3x	0.041329
3b4f	0.056254
3b4p	0.047208
3b50	0.074737
3b66	0.061051
[truncated: 17,476 more rows]
