# Supplementary material for: An electron-density point-cloud framework for robust protein-ligand interaction prediction
Source: Nat Commun. 2026 Jun 11;17:7424. doi: 10.1038/s41467-026-74196-5 (PMC13408660; doi:10.1038/s41467-026-74196-5)
Supplement: Supplementary file 5 — Source Data [file 41467_2026_74196_MOESM5_ESM.zip › Source Data_rev/figure4/c/multiwfn.csv]

pdbid	time_seconds
11gs	1.16348331
13gs	0.64560867
16pk	1.25853193
1a07	4.97775971
1a08	1.12933239
1a09	0.49367866
1a0q	3.25706512
1a0t	0.71285411
1a1b	1.10523221
1a1c	0.40913975
1a2c	0.46897714
1a37	0.49971248
1a3e	1.36237749
1a42	0.88587342
1a46	1.36381258
1a4g	0.98922058
1a4h	3.2393978
1a4m	0.7332029
1a4q	0.76852691
1a50	0.74065608
1a52	0.9085847
1a5g	3.01429299
1a5h	0.86709023
1a5v	1.30974651
1a61	1.23220608
1a7c	1.08282379
1a7t	3.14187844
1a7x	0.89009431
1a85	1.08349782
1a86	1.33133437
1a8i	0.84091391
1a8t	0.90717045
1a9u	1.13589132
1abf	3.03325473
1abt	3.08795266
1acj	1.38290406
1ad8	0.75572261
1af2	0.92592559
1af6	0.45140384
1agm	1.24545347
1agw	0.87515429
1aht	0.71756851
1ahx	1.13445067
1ahy	0.80056859
1ai6	0.68600995
1aj6	1.14837581
1akq	1.39116839
1akr	0.69200916
1akt	0.91899874
1aku	1.07591048
1akv	0.86188821
1akw	2.61098279
1al7	0.47561727
1al8	0.61324044
1amn	0.94885905
1anf	3.37951211
1ao8	3.16631841
1apb	2.72971197
1apw	0.68012053
1aq1	0.96614241
1aq7	0.62715244
1aqc	1.15537571
1aqi	0.73449486
1aqj	3.07274987
1at5	1.35016054
1at6	5.4107144
1au0	0.41388514
1au2	2.73811309
1auj	2.92282537
1avd	1.40693657
1avp	0.52626887
1aw1	0.71586384
1awf	3.16283244
1awh	1.3650375
1awi	3.43731832
1ax1	0.62647562
1ax2	2.75735214
1axr	1.34529314
1axs	1.15676664
1axz	0.62888143
1ayu	1.38520185
1ayv	3.27898852
1aze	0.82334752
1azg	2.99921602
1azl	0.61671296
1azx	2.87904312
1b0f	1.24765118
1b11	3.36108087
1b2i	1.16810819
1b2m	0.62299754
1b39	1.13914989
1b42	3.43454182
1b4d	1.22712518
1b56	1.3336333
1b5g	1.37861281
1b6m	0.9162455
1b6p	1.39037257
1b74	3.62356541
1b9s	0.6302073
1b9t	0.98784454
1b9v	0.61250407
1ba8	2.98173519
1bap	1.15087555
1bb0	0.69038075
1bbz	1.31737118
1bcj	1.06721569
1bdl	1.15760332
1bdr	0.52106578
1bgo	0.59921013
1bil	2.95189658
1bim	1.20319316
1bio	0.71999937
1biw	0.54059634
1bji	0.68764909
1bjr	0.86579258
1bkj	0.85203063
1bkm	0.9505394
1bky	1.00340272
1bl4	3.33613848
1bl6	3.11788593
1bl7	0.86911137
1bm2	0.75638724
1bm6	3.26985476
1bmb	0.52889659
1bmk	1.24692289
1bmm	0.92231218
1bmn	0.60388673
1bmq	3.17058243
1bnm	0.65402207
1bo5	3.48083981
1bq3	0.98088871
1bqm	1.33371576
1bqn	1.2855658
1bqo	1.04977064
1br5	1.11042029
1br8	0.5725936
1bra	1.00673822
1bsk	0.80562654
1bt6	0.80513059
1btn	0.48784302
1bug	2.94733104
1bux	3.46436948
1bwn	0.98977229
1bxl	3.19885241
1bzf	1.1684293
1bzh	0.80917226
1bzs	0.75784105
1c12	0.62534833
1c29	0.99762704
1c2t	0.53413598
1c3b	0.80541279
1c3e	1.35879837
1c3i	0.75018927
1c3r	1.22271359
1c4v	0.91745188
1c4y	3.63126516
1c50	3.36029623
1c5f	0.51974406
1c6y	1.04290105
1c7e	1.05011457
1c7f	0.46678455
1c85	1.2539614
1c8k	0.9977778
1c8l	3.15954188
1c8v	0.58938665
1c9d	0.79646854
1ca8	1.06706605
1caq	0.60402345
1cbr	1.29194388
1ce5	0.82259097
1cea	2.66124366
1ch8	2.62156278
1ci7	0.65656874
1cil	0.98123702
1cim	0.98244619
1cin	2.91646782
1cj1	1.14601735
1cka	1.17673273
1ckb	7.10492669
1clu	0.50318423
1cp6	1.48874801
1cpi	1.23052444
1cqp	3.26023625
1cr6	1.18896551
1cs4	3.12746909
1csi	0.97970227
1csr	1.27888571
1css	1.20497149
1ct8	0.89753187
1ctr	1.29579148
1cw2	3.10726596
1cwb	3.233102
1cwc	1.39725675
1cx9	0.87821783
1cyn	3.4129863
1czc	1.10663054
1cze	0.82075005
1czk	0.82187882
1czl	0.49763325
1czo	1.23516975
1czq	1.10620386
1czr	0.86885915
1d04	0.44120369
1d1p	1.00705634
1d2s	0.6807972
1d3q	0.93355379
1d3v	0.47870455
1d4t	0.61344557
1d4w	0.83174405
1d5j	1.27125142
1d5r	1.10946416
1d6n	5.56924378
1d6s	1.28231674
1d7x	0.75867964
1d8e	0.98951341
1d8f	3.51698083
1d8m	1.05266783
1db1	0.87367319
1db4	0.62557232
1db5	2.6103638
1dbb	2.97982925
1dbj	0.66190943
1dbk	0.85874392
1ddm	1.15013731
1dfo	0.64214555
1dg9	1.06525381
1di8	1.29204923
1di9	0.80584655
1dis	0.94943745
1dkd	0.70115749
1dm2	0.81258146
1dmb	1.20515482
1dmt	0.97354888
1doj	0.57004333
1dpu	0.99408927
1dqx	0.93700076
1dth	0.44688116
1dtq	0.5119019
1dtt	0.97794981
1dub	3.56703356
1dva	0.91439405
1dwc	2.75199547
1dwd	3.16953768
1dx6	2.8730978
1dxp	2.93019487
1dzj	0.43341896
1dzm	3.19484678
1dzp	0.57007796
1.00E+00	1.00376097
1.00E+02	1.27497076
1.00E+03	1.22784461
1.00E+06	4.8906875
1e1y	0.61064049
1.00E+34	0.75030419
1.00E+37	0.92946325
1.00E+55	0.87710079
1e5a	1.19244032
1.00E+72	0.61415998
1e8h	1.41940873
1e9h	1.36755805
1eas	1.3996494
1eat	2.85843687
1eb1	0.41225648
1ebg	0.57570067
1eed	1.35804668
1eef	0.4463108
1eei	1.28673163
1efi	1.49803878
1eix	0.84576089
1ej4	3.55983402
1ek1	1.25170882
1ek2	3.15019545
1ekb	3.38782552
1els	0.60468135
1em6	1.36864393
1ent	1.17287229
1eoj	3.54709261
1eol	1.1467461
1eou	0.99484187
1epp	1.32480044
1epq	1.2754427
1ero	4.99864978
1erq	1.10554552
1err	3.04603506
1esz	0.78560694
1ets	2.859753
1ett	0.69278347
1etz	0.9117154
1eub	1.33836652
1eve	1.06885314
1evh	3.18696452
1ewj	0.902428
1exv	2.62366981
1exw	1.31326412
1ezf	0.7690601
1f0q	1.35604142
1f1j	3.58146968
1f28	3.02713856
1f2o	0.73684977
1f2p	0.62251763
1f3j	0.85226066
1f40	0.45555005
1f47	1.35504827
1f4y	1.00808255
1f7b	1.3648696
1f8a	0.66730971
1f90	3.4935577
1f92	0.66641013
1f9e	1.45044917
1f9g	3.03320005
1fax	3.23326334
1fbm	1.39437007
1fd7	1.14755521
1fdq	1.39259844
1fe3	0.76244325
1ff1	1.08171329
1fgi	3.36216359
1fhr	0.58618406
1fig	0.72533754
1fj4	0.98384367
1fl6	3.51071682
1flm	3.00927561
1fls	2.74669043
1fmb	0.65306343
1fo2	1.14408071
1fo3	1.39584561
1fpi	1.0547798
1fpp	0.66735431
1fpy	2.77501149
1fq4	0.93899509
1fq6	1.17786673
1fq7	1.42573616
1fq8	1.13930782
1fsg	0.59483749
1fsw	0.81658025
1fsy	2.81163115
1ft4	3.41020496
1fta	0.54566321
1ftj	0.58801839
1ftk	0.88613172
1ftl	0.41534598
1fv9	0.58777765
1fvt	1.08312238
1fvv	3.05396145
1fw0	0.99250993
1fwe	0.70243242
1fwu	3.56525991
1fwv	0.94811209
1fyr	0.74806781
1g05	0.68988741
1g1e	0.42869881
1g27	3.43720795
1g2a	1.05109517
1g2m	4.96831531
1g37	0.42089112
1g3b	2.63247691
1g3c	0.52955983
1g3f	1.04210196
1g3m	0.88964471
1g49	0.56380583
1g4j	0.92881716
1g4k	1.17057581
1g50	0.97739307
1g5f	0.45432216
1g5s	1.34396044
1g6g	1.17178454
1g6r	1.11838551
1g6s	0.97987532
1g7p	3.36456422
1g9a	0.80422437
1g9b	0.86834173
1g9c	3.05824656
1g9d	0.54793851
1g9r	5.35364294
1g9s	3.34166137
1g9t	5.76318225
1ga8	1.14306895
1ga9	0.92516377
1gag	1.03702868
1gah	0.66489958
1gbq	0.64632478
1gbt	1.19609084
1gca	3.4102143
1gcz	1.10270088
1gfw	1.26094519
1gfz	3.3492842
1ggd	0.62720082
1ggn	0.83077802
1gi6	0.56641125
1gi8	0.40125593
1gi9	3.26874225
1gj4	1.14663499
1gj5	1.24505001
1gj7	1.03087392
1gj8	0.57695287
1gja	0.60216534
1gjb	2.70084935
1gjd	0.69936929
1gmy	0.96184601
1gni	3.15308917
1gnj	0.99666596
1gny	1.21913719
1gpy	3.22323588
1gqs	0.50483119
1gsf	0.95407637
1gsz	0.69685196
1gt1	0.41331124
1gt3	1.09014491
1gt4	0.55300869
1gt5	1.38486927
1gu1	1.38898786
1gu3	0.73901078
1gui	1.11365893
1guw	0.8295695
1gux	0.94501065
1gvk	1.36752957
1gvu	1.35440038
1gwm	2.93111355
1gwq	0.86468644
1gwr	1.36014616
1gww	3.58232184
1gx0	1.1506941
1gx4	0.45915548
1gym	1.28570646
1gz3	0.50235539
1gz9	5.63496425
1gzc	0.59099479
1gzg	3.35914905
1gzv	1.29833489
1h00	1.16661831
1h01	0.70689239
1h07	0.82489341
1h08	2.73002414
1h0r	0.8890309
1h0w	0.63722503
1h1b	5.1393996
1h1d	1.16667095
1h1h	1.16900582
1h1p	1.37238304
1h1q	2.91222586
1h1r	0.54977274
1h24	1.07975507
1h25	3.13616806
1h26	0.89508473
1h27	1.07188552
1h28	2.6065288
1h2u	0.57740207
1h35	5.77418149
1h36	0.64552284
1h37	2.94326834
1h39	1.26615571
1h3a	1.29813301
1h3b	0.89824964
1h3c	3.63358079
1h3h	3.24332956
1h4n	3.39471606
1h5u	1.26688023
1h60	0.70849895
1h61	1.05984332
1h62	1.43784717
1h6e	5.07026891
1h79	0.91695174
1h7a	1.18095455
1h8l	0.79930925
1h8s	0.78326473
1h8y	0.43820619
1h9l	0.41835257
1h9z	0.9462216
1ha2	0.65461675
1haa	0.94792997
1hbj	0.69270652
1hc9	0.81238755
1hdt	0.96552031
1hef	1.1928724
1heg	0.77707136
1hge	2.84013494
1hgi	1.36526123
1hgj	0.87722757
1hgt	2.76589392
1him	2.97875162
1hiv	0.95202415
1hiy	0.66849127
1hk1	3.37354875
1hk2	0.8413611
1hk3	1.08113814
1hk5	0.564905
1hkj	0.82450092
1hkk	0.96772948
1hkm	0.43230223
1hlf	0.5549713
1hn2	3.02382313
1hnn	1.23274752
1hp0	3.51316371
1hq5	3.28447288
1hqf	1.0848997
1hqg	1.01566535
1hqh	1.03171822
1hrn	1.16815025
1hs6	3.22624232
1hsg	1.14017158
1hte	1.1070287
1htf	3.01797828
1htg	0.53202575
1hti	3.43499952
1hty	1.37888416
1hv5	0.6908712
1hvy	3.33694575
1hww	1.03325923
1hxk	2.86682389
1hy7	1.40423836
1hyv	0.75343627
1hyz	3.62546454
1i00	0.71643085
1i32	2.98997328
1i33	1.2968989
1i3z	0.94421774
1i41	0.98166312
1i43	2.92002563
1i48	3.48198893
1i5d	2.98577748
1i6v	1.36899041
1i72	0.93477564
1i7c	0.40921018
1i7g	0.40814185
1i7i	3.49715461
1i7m	2.83094786
1i80	3.53718411
1i8h	3.39217806
1i8i	0.68797301
1i8j	2.84526292
1i8z	0.44137732
1i90	0.80962205
1i91	1.07481291
1i9l	0.44588294
1i9m	4.85078717
1i9o	0.44590496
1i9q	0.57140015
1iau	1.05186039
1ibc	1.48989222
1ibg	0.71588079
1icj	5.20728951
1ida	3.35083288
1idb	1.25744614
1idg	1.28287366
1iem	2.98252926
1iep	3.38819939
1iew	3.56774606
1ih0	1.3525007
1iht	0.68872714
1ihy	0.71114703
1iig	1.21006414
1ijr	0.75893335
1ikv	2.79146085
1ikw	1.1045954
1ikx	0.56419537
1iky	0.76550145
1il3	1.32177448
1il4	3.30379159
1il5	1.18158822
1il9	1.39422355
1ilh	0.77136947
1ilq	3.09994341
1imx	0.72916813
1inc	0.74719665
1ind	0.83427736
1inf	0.55652862
1ing	0.49552121
1inh	0.96194293
1inq	0.91903075
1iq1	0.56730304
1irs	0.78483229
1is0	1.27906464
1it6	3.28701158
1iup	0.41312562
1iwq	2.85545804
1iyl	0.72938551
1j07	3.02683315
1j15	0.63517222
1j19	0.90341442
1j1a	0.47077297
1j4k	0.78597557
1j4p	2.82916567
1j4q	0.62072976
1j5i	0.59681634
1j7z	0.49230849
1j80	0.60596549
1j81	0.91012018
1jbd	3.08218601
1jd0	3.4401666
1jd5	1.16854642
1jd6	3.34060085
1jdj	3.55957755
1jfh	2.94989378
1jg0	3.49325561
1jh1	3.04457043
1jif	1.37586944
1jii	1.18977198
1jij	0.89559213
1jik	0.576779
1jil	0.94283446
1jiz	3.02585287
1jj9	0.89268861
1jje	2.819533
1jjk	1.28595699
1jjt	0.73233708
1jk7	0.64830471
1jld	0.58606524
1jlq	0.54484137
1jlx	0.65303683
1jm4	1.20913626
1jmi	0.53499573
1jmq	2.69139981
1jn2	2.72460689
1joc	1.18701955
1joj	0.98236594
1jp5	0.9886834
1jpl	0.58400566
1jq3	0.79312988
1jq9	1.21195839
1jqd	0.64924838
1jqe	1.05413653
1jr1	1.29832597
1jrs	5.17272769
1jt1	1.19132488
1jtq	1.35822874
1juf	0.67628015
1juj	0.47213398
1juq	0.5973356
1jut	2.81698078
1juy	0.72349614
1jvp	0.9523703
1jwm	1.43531457
1jws	0.63404163
1jwt	0.99463469
1jwu	0.56141877
1jyc	0.87676384
1jyi	3.49417405
1k03	3.07641101
1k06	1.11970576
1k08	0.80401228
1k1p	2.7063169
1k2i	0.85670581
1k2v	5.49365612
1k3n	0.8720799
1k3q	3.35568309
1k3t	1.14264003
1k9q	1.39258742
1k9r	1.14681911
1ka7	2.91497873
1kak	1.23582675
1kat	0.55909288
1kc5	0.522856
1kcs	1.32731304
1kds	1.0721251
1kdv	3.06913091
1kdw	0.74274642
1kdy	2.72959746
1ke0	2.79156247
1ke3	3.30910501
1ke5	3.37066236
1ke6	0.81622412
1ke7	2.96754636
1ke8	0.88567184
1ke9	3.44208735
1kf0	1.09943827
1kf6	3.13032683
1kfy	0.98976014
1kkq	2.66519877
1kl3	1.11304797
1kl5	3.45603606
1klg	2.99467375
1kll	0.8674171
1klu	1.2631514
1kmv	3.1961289
1kna	0.50441912
1kne	3.41975948
1kqb	3.15155937
1kr3	1.28411264
1kti	2.73373413
1ktt	1.32137434
1kv2	0.46170334
1kvo	0.72193949
1kwq	0.72291471
1kwr	1.14810938
1kyn	1.13874661
1kz8	0.40823368
1l0a	5.22188117
1l2s	2.82644821
1l2z	3.02518988
1l5q	3.25434311
1l5r	0.66733783
1l5s	0.86584796
1l6m	3.18620532
1l6s	0.93897272
1l6y	0.8111783
1l7x	1.05346375
1la3	0.53618012
1lb6	0.70564615
1lcj	1.28013034
1ld7	0.9759204
1ld8	3.25116308
1leg	2.84450737
1lek	3.41209817
1lev	2.61403157
1lf3	0.68200719
1lf8	1.39699858
1lf9	0.97591971
1lfo	1.01236198
1lhc	2.78744219
1lhd	3.3709736
1lhe	2.7007536
1lhf	1.32311815
1lhg	3.39208929
1lhv	1.12770148
1lhw	2.7028848
1ljt	0.50000854
1lkx	0.48259482
1ll4	0.71291827
1llb	0.60348994
1lol	5.27859161
1lor	3.37835437
1los	1.0764685
1lox	0.55227952
1lq2	0.88220725
1lqd	1.0580521
1lqe	1.06799971
1lqf	0.56268385
1lrt	1.16892405
1lt5	0.56812183
1lt6	0.83937473
1lv8	0.42768007
1lvc	3.2969306
1lvk	0.77892267
1lxf	0.99892039
1lxh	0.72690144
1lzo	1.05399964
1m13	2.63947019
1m21	5.28323388
1m51	1.09766795
1m5b	1.26818885
1m5c	0.97698581
1m5d	2.7977413
1m5e	0.71301733
1m5f	2.6329387
1m6p	2.64028228
1m74	0.81969142
1m7q	0.45690726
1mau	0.85282345
1maw	1.25566615
1mcz	0.41979046
1mdl	0.5897879
1me3	0.52103907
1me4	1.16468581
1me7	0.40017774
1me8	0.5148717
1mem	1.44902006
1meu	2.99729856
1mf4	1.05865962
1mfg	0.6612561
1mhw	0.86021039
1mik	0.91171119
1mj7	1.02325078
1mkd	1.04742348
1ml1	1.35176569
1mm6	0.44856181
1mm7	4.86285772
1mmp	0.79509445
1mn9	0.59692304
1mnc	2.89632037
1mns	1.13218499
1mpa	1.39883796
1mpl	0.54062893
1mq1	1.04941359
1mqd	0.81382689
1mqg	1.00262796
1mqh	5.33036954
1mqi	0.9874052
1mqj	2.9830435
1ms0	0.98207431
1ms6	0.88849469
1ms7	0.42274499
1mto	1.02521338
1mui	0.98171731
1mv0	3.01264356
1mwn	3.54459884
1mwt	0.91444184
1mx1	0.5710737
1mxl	0.67990025
1mxo	1.34029796
1mxu	1.10720978
1my2	1.37735876
1my3	1.28330188
1my8	0.58233153
1mzc	1.14285313
1mzs	3.47178875
1n0t	1.06516646
1n1g	0.77811255
1n1t	5.46661201
1n1v	0.51983055
1n2v	1.05646462
1n3w	3.31727356
1n3z	0.77969861
1n43	3.18497922
1n4m	0.95791474
1n5z	0.93909875
1n7i	0.80886315
1n7j	0.65159431
1n7m	0.75276771
1n7t	1.33804468
1n8u	0.78234323
1n8v	0.84986223
1n94	2.84553464
1n95	0.49246364
1n9a	3.31686415
1n9m	2.9556203
1nax	0.91678291
1nc6	0.86709961
1nd5	0.89556931
1nde	1.30281906
1ndj	2.89084083
1nfs	1.32844972
1ngw	0.96877779
1nhg	0.80120417
1nhv	1.07632729
1nhw	2.97321985
1nhx	1.3758317
1ni1	1.18721276
1nj1	3.46751054
1nj5	0.87864344
1njb	0.55947552
1njf	3.51296942
1njj	3.41377608
1njt	0.66315814
1nju	3.53475328
1nkm	1.18876473
1nl4	1.14551721
1nl6	0.44242588
1nlj	1.16175441
1nlo	0.75259906
1nlp	0.79042079
1nmk	3.28149421
1nms	1.38686159
1nnb	3.4976767
1nnk	2.72173923
1nnu	1.31868157
1no9	0.97941005
1noi	0.68736825
1noj	0.99998793
1nok	1.37443577
1nox	0.4556868
1npa	1.14432208
1npv	0.92460477
1npw	3.14812982
1npz	0.90148946
1nq0	1.30060287
1nqc	0.79695324
1ntk	1.37457776
1ntv	1.14097037
1nu1	0.93631558
1nu3	1.21918943
1nu8	1.1331799
1nxy	0.49089266
1ny0	1.13094882
1ny2	0.51730337
1nym	0.59512938
1nyx	1.26285649
1nyy	1.42145931
1nzl	3.03777722
1nzq	0.63981772
1nzv	0.52930417
1o0d	0.78194157
1o0o	0.79950333
1o2g	0.63957808
1o2k	0.75702985
1o2p	1.14167281
1o2s	2.75505606
1o2t	1.0320597
1o2u	1.09012879
1o2v	3.23284823
1o2x	0.49941228
1o2y	2.84065837
1o32	0.67257591
1o34	0.71880064
1o37	0.42656028
1o39	1.21680077
1o3b	1.39087616
1o3c	1.02921068
1o3e	2.89517022
1o3g	0.99898983
1o3h	0.40049223
1o3k	2.66289572
1o3p	0.69306288
1o41	1.06060715
1o42	1.02015087
1o43	0.51833375
1o44	0.71056353
1o45	0.64432597
1o46	1.35137233
1o47	2.69066364
1o48	3.20215906
1o49	0.81143052
1o4a	1.30489265
1o4b	0.88549387
1o4d	2.96655833
1o4e	0.8282976
1o4f	0.89753303
1o4g	2.84721078
1o4h	0.64431766
1o4i	2.9977179
1o4j	0.59413564
1o4k	0.91249865
1o4l	0.42270609
1o4m	1.48542482
1o4n	1.23013034
1o4o	5.4088943
1o4p	1.21775934
1o4q	1.42950389
1o4r	3.36729922
1o5f	1.12741888
1o5m	1.30084363
1o5p	0.76377732
1o6h	3.06498431
1o6i	0.62667821
1o6q	0.78440573
1o6r	1.37654039
1o79	0.95046454
1o8b	3.38757552
1o9d	0.62879778
1o9e	0.47198782
1o9k	0.98068915
1oai	3.3611972
1oay	0.55130991
1obx	0.91255986
1ocn	1.15721182
1ody	1.13376747
1oe0	0.6570161
1oe7	0.63938372
1oeb	1.04358176
1ofz	2.92461811
1ogu	2.76064018
1oh4	2.74586756
1oi9	0.78759248
1oim	0.90276808
1oiq	0.48162444
1oir	1.01364601
1oit	0.8252579
1oiu	2.77111542
1oiy	0.88634284
1oj5	0.99647588
1ok7	0.67087561
1oko	2.94875293
1okv	2.92341893
1okw	1.05149945
1okx	3.3176013
1oky	5.56929548
1okz	1.14506464
1ol1	0.70459589
1ol2	1.16173623
1om2	0.53406023
1om9	3.55125183
1ong	0.43237071
1onh	0.6560952
1onp	1.2360422
1opi	1.2382952
1oq5	0.51637301
1oqp	0.45503649
1orw	0.76179854
1osg	3.28612727
1osv	1.28538553
1oth	0.91610658
1ouk	1.04653818
1ouy	1.13892045
1ov3	3.30049866
1ove	3.10136174
1ow4	3.14800823
1ow6	3.42599898
1ow7	0.95513843
1ow8	1.22243044
1owd	0.50149519
1owi	3.52300195
1owj	3.32261734
1owk	3.02098475
1ox9	0.48656424
1oxg	1.0924669
1oxn	1.10533955
1oxq	0.833058
1oy7	0.70219566
1oyn	0.70594482
1ozv	0.98037812
1p01	1.2020315
1p02	0.57817865
1p03	0.85695306
1p04	0.62385067
1p05	0.82738718
1p06	0.43703312
1p0y	0.48751965
1p10	2.83636867
1p17	2.70333264
1p28	1.11352013
1p2a	0.94652647
1p2g	3.30062136
1p4r	1.19624266
1p4u	0.45915539
1p5e	2.86452747
1p6d	2.66903983
1p6e	0.63031656
1p7m	1.12364994
1p93	1.32000549
1pau	1.18996467
1pbk	1.19691429
1pcg	5.54776482
1pdq	3.28596363
1pf7	0.61206761
1pf8	1.09711832
1pfy	0.71586366
1pg2	1.340958
1ph0	0.94947182
1pi4	3.41783997
1pi5	0.93503355
1pig	0.56163344
1pip	0.45535849
1pk0	1.36373972
1pl0	0.67024139
1pmn	0.66100245
1pmu	1.42012469
1pmv	1.07225212
1pmx	1.0017306
1pop	0.68517282
1ppw	3.53632622
1ppx	0.55288883
1pq3	0.93959077
1pq6	5.48815756
1pqc	1.33586223
1pr1	0.97738668
1prl	0.68590196
1prm	3.57306779
1pu7	0.87663226
1pu8	3.19424147
1pum	0.9956935
1pun	1.1679986
1puq	1.14137471
1pus	1.30480708
1pw6	3.54941356
1pwp	3.47625204
1pwq	3.197175
1pwu	0.70413313
1pwy	0.64389692
1pxh	0.99430109
1pxi	0.41800627
1pxj	0.93341742
1pxk	0.92423935
1pxl	1.30324685
1pxm	3.50196621
1py1	3.37079436
1py2	0.74970864
1py5	1.21479177
1pye	1.25194098
1pyg	1.18272491
1pyw	0.54078527
1pzj	5.25146289
1pzo	1.33125079
1q0b	0.96723749
1q1m	2.74448774
1q1y	1.1936559
1q3d	2.79634922
1q3w	0.88146938
1q41	0.63788848
1q4k	3.53756926
1q4l	0.69350609
1q4w	0.86437604
1q4x	1.21065031
1q63	1.00723989
1q66	0.50870144
1q6j	1.3514866
1q6k	1.22281485
1q6m	0.67981263
1q6n	1.28569699
1q6p	0.54363107
1q6s	0.77697495
1q6t	3.43542549
1q83	0.42572777
1q95	1.02267031
1q9d	1.2148696
1q9m	0.49948381
1qaq	1.35762526
1qca	0.60603322
1qcp	0.64859578
1qf4	0.75202098
1qf5	3.17693744
1qfs	2.6214656
1qhr	0.96036197
1qi0	0.64756162
1qiw	1.35293983
1qj1	0.70691216
1qj6	0.84414791
1qj7	1.18976699
1qja	2.93581285
1qjb	1.31911705
1qkn	0.80235004
1qku	0.98700392
1qm4	0.79326135
1qm5	3.21858999
1qng	0.67105026
1qnh	1.18353805
1qon	0.45294984
1qpb	3.49220405
1qpe	1.12349961
1qpf	2.64553287
1qpl	0.56729549
1qq9	0.78887481
1qr3	3.54369935
1qs4	0.49163856
1qsc	2.72894525
1qti	1.00186385
1qtn	1.36290623
1qvt	0.57455561
1qvu	1.3059484
1qw7	0.92328338
1qwe	0.79061026
1qwf	3.51578827
1qwu	0.88224563
1qx1	0.95149197
1qxw	0.59686404
1qxy	0.61379404
1qxz	0.676607
1qy5	3.62265089
1r0x	0.83284082
1r10	1.05288688
1r17	2.9898665
1r1i	3.58111901
1r2b	0.85090503
1r4w	1.24289893
1r58	1.21803229
1r5g	0.6383465
1r5h	0.74462496
1r5n	1.02152327
1r5v	0.64390219
1r5w	0.6921572
1r6g	0.91345253
1r6n	1.39893966
1r6z	3.57244339
1r78	1.19763085
1rbo	0.55758878
1rdi	0.98182905
1rdj	0.83175654
1rdl	0.4465775
1rdn	3.10756739
1rdt	1.17768831
1re1	0.50257978
1re8	3.04118564
1rej	3.32491974
1rek	2.96637716
1rev	0.91100503
1rgj	1.30975867
1rgk	0.69136185
1rgl	0.79133584
1rhj	0.62955297
1rhk	0.5154056
1rhm	2.92607386
1rhq	0.57781605
1rhr	0.62298014
1rhu	3.4483019
1rin	0.81353497
1riw	0.46374118
1rlp	0.41961175
1rlq	3.37289882
1rm8	3.33810713
1rne	0.45770111
1ro7	1.08821228
1ros	3.36112525
1rpa	1.30410954
1rq2	2.95581812
1rri	3.54078921
1rrw	0.90901616
1rry	1.09617491
1rs2	0.54000174
1rs4	0.85632548
1rsd	3.43557454
1rsi	1.15028527
1rst	3.37336952
1rt1	1.34828372
1rt2	1.13362718
1rt9	1.18969474
1rth	0.94401811
1rti	0.84710016
1rtl	2.76018982
1ru1	1.2063797
1ru2	0.43870524
1rv1	1.25481434
1rw8	0.78771701
1rwq	1.13687132
1rww	0.56634383
1rwx	1.38343079
1rxp	0.66177922
1ryf	0.9509102
1ryh	3.16043728
1rzx	0.58134379
1s17	0.64289974
1s26	0.94577969
1s3k	2.86263783
1s4d	3.50559434
1s50	1.35323383
1s5q	0.85840441
1s63	0.95618422
1s64	2.71447176
1s9t	1.00248588
1s9v	3.47492065
1sbr	0.67303846
1sc8	0.84085362
1sfi	3.22958876
1shc	0.99486297
1shd	0.69080713
1sj0	0.41910511
1sje	1.0285916
1sjh	0.87224493
1skj	0.76538678
1sle	0.62760827
1slg	0.89121027
1sm2	0.72734076
1sm3	0.62896338
1sme	0.46332124
1snk	2.89921807
1so2	0.94015306
1soj	3.06415394
1sps	1.35891379
1sqb	1.23621577
1sqc	3.36000346
1sqi	2.65857498
1sqn	3.27095552
1sqp	2.79138109
1sqq	0.94195351
1sre	0.91976025
1sri	3.0666874
1std	1.0624362
1stp	1.48850117
1sts	1.16818023
1sve	0.47788513
1svg	0.98100514
1svh	0.48233033
1sw1	2.67276686
1swi	3.51323708
1swk	3.48421161
1swn	3.12428854
1swp	0.67903596
1syo	2.81538266
1sz0	1.07207509
1szm	1.2992437
1t08	1.20681981
1t13	3.01520409
1t1r	1.12771772
1t1s	3.4600728
1t29	1.26280095
1t2v	3.23742495
1t37	0.87553793
1t3t	2.62914937
1t46	0.72638761
1t48	2.87126809
1t49	1.1644715
1t4e	1.13787181
1t4j	0.92340291
1t4s	1.36359043
1t5a	1.13879094
1t69	3.35266175
1t79	2.81656663
1t7f	0.83175662
1t7r	2.68887606
1ta2	0.51945852
1tbz	0.43700757
1tc1	0.79948796
1tcw	3.47354415
1tet	1.14804617
1tfq	1.16390359
1tft	0.851317
1tfz	0.73405399
1tg5	0.91110913
1thl	0.8311786
1thr	2.95303922
1ths	1.171723
1tka	0.8866607
1tkc	3.28075094
1tkt	0.59739694
1tkx	0.93574353
1tkz	1.3046125
1tl1	0.68272524
1tl3	0.88087963
1tl7	0.68043426
1tl9	1.25626569
1tlo	1.19372031
1tmb	0.67542428
1tmm	0.93686236
1tnj	1.05894694
1tnk	0.94222978
1tnl	3.65974403
1tog	0.92697466
1toi	0.75046702
1toj	1.24572579
1tok	0.98223958
1tou	0.97099669
1tow	1.20016406
1tps	2.84652188
1tpz	1.10001256
1tqf	0.8354396
1tr7	0.63489972
1tsi	2.91698484
1tsl	1.31060207
1tsm	3.05321986
1tsv	2.96110632
1tt1	3.14846762
1ttv	0.55117722
1tu6	3.23497726
1tuf	0.77960532
1tv6	1.31869144
1tve	0.73637291
1tvo	2.72029549
1tvr	0.91080651
1tyn	0.40485728
1tyr	1.13095944
1tys	0.92632112
1tze	1.0666363
1u0h	2.64041647
1u2r	3.20009845
1u2y	1.20246453
1u32	0.7584241
1u3q	0.46121743
1u3r	1.23345336
1u3s	0.70809373
1u59	1.3458941
1u65	0.9145571
1u6q	3.59405398
1u8t	1.22074806
1u9e	2.75805493
1u9l	0.43216716
1u9q	0.77610299
1u9v	2.84223614
1u9w	0.53307592
1u9x	0.47926044
1udt	2.90529556
1udu	3.1857192
1uef	0.51053843
1ugp	0.90007445
1ugw	0.62958558
1ugy	0.85977068
1uh1	3.3958347
1uj0	5.1318391
1uj6	3.39298523
1ujj	1.19552825
1ujk	3.39737526
1uk0	2.76482552
1uk1	0.77460956
1ukh	0.919642
1ukt	3.4815976
1ule	0.4556977
1ulg	0.5301389
1umw	0.44793412
1ung	2.63876258
1unh	0.550661
1unl	1.33183672
1uod	0.5811971
1uom	1.11009552
1upk	0.68132569
1urc	0.68222743
1urg	0.57645708
1urw	1.16580937
1utc	0.55644642
1uti	1.14218339
1utp	0.6211798
1utr	1.00397462
1utt	1.11039651
1utz	1.16446213
1uu3	0.88339368
1uu7	0.87776551
1uu8	0.57421792
1uu9	0.45474243
1uv5	0.75726596
1uvr	2.82075578
1uvs	0.54288738
1uvu	3.38563815
1uwb	5.04754112
1uwh	0.86452683
1ux7	3.55437037
1uxa	2.7533502
1uxb	1.29703215
1uy6	0.78851123
1uy7	3.06146818
1uy8	0.76407953
1uy9	5.3277815
1uyc	0.76041759
1uyd	0.47259661
1uye	0.9668725
1uyf	0.52914799
1uyg	0.42567078
1uyh	0.94742453
1uyi	1.10570882
1uyk	0.64715297
1uym	0.54787301
1uys	1.45459987
1uze	1.37225762
1v0m	0.92675946
1v0n	1.26542056
1v0o	1.26417095
1v0p	2.93976946
1v1k	2.99745313
1v2h	3.56724658
1v2m	2.77432263
1v2p	0.62662826
1v2q	0.63996406
1v2v	0.89461615
1v3x	0.55739442
1v41	5.3753005
1v79	1.29914143
1vcj	0.62173237
1vcu	0.85634418
1vea	0.60301232
1veb	1.10969365
1vgc	0.40174517
1vij	0.54652992
1vik	0.58216269
1vj5	0.82820687
1vj6	0.53111901
1vj9	2.83266767
1vja	0.67516755
1vjb	0.57220549
1vjy	0.56981751
1vkj	2.96894527
1vot	1.1770183
1vr1	0.59075629
1vrt	2.83327336
1vru	0.86578159
1vsn	0.94039429
1vwf	0.75862439
1vwl	2.98830098
1vwn	0.50350527
1vyj	0.70860065
1vyq	0.7889654
1vyw	0.7076575
1vyz	0.68789396
1w0x	0.74527026
1w0y	1.15260121
1w10	0.91841263
1w12	0.471162
1w14	5.06256868
1w1d	3.04711332
1w1g	0.44691896
1w1p	0.7097983
1w1t	3.10111056
1w1v	0.96712077
1w1y	0.58130424
1w22	1.06442001
1w25	3.36856448
1w2g	1.26337205
1w2h	0.47761233
1w2k	1.31498653
1w2x	1.39994375
1w31	1.09061344
1w4l	0.71691688
1w51	0.42088167
1w6h	1.39052244
1w6j	0.54842035
1w6r	0.71709912
1w6y	1.30364152
1w70	3.42533656
1w76	1.19422125
1w7h	0.68453842
1w7x	0.82651001
1w80	0.97770486
1w82	1.29980919
1w83	0.64353933
1w84	1.28391963
1w8l	1.14545367
1w8m	1.2651657
1waw	0.57576027
1wax	0.7669319
1way	0.74201366
1wb0	0.63125344
1wbg	0.40224571
1wbn	1.14956708
1wbo	1.08657652
1wbs	0.98532846
1wbt	1.32260511
1wbv	3.23575628
1wbw	1.3030687
1wc6	1.01033846
1wcc	0.91796761
1wdq	3.31388869
1wdr	0.50732289
1wdy	1.22689385
1we2	0.84658019
1wkm	1.28253541
1wok	0.93918419
1wqv	0.87713138
1ws5	0.89157374
1wss	0.76912265
1wtg	1.08761567
1wu1	2.88888089
1wug	0.89138564
1wum	1.12974821
1wun	3.1732051
1wv7	0.52670079
1wva	1.16368344
1wvc	0.497803
1wxz	5.51877529
1wzy	1.25074205
1x07	0.58203736
1x0n	1.03437245
1x11	5.09524851
1x6u	0.76973683
1x70	3.32397163
1x76	0.91416795
1x78	0.82503901
1x7a	1.1836318
1x7b	1.03039085
1x7e	0.57830175
1x7q	2.68520858
1x7r	0.81641603
1x81	0.63588724
1x8b	3.42311359
1x8s	1.01614288
1x9d	1.10973117
1xa5	0.56316851
1xb7	0.63678117
1xbb	1.36615004
1xbc	3.05446554
1xdd	3.4139753
1xdg	0.85801887
1xfv	1.05876179
1xge	0.41691353
1xgj	0.83095205
1xh3	0.69379925
1xh6	1.1074359
1xh7	1.22450773
1xh8	0.65595345
1xhm	0.65586489
1xlx	0.52458015
1xlz	0.63767257
1xm4	0.45940574
1xm6	1.27138419
1xmu	3.00728506
1xmy	5.10870764
1xn0	5.70422119
1xn2	0.54863423
1xn3	1.14379434
1xnx	0.43434943
1xnz	2.70504738
1xo2	3.03586125
1xoe	0.85689027
1xog	1.36520286
1xom	3.19171353
1xon	1.35809415
1xoq	0.55260233
1xor	1.38100767
1xos	0.63598326
1xot	0.95776824
1xoz	1.21263424
1xp0	0.79226921
1xp1	0.95750111
1xp6	1.16890631
1xp9	1.21653083
1xpc	3.17923219
1xqc	0.55531097
1xr8	3.42980651
1xs7	0.7728268
1xsc	0.55627274
1xt3	0.67785785
1xuc	2.81058738
1xud	0.68910221
1xuo	3.32432728
1xur	2.65227854
1xxe	1.15481939
1xxh	1.28564735
1xxi	0.98508604
1xz8	2.86495196
1xzx	2.88132076
1y0x	0.44104448
1y19	1.33751593
1y1m	1.27996513
1y2a	0.45414774
1y2b	1.17442718
1y2c	1.01408153
1y2d	1.18348372
1y2e	2.82947675
1y2f	0.90399527
1y2g	0.92317662
1y2h	0.59862512
1y2j	2.98733995
1y2k	1.37548392
1y3a	1.35597726
1y3g	1.35683039
1y3w	0.89384222
1y3y	0.9295378
1y4z	5.20857364
1y57	0.82665417
1y6a	1.25411861
1y6b	0.42092547
1y8o	1.14084543
1y8p	1.30267695
1y91	1.34777178
1y98	1.03062591
1ya4	0.97466123
1ybg	0.50348249
1ybo	0.84999496
1yc5	3.16321061
1yci	0.89781423
1ycm	0.96838596
1yhm	2.9329517
1yhs	0.92892307
1yi3	0.60392351
1yid	0.40113759
1yk7	1.21030046
1ykp	0.79756504
1ykr	2.98214657
1ylv	1.05333815
1yly	3.34053604
1ym1	0.90778875
1ym2	0.42398116
1ym4	5.51260178
1yms	0.60349686
1ymx	1.30451119
1ynd	1.38179602
1yon	0.77188901
1you	0.70888582
1yrs	0.93477232
1ysg	0.74215988
1ysi	2.94505086
1yt7	0.65362103
1yt9	0.40362771
1yvf	0.56222501
1yvh	0.89581141
1yvx	0.94968677
1yvz	1.12347016
1yw2	1.32797191
1yw7	1.35914072
1yw8	3.29794419
1ywh	1.3352192
1ywi	1.12614914
1ywr	0.9213002
1yxd	0.41495135
1yy4	1.37117491
1yy6	1.38915346
1yye	5.01531833
1yyr	0.51871951
1yys	0.42261691
1yyy	0.45702895
1yz3	0.61637976
1z1r	0.68759112
1z2b	0.69946608
1z34	0.93123413
1z3c	3.45575012
1z3j	0.52988187
1z3t	0.45452478
1z3v	1.41740354
1z4n	0.75227791
1z4u	0.86733268
1z5m	1.46383379
1z6f	7.06661322
1z6j	3.31004088
1z6p	1.25352132
1z6q	2.64422546
1z9h	2.9019268
1zaf	3.04873454
1zaj	0.7013085
1zd2	5.17760527
1zd3	0.90474167
1zd4	2.73188047
1zd5	1.2730259
1ze8	1.26364508
1zeo	0.69637914
1zfk	2.88427182
1zfp	1.48201725
1zgb	0.74194694
1zgv	0.49886757
1zh7	0.62596835
1zhk	0.86986957
1zhl	0.70170343
1zkk	0.89878592
1zkl	0.75908122
1zkn	1.47277221
1zky	0.50173753
1zm6	0.69528013
1zm7	1.02216382
1zom	0.69891686
1zp5	0.70714107
1zpb	7.68198843
1zpc	1.1332192
1zrz	1.11895985
1zsb	0.76829694
1zsh	0.95931582
1zsr	3.4001977
1ztq	0.44306456
1zub	2.96414186
1zuc	1.11638521
1zxc	2.9112716
1zxv	3.17102197
1zyj	1.34639841
1zyr	0.45215833
1zz1	0.57049039
1zz2	3.37482085
1zz3	0.97367233
1zzl	1.35507273
1zzz	0.92154163
220l	0.44748584
223l	1.05358074
2a0c	0.50782402
2a0t	0.43353574
2a25	0.99684258
2a29	0.91760395
2a2g	0.46966128
2a2x	5.77650842
2a31	0.63872181
2a3a	1.10617088
2a3b	0.51274914
2a3c	1.04342883
2a3i	0.72447593
2a3w	1.03346315
2a3x	1.16811693
2a4g	3.11276289
2a4l	3.56397376
2a4q	3.31071471
2a4r	0.94508012
2a4w	3.33921917
2a4z	0.66445847
2a58	1.02448093
2a5u	0.54418535
2a8h	1.37405556
2aa6	0.80332335
2aa9	2.96726068
2aay	0.92944756
2ad5	1.39076979
2ada	1.12093234
2adm	0.73848027
2adu	1.16569879
2aeb	2.88188136
2aei	0.57143643
2ael	5.75964508
2aez	1.28601192
2agv	3.361308
2ai7	1.49108649
2ai8	3.43360124
2aia	1.30274163
2aie	1.26369023
2aig	2.88275746
2ajb	1.05226396
2ajd	3.44806373
2ajl	1.25836382
2alv	1.11500408
2am1	0.47307391
2am2	3.17834939
2am9	3.34677541
2ama	1.299627
2amv	2.62789098
2an5	0.54451267
2ank	0.77641462
2anl	0.86966665
2anm	1.17137449
2ao6	0.69248731
2aof	0.96895368
2aoh	1.17320572
2aoi	1.32738918
2aoj	0.69238671
2aou	1.21417262
2aov	1.19709482
2aow	2.73727796
2aox	0.99683033
2aq7	0.95102031
2aq9	0.67625875
2aqb	0.90539342
2asu	0.75817195
2ate	3.51716722
2ath	3.18739476
2auc	0.78644799
2aux	1.23993816
2auz	0.68831373
2avi	3.15116595
2avv	1.39261734
2aw1	0.50840374
2ax6	1.1070815
2axi	0.89951275
2ay1	0.75337598
2ay2	7.31652845
2ay3	1.15380618
2ay4	3.41007506
2ay5	3.13657148
2ay6	0.5452676
2ay7	5.42288781
2ay8	1.11080076
2ay9	2.89259248
2ayp	0.56400601
2az5	0.67201361
2az8	0.75696902
2az9	1.00465064
2azb	1.32338873
2azc	1.19939665
2azm	0.9755982
2b17	6.98920242
2b1p	1.00430768
2b1q	0.82257927
2b1r	2.80781153
2b1v	1.21850349
2b1z	0.52538912
2b2v	3.51275511
2b4m	1.13554522
2b52	2.91019572
2b53	0.41481462
2b54	1.39262966
2b55	0.66409067
2b5j	0.91124986
2b7a	0.92962162
2b7f	3.542343
2b8l	5.35329077
2b8v	3.55149655
2ban	0.60312599
2bb7	0.61391015
2bba	0.80504578
2bbb	1.25470828
2bcd	3.50181308
2bdf	0.9269381
2bdj	0.56295166
2bdl	0.86314668
2bdy	5.62746303
2be2	3.2373476
2bed	5.53887124
2bgd	1.32462867
2bge	2.62446471
2bgn	1.14601934
2bgr	0.94796591
2bj4	0.9743631
2bjm	0.9355449
2bks	3.43565377
2bkt	0.99717589
2bkz	1.32908352
2bmc	1.4596492
2bmg	0.86751573
2bmv	0.78115506
2bmz	1.32429851
2boi	1.10123788
2bow	3.29153289
2bpm	0.76998422
2bpx	3.049769
2bq6	0.74554688
2bqw	0.77229533
2br6	5.63241565
2br8	0.52955514
2brc	1.14663757
2brg	0.69528322
2brh	1.38495453
2brn	1.10612537
2bro	2.97166265
2brp	0.79769587
2btr	1.03558872
2bts	0.67148599
2bu5	3.46952822
2bua	1.38151197
2bub	2.91580317
2buc	0.70611478
2bv4	0.78974525
2bve	1.36906793
2bvx	0.98379632
2bw7	0.75045352
2bxt	2.98090962
2bxu	3.47614108
2byh	2.76082092
2byi	3.17438242
2byp	0.71543835
2bz5	2.9017658
2bz8	0.842533
2bzz	0.56777149
2c02	1.22215507
2c0o	1.29352697
2c1a	0.61670069
2c1b	1.21214159
2c1n	3.39408066
2c1q	1.32076506
2c2l	0.763676
2c3j	0.44854201
2c3k	0.62937393
2c4f	0.40177012
2c4g	0.57478687
2c4v	0.91865868
2c4w	0.75799332
2c57	3.38352056
2c5n	2.97345856
2c5o	1.10520328
2c5x	1.33500564
2c5y	3.04681076
2c68	3.57709019
2c69	1.06589651
2c6c	0.45605926
2c6e	0.91073848
2c6g	3.22832761
2c6i	0.54073783
2c6k	3.38766334
2c6l	0.50239356
2c6m	2.60963172
2c6n	1.40690009
2c6o	0.58896605
2c8w	1.05663591
2c8x	1.37189862
2c8y	0.6518762
2c90	3.48179379
2c93	1.28033628
2c9b	2.65574363
2c9d	1.17428493
2c9t	0.85078578
2cbr	1.29344619
2cbs	2.77577317
2ccs	1.22761565
2cct	0.80450786
2ccu	1.33082642
2cem	3.53648107
2ceo	0.77527987
2cfd	5.86397626
2cfg	0.4957102
2cgu	0.82564568
2cgv	5.46751027
2cgw	1.22732667
2cgx	1.39866052
2chm	1.08005695
2chw	1.25528449
2chx	0.69221349
2chz	0.81178462
2ci9	3.06186211
2cia	1.05185887
2cji	0.75017785
2ckm	0.68083754
2clf	0.76389769
2cll	3.64888717
2clm	0.92442281
2clo	0.56165932
2clv	1.13354616
2clx	0.59257719
2cm7	0.70738313
2cm8	1.33734695
2cma	0.82960928
2cmb	1.00354396
2cmc	1.13649732
2cmf	3.60018671
2cmo	0.51963765
2cn8	3.29431415
2cne	5.55077818
2cnf	1.38281637
2cng	1.24465507
2cnh	0.97854324
2cni	0.57897349
2co0	5.45318335
2csm	2.71849085
2cv3	0.99058911
2cvd	1.26531009
2d06	3.44290823
2d1x	3.29498303
2d2v	2.63837218
2d41	0.63502069
2dbl	1.07472085
2ddf	0.79657805
2df6	0.5470259
2dq7	0.62028616
2ds1	1.05238959
2dua	0.9236768
2duv	0.42459279
2dwx	0.97748361
2dxs	3.04144607
2e2b	1.12969819
2e5y	0.83959823
2e7l	0.6100196
2.00E+93	1.09398446
2.00E+95	0.47668479
2.00E+98	2.65673034
2.00E+99	0.94454298
2e9a	0.91097643
2e9c	0.56828343
2e9d	0.50364831
2e9n	1.08526725
2e9o	0.72897825
2e9v	3.16348746
2ea2	0.88520258
2ea4	0.8169687
2eg7	0.97876983
2eg8	0.63693264
2eh8	1.12775873
2ei6	0.71547818
2emt	2.84151216
2er0	0.52121161
2er6	3.26786036
2er9	1.29670813
2esm	0.54446058
2etk	1.27086202
2etm	0.57007883
2etr	0.41153776
2euf	1.32212703
2eum	0.90384584
2evc	0.57705713
2evm	1.18513933
2evo	2.93632651
2ew5	1.29776015
2ew6	1.09010392
2ewp	0.9951457
2ewy	3.17803342
2exc	2.70486742
2exg	0.76523131
2ez5	1.35926525
2f01	2.61721778
[truncated: 17,391 more rows]
