# Supplementary material for: An electron-density point-cloud framework for robust protein-ligand interaction prediction
Source: Nat Commun. 2026 Jun 11;17:7424. doi: 10.1038/s41467-026-74196-5 (PMC13408660; doi:10.1038/s41467-026-74196-5)
Supplement: Supplementary file 5 — Source Data [file 41467_2026_74196_MOESM5_ESM.zip › Source Data_rev/figure4/c/sparsification.csv]

pdbid	time_seconds
11gs	0.32811
13gs	0.40341
16pk	0.73595
1a07	0.59577
1a08	0.11233
1a09	0.92028
1a0q	0.3503
1a0t	0.34581
1a1b	0.50732
1a1c	0.59794
1a2c	0.51047
1a37	0.75001
1a3e	0.65405
1a42	0.9575
1a46	0.24137
1a4g	0.91819
1a4h	0.64005
1a4m	0.15253
1a4q	1.39333
1a50	0.52573
1a52	0.51465
1a5g	0.55571
1a5h	1.00502
1a5v	0.39331
1a61	0.44531
1a7c	0.52416
1a7t	1.05425
1a7x	0.979
1a85	0.10111
1a86	0.76507
1a8i	1.40185
1a8t	0.86734
1a9u	1.05351
1abf	1.35605
1abt	0.76235
1acj	1.01211
1ad8	0.6317
1af2	0.38028
1af6	0.89968
1agm	0.6463
1agw	0.91529
1aht	0.41699
1ahx	0.96166
1ahy	0.31117
1ai6	0.39467
1aj6	0.46314
1akq	0.60141
1akr	0.28147
1akt	1.3301
1aku	0.60481
1akv	1.18471
1akw	1.02755
1al7	0.59457
1al8	0.71153
1amn	0.31679
1anf	0.14141
1ao8	0.81532
1apb	0.78727
1apw	0.60591
1aq1	0.51701
1aq7	1.033
1aqc	0.71941
1aqi	1.28364
1aqj	1.07772
1at5	1.03591
1at6	0.43583
1au0	0.55416
1au2	0.68131
1auj	0.44279
1avd	0.9767
1avp	0.71591
1aw1	1.3962
1awf	0.96874
1awh	0.22072
1awi	0.97761
1ax1	0.55553
1ax2	0.42769
1axr	0.74911
1axs	1.32406
1axz	1.09097
1ayu	0.26105
1ayv	0.65189
1aze	1.41
1azg	0.20817
1azl	0.99053
1azx	0.96981
1b0f	0.51628
1b11	1.16744
1b2i	1.06471
1b2m	0.52879
1b39	0.50118
1b42	0.17477
1b4d	0.28962
1b56	0.60244
1b5g	0.24092
1b6m	0.91657
1b6p	0.66813
1b74	1.0322
1b9s	0.40679
1b9t	0.40872
1b9v	1.70591
1ba8	0.1675
1bap	0.11012
1bb0	0.8752
1bbz	0.6304
1bcj	0.21992
1bdl	0.96808
1bdr	0.59733
1bgo	0.63841
1bil	0.52408
1bim	0.83514
1bio	1.00082
1biw	0.51436
1bji	0.66069
1bjr	1.07187
1bkj	1.36403
1bkm	1.40664
1bky	1.04514
1bl4	0.28264
1bl6	0.60891
1bl7	1.43593
1bm2	0.66954
1bm6	0.14253
1bmb	0.38885
1bmk	0.62643
1bmm	0.31587
1bmn	0.42079
1bmq	0.40962
1bnm	0.16186
1bo5	0.8154
1bq3	0.97993
1bqm	1.25318
1bqn	1.2933
1bqo	0.31872
1br5	1.00352
1br8	0.19422
1bra	1.3442
1bsk	1.04724
1bt6	0.33636
1btn	0.60683
1bug	1.12223
1bux	0.62113
1bwn	0.28172
1bxl	0.78456
1bzf	0.36127
1bzh	0.78988
1bzs	0.6537
1c12	0.89854
1c29	0.70307
1c2t	1.2611
1c3b	0.9491
1c3e	0.79362
1c3i	0.27653
1c3r	0.34373
1c4v	0.12347
1c4y	0.70946
1c50	0.45796
1c5f	0.10192
1c6y	0.67778
1c7e	0.61864
1c7f	0.34097
1c85	0.39979
1c8k	1.23069
1c8l	0.94766
1c8v	1.01141
1c9d	0.28251
1ca8	0.73854
1caq	0.53116
1cbr	0.58162
1ce5	0.94457
1cea	0.12036
1ch8	1.45469
1ci7	0.91765
1cil	0.58382
1cim	0.82758
1cin	0.67961
1cj1	0.52801
1cka	0.63328
1ckb	0.5742
1clu	1.45552
1cp6	0.46153
1cpi	1.00765
1cqp	0.97502
1cr6	0.14561
1cs4	1.28563
1csi	0.17475
1csr	0.25578
1css	1.05339
1ct8	0.71024
1ctr	0.95795
1cw2	0.60044
1cwb	0.52614
1cwc	0.30155
1cx9	1.28248
1cyn	0.67791
1czc	1.41506
1cze	1.37361
1czk	0.71594
1czl	1.19217
1czo	0.99273
1czq	1.03923
1czr	0.32154
1d04	1.05774
1d1p	0.32241
1d2s	0.91321
1d3q	0.13025
1d3v	1.8035
1d4t	0.87368
1d4w	0.54176
1d5j	1.06818
1d5r	0.70106
1d6n	0.70082
1d6s	1.59123
1d7x	1.31441
1d8e	0.98329
1d8f	0.13563
1d8m	0.48839
1db1	0.28464
1db4	0.60461
1db5	0.38137
1dbb	0.33995
1dbj	1.13878
1dbk	0.5068
1ddm	0.30739
1dfo	0.19303
1dg9	1.80065
1di8	0.22661
1di9	0.27256
1dis	1.23123
1dkd	0.90508
1dm2	0.44152
1dmb	0.27879
1dmt	0.59364
1doj	0.27644
1dpu	0.16698
1dqx	0.20586
1dth	0.60231
1dtq	0.35792
1dtt	0.78883
1dub	0.86988
1dva	0.30119
1dwc	1.86234
1dwd	0.96852
1dx6	0.44464
1dxp	0.29744
1dzj	1.45223
1dzm	1.01155
1dzp	1.04698
1.00E+00	1.12828
1.00E+02	0.1787
1.00E+03	0.74976
1.00E+06	0.85841
1e1y	1.61401
1.00E+34	0.7491
1.00E+37	0.61213
1.00E+55	0.68987
1e5a	1.05881
1.00E+72	0.76042
1e8h	0.39603
1e9h	0.5101
1eas	0.34964
1eat	0.62518
1eb1	0.25792
1ebg	1.08834
1eed	0.71877
1eef	0.89875
1eei	1.03661
1efi	0.75704
1eix	0.41483
1ej4	1.31032
1ek1	0.69237
1ek2	0.5163
1ekb	0.32774
1els	0.55003
1em6	0.13007
1ent	0.95802
1eoj	1.48881
1eol	0.29778
1eou	0.3336
1epp	1.10663
1epq	0.57701
1ero	0.58414
1erq	1.03345
1err	0.35571
1esz	1.85313
1ets	0.69274
1ett	0.59004
1etz	0.36103
1eub	0.68961
1eve	1.08745
1evh	0.88615
1ewj	0.71258
1exv	0.99492
1exw	1.77202
1ezf	0.79779
1f0q	0.46665
1f1j	1.47131
1f28	1.03691
1f2o	0.74254
1f2p	0.5227
1f3j	0.36293
1f40	0.1653
1f47	0.21888
1f4y	0.57896
1f7b	0.83288
1f8a	0.16226
1f90	0.7418
1f92	0.96006
1f9e	0.4605
1f9g	0.34073
1fax	1.57083
1fbm	1.03162
1fd7	0.46168
1fdq	0.11396
1fe3	0.7124
1ff1	0.27662
1fgi	0.45432
1fhr	0.4401
1fig	1.38633
1fj4	0.50854
1fl6	0.86726
1flm	1.45101
1fls	0.87074
1fmb	0.55489
1fo2	0.8147
1fo3	1.23271
1fpi	0.6843
1fpp	1.04561
1fpy	0.77589
1fq4	0.17459
1fq6	1.37508
1fq7	0.89218
1fq8	1.35224
1fsg	0.37969
1fsw	0.39212
1fsy	0.79756
1ft4	0.65871
1fta	0.10843
1ftj	1.34118
1ftk	1.87082
1ftl	1.79779
1fv9	0.812
1fvt	0.54682
1fvv	1.08607
1fw0	1.54642
1fwe	1.44954
1fwu	0.26664
1fwv	0.3931
1fyr	0.27724
1g05	0.205
1g1e	0.45679
1g27	0.89029
1g2a	0.32431
1g2m	0.11332
1g37	0.96802
1g3b	0.23931
1g3c	0.78766
1g3f	1.06311
1g3m	0.69154
1g49	0.80164
1g4j	0.36909
1g4k	0.98801
1g50	0.78202
1g5f	1.47184
1g5s	0.37477
1g6g	0.22744
1g6r	1.76784
1g6s	0.62451
1g7p	0.72173
1g9a	1.40798
1g9b	0.75472
1g9c	0.35889
1g9d	0.31792
1g9r	1.43123
1g9s	1.48446
1g9t	1.2998
1ga8	0.83342
1ga9	0.67342
1gag	0.95047
1gah	1.45574
1gbq	0.59051
1gbt	1.04246
1gca	0.36173
1gcz	0.80034
1gfw	0.72987
1gfz	0.85683
1ggd	0.94033
1ggn	0.18252
1gi6	1.46317
1gi8	0.98546
1gi9	0.17958
1gj4	0.82031
1gj5	0.69957
1gj7	0.65245
1gj8	0.40385
1gja	0.35177
1gjb	0.58784
1gjd	0.36061
1gmy	0.67467
1gni	0.28796
1gnj	0.30808
1gny	0.77917
1gpy	0.81763
1gqs	1.41825
1gsf	1.15978
1gsz	0.79883
1gt1	1.40854
1gt3	0.99687
1gt4	0.63956
1gt5	1.01025
1gu1	1.45279
1gu3	0.24009
1gui	0.20709
1guw	1.05889
1gux	0.38996
1gvk	0.11506
1gvu	1.0066
1gwm	1.37409
1gwq	0.73986
1gwr	0.67674
1gww	1.33118
1gx0	1.05104
1gx4	0.51441
1gym	1.03214
1gz3	0.15102
1gz9	0.46167
1gzc	0.99771
1gzg	0.42373
1gzv	1.5093
1h00	0.15539
1h01	0.74246
1h07	0.11359
1h08	0.79325
1h0r	1.03751
1h0w	1.70195
1h1b	0.45641
1h1d	0.41524
1h1h	1.07344
1h1p	0.28264
1h1q	1.47956
1h1r	0.29503
1h24	1.28272
1h25	1.14124
1h26	1.31823
1h27	0.18852
1h28	0.47275
1h2u	0.3457
1h35	0.87439
1h36	0.89966
1h37	1.83936
1h39	0.32268
1h3a	1.78162
1h3b	0.68568
1h3c	0.32674
1h3h	0.43706
1h4n	1.83398
1h5u	0.81772
1h60	0.61799
1h61	0.31497
1h62	1.02321
1h6e	0.2991
1h79	1.05933
1h7a	0.7459
1h8l	0.45462
1h8s	0.29844
1h8y	1.05366
1h9l	0.66994
1h9z	1.19215
1ha2	0.43327
1haa	0.40108
1hbj	0.20753
1hc9	0.99114
1hdt	1.50432
1hef	0.13724
1heg	0.69341
1hge	0.15351
1hgi	0.24183
1hgj	0.83363
1hgt	0.78193
1him	0.73392
1hiv	0.41513
1hiy	0.97801
1hk1	1.07909
1hk2	0.9358
1hk3	0.35892
1hk5	0.80502
1hkj	0.40464
1hkk	0.14113
1hkm	1.06769
1hlf	1.09932
1hn2	0.66803
1hnn	0.41371
1hp0	0.13174
1hq5	0.55177
1hqf	0.13833
1hqg	1.12983
1hqh	1.80841
1hrn	1.06953
1hs6	0.85936
1hsg	0.17887
1hte	0.899
1htf	1.44601
1htg	1.00955
1hti	0.99148
1hty	0.83233
1hv5	0.22029
1hvy	0.80848
1hww	0.39345
1hxk	1.05722
1hy7	0.60073
1hyv	1.25402
1hyz	0.7893
1i00	0.72547
1i32	0.441
1i33	1.25971
1i3z	0.83541
1i41	0.90318
1i43	0.25188
1i48	0.88225
1i5d	0.10424
1i6v	0.50154
1i72	0.27013
1i7c	1.42388
1i7g	0.90668
1i7i	0.29381
1i7m	1.14241
1i80	1.40191
1i8h	0.62176
1i8i	0.93924
1i8j	0.83494
1i8z	1.07438
1i90	0.1128
1i91	0.90472
1i9l	0.10152
1i9m	0.58344
1i9o	0.68944
1i9q	0.46706
1iau	0.37642
1ibc	0.62828
1ibg	0.25685
1icj	1.29433
1ida	1.33052
1idb	0.40891
1idg	0.84067
1iem	1.58282
1iep	0.25133
1iew	1.69161
1ih0	1.27645
1iht	0.17712
1ihy	0.21352
1iig	0.97098
1ijr	0.15793
1ikv	0.34146
1ikw	1.04963
1ikx	0.99686
1iky	1.88182
1il3	0.85954
1il4	0.65947
1il5	0.94103
1il9	0.69341
1ilh	0.72546
1ilq	1.74657
1imx	0.11389
1inc	0.35949
1ind	0.45404
1inf	2.05371
1ing	0.53919
1inh	0.55168
1inq	1.09978
1iq1	0.91928
1irs	0.88133
1is0	0.19706
1it6	0.74853
1iup	1.20603
1iwq	0.46001
1iyl	0.67516
1j07	1.49468
1j15	0.74346
1j19	0.27523
1j1a	1.01932
1j4k	0.61614
1j4p	1.19434
1j4q	1.07562
1j5i	1.10174
1j7z	0.588
1j80	0.47104
1j81	1.5863
1jbd	0.14309
1jd0	1.70537
1jd5	0.36301
1jd6	0.30987
1jdj	0.3035
1jfh	0.14498
1jg0	0.48444
1jh1	1.44623
1jif	0.2395
1jii	0.35518
1jij	1.08655
1jik	1.17616
1jil	0.67798
1jiz	0.26827
1jj9	0.32835
1jje	1.01065
1jjk	0.60812
1jjt	0.26307
1jk7	1.06911
1jld	0.54031
1jlq	0.46972
1jlx	0.35326
1jm4	0.37776
1jmi	1.81312
1jmq	0.52404
1jn2	1.86864
1joc	1.46487
1joj	1.01088
1jp5	0.56
1jpl	0.75335
1jq3	0.35056
1jq9	0.49092
1jqd	1.05721
1jqe	1.40796
1jr1	0.82687
1jrs	1.50904
1jt1	1.04448
1jtq	0.99877
1juf	0.8332
1juj	0.47355
1juq	0.20953
1jut	0.50342
1juy	1.43147
1jvp	0.14743
1jwm	0.77396
1jws	0.92515
1jwt	1.44401
1jwu	1.30495
1jyc	0.14414
1jyi	0.28074
1k03	1.39699
1k06	0.63137
1k08	0.96137
1k1p	0.48907
1k2i	1.03643
1k2v	0.52771
1k3n	0.32572
1k3q	0.57421
1k3t	0.95246
1k9q	0.59968
1k9r	1.07186
1ka7	0.65889
1kak	1.06779
1kat	1.04301
1kc5	0.39561
1kcs	0.40842
1kds	1.38744
1kdv	0.14674
1kdw	0.9274
1kdy	1.46983
1ke0	1.77991
1ke3	1.01353
1ke5	0.4462
1ke6	0.34729
1ke7	0.61297
1ke8	0.73162
1ke9	0.73628
1kf0	0.53389
1kf6	1.05477
1kfy	0.29836
1kkq	1.45661
1kl3	1.23019
1kl5	0.64575
1klg	0.85288
1kll	0.47529
1klu	0.83628
1kmv	0.44648
1kna	0.33871
1kne	1.87969
1kqb	0.79864
1kr3	0.10364
1kti	0.10633
1ktt	0.30862
1kv2	0.33174
1kvo	0.80109
1kwq	0.3581
1kwr	0.45315
1kyn	0.30213
1kz8	1.78259
1l0a	0.10912
1l2s	0.93041
1l2z	0.74351
1l5q	1.80786
1l5r	0.66711
1l5s	1.388
1l6m	0.9563
1l6s	0.99734
1l6y	0.45995
1l7x	0.80281
1la3	0.75282
1lb6	0.62749
1lcj	0.41051
1ld7	0.90822
1ld8	1.03144
1leg	0.46821
1lek	0.27988
1lev	0.93558
1lf3	1.02902
1lf8	0.69178
1lf9	0.18986
1lfo	1.8892
1lhc	1.03279
1lhd	0.32419
1lhe	1.39243
1lhf	0.73842
1lhg	1.41281
1lhv	1.71859
1lhw	0.89018
1ljt	0.16459
1lkx	0.86406
1ll4	0.16434
1llb	0.87995
1lol	0.62138
1lor	1.0004
1los	0.58361
1lox	0.83782
1lq2	0.71636
1lqd	0.84106
1lqe	0.59079
1lqf	0.64635
1lrt	0.50735
1lt5	0.78755
1lt6	0.16225
1lv8	1.4447
1lvc	1.80045
1lvk	0.12731
1lxf	0.82917
1lxh	0.46496
1lzo	0.78819
1m13	0.39421
1m21	0.28248
1m51	0.86194
1m5b	1.22429
1m5c	0.88242
1m5d	0.43722
1m5e	0.86382
1m5f	0.8969
1m6p	0.1292
1m74	0.11391
1m7q	0.51107
1mau	1.82547
1maw	0.15849
1mcz	1.80007
1mdl	0.99444
1me3	0.92093
1me4	0.57298
1me7	0.94914
1me8	0.8078
1mem	1.88396
1meu	1.0966
1mf4	0.95876
1mfg	0.50814
1mhw	0.99141
1mik	0.78421
1mj7	0.7004
1mkd	0.82853
1ml1	1.10678
1mm6	0.80532
1mm7	1.76928
1mmp	0.13689
1mn9	1.08601
1mnc	0.7275
1mns	1.13928
1mpa	0.12993
1mpl	0.78223
1mq1	0.27181
1mqd	0.80215
1mqg	1.40313
1mqh	1.12981
1mqi	0.54407
1mqj	1.0707
1ms0	0.36753
1ms6	0.30466
1ms7	0.99613
1mto	1.49272
1mui	0.7584
1mv0	1.43592
1mwn	1.06827
1mwt	0.8127
1mx1	0.44459
1mxl	0.44218
1mxo	0.13313
1mxu	1.53468
1my2	0.63864
1my3	0.95286
1my8	0.33053
1mzc	1.07211
1mzs	1.67484
1n0t	1.53458
1n1g	1.1158
1n1t	0.7908
1n1v	0.75563
1n2v	0.55724
1n3w	0.89557
1n3z	0.23237
1n43	1.5455
1n4m	1.10769
1n5z	0.50255
1n7i	0.91885
1n7j	0.8852
1n7m	1.06075
1n7t	0.85781
1n8u	1.01101
1n8v	0.98598
1n94	1.19616
1n95	0.3734
1n9a	1.879
1n9m	0.33979
1nax	0.11978
1nc6	0.11065
1nd5	0.77919
1nde	0.7492
1ndj	1.01149
1nfs	0.69753
1ngw	0.44216
1nhg	0.77266
1nhv	0.56518
1nhw	0.29544
1nhx	0.5264
1ni1	0.62317
1nj1	0.71349
1nj5	0.442
1njb	0.63805
1njf	0.52659
1njj	0.53454
1njt	0.69851
1nju	0.32098
1nkm	0.32537
1nl4	0.78234
1nl6	0.30822
1nlj	0.94861
1nlo	0.32985
1nlp	0.39814
1nmk	0.58166
1nms	0.81994
1nnb	0.11641
1nnk	0.66986
1nnu	0.67744
1no9	0.98481
1noi	0.52285
1noj	0.41326
1nok	0.68611
1nox	0.30253
1npa	0.42994
1npv	0.395
1npw	0.42487
1npz	0.33009
1nq0	0.9786
1nqc	0.26505
1ntk	1.17795
1ntv	0.11139
1nu1	0.83382
1nu3	0.37273
1nu8	0.45329
1nxy	0.31796
1ny0	0.50021
1ny2	1.0769
1nym	1.73368
1nyx	0.39356
1nyy	0.1659
1nzl	0.75178
1nzq	1.21729
1nzv	1.06354
1o0d	1.03018
1o0o	0.2904
1o2g	0.36806
1o2k	0.69087
1o2p	1.25435
1o2s	0.72545
1o2t	0.12023
1o2u	0.17193
1o2v	1.03877
1o2x	0.26406
1o2y	0.32823
1o32	0.93941
1o34	1.49646
1o37	0.36459
1o39	0.45697
1o3b	0.39379
1o3c	0.78168
1o3e	1.09943
1o3g	1.21345
1o3h	0.1543
1o3k	1.01673
1o3p	0.55697
1o41	0.96932
1o42	0.94971
1o43	0.60053
1o44	1.39085
1o45	1.27659
1o46	0.76387
1o47	0.30129
1o48	0.10839
1o49	0.93089
1o4a	1.356
1o4b	1.02627
1o4d	0.91358
1o4e	1.99104
1o4f	1.41509
1o4g	0.39183
1o4h	0.14022
1o4i	1.66904
1o4j	0.34423
1o4k	0.91692
1o4l	0.37384
1o4m	0.23276
1o4n	0.28865
1o4o	0.20465
1o4p	1.0318
1o4q	0.69866
1o4r	1.77417
1o5f	0.86273
1o5m	0.40349
1o5p	0.72869
1o6h	0.38042
1o6i	0.11214
1o6q	0.66444
1o6r	0.65343
1o79	0.7767
1o8b	0.82208
1o9d	0.23665
1o9e	0.19512
1o9k	0.36961
1oai	1.24549
1oay	0.24074
1obx	0.64779
1ocn	0.43538
1ody	0.58504
1oe0	0.16575
1oe7	1.07042
1oeb	0.8887
1ofz	1.41168
1ogu	1.09184
1oh4	0.64387
1oi9	0.37606
1oim	0.91059
1oiq	0.13678
1oir	0.10877
1oit	0.10179
1oiu	0.21532
1oiy	1.32286
1oj5	0.21017
1ok7	0.3373
1oko	1.08329
1okv	0.34264
1okw	0.12468
1okx	0.27869
1oky	0.3711
1okz	0.30602
1ol1	0.89788
1ol2	1.83874
1om2	0.95441
1om9	1.97442
1ong	0.50227
1onh	1.08292
1onp	0.8624
1opi	1.94592
1oq5	1.05987
1oqp	1.08591
1orw	0.16256
1osg	0.4147
1osv	1.1073
1oth	1.43952
1ouk	1.37841
1ouy	0.90904
1ov3	0.96991
1ove	0.72365
1ow4	0.47291
1ow6	1.6268
1ow7	0.13042
1ow8	1.01122
1owd	1.06453
1owi	0.63528
1owj	0.13735
1owk	0.13433
1ox9	1.11829
1oxg	1.45033
1oxn	0.3826
1oxq	0.69017
1oy7	0.4559
1oyn	0.58231
1ozv	0.2315
1p01	2.15096
1p02	0.1181
1p03	0.65156
1p04	0.79274
1p05	0.93872
1p06	0.4266
1p0y	0.86814
1p10	0.22921
1p17	0.12107
1p28	1.15479
1p2a	0.76711
1p2g	1.07483
1p4r	0.36773
1p4u	1.27763
1p5e	0.9074
1p6d	0.99317
1p6e	1.76344
1p7m	0.89583
1p93	1.42465
1pau	0.77411
1pbk	1.11775
1pcg	0.3599
1pdq	0.81194
1pf7	0.50669
1pf8	0.46157
1pfy	0.94768
1pg2	0.55135
1ph0	0.43817
1pi4	0.15461
1pi5	0.96878
1pig	0.6184
1pip	0.80585
1pk0	0.40776
1pl0	0.81947
1pmn	0.21648
1pmu	0.58522
1pmv	0.97203
1pmx	0.2387
1pop	0.96161
1ppw	0.85746
1ppx	1.10715
1pq3	0.4751
1pq6	0.60285
1pqc	0.52727
1pr1	0.97161
1prl	0.75505
1prm	0.42051
1pu7	0.64673
1pu8	1.07147
1pum	0.72002
1pun	0.52245
1puq	1.30503
1pus	1.05584
1pw6	0.75905
1pwp	0.14606
1pwq	1.09851
1pwu	0.67599
1pwy	0.97127
1pxh	0.65846
1pxi	0.10103
1pxj	0.37472
1pxk	0.29179
1pxl	0.43099
1pxm	0.45701
1py1	0.24661
1py2	0.21591
1py5	1.50593
1pye	0.79078
1pyg	0.97231
1pyw	0.11683
1pzj	0.91162
1pzo	1.05201
1q0b	1.11679
1q1m	0.60837
1q1y	0.90284
1q3d	0.89535
1q3w	0.99031
1q41	1.55307
1q4k	0.30494
1q4l	0.68392
1q4w	1.02175
1q4x	0.37859
1q63	1.12901
1q66	1.49625
1q6j	0.54282
1q6k	0.20793
1q6m	0.29614
1q6n	1.0994
1q6p	0.2514
1q6s	0.99376
1q6t	2.05916
1q83	0.35603
1q95	1.24653
1q9d	1.32438
1q9m	1.00036
1qaq	1.09184
1qca	0.61014
1qcp	1.07727
1qf4	0.62365
1qf5	0.39655
1qfs	0.8148
1qhr	0.34164
1qi0	0.10809
1qiw	0.30739
1qj1	1.36551
1qj6	0.32744
1qj7	0.1779
1qja	1.52392
1qjb	0.36236
1qkn	0.61125
1qku	1.39916
1qm4	0.87548
1qm5	0.42431
1qng	0.82634
1qnh	0.42077
1qon	0.13314
1qpb	1.33815
1qpe	0.39323
1qpf	0.7813
1qpl	0.38677
1qq9	0.87397
1qr3	0.2303
1qs4	0.61402
1qsc	0.3838
1qti	0.11017
1qtn	0.43395
1qvt	1.6921
1qvu	0.83716
1qw7	0.71835
1qwe	0.14027
1qwf	1.03658
1qwu	1.2791
1qx1	0.58922
1qxw	0.17755
1qxy	0.30494
1qxz	0.78982
1qy5	0.68606
1r0x	0.60262
1r10	0.43529
1r17	0.28035
1r1i	0.50458
1r2b	1.3038
1r4w	1.04453
1r58	0.7588
1r5g	1.30268
1r5h	0.99424
1r5n	0.38695
1r5v	1.71077
1r5w	0.66215
1r6g	1.43707
1r6n	0.96133
1r6z	0.41218
1r78	2.044
1rbo	0.19745
1rdi	0.80944
1rdj	1.3339
1rdl	0.89191
1rdn	1.06184
1rdt	1.04111
1re1	0.32855
1re8	0.67748
1rej	0.45211
1rek	0.67249
1rev	1.22455
1rgj	0.63876
1rgk	0.99907
1rgl	0.56488
1rhj	1.26537
1rhk	0.64394
1rhm	1.11533
1rhq	0.74059
1rhr	0.72013
1rhu	0.38863
1rin	1.14914
1riw	1.42723
1rlp	0.72006
1rlq	0.56054
1rm8	0.29919
1rne	0.28757
1ro7	0.83454
1ros	1.56618
1rpa	0.3171
1rq2	1.06397
1rri	0.3066
1rrw	0.89738
1rry	0.14921
1rs2	0.61281
1rs4	0.50662
1rsd	0.50805
1rsi	1.46387
1rst	0.41305
1rt1	0.29071
1rt2	1.60354
1rt9	0.97583
1rth	0.25211
1rti	1.12792
1rtl	0.36867
1ru1	0.65327
1ru2	0.27755
1rv1	1.68445
1rw8	1.42508
1rwq	1.00361
1rww	1.30244
1rwx	1.01322
1rxp	0.21036
1ryf	0.12179
1ryh	1
1rzx	0.39095
1s17	1.10927
1s26	0.9655
1s3k	0.96656
1s4d	0.95966
1s50	1.00256
1s5q	1.55861
1s63	1.35144
1s64	0.98711
1s9t	0.10938
1s9v	0.69862
1sbr	0.98583
1sc8	0.18882
1sfi	0.17916
1shc	0.71042
1shd	1.49932
1sj0	0.36846
1sje	0.16284
1sjh	1.11071
1skj	0.59342
1sle	0.37787
1slg	1.11498
1sm2	0.44761
1sm3	0.68075
1sme	0.89916
1snk	1.01651
1so2	0.13564
1soj	0.19673
1sps	0.99107
1sqb	0.35615
1sqc	0.15387
1sqi	1.56918
1sqn	0.44067
1sqp	1.00158
1sqq	0.33908
1sre	0.92281
1sri	0.11576
1std	1.56339
1stp	0.26377
1sts	0.80145
1sve	0.69619
1svg	0.96783
1svh	1.14015
1sw1	2.08455
1swi	0.81599
1swk	0.91354
1swn	0.52971
1swp	0.62434
1syo	0.12693
1sz0	0.91304
1szm	0.56196
1t08	0.79503
1t13	0.32382
1t1r	1.8209
1t1s	0.89121
1t29	0.48809
1t2v	0.80095
1t37	0.78761
1t3t	0.59346
1t46	0.40473
1t48	0.10412
1t49	0.5675
1t4e	1.02731
1t4j	0.30134
1t4s	1.32122
1t5a	0.52462
1t69	0.98528
1t79	1.66498
1t7f	0.2668
1t7r	0.87712
1ta2	1.08812
1tbz	0.30906
1tc1	1.35695
1tcw	0.38755
1tet	0.40215
1tfq	0.63618
1tft	0.15912
1tfz	1.01561
1tg5	1.33727
1thl	0.62013
1thr	0.36749
1ths	0.32061
1tka	0.82309
1tkc	1.08448
1tkt	0.57415
1tkx	0.40406
1tkz	0.31454
1tl1	0.20659
1tl3	0.54592
1tl7	1.02485
1tl9	0.94754
1tlo	1.02238
1tmb	0.97404
1tmm	1.08167
1tnj	1.07869
1tnk	0.78378
1tnl	1.76257
1tog	0.81499
1toi	0.56943
1toj	1.47658
1tok	0.5821
1tou	0.38753
1tow	0.77995
1tps	1.02236
1tpz	0.62246
1tqf	0.7981
1tr7	0.48946
1tsi	1.39231
1tsl	0.21327
1tsm	0.31313
1tsv	0.78698
1tt1	0.14072
1ttv	0.28789
1tu6	1.64309
1tuf	0.6287
1tv6	1.05885
1tve	0.58986
1tvo	0.87082
1tvr	1.17918
1tyn	0.31446
1tyr	1.39051
1tys	0.97538
1tze	0.15317
1u0h	0.16641
1u2r	0.26207
1u2y	0.10968
1u32	0.23084
1u3q	0.74816
1u3r	0.67592
1u3s	0.34806
1u59	1.30156
1u65	0.42402
1u6q	0.45996
1u8t	1.39506
1u9e	1.75736
1u9l	0.45929
1u9q	0.62003
1u9v	0.41111
1u9w	1.30626
1u9x	1.05518
1udt	1.14488
1udu	1.48158
1uef	0.55593
1ugp	1.08139
1ugw	1.35941
1ugy	1.04407
1uh1	1.28568
1uj0	1.59503
1uj6	1.01407
1ujj	0.88518
1ujk	1.33132
1uk0	0.24215
1uk1	0.14764
1ukh	0.42078
1ukt	0.18071
1ule	0.6462
1ulg	0.70625
1umw	0.67992
1ung	0.49479
1unh	0.44181
1unl	1.15579
1uod	1.12869
1uom	1.09059
1upk	0.78214
1urc	0.86592
1urg	1.05635
1urw	0.2164
1utc	0.6075
1uti	0.66212
1utp	1.00355
1utr	1.47908
1utt	0.31177
1utz	0.53438
1uu3	0.33807
1uu7	0.33854
1uu8	0.53407
1uu9	0.27997
1uv5	0.21919
1uvr	0.32761
1uvs	0.47023
1uvu	0.48358
1uwb	1.41181
1uwh	0.9743
1ux7	0.75802
1uxa	0.75139
1uxb	1.0188
1uy6	0.5599
1uy7	1.77873
1uy8	1.04833
1uy9	0.34761
1uyc	0.6652
1uyd	0.37869
1uye	1.00015
1uyf	0.31705
1uyg	0.19412
1uyh	1.43253
1uyi	0.79278
1uyk	0.58862
1uym	0.42223
1uys	0.23029
1uze	0.49708
1v0m	1.32724
1v0n	1.44273
1v0o	0.97135
1v0p	1.31769
1v1k	1.76082
1v2h	0.86892
1v2m	1.47347
1v2p	0.73908
1v2q	0.68249
1v2v	0.91675
1v3x	0.39051
1v41	0.48214
1v79	0.85853
1vcj	2.05516
1vcu	0.34525
1vea	0.40833
1veb	0.76427
1vgc	1.05274
1vij	0.8671
1vik	0.76123
1vj5	0.65668
1vj6	0.94541
1vj9	0.82157
1vja	0.69309
1vjb	0.98409
1vjy	0.65054
1vkj	1.38438
1vot	1.00134
1vr1	0.31686
1vrt	0.47301
1vru	1.29237
1vsn	0.89193
1vwf	0.47862
1vwl	0.31015
1vwn	0.22334
1vyj	0.4857
1vyq	0.80028
1vyw	1.87051
1vyz	0.45814
1w0x	1.43149
1w0y	0.55276
1w10	0.1357
1w12	0.17988
1w14	0.79263
1w1d	1.19987
1w1g	0.1247
1w1p	0.30369
1w1t	0.35088
1w1v	0.32215
1w1y	0.16055
1w22	0.65872
1w25	0.29227
1w2g	0.46188
1w2h	0.11574
1w2k	0.27347
1w2x	0.71733
1w31	0.65531
1w4l	1.00677
1w51	1.52338
1w6h	0.92493
1w6j	0.7653
1w6r	0.14056
1w6y	0.24752
1w70	0.66156
1w76	0.88293
1w7h	0.45561
1w7x	1.17988
1w80	1.27484
1w82	0.25957
1w83	0.80864
1w84	0.44196
1w8l	1.2284
1w8m	1.11986
1waw	0.39584
1wax	0.6081
1way	0.88448
1wb0	1.11132
1wbg	0.76049
1wbn	0.80439
1wbo	0.88692
1wbs	1.33432
1wbt	1.43683
1wbv	0.57395
1wbw	0.38882
1wc6	0.18367
1wcc	0.49964
1wdq	1.07223
1wdr	0.8877
1wdy	0.22891
1we2	0.29819
1wkm	0.76069
1wok	0.55567
1wqv	1.43541
1ws5	0.96344
1wss	0.95094
1wtg	1.78275
1wu1	1.69024
1wug	0.39018
1wum	0.23603
1wun	1.08877
1wv7	0.79012
1wva	1.58576
1wvc	0.2186
1wxz	0.52668
1wzy	0.61222
1x07	0.36801
1x0n	0.55229
1x11	0.97209
1x6u	0.3931
1x70	0.3645
1x76	0.63416
1x78	0.52846
1x7a	0.25979
1x7b	0.90299
1x7e	0.98422
1x7q	0.24853
1x7r	1.24333
1x81	0.43546
1x8b	0.42709
1x8s	0.901
1x9d	1.17012
1xa5	0.59563
1xb7	0.45196
1xbb	0.85417
1xbc	0.48477
1xdd	0.89079
1xdg	0.48964
1xfv	1.59471
1xge	0.21862
1xgj	1.04308
1xh3	0.77349
1xh6	0.52674
1xh7	0.66376
1xh8	0.74583
1xhm	1.18228
1xlx	0.39973
1xlz	0.75772
1xm4	0.46311
1xm6	0.36278
1xmu	0.16886
1xmy	0.26549
1xn0	1.69747
1xn2	0.31442
1xn3	1.04991
1xnx	1.57919
1xnz	0.72138
1xo2	1.43456
1xoe	1.38285
1xog	0.14605
1xom	0.97834
1xon	0.97007
1xoq	1.03138
1xor	0.68722
1xos	1.39325
1xot	1.30268
1xoz	0.62783
1xp0	0.24169
1xp1	0.33625
1xp6	1.31902
1xp9	0.74878
1xpc	1.0331
1xqc	0.52296
1xr8	0.68842
1xs7	0.3651
1xsc	0.72505
1xt3	1.06262
1xuc	1.18276
1xud	1.06132
1xuo	0.47183
1xur	0.16106
1xxe	0.26894
1xxh	0.566
1xxi	0.81599
1xz8	1.76326
1xzx	0.35944
1y0x	0.99485
1y19	1.03118
1y1m	1.05169
1y2a	0.58302
1y2b	0.86
1y2c	0.65406
1y2d	0.61056
1y2e	0.39887
1y2f	0.53515
1y2g	0.16558
1y2h	1.33984
1y2j	1.47068
1y2k	0.77377
1y3a	0.81347
1y3g	0.87022
1y3w	1.44013
1y3y	0.56867
1y4z	0.37775
1y57	1.29727
1y6a	0.90504
1y6b	1.72103
1y8o	0.80587
1y8p	0.60969
1y91	1.33735
1y98	1.06548
1ya4	1.44574
1ybg	0.15136
1ybo	0.90967
1yc5	1.43333
1yci	0.15409
1ycm	0.48346
1yhm	0.43788
1yhs	0.91836
1yi3	0.87594
1yid	0.40837
1yk7	0.67648
1ykp	0.62766
1ykr	1.21994
1ylv	1.67112
1yly	1.77976
1ym1	0.1881
1ym2	0.10793
1ym4	0.89295
1yms	1.01232
1ymx	0.84844
1ynd	0.55084
1yon	0.6407
1you	0.96262
1yrs	0.95879
1ysg	0.92042
1ysi	0.7847
1yt7	0.38992
1yt9	0.36412
1yvf	0.69212
1yvh	1.75119
1yvx	1.70231
1yvz	0.8287
1yw2	0.76183
1yw7	0.5989
1yw8	0.59135
1ywh	0.57043
1ywi	0.90537
1ywr	1.08396
1yxd	1.04939
1yy4	0.70614
1yy6	0.96858
1yye	0.89764
1yyr	1.82592
1yys	1.08307
1yyy	2.16944
1yz3	0.21613
1z1r	0.91279
1z2b	0.87427
1z34	1.19825
1z3c	0.9369
1z3j	0.57125
1z3t	0.65583
1z3v	0.93378
1z4n	0.28567
1z4u	0.58446
1z5m	0.26262
1z6f	0.21735
1z6j	1.67354
1z6p	1.20406
1z6q	1.81064
1z9h	0.87593
1zaf	0.67967
1zaj	0.40749
1zd2	1.42116
1zd3	0.60343
1zd4	0.73686
1zd5	0.71024
1ze8	1.2465
1zeo	1.21189
1zfk	0.4274
1zfp	1.24226
1zgb	1.60997
1zgv	0.21415
1zh7	0.95345
1zhk	1.42637
1zhl	1.60982
1zkk	0.96848
1zkl	0.28716
1zkn	1.07441
1zky	1.20956
1zm6	0.98342
1zm7	0.45227
1zom	1.87445
1zp5	0.65102
1zpb	0.6094
1zpc	1.28717
1zrz	1.37239
1zsb	0.24504
1zsh	0.54019
1zsr	1.05546
1ztq	0.5699
1zub	0.1175
1zuc	0.31416
1zxc	0.4241
1zxv	0.86185
1zyj	0.20996
1zyr	1.32461
1zz1	0.98234
1zz2	0.73167
1zz3	0.44516
1zzl	0.72524
1zzz	0.91493
220l	0.47054
223l	0.90257
2a0c	1.56706
2a0t	0.72094
2a25	0.66219
2a29	1.01094
2a2g	0.5633
2a2x	1.07244
2a31	0.49965
2a3a	0.25573
2a3b	0.67645
2a3c	0.95461
2a3i	1.65505
2a3w	1.03268
2a3x	0.75881
2a4g	1.91118
2a4l	0.67479
2a4q	0.67668
2a4r	0.59963
2a4w	0.92394
2a4z	0.43162
2a58	0.6744
2a5u	0.94453
2a8h	0.49973
2aa6	1.09742
2aa9	0.52682
2aay	0.99821
2ad5	0.28681
2ada	0.37267
2adm	0.68182
2adu	0.1872
2aeb	0.53227
2aei	1.35405
2ael	0.64096
2aez	0.51901
2agv	1.05509
2ai7	0.80513
2ai8	0.80034
2aia	0.81548
2aie	1.00862
2aig	0.46754
2ajb	0.55433
2ajd	1.00828
2ajl	0.86606
2alv	1.36294
2am1	0.92454
2am2	0.75784
2am9	0.36237
2ama	1.43963
2amv	1.08461
2an5	0.82876
2ank	0.72961
2anl	1.0217
2anm	0.34848
2ao6	0.21855
2aof	0.92374
2aoh	0.43585
2aoi	0.50252
2aoj	0.63855
2aou	0.5359
2aov	0.38597
2aow	1.42078
2aox	0.19887
2aq7	0.78041
2aq9	0.20774
2aqb	0.43351
2asu	0.57867
2ate	0.59867
2ath	0.86453
2auc	0.78484
2aux	0.397
2auz	0.64565
2avi	0.24677
2avv	0.58453
2aw1	0.90494
2ax6	0.92594
2axi	0.60081
2ay1	0.70401
2ay2	0.93125
2ay3	0.47477
2ay4	0.65347
2ay5	1.65392
2ay6	0.61066
2ay7	0.32751
2ay8	0.41298
2ay9	0.73945
2ayp	1.08512
2az5	0.66178
2az8	1.77585
2az9	1.68098
2azb	1.00018
2azc	0.26321
2azm	0.72733
2b17	0.51822
2b1p	0.3616
2b1q	0.32984
2b1r	0.63583
2b1v	1.06687
2b1z	1.03237
2b2v	0.59074
2b4m	1.43414
2b52	0.28701
2b53	0.78095
2b54	1.02492
2b55	1.57544
2b5j	1.87426
2b7a	1.02006
2b7f	0.57259
2b8l	1.41209
2b8v	0.64194
2ban	1.26423
2bb7	0.40925
2bba	0.50291
2bbb	0.58603
2bcd	0.64589
2bdf	1.31044
2bdj	1.04937
2bdl	0.29186
2bdy	0.63784
2be2	0.30129
2bed	0.85605
2bgd	0.63481
2bge	1.06625
2bgn	1.06469
2bgr	0.98123
2bj4	0.56635
2bjm	0.29243
2bks	1.04841
2bkt	0.95867
2bkz	0.54061
2bmc	0.64024
2bmg	0.49736
2bmv	0.74392
2bmz	0.14214
2boi	0.67764
2bow	0.71936
2bpm	0.48107
2bpx	0.41836
2bq6	0.98683
2bqw	1.29125
2br6	0.41978
2br8	1.0377
2brc	0.80051
2brg	0.62561
2brh	0.91818
2brn	1.33397
2bro	0.27011
2brp	1.1764
2btr	0.99072
2bts	1.07497
2bu5	0.22608
2bua	0.91326
2bub	0.62037
2buc	0.6218
2bv4	0.12991
2bve	0.34252
2bvx	1.41921
2bw7	0.58978
2bxt	0.34531
2bxu	0.87399
2byh	1.15803
2byi	1.40457
2byp	0.60405
2bz5	0.84998
2bz8	1.05113
2bzz	0.78045
2c02	0.62274
2c0o	1.39666
2c1a	0.86467
2c1b	0.95189
2c1n	0.84802
2c1q	0.82092
2c2l	0.92371
2c3j	0.59348
2c3k	0.86647
2c4f	0.48575
2c4g	0.71214
2c4v	0.55269
2c4w	0.49329
2c57	0.80132
2c5n	0.60731
2c5o	1.45035
2c5x	0.45579
2c5y	1.56843
2c68	0.62948
2c69	1.27799
2c6c	0.71214
2c6e	1.02209
2c6g	0.98895
2c6i	0.13947
2c6k	1.17763
2c6l	0.51321
2c6m	0.48786
2c6n	0.60557
2c6o	0.92088
2c8w	0.72613
2c8x	1.28935
2c8y	0.34268
2c90	0.75882
2c93	0.63418
2c9b	0.4912
2c9d	0.69836
2c9t	0.94903
2cbr	0.30693
2cbs	0.74369
2ccs	0.94005
2cct	0.77587
2ccu	1.08183
2cem	0.98367
2ceo	0.99834
2cfd	0.39623
2cfg	0.31278
2cgu	0.67421
2cgv	0.24777
2cgw	0.39403
2cgx	0.32738
2chm	0.32401
2chw	0.36237
2chx	0.74392
2chz	0.75529
2ci9	1.9571
2cia	0.94358
2cji	0.66703
2ckm	0.55685
2clf	0.85125
2cll	0.94971
2clm	0.76516
2clo	0.22279
2clv	0.66039
2clx	0.3766
2cm7	1.2584
2cm8	0.63677
2cma	1.14022
2cmb	0.89319
2cmc	0.22503
2cmf	1.08665
2cmo	0.43893
2cn8	0.43722
2cne	0.85172
2cnf	1.83388
2cng	0.87933
2cnh	0.63212
2cni	1.30775
2co0	0.50481
2csm	0.42856
2cv3	0.5726
2cvd	0.5886
2d06	1.3949
2d1x	0.52499
2d2v	0.8959
2d41	1.03139
2dbl	0.75941
2ddf	0.39277
2df6	0.14057
2dq7	1.08097
2ds1	0.57599
2dua	0.32831
2duv	1.13233
2dwx	0.54061
2dxs	0.87544
2e2b	0.55258
2e5y	0.33843
2e7l	0.60343
2.00E+93	0.30516
2.00E+95	1.42707
2.00E+98	0.63175
2.00E+99	1.0207
2e9a	0.91601
2e9c	0.47838
2e9d	1.36143
2e9n	0.72851
2e9o	1.79269
2e9v	0.80776
2ea2	1.58201
2ea4	0.66846
2eg7	0.33705
2eg8	0.95499
2eh8	0.88635
2ei6	0.28332
2emt	0.54568
2er0	0.66584
2er6	0.96947
2er9	0.91874
2esm	1.28455
2etk	0.78846
2etm	1.28857
2etr	0.88335
2euf	0.96121
2eum	0.29708
2evc	0.58011
2evm	0.91531
2evo	0.355
2ew5	0.90072
2ew6	0.36789
2ewp	0.68101
2ewy	0.93835
2exc	1.35962
2exg	0.71728
2ez5	0.74704
2f01	0.82408
[truncated: 17,391 more rows]
