# Supplementary material for: An electron-density point-cloud framework for robust protein-ligand interaction prediction
Source: Nat Commun. 2026 Jun 11;17:7424. doi: 10.1038/s41467-026-74196-5 (PMC13408660; doi:10.1038/s41467-026-74196-5)
Supplement: Supplementary file 5 — Source Data [file 41467_2026_74196_MOESM5_ESM.zip › Source Data_rev/figure4/c/time_comparison.xlsx]

## Sheet: Sheet1
	GFN2-xTB	Multiwfn	Clustering	Sparsifying	GM_sampling
QM	5.91	8.229	6.432	4.407	0
GM	0	0	0	0	0.473
