# Supplementary material for: An electron-density point-cloud framework for robust protein-ligand interaction prediction
Source: Nat Commun. 2026 Jun 11;17:7424. doi: 10.1038/s41467-026-74196-5 (PMC13408660; doi:10.1038/s41467-026-74196-5)
Supplement: Supplementary file 5 — Source Data [file 41467_2026_74196_MOESM5_ESM.zip › Source Data_rev/figure4/c/xtb.csv]

pdbid	time_seconds
11gs	0.77334689
13gs	0.187215985
16pk	3.113665906
1a07	0.46611761
1a08	0.924484549
1a09	1.113687085
1a0q	0.154841716
1a0t	0.335603486
1a1b	1.146223669
1a1c	0.82397915
1a2c	0.602566579
1a37	0.465763788
1a3e	6.715726547
1a42	0.124069393
1a46	0.566313966
1a4g	0.125574287
1a4h	0.320538828
1a4m	0.062354799
1a4q	0.122048969
1a50	0.17558903
1a52	0.078645351
1a5g	1.017871726
1a5h	0.205567291
1a5v	0.085185934
1a61	0.567840174
1a7c	0.212717441
1a7t	0.043649822
1a7x	1.151362002
1a85	0.128651695
1a86	0.197431487
1a8i	0.050959031
1a8t	0.196451131
1a9u	0.124200315
1abf	0.034895608
1abt	2.872797559
1acj	0.04582261
1ad8	0.408192689
1af2	0.050286534
1af6	0.082370367
1ag9	2.567696182
1agm	0.354793344
1agw	0.109620547
1aht	0.067247533
1ahx	0.032875443
1ahy	0.030055614
1ai6	0.03677314
1aj6	0.330310158
1akq	0.584981192
1akr	1.154389756
1akt	2.409646579
1aku	0.779095799
1akv	0.9157994
1akw	0.517390965
1al7	0.118344734
1al8	0.07871074
1amn	0.057671601
1anf	0.076946157
1ao0	1.965813811
1ao8	0.368750196
1apb	0.031621038
1apw	0.226986748
1aq1	0.202987064
1aq7	0.71653142
1aqc	11.64454474
1aqi	0.109187088
1aqj	0.168122051
1at5	0.320496906
1at6	0.307368071
1au0	0.36395455
1au2	0.253925747
1auj	0.297337847
1avd	0.070687034
1avp	14.05852005
1aw1	0.033334406
1awf	0.601841065
1awh	0.473687588
1awi	3.087152848
1ax1	0.0884893
1ax2	0.098697936
1axr	0.046478265
1axs	0.221020167
1axz	0.038402543
1ayu	0.720915086
1ayv	0.587983912
1aze	5.998451424
1azg	8.756733417
1azl	0.570768344
1azx	9.373293165
1b0f	0.34379846
1b11	0.189436206
1b2i	0.032058114
1b2m	0.142919089
1b39	0.610815482
1b42	0.033092651
1b4d	0.061216993
1b56	0.10952059
1b5g	0.643660833
1b6m	0.732006348
1b6p	0.965795185
1b74	0.029173916
1b9s	0.109058419
1b9t	0.121103697
1b9v	0.182494194
1ba8	0.296581537
1bap	0.031270772
1bb0	0.404505226
1bbz	2.681907488
1bcj	0.048226332
1bdl	0.296778288
1bdr	0.279385705
1bgo	0.213548972
1bil	0.450240545
1bim	0.377011692
1bio	0.032190752
1biw	0.161117577
1bji	0.120082419
1bjr	1.282895728
1bkj	0.443999273
1bkm	1.335631935
1bky	0.024508283
1bl4	0.78900989
1bl6	0.087239238
1bl7	0.127925837
1bm2	1.49152139
1bm6	0.138552384
1bmb	8.156179951
1bmk	0.085252191
1bmm	0.373929126
1bmn	0.370617604
1bmq	0.29884068
1bnm	0.142340571
1bo5	0.335085586
1bq3	1.404266978
1bqm	0.118095314
1bqn	0.096122074
1bqo	0.213060591
1br5	0.055011592
1br8	2.965453446
1bra	0.025755907
1bsk	0.618936378
1bt6	3.603920907
1btn	0.293595867
1bug	0.027647065
1bux	0.680294237
1bwn	0.505478124
1bxl	25.92667674
1bzf	0.119546473
1bzh	2.756675942
1bzs	0.170588227
1c12	0.143174066
1c29	0.151526381
1c2t	0.382879598
1c3b	0.036487913
1c3e	0.381470185
1c3i	0.257956932
1c3r	0.091517643
1c4v	0.448816255
1c4y	0.297022191
1c50	0.179083408
1c5f	2.248624148
1c6y	1.040087378
1c7e	1.032570776
1c7f	0.703998509
1c85	0.059830108
1c8k	0.177574803
1c8l	0.251982438
1c8v	0.497468663
1c9d	0.129390855
1ca8	0.371029168
1caq	0.328719794
1cbr	0.141873961
1ce5	0.031625803
1cea	0.026491592
1ch8	0.61777607
1ci7	0.354131944
1cil	0.098068682
1cim	0.077070874
1cin	0.08434452
1cj1	1.209656156
1cka	2.836447359
1ckb	2.053685028
1clu	0.671662131
1cp6	0.022639264
1cpi	0.863225003
1cqp	0.162348954
1cr6	0.078244518
1cs4	0.142235381
1csh	8.83689416
1csi	4.527013733
1csr	6.932093961
1css	3.140437752
1ct8	0.441601194
1ctr	0.147411514
1cw2	0.141340344
1cwb	2.425161004
1cwc	2.368085223
1cx9	0.12704702
1cyn	2.276277716
1czc	0.032414948
1cze	0.028460689
1czk	0.6575507
1czl	1.463393174
1czo	0.886829431
1czq	16.36418936
1czr	0.931594117
1d04	0.759750615
1d1p	0.070999362
1d2s	0.093862791
1d3q	0.663184837
1d3v	0.046232455
1d4t	7.040485934
1d4w	5.199950268
1d5j	0.126939117
1d5r	0.025822571
1d6n	0.022403861
1d6s	0.340489797
1d7x	0.096960498
1d8e	0.805147987
1d8f	0.160574523
1d8m	0.142084283
1db1	0.177869994
1db4	0.397206484
1db5	0.178923164
1dbb	0.121927699
1dbj	0.091879179
1dbk	0.09326126
1ddm	8.6559064
1dfo	0.360551537
1dg9	0.066232988
1di8	0.090130795
1di9	0.092084271
1dis	0.325165839
1dkd	2.989304359
1dm2	0.077757452
1dmb	1.331342162
1dmt	0.457607915
1doj	0.897683841
1dpu	20.86404634
1dqx	0.1809194
1dth	0.195789846
1dtq	0.09561231
1dtt	0.107861257
1dub	4.026133982
1dva	29.08690173
1dwc	0.383223537
1dwd	0.308321699
1dx6	0.090202559
1dxp	6.694102804
1dzj	0.048097598
1dzm	0.045484354
1dzp	0.036078145
1.00E+00	0.037874022
1.00E+02	0.042364677
1.00E+03	8.18459554
1.00E+06	0.034940174
1e1y	0.166962977
1.00E+34	0.1043043
1.00E+37	0.114204967
1.00E+55	0.084072625
1e5a	0.036029692
1.00E+72	0.040228718
1e8h	0.465406846
1e9h	0.15670148
1eas	0.177229701
1eat	0.16308892
1eb1	5.738329035
1ebg	0.033748451
1eed	0.661839475
1eef	0.152611744
1eei	0.071905863
1efi	0.05841255
1eix	0.314115998
1ej4	22.010425
1ek1	0.067646295
1ek2	0.08335388
1ekb	0.33888247
1els	0.037132239
1em6	0.213640899
1ent	0.742217989
1eoj	28.57409369
1eol	34.97447086
1eou	0.087824019
1epp	0.539260551
1epq	0.412525597
1ero	0.143719682
1erq	0.087293261
1err	0.21679288
1esz	1.261123222
1ets	0.307494395
1ett	0.187468939
1etz	0.122966526
1eub	0.131777561
1eve	0.192407874
1evh	0.537753399
1ewj	7.770971167
1exv	0.198366179
1exw	0.089734826
1ezf	0.622720361
1f0q	0.061524242
1f1j	0.453080336
1f28	0.390605476
1f2o	0.028716435
1f2p	0.033108042
1f3j	23.82087852
1f40	0.11335014
1f47	27.58544285
1f4y	0.426377807
1f7b	0.091514433
1f8a	6.822512773
1f90	3.094347463
1f92	0.643544418
1f9e	0.966287493
1f9g	0.030715627
1fax	0.284573118
1fbm	0.101719041
1fd7	0.106431088
1fdq	0.183921966
1fe3	0.109629509
1ff1	0.793447212
1fgi	0.102787939
1fhr	5.335644715
1fig	0.062624834
1fj4	0.048096746
1fl6	0.212464441
1flm	0.533671532
1fls	0.146614415
1fmb	0.312992149
1fo2	0.034743295
1fo3	0.043554017
1fpi	0.172028636
1fpp	0.518815626
1fpy	0.040795411
1fq4	0.690559243
1fq6	0.452153111
1fq7	0.49104823
1fq8	0.384334725
1fsg	0.029865577
1fsw	0.040813265
1fsy	0.077708545
1ft4	0.225623503
1fta	0.14250564
1ftj	0.034605917
1ftk	0.056017502
1ftl	0.044948528
1fv9	0.030000821
1fvt	0.10530739
1fvv	0.189331876
1fw0	0.05537196
1fwe	0.0232174
1fwu	0.614976047
1fwv	0.555640445
1fyr	1.412717699
1g05	0.138107412
1g1e	29.27306422
1g27	0.098588671
1g2a	0.130809431
1g2m	0.183405066
1g37	0.512609265
1g3b	0.072053857
1g3c	0.06264291
1g3f	5.61353521
1g3m	0.074390849
1g42	0.654366077
1g49	0.142520789
1g4j	0.093965929
1g4k	0.08025555
1g50	0.078270128
1g5f	0.023544712
1g5s	0.206493075
1g6g	2.442276203
1g6r	2.760949084
1g6s	0.0816395
1g7p	2.679565429
1g9a	0.143488383
1g9b	0.142593512
1g9c	0.152702931
1g9d	0.829726791
1g9r	0.608894571
1g9s	0.221585053
1g9t	0.185249141
1ga8	0.080864973
1ga9	0.122628557
1gag	4.996600834
1gah	0.331567306
1gbq	7.447570673
1gbt	0.035237336
1gca	0.028838179
1gcz	0.048265291
1gfw	0.120668749
1gfz	0.043317762
1ggd	0.092035855
1ggn	0.091609474
1gi6	0.066559753
1gi8	0.060209009
1gi9	0.073489869
1gj4	0.138371709
1gj5	0.099950228
1gj7	0.125671671
1gj8	0.103172185
1gja	0.063892341
1gjb	0.097318193
1gjd	0.117992338
1gmy	0.148151279
1gni	0.136013096
1gnj	0.153878062
1gny	0.327200542
1gpy	0.093277388
1gqs	0.04124674
1gsf	0.090021699
1gsz	0.212907431
1gt1	0.043700671
1gt3	0.03377657
1gt4	0.040620814
1gt5	0.040258463
1gu1	0.038434604
1gu3	0.511669726
1gui	0.91210164
1guw	26.59710296
1gux	5.93442111
1gvk	0.099711721
1gvu	3.441770061
1gwm	0.84184871
1gwq	3.465791792
1gwr	2.322849754
1gww	0.439793306
1gx0	0.426905125
1gx4	0.412729415
1gym	0.096914059
1gz3	1.48603794
1gz4	2.382773113
1gz9	0.162361832
1gzc	0.081130176
1gzg	0.029441288
1gzv	0.083850888
1h00	0.184964619
1h01	0.295314906
1h07	0.334177208
1h08	0.244687723
1h0r	0.034926627
1h0w	0.057047056
1h1b	0.211171267
1h1d	0.206562786
1h1h	0.428937506
1h1p	0.052912346
1h1q	0.092186553
1h1r	0.102086447
1h24	6.670104029
1h25	19.00755871
1h26	10.15807676
1h27	0.815226944
1h28	6.133059803
1h2u	1.294731705
1h35	0.189944803
1h36	0.15360739
1h37	0.195494591
1h39	0.241378805
1h3a	0.204858919
1h3b	0.246792737
1h3c	0.216379336
1h3h	3.900952734
1h4n	0.025716926
1h5u	0.171700537
1h60	0.102065233
1h61	0.122240805
1h62	0.082913084
1h6e	3.980753774
1h79	0.581132896
1h7a	0.869174456
1h8l	0.058894229
1h8s	0.228442388
1h8y	0.152527587
1h9l	0.303944725
1h9z	0.08491829
1ha2	0.087865208
1haa	14.20813537
1hbj	0.112361486
1hc9	9.500639953
1hdt	0.655454654
1hef	0.754864172
1heg	0.814549284
1hge	0.08017478
1hgi	0.125484745
1hgj	0.080063308
1hgt	9.438318908
1him	1.747756989
1hiv	0.736155701
1hiy	0.293720542
1hk1	0.13329909
1hk2	0.130150913
1hk3	0.128333035
1hk5	0.122628175
1hkj	0.528669154
1hkk	0.554349733
1hkm	0.295856959
1hlf	0.05487642
1hn2	0.041858822
1hnn	0.045090286
1hp0	0.059307669
1hq5	0.057789481
1hqf	0.042393326
1hqg	0.032438726
1hqh	0.033407062
1hrn	0.239735546
1hs6	0.138764427
1hsg	0.792146155
1hte	0.157235377
1htf	0.483653792
1htg	1.102157418
1hti	0.035661725
1hty	0.025441528
1hv5	0.794012658
1hvy	0.234613228
1hww	0.038854532
1hxk	0.031297246
1hy7	0.167395154
1hyv	0.179225413
1hyz	0.02792088
1i00	0.280975646
1i32	0.268305859
1i33	0.27401958
1i3z	6.333664083
1i41	0.729862967
1i43	0.074369685
1i48	0.074263983
1i5d	1.839396659
1i5h	99.11362372
1i6v	0.914069333
1i72	0.156524631
1i7c	0.029173009
1i7g	0.170526735
1i7i	0.167812946
1i7m	0.029282261
1i80	0.025021625
1i8h	14.36907611
1i8i	4.537928131
1i8j	0.055471213
1i8z	0.247324388
1i90	0.122261771
1i91	0.223755277
1i9l	0.081698508
1i9m	0.088451224
1i9o	0.086941774
1i9q	0.08648039
1iau	0.437152211
1ibc	0.798818008
1ibg	0.280811441
1icj	0.137224243
1ida	0.954209701
1idb	0.67759743
1idg	62.49031741
1iem	0.096222179
1iep	0.354766469
1iew	0.027048321
1ih0	0.208419731
1iht	7.965578647
1ihy	0.597095628
1iig	0.031523378
1ijr	1.224705568
1ikv	0.064792299
1ikw	0.078468798
1ikx	0.078843663
1iky	0.119193097
1il3	0.028795943
1il4	0.031929324
1il5	0.027305321
1il9	0.028088789
1ilh	0.247213885
1ilq	35.41577109
1imx	0.786552321
1inc	0.110406337
1ind	0.514567666
1inf	0.060628972
1ing	0.068915957
1inh	0.0682739
1inq	2.075001709
1iq1	2.291367347
1irs	6.521651309
1is0	2.115293704
1it6	3.728444552
1iup	0.023987177
1iwq	37.63420005
1iyl	0.194989705
1j07	0.363190498
1j15	0.027467219
1j19	15.2075113
1j1a	0.350923419
1j4k	5.162039719
1j4p	16.44036799
1j4q	17.66251987
1j5i	0.090251593
1j7z	24.23330645
1j80	21.21874487
1j81	20.47866384
1jbd	12.8632405
1jd0	0.043000662
1jd5	2.000613745
1jd6	2.513583461
1jdj	0.030851994
1jfh	0.113861712
1jg0	0.550954647
1jh1	0.064161435
1jif	11.46731524
1jii	0.165251147
1jij	0.173899252
1jik	0.315183666
1jil	0.166672183
1jiz	0.176016529
1jj9	0.098474349
1jje	0.188157474
1jjk	0.535388434
1jjt	0.182648716
1jk7	1.154847355
1jld	0.437421897
1jlq	0.075439241
1jlx	0.158732128
1jm4	13.59715275
1jmi	0.141533777
1jmq	3.919324309
1jn2	0.354009556
1joc	0.229284965
1joj	1.019367198
1jp5	1.043515723
1jpl	2.783843348
1jq3	0.254708398
1jq9	0.706185458
1jqd	0.109911017
1jqe	0.173099807
1jr1	0.110680191
1jrs	0.242525249
1jt1	0.054835881
1jtq	0.235662535
1juf	2.476617037
1juj	0.2398507
1juq	0.555726255
1jut	0.172282184
1juy	0.105097058
1jvp	0.055731292
1jwm	16.68279314
1jws	14.65001338
1jwt	0.263165911
1jwu	15.40588759
1jyc	9.411765877
1jyi	5.584932479
1k03	0.026849311
1k06	0.087722844
1k08	0.086625534
1k1p	0.201213378
1k2i	0.033789476
1k2v	0.440011857
1k3n	22.94807027
1k3q	14.94923897
1k3t	0.092128623
1k9q	0.644143341
1k9r	0.563196783
1ka7	12.21903041
1kak	0.354343517
1kat	50.4352054
1kc5	1.554342919
1kcs	0.990270139
1kds	0.033368361
1kdv	0.123535691
1kdw	0.039923885
1kdy	0.126924929
1ke0	0.043485384
1ke3	0.052080036
1ke5	0.090614679
1ke6	0.130783839
1ke7	0.12301685
1ke8	0.12555194
1ke9	0.132153971
1kf0	0.856853093
1kf6	0.070506759
1kfy	0.090345536
1kkq	0.31609635
1kl3	1.285439954
1kl5	0.48694949
1klg	9.031380347
1kll	0.085707639
1klu	7.614531917
1kmv	0.096372974
1kna	1.247049332
1kne	1.386841022
1kqb	0.026054587
1kr3	0.102540722
1kti	0.05949808
1ktt	0.206412553
1kv2	0.391749637
1kvo	0.329211754
1kwq	0.066187861
1kwr	0.048239255
1kyn	0.270097531
1kz8	0.137698096
1l0a	51.64861215
1l2s	0.107102637
1l2z	6.144566567
1l5q	0.038053234
1l5r	0.109630972
1l5s	0.032548724
1l6m	0.032614346
1l6s	0.055962774
1l6y	0.05480713
1l7x	0.039888198
1la3	0.054199393
1lb6	5.461663007
1lcj	11.74849454
1ld7	0.24414788
1ld8	0.20714042
1leg	6.189563066
1lek	1.894959742
1lev	0.094070518
1lf3	0.627447768
1lf8	6.121701549
1lf9	0.331761236
1lfo	0.149603245
1lhc	0.307476911
1lhd	0.247819404
1lhe	0.305128662
1lhf	0.274001465
1lhg	0.226368803
1lhv	0.101470589
1lhw	0.085410997
1ljt	0.047728511
1lkx	0.599524458
1ll4	0.490324019
1llb	0.154752318
1lol	0.263174525
1lor	0.172391937
1los	0.218983679
1lox	0.091966106
1lq2	0.066337657
1lqd	0.205109652
1lqe	0.298955792
1lqf	3.809181036
1lrt	0.867776254
1lt5	0.091425264
1lt6	0.069593127
1lv8	0.151087081
1lvc	1.571832463
1lvk	0.550734043
1lxf	0.189599002
1lxh	76.90348231
1lzo	0.037284447
1m13	0.318986869
1m21	0.655194398
1m51	0.133121571
1m5b	0.053814594
1m5c	0.041337557
1m5d	0.039477151
1m5e	0.050863462
1m5f	0.046464851
1m6p	0.092702922
1m74	0.383973649
1m7q	0.226742651
1m9n	1.531333995
1mau	1.850264116
1maw	0.655197709
1mcz	0.028040639
1mdl	0.026007393
1me3	0.182515311
1me4	0.173618255
1me7	0.157139963
1me8	0.15370269
1mem	0.441459105
1meu	0.278483594
1mf4	0.472136594
1mfg	2.97742216
1mhw	0.937205791
1mik	2.291270034
1mj7	0.339644157
1mkd	0.057941114
1ml1	0.03284489
1mm6	0.029411351
1mm7	0.0329041
1mmp	0.294756074
1mn9	1.167667004
1mnc	0.107153594
1mns	0.031650643
1mpa	4.626700578
1mpl	0.128060268
1mq1	11.19186024
1mqd	0.033460916
1mqg	0.047166853
1mqh	0.047420695
1mqi	0.03885618
1mqj	0.034525964
1ms0	0.08010675
1ms6	0.14159176
1ms7	0.030028589
1mto	0.109353575
1mui	0.383094078
1mv0	11.89307664
1mwn	12.23810401
1mwt	0.133372425
1mx1	0.043254694
1mxl	15.13247132
1mxo	0.126057852
1mxu	0.050635835
1my2	0.033525208
1my3	0.04416714
1my8	0.065979986
1mzc	0.274579904
1mzs	0.334528654
1n0t	0.161709005
1n1g	0.031254939
1n1t	0.100330961
1n1v	0.11311197
1n2v	0.044150029
1n3w	0.085620798
1n3z	0.305986282
1n43	0.073794275
1n4m	31.7305219
1n5z	5.021805629
1n7i	0.052760266
1n7j	0.038397989
1n7m	0.869704759
1n7t	1.423024552
1n8u	0.057045687
1n8v	0.056690546
1n94	0.334285527
1n95	0.314873996
1n9a	0.179151747
1n9m	0.065869316
1nax	0.141864009
1nc6	0.276420801
1nd5	0.089092862
1nde	0.356216919
1ndj	0.074822576
1nfs	0.057738477
1ngw	0.862689402
1nhg	0.064346726
1nhv	0.355359891
1nhw	0.058979045
1nhx	0.038999832
1ni1	0.202697139
1nj1	0.201873418
1nj5	0.189216091
1njb	0.142811037
1njf	1.022756939
1njj	0.375298702
1njt	0.340375072
1nju	1.161849246
1nkm	1.177292665
1nl4	0.185188092
1nl6	0.778822825
1nlj	0.241842573
1nlo	3.720373937
1nlp	1.497237216
1nlt	12.79639953
1nmk	0.974263071
1nms	0.357394074
1nnb	0.094211438
1nnk	0.050944024
1nnu	0.07202929
1no9	0.041593432
1noi	0.03780236
1noj	0.034156108
1nok	0.035620993
1nox	0.609924442
1npa	0.344892806
1npv	0.309616044
1npw	0.356381279
1npz	0.261408038
1nq0	0.126033228
1nqc	0.173781089
1ntk	0.227230565
1ntv	3.848016123
1nu1	0.087595221
1nu3	0.033702037
1nu8	0.108936667
1nxy	0.106256451
1ny0	0.072834425
1ny2	0.234315058
1nym	0.054543693
1nyx	0.181025738
1nyy	0.082048254
1nzl	9.914920417
1nzq	0.281922083
1nzv	13.080033
1o0d	0.263135243
1o0o	0.410623048
1o2g	0.110010894
1o2k	0.102752381
1o2p	0.128172111
1o2s	0.062383688
1o2t	0.124586531
1o2u	0.180072937
1o2v	0.212489807
1o2x	0.21355515
1o2y	0.198514729
1o32	0.057047842
1o34	0.064151818
1o37	0.150560585
1o39	0.088422171
1o3b	0.105860243
1o3c	0.106648191
1o3e	0.112725297
1o3g	0.109074735
1o3h	0.09989077
1o3k	0.09455385
1o3p	0.109357
1o41	0.076538754
1o42	1.075677587
1o43	0.442269608
1o44	0.766735755
1o45	2.045373441
1o46	1.175637588
1o47	0.778606161
1o48	0.86889779
1o49	0.698402098
1o4a	0.431624291
1o4b	1.07606997
1o4d	0.057367655
1o4e	0.101486782
1o4f	0.076651325
1o4g	0.065009625
1o4h	0.090713899
1o4i	0.108788687
1o4j	0.064369634
1o4k	0.095193003
1o4l	0.042193283
1o4m	0.023258183
1o4n	0.025363481
1o4o	0.098972775
1o4p	0.037545315
1o4q	0.053094567
1o4r	0.08846171
1o5f	0.132322196
1o5m	0.307716358
1o5p	0.48504855
1o6h	0.237502323
1o6i	0.029243901
1o6q	0.174333282
1o6r	0.205790071
1o79	0.307165649
1o8b	0.074880743
1o9d	0.849179976
1o9e	0.455883422
1o9k	48.06237625
1oai	1.589953933
1oay	0.03954296
1obx	0.234246169
1ocn	0.10091594
1ody	0.724882578
1oe0	0.54303079
1oe7	0.103516832
1oeb	4.330521233
1ofz	0.035559828
1ogu	0.111537207
1oh4	1.366180015
1oi9	0.100809751
1oim	0.034935788
1oiq	0.07404954
1oir	0.292049785
1oit	0.132541846
1oiu	0.131913406
1oiy	0.110569819
1oj5	15.04585273
1ok7	1.416101553
1oko	0.03646471
1okv	1.63994862
1okw	1.967047641
1okx	1.172038368
1oky	0.19068556
1okz	0.207520029
1ol1	1.092649579
1ol2	1.95455599
1om2	6.015155022
1om9	4.906548216
1ong	0.091097751
1onh	0.094239371
1onp	0.047107272
1opi	20.97097127
1oq5	0.109644576
1oqp	66.39306347
1orw	0.113685496
1osg	7.616125601
1osv	12.39490796
1oth	0.095844202
1ouk	0.331105804
1ouy	0.247740649
1ov3	4.250750527
1ove	0.208640631
1ow4	0.093818222
1ow6	9.347207417
1ow7	8.824321494
1ow8	10.25502118
1owd	0.184753269
1owi	0.129856007
1owj	0.139744461
1owk	0.206700549
1ox9	2.249976301
1oxg	4.403712158
1oxn	0.20390898
1oxq	0.253520836
1oy7	0.224662848
1oyn	0.071544321
1ozv	0.03704907
1p01	0.12080895
1p02	0.140562856
1p03	0.174222921
1p04	0.189360014
1p05	0.189098436
1p06	0.206771716
1p0y	0.037834885
1p10	0.174173571
1p17	0.515291211
1p28	0.020689459
1p2a	0.088428299
1p2g	1.734824906
1p4r	0.515472759
1p4u	0.933508186
1p5e	0.050558973
1p6d	0.25606615
1p6e	0.226583497
1p7m	0.030384682
1p93	0.135725578
1pau	0.520401574
1pbk	1.103471217
1pcg	3.941950211
1pdq	3.950329181
1pf7	0.081148876
1pf8	0.054879228
1pfy	0.264452709
1pg2	0.032376538
1ph0	0.845730747
1pi4	0.06701446
1pi5	0.114200793
1pig	1.550526649
1pip	0.766476438
1pk0	0.81605846
1pl0	0.098587283
1pmn	0.250697838
1pmu	0.063908093
1pmv	0.047085948
1pmx	35.04296301
1pop	0.242604262
1ppw	0.085052245
1ppx	0.175112254
1pq3	0.057622688
1pq6	1.185041551
1pqc	0.117284705
1pr1	0.060433586
1prl	3.839007621
1prm	4.825419432
1pu7	0.034489668
1pu8	0.037972269
1pum	0.029924801
1pun	0.193705569
1puq	0.194350291
1pus	0.928683315
1pw6	0.373681866
1pwp	0.119710386
1pwq	0.173812337
1pwu	0.130617083
1pwy	0.044228589
1pxh	4.082305824
1pxi	0.050837138
1pxj	0.041955765
1pxk	0.053888584
1pxl	0.089817015
1pxm	0.075753605
1py1	2.535509908
1py2	0.904199921
1py5	0.06998697
1pye	0.107924276
1pyg	0.235863466
1pyw	17.30970723
1pzj	0.47466585
1pzo	0.09104014
1q0b	0.077963185
1q1m	0.202825386
1q1y	0.221838596
1q3d	0.208054985
1q3w	0.073083491
1q41	0.070293561
1q4k	1.276806353
1q4l	0.15741059
1q4w	0.030058407
1q4x	0.172626452
1q5l	11.13094524
1q63	0.070395828
1q66	0.116273222
1q6j	1.11724841
1q6k	0.057582464
1q6m	2.119342576
1q6n	0.667373398
1q6p	2.493523062
1q6s	3.185961197
1q6t	3.135022922
1q83	0.516278715
1q95	0.084970374
1q9d	0.255099648
1q9m	0.066019706
1qaq	0.162769277
1qca	0.361634648
1qcp	0.173696637
1qf4	0.392637894
1qf5	0.30431453
1qfs	0.092819033
1qhr	0.071858581
1qi0	0.081091102
1qiw	0.507079527
1qj1	0.176001434
1qj6	0.182913669
1qj7	0.270212935
1qja	2.046276406
1qjb	3.250297671
1qkn	0.231438453
1qku	0.079733996
1qm4	0.026363405
1qm5	0.594034486
1qng	5.147232921
1qnh	4.274171711
1qon	0.099373422
1qpb	0.026374607
1qpe	0.087982176
1qpf	1.100378997
1qpl	1.155329043
1qq9	0.028535377
1qr3	1.020107749
1qs4	0.058117463
1qsc	1.71982361
1qti	0.091625332
1qtn	0.432297316
1qvt	0.046217641
1qvu	0.043188343
1qw7	0.058841976
1qwe	8.884671489
1qwf	6.177088329
1qwu	0.030575382
1qx1	0.067275876
1qxw	0.058831892
1qxy	0.197688398
1qxz	0.060483912
1qy5	0.075388099
1r0x	0.645449306
1r10	1.241779365
1r17	6.827401724
1r1i	0.173550124
1r2b	23.03934991
1r4w	0.090190873
1r58	0.135440412
1r5g	0.150310898
1r5h	0.120892076
1r5n	0.690711051
1r5v	7.674970056
1r5w	7.015507259
1r6g	0.240829844
1r6n	0.426135158
1r6z	0.080710995
1r78	0.123972471
1rbo	0.372552008
1rdi	0.031869815
1rdj	0.027758178
1rdl	0.029750844
1rdn	0.042789055
1rdt	0.234141255
1re1	0.073682469
1re8	0.248053727
1rej	0.149466308
1rek	0.379155872
1rev	0.135268966
1rgj	13.079307
1rgk	0.161842598
1rgl	0.220423644
1rhj	0.464494782
1rhk	0.861631548
1rhm	0.194440283
1rhq	0.096935015
1rhr	0.72010166
1rhu	0.875143341
1rin	0.032806435
1riw	0.403275565
1rlp	4.774450822
1rlq	4.09230474
1rm8	0.19940876
1rne	0.60808126
1ro7	0.76315588
1ros	0.243975758
1rpa	0.02893675
1rq2	0.04374833
1rri	0.076976574
1rrw	0.035892882
1rry	0.037961791
1rs2	0.040881345
1rs4	0.13851542
1rsd	0.200257666
1rsi	0.047268726
1rst	2.610582262
1rt1	0.090221404
1rt2	0.115631879
1rt9	0.069441123
1rth	0.070545373
1rti	0.081677882
1rtl	0.180101161
1ru1	0.678971614
1ru2	0.709498191
1rv1	0.407650527
1rw8	0.074905875
1rwq	0.186445414
1rww	0.33877492
1rwx	0.438711192
1rxp	0.22653279
1ryf	0.461995875
1ryh	0.569734749
1rzx	0.896075247
1s17	0.042816455
1s26	1.46117327
1s3k	0.337390746
1s4d	0.113057143
1s50	0.032355548
1s5q	35.0912396
1s63	0.197190721
1s64	0.202129613
1s9t	0.030855155
1s9v	3.596583448
1sbr	0.077921214
1sc8	0.176348464
1sfi	7.554865604
1shc	8.711544781
1shd	0.805204725
1sj0	0.323212804
1sje	14.9514543
1sjh	11.95293661
1skj	0.837372504
1sle	0.807966379
1slg	2.740403849
1sm2	0.196547869
1sm3	1.38103338
1sme	0.698022273
1snk	0.149144392
1so2	0.168322523
1soj	0.047911246
1sps	1.170876509
1sqb	0.132975022
1sqc	0.062165064
1sqi	0.158379358
1sqn	0.087273027
1sqp	0.206369982
1sqq	0.078626889
1sre	0.061391831
1sri	0.098695583
1std	0.075933245
1stp	0.086838416
1sts	1.439859475
1sve	0.276859066
1svg	0.249591945
1svh	0.276274417
1sw1	0.030646323
1swi	0.019573309
1swk	0.074026038
1swn	0.072285301
1swp	0.084974481
1syo	0.092345298
1sz0	0.092831645
1szm	0.186172121
1t08	18.89819507
1t13	0.071374237
1t1r	0.206426477
1t1s	0.125480145
1t29	11.46014057
1t2v	9.364316999
1t37	0.453859615
1t3t	0.565757012
1t46	0.353677283
1t48	0.164241912
1t49	0.253209417
1t4e	0.281224148
1t4j	0.376123216
1t4s	0.025355981
1t5a	0.02012914
1t69	0.054468878
1t79	2.2703505
1t7f	1.881442947
1t7r	3.942875491
1ta2	0.327489213
1tbz	0.505958885
1tc1	0.02674402
1tcw	0.266926876
1tet	7.209170095
1tfq	0.286154763
1tft	0.46079662
1tfz	0.159652073
1tg5	0.224521687
1thl	0.498415849
1thr	13.87188426
1ths	6.968767254
1tka	0.886624978
1tkc	1.138900183
1tkt	0.105140369
1tkx	0.076080266
1tkz	0.114595719
1tl1	0.119816529
1tl3	0.097198734
1tl7	1.142670645
1tl9	0.246745077
1tlo	0.211990589
1tmb	1.262550079
1tmm	0.949987063
1tnj	0.030596011
1tnk	0.031756536
1tnl	0.031055227
1tog	0.035693169
1toi	0.034282848
1toj	0.032910427
1tok	0.0246996
1tou	0.07599664
1tow	0.077496348
1tps	2.558638094
1tpz	0.549284267
1tqf	0.479958842
1tr7	0.050211116
1tsi	0.043418824
1tsl	0.15925453
1tsm	0.132090681
1tsv	0.132546492
1tt1	0.059954233
1ttv	0.17364167
1tu6	0.148822157
1tuf	0.055824538
1tv6	0.111946471
1tve	0.084738581
1tvo	0.146165099
1tvr	0.148680472
1tyn	0.892314559
1tyr	0.150108758
1tys	0.127311777
1tze	3.130201304
1u0h	0.967683164
1u2r	0.529295199
1u2y	0.032882577
1u32	1.222160355
1u3q	0.05040002
1u3r	0.064162625
1u3s	0.066440675
1u59	0.206986265
1u65	0.390912599
1u6q	0.088115394
1u8t	7.269070378
1u9e	0.04604213
1u9l	1.289886882
1u9q	0.135060981
1u9v	0.202693103
1u9w	0.099972978
1u9x	0.34038907
1udt	0.230821892
1udu	0.124596558
1uef	3.972176476
1ugp	0.020975574
1ugw	0.036900315
1ugy	0.081022434
1uh1	0.116906323
1uj0	8.331812901
1uj6	0.079354916
1ujj	1.404537894
1ujk	3.087935229
1uk0	0.169329777
1uk1	0.17288537
1ukh	6.354392619
1ukt	0.338258502
1ule	0.211563167
1ulg	0.103558846
1umw	2.61968414
1ung	0.05504923
1unh	0.089365706
1unl	0.103895226
1uod	0.046911987
1uom	0.25985925
1upk	0.726857548
1urc	0.668333175
1urg	0.080531044
1urw	0.228107109
1utc	2.542542221
1uti	22.64538843
1utp	0.043236023
1utr	0.14742211
1utt	0.116896654
1utz	0.247789342
1uu3	0.199491344
1uu7	0.18724856
1uu8	0.168895918
1uu9	0.140326351
1uv5	0.081122674
1uvr	0.143195684
1uvs	0.19662137
1uvu	0.077894351
1uwb	0.118366927
1uwh	0.168187246
1ux7	0.063054792
1uxa	0.234339608
1uxb	0.215022034
1uy6	0.102589509
1uy7	0.089438581
1uy8	0.091532608
1uy9	0.08645877
1uyc	0.099076875
1uyd	0.154250702
1uye	0.148643339
1uyf	0.171585147
1uyg	0.071903213
1uyh	0.110306898
1uyi	0.11037199
1uyk	0.08213319
1uym	0.128038193
1uys	0.14380357
1uze	0.161573787
1v0m	0.060814643
1v0n	0.076938417
1v0o	0.144791123
1v0p	0.215723594
1v1k	0.235173636
1v2h	0.029304799
1v2m	0.030683171
1v2p	0.200844912
1v2q	0.178295588
1v2v	0.028410972
1v3x	0.340670961
1v41	0.027061443
1v79	0.086035261
1vcj	0.135578784
1vcu	0.092539548
1vea	0.092108443
1veb	0.262313005
1vgc	0.056736654
1vij	2.010603329
1vik	2.016721117
1vj5	0.065192452
1vj6	1.225320955
1vj9	0.297547294
1vja	0.201487415
1vjb	0.192357641
1vjc	2.427987166
1vjd	2.170759508
1vjy	0.071821262
1vkj	0.886317425
1vot	0.084033861
1vr1	8.782407934
1vrt	0.062853872
1vru	0.114048768
1vsn	0.276474776
1vwf	0.763289739
1vwl	2.037098757
1vwn	1.162615038
1vyj	32.10548292
1vyq	0.172540318
1vyw	0.072789679
1vyz	0.051372062
1w0x	0.078528748
1w0y	0.218158264
1w10	0.224182906
1w12	0.517182748
1w14	0.336587108
1w1d	0.726963831
1w1g	0.832974755
1w1p	0.030061437
1w1t	0.053124724
1w1v	0.089049472
1w1y	0.059379345
1w22	0.119236743
1w25	0.132780817
1w2g	0.054699291
1w2h	0.129756473
1w2k	0.173508116
1w2x	0.286174448
1w31	0.029841756
1w4l	0.34392843
1w51	0.396236651
1w6h	0.447438578
1w6j	0.221951655
1w6r	0.076777992
1w6y	0.069100946
1w70	0.022569316
1w76	0.082104652
1w7h	0.041616569
1w7x	0.671257188
1w80	2.286496526
1w82	0.115651805
1w83	0.169610435
1w84	0.049582635
1w8l	0.031906039
1w8m	0.03748503
1waw	0.385393362
1wax	0.043289361
1way	0.083786221
1wb0	0.69152195
1wbg	0.042509105
1wbn	0.14062138
1wbo	0.027145776
1wbs	0.154140007
1wbt	0.162633075
1wbv	0.095492817
1wbw	0.056154198
1wc6	0.455492794
1wcc	0.027486271
1wdq	0.082013804
1wdr	0.080258699
1wdy	3.92042066
1we2	0.033589661
1wkm	0.035566199
1wok	0.073542948
1wqv	0.221235514
1ws5	0.034647906
1wss	0.771966789
1wtg	0.434118565
1wu1	0.198789591
1wug	0.047510589
1wum	0.04250611
1wun	0.352086516
1wv7	0.465066217
1wva	0.051188914
1wvc	0.68757444
1wxz	0.157354669
1wzy	0.105532003
1x07	0.071276879
1x0n	1.590059129
1x11	8.00802352
1x6u	0.144254647
1x70	0.152849837
1x76	0.047720733
1x78	0.058753551
1x7a	0.254029361
1x7b	0.060398491
1x7e	0.0568609
1x7q	3.796458321
1x7r	0.05731103
1x81	0.311728307
1x8b	0.088295522
1x8s	3.563818773
1x9d	0.100377659
1xa5	1.644537378
1xb7	2.037279981
1xbb	0.353544338
1xbc	0.190164978
1xdd	0.356103564
1xdg	0.324665717
1xfv	1.165637854
1xge	0.029830209
1xgj	0.167647507
1xh3	8.186213392
1xh6	0.332455302
1xh7	0.391197014
1xh8	0.373598953
1xhm	12.83934448
1xlx	0.139206148
1xlz	0.090045845
1xm4	0.106323502
1xm6	0.055692635
1xmu	0.132066083
1xmy	0.071998225
1xn0	0.072795662
1xn2	9.448973493
1xn3	30.67471411
1xnx	0.08439673
1xnz	0.055784221
1xo2	0.056139403
1xoe	0.076160489
1xog	0.096265572
1xom	0.159919278
1xon	0.128479402
1xoq	0.127775309
1xor	0.051897026
1xos	0.228254473
1xot	0.258554902
1xoz	0.119365132
1xp0	0.25626529
1xp1	0.320526351
1xp6	0.32075104
1xp9	0.349352281
1xpc	0.300879806
1xqc	0.29061029
1xr8	2.810397376
1xs7	0.562672937
1xsc	1.36101473
1xt3	19.91679728
1xuc	0.125932646
1xud	0.134492341
1xuo	0.29235481
1xur	0.099525271
1xxe	0.183179079
1xxh	0.730617891
1xxi	0.517568915
1xz8	0.227370186
1xzx	0.129488664
1y0x	0.140040808
1y19	4.714380255
1y1m	0.028402629
1y2a	5.474862185
1y2b	0.039302414
1y2c	0.058151063
1y2d	0.067667965
1y2e	0.069501257
1y2f	0.302552361
1y2g	0.104258598
1y2h	0.082215036
1y2j	0.069138329
1y2k	0.072878409
1y3a	14.13598132
1y3g	0.329541922
1y3w	0.287174423
1y3y	0.111789011
1y4z	0.045498612
1y57	0.349675293
1y6a	0.142556884
1y6b	0.192136729
1y8o	0.542674292
1y8p	1.847366683
1y91	0.285727019
1y98	5.839320605
1ya4	0.200980401
1ybg	1.000403088
1ybo	0.860805154
1yc5	0.028504044
1yci	0.061172776
1ycm	0.11529932
1yhm	0.064101389
1yhs	0.206706736
1yi3	0.084098881
1yid	0.705844604
1yk7	0.118990598
1ykp	0.033124698
1ykr	0.176441744
1ylv	0.024559893
1yly	0.100841227
1ym1	0.116286156
1ym2	0.463883339
1ym4	0.613077054
1yms	0.068105046
1ymx	0.125136807
1ynd	2.698298636
1yon	1.12883799
1you	0.125017296
1yrs	0.276644864
1ysg	0.051668293
1ysi	0.239398987
1yt7	0.27851046
1yt9	0.509644354
1yvf	0.157832532
1yvh	8.185770785
1yvx	0.166628867
1yvz	0.192389994
1yw2	0.133629371
1yw7	0.088823022
1yw8	0.126029825
1ywh	14.59182507
1ywi	0.734300386
1ywr	0.290717865
1yxd	0.037056798
1yy4	0.07709411
1yy6	0.868721332
1yye	0.06359873
1yyr	0.074974729
1yys	0.06541642
1yyy	0.203666111
1yz3	0.051751309
1z1r	0.322568089
1z2b	1.46829353
1z34	0.057259911
1z3c	0.161729176
1z3j	0.088887563
1z3t	0.082657081
1z3v	0.082227302
1z4n	0.082281586
1z4u	0.213420997
1z5m	0.245283689
1z6d	1.174447639
1z6f	0.608782372
1z6j	0.489642885
1z6p	0.314113834
1z6q	0.564106803
1z9h	0.152789871
1zaf	0.071109499
1zaj	0.248672436
1zd2	0.053593568
1zd3	0.078684509
1zd4	0.088340028
1zd5	0.081696947
1ze8	0.109701534
1zeo	0.209482222
1zfk	0.102265328
1zfp	2.808029299
1zgb	0.375734158
1zgv	0.141554479
1zh7	4.107779025
1zhk	8.399351583
1zhl	8.283298129
1zkk	3.816444492
1zkl	0.04761357
1zkn	0.0437168
1zky	0.089319316
1zm6	0.818629017
1zm7	0.74082815
1zom	0.860627463
1zp5	0.088074364
1zpb	0.252217891
1zpc	0.356870038
1zrz	0.170991379
1zsb	0.043092312
1zsh	1.272034153
1zsr	1.080953263
1ztq	0.271850326
1zub	1.203380341
1zuc	0.082464726
1zxc	0.12824695
1zxv	0.205648855
1zyj	0.088440704
1zyr	0.344416547
1zz1	0.067039524
1zz2	0.29901714
1zz3	0.035141943
1zzl	0.085359942
1zzz	0.190649716
220l	0.02111237
223l	0.019185757
2a0c	0.122010354
2a0t	8.875661161
2a25	3.432378161
2a29	0.439378182
2a2g	0.034123743
2a2x	0.221693484
2a31	0.028121406
2a3a	0.033618062
2a3b	0.034920016
2a3c	0.061023526
2a3i	8.119712841
2a3w	0.239581072
2a3x	0.369693478
2a4g	0.461219738
2a4l	0.099309325
2a4q	0.998478405
2a4r	0.770286852
2a4w	6.872456864
2a4z	0.056919922
2a58	0.113865953
2a5u	0.054684313
2a8h	0.180023922
2aa6	0.103881231
2aa9	0.036744035
2aay	0.032711425
2ad5	1.278165386
2ada	0.058724062
2adm	0.161929073
2adu	0.030460658
2aeb	0.033682507
2aei	0.334597036
2ael	0.064663621
2aez	0.166669648
2agv	0.057600114
2ai7	0.050504748
2ai8	0.050138982
2aia	0.095746399
2aie	0.04960038
2aig	0.191183163
2ajb	0.105829865
2ajd	0.051571652
2ajl	0.118360775
2alv	0.293158954
2am1	0.224524505
2am2	0.178188292
2am9	0.086852917
2ama	0.08905549
2amv	0.243192608
2an5	0.034843908
2ank	0.248843751
2anl	0.298916547
2anm	0.200933335
2ao6	0.087398719
2aof	7.949313096
2aoh	3.511335904
2aoi	8.421401844
2aoj	5.96159091
2aou	0.151975759
2aov	0.077401667
2aow	0.046049535
2aox	0.044294063
2aq7	0.057668897
2aq9	5.248496811
2aqb	0.042533501
2asu	0.341474468
2ate	0.140039433
2ath	0.188039356
2auc	22.81025166
2aux	0.090620656
2auz	0.099526285
2avi	0.071567673
2avv	0.911555447
2aw1	0.087143307
2ax6	0.063681424
2axi	0.043792648
2ay1	0.033644512
2ay2	0.034224662
2ay3	0.050646175
2ay4	0.038341879
2ay5	0.044022962
2ay6	0.053750939
2ay7	0.037207969
2ay8	0.039632066
2ay9	0.056913126
2ayp	0.100810611
2az5	0.349035568
2az8	0.193951958
2az9	0.191018718
2azb	0.178077385
2azc	0.963675389
2azm	1.446375617
2b17	0.088690654
2b1p	0.315202034
2b1q	0.073046357
2b1r	0.077777657
2b1v	0.056825068
2b1z	0.077185205
2b2v	1.228507231
2b4m	0.027565325
2b52	0.226762544
2b53	0.107101772
2b54	0.172143593
2b55	0.212783057
2b5j	0.09361047
2b7a	0.087556741
2b7f	3.166025889
2b8l	0.531817086
2b8v	0.364563481
2ban	0.112704953
2bb7	0.055391054
2bba	12.57972717
2bbb	0.395636784
2bcd	1.33248669
2bdf	1.787828665
2bdj	0.216548607
2bdl	0.268542127
2bdy	0.256156657
2be2	0.155016327
2bed	0.236895218
2bgd	0.084342653
2bge	0.043820531
2bgn	1.293989001
2bgr	0.137286936
2bj4	4.206487086
2bjm	0.048212854
2bks	0.558399955
2bkt	0.41028933
2bkz	0.113712463
2bmc	0.441793713
2bmg	0.24667573
2bmv	0.026031422
2bmz	0.087991449
2boi	0.031248066
2bow	0.150443111
2bpm	0.098013904
2bpx	0.905324477
2bq6	0.347599731
2bqw	0.237014714
2br6	0.02147182
2br8	13.19498211
2brc	0.10650308
2brg	0.098818975
2brh	0.149767261
2brn	0.108843481
2bro	0.11430782
2brp	0.254184599
2btr	0.069126406
2bts	0.079966127
2bu5	0.118905123
2bua	0.045927885
2bub	0.176698661
2buc	0.177125881
2bv4	0.034125824
2bve	0.176702308
2bvx	0.197626669
2bw7	0.086961231
2bxt	0.259368034
2bxu	0.258012467
2byh	0.107389497
2byi	0.138603304
2byp	6.122866946
2bz5	0.173826676
2bz8	10.04761538
2bzz	3.638390277
2c02	0.449005223
2c0o	0.539993379
2c1a	0.222139368
2c1b	0.237501731
2c1n	1.964846981
2c1q	0.087395062
2c2l	4.284211966
2c3j	0.057468243
2c3k	0.102752615
2c4f	0.400522262
2c4g	0.066491058
2c4v	0.039342184
2c4w	0.09191084
2c57	0.032552092
2c5n	0.095633757
2c5o	0.041215119
2c5x	0.186089173
2c5y	0.144177076
2c68	0.101374761
2c69	0.122275536
2c6c	0.216808849
2c6e	0.292210979
2c6g	0.031798334
2c6i	0.136238345
2c6k	0.127358578
2c6l	0.173858161
2c6m	0.129875065
2c6n	0.14515776
2c6o	0.120089886
2c8w	0.403360212
2c8x	0.434495493
2c8y	0.162942223
2c90	0.034440041
2c93	0.208731684
2c9b	0.081687921
2c9d	0.475845253
2c9t	7.127247029
2cbr	0.161977865
2cbs	0.140830429
2ccs	0.083554277
2cct	0.158585893
2ccu	0.244101686
2cem	0.72818051
2ceo	0.129843207
2cfd	0.812367602
2cfg	0.850814268
2cgu	0.132290561
2cgv	0.073197718
2cgw	0.066197744
2cgx	0.042368135
2chm	0.233178859
2chw	0.177844852
2chx	0.105502032
2chz	0.136019013
2ci9	5.963676247
2cia	6.085044309
2cji	0.202474782
2ckm	0.25091922
2clf	0.131833918
2cll	0.169167206
2clm	0.140682636
2clo	0.213240202
2clv	4.424641261
2clx	0.040971023
2cm7	0.201377368
2cm8	0.044320468
2cma	0.265411018
2cmb	0.434399001
2cmc	0.714018996
2cmf	0.217547555
2cmo	0.288952014
2cn8	0.057892535
2cne	1.839659302
2cnf	0.224726866
2cng	0.20027082
2cnh	0.292802344
2cni	0.51073899
2co0	0.69556308
2csm	0.033945597
2cv3	5.781840764
2cvd	0.180653258
2d06	0.084358929
2d1x	3.220313981
2d2v	0.082155373
2d41	0.204702443
2dbl	0.283382703
2ddf	0.237056398
2df6	49.64000899
2dq7	0.204952885
2ds1	0.167708178
2dua	0.022489905
2duv	0.125756861
2dwx	2.891063168
2dxs	0.203451546
2e2b	0.451870885
2e5y	1.093577132
2e7l	6.836277038
2.00E+93	0.339750288
2.00E+95	0.665932328
2.00E+98	0.312861725
2.00E+99	0.321186496
2e9a	0.397176441
2e9c	0.718245248
2e9d	0.427234263
2e9n	0.193413662
2e9o	0.390345999
2e9v	0.197069038
2ea2	0.119965416
2ea4	0.120383957
2eep	0.078774397
2eg7	0.038325519
2eg8	0.028897323
2eh8	4.02158195
2ei6	0.265953639
2emt	37.86960663
2er0	1.028920363
2er6	5.743365565
2er9	0.94345171
2esm	0.081696849
2etk	0.094672735
2etm	0.115177975
2etr	0.075322018
[truncated: 17,476 more rows]
