# Supplementary material for: An electron-density point-cloud framework for robust protein-ligand interaction prediction
Source: Nat Commun. 2026 Jun 11;17:7424. doi: 10.1038/s41467-026-74196-5 (PMC13408660; doi:10.1038/s41467-026-74196-5)
Supplement: Supplementary file 5 — Source Data [file 41467_2026_74196_MOESM5_ESM.zip › Source Data_rev/figure4/e/angles=0/2013.csv]

key	true	pred
1ps3	2.28	6.2083883
3d4z	4.89	5.4506245
3ejr	8.57	8.094132
3l7b	2.4	3.0792403
3g2n	4.09	4.358313
3ebp	5.91	5.4143553
2w66	4.05	4.573634
2wca	5.6	6.2139683
2vvn	7.3	6.201363
1gpk	5.37	5.876296
1h23	8.35	8.442652
1e66	9.89	7.751952
3gnw	9.1	7.043338
3f3a	4.19	5.3179116
3f3c	6.02	5.2466183
3f3e	7.7	7.165593
2wbg	4.45	5.989305
2j78	6.42	5.3620863
2cet	8.02	8.11553
3udh	2.85	3.564517
4djv	6.72	7.242752
4gid	10.77	8.215468
1r5y	6.46	6.728283
3ge7	8.7	8.254793
3e93	8.85	7.616153
1q8t	4.76	5.493474
1q8u	5.96	6.9727015
3ag9	8.05	7.6756964
2v00	3.66	3.9322238
3pww	7.32	7.1692286
3uri	9.0	6.962302
2hb1	3.8	4.574129
2qbr	6.33	6.620969
2qbp	8.4	7.4610653
3fcq	2.77	4.165484
4tmn	10.17	7.5190845
3pxf	4.43	4.8088984
2xnb	6.83	7.916791
2fvd	8.52	7.1148005
3ivg	4.3	6.46898
3coy	6.02	6.388009
3mss	4.66	5.264171
3k5v	6.3	6.1823483
2v7a	8.3	7.6239905
2brb	4.86	5.5711355
3jvs	6.54	5.375848
1nvq	8.25	8.437488
3acw	4.76	6.03835
2zcr	6.87	6.5842056
2zcq	8.82	6.826735
1bcu	3.28	3.83726
1oyt	7.24	6.733287
3utu	10.92	9.88435
3u9q	4.38	4.655237
2yfe	6.63	6.6651597
2p4y	9.0	8.137281
3uo4	6.52	7.4915133
2wtv	8.74	8.655893
3myg	10.7	8.2440815
3kgp	2.57	2.5387285
1o5b	5.77	6.1613684
1sqa	9.21	8.138931
3kwa	4.08	4.184043
2weg	6.5	6.815739
3dd0	9.0	9.22032
2xdl	3.1	5.8378024
1yc1	6.17	7.492089
2yki	9.46	6.9167995
1p1q	4.89	7.373279
3g2z	2.36	3.6763525
4de2	4.12	5.2063794
4de1	5.96	5.2738013
1vso	4.72	6.1489325
3gbb	6.9	7.1561933
3fv1	9.3	8.961589
2y5h	5.79	7.13978
2xbv	8.43	8.653539
1mq6	11.15	8.994421
1uto	2.27	2.4149852
3gy4	5.1	4.541192
1o3f	7.96	7.493778
2yge	5.06	5.898467
2iwx	6.68	5.8229117
2vw5	8.52	6.469983
2ymd	3.16	6.4567738
2xys	7.42	6.9984684
2x00	11.33	9.302923
3ozt	4.13	6.3456593
3oe5	6.88	6.764147
3nw9	9.0	7.458727
3n7a	3.7	4.1526566
3n86	5.64	5.5210066
2xb8	7.59	6.963258
3ao4	2.07	3.6068833
3zsx	3.28	3.246076
3zso	5.12	4.125821
3ueu	5.24	5.7852383
3uex	6.92	6.692471
3lka	2.82	5.5288687
3ehy	5.85	7.0374775
3dxg	2.4	3.0539985
1w4o	5.22	4.0833673
1u1b	7.8	6.0405984
1a30	4.3	6.294162
1z95	7.12	9.190057
3b68	8.4	9.38946
3g0w	9.52	8.590948
