# Supplementary material for: An electron-density point-cloud framework for robust protein-ligand interaction prediction
Source: Nat Commun. 2026 Jun 11;17:7424. doi: 10.1038/s41467-026-74196-5 (PMC13408660; doi:10.1038/s41467-026-74196-5)
Supplement: Supplementary file 5 — Source Data [file 41467_2026_74196_MOESM5_ESM.zip › Source Data_rev/figure4/e/angles=0/2016.csv]

key	true	pred
4llx	2.89	3.752294
5c28	5.66	5.1946726
3uuo	7.96	6.9615774
3ui7	9.0	7.409316
5c2h	11.09	9.29796
2v00	3.66	3.9379003
3wz8	5.82	5.2626657
3pww	7.32	7.1593666
3prs	7.82	8.731941
3uri	9.0	6.98958
4m0z	5.19	6.3641157
4m0y	6.46	6.1251955
3qgy	7.8	7.198373
4qd6	8.64	7.520296
4rfm	10.05	8.356209
4cr9	4.1	4.1829176
4cra	7.22	7.029603
4x6p	8.3	9.145088
4crc	8.72	8.5039425
4ty7	9.52	7.847212
5aba	2.98	4.4175396
5a7b	3.57	4.9199867
4agn	3.97	4.580515
4agp	4.69	4.915432
4agq	5.01	5.753004
3bgz	6.26	6.598426
3jya	6.89	6.220171
2c3i	7.6	7.26905
4k18	8.96	7.800659
5dwr	11.22	10.533451
3mss	4.66	5.2593484
3k5v	6.3	6.1764812
3pyy	6.86	6.255649
2v7a	8.3	7.6329193
4twp	10.0	7.3691926
3wtj	6.53	7.1905084
3zdg	7.1	5.7443795
3u8k	8.66	6.4326367
4qac	9.4	9.445248
3u8n	10.17	8.150343
1a30	4.3	6.302754
2qnq	6.11	6.31891
1g2k	7.96	7.7140055
1eby	9.7	8.903368
3o9i	11.82	11.634946
4lzs	4.8	4.8590717
3u5j	5.61	6.18181
4wiv	6.26	5.910061
4ogj	6.79	5.573336
3p5o	7.3	7.0475025
1ps3	2.28	6.1980896
3dx1	3.58	6.0137978
3d4z	4.89	5.4061213
3dx2	6.82	7.083481
3ejr	8.57	8.092196
3l7b	2.4	3.2800336
4eky	3.52	4.6384544
3g2n	4.09	4.379136
3syr	5.1	4.380636
3ebp	5.91	5.384965
2w66	4.05	4.5677567
2w4x	4.85	4.1490726
2wca	5.6	6.202576
2xj7	6.66	5.3611507
2vvn	7.3	6.214302
3aru	3.22	4.341126
3arv	5.64	5.932601
3ary	6.0	5.520776
3arq	6.4	6.729935
3arp	7.15	6.511053
4ih5	4.11	5.371765
4ih7	5.24	5.573058
3cj4	6.51	5.5401096
4eo8	8.15	8.416599
3gnw	9.1	7.1014566
1gpk	5.37	5.8688345
1gpn	6.48	7.5133667
1h23	8.35	8.282209
1h22	9.1	7.468816
1e66	9.89	7.7580943
3f3a	4.19	5.2783604
3f3c	6.02	5.237498
4mme	6.5	6.6066427
3f3d	7.16	6.10141
3f3e	7.7	7.1808577
2wbg	4.45	5.979288
2cbv	5.48	5.381174
2j78	6.42	5.3606453
2j7h	7.19	7.5557923
2cet	8.02	8.119562
3udh	2.85	3.5648515
3rsx	4.41	4.844141
4djv	6.72	7.229098
2vkm	8.74	8.688536
4gid	10.77	8.2276325
4jfs	5.27	6.1047683
4j28	5.7	6.3857884
2wvt	6.12	5.748992
2xii	7.2	8.756866
4pcs	7.85	6.0083866
3rr4	4.55	6.4823046
1s38	5.15	6.222159
1r5y	6.46	6.723897
3gc5	7.26	7.0840626
3ge7	8.7	8.235027
4dli	5.62	6.0534916
2zb1	6.32	7.8212337
4f9w	6.94	6.7652416
3e92	8.0	8.368689
3e93	8.85	7.6297474
4owm	2.96	4.0136085
3twp	3.92	4.5016193
3r88	4.82	3.6859372
4gkm	5.17	5.4573603
3qqs	5.82	5.164866
3gv9	2.12	3.5859246
3gr2	2.52	3.6845195
4kz6	3.1	3.8074567
4jxs	4.74	4.3850527
2r9w	5.1	5.027177
2hb1	3.8	4.584714
1bzc	4.92	6.02238
2qbr	6.33	6.606324
2qbq	7.44	6.7450066
2qbp	8.4	7.4825583
1q8t	4.76	5.496663
1ydr	5.52	5.8789864
1q8u	5.96	6.9643407
1ydt	7.32	6.05859
3ag9	8.05	7.709052
3fcq	2.77	4.1849985
1z9g	5.64	5.7955446
1qf1	7.32	6.3098125
5tmn	8.04	6.9094663
4tmn	10.17	7.488201
4ddk	2.29	3.2208972
4ddh	3.32	3.8951545
3ivg	4.3	6.44974
3coz	5.57	6.0104995
3coy	6.02	6.3769484
3pxf	4.43	4.802742
4eor	6.3	6.837067
2xnb	6.83	7.9279847
1pxn	7.15	6.98287
2fvd	8.52	7.0789843
4k77	6.63	5.6202602
4e5w	7.66	7.423892
4ivb	8.72	8.004488
4ivd	9.52	9.230814
4ivc	10.0	8.958212
4f09	6.7	7.410937
4gfm	7.22	6.6404495
4hge	7.92	7.3181405
4e6q	8.36	6.773555
4jia	9.22	6.716058
2brb	4.86	5.5704517
2br1	5.14	6.322076
3jvr	5.72	4.6583734
3jvs	6.54	5.3756266
1nvq	8.25	8.438675
3acw	4.76	6.040186
4ea2	6.44	6.862936
2zcr	6.87	6.558288
2zy1	7.4	6.0896373
2zcq	8.82	6.8315325
1bcu	3.28	3.8464224
3bv9	5.36	6.666698
1oyt	7.24	6.7250566
2zda	8.4	7.3493166
3utu	10.92	9.873762
3u9q	4.38	4.648967
2yfe	6.63	6.694911
3fur	8.0	7.341422
3b1m	8.48	5.826286
2p4y	9.0	8.136061
3uo4	6.52	7.48462
3up2	7.4	7.4468813
3e5a	8.23	7.212717
2wtv	8.74	8.656572
3myg	10.7	8.24301
3kgp	2.57	2.5334713
1c5z	4.01	4.201024
1o5b	5.77	6.157214
1owh	7.4	6.7581234
1sqa	9.21	8.142393
4jsz	2.3	5.3086824
3kwa	4.08	4.157368
2weg	6.5	6.801443
3ryj	7.8	7.596592
3dd0	9.0	9.216787
2xdl	3.1	5.829894
3b27	5.16	6.934359
1yc1	6.17	7.4810996
3rlr	7.52	8.189739
2yki	9.46	6.891549
1z95	7.12	9.161753
3b68	8.4	9.405373
3b5r	8.77	9.636328
3b65	9.27	8.762333
3g0w	9.52	8.589849
4u4s	2.92	4.9702287
1p1q	4.89	7.177248
1syi	5.44	7.3983326
1p1n	6.8	6.1311255
2al5	8.4	7.241907
3g2z	2.36	3.6088114
3g31	2.89	3.412395
4de2	4.12	5.1935644
4de3	5.52	4.799017
4de1	5.96	5.250186
1vso	4.72	6.154463
4dld	5.82	6.94024
3gbb	6.9	7.15816
3fv2	8.11	7.7137203
3fv1	9.3	8.96266
4mgd	4.69	6.424659
2qe4	7.96	7.402364
1qkt	9.04	8.396024
2pog	9.54	7.5937967
2p15	10.3	9.050935
2y5h	5.79	7.160486
1lpg	7.09	8.05801
2xbv	8.43	8.647504
1z6e	9.72	8.430519
1mq6	11.15	8.997679
1nc3	5.0	6.539286
1nc1	6.12	8.308438
1y6r	10.11	9.964294
4f2w	11.3	11.205782
4f3c	11.82	11.465836
1uto	2.27	2.4126053
4abg	3.57	4.1194105
3gy4	5.1	4.5378933
1k1i	6.58	7.050259
1o3f	7.96	7.508644
2yge	5.06	5.918171
2fxs	6.06	6.129841
2iwx	6.68	5.8224
2wer	7.05	7.384572
2vw5	8.52	6.4766808
4kzq	6.1	6.3797207
4kzu	6.5	6.8551273
4j21	7.41	7.280346
4j3l	7.8	7.7853117
3kr8	8.1	7.7025056
2ymd	3.16	6.4618816
2wnc	6.32	6.2786264
2xys	7.42	7.0036106
2wn9	8.52	6.1057034
2x00	11.33	9.274308
3ozt	4.13	6.3177013
3ozs	5.33	7.1956115
3oe5	6.88	6.7635207
3oe4	7.47	6.2812457
3nw9	9.0	7.4402494
3ao4	2.07	3.6141462
3zt2	2.84	3.2017832
3zsx	3.28	3.25211
4cig	3.67	4.7126856
3zso	5.12	4.11166
3n7a	3.7	4.142865
4ciw	4.82	4.9522524
3n86	5.64	5.5166454
3n76	6.85	5.4434433
2xb8	7.59	6.954958
4bkt	3.62	3.2872767
4w9c	4.65	4.659112
4w9l	5.02	6.0685306
4w9i	5.96	5.6935754
4w9h	6.73	5.4342604
3nq9	4.03	5.0229034
3ueu	5.24	5.782065
3uev	5.89	5.981476
3uew	6.31	6.7505946
3uex	6.92	6.6864414
3lka	2.82	5.5469756
3ehy	5.85	7.0206213
3tsk	7.17	8.329451
3nx7	8.1	7.807416
4gr0	9.55	8.48424
3dxg	2.4	3.040267
3d6q	3.76	3.3443182
1w4o	5.22	4.0767975
1o0h	5.92	5.198702
1u1b	7.8	6.0447645
