# Supplementary material for: An electron-density point-cloud framework for robust protein-ligand interaction prediction
Source: Nat Commun. 2026 Jun 11;17:7424. doi: 10.1038/s41467-026-74196-5 (PMC13408660; doi:10.1038/s41467-026-74196-5)
Supplement: Supplementary file 5 — Source Data [file 41467_2026_74196_MOESM5_ESM.zip › Source Data_rev/figure4/e/angles=0/2019.csv]

key	true	pred
4nxr	4.34	5.414275
5es1	8.34	8.642534
6aom	6.2	6.7158027
6eeo	6.43	7.0504503
5w7i	4.95	5.5603065
5fe9	4.68	5.22532
6bdy	5.69	4.4456124
6d6t	8.21	5.6349325
4z16	8.32	7.7744603
5j1x	5.52	3.4913094
5m4k	5.66	5.511116
5l8c	7.0	6.5913696
5aqo	2.85	3.0497046
5aqu	2.98	5.050155
5ixf	5.52	5.634701
5mts	7.15	6.45811
5i2r	7.72	7.9583197
5fap	8.0	7.4811616
5t7s	4.1	3.4604645
5x62	6.42	6.275235
5hbs	7.73	6.849166
5dhp	3.85	4.5893745
6fap	2.15	3.0374143
4z5w	5.81	6.6195354
5mlj	8.85	6.9655848
6dge	6.72	4.956708
5ho8	5.96	6.6520915
5os8	3.98	4.6616015
6dh5	11.3	11.163088
6g38	6.62	5.1443205
6guh	7.59	8.045821
5cqx	5.33	8.452905
4xg7	7.49	8.1188545
6ap7	5.34	7.153055
5yji	5.3	4.990517
5itp	5.0	6.416072
5vil	8.82	8.351706
5ofv	1.58	4.869381
6cd8	4.71	5.439188
5o1h	4.85	4.8190947
5ni5	8.05	7.744259
5npf	4.24	3.1644578
6fa5	6.75	5.950795
5nra	6.91	9.523933
5lcj	6.64	6.526381
5ml3	9.69	9.401596
5fut	6.45	6.4986806
6ecz	6.57	7.6603384
5k03	4.74	4.561511
6cho	6.78	7.2434244
6hf5	5.17	5.0525694
5elw	7.85	7.3604417
5tg7	4.53	4.2619
5m4f	7.89	6.748088
6b7d	4.28	4.220928
5x79	4.92	5.7730703
5nze	6.39	7.8968425
5sz0	9.1	7.701778
5d6e	4.3	8.00426
5trs	8.0	6.594349
5ipj	8.89	8.684246
5g43	3.7	4.4149866
5h63	5.92	5.7063494
6eol	7.43	5.767453
5uv5	7.7	5.8914433
5om2	4.06	6.469911
5faq	5.28	8.515501
5ezx	7.06	6.443328
5z4h	3.02	6.5333633
5u13	5.41	5.724515
5hvs	7.15	7.307811
5l7g	7.8	8.732862
5j7q	4.58	5.435654
5j5d	4.68	3.3684344
5fue	6.33	6.0380697
5unj	6.62	6.686242
5unh	9.46	8.522717
5kbh	6.26	5.343971
6axp	5.07	5.824822
6eiq	6.42	5.9891753
5ey9	5.41	6.154001
5icv	5.62	6.4246435
5t9u	7.6	7.7342653
5t6g	5.96	6.8186607
5n24	8.92	7.359864
5xxk	8.2	7.7315917
5ekh	5.95	7.801292
5n3y	5.03	6.7103333
6f29	5.49	6.542342
4zsj	5.64	5.5676703
6gzh	8.27	8.467281
6hmg	4.94	5.0700326
5duf	5.74	5.86075
5ofi	4.2	3.7879014
5nhh	8.95	9.129271
5ylv	6.82	5.903472
5kez	8.15	6.705732
5ntp	9.15	8.695428
5nfh	7.74	8.734617
5x5o	8.3	9.520789
5h1e	7.54	5.746189
5ti3	4.36	5.3333817
6bec	4.01	7.541889
5myn	4.52	6.891502
5u4d	6.33	6.974247
5nzf	4.03	6.809949
6epz	7.14	5.3111577
5os7	3.69	6.8439302
5vij	7.61	5.947488
5myv	7.51	6.543485
5dh5	9.64	8.405042
6ghj	2.16	5.130973
5gmj	5.08	5.7380695
6fhu	2.64	3.8135788
4ufu	8.0	7.5064754
5wf6	7.83	8.200205
6h7b	7.48	6.484445
5xw6	4.91	6.373627
5kly	7.21	5.476234
5yz7	4.75	5.824234
5hor	8.22	6.4140778
6b1y	7.4	6.087618
5lpj	5.0	6.076561
6hly	7.33	4.668037
5vkm	3.55	4.502458
5yqw	7.51	6.8448133
5f1x	6.11	6.653389
4zyu	5.97	7.0636106
6gh9	4.48	6.301053
5f27	4.0	5.7160897
5e3d	4.02	3.8750143
5fow	4.03	5.2082186
5jo0	7.3	7.6116962
5hkm	7.89	7.0660887
5ekx	2.03	3.2988677
5v1d	6.7	5.3917484
5a7j	5.2	3.9169426
5wvd	7.68	7.0212994
5m0d	6.09	9.329342
6fnt	4.68	6.206668
5v8q	8.44	8.291594
4zx9	7.39	5.8679857
5axi	3.92	5.3448772
5tho	7.64	6.665771
5tdi	9.74	9.682167
5eyz	6.0	4.2291374
5n1v	6.19	7.2252083
6few	5.85	7.947935
6iil	6.17	7.174007
5x9p	6.89	3.6229935
5aqf	3.78	4.950509
5wqc	8.96	6.5708504
5hn9	4.3	5.7841415
5u69	6.22	6.761114
6iik	4.91	6.953881
5j7s	7.3	7.0459747
5mwp	7.5	7.2725735
6eji	3.52	4.2619743
5sz4	9.7	7.451302
5nyh	7.73	7.070999
5jsj	5.4	8.815611
5o4z	6.07	5.8925505
5f1v	6.85	4.5014586
5ye9	6.45	7.390692
5t70	3.99	7.1506567
5umw	4.23	5.985081
6ami	4.52	5.287277
5ksv	5.22	5.3817077
6aol	6.27	7.4364543
5iaw	4.81	5.5673914
5w10	6.62	5.8171225
6h7j	8.62	5.86436
5mwy	7.0	8.442959
5oxm	1.3	4.6711006
5eiw	2.05	4.732588
5qah	3.84	4.0424547
5m4c	7.4	6.651135
5t9w	5.59	8.142269
5fpk	3.55	4.483539
5q10	5.2	7.9740887
5h1u	3.51	3.6645293
5hva	7.07	4.694573
5j19	6.6	6.0585794
5e8a	7.47	5.4829082
5fdg	6.37	6.575251
6g8n	5.84	6.6210804
5tg6	4.55	4.8445883
5hyx	6.55	7.0437794
6fuh	3.77	6.846383
5mo2	3.84	3.7525005
5g17	6.7	6.1356893
5hk9	6.54	6.857031
5lwd	6.24	5.93347
5ztn	8.3	6.931966
5wfc	4.9	6.4752455
5kpm	7.82	6.938323
5ty8	5.46	3.8311849
6am8	4.89	5.44284
5nw1	6.6	5.7722945
5vex	4.63	6.506993
5u9d	9.26	8.434509
5jmp	7.17	6.901577
5lgq	7.05	5.468191
5tkd	8.15	7.469554
5a4t	5.89	5.14359
5kls	6.71	3.5954285
5d3j	5.24	6.459491
5i24	7.42	4.892643
5j82	6.0	6.998706
5ioz	4.96	5.5062437
6e2n	7.9	8.161337
6f8w	4.64	7.471159
4ui7	7.36	7.195079
5jr2	7.57	7.404834
6gmd	3.69	6.914365
6bw5	8.25	6.0811768
5w6o	6.28	9.212074
5ecv	6.77	5.8185744
5vl2	8.42	6.2402754
5ouh	5.67	7.142594
5f2r	4.28	6.6684885
5x13	5.21	5.096361
5jog	8.24	6.584585
5uf0	3.8	4.662271
5mqy	7.11	8.126972
5h13	4.94	7.6005526
5nar	6.3	7.0372124
5g1n	7.77	6.5708485
5d26	6.09	6.4217935
6cks	7.82	7.3814125
5n53	2.55	4.866548
5l9g	7.7	6.0035243
5llo	9.4	7.911565
6eqw	10.65	7.4940715
5iw0	7.22	7.3204775
5t2i	8.7	8.043051
5eol	9.52	8.239018
5q1f	7.14	8.095526
5vlp	6.08	6.3387413
5mme	5.85	5.7049513
6biz	6.57	6.340828
5uex	8.82	7.1533575
5fho	6.67	7.4564524
6bny	6.4	6.656245
5ho6	6.69	7.346049
5jc1	6.82	7.3084936
5zia	6.52	7.249483
6e99	6.0	7.097869
5eq0	5.92	5.5080514
5f1h	7.85	7.5774555
5y8z	6.21	5.417053
5icp	8.42	7.8182464
4ydf	5.1	6.5232887
5ewy	4.3	5.5407023
5gmp	9.1	7.212567
6dud	6.59	8.306314
6d6u	8.21	5.3338957
5hz8	6.4	6.674051
5eie	7.64	7.3580074
5t8o	6.51	6.097496
5tr6	8.49	8.403531
5vja	6.59	5.8256855
4muk	6.6	5.769128
6fim	5.85	7.9378495
5i3v	7.8	7.6326885
6eqv	6.62	7.6116695
6dh1	10.58	10.261385
6h5w	10.8	7.8260393
6b1x	7.4	8.355774
6emh	6.08	6.342025
5f3c	6.05	7.239319
5nkk	5.0	4.1110344
5ywy	7.23	6.550037
5v8p	4.99	4.697575
5kbg	6.11	5.274832
5j4n	4.25	4.623928
5tuo	6.49	5.136286
5qc4	6.82	6.414733
5mft	7.47	6.727373
6ap8	5.1	6.5112147
6e0q	8.1	5.710807
5ody	8.4	5.829692
5t1k	6.28	6.744561
5uc4	6.46	8.385265
5qck	7.64	8.360262
6hjk	7.6	8.966661
5i8g	7.52	6.5891438
6c0s	7.05	9.663375
5vc5	7.96	8.842403
5jf6	7.21	5.359351
5epp	4.16	4.8857718
5y7w	7.7	6.10872
6f5u	3.54	6.5269985
5k4x	6.42	3.986058
5xvg	8.05	7.9393554
5nzq	2.03	3.0566926
5czm	8.32	9.020121
5mge	4.06	4.1706457
6gg5	3.65	5.100704
5up0	6.34	7.4604254
4rqi	4.91	6.9441485
5y3n	7.1	7.665695
5fpp	4.0	4.6477118
5idn	8.59	7.8496
6f6d	4.1	6.723802
5t6p	6.06	6.4765916
5fbe	4.85	7.1045866
5cin	7.74	7.5297875
5mxq	5.72	4.174193
5nn4	1.94	4.2185965
5iu7	8.96	8.318447
5up3	7.9	7.555851
5o0b	4.18	4.4812384
5jqb	2.22	6.282945
5mja	6.66	6.808556
6eqp	5.96	5.261643
5ev8	5.22	6.7461004
5qab	3.65	3.9602482
5jf4	7.19	6.4092836
5o48	4.7	6.79272
5k0t	5.78	7.4850097
5i7y	7.28	6.3799906
5tzx	7.28	8.47971
5heb	6.1	5.2796926
5f5i	6.02	6.3384953
5vgo	8.7	8.36648
5h7h	3.77	5.761219
5mnn	3.84	4.1315174
5zag	6.97	5.647504
5ekj	6.0	6.5234137
5ul5	6.97	6.2249346
5iua	8.82	7.80364
5za8	6.29	5.4873476
5ut0	5.88	6.884093
5vdo	3.3	5.6974254
5gic	6.48	8.785855
5knu	5.55	5.121916
5g5f	5.28	3.7807038
5h8e	11.2	8.313012
5lyn	5.04	4.4712133
5fsb	2.22	3.1411257
6au9	5.96	5.6465516
5yof	5.82	6.0423713
4zsh	7.05	6.3308773
6f90	6.0	5.872116
5wyx	6.66	6.1068907
5gjd	7.92	7.4724703
5olk	6.0	4.368309
5e89	7.85	5.3692303
3x1k	3.59	5.8015294
5em3	3.7	4.3067694
5ko5	4.57	3.3029993
6dvn	7.85	6.526691
5oq7	6.49	6.48699
5njx	4.15	4.4865465
5tg2	5.49	7.1931553
5eoc	7.52	6.7626677
5lck	8.1	6.5459805
5i7x	7.28	5.866032
5yzc	5.52	5.4661927
5hbn	4.89	4.622306
5jq9	4.65	5.923621
6cnj	8.11	5.856447
6f8b	5.21	4.990593
5or9	4.06	4.993993
6e9a	11.92	10.4734
5ek9	7.33	6.9603252
5ml0	6.3	6.6323824
5wb6	10.7	9.972851
6agg	4.07	3.40195
6b7c	5.14	4.856148
5y9l	5.72	7.379837
5epl	7.03	5.9965987
6cq4	4.85	6.270468
5wuu	6.09	5.552243
4zyv	7.66	7.503622
6gw1	5.14	6.9282
5kxi	7.74	6.607106
5mxf	3.59	3.1889186
5qad	3.77	3.2850907
6fmp	5.64	7.217901
5o9o	4.89	5.5030813
5jjs	7.32	6.977338
5i40	4.86	3.1323426
5h5s	5.09	6.461896
6dq4	4.92	7.115053
5un9	7.68	5.0504093
5ia1	6.28	7.6169896
6dk1	7.65	6.8954563
6ay3	8.02	7.020013
6fii	8.02	4.7704954
5j2x	7.74	6.7133665
6gr7	5.5	5.3131304
5law	7.1	7.773633
6fbv	6.52	9.554436
5aac	8.89	8.427184
6bin	6.34	5.8701205
6b8y	9.66	8.0908165
5xup	5.25	5.4034295
5l4f	5.89	4.394062
5lud	3.61	2.618959
6ma5	8.1	6.9291115
5ujv	3.6	5.085958
5i38	3.42	3.2331603
5t9z	7.19	7.233907
5urm	5.28	5.3434696
4uja	9.05	7.379503
5nud	7.49	5.6207724
5dyt	7.6	6.708086
6ba7	8.15	5.274541
5wbk	6.03	5.567808
5d7a	7.68	7.361501
5fwj	7.89	5.8357954
5khk	6.39	7.251063
5i9x	7.52	8.639177
5j8z	8.3	8.344527
4qna	4.64	4.3472753
6bjo	6.29	6.2753625
6ay5	7.16	6.734873
5hv1	4.1	6.3701196
5m57	4.92	6.7531867
6bsl	9.0	7.525303
4yxo	7.04	4.268008
5e88	7.19	5.743049
6guk	6.15	7.015297
5n8t	5.74	7.1124306
5owl	5.92	6.804928
5org	8.4	6.3845377
5ovv	4.48	5.942974
5ugc	7.89	7.461872
5lwm	8.87	8.452814
2n06	4.92	6.337237
6bq0	7.34	6.6613936
5c4k	4.56	5.547522
5aqv	3.43	4.8702536
6df4	7.64	6.3836074
5g2b	7.0	6.935437
5za9	6.74	6.64498
5maj	7.46	8.867683
5nxg	8.55	7.3498487
6afl	7.0	5.537318
6ey8	5.81	6.1541467
5mhp	7.82	8.462125
4zyw	7.17	7.161495
6gf9	6.39	6.3688927
5wfm	6.52	5.90294
5qaq	3.54	4.215547
6g9h	8.4	8.6256485
5dtt	3.51	3.3837342
5kbf	8.92	7.2759132
5vd3	5.55	7.298936
5zwh	8.72	9.252041
5xyf	5.98	6.059279
5c2o	4.55	4.8875566
5k0m	8.82	7.135569
5t66	8.43	6.2318745
5vdk	7.57	8.199057
5ldm	3.86	4.664548
6ge0	8.68	9.253033
5j3l	4.8	5.9455624
5j41	3.7	5.883208
6gg4	3.69	3.8187962
6b98	4.65	4.3531313
5k8v	6.34	6.3691177
6bmv	4.68	5.900929
5ad1	7.24	4.234679
5otr	4.92	5.5335693
5yg2	6.89	6.8460402
6b1f	8.72	5.9459424
6gxa	4.22	6.5387053
5wcm	4.0	4.1840553
5idp	7.35	6.980853
5ks7	5.32	6.0929966
5lhg	5.6	7.4584227
6afa	5.49	4.041095
5ws3	8.96	6.470221
5luu	5.06	4.596445
6b5i	5.96	7.2707214
5ni7	7.7	8.18265
5t6z	4.21	5.997963
6hvh	7.33	8.523939
5hna	4.23	6.816125
5mxo	5.27	6.8529716
5u4f	6.33	7.187654
6gl3	7.96	6.736429
5dva	3.55	3.699276
5otc	4.71	6.0719767
5n8v	6.68	6.836606
6cea	3.14	5.2992067
5wa1	4.17	4.629215
6afh	6.12	5.0857716
5tca	7.72	6.4087405
2rvn	6.77	4.1960926
4yxu	7.24	5.6525235
5w7x	4.1	5.1642
5wre	6.41	5.116553
6duf	8.14	9.493769
5w1w	5.52	6.3414316
5mi7	7.11	6.5891576
5eqy	8.0	7.189208
5i8p	6.73	7.4963303
5gof	4.05	6.106846
5j9x	7.77	7.06314
5lws	3.94	8.247496
6evm	2.82	4.514569
6ftn	6.7	9.260223
5o58	6.72	6.461734
6f92	6.4	6.1820607
5cuq	5.92	4.74615
5tkb	7.89	9.010677
6hdq	7.0	6.8815002
5gvn	7.05	7.187703
5d47	7.0	7.488811
5os3	2.43	3.9049168
4zsg	5.0	5.4226947
5n9r	5.59	7.4102592
5t90	6.68	7.990891
6afr	7.15	5.4069347
6aff	5.41	4.2309732
5gr9	7.48	6.694993
5jim	3.99	6.7464247
6beb	3.61	7.11286
6alz	10.42	7.3239675
5lvr	3.6	3.7661555
5ocj	4.82	4.7394037
5nne	4.71	4.139117
5ggp	3.3	3.9159129
5ekm	6.32	6.7168207
4xhe	10.3	10.221159
5un1	5.8	4.0148983
5mz8	2.31	2.0701551
5q1e	6.92	7.188013
5eym	7.6	8.560358
5tci	6.88	7.0943966
5nkh	7.59	8.282381
5xjm	9.37	5.885933
5lx6	5.72	5.7961235
5jbi	6.92	6.1940403
5vr8	6.87	5.319094
2ndf	4.23	4.167449
5vcw	5.96	7.935341
5ng9	6.72	5.9552045
5t2d	9.1	7.4428763
5t2g	8.1	7.775732
6esj	5.68	5.4975405
5fls	3.04	2.7570958
5ldo	3.75	4.478163
5a0c	9.27	7.7836285
6g2l	7.17	6.1348248
6fav	5.33	6.212493
6fuj	4.3	5.9188113
5vqs	5.7	8.728851
5km5	6.92	5.348358
5mrd	4.44	5.7408648
5n16	5.3	5.4249334
5yc2	4.94	5.392346
5ett	6.23	7.493981
5yg3	7.85	6.515463
5cpr	7.56	8.245433
6c6o	8.3	4.961479
5kma	4.71	4.659334
5u51	4.92	4.6655817
5wei	5.7	5.0166483
5jcj	4.42	5.6375027
5eak	9.3	8.022562
5swf	6.26	5.5823126
5mqv	8.1	8.402836
6czd	3.85	4.7382154
5em9	5.57	5.3601294
6g4m	6.6	6.2199764
5g1a	6.57	8.047396
5eec	7.1	6.325815
5ix0	6.28	8.407152
5y93	5.64	5.707165
6fhk	7.51	7.0225353
5mw6	4.73	4.9291134
5khi	6.77	6.9131746
5i59	6.95	6.7487226
5to8	8.51	7.448675
6eqs	6.43	8.161819
5mxr	5.21	4.5857434
5l2n	5.55	6.592245
5i7u	8.77	8.491409
5egu	5.85	6.647542
4wz6	5.6	4.162282
5zkc	8.19	5.9098616
5in9	6.36	6.6127605
5t8e	9.14	8.039715
5aqq	3.1	2.9567885
5o0j	4.77	5.4810195
5e6o	4.11	5.296134
4zki	2.92	5.4992304
5oug	2.77	3.7044196
5owh	5.92	8.071428
5gg4	5.82	4.793758
5myd	4.86	4.7808714
4tvj	7.91	7.431375
5fun	7.59	6.42313
5vcy	6.57	7.358674
5aeh	7.43	8.065207
5nhp	7.64	8.235201
6ccs	3.64	4.344592
6bfw	6.66	6.3475337
6bbs	9.89	7.678337
5ngu	7.44	7.965427
5qbv	6.37	6.8115606
5kr0	9.15	7.964612
5exx	5.39	5.6221743
6guf	6.65	7.4703345
5mmn	6.7	6.3967786
5mgm	3.3	3.729371
5jer	3.7	5.6778936
5b2d	4.25	4.352645
5kh3	4.22	6.3163447
6ceh	7.44	7.8699455
6f6s	2.89	4.3589506
5u0w	4.24	4.068633
5mys	4.3	6.2391467
5jiy	6.27	5.158131
5wbq	5.83	6.285173
5eps	4.42	4.210596
6ayh	5.57	4.0825276
6fdu	3.69	6.942022
5l6o	8.22	5.3974276
5lle	10.22	7.681755
6fob	7.63	7.6756487
5jnn	5.35	5.863222
5fnc	4.11	5.665125
5xg4	5.15	4.9242487
5qai	3.82	4.300809
5xmx	7.24	7.2541685
6g3v	6.04	6.66049
5aqh	2.46	2.6789575
6eo9	6.8	7.0265846
5a8y	9.77	8.52806
6m9d	7.35	6.445272
6gjm	3.58	3.1960242
6mxe	4.26	5.2517233
5l4j	4.28	5.756777
6ggv	7.54	7.7008305
5ggn	3.66	3.4381905
5zwf	8.74	8.570698
6euz	4.18	7.016891
6bkx	6.39	6.786065
5tef	5.4	4.314329
5f4u	7.02	7.133931
4yk0	3.74	4.4975305
5vqv	6.4	8.3696
5yyb	6.56	4.2659817
5lz7	6.28	5.9989614
5tzf	5.8	5.8917747
5qaz	3.4	4.5337915
6bnl	6.96	7.078029
5ovr	4.57	5.2723475
5hcl	2.22	2.6293547
5v9p	6.14	7.297387
6h34	9.3	8.731377
5hey	5.66	5.0702744
5f3z	4.54	4.871406
5ioy	5.22	5.4991016
6f3b	6.56	7.166614
5yu9	6.74	7.049642
5uv1	5.62	5.863303
6b16	7.49	7.538684
5fh8	6.77	5.845026
5enh	3.72	3.8394241
5mpz	4.07	4.0660195
6hvi	6.42	7.123801
5fq9	6.48	6.9211025
5l6i	4.35	6.673374
5mym	5.41	7.96278
6b5r	8.77	5.2102003
6bij	6.05	5.380912
5kau	6.52	7.341091
4odq	4.47	4.5587287
6f22	8.7	6.6637793
5k0j	7.12	6.687812
5zla	4.3	3.9383912
5q1h	5.1	8.283363
5nz4	6.28	7.996524
5mkj	4.31	6.7634754
5ulg	6.72	6.200725
5yjm	7.68	8.014659
6grp	5.48	5.325257
6cfd	7.86	8.325094
5tzo	5.23	4.4527154
5d4a	5.85	6.1327496
5mlw	5.03	6.3658075
5nrf	6.79	9.343094
5l8a	4.91	6.081717
4zy0	8.04	6.5832644
5j7g	7.24	6.888252
4xek	5.66	5.6228113
5jf2	7.89	5.865353
6h1h	6.17	6.0954666
5gvp	6.78	7.5727406
5u4e	6.35	6.4736433
6bu1	7.22	5.298388
5ou1	6.07	5.8303814
5qak	3.66	4.3466682
5dxu	8.4	7.0694184
6q3q	4.45	4.827506
5d3p	5.13	6.466156
5bpp	4.8	5.9348154
5q14	7.68	8.142378
5mzg	6.86	8.454384
5vew	5.15	6.1390657
5vll	6.37	6.177746
5ul6	8.22	4.333083
5joh	5.96	6.6052465
5k0x	8.36	6.8649125
5jv0	5.96	5.201277
5qb3	4.31	5.886128
5ml8	8.1	7.9721146
5i4v	8.52	8.067149
5vt1	4.3	5.7241273
5qa8	3.77	3.4246998
5qb2	4.15	5.7882423
5ema	5.23	5.2029557
5dh4	7.24	6.3602524
5er4	2.76	5.046445
5c4l	5.64	4.777855
6fui	4.46	6.4801927
5k0c	5.96	6.6243877
6g15	5.37	6.3403606
5aqg	4.51	4.6527414
4xk9	9.07	11.219677
5wo4	10.0	7.7458506
6eij	5.77	6.3728967
4uc5	5.48	4.487508
5vcv	6.82	7.8243937
5ar0	6.14	5.817249
5myx	8.16	7.68227
5svk	8.48	5.413253
5w88	4.52	5.142703
4ui5	6.78	7.5503206
6gjj	3.7	2.9779131
5di1	7.68	7.400257
6min	3.91	3.3796897
6g5j	6.7	7.014785
5aa8	8.07	9.825133
5jha	5.9	7.455887
6gzm	8.26	8.2253475
4r5w	7.13	6.3019104
5k4z	6.15	5.2635117
5loh	5.04	8.420832
5ivc	5.92	6.9820595
5wzu	7.0	7.1838164
5a7i	5.26	6.682181
5j79	8.52	7.2141814
6g97	8.38	9.266977
5ick	5.01	5.2235556
5ab1	5.42	6.896881
6cw4	2.82	7.1070414
5cuu	4.37	5.692522
4w9x	7.4	7.505333
5aei	8.96	5.9942207
5exl	8.43	7.3003674
4zt3	8.0	7.9021354
6cq0	4.46	6.86772
5nvz	6.77	5.9652405
5d3c	10.4	9.368481
5n31	5.79	7.045934
5chk	5.39	5.667365
6b97	6.63	5.739634
5vo6	9.05	8.178429
5lso	5.85	5.6831436
5w7u	8.05	8.528295
5vb9	5.89	7.966353
5f25	5.04	5.441201
5j32	5.08	4.207699
5td7	5.77	5.5803576
6fmj	6.12	5.3382945
5uyu	9.51	9.394101
5w0i	8.85	7.4483457
5uey	8.29	7.120105
5fb1	5.92	6.5931187
6ehh	7.49	8.213528
5f5b	3.95	7.55698
5hx8	10.0	7.1858664
6dlx	3.32	3.1021833
5wxf	4.48	6.962403
5f2p	4.43	4.044211
6fut	4.7	7.2309933
5vsc	6.29	7.048004
5er5	3.67	5.303307
5qae	3.62	3.139401
5trj	5.92	6.855685
4y24	6.66	5.1094193
5eel	6.08	5.114012
6ezi	5.31	5.1129546
5f1u	6.4	5.884001
5vo1	8.15	6.850877
5u0z	6.19	5.7286167
5aqn	2.77	3.4944663
6dh7	9.88	9.7244
5h85	4.7	5.2698164
5g60	6.52	4.759474
6elo	6.29	7.248054
6f4n	5.22	4.307315
5u0e	5.11	4.299741
5fb0	5.47	6.8388395
4znx	6.62	5.66957
5tqf	8.3	8.029206
6ayq	8.19	10.638327
5yyz	4.18	5.175744
6ek3	6.48	6.3569922
4yjl	5.96	6.9906464
5gjg	6.21	8.47504
5m0m	8.22	9.1826935
5zh3	4.67	5.692067
5cqt	6.91	6.453785
5e73	4.64	5.266925
5t18	9.3	8.688333
5i86	6.28	6.6103096
5lgt	6.51	7.8468
5odx	6.71	7.574913
5nib	7.72	8.7129345
5u2j	5.92	5.387804
6g6w	9.7	8.230733
5nu1	9.0	7.872514
5kgx	4.8	5.9050145
5k8o	5.96	6.0186205
5xzr	5.49	6.3599477
6cjy	7.64	6.153716
5u49	6.14	6.398835
5toe	5.6	6.4458914
5mra	8.0	4.026155
6boy	5.74	9.84281
5yfs	4.86	4.513337
5mnx	2.48	3.4395294
5xgl	6.88	7.4564657
5h09	5.88	8.58726
5ehv	3.08	5.081071
5q0n	8.06	7.6070375
5d75	6.7	7.7060785
5lt6	5.41	6.3513007
5igm	7.38	7.09612
5ny3	7.47	6.8143435
6cqt	9.64	3.9271722
5mrb	6.33	7.977846
6bu3	6.55	5.2276564
6f6u	4.8	6.6061497
6asu	5.21	6.117356
5ml2	7.89	7.192009
5x9o	5.3	2.9230232
5fng	2.96	3.7243357
5tuq	6.35	7.5138965
5v7i	7.18	5.630208
4uw1	7.72	6.57648
5n0e	8.44	7.760773
5fdz	5.17	6.0236645
5eng	5.85	6.179392
6hm2	7.33	4.7847714
5vqx	6.32	9.082163
5nkd	7.59	8.061567
5h08	5.96	5.175047
5jr6	4.69	7.0805826
5sz2	8.7	4.583127
5qcn	8.22	7.5604296
5f74	5.12	4.4326124
6q6y	6.0	6.1011114
5e7r	7.6	7.855544
5mtv	4.11	4.956801
5vpm	8.8	7.257271
5xsu	6.74	8.713263
5twg	6.17	4.195089
5k4i	8.51	8.820114
5qag	3.7	4.5257053
4z8d	5.22	6.4108343
5lz8	6.01	5.238288
5ybi	3.49	4.752783
5t4b	9.38	8.839174
6c0r	7.51	9.515172
5v1y	8.15	7.6058884
5aqj	2.68	3.502923
5ee7	9.21	6.384513
5n1y	3.22	6.3046722
5iez	7.64	8.118637
5bns	7.02	7.957782
5fsn	5.77	5.870586
5mg2	7.77	6.135559
5i29	7.82	5.660418
5kde	3.89	4.1940937
6apv	6.96	7.224824
5zkb	8.7	8.249416
5ei2	7.34	7.1423225
5nfa	5.25	4.6893787
5tq3	8.66	8.730055
5vih	7.49	5.894841
5iay	5.8	5.013918
5qa4	3.77	3.6799755
6f6n	3.02	6.7311287
5da3	7.1	8.276625
6gy1	6.3	6.0704927
6gvz	6.4	5.7367096
5fb7	7.89	6.729345
5ofw	2.8	4.0440927
5wf7	4.01	6.196295
5i9z	8.05	7.5196643
6dj7	8.72	9.888703
5q1a	8.02	6.745495
5z7b	4.89	3.468017
5g42	2.3	3.8152118
6chp	10.12	7.7046337
4ybk	7.82	8.516758
5qcl	7.96	8.311827
6a6w	5.43	6.0284934
5fky	8.33	5.4577827
5ih2	5.76	5.0338635
5xmr	7.61	7.5831394
5jhd	4.52	2.7928264
5etk	5.82	4.9081326
5vzu	5.57	4.5378027
5juz	5.52	5.43114
5npc	4.0	4.2685738
5wac	7.42	7.9207964
5fcz	4.2	4.967968
5oq5	7.7	8.069149
6ft9	6.96	6.6403503
5oku	6.26	4.170535
6hm4	5.67	5.8787518
5fl1	8.49	6.430959
6c98	4.1	4.963604
6dxg	4.85	5.518406
6g2n	7.14	5.635361
5klr	7.72	6.39857
5y94	6.79	5.140148
6bl2	7.39	7.5708857
6g0z	5.32	6.0158215
6ft8	7.36	6.322821
5cr7	3.1	4.4109726
6cze	4.03	3.9096556
5n8e	5.33	6.134515
6dh4	11.3	9.798132
5ltn	5.27	5.0430193
5x4o	4.06	2.6003885
5o1b	4.7	3.4955215
6hjj	5.77	8.55662
5t2p	5.72	5.961933
4w9w	7.48	7.346288
5hff	6.3	5.5981207
5dts	3.55	3.9084754
5fah	6.15	6.7388697
5uit	8.34	7.643335
4zv1	5.24	7.220935
6fdt	4.3	3.998877
6chm	3.7	5.333631
5th4	2.85	3.6565871
6fo8	7.74	7.9427514
5zms	5.23	6.3916464
5fqs	7.36	7.7856874
5i2e	6.64	6.89935
5ets	5.91	6.7492356
5e0h	5.62	6.275978
5h15	5.8	6.836576
5oje	5.21	6.014662
5uv2	4.4	5.5206647
6flg	7.52	6.8198013
6df2	7.24	5.2549586
5k0b	6.05	6.438319
4wn0	3.22	2.8609362
5emk	7.89	7.155837
6h3k	7.96	7.900009
5yjk	6.09	7.4938784
5lpl	4.92	6.2056336
5kgn	9.03	6.8887706
5yvx	5.89	4.8508143
2n1g	5.64	5.5957985
5upf	8.6	8.441963
5id0	5.77	6.3010907
5ypo	7.1	6.036491
6fjm	6.24	6.087063
5u62	5.89	7.469186
5l72	6.8	8.914909
5h5o	6.56	6.925022
4mul	6.21	7.1223407
6dq5	5.19	6.2958493
5mfr	4.3	4.837867
5ime	8.34	8.132019
5w6e	8.04	7.519228
5qam	4.0	4.123269
4zjc	8.96	6.7640486
6f4w	5.53	4.015223
5u7k	8.15	8.030659
5t97	7.77	8.039999
6f20	4.31	6.5045805
6eya	7.48	7.0487185
5lgs	7.06	6.687134
5mjb	8.52	6.8722982
5t27	7.1	7.052764
4xtm	4.57	3.6904144
5laz	8.4	8.700387
5ye8	3.0	3.850903
5dpx	4.46	6.095422
5jg1	8.72	10.884447
6d50	5.05	4.817813
6eln	6.05	6.421874
5edb	7.0	5.7252064
5ovc	5.96	5.24401
5k4l	7.3	7.102495
5o1s	3.65	4.106471
5j7b	8.3	8.2475605
4ze6	2.48	3.8188362
5vzy	8.49	7.10757
5ukk	6.21	6.8925233
5j8x	8.8	6.2607346
5a3x	6.1	5.9722733
5ijp	7.15	4.7425284
5sy3	4.37	5.5204906
5koq	9.24	7.8585835
5h19	6.49	8.757149
5hx6	8.0	6.578178
5muc	6.04	6.5772715
6b2q	8.05	7.930564
5svy	6.13	5.503751
4odl	6.95	5.3021083
5ugg	6.42	6.6664534
5ufr	8.7	6.669545
5mgg	3.3	3.7264657
5db0	7.43	7.97723
5vlh	6.8	6.3199825
5csd	7.89	6.5424023
5mw3	6.62	4.9595547
5vqt	5.74	8.126877
6djc	6.63	6.296236
4zj8	9.26	7.2051606
5eqp	5.4	6.3366704
5v42	6.62	7.1677275
5nf6	7.46	6.3216524
5jrq	6.77	7.854023
5lne	4.76	2.448539
5m6f	6.66	6.243817
4wnm	7.59	6.6435156
6e86	5.09	3.5215607
5b5g	5.25	6.377845
5zt1	4.67	5.3978424
6exi	5.05	4.6848774
5nwb	7.8	6.8070517
5mny	1.31	2.9697604
5xo2	4.03	4.2693944
6csp	8.52	6.154462
5w5u	7.19	7.168112
5g61	6.4	4.7006083
5n49	6.33	6.8830166
6bhh	3.76	5.721673
6f9g	5.7	5.8993435
6fa2	6.66	5.2591915
6g4n	5.64	5.916897
6fr2	7.92	7.0040636
5g5z	5.66	6.075384
5zo7	9.0	6.6461353
6bgx	6.33	7.398657
5nxq	6.49	4.834653
5oh9	3.86	4.2929544
5ukj	7.16	7.965516
5v3x	6.59	8.147652
5m7u	8.1	8.2246
5fnf	3.15	5.3355484
5vds	3.3	4.95959
5ufs	8.49	8.852235
5gjf	6.59	8.46594
6ej4	6.8	6.484528
6apz	6.82	4.949518
5jhb	6.06	7.360557
5zwi	8.64	9.567157
5etl	4.64	5.3907347
5ur6	7.06	6.6916056
5ful	4.74	6.79275
6e9w	6.55	6.9847083
5uoo	8.85	7.8043423
5n87	9.25	7.9480357
6esn	8.05	8.298035
5kr2	8.48	7.629979
5aip	2.82	3.8203044
4yh3	4.59	6.051433
5sve	5.74	5.6272964
5edl	8.35	6.9170055
5may	6.48	5.5891695
6fzu	3.67	4.135701
5mav	5.48	5.888812
6d5e	6.85	7.1567945
5anv	9.3	8.847729
6htt	6.66	6.5823464
5my8	7.14	7.7657356
6dnp	5.18	5.803719
5ndd	6.46	6.4767914
5wbz	6.41	6.560194
5w6t	7.57	7.1348066
4j59	5.85	5.9398313
5e80	8.3	8.155593
4mue	6.7	6.472293
4qmq	6.59	7.3188186
5dh3	7.42	7.3372726
5jzi	4.8	5.6692214
5f32	4.94	6.339772
5wg9	5.59	6.346942
6fyv	7.96	7.5653157
6apw	6.17	6.835313
5sz9	4.42	5.088888
6b27	5.03	4.9650097
6b1o	8.51	7.9408326
6cdc	5.6	6.050292
6dne	7.48	5.5991955
6cn6	8.3	8.816451
6c7x	7.19	8.056434
5fdp	6.51	8.017822
6htz	6.74	6.74352
5nwg	6.18	6.9718485
6msy	7.0	3.6350996
5yve	6.48	6.6257935
5huy	5.03	6.707429
5iee	4.94	5.0766077
6hvj	7.55	8.060825
5hdu	9.0	8.692808
5z68	5.89	5.566018
5l6h	6.62	6.442462
5l26	5.35	4.5946794
5svi	5.17	5.4750957
5n9n	9.39	7.542905
5qaw	3.4	4.95092
4yyt	6.38	6.853856
5cxi	6.55	7.3704867
5nt0	6.55	7.0782413
5z9e	3.48	4.926937
5kyk	5.8	7.1796007
5ye7	5.46	6.7564325
5vfm	3.82	4.0313487
5q0z	5.85	8.671364
5c1x	5.75	6.7387524
2mwy	6.82	7.0082035
5naw	7.3	7.236489
5evd	5.0	6.2683067
6mjf	5.16	5.6707478
5vo2	6.81	6.8923073
6hti	7.01	7.3349934
5ux4	7.05	8.120667
5gu4	5.47	5.591477
6b3e	6.99	7.6308784
5g1c	6.85	7.8007035
5v35	6.96	5.557002
5lkr	5.48	5.3235016
5kpl	6.29	5.9445753
6cd9	4.42	5.552967
6c5t	6.97	6.429753
6bl1	6.96	7.148892
5oul	3.3	5.53944
6bgu	6.28	6.997837
2n27	6.55	5.001533
5om9	4.25	4.735352
5yc3	4.85	5.4317436
5j5x	11.02	7.997387
6gfz	5.51	5.333309
6dil	8.12	10.109886
5orr	3.77	3.7582393
5vt4	4.35	4.6311264
6csq	6.39	6.999709
6bfn	8.03	6.846157
6euw	7.77	8.417414
5ka3	4.59	5.1177073
5m5q	7.05	6.3915615
5gsw	5.94	7.022012
5w4s	4.03	6.617254
6e8m	6.28	5.132859
5bqg	4.76	4.6237707
5ji6	7.96	6.414154
5jsm	6.59	11.741358
5l98	3.31	4.6790066
5im3	5.82	4.958907
5t4f	8.0	7.921867
5wtt	6.6	5.8105564
6euv	8.62	4.6904745
5aaa	9.42	9.081607
6gih	4.36	5.7349863
5gs9	5.26	4.3760815
5j6a	7.77	6.8182125
5du4	5.25	5.1907225
6mvu	2.89	3.265637
5kr1	9.49	9.002305
6gl8	8.61	7.0535846
3egk	4.66	6.7143526
5q0v	7.69	7.004106
5y5n	5.76	7.0751095
6fmk	4.67	4.9945164
5uwk	8.64	9.377899
5duw	3.29	2.4332924
5h1t	3.8	3.8807216
4j5d	5.96	5.637537
5lc0	6.7	6.9924936
5ia5	7.6	7.8255167
5myl	5.0	6.816518
5wg7	4.7	4.6070356
6f1j	4.62	4.1436844
6g9j	8.39	8.632622
5yp5	4.6	8.446062
5k5n	8.05	7.3245096
5a0a	7.7	7.194524
5hpm	7.13	5.3651395
2n0w	6.15	5.3323236
5tpg	7.85	9.32534
5dxt	9.7	7.351081
5msb	7.46	7.9159384
5eb2	1.11	3.9988713
5eq1	4.68	3.9443374
5enf	3.57	3.5265288
5j9f	7.23	6.1779957
5ef8	8.85	7.8869534
4zyq	8.01	6.7980566
6dvo	7.22	7.9440646
5y80	8.79	7.7719975
5zo8	8.2	7.3583975
5eg4	7.68	6.4878535
5itd	6.58	9.431426
4yec	7.6	6.1517777
5ehe	8.32	8.446373
5ew9	11.0	8.124392
5ivn	8.85	7.021492
5ork	3.63	5.742346
6baw	5.38	7.3972564
6cco	7.29	5.81711
5llm	5.35	6.8840647
6mj7	2.82	3.3376875
5ia4	7.28	8.5847435
4zsl	5.0	5.111147
6bsk	6.92	7.983298
5flo	3.15	4.2634087
5ul1	6.64	6.992878
5tex	6.4	7.2226925
5km3	4.6	4.046272
5fe6	2.16	4.25517
5k0f	6.07	6.546337
5orz	3.36	4.503877
6gzd	8.01	8.26806
5ia3	7.34	7.502734
5v8h	4.11	5.712737
5pzm	5.96	8.043641
5hz6	7.8	6.9858084
6bnk	6.99	6.9298906
6b41	8.48	7.4407015
5lmk	7.43	6.9879503
5dqf	3.6	5.2506833
5h9q	4.42	5.0369806
5fao	7.96	8.075892
5t54	9.06	3.78264
5ufo	7.43	8.727829
5kdf	3.27	4.7053595
5hls	7.41	6.5804543
5ur1	8.97	8.108177
5vrp	8.89	7.625086
5jgd	7.96	7.9717894
5l01	7.48	8.66144
6fby	5.03	6.4998393
5kzq	8.28	6.0825253
5nkb	9.12	8.292244
5vjn	5.06	4.117336
5yco	4.59	5.0936165
5u2f	6.71	5.7766585
5w5s	7.77	5.9249506
4z7o	5.04	5.0344324
6eab	6.37	8.370174
5o91	6.46	7.7580194
5web	8.0	6.412922
4zcs	4.33	6.0520115
5i0b	5.06	5.253483
5i2z	7.14	7.5178237
6c28	4.17	5.7986555
5nxi	6.66	7.3510385
5tb6	5.82	5.1373568
5yc1	4.34	6.215167
5u5k	4.02	5.2542906
6f9u	5.13	7.143416
6ce2	6.3	7.612488
6cbh	6.29	6.378795
5j18	9.15	5.2537546
5dx3	7.41	5.862307
6ma4	7.35	7.3402233
5i25	3.49	4.86114
5cs6	3.2	5.5954905
6hqy	6.44	6.0926867
5ho7	4.77	6.4141016
5h9r	6.08	5.453292
5ntt	5.75	7.0568023
5y6k	6.07	4.4755735
5q0i	4.25	7.1883307
5a5d	8.0	3.8401418
5dtk	4.3	5.034502
6gxw	3.36	7.1833186
5d3s	5.89	6.4690123
6b1e	7.47	8.02157
6fh6	3.0	4.5511236
6c7e	8.55	7.4510355
5fqr	7.59	7.957884
6f6r	8.25	7.483318
5elv	6.8	6.441862
5he7	8.3	7.803952
5wg4	7.0	7.7027392
5his	4.71	4.6158304
5zmq	4.74	6.106078
5i83	5.39	6.3438263
6hx5	5.66	4.030305
4z0u	5.7	5.837284
5oq6	7.56	7.910591
4pl6	3.1	4.982136
6afg	4.86	3.822098
5dtm	4.3	5.7166367
4qms	5.13	6.601344
5lax	5.4	6.021562
6f34	4.94	5.5716
5m25	8.19	6.602928
5zc5	7.06	6.7803345
5tco	8.19	8.330183
6axq	4.0	3.702476
5jq7	4.8	5.975553
5mnr	5.46	7.075827
5nho	9.52	8.820093
5svx	6.19	5.238923
5ts0	7.8	6.5051136
4r6e	7.78	8.319392
5twl	7.98	8.834711
6dgt	7.38	9.68461
6bh0	6.66	7.7997847
5u5h	5.89	6.9979944
5a3n	7.72	5.936591
5a1f	4.61	4.9496627
5w0f	7.8	6.5361185
5dtw	5.46	7.1282153
5qa9	3.64	4.035052
6axl	7.11	4.6415462
6mv3	3.33	5.805847
5vp9	8.99	8.570396
5ix1	6.31	5.487464
5n4t	5.97	5.456933
5wzv	6.68	6.5966897
4zy1	8.14	7.152946
6afi	6.2	4.1912966
6ckc	8.22	6.7799597
5h6v	6.68	6.0586233
6h33	9.22	7.8869357
5ewj	6.89	5.9742613
5ku3	4.89	5.234207
5kab	4.68	4.534707
5hyq	6.82	7.134203
6bh3	4.92	6.733711
5f5z	7.07	6.6223483
5xij	7.3	5.806739
6g22	7.56	5.7663674
6ej3	5.93	7.153272
4zam	7.96	9.679028
5zaj	7.38	6.018782
5i1q	7.92	5.8165293
5jpt	4.6	5.9407454
4yx4	5.97	6.310131
5dp5	4.73	5.8643093
5jt2	7.47	10.914228
6dh6	9.93	9.668228
6gbx	7.7	7.1860332
5glu	4.02	3.080957
5lsh	3.39	4.2878656
5yto	4.48	4.6798444
6f2n	6.7	6.284959
5owf	5.8	6.308156
5mkr	4.77	5.413651
6es0	5.65	8.839809
5kbq	7.0	8.229945
6g0q	4.61	5.0934367
5yvt	3.96	4.9635897
6br3	8.72	8.151016
5x4m	2.92	2.3366408
5ef7	9.0	5.6486945
6asz	4.72	4.99191
5mql	5.85	7.0941153
5wic	4.64	2.6670496
6fgq	7.85	8.088238
6f05	4.47	4.6142297
5jlz	5.82	5.174135
5dg6	5.07	7.3827653
5a3t	8.4	6.0131435
5uov	10.6	10.990436
5lny	7.38	6.8596277
5gtr	7.17	5.6843176
6h7l	8.97	6.488685
5g3m	5.66	4.9391203
6ee2	6.71	7.721208
5cgv	6.47	7.081785
5jnl	6.57	7.6822634
5gty	7.72	7.7564116
6fni	8.22	8.9031315
5wa8	6.23	5.397762
5os2	2.74	4.4729757
6chh	5.57	8.037122
6h38	8.11	8.5857115
5w5j	5.82	6.4529305
5d1n	5.57	4.8972645
5z95	6.55	5.6927376
5ads	5.67	7.6675115
5dp9	6.08	6.8040133
6e4w	6.7	6.2078886
5t8q	4.16	5.4949713
5m9w	2.24	5.6574345
6dj2	8.12	10.307398
5wzr	7.29	4.591991
5vcz	6.35	8.518417
5g3n	7.92	7.2199316
6g4z	9.77	8.16198
5vd1	6.0	8.1116495
5wzw	5.91	5.844391
6an1	5.35	6.157137
5qb0	3.8	3.1822667
6dcy	5.46	5.0624595
6fnf	7.89	9.197659
5x27	9.4	7.904987
6g47	2.18	3.990879
6aud	6.22	7.8096943
5yea	8.3	7.025587
5ygf	6.21	7.118075
5etm	5.41	5.0792828
6g85	5.21	4.9853253
5a3w	5.82	5.818254
5nkn	9.92	6.6429014
5d45	6.92	7.397749
5z7j	6.6	6.936811
5fyq	5.89	5.8056574
6q73	6.9	7.263007
6g33	8.15	5.3590603
5f20	7.52	7.771847
5vnd	6.49	8.9151745
5hvt	7.26	5.623828
5kzi	10.0	9.380888
5w73	6.3	7.0361786
5toz	9.46	6.197715
5nya	6.38	6.4977546
5hmy	6.3	5.5932655
5lub	6.15	3.1632953
5k32	8.8	7.6067514
5o4s	5.47	6.392394
4y5i	3.52	5.193736
5fat	6.96	7.0016136
5tfx	7.22	8.049847
5hmk	7.4	6.6806517
6gjy	3.0	3.4686174
5hln	11.52	8.302185
5fso	6.09	3.650743
5e2k	8.03	7.531686
6afj	6.28	4.884757
6gnm	4.26	5.602989
5y8c	6.8	5.369074
5aqt	3.51	4.3104362
5icy	5.06	5.3961554
5w0e	9.03	7.5685296
5u2e	6.56	6.0980415
5db1	7.66	7.99483
6b67	5.05	7.2409673
5ufi	8.4	7.327848
6fu4	6.19	6.757621
5e3g	4.3	4.1777563
6hrq	7.09	7.842937
4ui6	7.06	7.6627913
6css	7.6	6.4923043
5tt3	6.71	7.7859817
5nin	7.12	7.3013363
5ov9	5.66	4.2662587
5tol	7.48	6.9119196
5nwk	6.57	7.017147
5oh4	4.55	4.468659
5t19	4.49	4.9837523
4v0i	6.33	7.161134
5edd	5.24	4.860734
5llp	9.24	8.68202
6biv	6.52	5.63143
5ows	8.0	7.33971
5j31	6.51	6.192442
5f04	4.0	6.360479
5ug9	8.1	8.053682
6b7b	2.89	3.72266
4ux9	5.1	5.394382
5gsa	7.09	7.197265
5ut6	4.24	5.4065857
5ogk	5.11	4.909617
5dhq	5.7	5.2945127
6cyc	7.85	6.0931435
6bu0	5.96	6.405424
6cmj	8.3	8.236286
5ivj	7.34	7.7927666
5f4p	7.33	6.610669
6g34	8.24	6.1969385
5ttg	7.34	6.3725805
5edu	8.66	6.7415485
5i13	5.08	5.563318
5o07	7.47	7.2861795
5f1l	7.68	7.2842197
5wlv	8.52	7.2511215
6fel	6.4	5.270634
6er3	3.24	3.4587092
4y4g	2.0	3.8137333
5jzs	3.27	4.561407
5k13	8.74	8.378096
5ytu	4.92	4.1717243
5dw2	5.84	4.0617094
5mk3	4.05	5.2204666
5tur	6.05	7.1359773
5vqe	1.49	5.4633937
5f02	7.44	8.2853365
5tzz	7.85	7.8256426
5qaa	3.91	3.5170612
5cu4	6.49	7.3892164
6eiz	6.22	6.63426
4zfi	6.3	6.1436553
5uch	6.01	7.1115284
5aqk	3.65	6.4229603
6mim	5.7	4.6394053
5nw7	5.77	5.6286077
6e4a	7.36	6.58268
5u6j	7.64	6.589872
5w44	6.44	6.602431
5nqe	6.15	7.0042915
4yk6	5.7	6.5826693
4muf	6.34	6.303315
6h7n	8.46	5.9911523
6ge7	6.06	6.626169
4yhz	7.96	5.9512496
6b8u	9.7	8.399296
6bhe	4.62	6.15871
5bqi	9.05	6.091262
6fi1	2.15	3.4609857
5llg	11.13	8.221096
5a9u	10.1	10.381348
6dh0	10.59	9.871771
5jap	6.64	6.1156015
5h5q	5.74	5.386414
4und	8.96	8.374237
6bvb	6.71	5.842271
5ke0	9.7	8.119528
5hn0	3.7	4.566786
5vb7	6.72	7.980524
4wcf	4.28	4.698321
4y3y	2.35	4.1129293
5jhk	4.64	3.6561122
6g4y	8.82	7.6202216
5uiu	9.7	7.7485228
6gnr	5.44	5.718925
6fod	8.15	8.267722
5y1u	5.12	5.8628445
5i0l	7.74	7.132715
6e2m	5.66	6.9726505
5qik	7.66	8.924395
6h8s	4.42	3.8407845
5sxm	8.54	6.2516985
5nme	7.09	5.432294
5w5o	8.1	7.817339
6ezg	7.69	8.328024
6bbv	6.1	7.7785316
6g35	7.76	6.1438513
5hd0	8.4	8.879921
6b2c	7.03	6.6274495
6d1m	8.2	8.071625
5ksx	5.43	5.691087
5m4i	7.89	7.748612
5fnq	3.0	3.4780974
6hke	7.68	3.5518565
5f61	7.46	6.615364
4u68	4.31	4.856306
6er4	2.77	3.9982252
5y0x	5.11	5.8887105
5eud	6.82	7.5297475
6cwh	7.54	5.4634542
5usf	9.16	6.7457533
5j5t	6.96	6.6627073
5jq5	5.63	7.4789257
4z0f	5.77	6.260441
5yft	5.0	4.768282
5z89	6.71	5.390682
6g91	5.49	4.6034856
6hu2	5.9	6.0862803
5ou3	6.21	6.9703455
5jq8	5.7	7.7157784
5ya5	6.72	8.002609
5izj	11.52	7.1704483
5he1	6.55	7.6571703
5ldp	4.17	4.605749
5wxp	3.35	6.5630283
5ih6	5.6	6.5226955
5mnc	1.31	3.0002842
5fsy	5.89	5.6860094
6c7b	5.82	6.295745
5i88	6.6	6.3246346
5ofx	3.96	2.8950322
5ey8	6.31	6.2823544
6ax1	9.42	6.2889967
5j9z	7.8	7.1045923
5fsx	2.72	4.52787
6g6z	6.66	5.626789
6ej2	7.8	6.961087
5w1e	5.24	4.032965
5ewa	4.82	5.767971
5ot9	4.07	6.8231077
5uy8	8.3	7.8413143
5nps	5.89	6.687882
5dtq	3.86	5.8355103
5uzj	6.78	6.752548
6b7h	9.03	6.7524247
5drc	5.98	5.483199
6b5a	7.94	8.199148
5m44	7.4	5.258941
6hlz	7.33	4.6559253
5myo	10.53	6.5224476
5n93	8.66	7.5070596
4zt2	8.0	7.9625716
5mrm	5.03	5.685256
5eb3	1.45	4.5071974
5iql	4.56	4.5532494
6frf	7.4	6.279841
5vsb	5.12	6.5958357
5i58	6.92	6.77238
5aab	9.06	8.91423
5g2n	7.03	8.86764
5hz5	7.07	7.440137
6gon	5.67	6.551071
5laq	9.2	8.030001
4k1e	8.44	6.6754313
5y6d	7.26	6.103318
5l8y	6.4	7.553888
5jjr	7.8	6.64754
5mwh	5.74	6.852728
5nk7	6.33	7.637045
5c7n	6.57	6.6448045
5lj1	4.5	6.7535596
5o4y	8.15	7.496202
6b7f	3.87	5.185093
6glb	6.89	8.121983
2n14	5.33	5.6387186
5vlk	5.26	6.234627
5y5t	6.68	7.7800827
5zk3	8.74	6.780569
5dnu	4.11	4.636591
6db4	7.31	8.188799
5ufp	7.37	7.5287943
5thi	3.61	3.867772
5y8w	6.64	4.895072
5lmb	7.8	7.4640703
5a6a	7.22	5.897956
5yij	3.42	5.9516478
5xyz	8.1	6.568495
5igl	7.37	6.601226
5tp0	5.44	4.2433147
5dex	7.65	5.027337
5vee	6.11	8.11879
5etf	3.79	5.736659
6f8g	4.18	4.879531
6g2a	3.79	7.082735
5nq5	5.0	7.130682
5w14	7.34	7.621773
6fug	4.3	6.590612
5usq	7.0	8.6091175
4ui4	7.35	7.2650204
5vwk	5.48	5.6593657
6dqa	6.44	6.728341
5l4e	4.61	4.789081
5doh	7.49	7.7799845
5tzy	8.7	7.524838
6e4f	9.07	8.478664
5j74	8.72	6.7944384
6acb	9.41	9.004307
5kks	8.7	8.252364
5t2b	8.3	7.7617326
5etn	5.37	5.2044144
5td2	8.66	7.7877965
5yqn	4.03	8.249747
5one	7.28	8.622459
5eqq	8.17	7.918186
5kap	4.23	4.4576154
5b25	10.24	9.252106
5n69	6.54	7.8572197
5umx	5.96	6.273512
5kj0	6.89	6.929348
5o4f	6.68	6.4493904
6cjw	5.74	4.8740983
5n8j	5.54	5.766159
6dcz	7.17	4.8244348
6evr	8.06	7.2684917
4xwk	4.63	5.5347223
5wfz	8.0	6.427062
5nzo	2.24	3.7232056
5fl0	6.46	6.4090023
6ep4	5.35	4.9464445
5huw	6.23	6.567088
6dif	10.72	10.20915
5f94	8.47	7.0818787
5u0f	5.47	5.308391
5unp	10.02	7.7403817
5d29	7.01	6.6162004
5nka	5.46	7.3095493
5gnk	8.28	7.198694
6dh3	11.3	10.236877
5mih	4.19	5.8356137
5u6d	8.59	7.028616
5hu1	8.66	8.306645
5ftg	6.15	6.4037375
5twh	6.55	4.7892303
5uir	7.14	7.1526737
5vm0	8.8	6.4755645
5fsl	4.62	4.4311876
6g1v	7.23	7.5585046
5bnm	4.82	5.740371
5el9	7.64	6.7901516
6bmx	4.72	6.20723
5nee	10.7	8.246042
5i9y	8.55	8.135029
5l2s	7.08	8.864468
5th7	5.16	8.441324
6emu	5.03	6.083003
4ysi	5.7	5.956001
4uff	7.96	7.5846276
6g46	3.73	5.8607054
5qim	11.22	7.826223
5kq5	8.05	8.868045
6ds0	8.66	7.9740324
6bm5	5.84	4.3548203
5fqt	6.8	7.438493
5n0d	8.48	8.134246
5adt	5.65	7.343996
4zx8	7.1	6.621022
5kz0	7.66	8.452236
6g1w	8.14	9.787029
5cj6	8.69	7.5144653
6f8t	5.15	6.3804255
5xpn	6.99	9.777578
5sy2	4.96	6.599778
6g92	4.12	4.3340993
5yjf	5.74	5.3683224
5he2	6.89	7.6760244
5mk9	4.42	4.602259
5emb	5.2	5.1981106
5xo7	6.36	7.7129426
6ela	7.59	8.134169
5xag	5.46	7.043374
5ant	6.36	6.932127
5d7x	4.82	5.3782997
4x2i	6.46	7.1392984
4zcw	7.37	8.8794155
5dry	7.7	7.465726
5nz2	5.03	4.866284
5jzb	3.39	5.180606
5qa5	3.52	3.7594047
6dkg	8.59	7.356952
5wbf	3.81	3.0313625
5kkr	6.92	7.066881
5xyx	4.84	5.3009243
5nk3	7.42	7.568365
4uuh	7.77	7.868541
6f55	4.16	3.7309153
5wlo	10.82	9.988416
5u0g	4.58	5.513268
5a6k	5.95	5.8156285
5enj	2.3	4.421566
5f3g	6.9	7.9143767
5tkk	8.28	7.270338
5vqz	6.39	9.023901
5eek	9.1	7.9367275
5ktu	6.21	5.337367
5qar	3.77	4.7320414
5acb	6.8	7.92237
5ofu	4.2	4.937686
5jyo	8.52	6.3688736
6cck	7.43	7.607419
5gvm	6.73	7.734915
5km2	4.41	4.7714367
6eqm	7.96	7.5888076
5o3q	5.68	4.4307194
5hda	5.13	4.992625
5wgp	5.62	5.6475782
5j27	6.74	7.457922
5mte	6.78	7.3030267
5o9p	5.09	6.214511
5n34	4.63	6.261565
5a3q	8.6	7.6163206
5d0r	6.37	6.4904737
6bhv	5.23	6.508177
5ta4	7.62	6.3499546
5tl9	9.0	6.2987013
5yia	5.52	7.831667
5nvx	7.05	6.010577
5n7v	8.77	7.649213
5epn	8.66	8.846474
5xof	4.01	4.172448
5if6	7.23	7.1125636
6gjr	3.74	4.5854483
5l96	3.3	5.1395464
5tpx	6.55	7.286725
6fil	5.85	7.688601
5dht	6.0	5.265246
5evb	5.0	5.926841
5t36	7.37	5.4284954
5d25	6.3	6.119276
6b96	7.84	6.3053656
5tbe	8.97	10.03662
5q1i	6.24	6.9952927
5mod	3.52	4.513683
6bh8	5.12	6.1196127
5a4q	5.54	4.483927
5ni8	7.7	7.8699427
6azl	4.93	5.599962
6czv	6.64	6.363979
5b5o	5.72	5.983406
6e83	4.54	3.8769445
5myk	9.0	6.656977
5o5f	4.3	5.8771935
5epk	5.74	5.8503695
5wp5	5.34	5.166552
5jy0	5.55	5.8153143
6fu5	7.5	8.224735
5q0p	7.41	7.443888
5z99	6.88	4.241426
6cn5	7.7	8.725902
6g93	7.96	8.380884
5w8i	6.82	5.2122717
5sxk	4.7	2.2619348
5yjy	6.94	4.313857
5u4c	6.0	5.2181787
6ey7	4.3	4.973675
5uig	7.95	6.6788526
6aak	9.15	7.610207
6h7k	9.31	7.324765
5jss	6.45	6.6261325
6g3o	9.24	7.1840897
5c87	3.7	3.749305
4qmy	8.4	7.5514226
5tg5	4.01	4.23897
5h21	5.19	5.4206862
5kx8	7.42	7.330616
5u0y	6.08	5.1925373
6evq	2.0	4.2992268
5eue	6.77	6.252173
5u7i	7.18	8.113574
6eil	5.55	5.9745026
5hm0	6.36	5.7832384
5vcx	5.55	7.206914
6g1u	5.61	6.493942
5l17	9.3	8.02732
6bw2	7.68	6.9466877
5qax	3.8	4.1632786
2n9x	6.4	5.4404993
5eob	9.62	8.2019005
5moo	1.31	2.8668823
4zx3	7.19	5.0379586
5uuu	7.74	7.2010264
5v8j	5.57	5.62359
6ayn	5.04	6.535344
5hjb	5.68	4.7947226
5ti6	4.68	5.399507
5hvy	7.76	7.0878596
5uwj	5.7	5.699272
5hg7	8.4	7.636532
5f37	5.77	4.890629
5zz2	8.85	8.832642
5aa9	8.19	9.55882
5mwg	5.77	6.443261
5orx	3.51	4.6328745
5ty1	5.21	4.613627
6cz4	7.12	7.1853123
5sz6	7.0	7.761565
5kjk	7.92	7.9367623
5tbm	7.31	7.3719606
5izu	7.27	7.2323494
6g8m	5.38	6.771202
6bbx	6.67	7.4051476
6bfa	9.0	7.518777
5ipc	4.89	5.90349
5fbo	9.51	9.206473
5jmx	5.09	5.151526
6b5o	8.33	5.45529
5cu2	4.24	4.192707
5g46	2.6	3.5742621
6fi5	5.52	6.973063
6cwi	7.54	5.477846
5fp0	7.77	7.720132
5x26	8.3	7.822969
5h5r	6.21	5.6400433
5tku	9.8	9.831137
6equ	6.38	8.09432
6do4	7.68	5.606842
5mes	6.47	6.4803514
5nr8	6.76	9.242367
5xpl	7.7	9.92281
4r06	6.29	8.273003
5t8p	5.89	5.3789406
6f3g	7.16	6.8985567
5ne3	7.84	7.3943157
5uiq	4.26	3.7791238
5yy4	6.43	6.0046024
6czi	6.25	6.903427
5jur	8.52	7.6012735
5wii	4.49	2.3230562
5hi7	7.85	6.889612
5vc3	7.11	8.259244
6h7y	9.46	8.535133
6cf6	5.24	5.338208
5sz5	7.7	7.920666
6dzq	7.37	5.34311
5v1b	7.47	6.5656404
5ewz	6.34	5.217444
5twx	7.52	6.1830087
5w3i	5.8	5.5983753
6exs	3.44	5.200142
4py2	6.57	6.7178144
5t1m	5.82	6.2559214
5g57	8.4	8.360144
5anw	8.52	7.100586
6eed	6.09	7.369969
5vwi	4.84	5.372736
5xs2	8.3	6.1928763
5wle	5.72	5.657318
5e28	7.91	7.268944
5ncy	9.4	7.2774734
5wip	4.71	2.7136858
5h1v	4.0	5.212667
5tq5	7.23	8.574978
6bir	7.52	5.442336
4yh4	4.59	6.7789917
6di0	5.22	4.558257
5tqs	5.86	6.363818
5jfp	9.32	10.693734
5v40	5.8	7.181758
5iyy	4.77	3.5898452
5i9i	7.3	8.367582
6c0n	8.37	9.512472
5y97	3.6	2.9560113
5lli	7.05	6.0889025
6eqx	10.47	6.8411884
5m4u	4.89	7.0239296
5jv2	4.0	4.294034
5g5v	6.7	7.051756
5hu9	7.62	7.878591
5kva	5.14	6.044601
5zzw	5.51	5.2898083
5m7t	5.41	6.738927
6ffn	8.22	7.017687
5e8z	5.91	8.176607
5usy	7.51	7.4726887
5vb5	6.46	7.797015
5a0b	8.3	6.924554
5lwe	9.96	7.5236845
6aam	8.32	7.7106876
5fpi	4.14	5.2250757
6m8y	6.38	4.9540405
6dqb	6.49	7.215142
5u9i	7.31	5.8139477
5j0d	6.87	5.5625863
5l8t	3.55	5.644011
5adq	5.7	7.8413177
5cst	6.96	4.782114
5nx2	8.49	9.724282
5x4p	5.03	2.282401
5neb	7.77	6.9073973
5v0n	7.17	7.993647
5u14	5.34	6.7322025
6ced	5.82	4.854702
5kat	4.1	5.420473
5t6f	5.8	6.92286
5ygd	7.27	6.09579
5t2y	5.66	5.9048405
5y62	1.74	4.559305
5he0	6.82	7.8182683
5j75	6.82	5.894699
5uvc	8.21	6.0144415
6b5m	12.0	6.432753
6b5q	8.24	8.460991
5y2f	5.15	5.27042
5lyy	4.85	4.8492155
6cqz	9.64	4.1026115
5aan	4.15	5.357403
5a09	8.46	7.2346478
4lqg	8.89	9.50178
5wej	4.82	5.6642756
5tqe	6.72	8.29483
5v3y	6.72	7.187547
5a3s	8.68	6.887014
5yba	4.77	5.287323
5q17	5.25	6.730404
5sz3	8.6	7.858344
5orh	4.39	4.0313754
5t8j	9.0	7.150049
5qil	11.52	7.768729
5x74	8.64	9.26731
5oqu	3.61	5.4460926
5vse	5.97	7.142792
5ivy	6.44	6.389382
6gi6	6.71	7.1331644
4m7x	4.8	5.5167723
5f3i	7.1	6.5042915
5o22	8.0	6.122797
5uac	8.3	6.5959606
5lsx	5.92	7.558606
5xhz	6.49	3.9261682
6c4g	8.3	8.172798
5lgn	5.54	6.443497
6at0	4.04	5.0505557
5llc	9.52	8.770905
6e9l	6.04	6.7115355
5zz4	9.17	8.3690605
[truncated: 2,359 more rows]
