# Supplementary material for: An electron-density point-cloud framework for robust protein-ligand interaction prediction
Source: Nat Commun. 2026 Jun 11;17:7424. doi: 10.1038/s41467-026-74196-5 (PMC13408660; doi:10.1038/s41467-026-74196-5)
Supplement: Supplementary file 5 — Source Data [file 41467_2026_74196_MOESM5_ESM.zip › Source Data_rev/figure4/e/angles=105/2013.csv]

key	true	pred
1ps3	2.28	6.2096167
3d4z	4.89	5.455263
3ejr	8.57	8.095599
3l7b	2.4	3.093672
3g2n	4.09	4.369321
3ebp	5.91	5.402326
2w66	4.05	4.5649414
2wca	5.6	6.2271767
2vvn	7.3	6.195148
1gpk	5.37	5.8443146
1h23	8.35	8.491062
1e66	9.89	7.757657
3gnw	9.1	7.0862117
3f3a	4.19	5.332851
3f3c	6.02	5.2493057
3f3e	7.7	7.152236
2wbg	4.45	6.0212455
2j78	6.42	5.374423
2cet	8.02	8.122702
3udh	2.85	3.548256
4djv	6.72	7.2407637
4gid	10.77	8.269328
1r5y	6.46	6.7333736
3ge7	8.7	8.253822
3e93	8.85	7.637506
1q8t	4.76	5.5062284
1q8u	5.96	6.969533
3ag9	8.05	7.876712
2v00	3.66	3.9337015
3pww	7.32	7.2828712
3uri	9.0	6.9998016
2hb1	3.8	4.579137
2qbr	6.33	6.623313
2qbp	8.4	7.4477577
3fcq	2.77	4.1655197
4tmn	10.17	7.4955835
3pxf	4.43	4.8106184
2xnb	6.83	7.9173856
2fvd	8.52	7.098121
3ivg	4.3	6.4917326
3coy	6.02	6.402231
3mss	4.66	5.2521334
3k5v	6.3	6.1833963
2v7a	8.3	7.630986
2brb	4.86	5.5770373
3jvs	6.54	5.3820233
1nvq	8.25	8.4282
3acw	4.76	6.0348787
2zcr	6.87	6.543291
2zcq	8.82	6.831786
1bcu	3.28	3.8298965
1oyt	7.24	6.7179837
3utu	10.92	10.01511
3u9q	4.38	4.6515627
2yfe	6.63	6.6688643
2p4y	9.0	8.1556835
3uo4	6.52	7.488436
2wtv	8.74	8.655566
3myg	10.7	8.241167
3kgp	2.57	2.5398989
1o5b	5.77	6.130266
1sqa	9.21	8.144915
3kwa	4.08	4.151915
2weg	6.5	6.809136
3dd0	9.0	9.198434
2xdl	3.1	5.8174133
1yc1	6.17	7.4801598
2yki	9.46	6.8765955
1p1q	4.89	7.358511
3g2z	2.36	3.654477
4de2	4.12	5.1779857
4de1	5.96	5.275878
1vso	4.72	6.1463184
3gbb	6.9	7.165247
3fv1	9.3	8.960199
2y5h	5.79	7.138191
2xbv	8.43	8.634436
1mq6	11.15	8.999403
1uto	2.27	2.3980882
3gy4	5.1	4.54502
1o3f	7.96	7.5025606
2yge	5.06	5.868221
2iwx	6.68	5.7942266
2vw5	8.52	6.4537673
2ymd	3.16	6.44101
2xys	7.42	6.9802294
2x00	11.33	9.263748
3ozt	4.13	6.3369703
3oe5	6.88	6.7372146
3nw9	9.0	7.461008
3n7a	3.7	4.1611495
3n86	5.64	5.490421
2xb8	7.59	6.942649
3ao4	2.07	3.589878
3zsx	3.28	3.2503078
3zso	5.12	4.059936
3ueu	5.24	5.777808
3uex	6.92	6.6806574
3lka	2.82	5.549185
3ehy	5.85	7.0146747
3dxg	2.4	3.0495687
1w4o	5.22	4.0839195
1u1b	7.8	6.118622
1a30	4.3	6.2974024
1z95	7.12	9.178526
3b68	8.4	9.391243
3g0w	9.52	8.587938
