# Supplementary material for: An electron-density point-cloud framework for robust protein-ligand interaction prediction
Source: Nat Commun. 2026 Jun 11;17:7424. doi: 10.1038/s41467-026-74196-5 (PMC13408660; doi:10.1038/s41467-026-74196-5)
Supplement: Supplementary file 5 — Source Data [file 41467_2026_74196_MOESM5_ESM.zip › Source Data_rev/figure4/e/angles=105/2016.csv]

key	true	pred
4llx	2.89	3.764545
5c28	5.66	5.197714
3uuo	7.96	6.94384
3ui7	9.0	7.4119225
5c2h	11.09	9.286764
2v00	3.66	3.9295187
3wz8	5.82	5.233967
3pww	7.32	7.294195
3prs	7.82	8.827156
3uri	9.0	7.01274
4m0z	5.19	6.3573623
4m0y	6.46	6.1372724
3qgy	7.8	7.204937
4qd6	8.64	7.5248623
4rfm	10.05	8.381178
4cr9	4.1	4.1861362
4cra	7.22	7.0490556
4x6p	8.3	9.123198
4crc	8.72	8.506522
4ty7	9.52	7.8701334
5aba	2.98	4.421282
5a7b	3.57	4.931127
4agn	3.97	4.5771074
4agp	4.69	4.9026847
4agq	5.01	5.77701
3bgz	6.26	6.598319
3jya	6.89	6.2252493
2c3i	7.6	7.245246
4k18	8.96	7.7866564
5dwr	11.22	10.537619
3mss	4.66	5.25844
3k5v	6.3	6.1899366
3pyy	6.86	6.252466
2v7a	8.3	7.643441
4twp	10.0	7.3711967
3wtj	6.53	7.1772738
3zdg	7.1	5.741455
3u8k	8.66	6.4174786
4qac	9.4	9.447493
3u8n	10.17	8.132349
1a30	4.3	6.2877703
2qnq	6.11	6.375659
1g2k	7.96	7.7761416
1eby	9.7	9.158595
3o9i	11.82	11.629074
4lzs	4.8	4.857699
3u5j	5.61	6.1777062
4wiv	6.26	5.914648
4ogj	6.79	5.56612
3p5o	7.3	7.0480547
1ps3	2.28	6.222849
3dx1	3.58	6.054449
3d4z	4.89	5.413304
3dx2	6.82	7.0972676
3ejr	8.57	8.091416
3l7b	2.4	3.2817795
4eky	3.52	4.6342325
3g2n	4.09	4.378352
3syr	5.1	4.365116
3ebp	5.91	5.403409
2w66	4.05	4.57489
2w4x	4.85	4.160381
2wca	5.6	6.2147164
2xj7	6.66	5.3585024
2vvn	7.3	6.1959
3aru	3.22	4.3699617
3arv	5.64	5.9407268
3ary	6.0	5.5254307
3arq	6.4	6.7479563
3arp	7.15	6.5228624
4ih5	4.11	5.381718
4ih7	5.24	5.5751953
3cj4	6.51	5.5279884
4eo8	8.15	8.419742
3gnw	9.1	7.0803103
1gpk	5.37	5.849044
1gpn	6.48	7.4949636
1h23	8.35	8.307524
1h22	9.1	7.5095577
1e66	9.89	7.7670755
3f3a	4.19	5.278987
3f3c	6.02	5.2384825
4mme	6.5	6.6000423
3f3d	7.16	6.0936146
3f3e	7.7	7.165846
2wbg	4.45	6.005494
2cbv	5.48	5.3785677
2j78	6.42	5.389445
2j7h	7.19	7.5640574
2cet	8.02	8.12479
3udh	2.85	3.5638528
3rsx	4.41	4.8540697
4djv	6.72	7.245089
2vkm	8.74	8.716593
4gid	10.77	8.259554
4jfs	5.27	6.131437
4j28	5.7	6.3716493
2wvt	6.12	5.756014
2xii	7.2	8.733134
4pcs	7.85	6.0020304
3rr4	4.55	6.4688883
1s38	5.15	6.2332454
1r5y	6.46	6.733981
3gc5	7.26	7.0840554
3ge7	8.7	8.248661
4dli	5.62	6.070823
2zb1	6.32	7.834402
4f9w	6.94	6.779464
3e92	8.0	8.375107
3e93	8.85	7.6376743
4owm	2.96	3.9970903
3twp	3.92	4.503359
3r88	4.82	3.7147675
4gkm	5.17	5.4605837
3qqs	5.82	5.158573
3gv9	2.12	3.5795588
3gr2	2.52	3.677446
4kz6	3.1	3.805399
4jxs	4.74	4.394266
2r9w	5.1	5.016348
2hb1	3.8	4.5826855
1bzc	4.92	6.020043
2qbr	6.33	6.618721
2qbq	7.44	6.754655
2qbp	8.4	7.449662
1q8t	4.76	5.4955244
1ydr	5.52	5.903321
1q8u	5.96	6.98111
1ydt	7.32	6.0478806
3ag9	8.05	7.844514
3fcq	2.77	4.1816335
1z9g	5.64	5.811962
1qf1	7.32	6.314445
5tmn	8.04	6.8999925
4tmn	10.17	7.48103
4ddk	2.29	3.2130308
4ddh	3.32	3.898887
3ivg	4.3	6.5061054
3coz	5.57	6.0089
3coy	6.02	6.389378
3pxf	4.43	4.809399
4eor	6.3	6.839387
2xnb	6.83	7.9065075
1pxn	7.15	6.974373
2fvd	8.52	7.0949287
4k77	6.63	5.6405296
4e5w	7.66	7.4136987
4ivb	8.72	7.989846
4ivd	9.52	9.207928
4ivc	10.0	8.956993
4f09	6.7	7.405572
4gfm	7.22	6.6828437
4hge	7.92	7.3246336
4e6q	8.36	6.7732863
4jia	9.22	6.707615
2brb	4.86	5.5647454
2br1	5.14	6.310339
3jvr	5.72	4.655802
3jvs	6.54	5.391267
1nvq	8.25	8.442047
3acw	4.76	6.0404034
4ea2	6.44	6.8650026
2zcr	6.87	6.5671754
2zy1	7.4	6.107502
2zcq	8.82	6.840624
1bcu	3.28	3.8529701
3bv9	5.36	6.67319
1oyt	7.24	6.7010984
2zda	8.4	7.3267555
3utu	10.92	10.032428
3u9q	4.38	4.6642456
2yfe	6.63	6.6771555
3fur	8.0	7.3502083
3b1m	8.48	5.844471
2p4y	9.0	8.167849
3uo4	6.52	7.4868145
3up2	7.4	7.452898
3e5a	8.23	7.2366467
2wtv	8.74	8.651255
3myg	10.7	8.241042
3kgp	2.57	2.5461318
1c5z	4.01	4.207391
1o5b	5.77	6.14019
1owh	7.4	6.766308
1sqa	9.21	8.1594925
4jsz	2.3	5.327739
3kwa	4.08	4.1701937
2weg	6.5	6.811591
3ryj	7.8	7.6118097
3dd0	9.0	9.230846
2xdl	3.1	5.830016
3b27	5.16	6.9437647
1yc1	6.17	7.477775
3rlr	7.52	8.169901
2yki	9.46	6.8634253
1z95	7.12	9.154687
3b68	8.4	9.401974
3b5r	8.77	9.619482
3b65	9.27	8.75215
3g0w	9.52	8.580114
4u4s	2.92	4.9649363
1p1q	4.89	7.1520915
1syi	5.44	7.395209
1p1n	6.8	6.132064
2al5	8.4	7.236229
3g2z	2.36	3.5988507
3g31	2.89	3.419053
4de2	4.12	5.1945376
4de3	5.52	4.7787447
4de1	5.96	5.2597156
1vso	4.72	6.147342
4dld	5.82	6.9461174
3gbb	6.9	7.1567955
3fv2	8.11	7.698319
3fv1	9.3	8.963189
4mgd	4.69	6.402193
2qe4	7.96	7.381797
1qkt	9.04	8.352802
2pog	9.54	7.5561414
2p15	10.3	9.05438
2y5h	5.79	7.140834
1lpg	7.09	8.074259
2xbv	8.43	8.635954
1z6e	9.72	8.434153
1mq6	11.15	8.995668
1nc3	5.0	6.548419
1nc1	6.12	8.298741
1y6r	10.11	9.902047
4f2w	11.3	11.159828
4f3c	11.82	11.459942
1uto	2.27	2.3988757
4abg	3.57	4.122548
3gy4	5.1	4.544108
1k1i	6.58	7.033222
1o3f	7.96	7.4920015
2yge	5.06	5.8795595
2fxs	6.06	6.1142635
2iwx	6.68	5.785762
2wer	7.05	7.367342
2vw5	8.52	6.4593253
4kzq	6.1	6.3721094
4kzu	6.5	6.849682
4j21	7.41	7.2586203
4j3l	7.8	7.7720947
3kr8	8.1	7.695444
2ymd	3.16	6.4521837
2wnc	6.32	6.2257214
2xys	7.42	6.9756722
2wn9	8.52	6.0901546
2x00	11.33	9.243444
3ozt	4.13	6.3212886
3ozs	5.33	7.171403
3oe5	6.88	6.7543454
3oe4	7.47	6.30548
3nw9	9.0	7.4552135
3ao4	2.07	3.623974
3zt2	2.84	3.2000623
3zsx	3.28	3.243166
4cig	3.67	4.7100134
3zso	5.12	4.0709887
3n7a	3.7	4.151293
4ciw	4.82	4.9519033
3n86	5.64	5.5159974
3n76	6.85	5.467991
2xb8	7.59	6.9267635
4bkt	3.62	3.275198
4w9c	4.65	4.6306524
4w9l	5.02	6.070386
4w9i	5.96	5.6847267
4w9h	6.73	5.440891
3nq9	4.03	5.003497
3ueu	5.24	5.7786646
3uev	5.89	5.9639807
3uew	6.31	6.765621
3uex	6.92	6.68035
3lka	2.82	5.551323
3ehy	5.85	7.0270004
3tsk	7.17	8.312545
3nx7	8.1	7.819239
4gr0	9.55	8.504534
3dxg	2.4	3.0458977
3d6q	3.76	3.3392992
1w4o	5.22	4.090275
1o0h	5.92	5.1964083
1u1b	7.8	6.124274
