# Supplementary material for: An electron-density point-cloud framework for robust protein-ligand interaction prediction
Source: Nat Commun. 2026 Jun 11;17:7424. doi: 10.1038/s41467-026-74196-5 (PMC13408660; doi:10.1038/s41467-026-74196-5)
Supplement: Supplementary file 5 — Source Data [file 41467_2026_74196_MOESM5_ESM.zip › Source Data_rev/figure4/e/angles=105/2019.csv]

key	true	pred
4nxr	4.34	5.6528344
5es1	8.34	8.632422
6aom	6.2	6.717742
6eeo	6.43	7.064096
5w7i	4.95	5.619459
5fe9	4.68	5.2179823
6bdy	5.69	4.4438715
6d6t	8.21	5.660721
4z16	8.32	7.7833633
5j1x	5.52	3.502049
5m4k	5.66	5.498996
5l8c	7.0	6.586008
5aqo	2.85	3.055272
5aqu	2.98	5.0364113
5ixf	5.52	5.7651253
5mts	7.15	6.451367
5i2r	7.72	7.964204
5fap	8.0	7.466612
5t7s	4.1	3.4465194
5x62	6.42	6.244568
5hbs	7.73	6.8481836
5dhp	3.85	4.6074567
6fap	2.15	3.0564132
4z5w	5.81	6.7441874
5mlj	8.85	6.9830337
6dge	6.72	4.9455886
5ho8	5.96	6.653597
5os8	3.98	4.690695
6dh5	11.3	11.183344
6g38	6.62	5.1447225
6guh	7.59	8.053758
5cqx	5.33	8.647255
4xg7	7.49	8.101205
6ap7	5.34	7.165346
5yji	5.3	5.0031033
5itp	5.0	6.4250283
5vil	8.82	8.34774
5ofv	1.58	4.870245
6cd8	4.71	5.430798
5o1h	4.85	4.8276
5ni5	8.05	7.7536077
5npf	4.24	3.1604142
6fa5	6.75	5.9696045
5nra	6.91	9.559311
5lcj	6.64	6.5556498
5ml3	9.69	9.478074
5fut	6.45	6.533719
6ecz	6.57	7.6645503
5k03	4.74	4.560794
6cho	6.78	7.2344503
6hf5	5.17	5.054164
5elw	7.85	7.3527317
5tg7	4.53	4.253622
5m4f	7.89	6.739705
6b7d	4.28	4.2079554
5x79	4.92	5.7689233
5nze	6.39	7.917941
5sz0	9.1	7.7126226
5d6e	4.3	7.9916763
5trs	8.0	6.6211433
5ipj	8.89	8.67387
5g43	3.7	4.408018
5h63	5.92	5.7516484
6eol	7.43	5.7835283
5uv5	7.7	5.875469
5om2	4.06	6.4610395
5faq	5.28	8.521432
5ezx	7.06	6.45457
5z4h	3.02	6.5304832
5u13	5.41	5.7298903
5hvs	7.15	7.3178406
5l7g	7.8	8.745926
5j7q	4.58	5.4470806
5j5d	4.68	3.3622947
5fue	6.33	6.027381
5unj	6.62	6.8076897
5unh	9.46	8.533587
5kbh	6.26	5.336895
6axp	5.07	5.9203596
6eiq	6.42	5.9875093
5ey9	5.41	6.128784
5icv	5.62	6.5470076
5t9u	7.6	7.8144264
5t6g	5.96	6.8047395
5n24	8.92	7.370512
5xxk	8.2	7.9181423
5ekh	5.95	7.7948265
5n3y	5.03	6.7248845
6f29	5.49	6.5577126
4zsj	5.64	5.5691605
6gzh	8.27	8.492961
6hmg	4.94	5.068789
5duf	5.74	5.86577
5ofi	4.2	3.7706656
5nhh	8.95	9.143874
5ylv	6.82	5.892784
5kez	8.15	6.9086
5ntp	9.15	8.726898
5nfh	7.74	8.733898
5x5o	8.3	9.519524
5h1e	7.54	5.881855
5ti3	4.36	5.346214
6bec	4.01	7.6486783
5myn	4.52	6.90466
5u4d	6.33	6.950039
5nzf	4.03	6.8066044
6epz	7.14	5.3125315
5os7	3.69	6.8620133
5vij	7.61	5.9346666
5myv	7.51	6.545518
5dh5	9.64	8.400924
6ghj	2.16	5.1189756
5gmj	5.08	5.823429
6fhu	2.64	3.8046246
4ufu	8.0	7.484653
5wf6	7.83	8.381647
6h7b	7.48	6.587316
5xw6	4.91	6.3675404
5kly	7.21	5.470415
5yz7	4.75	5.801464
5hor	8.22	6.405854
6b1y	7.4	6.0829935
5lpj	5.0	6.061997
6hly	7.33	4.6515393
5vkm	3.55	4.500782
5yqw	7.51	6.8401585
5f1x	6.11	6.652444
4zyu	5.97	7.075637
6gh9	4.48	6.2877293
5f27	4.0	5.701719
5e3d	4.02	3.8616624
5fow	4.03	5.2118278
5jo0	7.3	7.6082783
5hkm	7.89	7.0545044
5ekx	2.03	3.298516
5v1d	6.7	5.512693
5a7j	5.2	3.9214697
5wvd	7.68	7.0112896
5m0d	6.09	9.375227
6fnt	4.68	6.2200804
5v8q	8.44	8.278977
4zx9	7.39	5.855827
5axi	3.92	5.3516216
5tho	7.64	6.6855955
5tdi	9.74	9.680103
5eyz	6.0	4.2868967
5n1v	6.19	7.2133894
6few	5.85	7.9493446
6iil	6.17	7.1623936
5x9p	6.89	3.61584
5aqf	3.78	4.9398727
5wqc	8.96	6.5645323
5hn9	4.3	5.798378
5u69	6.22	6.744668
6iik	4.91	6.9569316
5j7s	7.3	7.044294
5mwp	7.5	7.2555933
6eji	3.52	4.245899
5sz4	9.7	7.465002
5nyh	7.73	7.071437
5jsj	5.4	8.927477
5o4z	6.07	5.9006267
5f1v	6.85	4.5065823
5ye9	6.45	7.371191
5t70	3.99	7.4057703
5umw	4.23	5.9878855
6ami	4.52	5.282549
5ksv	5.22	5.526613
6aol	6.27	7.464161
5iaw	4.81	5.7658806
5w10	6.62	5.8190556
6h7j	8.62	5.856695
5mwy	7.0	8.404921
5oxm	1.3	4.675046
5eiw	2.05	4.755451
5qah	3.84	4.0549984
5m4c	7.4	6.6643057
5t9w	5.59	8.173548
5fpk	3.55	4.476264
5q10	5.2	7.9528704
5h1u	3.51	3.664383
5hva	7.07	4.6895494
5j19	6.6	6.1797647
5e8a	7.47	5.50345
5fdg	6.37	6.560974
6g8n	5.84	6.6061673
5tg6	4.55	4.8319783
5hyx	6.55	7.285922
6fuh	3.77	6.8522387
5mo2	3.84	3.762618
5g17	6.7	6.098007
5hk9	6.54	6.8689003
5lwd	6.24	5.918687
5ztn	8.3	6.920435
5wfc	4.9	6.485197
5kpm	7.82	6.9317226
5ty8	5.46	3.831463
6am8	4.89	5.4213896
5nw1	6.6	5.749873
5vex	4.63	6.4840264
5u9d	9.26	8.436516
5jmp	7.17	6.882715
5lgq	7.05	5.641762
5tkd	8.15	7.4605865
5a4t	5.89	5.14999
5kls	6.71	3.5921202
5d3j	5.24	6.441495
5i24	7.42	4.89367
5j82	6.0	7.0079303
5ioz	4.96	5.469691
6e2n	7.9	8.163775
6f8w	4.64	7.4410696
4ui7	7.36	7.192857
5jr2	7.57	7.435248
6gmd	3.69	6.9341993
6bw5	8.25	6.3267946
5w6o	6.28	9.328755
5ecv	6.77	5.797475
5vl2	8.42	6.2173777
5ouh	5.67	7.1492987
5f2r	4.28	6.658739
5x13	5.21	5.0959654
5jog	8.24	6.555929
5uf0	3.8	4.6472363
5mqy	7.11	8.119167
5h13	4.94	7.57601
5nar	6.3	7.005784
5g1n	7.77	6.5673532
5d26	6.09	6.415021
6cks	7.82	7.3557854
5n53	2.55	4.874544
5l9g	7.7	5.986952
5llo	9.4	7.933541
6eqw	10.65	7.507406
5iw0	7.22	7.297024
5t2i	8.7	8.034747
5eol	9.52	8.230167
5q1f	7.14	8.047383
5vlp	6.08	6.4899473
5mme	5.85	5.7137966
6biz	6.57	6.658149
5uex	8.82	7.195053
5fho	6.67	7.4464736
6bny	6.4	6.6632137
5ho6	6.69	7.3439307
5jc1	6.82	7.3171415
5zia	6.52	7.3090124
6e99	6.0	7.0800343
5eq0	5.92	5.6070333
5f1h	7.85	7.583823
5y8z	6.21	5.411969
5icp	8.42	7.8218884
4ydf	5.1	6.551102
5ewy	4.3	5.542022
5gmp	9.1	7.2123184
6dud	6.59	8.288829
6d6u	8.21	5.325022
5hz8	6.4	6.671695
5eie	7.64	7.385416
5t8o	6.51	6.091115
5tr6	8.49	8.380741
5vja	6.59	5.8121862
4muk	6.6	5.7528963
6fim	5.85	7.9565115
5i3v	7.8	7.6464777
6eqv	6.62	7.638773
6dh1	10.58	10.228727
6h5w	10.8	7.8168488
6b1x	7.4	8.360703
6emh	6.08	6.3532257
5f3c	6.05	7.2424326
5nkk	5.0	4.118469
5ywy	7.23	6.525136
5v8p	4.99	4.6868486
5kbg	6.11	5.2680964
5j4n	4.25	4.628452
5tuo	6.49	5.1328363
5qc4	6.82	6.427205
5mft	7.47	6.717106
6ap8	5.1	6.504411
6e0q	8.1	5.710429
5ody	8.4	5.826456
5t1k	6.28	7.060725
5uc4	6.46	8.373199
5qck	7.64	8.392458
6hjk	7.6	8.947064
5i8g	7.52	6.5806303
6c0s	7.05	9.732321
5vc5	7.96	8.824027
5jf6	7.21	5.339025
5epp	4.16	4.879649
5y7w	7.7	6.1852083
6f5u	3.54	6.5195227
5k4x	6.42	3.9803238
5xvg	8.05	7.9306946
5nzq	2.03	3.0567343
5czm	8.32	9.012043
5mge	4.06	4.1762953
6gg5	3.65	5.01638
5up0	6.34	7.4584312
4rqi	4.91	7.2198906
5y3n	7.1	7.659576
5fpp	4.0	4.655123
5idn	8.59	7.8317294
6f6d	4.1	7.0930448
5t6p	6.06	6.4781427
5fbe	4.85	7.117965
5cin	7.74	7.7228928
5mxq	5.72	4.1780033
5nn4	1.94	4.2351365
5iu7	8.96	8.30433
5up3	7.9	7.5536127
5o0b	4.18	4.508217
5jqb	2.22	6.2814417
5mja	6.66	6.806573
6eqp	5.96	5.2583923
5ev8	5.22	6.7480617
5qab	3.65	3.8938599
5jf4	7.19	6.401843
5o48	4.7	6.785799
5k0t	5.78	7.496399
5i7y	7.28	6.356753
5tzx	7.28	8.494939
5heb	6.1	5.26991
5f5i	6.02	6.323839
5vgo	8.7	8.350669
5h7h	3.77	5.7540927
5mnn	3.84	4.139258
5zag	6.97	5.649912
5ekj	6.0	6.528022
5ul5	6.97	6.2280536
5iua	8.82	7.7976017
5za8	6.29	5.4849577
5ut0	5.88	6.8699074
5vdo	3.3	5.6947575
5gic	6.48	8.782938
5knu	5.55	5.1146927
5g5f	5.28	3.7820225
5h8e	11.2	8.330587
5lyn	5.04	4.551569
5fsb	2.22	3.1531029
6au9	5.96	5.6427097
5yof	5.82	6.047103
4zsh	7.05	6.3198514
6f90	6.0	5.864534
5wyx	6.66	6.103673
5gjd	7.92	7.4884696
5olk	6.0	4.3822374
5e89	7.85	5.390627
3x1k	3.59	5.79383
5em3	3.7	4.3067107
5ko5	4.57	3.2819207
6dvn	7.85	6.5323925
5oq7	6.49	6.4991207
5njx	4.15	4.613044
5tg2	5.49	7.186489
5eoc	7.52	6.907431
5lck	8.1	6.5481873
5i7x	7.28	5.852678
5yzc	5.52	5.441386
5hbn	4.89	4.63282
5jq9	4.65	5.9350767
6cnj	8.11	5.973564
6f8b	5.21	5.0135765
5or9	4.06	5.0403986
6e9a	11.92	10.492926
5ek9	7.33	6.955191
5ml0	6.3	6.6247363
5wb6	10.7	10.051447
6agg	4.07	3.3965502
6b7c	5.14	4.8706007
5y9l	5.72	7.3746614
5epl	7.03	6.1819725
6cq4	4.85	6.2908525
5wuu	6.09	5.524746
4zyv	7.66	7.4985914
6gw1	5.14	6.913946
5kxi	7.74	6.606455
5mxf	3.59	3.1779299
5qad	3.77	3.3673365
6fmp	5.64	7.2648582
5o9o	4.89	5.6019106
5jjs	7.32	6.994916
5i40	4.86	3.1348355
5h5s	5.09	6.543081
6dq4	4.92	7.1312146
5un9	7.68	5.059679
5ia1	6.28	7.610706
6dk1	7.65	6.8986187
6ay3	8.02	7.02812
6fii	8.02	4.866847
5j2x	7.74	6.7072725
6gr7	5.5	5.3106365
5law	7.1	7.782024
6fbv	6.52	9.747675
5aac	8.89	8.413507
6bin	6.34	6.0872135
6b8y	9.66	8.086872
5xup	5.25	5.42741
5l4f	5.89	4.3809347
5lud	3.61	2.6341207
6ma5	8.1	6.9465027
5ujv	3.6	5.0875034
5i38	3.42	3.2284553
5t9z	7.19	7.2724953
5urm	5.28	5.3968673
4uja	9.05	7.3938193
5nud	7.49	5.633957
5dyt	7.6	6.711772
6ba7	8.15	5.2676096
5wbk	6.03	5.6596537
5d7a	7.68	7.3970456
5fwj	7.89	5.8420873
5khk	6.39	7.2550187
5i9x	7.52	8.680852
5j8z	8.3	8.334047
4qna	4.64	4.3372583
6bjo	6.29	6.342898
6ay5	7.16	6.7286654
5hv1	4.1	6.417062
5m57	4.92	6.7354975
6bsl	9.0	7.5005817
4yxo	7.04	4.2745657
5e88	7.19	5.739152
6guk	6.15	6.9891725
5n8t	5.74	7.282852
5owl	5.92	6.801568
5org	8.4	6.3861113
5ovv	4.48	6.0689883
5ugc	7.89	7.4615164
5lwm	8.87	8.465565
2n06	4.92	6.3793178
6bq0	7.34	6.655005
5c4k	4.56	5.550822
5aqv	3.43	4.8756933
6df4	7.64	6.3777637
5g2b	7.0	6.9470634
5za9	6.74	6.6950574
5maj	7.46	8.873518
5nxg	8.55	7.3640575
6afl	7.0	5.5356674
6ey8	5.81	6.1608496
5mhp	7.82	8.503194
4zyw	7.17	7.205776
6gf9	6.39	6.3806763
5wfm	6.52	5.920747
5qaq	3.54	4.2336845
6g9h	8.4	8.641312
5dtt	3.51	3.383738
5kbf	8.92	7.246723
5vd3	5.55	7.3070126
5zwh	8.72	9.246885
5xyf	5.98	6.263227
5c2o	4.55	4.8872423
5k0m	8.82	7.0979652
5t66	8.43	6.257318
5vdk	7.57	8.1876545
5ldm	3.86	4.6575317
6ge0	8.68	9.28427
5j3l	4.8	5.948555
5j41	3.7	5.8683867
6gg4	3.69	3.9004421
6b98	4.65	4.350623
5k8v	6.34	6.3708973
6bmv	4.68	5.89388
5ad1	7.24	4.25105
5otr	4.92	5.568838
5yg2	6.89	6.8297443
6b1f	8.72	5.946721
6gxa	4.22	6.536539
5wcm	4.0	4.2148285
5idp	7.35	6.994113
5ks7	5.32	6.1531696
5lhg	5.6	7.4559803
6afa	5.49	4.057248
5ws3	8.96	6.462088
5luu	5.06	4.609913
6b5i	5.96	7.3199024
5ni7	7.7	8.210658
5t6z	4.21	6.2397356
6hvh	7.33	8.515341
5hna	4.23	6.801525
5mxo	5.27	6.866474
5u4f	6.33	7.209937
6gl3	7.96	6.758686
5dva	3.55	3.7634938
5otc	4.71	6.1060867
5n8v	6.68	6.8347063
6cea	3.14	5.305979
5wa1	4.17	4.78021
6afh	6.12	5.1044497
5tca	7.72	6.3916316
2rvn	6.77	4.316532
4yxu	7.24	5.6645193
5w7x	4.1	5.271381
5wre	6.41	5.1043134
6duf	8.14	9.510517
5w1w	5.52	6.501478
5mi7	7.11	6.583397
5eqy	8.0	7.211514
5i8p	6.73	7.522767
5gof	4.05	6.090082
5j9x	7.77	7.0947943
5lws	3.94	8.235879
6evm	2.82	4.6662073
6ftn	6.7	9.243454
5o58	6.72	6.4574485
6f92	6.4	6.2085066
5cuq	5.92	4.7492666
5tkb	7.89	9.008104
6hdq	7.0	6.888049
5gvn	7.05	7.187317
5d47	7.0	7.5195484
5os3	2.43	3.9033666
4zsg	5.0	5.417772
5n9r	5.59	7.368614
5t90	6.68	8.102339
6afr	7.15	5.3942995
6aff	5.41	4.2531023
5gr9	7.48	6.82504
5jim	3.99	6.7528014
6beb	3.61	7.2042294
6alz	10.42	7.299822
5lvr	3.6	3.7660484
5ocj	4.82	4.742487
5nne	4.71	4.3745327
5ggp	3.3	3.9033434
5ekm	6.32	6.7219815
4xhe	10.3	10.357954
5un1	5.8	4.02886
5mz8	2.31	2.0823267
5q1e	6.92	7.186052
5eym	7.6	8.557777
5tci	6.88	7.1106405
5nkh	7.59	8.291025
5xjm	9.37	6.097954
5lx6	5.72	5.8177056
5jbi	6.92	6.198944
5vr8	6.87	5.3183246
2ndf	4.23	4.3377476
5vcw	5.96	7.91531
5ng9	6.72	5.9778852
5t2d	9.1	7.4551015
5t2g	8.1	7.777078
6esj	5.68	5.518443
5fls	3.04	2.737452
5ldo	3.75	4.483065
5a0c	9.27	7.80025
6g2l	7.17	6.145995
6fav	5.33	6.3707776
6fuj	4.3	5.934366
5vqs	5.7	8.771726
5km5	6.92	5.3523207
5mrd	4.44	5.76427
5n16	5.3	5.43542
5yc2	4.94	5.537117
5ett	6.23	7.5182457
5yg3	7.85	6.5136166
5cpr	7.56	8.249568
6c6o	8.3	4.9708405
5kma	4.71	4.6918354
5u51	4.92	4.719417
5wei	5.7	5.0394006
5jcj	4.42	5.6308155
5eak	9.3	8.033549
5swf	6.26	5.6812725
5mqv	8.1	8.420178
6czd	3.85	4.7437587
5em9	5.57	5.406372
6g4m	6.6	6.231231
5g1a	6.57	8.049724
5eec	7.1	6.328457
5ix0	6.28	8.415197
5y93	5.64	5.73855
6fhk	7.51	6.9952307
5mw6	4.73	4.9365196
5khi	6.77	6.930445
5i59	6.95	6.7486706
5to8	8.51	7.405392
6eqs	6.43	8.386633
5mxr	5.21	4.5912066
5l2n	5.55	6.6047573
5i7u	8.77	8.532294
5egu	5.85	6.64654
4wz6	5.6	4.1787834
5zkc	8.19	6.019904
5in9	6.36	6.607299
5t8e	9.14	8.028922
5aqq	3.1	2.9770818
5o0j	4.77	5.497394
5e6o	4.11	5.3118906
4zki	2.92	5.4974804
5oug	2.77	3.71323
5owh	5.92	8.065048
5gg4	5.82	5.126208
5myd	4.86	4.783495
4tvj	7.91	7.4282436
5fun	7.59	6.406666
5vcy	6.57	7.3898263
5aeh	7.43	8.052674
5nhp	7.64	8.2236395
6ccs	3.64	4.332426
6bfw	6.66	6.3462834
6bbs	9.89	7.676733
5ngu	7.44	7.976573
5qbv	6.37	6.823081
5kr0	9.15	7.9719877
5exx	5.39	5.6315503
6guf	6.65	7.4499197
5mmn	6.7	6.401376
5mgm	3.3	3.7448354
5jer	3.7	5.86487
5b2d	4.25	4.3721337
5kh3	4.22	6.302511
6ceh	7.44	7.8514166
6f6s	2.89	4.3431654
5u0w	4.24	4.0632257
5mys	4.3	6.2516384
5jiy	6.27	5.3376904
5wbq	5.83	6.2778144
5eps	4.42	4.2126384
6ayh	5.57	4.068366
6fdu	3.69	6.958412
5l6o	8.22	5.3949633
5lle	10.22	7.6793866
6fob	7.63	7.6691194
5jnn	5.35	5.8780155
5fnc	4.11	5.667245
5xg4	5.15	4.929578
5qai	3.82	4.3210053
5xmx	7.24	7.2602277
6g3v	6.04	6.6889
5aqh	2.46	2.7041793
6eo9	6.8	7.0373955
5a8y	9.77	8.524326
6m9d	7.35	6.425828
6gjm	3.58	3.1914659
6mxe	4.26	5.2474155
5l4j	4.28	5.745646
6ggv	7.54	7.692768
5ggn	3.66	3.4470186
5zwf	8.74	8.600425
6euz	4.18	7.017639
6bkx	6.39	6.793273
5tef	5.4	4.2875557
5f4u	7.02	7.154007
4yk0	3.74	4.484146
5vqv	6.4	8.421185
5yyb	6.56	4.2471685
5lz7	6.28	6.015334
5tzf	5.8	5.9456854
5qaz	3.4	4.5503063
6bnl	6.96	7.5004606
5ovr	4.57	5.3082376
5hcl	2.22	2.6285596
5v9p	6.14	7.2834206
6h34	9.3	8.713951
5hey	5.66	5.180501
5f3z	4.54	4.880261
5ioy	5.22	5.4928923
6f3b	6.56	7.163637
5yu9	6.74	7.0599184
5uv1	5.62	5.856949
6b16	7.49	7.533273
5fh8	6.77	5.8446393
5enh	3.72	3.8563428
5mpz	4.07	4.070377
6hvi	6.42	7.1423817
5fq9	6.48	6.905466
5l6i	4.35	6.677162
5mym	5.41	7.960311
6b5r	8.77	5.294873
6bij	6.05	5.622615
5kau	6.52	7.374774
4odq	4.47	4.6210966
6f22	8.7	6.6652565
5k0j	7.12	6.681533
5zla	4.3	3.9616196
5q1h	5.1	8.271011
5nz4	6.28	7.9928885
5mkj	4.31	6.729183
5ulg	6.72	6.2121825
5yjm	7.68	8.030545
6grp	5.48	5.3220615
6cfd	7.86	8.435568
5tzo	5.23	4.4561987
5d4a	5.85	6.1309624
5mlw	5.03	6.502248
5nrf	6.79	9.407106
5l8a	4.91	6.0995073
4zy0	8.04	6.5803046
5j7g	7.24	6.904812
4xek	5.66	5.8777614
5jf2	7.89	5.8625603
6h1h	6.17	6.096076
5gvp	6.78	7.600057
5u4e	6.35	6.4996114
6bu1	7.22	5.308174
5ou1	6.07	5.843554
5qak	3.66	4.3856735
5dxu	8.4	7.122957
6q3q	4.45	4.906776
5d3p	5.13	6.466664
5bpp	4.8	5.930099
5q14	7.68	8.116285
5mzg	6.86	8.437725
5vew	5.15	6.1577787
5vll	6.37	6.30181
5ul6	8.22	4.4873447
5joh	5.96	6.6285553
5k0x	8.36	6.8839755
5jv0	5.96	5.222067
5qb3	4.31	5.9408884
5ml8	8.1	7.977062
5i4v	8.52	8.081991
5vt1	4.3	5.7231507
5qa8	3.77	3.4235814
5qb2	4.15	5.812027
5ema	5.23	5.3227205
5dh4	7.24	6.350361
5er4	2.76	5.047862
5c4l	5.64	4.7809415
6fui	4.46	6.4605303
5k0c	5.96	6.634037
6g15	5.37	6.340127
5aqg	4.51	4.657155
4xk9	9.07	11.303162
5wo4	10.0	7.718057
6eij	5.77	6.3963675
4uc5	5.48	4.484735
5vcv	6.82	7.822969
5ar0	6.14	5.8084025
5myx	8.16	7.959874
5svk	8.48	5.500063
5w88	4.52	5.1446266
4ui5	6.78	7.560537
6gjj	3.7	2.977596
5di1	7.68	7.398979
6min	3.91	3.52398
6g5j	6.7	7.0179763
5aa8	8.07	9.825945
5jha	5.9	7.431038
6gzm	8.26	8.244001
4r5w	7.13	6.290687
5k4z	6.15	5.2610497
5loh	5.04	8.438666
5ivc	5.92	6.992114
5wzu	7.0	7.1793222
5a7i	5.26	6.7463903
5j79	8.52	7.217328
6g97	8.38	9.271314
5ick	5.01	5.374897
5ab1	5.42	7.0322585
6cw4	2.82	7.096938
5cuu	4.37	5.723921
4w9x	7.4	7.51086
5aei	8.96	6.5127163
5exl	8.43	7.307789
4zt3	8.0	7.9095144
6cq0	4.46	6.8761597
5nvz	6.77	5.957281
5d3c	10.4	9.3604355
5n31	5.79	7.0506897
5chk	5.39	5.687709
6b97	6.63	5.7611713
5vo6	9.05	8.179701
5lso	5.85	5.7819505
5w7u	8.05	8.517624
5vb9	5.89	8.139507
5f25	5.04	5.4319572
5j32	5.08	4.2069473
5td7	5.77	5.6011996
6fmj	6.12	5.348748
5uyu	9.51	9.409618
5w0i	8.85	7.4705667
5uey	8.29	7.1217594
5fb1	5.92	6.7691216
6ehh	7.49	8.206522
5f5b	3.95	7.561251
5hx8	10.0	7.184266
6dlx	3.32	3.1015997
5wxf	4.48	7.2784367
5f2p	4.43	4.0709324
6fut	4.7	7.233629
5vsc	6.29	7.05079
5er5	3.67	5.2993674
5qae	3.62	3.1873317
5trj	5.92	6.8387823
4y24	6.66	5.119174
5eel	6.08	5.2370377
6ezi	5.31	5.240058
5f1u	6.4	5.884562
5vo1	8.15	6.851189
5u0z	6.19	5.7239556
5aqn	2.77	3.498735
6dh7	9.88	9.712516
5h85	4.7	5.2681656
5g60	6.52	4.867502
6elo	6.29	7.2205267
6f4n	5.22	4.3024197
5u0e	5.11	4.2729807
5fb0	5.47	7.095149
4znx	6.62	6.009331
5tqf	8.3	8.024332
6ayq	8.19	10.643486
5yyz	4.18	5.33565
6ek3	6.48	6.3506503
4yjl	5.96	7.084732
5gjg	6.21	8.497946
5m0m	8.22	9.260374
5zh3	4.67	5.692126
5cqt	6.91	6.4875703
5e73	4.64	5.2801466
5t18	9.3	8.679165
5i86	6.28	6.6108313
5lgt	6.51	7.86532
5odx	6.71	7.5707927
5nib	7.72	8.695797
5u2j	5.92	5.6250505
6g6w	9.7	8.269351
5nu1	9.0	7.8565483
5kgx	4.8	5.906272
5k8o	5.96	6.002326
5xzr	5.49	6.3762574
6cjy	7.64	6.1638145
5u49	6.14	6.3977337
5toe	5.6	6.4371815
5mra	8.0	4.0292425
6boy	5.74	10.100096
5yfs	4.86	4.503351
5mnx	2.48	3.4379504
5xgl	6.88	7.7662344
5h09	5.88	8.609198
5ehv	3.08	5.081827
5q0n	8.06	7.597366
5d75	6.7	7.832676
5lt6	5.41	6.3547044
5igm	7.38	7.100788
5ny3	7.47	6.8200574
6cqt	9.64	3.9206715
5mrb	6.33	7.99899
6bu3	6.55	5.219394
6f6u	4.8	6.595971
6asu	5.21	6.111644
5ml2	7.89	7.1741743
5x9o	5.3	2.9142246
5fng	2.96	3.6940217
5tuq	6.35	7.5022717
5v7i	7.18	5.6623173
4uw1	7.72	6.569314
5n0e	8.44	7.7677712
5fdz	5.17	6.0215607
5eng	5.85	6.1661825
6hm2	7.33	4.7606597
5vqx	6.32	9.071057
5nkd	7.59	8.100477
5h08	5.96	5.1693077
5jr6	4.69	7.0749454
5sz2	8.7	4.580105
5qcn	8.22	7.645055
5f74	5.12	4.4297566
6q6y	6.0	6.115945
5e7r	7.6	7.868865
5mtv	4.11	4.955717
5vpm	8.8	7.2760773
5xsu	6.74	8.704949
5twg	6.17	4.205492
5k4i	8.51	8.817014
5qag	3.7	4.48017
4z8d	5.22	6.41227
5lz8	6.01	5.2282677
5ybi	3.49	4.745224
5t4b	9.38	8.859968
6c0r	7.51	9.514225
5v1y	8.15	7.880895
5aqj	2.68	3.5179806
5ee7	9.21	6.3860755
5n1y	3.22	6.5132613
5iez	7.64	8.0809555
5bns	7.02	7.947779
5fsn	5.77	5.8815928
5mg2	7.77	6.117262
5i29	7.82	5.6532516
5kde	3.89	4.1879706
6apv	6.96	7.2288036
5zkb	8.7	8.254377
5ei2	7.34	7.119579
5nfa	5.25	4.6892157
5tq3	8.66	8.742628
5vih	7.49	5.893833
5iay	5.8	5.098301
5qa4	3.77	3.690796
6f6n	3.02	6.7423363
5da3	7.1	8.260129
6gy1	6.3	6.072293
6gvz	6.4	5.721633
5fb7	7.89	6.726452
5ofw	2.8	4.058137
5wf7	4.01	6.1752534
5i9z	8.05	7.5178747
6dj7	8.72	9.913458
5q1a	8.02	6.735187
5z7b	4.89	3.4805746
5g42	2.3	3.7987573
6chp	10.12	7.6934013
4ybk	7.82	8.506107
5qcl	7.96	8.291784
6a6w	5.43	6.2018337
5fky	8.33	5.4572773
5ih2	5.76	5.187866
5xmr	7.61	7.6209917
5jhd	4.52	2.7392225
5etk	5.82	4.9201927
5vzu	5.57	4.555847
5juz	5.52	5.4367685
5npc	4.0	4.2658587
5wac	7.42	7.8996534
5fcz	4.2	4.977253
5oq5	7.7	8.105682
6ft9	6.96	6.610133
5oku	6.26	4.189418
6hm4	5.67	5.928596
5fl1	8.49	6.4334545
6c98	4.1	4.957095
6dxg	4.85	5.525189
6g2n	7.14	5.660305
5klr	7.72	6.548348
5y94	6.79	5.1464043
6bl2	7.39	7.5603333
6g0z	5.32	6.036521
6ft8	7.36	6.324357
5cr7	3.1	4.412922
6cze	4.03	3.9255128
5n8e	5.33	6.3719244
6dh4	11.3	9.819758
5ltn	5.27	5.0533333
5x4o	4.06	2.6237965
5o1b	4.7	3.4764552
6hjj	5.77	8.57123
5t2p	5.72	5.942298
4w9w	7.48	7.3433647
5hff	6.3	5.6219115
5dts	3.55	3.912126
5fah	6.15	6.7320805
5uit	8.34	7.6233487
4zv1	5.24	7.2127047
6fdt	4.3	4.04935
6chm	3.7	5.318334
5th4	2.85	3.6769948
6fo8	7.74	7.9104958
5zms	5.23	6.40991
5fqs	7.36	7.7705827
5i2e	6.64	6.9454217
5ets	5.91	6.7655163
5e0h	5.62	6.274374
5h15	5.8	6.821439
5oje	5.21	6.0145855
5uv2	4.4	5.498426
6flg	7.52	6.8680935
6df2	7.24	5.247967
5k0b	6.05	6.4413643
4wn0	3.22	2.8733768
5emk	7.89	7.147579
6h3k	7.96	7.9033575
5yjk	6.09	7.498317
5lpl	4.92	6.20907
5kgn	9.03	7.0951433
5yvx	5.89	4.912714
2n1g	5.64	5.712262
5upf	8.6	8.427448
5id0	5.77	6.324461
5ypo	7.1	6.0910616
6fjm	6.24	6.171908
5u62	5.89	7.4834127
5l72	6.8	8.914028
5h5o	6.56	6.9296656
4mul	6.21	7.1199074
6dq5	5.19	6.329624
5mfr	4.3	4.8367767
5ime	8.34	8.138227
5w6e	8.04	7.516216
5qam	4.0	4.155584
4zjc	8.96	6.803959
6f4w	5.53	4.0122995
5u7k	8.15	8.04893
5t97	7.77	8.054642
6f20	4.31	6.513051
6eya	7.48	7.072388
5lgs	7.06	6.8959246
5mjb	8.52	6.8940353
5t27	7.1	7.065757
4xtm	4.57	3.693186
5laz	8.4	8.748804
5ye8	3.0	3.855727
5dpx	4.46	6.103634
5jg1	8.72	10.916172
6d50	5.05	4.8369756
6eln	6.05	6.4221325
5edb	7.0	5.7112036
5ovc	5.96	5.2915907
5k4l	7.3	7.113246
5o1s	3.65	4.105562
5j7b	8.3	8.257678
4ze6	2.48	3.8218994
5vzy	8.49	7.287288
5ukk	6.21	6.8845463
5j8x	8.8	6.274538
5a3x	6.1	5.967559
5ijp	7.15	4.7699013
5sy3	4.37	5.519498
5koq	9.24	7.861641
5h19	6.49	8.746571
5hx6	8.0	6.554006
5muc	6.04	6.571101
6b2q	8.05	7.906752
5svy	6.13	5.694801
4odl	6.95	5.4895697
5ugg	6.42	6.62742
5ufr	8.7	6.6601467
5mgg	3.3	3.7252147
5db0	7.43	7.9863143
5vlh	6.8	6.418093
5csd	7.89	6.549343
5mw3	6.62	4.9477105
5vqt	5.74	8.211596
6djc	6.63	6.5047584
4zj8	9.26	7.197317
5eqp	5.4	6.343111
5v42	6.62	7.157629
5nf6	7.46	6.3405175
5jrq	6.77	7.87296
5lne	4.76	2.4106832
5m6f	6.66	6.2356963
4wnm	7.59	6.6562138
6e86	5.09	3.55342
5b5g	5.25	6.3783536
5zt1	4.67	5.3812113
6exi	5.05	4.69427
5nwb	7.8	6.788041
5mny	1.31	2.9746711
5xo2	4.03	4.440224
6csp	8.52	6.1453013
5w5u	7.19	7.4224424
5g61	6.4	4.8058863
5n49	6.33	6.888114
6bhh	3.76	5.747682
6f9g	5.7	5.8873415
6fa2	6.66	5.234233
6g4n	5.64	5.890377
6fr2	7.92	7.026602
5g5z	5.66	6.0691767
5zo7	9.0	6.669613
6bgx	6.33	7.4072742
5nxq	6.49	4.914569
5oh9	3.86	4.254135
5ukj	7.16	7.9431076
5v3x	6.59	8.118101
5m7u	8.1	8.20666
5fnf	3.15	5.3435335
5vds	3.3	5.03957
5ufs	8.49	8.8441105
5gjf	6.59	8.504839
6ej4	6.8	6.483871
6apz	6.82	4.946645
5jhb	6.06	7.393239
5zwi	8.64	9.534264
5etl	4.64	5.4032736
5ur6	7.06	6.685138
5ful	4.74	6.7756057
6e9w	6.55	6.970558
5uoo	8.85	7.8056965
5n87	9.25	7.9403296
6esn	8.05	8.276278
5kr2	8.48	7.794459
5aip	2.82	3.8273365
4yh3	4.59	6.0474124
5sve	5.74	5.757652
5edl	8.35	6.906364
5may	6.48	5.5757637
6fzu	3.67	4.1157703
5mav	5.48	6.197055
6d5e	6.85	7.1512194
5anv	9.3	8.838348
6htt	6.66	6.5645666
5my8	7.14	7.712859
6dnp	5.18	5.819165
5ndd	6.46	6.4435463
5wbz	6.41	6.575246
5w6t	7.57	7.240383
4j59	5.85	5.9322324
5e80	8.3	8.155062
4mue	6.7	6.4474826
4qmq	6.59	7.299261
5dh3	7.42	7.319529
5jzi	4.8	5.8389626
5f32	4.94	6.3159447
5wg9	5.59	6.3608313
6fyv	7.96	7.5548253
6apw	6.17	6.851185
5sz9	4.42	5.062458
6b27	5.03	5.0266886
6b1o	8.51	7.927563
6cdc	5.6	6.046182
6dne	7.48	5.7126675
6cn6	8.3	8.830425
6c7x	7.19	8.057194
5fdp	6.51	8.029912
6htz	6.74	6.734648
5nwg	6.18	6.980077
6msy	7.0	3.6394997
5yve	6.48	6.6361647
5huy	5.03	7.0364857
5iee	4.94	5.0616364
6hvj	7.55	8.071437
5hdu	9.0	8.728266
5z68	5.89	5.5238013
5l6h	6.62	6.440089
5l26	5.35	4.6130114
5svi	5.17	5.625988
5n9n	9.39	7.562853
5qaw	3.4	4.965665
4yyt	6.38	6.8461018
5cxi	6.55	7.379776
5nt0	6.55	7.1036353
5z9e	3.48	4.9145074
5kyk	5.8	7.214206
5ye7	5.46	6.7439394
5vfm	3.82	4.0104904
5q0z	5.85	8.653357
5c1x	5.75	6.7382092
2mwy	6.82	7.065217
5naw	7.3	7.2187366
5evd	5.0	6.2544594
6mjf	5.16	5.67218
5vo2	6.81	6.905856
6hti	7.01	7.335932
5ux4	7.05	8.150942
5gu4	5.47	5.6389394
6b3e	6.99	7.6535707
5g1c	6.85	7.7948365
5v35	6.96	5.547768
5lkr	5.48	5.3206034
5kpl	6.29	5.938697
6cd9	4.42	5.5721045
6c5t	6.97	6.4266176
6bl1	6.96	7.1315866
5oul	3.3	5.578375
6bgu	6.28	6.992161
2n27	6.55	4.993549
5om9	4.25	4.7382
5yc3	4.85	5.5477724
5j5x	11.02	8.318949
6gfz	5.51	5.319846
6dil	8.12	10.1626215
5orr	3.77	3.7805796
5vt4	4.35	4.6557503
6csq	6.39	6.981823
6bfn	8.03	6.840302
6euw	7.77	8.449088
5ka3	4.59	5.119981
5m5q	7.05	6.395972
5gsw	5.94	7.0251083
5w4s	4.03	6.866423
6e8m	6.28	5.145833
5bqg	4.76	4.6194496
5ji6	7.96	6.4122887
5jsm	6.59	11.996954
5l98	3.31	4.6689873
5im3	5.82	4.967918
5t4f	8.0	7.924794
5wtt	6.6	5.897954
6euv	8.62	4.6851482
5aaa	9.42	9.069284
6gih	4.36	5.7377834
5gs9	5.26	4.388704
5j6a	7.77	6.8321223
5du4	5.25	5.179628
6mvu	2.89	3.277434
5kr1	9.49	8.985556
6gl8	8.61	7.11929
3egk	4.66	6.7274837
5q0v	7.69	7.012332
5y5n	5.76	7.0587225
6fmk	4.67	4.970201
5uwk	8.64	9.366478
5duw	3.29	2.4423895
5h1t	3.8	3.8442178
4j5d	5.96	5.6617937
5lc0	6.7	7.00063
5ia5	7.6	7.8348694
5myl	5.0	6.821513
5wg7	4.7	4.5952086
6f1j	4.62	4.143855
6g9j	8.39	8.619617
5yp5	4.6	8.430693
5k5n	8.05	7.3094363
5a0a	7.7	7.173855
5hpm	7.13	5.46595
2n0w	6.15	5.3713927
5tpg	7.85	9.3705225
5dxt	9.7	7.343634
5msb	7.46	7.915293
5eb2	1.11	4.0026255
5eq1	4.68	3.9491162
5enf	3.57	3.529162
5j9f	7.23	6.1843996
5ef8	8.85	7.862633
4zyq	8.01	6.814615
6dvo	7.22	7.9619923
5y80	8.79	7.757078
5zo8	8.2	7.357811
5eg4	7.68	6.633812
5itd	6.58	9.424851
4yec	7.6	6.1558337
5ehe	8.32	8.449196
5ew9	11.0	8.132534
5ivn	8.85	7.2141995
5ork	3.63	5.7568293
6baw	5.38	7.4184275
6cco	7.29	5.8217807
5llm	5.35	6.954217
6mj7	2.82	3.3635788
5ia4	7.28	8.652487
4zsl	5.0	5.1128826
6bsk	6.92	7.9826536
5flo	3.15	4.2492647
5ul1	6.64	7.0083637
5tex	6.4	7.222308
5km3	4.6	4.052468
5fe6	2.16	4.254507
5k0f	6.07	6.575845
5orz	3.36	4.49615
6gzd	8.01	8.270355
5ia3	7.34	7.5050898
5v8h	4.11	5.71412
5pzm	5.96	8.056157
5hz6	7.8	6.980459
6bnk	6.99	7.4541035
6b41	8.48	7.5648828
5lmk	7.43	6.984668
5dqf	3.6	5.247899
5h9q	4.42	5.0793543
5fao	7.96	8.052124
5t54	9.06	3.7663064
5ufo	7.43	8.743284
5kdf	3.27	4.7010126
5hls	7.41	6.5738616
5ur1	8.97	8.12491
5vrp	8.89	7.641285
5jgd	7.96	7.978177
5l01	7.48	8.688633
6fby	5.03	6.715218
5kzq	8.28	6.099288
5nkb	9.12	8.309828
5vjn	5.06	4.1007013
5yco	4.59	5.243405
5u2f	6.71	5.783438
5w5s	7.77	6.0880775
4z7o	5.04	5.0273685
6eab	6.37	8.382931
5o91	6.46	7.754884
5web	8.0	6.4358215
4zcs	4.33	6.0527134
5i0b	5.06	5.2702703
5i2z	7.14	7.5341454
6c28	4.17	5.8528156
5nxi	6.66	7.351774
5tb6	5.82	5.113918
5yc1	4.34	6.244182
5u5k	4.02	5.2391787
6f9u	5.13	7.1604433
6ce2	6.3	7.89178
6cbh	6.29	6.379924
5j18	9.15	5.245753
5dx3	7.41	5.9751654
6ma4	7.35	7.3557158
5i25	3.49	5.0433373
5cs6	3.2	5.580318
6hqy	6.44	6.116146
5ho7	4.77	6.411249
5h9r	6.08	5.467478
5ntt	5.75	7.14413
5y6k	6.07	4.4613943
5q0i	4.25	7.222329
5a5d	8.0	3.8216283
5dtk	4.3	5.0018063
6gxw	3.36	7.171238
5d3s	5.89	6.453466
6b1e	7.47	8.01994
6fh6	3.0	4.5507927
6c7e	8.55	7.449874
5fqr	7.59	7.9537506
6f6r	8.25	7.503407
5elv	6.8	6.435791
5he7	8.3	7.7791495
5wg4	7.0	7.7373652
5his	4.71	4.6186056
5zmq	4.74	6.1098747
5i83	5.39	6.3396235
6hx5	5.66	4.0464435
4z0u	5.7	5.850407
5oq6	7.56	7.9578757
4pl6	3.1	4.9790535
6afg	4.86	3.8252747
5dtm	4.3	5.715121
4qms	5.13	6.570936
5lax	5.4	6.2559214
6f34	4.94	5.5454025
5m25	8.19	6.660841
5zc5	7.06	6.767676
5tco	8.19	8.349782
6axq	4.0	3.7125921
5jq7	4.8	5.9487143
5mnr	5.46	7.08054
5nho	9.52	8.802809
5svx	6.19	5.378539
5ts0	7.8	6.5353255
4r6e	7.78	8.3158
5twl	7.98	8.84544
6dgt	7.38	9.697998
6bh0	6.66	7.8091464
5u5h	5.89	6.990363
5a3n	7.72	5.9405985
5a1f	4.61	4.956643
5w0f	7.8	6.569141
5dtw	5.46	7.199013
5qa9	3.64	4.1151447
6axl	7.11	4.4848638
6mv3	3.33	5.7905426
5vp9	8.99	8.681889
5ix1	6.31	5.617318
5n4t	5.97	5.45172
5wzv	6.68	6.5894594
4zy1	8.14	7.1404505
6afi	6.2	4.169057
6ckc	8.22	6.765028
5h6v	6.68	6.044585
6h33	9.22	7.8788795
5ewj	6.89	5.9507017
5ku3	4.89	5.2238216
5kab	4.68	4.557184
5hyq	6.82	7.127721
6bh3	4.92	6.7267427
5f5z	7.07	6.6200414
5xij	7.3	5.81075
6g22	7.56	5.751957
6ej3	5.93	7.1266327
4zam	7.96	9.669376
5zaj	7.38	6.008463
5i1q	7.92	5.8076825
5jpt	4.6	5.916608
4yx4	5.97	6.316904
5dp5	4.73	5.850623
5jt2	7.47	11.209302
6dh6	9.93	9.629946
6gbx	7.7	7.1731405
5glu	4.02	3.0804439
5lsh	3.39	4.2911596
5yto	4.48	4.6621594
6f2n	6.7	6.2795806
5owf	5.8	6.2961683
5mkr	4.77	5.3839254
6es0	5.65	8.868571
5kbq	7.0	8.227693
6g0q	4.61	5.221465
5yvt	3.96	4.959879
6br3	8.72	8.16659
5x4m	2.92	2.327663
5ef7	9.0	5.6522675
6asz	4.72	5.0135736
5mql	5.85	7.084731
5wic	4.64	2.684318
6fgq	7.85	8.101248
6f05	4.47	4.6022797
5jlz	5.82	5.42552
5dg6	5.07	7.408141
5a3t	8.4	5.9999027
5uov	10.6	11.171392
5lny	7.38	6.874647
5gtr	7.17	5.8242846
6h7l	8.97	6.5078273
5g3m	5.66	4.9305935
6ee2	6.71	7.7558365
5cgv	6.47	7.072033
5jnl	6.57	7.6587944
5gty	7.72	7.764042
6fni	8.22	8.906401
5wa8	6.23	5.4004235
5os2	2.74	4.4766483
6chh	5.57	8.033275
6h38	8.11	8.594448
5w5j	5.82	6.4296308
5d1n	5.57	4.9004316
5z95	6.55	5.688178
5ads	5.67	7.7099094
5dp9	6.08	6.838029
6e4w	6.7	6.2051926
5t8q	4.16	5.5021095
5m9w	2.24	5.6752443
6dj2	8.12	10.450418
5wzr	7.29	4.609642
5vcz	6.35	8.520621
5g3n	7.92	7.2335844
6g4z	9.77	8.150963
5vd1	6.0	8.150829
5wzw	5.91	5.877843
6an1	5.35	6.1968837
5qb0	3.8	3.21181
6dcy	5.46	5.054489
6fnf	7.89	9.215766
5x27	9.4	7.9217887
6g47	2.18	3.958322
6aud	6.22	7.798387
5yea	8.3	7.0234246
5ygf	6.21	7.3800573
5etm	5.41	5.1216764
6g85	5.21	5.119486
5a3w	5.82	5.820116
5nkn	9.92	6.655354
5d45	6.92	7.377063
5z7j	6.6	6.9298673
5fyq	5.89	5.772146
6q73	6.9	7.2702403
6g33	8.15	5.379232
5f20	7.52	7.7729974
5vnd	6.49	8.917047
5hvt	7.26	5.6140146
5kzi	10.0	9.408508
5w73	6.3	7.0935297
5toz	9.46	6.202899
5nya	6.38	6.509828
5hmy	6.3	5.603727
5lub	6.15	3.1806536
5k32	8.8	7.6307216
5o4s	5.47	6.3951025
4y5i	3.52	5.2889776
5fat	6.96	6.990632
5tfx	7.22	8.03696
5hmk	7.4	6.801951
6gjy	3.0	3.487255
5hln	11.52	8.284592
5fso	6.09	3.647019
5e2k	8.03	7.5545597
6afj	6.28	4.873313
6gnm	4.26	5.586001
5y8c	6.8	5.3467865
5aqt	3.51	4.3247213
5icy	5.06	5.532625
5w0e	9.03	7.5883656
5u2e	6.56	6.1002083
5db1	7.66	7.985955
6b67	5.05	7.488347
5ufi	8.4	7.333761
6fu4	6.19	6.7471056
5e3g	4.3	4.17554
6hrq	7.09	7.8386564
4ui6	7.06	7.660808
6css	7.6	6.497222
5tt3	6.71	7.7975664
5nin	7.12	7.4555283
5ov9	5.66	4.2544613
5tol	7.48	6.8958054
5nwk	6.57	7.0315666
5oh4	4.55	4.4656177
5t19	4.49	4.9685206
4v0i	6.33	7.1189303
5edd	5.24	4.8789644
5llp	9.24	8.686825
6biv	6.52	5.799362
5ows	8.0	7.3326206
5j31	6.51	6.3844347
5f04	4.0	6.35335
5ug9	8.1	8.040399
6b7b	2.89	3.7428427
4ux9	5.1	5.5972877
5gsa	7.09	7.1730127
5ut6	4.24	5.3807726
5ogk	5.11	4.890044
5dhq	5.7	5.290463
6cyc	7.85	6.10343
6bu0	5.96	6.4495993
6cmj	8.3	8.227477
5ivj	7.34	7.7860246
5f4p	7.33	6.6033316
6g34	8.24	6.177085
5ttg	7.34	6.360506
5edu	8.66	6.7636523
5i13	5.08	5.5569887
5o07	7.47	7.2689047
5f1l	7.68	7.2923794
5wlv	8.52	7.248769
6fel	6.4	5.303361
6er3	3.24	3.4707456
4y4g	2.0	3.818149
5jzs	3.27	4.5557585
5k13	8.74	8.360172
5ytu	4.92	4.1654024
5dw2	5.84	4.0603914
5mk3	4.05	5.3820357
5tur	6.05	7.1201324
5vqe	1.49	5.4827337
5f02	7.44	8.298785
5tzz	7.85	7.836421
5qaa	3.91	3.541391
5cu4	6.49	7.4242086
6eiz	6.22	6.6379614
4zfi	6.3	6.1432414
5uch	6.01	7.1000395
5aqk	3.65	6.4326344
6mim	5.7	4.711482
5nw7	5.77	5.6548276
6e4a	7.36	6.5929794
5u6j	7.64	6.557426
5w44	6.44	6.5963182
5nqe	6.15	6.9995003
4yk6	5.7	6.7733517
4muf	6.34	6.269829
6h7n	8.46	5.96756
6ge7	6.06	6.6198187
4yhz	7.96	6.1947002
6b8u	9.7	8.386793
6bhe	4.62	6.415065
5bqi	9.05	6.104209
6fi1	2.15	3.4477315
5llg	11.13	8.216488
5a9u	10.1	10.355827
6dh0	10.59	9.851142
5jap	6.64	6.098316
5h5q	5.74	5.434052
4und	8.96	8.345892
6bvb	6.71	5.976056
5ke0	9.7	8.102699
5hn0	3.7	4.558004
5vb7	6.72	7.9466414
4wcf	4.28	4.7078867
4y3y	2.35	4.136038
5jhk	4.64	3.6499712
6g4y	8.82	7.6380153
5uiu	9.7	7.7508316
6gnr	5.44	5.7233143
6fod	8.15	8.269121
5y1u	5.12	5.931469
5i0l	7.74	7.219557
6e2m	5.66	6.9670067
5qik	7.66	8.923576
6h8s	4.42	3.8378034
5sxm	8.54	6.482697
5nme	7.09	5.4038706
5w5o	8.1	7.804807
6ezg	7.69	8.307926
6bbv	6.1	7.7884464
6g35	7.76	6.1589937
5hd0	8.4	8.88376
6b2c	7.03	6.612785
6d1m	8.2	8.0689945
5ksx	5.43	5.690501
5m4i	7.89	7.755351
5fnq	3.0	3.4801083
6hke	7.68	3.5448627
5f61	7.46	6.6055174
4u68	4.31	5.0498753
6er4	2.77	4.0419803
5y0x	5.11	5.8887444
5eud	6.82	7.557142
6cwh	7.54	5.4527645
5usf	9.16	6.7444367
5j5t	6.96	6.6568527
5jq5	5.63	7.4774275
4z0f	5.77	6.377017
5yft	5.0	4.782321
5z89	6.71	5.4083834
6g91	5.49	4.6017876
6hu2	5.9	6.084061
5ou3	6.21	6.98287
5jq8	5.7	7.741137
5ya5	6.72	8.018449
5izj	11.52	7.2241745
5he1	6.55	7.6586914
5ldp	4.17	4.6214056
5wxp	3.35	6.5632696
5ih6	5.6	6.5342693
5mnc	1.31	2.9958196
5fsy	5.89	5.7005854
6c7b	5.82	6.31205
5i88	6.6	6.308185
5ofx	3.96	2.9224174
5ey8	6.31	6.2959156
6ax1	9.42	6.278831
5j9z	7.8	7.1161394
5fsx	2.72	4.509115
6g6z	6.66	5.626665
6ej2	7.8	6.973357
5w1e	5.24	4.0282793
5ewa	4.82	5.747922
5ot9	4.07	6.8355446
5uy8	8.3	7.855628
5nps	5.89	6.7267866
5dtq	3.86	5.821272
5uzj	6.78	6.7374344
6b7h	9.03	6.7249537
5drc	5.98	5.4857917
6b5a	7.94	8.1848955
5m44	7.4	5.2568917
6hlz	7.33	4.670124
5myo	10.53	6.5816193
5n93	8.66	7.501109
4zt2	8.0	7.942911
5mrm	5.03	5.7029295
5eb3	1.45	4.496808
5iql	4.56	4.5826664
6frf	7.4	6.285776
5vsb	5.12	6.5897117
5i58	6.92	6.784974
5aab	9.06	8.916039
5g2n	7.03	8.8811035
5hz5	7.07	7.4177322
6gon	5.67	6.578722
5laq	9.2	8.018442
4k1e	8.44	6.8206406
5y6d	7.26	6.096053
5l8y	6.4	7.6054926
5jjr	7.8	6.6153526
5mwh	5.74	6.859277
5nk7	6.33	7.6189804
5c7n	6.57	6.671862
5lj1	4.5	6.7790813
5o4y	8.15	7.706597
6b7f	3.87	5.1539936
6glb	6.89	8.133734
2n14	5.33	5.645561
5vlk	5.26	6.3917537
5y5t	6.68	7.78877
5zk3	8.74	6.845496
5dnu	4.11	4.638932
6db4	7.31	8.165372
5ufp	7.37	7.5264378
5thi	3.61	3.8577933
5y8w	6.64	4.888752
5lmb	7.8	7.4474297
5a6a	7.22	5.871407
5yij	3.42	6.109275
5xyz	8.1	6.5489507
5igl	7.37	6.588933
5tp0	5.44	4.235
5dex	7.65	4.9954567
5vee	6.11	8.128896
5etf	3.79	5.862278
6f8g	4.18	5.0276995
6g2a	3.79	7.072489
5nq5	5.0	7.1331015
5w14	7.34	7.604973
6fug	4.3	6.5781956
5usq	7.0	8.597759
4ui4	7.35	7.2543936
5vwk	5.48	5.786909
6dqa	6.44	6.721732
5l4e	4.61	4.7893596
5doh	7.49	7.7760477
5tzy	8.7	7.4990616
6e4f	9.07	8.461836
5j74	8.72	6.786985
6acb	9.41	9.008779
5kks	8.7	8.241139
5t2b	8.3	7.754386
5etn	5.37	5.1722603
5td2	8.66	7.794021
5yqn	4.03	8.23117
5one	7.28	8.615456
5eqq	8.17	7.9438844
5kap	4.23	4.4563007
5b25	10.24	9.237803
5n69	6.54	7.8295336
5umx	5.96	6.2804456
5kj0	6.89	6.948014
5o4f	6.68	6.4491196
6cjw	5.74	4.8775535
5n8j	5.54	5.7467084
6dcz	7.17	4.8105574
6evr	8.06	7.277334
4xwk	4.63	5.5320535
5wfz	8.0	6.4704566
5nzo	2.24	3.7316892
5fl0	6.46	6.409934
6ep4	5.35	4.927209
5huw	6.23	6.8786087
6dif	10.72	10.253332
5f94	8.47	7.083889
5u0f	5.47	5.2907333
5unp	10.02	7.743744
5d29	7.01	6.6027336
5nka	5.46	7.308273
5gnk	8.28	7.1872196
6dh3	11.3	10.220815
5mih	4.19	5.872392
5u6d	8.59	7.018714
5hu1	8.66	8.329725
5ftg	6.15	6.4034133
5twh	6.55	4.804273
5uir	7.14	7.141878
5vm0	8.8	6.479167
5fsl	4.62	4.428151
6g1v	7.23	7.5639114
5bnm	4.82	5.752136
5el9	7.64	6.81024
6bmx	4.72	6.2574787
5nee	10.7	8.24749
5i9y	8.55	8.137863
5l2s	7.08	8.844992
5th7	5.16	8.475828
6emu	5.03	6.072242
4ysi	5.7	6.0344257
4uff	7.96	7.5600305
6g46	3.73	5.871092
5qim	11.22	7.8152246
5kq5	8.05	8.865807
6ds0	8.66	7.9779644
6bm5	5.84	4.355398
5fqt	6.8	7.4055505
5n0d	8.48	8.117585
5adt	5.65	7.3632812
4zx8	7.1	6.614992
5kz0	7.66	8.455533
6g1w	8.14	9.797796
5cj6	8.69	7.5024223
6f8t	5.15	6.3722773
5xpn	6.99	9.81468
5sy2	4.96	6.604805
6g92	4.12	4.331291
5yjf	5.74	5.3628035
5he2	6.89	7.73594
5mk9	4.42	4.7004833
5emb	5.2	5.232518
5xo7	6.36	7.6926565
6ela	7.59	8.129234
5xag	5.46	7.063592
5ant	6.36	6.937109
5d7x	4.82	5.381547
4x2i	6.46	7.131458
4zcw	7.37	8.889792
5dry	7.7	7.4689627
5nz2	5.03	4.863159
5jzb	3.39	5.2004976
5qa5	3.52	3.826975
6dkg	8.59	7.388977
5wbf	3.81	3.0366006
5kkr	6.92	7.0834646
5xyx	4.84	5.3006735
5nk3	7.42	7.5686007
4uuh	7.77	7.8780603
6f55	4.16	3.7717075
5wlo	10.82	10.0697365
5u0g	4.58	5.5118046
5a6k	5.95	5.8166265
5enj	2.3	4.4133005
5f3g	6.9	7.911745
5tkk	8.28	7.349638
5vqz	6.39	9.023502
5eek	9.1	7.942101
5ktu	6.21	5.346836
5qar	3.77	4.750717
5acb	6.8	7.9210005
5ofu	4.2	4.9277487
5jyo	8.52	6.3797855
6cck	7.43	7.627203
5gvm	6.73	7.713538
5km2	4.41	4.772461
6eqm	7.96	7.589495
5o3q	5.68	4.4173703
5hda	5.13	5.0693464
5wgp	5.62	5.6561737
5j27	6.74	7.4488735
5mte	6.78	7.2981653
5o9p	5.09	6.215123
5n34	4.63	6.268078
5a3q	8.6	7.6611233
5d0r	6.37	6.477249
6bhv	5.23	6.5206003
5ta4	7.62	6.387034
5tl9	9.0	6.3229237
5yia	5.52	7.9179068
5nvx	7.05	6.013628
5n7v	8.77	7.6924624
5epn	8.66	8.915201
5xof	4.01	4.3327622
5if6	7.23	7.1129246
6gjr	3.74	4.5944934
5l96	3.3	5.145168
5tpx	6.55	7.302314
6fil	5.85	7.6983223
5dht	6.0	5.2745285
5evb	5.0	5.9134784
5t36	7.37	5.438371
5d25	6.3	6.115622
6b96	7.84	6.303157
5tbe	8.97	10.039173
5q1i	6.24	7.033407
5mod	3.52	4.547947
6bh8	5.12	6.0925274
5a4q	5.54	4.503375
5ni8	7.7	7.9381366
6azl	4.93	5.760362
6czv	6.64	6.351779
5b5o	5.72	6.0142565
6e83	4.54	3.914195
5myk	9.0	6.6712933
5o5f	4.3	5.9036045
5epk	5.74	5.861703
5wp5	5.34	5.1705256
5jy0	5.55	5.8109465
6fu5	7.5	8.224757
5q0p	7.41	7.4552526
5z99	6.88	4.2371073
6cn5	7.7	8.710722
6g93	7.96	8.376316
5w8i	6.82	5.2482295
5sxk	4.7	2.2689528
5yjy	6.94	4.3432674
5u4c	6.0	5.2235236
6ey7	4.3	4.9511724
5uig	7.95	6.698244
6aak	9.15	7.6081443
6h7k	9.31	7.31095
5jss	6.45	6.6406174
6g3o	9.24	7.1742764
5c87	3.7	3.757683
4qmy	8.4	7.5356255
5tg5	4.01	4.246557
5h21	5.19	5.430928
5kx8	7.42	7.3267508
5u0y	6.08	5.1952095
6evq	2.0	4.2782373
5eue	6.77	6.252373
5u7i	7.18	8.111193
6eil	5.55	5.961107
5hm0	6.36	5.7747045
5vcx	5.55	7.2154865
6g1u	5.61	6.489196
5l17	9.3	8.01854
6bw2	7.68	7.077444
5qax	3.8	4.1597033
2n9x	6.4	5.668215
5eob	9.62	8.200293
5moo	1.31	2.8782196
4zx3	7.19	5.025029
5uuu	7.74	7.194914
5v8j	5.57	5.633867
6ayn	5.04	6.5458174
5hjb	5.68	4.912797
5ti6	4.68	5.4061584
5hvy	7.76	7.05266
5uwj	5.7	5.892671
5hg7	8.4	7.65122
5f37	5.77	4.8993597
5zz2	8.85	8.832176
5aa9	8.19	9.544605
5mwg	5.77	6.428322
5orx	3.51	4.629455
5ty1	5.21	4.5972977
6cz4	7.12	7.1628475
5sz6	7.0	7.754728
5kjk	7.92	7.9544296
5tbm	7.31	7.3814983
5izu	7.27	7.514368
6g8m	5.38	6.7796845
6bbx	6.67	7.373355
6bfa	9.0	7.527403
5ipc	4.89	5.9179683
5fbo	9.51	9.205429
5jmx	5.09	5.166856
6b5o	8.33	5.6541653
5cu2	4.24	4.1914167
5g46	2.6	3.5557542
6fi5	5.52	7.300868
6cwi	7.54	5.4933863
5fp0	7.77	7.7349844
5x26	8.3	7.8335133
5h5r	6.21	5.7182837
5tku	9.8	9.866949
6equ	6.38	8.083387
6do4	7.68	5.5978565
5mes	6.47	6.498266
5nr8	6.76	9.229172
5xpl	7.7	9.984453
4r06	6.29	8.259338
5t8p	5.89	5.38507
6f3g	7.16	6.8984447
5ne3	7.84	7.419773
5uiq	4.26	3.7752647
5yy4	6.43	6.0150623
6czi	6.25	6.87539
5jur	8.52	7.6015477
5wii	4.49	2.3277476
5hi7	7.85	6.886014
5vc3	7.11	8.280598
6h7y	9.46	8.525394
6cf6	5.24	5.36849
5sz5	7.7	7.9096537
6dzq	7.37	5.3444643
5v1b	7.47	6.564988
5ewz	6.34	5.4973235
5twx	7.52	6.3223248
5w3i	5.8	5.570572
6exs	3.44	5.1997356
4py2	6.57	6.7237844
5t1m	5.82	6.3416615
5g57	8.4	8.34685
5anw	8.52	7.111416
6eed	6.09	7.3730345
5vwi	4.84	5.595016
5xs2	8.3	6.1818433
5wle	5.72	5.8370485
5e28	7.91	7.2755413
5ncy	9.4	7.28426
5wip	4.71	2.717072
5h1v	4.0	5.2192674
5tq5	7.23	8.544258
6bir	7.52	5.860436
4yh4	4.59	6.800786
6di0	5.22	4.5863895
5tqs	5.86	6.5059814
5jfp	9.32	10.722262
5v40	5.8	7.174261
5iyy	4.77	3.5809023
5i9i	7.3	8.365799
6c0n	8.37	9.524396
5y97	3.6	2.968
5lli	7.05	6.1078386
6eqx	10.47	6.8626847
5m4u	4.89	7.022235
5jv2	4.0	4.30628
5g5v	6.7	7.0660734
5hu9	7.62	7.8744082
5kva	5.14	6.033023
5zzw	5.51	5.295473
5m7t	5.41	6.7586946
6ffn	8.22	7.0600724
5e8z	5.91	8.200808
5usy	7.51	7.458507
5vb5	6.46	7.791863
5a0b	8.3	6.973398
5lwe	9.96	7.6105328
6aam	8.32	7.7686872
5fpi	4.14	5.3456073
6m8y	6.38	4.9799604
6dqb	6.49	7.2122626
5u9i	7.31	5.8305187
5j0d	6.87	5.5672474
5l8t	3.55	5.639286
5adq	5.7	7.8521748
5cst	6.96	4.7909884
5nx2	8.49	10.112007
5x4p	5.03	2.2719913
5neb	7.77	6.9095345
5v0n	7.17	7.995614
5u14	5.34	6.781687
6ced	5.82	4.818184
5kat	4.1	5.4409623
5t6f	5.8	6.9416738
5ygd	7.27	6.2456326
5t2y	5.66	5.8145094
5y62	1.74	4.563156
5he0	6.82	7.8228965
5j75	6.82	5.8969917
5uvc	8.21	6.0305614
6b5m	12.0	6.6939526
6b5q	8.24	8.66038
5y2f	5.15	5.3043337
5lyy	4.85	4.8644257
6cqz	9.64	4.1220417
5aan	4.15	5.3297157
5a09	8.46	7.220098
4lqg	8.89	9.537828
5wej	4.82	5.65383
5tqe	6.72	8.274374
5v3y	6.72	7.205757
5a3s	8.68	6.952732
5yba	4.77	5.2991543
5q17	5.25	6.722064
5sz3	8.6	7.8498006
5orh	4.39	3.9489474
5t8j	9.0	7.1304045
5qil	11.52	7.750205
5x74	8.64	9.312145
5oqu	3.61	5.5095778
5vse	5.97	7.1418457
5ivy	6.44	6.386102
6gi6	6.71	7.1281343
4m7x	4.8	5.5038767
5f3i	7.1	6.5001583
5o22	8.0	6.1338415
5uac	8.3	6.70537
5lsx	5.92	7.558434
5xhz	6.49	4.0776353
6c4g	8.3	8.304232
5lgn	5.54	6.4302
6at0	4.04	5.038868
5llc	9.52	8.751818
6e9l	6.04	6.732259
5zz4	9.17	8.359821
[truncated: 2,359 more rows]
