# Supplementary material for: An electron-density point-cloud framework for robust protein-ligand interaction prediction
Source: Nat Commun. 2026 Jun 11;17:7424. doi: 10.1038/s41467-026-74196-5 (PMC13408660; doi:10.1038/s41467-026-74196-5)
Supplement: Supplementary file 5 — Source Data [file 41467_2026_74196_MOESM5_ESM.zip › Source Data_rev/figure4/e/angles=120/2013.csv]

key	true	pred
1ps3	2.28	6.2004166
3d4z	4.89	5.4722757
3ejr	8.57	8.110707
3l7b	2.4	3.076736
3g2n	4.09	4.3689785
3ebp	5.91	5.426866
2w66	4.05	4.589737
2wca	5.6	6.2272954
2vvn	7.3	6.168192
1gpk	5.37	5.857717
1h23	8.35	8.522816
1e66	9.89	7.7721224
3gnw	9.1	7.1030283
3f3a	4.19	5.333013
3f3c	6.02	5.254946
3f3e	7.7	7.14059
2wbg	4.45	6.0081825
2j78	6.42	5.3861914
2cet	8.02	8.124565
3udh	2.85	3.5653644
4djv	6.72	7.2280607
4gid	10.77	8.294376
1r5y	6.46	6.7432504
3ge7	8.7	8.25617
3e93	8.85	7.6337967
1q8t	4.76	5.5079107
1q8u	5.96	6.967848
3ag9	8.05	8.005493
2v00	3.66	3.938713
3pww	7.32	7.374501
3uri	9.0	7.060705
2hb1	3.8	4.583906
2qbr	6.33	6.6296277
2qbp	8.4	7.415886
3fcq	2.77	4.173862
4tmn	10.17	7.520874
3pxf	4.43	4.813359
2xnb	6.83	7.916315
2fvd	8.52	7.0952034
3ivg	4.3	6.5055523
3coy	6.02	6.388034
3mss	4.66	5.250152
3k5v	6.3	6.1979303
2v7a	8.3	7.650362
2brb	4.86	5.567828
3jvs	6.54	5.382641
1nvq	8.25	8.4233
3acw	4.76	6.041714
2zcr	6.87	6.5417223
2zcq	8.82	6.840236
1bcu	3.28	3.8514495
1oyt	7.24	6.7097645
3utu	10.92	10.109225
3u9q	4.38	4.643243
2yfe	6.63	6.6460543
2p4y	9.0	8.144699
3uo4	6.52	7.474709
2wtv	8.74	8.63293
3myg	10.7	8.223667
3kgp	2.57	2.5383039
1o5b	5.77	6.1420765
1sqa	9.21	8.147573
3kwa	4.08	4.1840615
2weg	6.5	6.7966275
3dd0	9.0	9.20272
2xdl	3.1	5.809704
1yc1	6.17	7.4803762
2yki	9.46	6.8750024
1p1q	4.89	7.3587155
3g2z	2.36	3.6495605
4de2	4.12	5.16185
4de1	5.96	5.2637653
1vso	4.72	6.1398163
3gbb	6.9	7.154617
3fv1	9.3	8.9460335
2y5h	5.79	7.13832
2xbv	8.43	8.645494
1mq6	11.15	8.994749
1uto	2.27	2.3902345
3gy4	5.1	4.5481443
1o3f	7.96	7.5056705
2yge	5.06	5.8818207
2iwx	6.68	5.8013225
2vw5	8.52	6.436351
2ymd	3.16	6.458428
2xys	7.42	6.9612126
2x00	11.33	9.246435
3ozt	4.13	6.3388553
3oe5	6.88	6.7564936
3nw9	9.0	7.481676
3n7a	3.7	4.1577234
3n86	5.64	5.505295
2xb8	7.59	6.925224
3ao4	2.07	3.6021144
3zsx	3.28	3.2397208
3zso	5.12	4.0808725
3ueu	5.24	5.793948
3uex	6.92	6.6720877
3lka	2.82	5.555042
3ehy	5.85	7.039589
3dxg	2.4	3.044879
1w4o	5.22	4.0811777
1u1b	7.8	6.174789
1a30	4.3	6.290839
1z95	7.12	9.178112
3b68	8.4	9.389883
3g0w	9.52	8.586095
