# Supplementary material for: An electron-density point-cloud framework for robust protein-ligand interaction prediction
Source: Nat Commun. 2026 Jun 11;17:7424. doi: 10.1038/s41467-026-74196-5 (PMC13408660; doi:10.1038/s41467-026-74196-5)
Supplement: Supplementary file 5 — Source Data [file 41467_2026_74196_MOESM5_ESM.zip › Source Data_rev/figure4/e/angles=120/2016.csv]

key	true	pred
4llx	2.89	3.7889986
5c28	5.66	5.1853876
3uuo	7.96	6.9526606
3ui7	9.0	7.4047155
5c2h	11.09	9.302143
2v00	3.66	3.9384172
3wz8	5.82	5.251751
3pww	7.32	7.376937
3prs	7.82	8.843424
3uri	9.0	7.04766
4m0z	5.19	6.3530984
4m0y	6.46	6.135776
3qgy	7.8	7.2077546
4qd6	8.64	7.502478
4rfm	10.05	8.35818
4cr9	4.1	4.1864986
4cra	7.22	7.0474815
4x6p	8.3	9.116055
4crc	8.72	8.502024
4ty7	9.52	7.869095
5aba	2.98	4.41597
5a7b	3.57	4.899422
4agn	3.97	4.559769
4agp	4.69	4.9243937
4agq	5.01	5.7762628
3bgz	6.26	6.596653
3jya	6.89	6.22409
2c3i	7.6	7.2534857
4k18	8.96	7.7910037
5dwr	11.22	10.522937
3mss	4.66	5.24026
3k5v	6.3	6.1679144
3pyy	6.86	6.243251
2v7a	8.3	7.6525373
4twp	10.0	7.3548775
3wtj	6.53	7.1804876
3zdg	7.1	5.7500887
3u8k	8.66	6.414114
4qac	9.4	9.460651
3u8n	10.17	8.143733
1a30	4.3	6.2811155
2qnq	6.11	6.3596916
1g2k	7.96	7.8381295
1eby	9.7	9.293145
3o9i	11.82	11.661668
4lzs	4.8	4.852128
3u5j	5.61	6.1603527
4wiv	6.26	5.919058
4ogj	6.79	5.559511
3p5o	7.3	7.0325947
1ps3	2.28	6.2356815
3dx1	3.58	6.0585604
3d4z	4.89	5.44046
3dx2	6.82	7.113509
3ejr	8.57	8.114841
3l7b	2.4	3.2800345
4eky	3.52	4.6322265
3g2n	4.09	4.364211
3syr	5.1	4.3838215
3ebp	5.91	5.407165
2w66	4.05	4.580176
2w4x	4.85	4.157242
2wca	5.6	6.2142005
2xj7	6.66	5.3734694
2vvn	7.3	6.1899986
3aru	3.22	4.358725
3arv	5.64	5.947907
3ary	6.0	5.5500197
3arq	6.4	6.7562866
3arp	7.15	6.5198917
4ih5	4.11	5.3600435
4ih7	5.24	5.5647926
3cj4	6.51	5.531515
4eo8	8.15	8.4077835
3gnw	9.1	7.094616
1gpk	5.37	5.860444
1gpn	6.48	7.4859815
1h23	8.35	8.361609
1h22	9.1	7.4994802
1e66	9.89	7.780201
3f3a	4.19	5.272065
3f3c	6.02	5.243325
4mme	6.5	6.602914
3f3d	7.16	6.0892024
3f3e	7.7	7.147892
2wbg	4.45	6.006867
2cbv	5.48	5.395478
2j78	6.42	5.4027047
2j7h	7.19	7.5829816
2cet	8.02	8.12451
3udh	2.85	3.5918388
3rsx	4.41	4.850215
4djv	6.72	7.2442207
2vkm	8.74	8.779292
4gid	10.77	8.291731
4jfs	5.27	6.122671
4j28	5.7	6.3942776
2wvt	6.12	5.7687635
2xii	7.2	8.743525
4pcs	7.85	6.028569
3rr4	4.55	6.4623218
1s38	5.15	6.244866
1r5y	6.46	6.736127
3gc5	7.26	7.091123
3ge7	8.7	8.251021
4dli	5.62	6.0552936
2zb1	6.32	7.820198
4f9w	6.94	6.767922
3e92	8.0	8.3634815
3e93	8.85	7.628084
4owm	2.96	3.9787364
3twp	3.92	4.490201
3r88	4.82	3.6885746
4gkm	5.17	5.4469395
3qqs	5.82	5.163737
3gv9	2.12	3.5616817
3gr2	2.52	3.679923
4kz6	3.1	3.8062027
4jxs	4.74	4.383603
2r9w	5.1	5.0268044
2hb1	3.8	4.5864964
1bzc	4.92	6.01847
2qbr	6.33	6.626395
2qbq	7.44	6.7340546
2qbp	8.4	7.420634
1q8t	4.76	5.488761
1ydr	5.52	5.8873987
1q8u	5.96	6.9674683
1ydt	7.32	6.0591793
3ag9	8.05	7.989955
3fcq	2.77	4.168871
1z9g	5.64	5.7927914
1qf1	7.32	6.316025
5tmn	8.04	6.8880587
4tmn	10.17	7.491503
4ddk	2.29	3.215836
4ddh	3.32	3.9088411
3ivg	4.3	6.489951
3coz	5.57	6.008239
3coy	6.02	6.3653674
3pxf	4.43	4.816102
4eor	6.3	6.81705
2xnb	6.83	7.901992
1pxn	7.15	6.954226
2fvd	8.52	7.0802765
4k77	6.63	5.6270056
4e5w	7.66	7.3958583
4ivb	8.72	7.9874144
4ivd	9.52	9.194149
4ivc	10.0	8.949588
4f09	6.7	7.399735
4gfm	7.22	6.6493597
4hge	7.92	7.3164535
4e6q	8.36	6.757492
4jia	9.22	6.7057123
2brb	4.86	5.5490217
2br1	5.14	6.296682
3jvr	5.72	4.6427307
3jvs	6.54	5.3987246
1nvq	8.25	8.41415
3acw	4.76	6.0285463
4ea2	6.44	6.8372755
2zcr	6.87	6.5274096
2zy1	7.4	6.0931726
2zcq	8.82	6.83774
1bcu	3.28	3.8620353
3bv9	5.36	6.6721425
1oyt	7.24	6.705439
2zda	8.4	7.331376
3utu	10.92	10.101247
3u9q	4.38	4.6419053
2yfe	6.63	6.6629305
3fur	8.0	7.3207064
3b1m	8.48	5.829649
2p4y	9.0	8.153776
3uo4	6.52	7.4635553
3up2	7.4	7.4385757
3e5a	8.23	7.230423
2wtv	8.74	8.634015
3myg	10.7	8.230063
3kgp	2.57	2.5555058
1c5z	4.01	4.2036514
1o5b	5.77	6.134343
1owh	7.4	6.763674
1sqa	9.21	8.157668
4jsz	2.3	5.3291435
3kwa	4.08	4.1899824
2weg	6.5	6.808437
3ryj	7.8	7.602461
3dd0	9.0	9.202534
2xdl	3.1	5.827271
3b27	5.16	6.941064
1yc1	6.17	7.47593
3rlr	7.52	8.163195
2yki	9.46	6.8642583
1z95	7.12	9.153522
3b68	8.4	9.40565
3b5r	8.77	9.6351
3b65	9.27	8.755083
3g0w	9.52	8.570763
4u4s	2.92	4.9784794
1p1q	4.89	7.1642065
1syi	5.44	7.398161
1p1n	6.8	6.1181116
2al5	8.4	7.2315006
3g2z	2.36	3.5954256
3g31	2.89	3.413249
4de2	4.12	5.1649914
4de3	5.52	4.7604914
4de1	5.96	5.26426
1vso	4.72	6.1456485
4dld	5.82	6.932972
3gbb	6.9	7.146968
3fv2	8.11	7.6904693
3fv1	9.3	8.943962
4mgd	4.69	6.4259644
2qe4	7.96	7.3570056
1qkt	9.04	8.351566
2pog	9.54	7.5616503
2p15	10.3	9.058683
2y5h	5.79	7.1498246
1lpg	7.09	8.0882845
2xbv	8.43	8.626793
1z6e	9.72	8.423972
1mq6	11.15	9.0057125
1nc3	5.0	6.5416365
1nc1	6.12	8.271139
1y6r	10.11	9.937134
4f2w	11.3	11.171299
4f3c	11.82	11.479065
1uto	2.27	2.3940277
4abg	3.57	4.123884
3gy4	5.1	4.5444946
1k1i	6.58	7.0400457
1o3f	7.96	7.4985476
2yge	5.06	5.8947515
2fxs	6.06	6.1239014
2iwx	6.68	5.7966537
2wer	7.05	7.359232
2vw5	8.52	6.456031
4kzq	6.1	6.3733387
4kzu	6.5	6.850808
4j21	7.41	7.2624826
4j3l	7.8	7.7717037
3kr8	8.1	7.7000813
2ymd	3.16	6.46089
2wnc	6.32	6.2222033
2xys	7.42	6.9724655
2wn9	8.52	6.1038775
2x00	11.33	9.23988
3ozt	4.13	6.3317842
3ozs	5.33	7.160125
3oe5	6.88	6.767336
3oe4	7.47	6.3040557
3nw9	9.0	7.462571
3ao4	2.07	3.6266694
3zt2	2.84	3.199687
3zsx	3.28	3.2311063
4cig	3.67	4.698765
3zso	5.12	4.0935855
3n7a	3.7	4.1655455
4ciw	4.82	4.9610934
3n86	5.64	5.519508
3n76	6.85	5.464286
2xb8	7.59	6.9177704
4bkt	3.62	3.2902489
4w9c	4.65	4.6299295
4w9l	5.02	6.0831375
4w9i	5.96	5.684025
4w9h	6.73	5.442045
3nq9	4.03	5.004554
3ueu	5.24	5.775485
3uev	5.89	5.936907
3uew	6.31	6.7598724
3uex	6.92	6.668684
3lka	2.82	5.558611
3ehy	5.85	7.0268927
3tsk	7.17	8.324597
3nx7	8.1	7.8237815
4gr0	9.55	8.5355425
3dxg	2.4	3.038638
3d6q	3.76	3.3426788
1w4o	5.22	4.079233
1o0h	5.92	5.2036867
1u1b	7.8	6.1723967
