# Supplementary material for: An electron-density point-cloud framework for robust protein-ligand interaction prediction
Source: Nat Commun. 2026 Jun 11;17:7424. doi: 10.1038/s41467-026-74196-5 (PMC13408660; doi:10.1038/s41467-026-74196-5)
Supplement: Supplementary file 5 — Source Data [file 41467_2026_74196_MOESM5_ESM.zip › Source Data_rev/figure4/e/angles=120/2019.csv]

key	true	pred
4nxr	4.34	5.7765303
5es1	8.34	8.632796
6aom	6.2	6.7160974
6eeo	6.43	7.049855
5w7i	4.95	5.672488
5fe9	4.68	5.2280197
6bdy	5.69	4.4517317
6d6t	8.21	5.6555614
4z16	8.32	7.773979
5j1x	5.52	3.4931118
5m4k	5.66	5.4828496
5l8c	7.0	6.5807133
5aqo	2.85	3.056312
5aqu	2.98	5.0479584
5ixf	5.52	5.888768
5mts	7.15	6.454647
5i2r	7.72	7.9816217
5fap	8.0	7.451243
5t7s	4.1	3.452363
5x62	6.42	6.263179
5hbs	7.73	6.837751
5dhp	3.85	4.582908
6fap	2.15	3.0408204
4z5w	5.81	6.92834
5mlj	8.85	6.999153
6dge	6.72	4.9298515
5ho8	5.96	6.657064
5os8	3.98	4.6953096
6dh5	11.3	11.1769495
6g38	6.62	5.1401734
6guh	7.59	8.041758
5cqx	5.33	8.924784
4xg7	7.49	8.102153
6ap7	5.34	7.168728
5yji	5.3	4.9910293
5itp	5.0	6.439583
5vil	8.82	8.338194
5ofv	1.58	4.8674192
6cd8	4.71	5.429672
5o1h	4.85	4.817233
5ni5	8.05	7.743879
5npf	4.24	3.1767304
6fa5	6.75	5.953469
5nra	6.91	9.573638
5lcj	6.64	6.5404797
5ml3	9.69	9.483431
5fut	6.45	6.526555
6ecz	6.57	7.6873417
5k03	4.74	4.57277
6cho	6.78	7.238823
6hf5	5.17	5.0775228
5elw	7.85	7.361945
5tg7	4.53	4.2539396
5m4f	7.89	6.7421894
6b7d	4.28	4.2152724
5x79	4.92	5.7712145
5nze	6.39	7.9091873
5sz0	9.1	7.708049
5d6e	4.3	8.008864
5trs	8.0	6.6329246
5ipj	8.89	8.680826
5g43	3.7	4.4091578
5h63	5.92	5.8187637
6eol	7.43	5.771945
5uv5	7.7	5.877002
5om2	4.06	6.4541054
5faq	5.28	8.5105915
5ezx	7.06	6.4645925
5z4h	3.02	6.508345
5u13	5.41	5.7357388
5hvs	7.15	7.3158207
5l7g	7.8	8.723388
5j7q	4.58	5.4336863
5j5d	4.68	3.3715768
5fue	6.33	6.0368004
5unj	6.62	6.9213867
5unh	9.46	8.599165
5kbh	6.26	5.3318024
6axp	5.07	6.1769085
6eiq	6.42	5.9987073
5ey9	5.41	6.130879
5icv	5.62	6.781877
5t9u	7.6	7.8662004
5t6g	5.96	6.8362703
5n24	8.92	7.371087
5xxk	8.2	8.048876
5ekh	5.95	7.8015537
5n3y	5.03	6.739312
6f29	5.49	6.5559216
4zsj	5.64	5.568221
6gzh	8.27	8.492657
6hmg	4.94	5.070965
5duf	5.74	5.879981
5ofi	4.2	3.7956662
5nhh	8.95	9.149244
5ylv	6.82	5.901325
5kez	8.15	7.005415
5ntp	9.15	8.722214
5nfh	7.74	8.731125
5x5o	8.3	9.526004
5h1e	7.54	6.0819273
5ti3	4.36	5.3327837
6bec	4.01	7.702673
5myn	4.52	6.8981476
5u4d	6.33	6.9487925
5nzf	4.03	6.7799606
6epz	7.14	5.316738
5os7	3.69	6.8626256
5vij	7.61	5.9377155
5myv	7.51	6.5491595
5dh5	9.64	8.398113
6ghj	2.16	5.1286254
5gmj	5.08	5.934338
6fhu	2.64	3.8035874
4ufu	8.0	7.4997025
5wf6	7.83	8.505795
6h7b	7.48	6.6760025
5xw6	4.91	6.3900156
5kly	7.21	5.4582105
5yz7	4.75	5.804329
5hor	8.22	6.409378
6b1y	7.4	6.090548
5lpj	5.0	6.03897
6hly	7.33	4.6532955
5vkm	3.55	4.492717
5yqw	7.51	6.803649
5f1x	6.11	6.655393
4zyu	5.97	7.065642
6gh9	4.48	6.269295
5f27	4.0	5.7280197
5e3d	4.02	3.8627377
5fow	4.03	5.2187257
5jo0	7.3	7.5829744
5hkm	7.89	7.047476
5ekx	2.03	3.303888
5v1d	6.7	5.6447263
5a7j	5.2	3.9107432
5wvd	7.68	7.017572
5m0d	6.09	9.367998
6fnt	4.68	6.193011
5v8q	8.44	8.265573
4zx9	7.39	5.8545513
5axi	3.92	5.359717
5tho	7.64	6.697211
5tdi	9.74	9.693348
5eyz	6.0	4.333519
5n1v	6.19	7.2200747
6few	5.85	7.939889
6iil	6.17	7.1677485
5x9p	6.89	3.6152973
5aqf	3.78	4.9469843
5wqc	8.96	6.5591106
5hn9	4.3	5.80273
5u69	6.22	6.760686
6iik	4.91	6.9323835
5j7s	7.3	7.034913
5mwp	7.5	7.2508335
6eji	3.52	4.261056
5sz4	9.7	7.4594665
5nyh	7.73	7.0669384
5jsj	5.4	9.00585
5o4z	6.07	5.9304466
5f1v	6.85	4.4934645
5ye9	6.45	7.3822117
5t70	3.99	7.644061
5umw	4.23	5.9890122
6ami	4.52	5.31022
5ksv	5.22	5.71914
6aol	6.27	7.4685736
5iaw	4.81	5.916882
5w10	6.62	5.838789
6h7j	8.62	5.8632164
5mwy	7.0	8.383415
5oxm	1.3	4.6837187
5eiw	2.05	4.746779
5qah	3.84	4.058008
5m4c	7.4	6.66759
5t9w	5.59	8.155303
5fpk	3.55	4.4638433
5q10	5.2	7.978462
5h1u	3.51	3.6701026
5hva	7.07	4.6728735
5j19	6.6	6.19641
5e8a	7.47	5.485915
5fdg	6.37	6.549508
6g8n	5.84	6.616148
5tg6	4.55	4.834158
5hyx	6.55	7.508593
6fuh	3.77	6.851527
5mo2	3.84	3.764817
5g17	6.7	6.107927
5hk9	6.54	6.862811
5lwd	6.24	5.9152546
5ztn	8.3	6.9169855
5wfc	4.9	6.495448
5kpm	7.82	6.918682
5ty8	5.46	3.834734
6am8	4.89	5.4396143
5nw1	6.6	5.748084
5vex	4.63	6.4811964
5u9d	9.26	8.444597
5jmp	7.17	6.8698177
5lgq	7.05	5.759655
5tkd	8.15	7.4484262
5a4t	5.89	5.1593847
5kls	6.71	3.5996184
5d3j	5.24	6.441946
5i24	7.42	4.908415
5j82	6.0	7.0306854
5ioz	4.96	5.46572
6e2n	7.9	8.170187
6f8w	4.64	7.4436703
4ui7	7.36	7.193654
5jr2	7.57	7.5406084
6gmd	3.69	6.914821
6bw5	8.25	6.452994
5w6o	6.28	9.3829775
5ecv	6.77	5.799
5vl2	8.42	6.23013
5ouh	5.67	7.1372004
5f2r	4.28	6.6721272
5x13	5.21	5.098554
5jog	8.24	6.563796
5uf0	3.8	4.640902
5mqy	7.11	8.102785
5h13	4.94	7.5694237
5nar	6.3	7.026954
5g1n	7.77	6.5668073
5d26	6.09	6.418001
6cks	7.82	7.3683333
5n53	2.55	4.874791
5l9g	7.7	6.002098
5llo	9.4	7.9382753
6eqw	10.65	7.549448
5iw0	7.22	7.3183193
5t2i	8.7	8.025419
5eol	9.52	8.222991
5q1f	7.14	8.052037
5vlp	6.08	6.6813407
5mme	5.85	5.726637
6biz	6.57	6.991498
5uex	8.82	7.1706343
5fho	6.67	7.4673414
6bny	6.4	6.643014
5ho6	6.69	7.3377967
5jc1	6.82	7.3150043
5zia	6.52	7.4020996
6e99	6.0	7.0742803
5eq0	5.92	5.6462693
5f1h	7.85	7.5689297
5y8z	6.21	5.392474
5icp	8.42	7.8206177
4ydf	5.1	6.570964
5ewy	4.3	5.5395722
5gmp	9.1	7.194806
6dud	6.59	8.292398
6d6u	8.21	5.308777
5hz8	6.4	6.651993
5eie	7.64	7.3767853
5t8o	6.51	6.0736227
5tr6	8.49	8.373294
5vja	6.59	5.796921
4muk	6.6	5.720795
6fim	5.85	7.932168
5i3v	7.8	7.6249766
6eqv	6.62	7.672091
6dh1	10.58	10.234555
6h5w	10.8	7.7997837
6b1x	7.4	8.355212
6emh	6.08	6.3414574
5f3c	6.05	7.238604
5nkk	5.0	4.1110983
5ywy	7.23	6.526718
5v8p	4.99	4.68711
5kbg	6.11	5.252435
5j4n	4.25	4.6162014
5tuo	6.49	5.1294823
5qc4	6.82	6.4507113
5mft	7.47	6.7183523
6ap8	5.1	6.493185
6e0q	8.1	5.702032
5ody	8.4	5.841012
5t1k	6.28	7.3728952
5uc4	6.46	8.365338
5qck	7.64	8.362192
6hjk	7.6	8.959627
5i8g	7.52	6.5724177
6c0s	7.05	9.730833
5vc5	7.96	8.819691
5jf6	7.21	5.311165
5epp	4.16	4.9442368
5y7w	7.7	6.2933936
6f5u	3.54	6.511147
5k4x	6.42	3.9636314
5xvg	8.05	7.928624
5nzq	2.03	3.0369434
5czm	8.32	9.061131
5mge	4.06	4.1718183
6gg5	3.65	5.0088253
5up0	6.34	7.4452314
4rqi	4.91	7.460141
5y3n	7.1	7.6646113
5fpp	4.0	4.6381083
5idn	8.59	7.8252506
6f6d	4.1	7.3967915
5t6p	6.06	6.531329
5fbe	4.85	7.1068077
5cin	7.74	7.8921614
5mxq	5.72	4.192813
5nn4	1.94	4.2034326
5iu7	8.96	8.319218
5up3	7.9	7.544808
5o0b	4.18	4.512143
5jqb	2.22	6.264637
5mja	6.66	6.7864294
6eqp	5.96	5.2562437
5ev8	5.22	6.7433004
5qab	3.65	3.9067397
5jf4	7.19	6.382453
5o48	4.7	6.779046
5k0t	5.78	7.473277
5i7y	7.28	6.3678484
5tzx	7.28	8.490007
5heb	6.1	5.3096485
5f5i	6.02	6.3434277
5vgo	8.7	8.319942
5h7h	3.77	5.766682
5mnn	3.84	4.1330547
5zag	6.97	5.673294
5ekj	6.0	6.5170565
5ul5	6.97	6.2223005
5iua	8.82	7.798835
5za8	6.29	5.4835153
5ut0	5.88	6.864417
5vdo	3.3	5.689106
5gic	6.48	8.763319
5knu	5.55	5.114816
5g5f	5.28	3.7578082
5h8e	11.2	8.327532
5lyn	5.04	4.6187825
5fsb	2.22	3.1428576
6au9	5.96	5.641044
5yof	5.82	6.0303893
4zsh	7.05	6.28784
6f90	6.0	5.881269
5wyx	6.66	6.099925
5gjd	7.92	7.5067415
5olk	6.0	4.381956
5e89	7.85	5.4160633
3x1k	3.59	5.7823153
5em3	3.7	4.302217
5ko5	4.57	3.2888975
6dvn	7.85	6.550127
5oq7	6.49	6.46739
5njx	4.15	4.7612343
5tg2	5.49	7.2073393
5eoc	7.52	7.0726833
5lck	8.1	6.5344524
5i7x	7.28	5.863878
5yzc	5.52	5.4291935
5hbn	4.89	4.6280174
5jq9	4.65	5.9078836
6cnj	8.11	5.977523
6f8b	5.21	5.013032
5or9	4.06	5.0341034
6e9a	11.92	10.494914
5ek9	7.33	6.9393535
5ml0	6.3	6.626811
5wb6	10.7	10.146705
6agg	4.07	3.38355
6b7c	5.14	4.8664474
5y9l	5.72	7.3840084
5epl	7.03	6.249713
6cq4	4.85	6.277272
5wuu	6.09	5.522566
4zyv	7.66	7.5008316
6gw1	5.14	6.8809624
5kxi	7.74	6.598364
5mxf	3.59	3.1782966
5qad	3.77	3.3738751
6fmp	5.64	7.4237967
5o9o	4.89	5.583875
5jjs	7.32	7.003457
5i40	4.86	3.137248
5h5s	5.09	6.580953
6dq4	4.92	7.132753
5un9	7.68	5.0471363
5ia1	6.28	7.6125526
6dk1	7.65	6.896622
6ay3	8.02	7.021962
6fii	8.02	4.872834
5j2x	7.74	6.7093587
6gr7	5.5	5.306883
5law	7.1	7.7537065
6fbv	6.52	9.940596
5aac	8.89	8.41124
6bin	6.34	6.2036304
6b8y	9.66	8.094821
5xup	5.25	5.5661674
5l4f	5.89	4.382269
5lud	3.61	2.6155498
6ma5	8.1	6.9614735
5ujv	3.6	5.085853
5i38	3.42	3.2067165
5t9z	7.19	7.306182
5urm	5.28	5.3947525
4uja	9.05	7.373561
5nud	7.49	5.6330194
5dyt	7.6	6.711791
6ba7	8.15	5.2679663
5wbk	6.03	5.8022575
5d7a	7.68	7.4141164
5fwj	7.89	5.8506565
5khk	6.39	7.2471066
5i9x	7.52	8.672019
5j8z	8.3	8.3447895
4qna	4.64	4.3383455
6bjo	6.29	6.336647
6ay5	7.16	6.715543
5hv1	4.1	6.4992523
5m57	4.92	6.72612
6bsl	9.0	7.504699
4yxo	7.04	4.288709
5e88	7.19	5.748123
6guk	6.15	6.975128
5n8t	5.74	7.4203215
5owl	5.92	6.7874146
5org	8.4	6.359619
5ovv	4.48	6.1239257
5ugc	7.89	7.459037
5lwm	8.87	8.437565
2n06	4.92	6.4031696
6bq0	7.34	6.620262
5c4k	4.56	5.5411687
5aqv	3.43	4.8502274
6df4	7.64	6.3607154
5g2b	7.0	6.937707
5za9	6.74	6.660416
5maj	7.46	8.880663
5nxg	8.55	7.365245
6afl	7.0	5.5312405
6ey8	5.81	6.14378
5mhp	7.82	8.518296
4zyw	7.17	7.1883907
6gf9	6.39	6.361762
5wfm	6.52	5.92721
5qaq	3.54	4.2209244
6g9h	8.4	8.627823
5dtt	3.51	3.3907266
5kbf	8.92	7.2760806
5vd3	5.55	7.309247
5zwh	8.72	9.256539
5xyf	5.98	6.480231
5c2o	4.55	4.8950443
5k0m	8.82	7.1085267
5t66	8.43	6.263878
5vdk	7.57	8.182396
5ldm	3.86	4.654559
6ge0	8.68	9.239899
5j3l	4.8	5.9362288
5j41	3.7	5.8714495
6gg4	3.69	3.8779006
6b98	4.65	4.335127
5k8v	6.34	6.3773293
6bmv	4.68	5.8906484
5ad1	7.24	4.2393885
5otr	4.92	5.5503693
5yg2	6.89	6.809683
6b1f	8.72	5.9498253
6gxa	4.22	6.5253687
5wcm	4.0	4.1881847
5idp	7.35	6.984142
5ks7	5.32	6.1555805
5lhg	5.6	7.454528
6afa	5.49	4.0423737
5ws3	8.96	6.4423695
5luu	5.06	4.588934
6b5i	5.96	7.2978415
5ni7	7.7	8.181692
5t6z	4.21	6.4306192
6hvh	7.33	8.504433
5hna	4.23	6.779049
5mxo	5.27	6.870783
5u4f	6.33	7.211236
6gl3	7.96	6.7531824
5dva	3.55	3.7627406
5otc	4.71	6.1170254
5n8v	6.68	6.82211
6cea	3.14	5.3149004
5wa1	4.17	5.001051
6afh	6.12	5.093056
5tca	7.72	6.385977
2rvn	6.77	4.4125814
4yxu	7.24	5.654364
5w7x	4.1	5.340415
5wre	6.41	5.092969
6duf	8.14	9.517397
5w1w	5.52	6.576655
5mi7	7.11	6.5872073
5eqy	8.0	7.2147007
5i8p	6.73	7.532573
5gof	4.05	6.094261
5j9x	7.77	7.1239424
5lws	3.94	8.219763
6evm	2.82	4.796975
6ftn	6.7	9.244921
5o58	6.72	6.5321064
6f92	6.4	6.206148
5cuq	5.92	4.7508135
5tkb	7.89	9.034735
6hdq	7.0	6.87219
5gvn	7.05	7.1801033
5d47	7.0	7.49627
5os3	2.43	3.8885567
4zsg	5.0	5.430335
5n9r	5.59	7.3880587
5t90	6.68	8.329695
6afr	7.15	5.39432
6aff	5.41	4.234699
5gr9	7.48	7.024455
5jim	3.99	6.733168
6beb	3.61	7.227584
6alz	10.42	7.319025
5lvr	3.6	3.7679696
5ocj	4.82	4.7264423
5nne	4.71	4.4851637
5ggp	3.3	3.9085622
5ekm	6.32	6.7248893
4xhe	10.3	10.5172
5un1	5.8	4.0243373
5mz8	2.31	2.0883076
5q1e	6.92	7.2071495
5eym	7.6	8.54954
5tci	6.88	7.09744
5nkh	7.59	8.333986
5xjm	9.37	6.271267
5lx6	5.72	5.793258
5jbi	6.92	6.1777487
5vr8	6.87	5.326873
2ndf	4.23	4.4825335
5vcw	5.96	7.934066
5ng9	6.72	5.967535
5t2d	9.1	7.472476
5t2g	8.1	7.7709017
6esj	5.68	5.5326576
5fls	3.04	2.7225814
5ldo	3.75	4.4824433
5a0c	9.27	7.7916365
6g2l	7.17	6.1624184
6fav	5.33	6.5813828
6fuj	4.3	5.9333696
5vqs	5.7	8.799179
5km5	6.92	5.3413773
5mrd	4.44	5.7489796
5n16	5.3	5.40312
5yc2	4.94	5.685332
5ett	6.23	7.521269
5yg3	7.85	6.5019464
5cpr	7.56	8.237064
6c6o	8.3	4.9666615
5kma	4.71	4.705061
5u51	4.92	4.7129116
5wei	5.7	5.044784
5jcj	4.42	5.644204
5eak	9.3	8.03454
5swf	6.26	5.809354
5mqv	8.1	8.383052
6czd	3.85	4.7333045
5em9	5.57	5.4618025
6g4m	6.6	6.2440424
5g1a	6.57	8.032038
5eec	7.1	6.331126
5ix0	6.28	8.429589
5y93	5.64	5.7278943
6fhk	7.51	7.01502
5mw6	4.73	4.95008
5khi	6.77	6.919098
5i59	6.95	6.7485104
5to8	8.51	7.4185567
6eqs	6.43	8.54074
5mxr	5.21	4.5886087
5l2n	5.55	6.5960293
5i7u	8.77	8.505586
5egu	5.85	6.6627207
4wz6	5.6	4.1727605
5zkc	8.19	6.0307436
5in9	6.36	6.6029615
5t8e	9.14	8.046953
5aqq	3.1	2.9746337
5o0j	4.77	5.479699
5e6o	4.11	5.3266807
4zki	2.92	5.481867
5oug	2.77	3.72783
5owh	5.92	8.074025
5gg4	5.82	5.3333836
5myd	4.86	4.778034
4tvj	7.91	7.429581
5fun	7.59	6.4189844
5vcy	6.57	7.405946
5aeh	7.43	8.066244
5nhp	7.64	8.23467
6ccs	3.64	4.338115
6bfw	6.66	6.3325105
6bbs	9.89	7.674487
5ngu	7.44	7.9677806
5qbv	6.37	6.8478146
5kr0	9.15	7.9756856
5exx	5.39	5.6254025
6guf	6.65	7.4627566
5mmn	6.7	6.393819
5mgm	3.3	3.7430618
5jer	3.7	6.021284
5b2d	4.25	4.396262
5kh3	4.22	6.283036
6ceh	7.44	7.859661
6f6s	2.89	4.3452864
5u0w	4.24	4.050496
5mys	4.3	6.2718782
5jiy	6.27	5.4623747
5wbq	5.83	6.299958
5eps	4.42	4.2063284
6ayh	5.57	4.0619154
6fdu	3.69	6.990988
5l6o	8.22	5.3922834
5lle	10.22	7.662839
6fob	7.63	7.6620507
5jnn	5.35	5.886258
5fnc	4.11	5.6398954
5xg4	5.15	4.9210024
5qai	3.82	4.3234525
5xmx	7.24	7.238909
6g3v	6.04	6.6602297
5aqh	2.46	2.6986365
6eo9	6.8	7.0932274
5a8y	9.77	8.503281
6m9d	7.35	6.3880115
6gjm	3.58	3.2016032
6mxe	4.26	5.201089
5l4j	4.28	5.747808
6ggv	7.54	7.682688
5ggn	3.66	3.4535887
5zwf	8.74	8.594985
6euz	4.18	6.9879713
6bkx	6.39	6.770668
5tef	5.4	4.280052
5f4u	7.02	7.164442
4yk0	3.74	4.473012
5vqv	6.4	8.442128
5yyb	6.56	4.2432013
5lz7	6.28	6.0071144
5tzf	5.8	5.9911385
5qaz	3.4	4.550368
6bnl	6.96	7.9361053
5ovr	4.57	5.297737
5hcl	2.22	2.6317167
5v9p	6.14	7.264609
6h34	9.3	8.720082
5hey	5.66	5.3258095
5f3z	4.54	4.878519
5ioy	5.22	5.5018215
6f3b	6.56	7.157525
5yu9	6.74	7.053999
5uv1	5.62	5.8426957
6b16	7.49	7.5155954
5fh8	6.77	5.8498154
5enh	3.72	3.8332071
5mpz	4.07	4.04091
6hvi	6.42	7.1439567
5fq9	6.48	6.9179707
5l6i	4.35	6.6824694
5mym	5.41	7.942959
6b5r	8.77	5.390331
6bij	6.05	5.8669186
5kau	6.52	7.3718452
4odq	4.47	4.606249
6f22	8.7	6.66963
5k0j	7.12	6.688627
5zla	4.3	3.9699879
5q1h	5.1	8.294437
5nz4	6.28	7.991081
5mkj	4.31	6.7185154
5ulg	6.72	6.18178
5yjm	7.68	8.0695305
6grp	5.48	5.323391
6cfd	7.86	8.5403595
5tzo	5.23	4.4569926
5d4a	5.85	6.1360626
5mlw	5.03	6.7016115
5nrf	6.79	9.405135
5l8a	4.91	6.0767946
4zy0	8.04	6.61166
5j7g	7.24	6.919738
4xek	5.66	5.9786005
5jf2	7.89	5.8496885
6h1h	6.17	6.1145735
5gvp	6.78	7.6107607
5u4e	6.35	6.4854107
6bu1	7.22	5.305979
5ou1	6.07	5.839735
5qak	3.66	4.4014597
5dxu	8.4	7.119581
6q3q	4.45	4.994022
5d3p	5.13	6.4656267
5bpp	4.8	5.931922
5q14	7.68	8.144114
5mzg	6.86	8.462807
5vew	5.15	6.1470895
5vll	6.37	6.348904
5ul6	8.22	4.6730223
5joh	5.96	6.633072
5k0x	8.36	6.8854876
5jv0	5.96	5.244025
5qb3	4.31	5.9423447
5ml8	8.1	7.989493
5i4v	8.52	8.091318
5vt1	4.3	5.714532
5qa8	3.77	3.434772
5qb2	4.15	5.826664
5ema	5.23	5.3840685
5dh4	7.24	6.361968
5er4	2.76	5.0502925
5c4l	5.64	4.7969513
6fui	4.46	6.4580317
5k0c	5.96	6.6272945
6g15	5.37	6.3327093
5aqg	4.51	4.659563
4xk9	9.07	11.4358635
5wo4	10.0	7.7345877
6eij	5.77	6.3908796
4uc5	5.48	4.479707
5vcv	6.82	7.810395
5ar0	6.14	5.7913637
5myx	8.16	8.200613
5svk	8.48	5.514905
5w88	4.52	5.1295633
4ui5	6.78	7.561039
6gjj	3.7	2.968527
5di1	7.68	7.4067974
6min	3.91	3.5758219
6g5j	6.7	7.0221167
5aa8	8.07	9.806181
5jha	5.9	7.4840097
6gzm	8.26	8.237595
4r5w	7.13	6.308365
5k4z	6.15	5.25617
5loh	5.04	8.437508
5ivc	5.92	6.990037
5wzu	7.0	7.1805696
5a7i	5.26	6.774866
5j79	8.52	7.2077575
6g97	8.38	9.288448
5ick	5.01	5.5366735
5ab1	5.42	7.1645393
6cw4	2.82	7.112274
5cuu	4.37	5.7149515
4w9x	7.4	7.49405
5aei	8.96	6.965123
5exl	8.43	7.294487
4zt3	8.0	7.924734
6cq0	4.46	6.8700523
5nvz	6.77	5.9628177
5d3c	10.4	9.407493
5n31	5.79	7.0389447
5chk	5.39	5.6849203
6b97	6.63	5.749812
5vo6	9.05	8.166898
5lso	5.85	5.8921356
5w7u	8.05	8.54589
5vb9	5.89	8.290787
5f25	5.04	5.439368
5j32	5.08	4.2071137
5td7	5.77	5.5968866
6fmj	6.12	5.3560247
5uyu	9.51	9.404548
5w0i	8.85	7.497036
5uey	8.29	7.1275525
5fb1	5.92	7.0296516
6ehh	7.49	8.237999
5f5b	3.95	7.5639825
5hx8	10.0	7.168276
6dlx	3.32	3.1053581
5wxf	4.48	7.493691
5f2p	4.43	4.0572333
6fut	4.7	7.233063
5vsc	6.29	7.043402
5er5	3.67	5.315997
5qae	3.62	3.1979012
5trj	5.92	6.84488
4y24	6.66	5.107355
5eel	6.08	5.329519
6ezi	5.31	5.3028154
5f1u	6.4	5.9067106
5vo1	8.15	6.839674
5u0z	6.19	5.737275
5aqn	2.77	3.4837337
6dh7	9.88	9.738001
5h85	4.7	5.2611184
5g60	6.52	4.90075
6elo	6.29	7.21572
6f4n	5.22	4.293044
5u0e	5.11	4.285165
5fb0	5.47	7.304632
4znx	6.62	6.199073
5tqf	8.3	8.013912
6ayq	8.19	10.658497
5yyz	4.18	5.3932247
6ek3	6.48	6.3597813
4yjl	5.96	7.2767143
5gjg	6.21	8.506891
5m0m	8.22	9.321741
5zh3	4.67	5.7324634
5cqt	6.91	6.486146
5e73	4.64	5.2851954
5t18	9.3	8.687937
5i86	6.28	6.599877
5lgt	6.51	7.866921
5odx	6.71	7.5602875
5nib	7.72	8.7092495
5u2j	5.92	5.861349
6g6w	9.7	8.275959
5nu1	9.0	7.8554125
5kgx	4.8	5.918227
5k8o	5.96	5.9883804
5xzr	5.49	6.383446
6cjy	7.64	6.142885
5u49	6.14	6.4098926
5toe	5.6	6.4564285
5mra	8.0	4.0291147
6boy	5.74	10.291313
5yfs	4.86	4.498616
5mnx	2.48	3.4423828
5xgl	6.88	8.052429
5h09	5.88	8.640881
5ehv	3.08	5.080823
5q0n	8.06	7.599243
5d75	6.7	7.9254436
5lt6	5.41	6.3416157
5igm	7.38	7.0935736
5ny3	7.47	6.8060164
6cqt	9.64	3.9155247
5mrb	6.33	8.006576
6bu3	6.55	5.2163672
6f6u	4.8	6.6542716
6asu	5.21	6.1142397
5ml2	7.89	7.168194
5x9o	5.3	2.8985827
5fng	2.96	3.6975763
5tuq	6.35	7.491954
5v7i	7.18	5.6530933
4uw1	7.72	6.585226
5n0e	8.44	7.7829576
5fdz	5.17	6.0156155
5eng	5.85	6.1704874
6hm2	7.33	4.773961
5vqx	6.32	9.051271
5nkd	7.59	8.084245
5h08	5.96	5.1776576
5jr6	4.69	7.088192
5sz2	8.7	4.590291
5qcn	8.22	7.6726236
5f74	5.12	4.432177
6q6y	6.0	6.1164174
5e7r	7.6	7.8474135
5mtv	4.11	4.967923
5vpm	8.8	7.267314
5xsu	6.74	8.700645
5twg	6.17	4.213251
5k4i	8.51	8.815338
5qag	3.7	4.4788394
4z8d	5.22	6.4129653
5lz8	6.01	5.233346
5ybi	3.49	4.7665243
5t4b	9.38	8.86243
6c0r	7.51	9.52961
5v1y	8.15	8.098974
5aqj	2.68	3.5073776
5ee7	9.21	6.379734
5n1y	3.22	6.6893125
5iez	7.64	8.096316
5bns	7.02	7.9664044
5fsn	5.77	5.8935184
5mg2	7.77	6.1334457
5i29	7.82	5.6627083
5kde	3.89	4.2013836
6apv	6.96	7.273013
5zkb	8.7	8.255066
5ei2	7.34	7.123678
5nfa	5.25	4.691475
5tq3	8.66	8.733973
5vih	7.49	5.893032
5iay	5.8	5.1832867
5qa4	3.77	3.6778412
6f6n	3.02	6.7658925
5da3	7.1	8.25525
6gy1	6.3	6.075778
6gvz	6.4	5.7336626
5fb7	7.89	6.72676
5ofw	2.8	4.062111
5wf7	4.01	6.175425
5i9z	8.05	7.5126014
6dj7	8.72	9.923668
5q1a	8.02	6.7429504
5z7b	4.89	3.483787
5g42	2.3	3.7918766
6chp	10.12	7.6957006
4ybk	7.82	8.500903
5qcl	7.96	8.320936
6a6w	5.43	6.424659
5fky	8.33	5.448615
5ih2	5.76	5.3366833
5xmr	7.61	7.669429
5jhd	4.52	2.713149
5etk	5.82	4.9236574
5vzu	5.57	4.5945473
5juz	5.52	5.4355235
5npc	4.0	4.2764387
5wac	7.42	7.895997
5fcz	4.2	4.9875784
5oq5	7.7	8.123156
6ft9	6.96	6.615163
5oku	6.26	4.2081714
6hm4	5.67	6.019347
5fl1	8.49	6.465257
6c98	4.1	4.9692707
6dxg	4.85	5.5186424
6g2n	7.14	5.6809072
5klr	7.72	6.6428814
5y94	6.79	5.1443605
6bl2	7.39	7.579728
6g0z	5.32	6.012716
6ft8	7.36	6.330076
5cr7	3.1	4.4093523
6cze	4.03	3.913646
5n8e	5.33	6.48423
6dh4	11.3	9.82929
5ltn	5.27	5.052491
5x4o	4.06	2.6209803
5o1b	4.7	3.470811
6hjj	5.77	8.578523
5t2p	5.72	5.9473724
4w9w	7.48	7.345333
5hff	6.3	5.684787
5dts	3.55	3.9019032
5fah	6.15	6.746772
5uit	8.34	7.6391497
4zv1	5.24	7.212773
6fdt	4.3	4.1577587
6chm	3.7	5.3194866
5th4	2.85	3.6619878
6fo8	7.74	7.932068
5zms	5.23	6.4008904
5fqs	7.36	7.7535906
5i2e	6.64	6.9679184
5ets	5.91	6.778683
5e0h	5.62	6.2785916
5h15	5.8	6.8219
5oje	5.21	6.0245275
5uv2	4.4	5.4997296
6flg	7.52	6.8972473
6df2	7.24	5.2583222
5k0b	6.05	6.440671
4wn0	3.22	2.8533518
5emk	7.89	7.165947
6h3k	7.96	7.898658
5yjk	6.09	7.497278
5lpl	4.92	6.194954
5kgn	9.03	7.248303
5yvx	5.89	4.9773903
2n1g	5.64	5.8368583
5upf	8.6	8.441792
5id0	5.77	6.450433
5ypo	7.1	6.2167273
6fjm	6.24	6.239003
5u62	5.89	7.4788675
5l72	6.8	8.926863
5h5o	6.56	6.9257336
4mul	6.21	7.1303988
6dq5	5.19	6.3226233
5mfr	4.3	4.855776
5ime	8.34	8.135689
5w6e	8.04	7.5295534
5qam	4.0	4.1699314
4zjc	8.96	6.7969637
6f4w	5.53	4.0033765
5u7k	8.15	8.062506
5t97	7.77	8.065288
6f20	4.31	6.5355487
6eya	7.48	7.099569
5lgs	7.06	7.016335
5mjb	8.52	6.8841105
5t27	7.1	7.0760574
4xtm	4.57	3.691796
5laz	8.4	8.762016
5ye8	3.0	3.856055
5dpx	4.46	6.113806
5jg1	8.72	10.9715
6d50	5.05	4.826501
6eln	6.05	6.4191074
5edb	7.0	5.700439
5ovc	5.96	5.3383646
5k4l	7.3	7.132861
5o1s	3.65	4.1105814
5j7b	8.3	8.250821
4ze6	2.48	3.8372536
5vzy	8.49	7.4033947
5ukk	6.21	6.884693
5j8x	8.8	6.2859616
5a3x	6.1	5.9686847
5ijp	7.15	4.8038435
5sy3	4.37	5.527362
5koq	9.24	7.879075
5h19	6.49	8.770985
5hx6	8.0	6.568215
5muc	6.04	6.590023
6b2q	8.05	7.90394
5svy	6.13	5.8287077
4odl	6.95	5.594406
5ugg	6.42	6.6112747
5ufr	8.7	6.661351
5mgg	3.3	3.735461
5db0	7.43	8.002106
5vlh	6.8	6.5075917
5csd	7.89	6.5431085
5mw3	6.62	4.9620957
5vqt	5.74	8.229381
6djc	6.63	6.6001873
4zj8	9.26	7.2017393
5eqp	5.4	6.3466787
5v42	6.62	7.18472
5nf6	7.46	6.344871
5jrq	6.77	7.8665175
5lne	4.76	2.4279742
5m6f	6.66	6.2410307
4wnm	7.59	6.639102
6e86	5.09	3.6450715
5b5g	5.25	6.3882303
5zt1	4.67	5.374014
6exi	5.05	4.6880007
5nwb	7.8	6.7860713
5mny	1.31	2.9768853
5xo2	4.03	4.538937
6csp	8.52	6.1490993
5w5u	7.19	7.646491
5g61	6.4	4.8610854
5n49	6.33	6.903853
6bhh	3.76	5.764182
6f9g	5.7	5.8954372
6fa2	6.66	5.225956
6g4n	5.64	5.919136
6fr2	7.92	7.0253735
5g5z	5.66	6.0815697
5zo7	9.0	6.693143
6bgx	6.33	7.4105663
5nxq	6.49	5.0154915
5oh9	3.86	4.2892895
5ukj	7.16	7.949813
5v3x	6.59	8.10636
5m7u	8.1	8.19738
5fnf	3.15	5.339218
5vds	3.3	5.1024466
5ufs	8.49	8.836145
5gjf	6.59	8.54854
6ej4	6.8	6.482407
6apz	6.82	4.95611
5jhb	6.06	7.3852053
5zwi	8.64	9.509844
5etl	4.64	5.3933554
5ur6	7.06	6.696823
5ful	4.74	6.796104
6e9w	6.55	6.981647
5uoo	8.85	7.8066244
5n87	9.25	7.9568434
6esn	8.05	8.293229
5kr2	8.48	7.8294153
5aip	2.82	3.8223984
4yh3	4.59	6.0626974
5sve	5.74	5.8236895
5edl	8.35	6.9046106
5may	6.48	5.57832
6fzu	3.67	4.1311483
5mav	5.48	6.5160413
6d5e	6.85	7.1546555
5anv	9.3	8.84144
6htt	6.66	6.554182
5my8	7.14	7.73745
6dnp	5.18	5.790863
5ndd	6.46	6.457258
5wbz	6.41	6.590102
5w6t	7.57	7.500345
4j59	5.85	5.9384184
5e80	8.3	8.172873
4mue	6.7	6.448967
4qmq	6.59	7.3068323
5dh3	7.42	7.323827
5jzi	4.8	5.994644
5f32	4.94	6.316778
5wg9	5.59	6.3741274
6fyv	7.96	7.545419
6apw	6.17	6.863346
5sz9	4.42	5.084223
6b27	5.03	5.146614
6b1o	8.51	7.9051943
6cdc	5.6	6.0519686
6dne	7.48	5.8286905
6cn6	8.3	8.840375
6c7x	7.19	8.054025
5fdp	6.51	8.049309
6htz	6.74	6.7337418
5nwg	6.18	6.945961
6msy	7.0	3.6590128
5yve	6.48	6.616003
5huy	5.03	7.311476
5iee	4.94	5.087297
6hvj	7.55	8.059762
5hdu	9.0	8.72624
5z68	5.89	5.509305
5l6h	6.62	6.45214
5l26	5.35	4.6075106
5svi	5.17	5.7010508
5n9n	9.39	7.5507298
5qaw	3.4	4.9504933
4yyt	6.38	6.844991
5cxi	6.55	7.3891106
5nt0	6.55	7.0862722
5z9e	3.48	4.9190216
5kyk	5.8	7.21378
5ye7	5.46	6.7350955
5vfm	3.82	4.0006447
5q0z	5.85	8.644866
5c1x	5.75	6.722469
2mwy	6.82	7.1453886
5naw	7.3	7.2097454
5evd	5.0	6.259983
6mjf	5.16	5.688426
5vo2	6.81	6.8994675
6hti	7.01	7.3220415
5ux4	7.05	8.144306
5gu4	5.47	5.6766477
6b3e	6.99	7.6294985
5g1c	6.85	7.817053
5v35	6.96	5.5240045
5lkr	5.48	5.309967
5kpl	6.29	5.92113
6cd9	4.42	5.573062
6c5t	6.97	6.412095
6bl1	6.96	7.1358805
5oul	3.3	5.5659485
6bgu	6.28	7.0185843
2n27	6.55	4.973618
5om9	4.25	4.7358923
5yc3	4.85	5.725552
5j5x	11.02	8.566174
6gfz	5.51	5.356639
6dil	8.12	10.142592
5orr	3.77	3.7956553
5vt4	4.35	4.6570587
6csq	6.39	7.017685
6bfn	8.03	6.8442364
6euw	7.77	8.445381
5ka3	4.59	5.1149807
5m5q	7.05	6.3897314
5gsw	5.94	7.014291
5w4s	4.03	6.988455
6e8m	6.28	5.150586
5bqg	4.76	4.618312
5ji6	7.96	6.411472
5jsm	6.59	12.174168
5l98	3.31	4.6738596
5im3	5.82	4.9631996
5t4f	8.0	7.933801
5wtt	6.6	5.875206
6euv	8.62	4.6795635
5aaa	9.42	9.050667
6gih	4.36	5.723645
5gs9	5.26	4.39792
5j6a	7.77	6.8379927
5du4	5.25	5.1967316
6mvu	2.89	3.2854497
5kr1	9.49	8.974773
6gl8	8.61	7.173217
3egk	4.66	6.7315474
5q0v	7.69	7.0002413
5y5n	5.76	7.0719385
6fmk	4.67	4.9802957
5uwk	8.64	9.362188
5duw	3.29	2.443935
5h1t	3.8	3.848414
4j5d	5.96	5.6821337
5lc0	6.7	7.001689
5ia5	7.6	7.832798
5myl	5.0	6.812785
5wg7	4.7	4.6148443
6f1j	4.62	4.150685
6g9j	8.39	8.618152
5yp5	4.6	8.432768
5k5n	8.05	7.31207
5a0a	7.7	7.179636
5hpm	7.13	5.5618153
2n0w	6.15	5.3538647
5tpg	7.85	9.3854885
5dxt	9.7	7.338649
5msb	7.46	7.9125004
5eb2	1.11	3.970943
5eq1	4.68	3.9521291
5enf	3.57	3.5319998
5j9f	7.23	6.1575627
5ef8	8.85	7.855564
4zyq	8.01	6.813637
6dvo	7.22	7.958194
5y80	8.79	7.748273
5zo8	8.2	7.330513
5eg4	7.68	6.6504583
5itd	6.58	9.424095
4yec	7.6	6.158912
5ehe	8.32	8.439846
5ew9	11.0	8.127562
5ivn	8.85	7.47624
5ork	3.63	5.754951
6baw	5.38	7.417206
6cco	7.29	5.7981787
5llm	5.35	6.990368
6mj7	2.82	3.3520007
5ia4	7.28	8.671181
4zsl	5.0	5.1005287
6bsk	6.92	7.978951
5flo	3.15	4.2515297
5ul1	6.64	6.9918885
5tex	6.4	7.21809
5km3	4.6	4.0437727
5fe6	2.16	4.2489557
5k0f	6.07	6.564083
5orz	3.36	4.483815
6gzd	8.01	8.268745
5ia3	7.34	7.4937344
5v8h	4.11	5.7128882
5pzm	5.96	8.053687
5hz6	7.8	6.9659986
6bnk	6.99	7.7845798
6b41	8.48	7.628793
5lmk	7.43	6.9738407
5dqf	3.6	5.227368
5h9q	4.42	5.1058035
5fao	7.96	8.04347
5t54	9.06	3.7593396
5ufo	7.43	8.748688
5kdf	3.27	4.6988645
5hls	7.41	6.5926704
5ur1	8.97	8.161476
5vrp	8.89	7.6497736
5jgd	7.96	7.962468
5l01	7.48	8.7034645
6fby	5.03	6.890233
5kzq	8.28	6.106523
5nkb	9.12	8.326281
5vjn	5.06	4.1117105
5yco	4.59	5.5356574
5u2f	6.71	5.780266
5w5s	7.77	6.287584
4z7o	5.04	5.029825
6eab	6.37	8.383956
5o91	6.46	7.7664576
5web	8.0	6.446433
4zcs	4.33	6.0693398
5i0b	5.06	5.260698
5i2z	7.14	7.562188
6c28	4.17	5.8967514
5nxi	6.66	7.3476734
5tb6	5.82	5.107878
5yc1	4.34	6.2561913
5u5k	4.02	5.22202
6f9u	5.13	7.15917
6ce2	6.3	8.0583515
6cbh	6.29	6.4110346
5j18	9.15	5.252942
5dx3	7.41	6.060393
6ma4	7.35	7.3754845
5i25	3.49	5.174671
5cs6	3.2	5.588174
6hqy	6.44	6.1394114
5ho7	4.77	6.3979645
5h9r	6.08	5.4595585
5ntt	5.75	7.1188927
5y6k	6.07	4.461306
5q0i	4.25	7.2286987
5a5d	8.0	3.835153
5dtk	4.3	4.994934
6gxw	3.36	7.178657
5d3s	5.89	6.462222
6b1e	7.47	8.04229
6fh6	3.0	4.551942
6c7e	8.55	7.4441204
5fqr	7.59	7.9600143
6f6r	8.25	7.513352
5elv	6.8	6.4380836
5he7	8.3	7.805706
5wg4	7.0	7.729046
5his	4.71	4.6248493
5zmq	4.74	6.1109934
5i83	5.39	6.3317385
6hx5	5.66	4.042928
4z0u	5.7	5.83619
5oq6	7.56	7.936058
4pl6	3.1	4.977919
6afg	4.86	3.824303
5dtm	4.3	5.7145576
4qms	5.13	6.576137
5lax	5.4	6.5124927
6f34	4.94	5.542614
5m25	8.19	6.694892
5zc5	7.06	6.7962847
5tco	8.19	8.366821
6axq	4.0	3.7014673
5jq7	4.8	5.951969
5mnr	5.46	7.0688596
5nho	9.52	8.813858
5svx	6.19	5.561324
5ts0	7.8	6.538823
4r6e	7.78	8.310535
5twl	7.98	8.855113
6dgt	7.38	9.697086
6bh0	6.66	7.838564
5u5h	5.89	7.006035
5a3n	7.72	5.941052
5a1f	4.61	4.944021
5w0f	7.8	6.5650578
5dtw	5.46	7.234071
5qa9	3.64	4.1090617
6axl	7.11	4.4484243
6mv3	3.33	5.7598467
5vp9	8.99	8.719606
5ix1	6.31	5.734872
5n4t	5.97	5.4638567
5wzv	6.68	6.587768
4zy1	8.14	7.163281
6afi	6.2	4.1804633
6ckc	8.22	6.7679014
5h6v	6.68	6.040663
6h33	9.22	7.878279
5ewj	6.89	5.9728284
5ku3	4.89	5.248499
5kab	4.68	4.5520506
5hyq	6.82	7.266718
6bh3	4.92	6.7346764
5f5z	7.07	6.616412
5xij	7.3	5.8118
6g22	7.56	5.754348
6ej3	5.93	7.122597
4zam	7.96	9.587224
5zaj	7.38	5.996296
5i1q	7.92	5.803624
5jpt	4.6	5.9300785
4yx4	5.97	6.320222
5dp5	4.73	5.850522
5jt2	7.47	11.438545
6dh6	9.93	9.659796
6gbx	7.7	7.190088
5glu	4.02	3.1023054
5lsh	3.39	4.366386
5yto	4.48	4.6727347
6f2n	6.7	6.288007
5owf	5.8	6.302584
5mkr	4.77	5.4004183
6es0	5.65	8.860078
5kbq	7.0	8.236523
6g0q	4.61	5.3087893
5yvt	3.96	4.973172
6br3	8.72	8.163136
5x4m	2.92	2.3315945
5ef7	9.0	5.638129
6asz	4.72	5.1414285
5mql	5.85	7.1055183
5wic	4.64	2.6864252
6fgq	7.85	8.116143
6f05	4.47	4.5973873
5jlz	5.82	5.6354494
5dg6	5.07	7.428338
5a3t	8.4	6.0112076
5uov	10.6	11.271767
5lny	7.38	6.876014
5gtr	7.17	5.9192886
6h7l	8.97	6.4939957
5g3m	5.66	4.933325
6ee2	6.71	7.736462
5cgv	6.47	7.0725565
5jnl	6.57	7.650712
5gty	7.72	7.760798
6fni	8.22	8.92111
5wa8	6.23	5.4098125
5os2	2.74	4.4663053
6chh	5.57	8.031584
6h38	8.11	8.597786
5w5j	5.82	6.437686
5d1n	5.57	4.908549
5z95	6.55	5.6807203
5ads	5.67	7.7142005
5dp9	6.08	6.820406
6e4w	6.7	6.2040243
5t8q	4.16	5.485758
5m9w	2.24	5.663835
6dj2	8.12	10.532251
5wzr	7.29	4.6187162
5vcz	6.35	8.513227
5g3n	7.92	7.215207
6g4z	9.77	8.158827
5vd1	6.0	8.13998
5wzw	5.91	5.834751
6an1	5.35	6.1916585
5qb0	3.8	3.194302
6dcy	5.46	5.041938
6fnf	7.89	9.213369
5x27	9.4	7.9096193
6g47	2.18	3.9768317
6aud	6.22	7.7783117
5yea	8.3	7.0201616
5ygf	6.21	7.4859824
5etm	5.41	5.124279
6g85	5.21	5.2430544
5a3w	5.82	5.8286443
5nkn	9.92	6.6691837
5d45	6.92	7.36411
5z7j	6.6	6.9146385
5fyq	5.89	5.72912
6q73	6.9	7.276368
6g33	8.15	5.3534775
5f20	7.52	7.7502403
5vnd	6.49	8.93885
5hvt	7.26	5.6052055
5kzi	10.0	9.39439
5w73	6.3	7.0934796
5toz	9.46	6.1919107
5nya	6.38	6.5160265
5hmy	6.3	5.5977597
5lub	6.15	3.1863036
5k32	8.8	7.6148157
5o4s	5.47	6.4018583
4y5i	3.52	5.4206953
5fat	6.96	6.9843936
5tfx	7.22	8.059172
5hmk	7.4	6.8893337
6gjy	3.0	3.4820068
5hln	11.52	8.289777
5fso	6.09	3.6453774
5e2k	8.03	7.534172
6afj	6.28	4.856946
6gnm	4.26	5.5732746
5y8c	6.8	5.350582
5aqt	3.51	4.3344984
5icy	5.06	5.597782
5w0e	9.03	7.5996833
5u2e	6.56	6.106668
5db1	7.66	7.991435
6b67	5.05	7.655054
5ufi	8.4	7.3237686
6fu4	6.19	6.744663
5e3g	4.3	4.178151
6hrq	7.09	7.8369856
4ui6	7.06	7.6695604
6css	7.6	6.503495
5tt3	6.71	7.7978888
5nin	7.12	7.6032667
5ov9	5.66	4.242507
5tol	7.48	6.907805
5nwk	6.57	7.09543
5oh4	4.55	4.443451
5t19	4.49	4.9734573
4v0i	6.33	7.139862
5edd	5.24	4.8738036
5llp	9.24	8.700285
6biv	6.52	6.0439086
5ows	8.0	7.3217077
5j31	6.51	6.492277
5f04	4.0	6.3413596
5ug9	8.1	8.054866
6b7b	2.89	3.7561622
4ux9	5.1	5.6805043
5gsa	7.09	7.175103
5ut6	4.24	5.3891582
5ogk	5.11	4.88542
5dhq	5.7	5.282366
6cyc	7.85	6.086479
6bu0	5.96	6.4781218
6cmj	8.3	8.23661
5ivj	7.34	7.7884216
5f4p	7.33	6.604559
6g34	8.24	6.1714106
5ttg	7.34	6.3682747
5edu	8.66	6.7566214
5i13	5.08	5.562646
5o07	7.47	7.272469
5f1l	7.68	7.275639
5wlv	8.52	7.254301
6fel	6.4	5.3301587
6er3	3.24	3.4642475
4y4g	2.0	3.822477
5jzs	3.27	4.575048
5k13	8.74	8.393465
5ytu	4.92	4.166876
5dw2	5.84	4.06161
5mk3	4.05	5.58227
5tur	6.05	7.118646
5vqe	1.49	5.4864354
5f02	7.44	8.336826
5tzz	7.85	7.830262
5qaa	3.91	3.540527
5cu4	6.49	7.460739
6eiz	6.22	6.6406937
4zfi	6.3	6.153059
5uch	6.01	7.0749817
5aqk	3.65	6.4471273
6mim	5.7	4.810749
5nw7	5.77	5.648839
6e4a	7.36	6.6000075
5u6j	7.64	6.582151
5w44	6.44	6.590284
5nqe	6.15	6.985775
4yk6	5.7	6.8906765
4muf	6.34	6.2693653
6h7n	8.46	5.9682884
6ge7	6.06	6.604753
4yhz	7.96	6.373004
6b8u	9.7	8.378323
6bhe	4.62	6.540413
5bqi	9.05	6.106617
6fi1	2.15	3.4478517
5llg	11.13	8.235649
5a9u	10.1	10.342766
6dh0	10.59	9.868954
5jap	6.64	6.101803
5h5q	5.74	5.545973
4und	8.96	8.346723
6bvb	6.71	6.2005057
5ke0	9.7	8.086504
5hn0	3.7	4.5488405
5vb7	6.72	7.95333
4wcf	4.28	4.712652
4y3y	2.35	4.131329
5jhk	4.64	3.646593
6g4y	8.82	7.6571646
5uiu	9.7	7.763659
6gnr	5.44	5.753788
6fod	8.15	8.272156
5y1u	5.12	5.968552
5i0l	7.74	7.2225714
6e2m	5.66	6.9743376
5qik	7.66	8.910139
6h8s	4.42	3.836317
5sxm	8.54	6.5508137
5nme	7.09	5.497242
5w5o	8.1	7.8239617
6ezg	7.69	8.351173
6bbv	6.1	7.799778
6g35	7.76	6.1600866
5hd0	8.4	8.897978
6b2c	7.03	6.612232
6d1m	8.2	8.087725
5ksx	5.43	5.695825
5m4i	7.89	7.784979
5fnq	3.0	3.4796891
6hke	7.68	3.5359125
5f61	7.46	6.6308575
4u68	4.31	5.194543
6er4	2.77	4.02458
5y0x	5.11	5.904157
5eud	6.82	7.54181
6cwh	7.54	5.4716573
5usf	9.16	6.7861214
5j5t	6.96	6.6753254
5jq5	5.63	7.5093246
4z0f	5.77	6.5643473
5yft	5.0	4.77376
5z89	6.71	5.4012403
6g91	5.49	4.6184406
6hu2	5.9	6.106357
5ou3	6.21	6.9976034
5jq8	5.7	7.7620583
5ya5	6.72	8.027212
5izj	11.52	7.2664785
5he1	6.55	7.654935
5ldp	4.17	4.629389
5wxp	3.35	6.5731354
5ih6	5.6	6.561228
5mnc	1.31	3.0070286
5fsy	5.89	5.700363
6c7b	5.82	6.313703
5i88	6.6	6.308915
5ofx	3.96	2.9059706
5ey8	6.31	6.301488
6ax1	9.42	6.257826
5j9z	7.8	7.119287
5fsx	2.72	4.535763
6g6z	6.66	5.6134253
6ej2	7.8	6.955287
5w1e	5.24	4.020115
5ewa	4.82	5.746027
5ot9	4.07	6.8504543
5uy8	8.3	7.887247
5nps	5.89	6.700032
5dtq	3.86	5.824498
5uzj	6.78	6.7538986
6b7h	9.03	6.7344704
5drc	5.98	5.482791
6b5a	7.94	8.185865
5m44	7.4	5.253715
6hlz	7.33	4.6737785
5myo	10.53	6.749857
5n93	8.66	7.4928617
4zt2	8.0	7.935345
5mrm	5.03	5.7190995
5eb3	1.45	4.505563
5iql	4.56	4.6861916
6frf	7.4	6.2799783
5vsb	5.12	6.578701
5i58	6.92	6.77332
5aab	9.06	8.927368
5g2n	7.03	8.872513
5hz5	7.07	7.417533
6gon	5.67	6.572059
5laq	9.2	8.028373
4k1e	8.44	7.01195
5y6d	7.26	6.1066504
5l8y	6.4	7.6273804
5jjr	7.8	6.622266
5mwh	5.74	6.8601007
5nk7	6.33	7.6164093
5c7n	6.57	6.6554036
5lj1	4.5	6.8044925
5o4y	8.15	7.9095116
6b7f	3.87	5.169266
6glb	6.89	8.121887
2n14	5.33	5.6491547
5vlk	5.26	6.5820727
5y5t	6.68	7.7895107
5zk3	8.74	6.875574
5dnu	4.11	4.6328526
6db4	7.31	8.158719
5ufp	7.37	7.5205164
5thi	3.61	3.8528306
5y8w	6.64	4.8677673
5lmb	7.8	7.450829
5a6a	7.22	5.868377
5yij	3.42	6.145554
5xyz	8.1	6.542546
5igl	7.37	6.5969095
5tp0	5.44	4.215235
5dex	7.65	4.992919
5vee	6.11	8.123236
5etf	3.79	5.9169397
6f8g	4.18	5.1978364
6g2a	3.79	7.0940733
5nq5	5.0	7.091127
5w14	7.34	7.6141677
6fug	4.3	6.565188
5usq	7.0	8.593452
4ui4	7.35	7.2559996
5vwk	5.48	5.834861
6dqa	6.44	6.725293
5l4e	4.61	4.787266
5doh	7.49	7.7564516
5tzy	8.7	7.519001
6e4f	9.07	8.438852
5j74	8.72	6.780363
6acb	9.41	9.006535
5kks	8.7	8.2257395
5t2b	8.3	7.7503467
5etn	5.37	5.167595
5td2	8.66	7.7711377
5yqn	4.03	8.245857
5one	7.28	8.633022
5eqq	8.17	8.002218
5kap	4.23	4.4394374
5b25	10.24	9.211817
5n69	6.54	7.8348393
5umx	5.96	6.2731504
5kj0	6.89	6.943843
5o4f	6.68	6.4215717
6cjw	5.74	4.8674927
5n8j	5.54	5.687516
6dcz	7.17	4.8023357
6evr	8.06	7.267218
4xwk	4.63	5.5359917
5wfz	8.0	6.496174
5nzo	2.24	3.7202587
5fl0	6.46	6.4069834
6ep4	5.35	4.9556456
5huw	6.23	7.152976
6dif	10.72	10.244135
5f94	8.47	7.0853405
5u0f	5.47	5.283873
5unp	10.02	7.758525
5d29	7.01	6.6037946
5nka	5.46	7.308687
5gnk	8.28	7.1980257
6dh3	11.3	10.226022
5mih	4.19	5.8565125
5u6d	8.59	7.04465
5hu1	8.66	8.346557
5ftg	6.15	6.4138713
5twh	6.55	4.812215
5uir	7.14	7.1428947
5vm0	8.8	6.4791174
5fsl	4.62	4.4171305
6g1v	7.23	7.5831394
5bnm	4.82	5.763403
5el9	7.64	6.8003917
6bmx	4.72	6.2546077
5nee	10.7	8.269269
5i9y	8.55	8.146631
5l2s	7.08	8.832417
5th7	5.16	8.48366
6emu	5.03	6.064786
4ysi	5.7	6.064954
4uff	7.96	7.5958285
6g46	3.73	5.8895464
5qim	11.22	7.800707
5kq5	8.05	8.84841
6ds0	8.66	7.985061
6bm5	5.84	4.3385363
5fqt	6.8	7.407402
5n0d	8.48	8.128382
5adt	5.65	7.389788
4zx8	7.1	6.610428
5kz0	7.66	8.453587
6g1w	8.14	9.825591
5cj6	8.69	7.5170074
6f8t	5.15	6.4077024
5xpn	6.99	9.826555
5sy2	4.96	6.6135798
6g92	4.12	4.3315372
5yjf	5.74	5.368756
5he2	6.89	7.7434545
5mk9	4.42	4.8655376
5emb	5.2	5.345483
5xo7	6.36	7.6669397
6ela	7.59	8.143922
5xag	5.46	7.074127
5ant	6.36	6.956025
5d7x	4.82	5.3842754
4x2i	6.46	7.130336
4zcw	7.37	8.896076
5dry	7.7	7.5015354
5nz2	5.03	4.8576293
5jzb	3.39	5.1938677
5qa5	3.52	3.8370907
6dkg	8.59	7.387251
5wbf	3.81	3.0433328
5kkr	6.92	7.0817056
5xyx	4.84	5.298953
5nk3	7.42	7.563326
4uuh	7.77	7.902362
6f55	4.16	3.8650951
5wlo	10.82	10.08909
5u0g	4.58	5.501111
5a6k	5.95	5.8152766
5enj	2.3	4.419079
5f3g	6.9	7.9344177
5tkk	8.28	7.367547
5vqz	6.39	9.03965
5eek	9.1	7.9300637
5ktu	6.21	5.339588
5qar	3.77	4.739713
5acb	6.8	7.9362555
5ofu	4.2	4.9221478
5jyo	8.52	6.35546
6cck	7.43	7.6221623
5gvm	6.73	7.7350144
5km2	4.41	4.777212
6eqm	7.96	7.5824175
5o3q	5.68	4.43863
5hda	5.13	5.1346593
5wgp	5.62	5.646266
5j27	6.74	7.4445314
5mte	6.78	7.27499
5o9p	5.09	6.2347074
5n34	4.63	6.271847
5a3q	8.6	7.6827583
5d0r	6.37	6.487957
6bhv	5.23	6.534068
5ta4	7.62	6.3575497
5tl9	9.0	6.3339124
5yia	5.52	7.991791
5nvx	7.05	6.002261
5n7v	8.77	7.7020025
5epn	8.66	8.961581
5xof	4.01	4.4069204
5if6	7.23	7.10474
6gjr	3.74	4.576729
5l96	3.3	5.1466446
5tpx	6.55	7.2820234
6fil	5.85	7.687329
5dht	6.0	5.2694507
5evb	5.0	5.9235168
5t36	7.37	5.447049
5d25	6.3	6.107434
6b96	7.84	6.310712
5tbe	8.97	10.052398
5q1i	6.24	7.050895
5mod	3.52	4.5361814
6bh8	5.12	6.1042333
5a4q	5.54	4.4900417
5ni8	7.7	7.9829044
6azl	4.93	5.9015446
6czv	6.64	6.376072
5b5o	5.72	6.0414047
6e83	4.54	3.9609277
5myk	9.0	6.707298
5o5f	4.3	5.9425855
5epk	5.74	5.919692
5wp5	5.34	5.1723223
5jy0	5.55	5.815455
6fu5	7.5	8.220522
5q0p	7.41	7.439913
5z99	6.88	4.2484655
6cn5	7.7	8.711012
6g93	7.96	8.371927
5w8i	6.82	5.2499714
5sxk	4.7	2.2644362
5yjy	6.94	4.357041
5u4c	6.0	5.2202234
6ey7	4.3	4.966701
5uig	7.95	6.7046733
6aak	9.15	7.614816
6h7k	9.31	7.3135037
5jss	6.45	6.6340766
6g3o	9.24	7.1760983
5c87	3.7	3.755197
4qmy	8.4	7.5179005
5tg5	4.01	4.2237215
5h21	5.19	5.440236
5kx8	7.42	7.333606
5u0y	6.08	5.207345
6evq	2.0	4.3227077
5eue	6.77	6.246255
5u7i	7.18	8.131109
6eil	5.55	5.9538627
5hm0	6.36	5.7816076
5vcx	5.55	7.209537
6g1u	5.61	6.5059514
5l17	9.3	8.025955
6bw2	7.68	7.1167307
5qax	3.8	4.157164
2n9x	6.4	5.842543
5eob	9.62	8.21591
5moo	1.31	2.8833604
4zx3	7.19	5.0646696
5uuu	7.74	7.2120266
5v8j	5.57	5.6520357
6ayn	5.04	6.7920427
5hjb	5.68	5.0250816
5ti6	4.68	5.4041743
5hvy	7.76	7.0646396
5uwj	5.7	6.0225105
5hg7	8.4	7.6806955
5f37	5.77	4.9127836
5zz2	8.85	8.853454
5aa9	8.19	9.569449
5mwg	5.77	6.441704
5orx	3.51	4.648137
5ty1	5.21	4.61619
6cz4	7.12	7.1782866
5sz6	7.0	7.7525234
5kjk	7.92	7.957796
5tbm	7.31	7.3840985
5izu	7.27	7.725305
6g8m	5.38	6.7721643
6bbx	6.67	7.390152
6bfa	9.0	7.5095615
5ipc	4.89	5.9185667
5fbo	9.51	9.225044
5jmx	5.09	5.1715765
6b5o	8.33	5.7674494
5cu2	4.24	4.2274795
5g46	2.6	3.548217
6fi5	5.52	7.4579663
6cwi	7.54	5.480258
5fp0	7.77	7.718775
5x26	8.3	7.828836
5h5r	6.21	5.8553796
5tku	9.8	9.869432
6equ	6.38	8.079554
6do4	7.68	5.6171036
5mes	6.47	6.5652223
5nr8	6.76	9.24926
5xpl	7.7	10.031958
4r06	6.29	8.243199
5t8p	5.89	5.3680267
6f3g	7.16	6.88717
5ne3	7.84	7.415508
5uiq	4.26	3.7796612
5yy4	6.43	6.0952673
6czi	6.25	6.8787327
5jur	8.52	7.614959
5wii	4.49	2.3284223
5hi7	7.85	6.892957
5vc3	7.11	8.277086
6h7y	9.46	8.52896
6cf6	5.24	5.3930874
5sz5	7.7	7.907701
6dzq	7.37	5.3605366
5v1b	7.47	6.5286846
5ewz	6.34	5.708416
5twx	7.52	6.3922176
5w3i	5.8	5.560066
6exs	3.44	5.1852527
4py2	6.57	6.7118053
5t1m	5.82	6.3805757
5g57	8.4	8.34258
5anw	8.52	7.120237
6eed	6.09	7.356188
5vwi	4.84	5.690838
5xs2	8.3	6.175702
5wle	5.72	5.88204
5e28	7.91	7.2711716
5ncy	9.4	7.284375
5wip	4.71	2.718028
5h1v	4.0	5.2119865
5tq5	7.23	8.537294
6bir	7.52	5.992762
4yh4	4.59	6.789287
6di0	5.22	4.576641
5tqs	5.86	6.5325446
5jfp	9.32	10.733154
5v40	5.8	7.1797166
5iyy	4.77	3.5493293
5i9i	7.3	8.429358
6c0n	8.37	9.511264
5y97	3.6	2.9665499
5lli	7.05	6.0823035
6eqx	10.47	6.885336
5m4u	4.89	7.0167694
5jv2	4.0	4.2993007
5g5v	6.7	7.0698195
5hu9	7.62	7.834933
5kva	5.14	6.004136
5zzw	5.51	5.281329
5m7t	5.41	6.759467
6ffn	8.22	7.063642
5e8z	5.91	8.174604
5usy	7.51	7.4501076
5vb5	6.46	7.7935424
5a0b	8.3	6.9605465
5lwe	9.96	7.6505632
6aam	8.32	7.7972765
5fpi	4.14	5.4023066
6m8y	6.38	4.9902925
6dqb	6.49	7.190301
5u9i	7.31	5.805051
5j0d	6.87	5.552902
5l8t	3.55	5.626966
5adq	5.7	7.84533
5cst	6.96	4.7747455
5nx2	8.49	10.388325
5x4p	5.03	2.234515
5neb	7.77	6.892139
5v0n	7.17	8.052528
5u14	5.34	6.770075
6ced	5.82	4.82683
5kat	4.1	5.4028435
5t6f	5.8	6.920038
5ygd	7.27	6.354564
5t2y	5.66	5.790847
5y62	1.74	4.5659275
5he0	6.82	7.81698
5j75	6.82	5.8938932
5uvc	8.21	6.0112295
6b5m	12.0	6.830187
6b5q	8.24	8.760367
5y2f	5.15	5.2767563
5lyy	4.85	4.854019
6cqz	9.64	4.1395216
5aan	4.15	5.327236
5a09	8.46	7.2191076
4lqg	8.89	9.548025
5wej	4.82	5.639921
5tqe	6.72	8.260751
5v3y	6.72	7.192261
5a3s	8.68	6.978839
5yba	4.77	5.322851
5q17	5.25	6.734378
5sz3	8.6	7.8440056
5orh	4.39	3.9434009
5t8j	9.0	7.1180577
5qil	11.52	7.7266917
5x74	8.64	9.3311405
5oqu	3.61	5.5043106
5vse	5.97	7.1461287
5ivy	6.44	6.3988585
6gi6	6.71	7.115476
4m7x	4.8	5.4969797
5f3i	7.1	6.498128
5o22	8.0	6.129318
5uac	8.3	6.879206
5lsx	5.92	7.547132
5xhz	6.49	4.2334914
6c4g	8.3	8.507927
5lgn	5.54	6.426995
6at0	4.04	5.1901283
5llc	9.52	8.751704
6e9l	6.04	6.7295847
5zz4	9.17	8.364731
[truncated: 2,359 more rows]
