# Supplementary material for: An electron-density point-cloud framework for robust protein-ligand interaction prediction
Source: Nat Commun. 2026 Jun 11;17:7424. doi: 10.1038/s41467-026-74196-5 (PMC13408660; doi:10.1038/s41467-026-74196-5)
Supplement: Supplementary file 5 — Source Data [file 41467_2026_74196_MOESM5_ESM.zip › Source Data_rev/figure4/e/angles=135/2013.csv]

key	true	pred
1ps3	2.28	6.212907
3d4z	4.89	5.45633
3ejr	8.57	8.088313
3l7b	2.4	3.081543
3g2n	4.09	4.3380127
3ebp	5.91	5.4201856
2w66	4.05	4.584423
2wca	5.6	6.199637
2vvn	7.3	6.194321
1gpk	5.37	5.8259525
1h23	8.35	8.460619
1e66	9.89	7.742079
3gnw	9.1	7.097141
3f3a	4.19	5.3110647
3f3c	6.02	5.24419
3f3e	7.7	7.1293736
2wbg	4.45	6.011779
2j78	6.42	5.4015183
2cet	8.02	8.110802
3udh	2.85	3.5655696
4djv	6.72	7.2287755
4gid	10.77	8.316881
1r5y	6.46	6.726866
3ge7	8.7	8.2695675
3e93	8.85	7.6228037
1q8t	4.76	5.5012326
1q8u	5.96	6.947793
3ag9	8.05	8.01626
2v00	3.66	3.929902
3pww	7.32	7.3759212
3uri	9.0	7.0579076
2hb1	3.8	4.5847616
2qbr	6.33	6.6263847
2qbp	8.4	7.4253397
3fcq	2.77	4.159402
4tmn	10.17	7.5088654
3pxf	4.43	4.7955494
2xnb	6.83	7.8974223
2fvd	8.52	7.0856724
3ivg	4.3	6.490279
3coy	6.02	6.3834496
3mss	4.66	5.2272396
3k5v	6.3	6.193033
2v7a	8.3	7.62544
2brb	4.86	5.56578
3jvs	6.54	5.386682
1nvq	8.25	8.409589
3acw	4.76	6.0330315
2zcr	6.87	6.53635
2zcq	8.82	6.8104334
1bcu	3.28	3.859607
1oyt	7.24	6.712411
3utu	10.92	10.114513
3u9q	4.38	4.6333733
2yfe	6.63	6.645458
2p4y	9.0	8.151908
3uo4	6.52	7.465685
2wtv	8.74	8.62702
3myg	10.7	8.218385
3kgp	2.57	2.5503278
1o5b	5.77	6.1393366
1sqa	9.21	8.166367
3kwa	4.08	4.178255
2weg	6.5	6.80494
3dd0	9.0	9.195183
2xdl	3.1	5.829391
1yc1	6.17	7.4581785
2yki	9.46	6.884049
1p1q	4.89	7.3478184
3g2z	2.36	3.639128
4de2	4.12	5.180108
4de1	5.96	5.2830353
1vso	4.72	6.1370726
3gbb	6.9	7.155031
3fv1	9.3	8.921428
2y5h	5.79	7.1632414
2xbv	8.43	8.62375
1mq6	11.15	9.018576
1uto	2.27	2.4018888
3gy4	5.1	4.549167
1o3f	7.96	7.521161
2yge	5.06	5.9121704
2iwx	6.68	5.794221
2vw5	8.52	6.4295006
2ymd	3.16	6.454565
2xys	7.42	6.9820304
2x00	11.33	9.2281685
3ozt	4.13	6.3421383
3oe5	6.88	6.7480135
3nw9	9.0	7.466271
3n7a	3.7	4.1521144
3n86	5.64	5.490758
2xb8	7.59	6.919758
3ao4	2.07	3.6091132
3zsx	3.28	3.2365808
3zso	5.12	4.1181026
3ueu	5.24	5.763425
3uex	6.92	6.6302195
3lka	2.82	5.553169
3ehy	5.85	7.029334
3dxg	2.4	3.0531654
1w4o	5.22	4.06648
1u1b	7.8	6.2055182
1a30	4.3	6.2747064
1z95	7.12	9.173357
3b68	8.4	9.368984
3g0w	9.52	8.575283
