# Supplementary material for: An electron-density point-cloud framework for robust protein-ligand interaction prediction
Source: Nat Commun. 2026 Jun 11;17:7424. doi: 10.1038/s41467-026-74196-5 (PMC13408660; doi:10.1038/s41467-026-74196-5)
Supplement: Supplementary file 5 — Source Data [file 41467_2026_74196_MOESM5_ESM.zip › Source Data_rev/figure4/e/angles=135/2016.csv]

key	true	pred
4llx	2.89	3.775862
5c28	5.66	5.168211
3uuo	7.96	6.946397
3ui7	9.0	7.39487
5c2h	11.09	9.276354
2v00	3.66	3.931903
3wz8	5.82	5.26981
3pww	7.32	7.3602133
3prs	7.82	8.839255
3uri	9.0	7.0536804
4m0z	5.19	6.343261
4m0y	6.46	6.121279
3qgy	7.8	7.191284
4qd6	8.64	7.5064135
4rfm	10.05	8.367521
4cr9	4.1	4.1900344
4cra	7.22	7.0747795
4x6p	8.3	9.130315
4crc	8.72	8.492371
4ty7	9.52	7.863291
5aba	2.98	4.411303
5a7b	3.57	4.9168167
4agn	3.97	4.533103
4agp	4.69	4.9249434
4agq	5.01	5.758598
3bgz	6.26	6.578106
3jya	6.89	6.1993957
2c3i	7.6	7.2214584
4k18	8.96	7.7785225
5dwr	11.22	10.509111
3mss	4.66	5.2216806
3k5v	6.3	6.173401
3pyy	6.86	6.2452354
2v7a	8.3	7.6230516
4twp	10.0	7.3345356
3wtj	6.53	7.1696105
3zdg	7.1	5.7282124
3u8k	8.66	6.4014025
4qac	9.4	9.443445
3u8n	10.17	8.111799
1a30	4.3	6.2650485
2qnq	6.11	6.3702645
1g2k	7.96	7.834645
1eby	9.7	9.271612
3o9i	11.82	11.669762
4lzs	4.8	4.844894
3u5j	5.61	6.143544
4wiv	6.26	5.9151773
4ogj	6.79	5.540106
3p5o	7.3	7.0122614
1ps3	2.28	6.2440853
3dx1	3.58	6.0563655
3d4z	4.89	5.4444904
3dx2	6.82	7.0964365
3ejr	8.57	8.102631
3l7b	2.4	3.2900236
4eky	3.52	4.640106
3g2n	4.09	4.333651
3syr	5.1	4.389784
3ebp	5.91	5.39729
2w66	4.05	4.5606985
2w4x	4.85	4.1478004
2wca	5.6	6.190957
2xj7	6.66	5.3339195
2vvn	7.3	6.185998
3aru	3.22	4.3082714
3arv	5.64	5.941807
3ary	6.0	5.5388856
3arq	6.4	6.724075
3arp	7.15	6.53957
4ih5	4.11	5.363608
4ih7	5.24	5.5498285
3cj4	6.51	5.529758
4eo8	8.15	8.3981905
3gnw	9.1	7.101121
1gpk	5.37	5.814483
1gpn	6.48	7.4608355
1h23	8.35	8.300264
1h22	9.1	7.47064
1e66	9.89	7.7372346
3f3a	4.19	5.253409
3f3c	6.02	5.236862
4mme	6.5	6.592656
3f3d	7.16	6.090267
3f3e	7.7	7.1406097
2wbg	4.45	6.0062246
2cbv	5.48	5.400443
2j78	6.42	5.4003267
2j7h	7.19	7.5535216
2cet	8.02	8.119236
3udh	2.85	3.5595343
3rsx	4.41	4.8585625
4djv	6.72	7.227458
2vkm	8.74	8.803074
4gid	10.77	8.305935
4jfs	5.27	6.110056
4j28	5.7	6.3700294
2wvt	6.12	5.771409
2xii	7.2	8.72241
4pcs	7.85	6.014923
3rr4	4.55	6.48448
1s38	5.15	6.2292986
1r5y	6.46	6.735916
3gc5	7.26	7.1000385
3ge7	8.7	8.255632
4dli	5.62	6.0493116
2zb1	6.32	7.811917
4f9w	6.94	6.7685204
3e92	8.0	8.338436
3e93	8.85	7.628274
4owm	2.96	4.0007763
3twp	3.92	4.4768944
3r88	4.82	3.6989172
4gkm	5.17	5.4507914
3qqs	5.82	5.1466446
3gv9	2.12	3.5662203
3gr2	2.52	3.686533
4kz6	3.1	3.7819145
4jxs	4.74	4.3815036
2r9w	5.1	5.0224533
2hb1	3.8	4.6049457
1bzc	4.92	6.013651
2qbr	6.33	6.626104
2qbq	7.44	6.7420454
2qbp	8.4	7.4249496
1q8t	4.76	5.495573
1ydr	5.52	5.88082
1q8u	5.96	6.9569407
1ydt	7.32	6.0538244
3ag9	8.05	8.023471
3fcq	2.77	4.1693206
1z9g	5.64	5.7734923
1qf1	7.32	6.260227
5tmn	8.04	6.8667073
4tmn	10.17	7.476804
4ddk	2.29	3.2246113
4ddh	3.32	3.9101307
3ivg	4.3	6.477276
3coz	5.57	6.0261297
3coy	6.02	6.381606
3pxf	4.43	4.7975645
4eor	6.3	6.8152237
2xnb	6.83	7.9039764
1pxn	7.15	6.941205
2fvd	8.52	7.041939
4k77	6.63	5.624326
4e5w	7.66	7.3954096
4ivb	8.72	7.977606
4ivd	9.52	9.189988
4ivc	10.0	8.916305
4f09	6.7	7.387123
4gfm	7.22	6.6379533
4hge	7.92	7.299191
4e6q	8.36	6.770317
4jia	9.22	6.690856
2brb	4.86	5.537689
2br1	5.14	6.289008
3jvr	5.72	4.6414447
3jvs	6.54	5.398939
1nvq	8.25	8.402414
3acw	4.76	6.0229254
4ea2	6.44	6.8344793
2zcr	6.87	6.5344
2zy1	7.4	6.082535
2zcq	8.82	6.8161516
1bcu	3.28	3.8780932
3bv9	5.36	6.6737223
1oyt	7.24	6.715795
2zda	8.4	7.328908
3utu	10.92	10.100464
3u9q	4.38	4.626307
2yfe	6.63	6.6521115
3fur	8.0	7.33207
3b1m	8.48	5.8207836
2p4y	9.0	8.156633
3uo4	6.52	7.456976
3up2	7.4	7.425524
3e5a	8.23	7.2244306
2wtv	8.74	8.635328
3myg	10.7	8.213797
3kgp	2.57	2.5515895
1c5z	4.01	4.205059
1o5b	5.77	6.135295
1owh	7.4	6.76179
1sqa	9.21	8.161911
4jsz	2.3	5.316269
3kwa	4.08	4.191245
2weg	6.5	6.812417
3ryj	7.8	7.6045237
3dd0	9.0	9.211491
2xdl	3.1	5.8184214
3b27	5.16	6.9350777
1yc1	6.17	7.460997
3rlr	7.52	8.174313
2yki	9.46	6.8716493
1z95	7.12	9.146118
3b68	8.4	9.38654
3b5r	8.77	9.638781
3b65	9.27	8.757458
3g0w	9.52	8.57898
4u4s	2.92	4.965787
1p1q	4.89	7.1588545
1syi	5.44	7.4077454
1p1n	6.8	6.1205587
2al5	8.4	7.2278547
3g2z	2.36	3.588275
3g31	2.89	3.415918
4de2	4.12	5.1545463
4de3	5.52	4.765198
4de1	5.96	5.2638016
1vso	4.72	6.1426225
4dld	5.82	6.9321294
3gbb	6.9	7.151843
3fv2	8.11	7.6800957
3fv1	9.3	8.9172535
4mgd	4.69	6.4090185
2qe4	7.96	7.3574715
1qkt	9.04	8.306988
2pog	9.54	7.549431
2p15	10.3	9.022884
2y5h	5.79	7.166147
1lpg	7.09	8.111095
2xbv	8.43	8.62471
1z6e	9.72	8.446349
1mq6	11.15	8.996297
1nc3	5.0	6.5478554
1nc1	6.12	8.246971
1y6r	10.11	9.910868
4f2w	11.3	11.152584
4f3c	11.82	11.4604
1uto	2.27	2.394839
4abg	3.57	4.136462
3gy4	5.1	4.551878
1k1i	6.58	7.0386534
1o3f	7.96	7.4994555
2yge	5.06	5.898143
2fxs	6.06	6.1000433
2iwx	6.68	5.7714596
2wer	7.05	7.3527584
2vw5	8.52	6.434908
4kzq	6.1	6.356201
4kzu	6.5	6.828733
4j21	7.41	7.2658515
4j3l	7.8	7.774004
3kr8	8.1	7.6690845
2ymd	3.16	6.462107
2wnc	6.32	6.238826
2xys	7.42	6.9842734
2wn9	8.52	6.0958796
2x00	11.33	9.228186
3ozt	4.13	6.342984
3ozs	5.33	7.158276
3oe5	6.88	6.753175
3oe4	7.47	6.296069
3nw9	9.0	7.44223
3ao4	2.07	3.628798
3zt2	2.84	3.198792
3zsx	3.28	3.2194512
4cig	3.67	4.710994
3zso	5.12	4.107691
3n7a	3.7	4.1550646
4ciw	4.82	4.9433565
3n86	5.64	5.4888334
3n76	6.85	5.460677
2xb8	7.59	6.9276237
4bkt	3.62	3.2871096
4w9c	4.65	4.6327457
4w9l	5.02	6.0968895
4w9i	5.96	5.6729975
4w9h	6.73	5.4412575
3nq9	4.03	4.999937
3ueu	5.24	5.762086
3uev	5.89	5.9092083
3uew	6.31	6.6987915
3uex	6.92	6.6188254
3lka	2.82	5.544192
3ehy	5.85	7.0146008
3tsk	7.17	8.316
3nx7	8.1	7.813229
4gr0	9.55	8.526841
3dxg	2.4	3.0426407
3d6q	3.76	3.332362
1w4o	5.22	4.066507
1o0h	5.92	5.194598
1u1b	7.8	6.205995
