# Supplementary material for: An electron-density point-cloud framework for robust protein-ligand interaction prediction
Source: Nat Commun. 2026 Jun 11;17:7424. doi: 10.1038/s41467-026-74196-5 (PMC13408660; doi:10.1038/s41467-026-74196-5)
Supplement: Supplementary file 5 — Source Data [file 41467_2026_74196_MOESM5_ESM.zip › Source Data_rev/figure4/e/angles=135/2019.csv]

key	true	pred
4nxr	4.34	5.829206
5es1	8.34	8.626288
6aom	6.2	6.7027826
6eeo	6.43	7.0484004
5w7i	4.95	5.7222357
5fe9	4.68	5.2314677
6bdy	5.69	4.43643
6d6t	8.21	5.678876
4z16	8.32	7.759304
5j1x	5.52	3.4896488
5m4k	5.66	5.48029
5l8c	7.0	6.589878
5aqo	2.85	3.067068
5aqu	2.98	5.044774
5ixf	5.52	5.926829
5mts	7.15	6.4426217
5i2r	7.72	7.9652805
5fap	8.0	7.445488
5t7s	4.1	3.4425724
5x62	6.42	6.252316
5hbs	7.73	6.8402877
5dhp	3.85	4.600382
6fap	2.15	3.0669975
4z5w	5.81	6.9488454
5mlj	8.85	6.9918184
6dge	6.72	4.9402494
5ho8	5.96	6.639665
5os8	3.98	4.6699677
6dh5	11.3	11.17359
6g38	6.62	5.1167397
6guh	7.59	8.0336685
5cqx	5.33	9.127344
4xg7	7.49	8.101737
6ap7	5.34	7.1644816
5yji	5.3	4.97367
5itp	5.0	6.41945
5vil	8.82	8.330628
5ofv	1.58	4.884509
6cd8	4.71	5.4139605
5o1h	4.85	4.815447
5ni5	8.05	7.7189007
5npf	4.24	3.1667871
6fa5	6.75	5.951734
5nra	6.91	9.535877
5lcj	6.64	6.5370398
5ml3	9.69	9.423044
5fut	6.45	6.5411825
6ecz	6.57	7.698858
5k03	4.74	4.573656
6cho	6.78	7.23462
6hf5	5.17	5.0737944
5elw	7.85	7.342155
5tg7	4.53	4.243904
5m4f	7.89	6.7349725
6b7d	4.28	4.192324
5x79	4.92	5.758615
5nze	6.39	7.880301
5sz0	9.1	7.7158556
5d6e	4.3	7.986562
5trs	8.0	6.627322
5ipj	8.89	8.671095
5g43	3.7	4.389951
5h63	5.92	5.7933006
6eol	7.43	5.7771196
5uv5	7.7	5.8668737
5om2	4.06	6.467221
5faq	5.28	8.468539
5ezx	7.06	6.4602957
5z4h	3.02	6.5221133
5u13	5.41	5.727909
5hvs	7.15	7.2935596
5l7g	7.8	8.706027
5j7q	4.58	5.4230957
5j5d	4.68	3.3589418
5fue	6.33	6.016697
5unj	6.62	6.9918118
5unh	9.46	8.59267
5kbh	6.26	5.33131
6axp	5.07	6.272687
6eiq	6.42	5.994869
5ey9	5.41	6.1224155
5icv	5.62	6.9107594
5t9u	7.6	7.9199896
5t6g	5.96	6.8281517
5n24	8.92	7.386454
5xxk	8.2	8.110092
5ekh	5.95	7.7938004
5n3y	5.03	6.703762
6f29	5.49	6.5657787
4zsj	5.64	5.57073
6gzh	8.27	8.448893
6hmg	4.94	5.0519676
5duf	5.74	5.879177
5ofi	4.2	3.807017
5nhh	8.95	9.134424
5ylv	6.82	5.87495
5kez	8.15	7.0483885
5ntp	9.15	8.700772
5nfh	7.74	8.709659
5x5o	8.3	9.519968
5h1e	7.54	6.133564
5ti3	4.36	5.3182545
6bec	4.01	7.6993017
5myn	4.52	6.897291
5u4d	6.33	6.9411974
5nzf	4.03	6.7716427
6epz	7.14	5.34898
5os7	3.69	6.8489056
5vij	7.61	5.931423
5myv	7.51	6.547123
5dh5	9.64	8.387468
6ghj	2.16	5.125114
5gmj	5.08	5.9679
6fhu	2.64	3.7951317
4ufu	8.0	7.5011387
5wf6	7.83	8.549243
6h7b	7.48	6.731378
5xw6	4.91	6.36072
5kly	7.21	5.4464483
5yz7	4.75	5.7905536
5hor	8.22	6.4044375
6b1y	7.4	6.091493
5lpj	5.0	6.020918
6hly	7.33	4.6481795
5vkm	3.55	4.4838266
5yqw	7.51	6.8076963
5f1x	6.11	6.6183643
4zyu	5.97	7.067082
6gh9	4.48	6.286802
5f27	4.0	5.7242317
5e3d	4.02	3.8367271
5fow	4.03	5.1930227
5jo0	7.3	7.5554333
5hkm	7.89	7.037487
5ekx	2.03	3.3150723
5v1d	6.7	5.720764
5a7j	5.2	3.9237552
5wvd	7.68	6.9995904
5m0d	6.09	9.371517
6fnt	4.68	6.1761894
5v8q	8.44	8.276171
4zx9	7.39	5.84789
5axi	3.92	5.3671856
5tho	7.64	6.687071
5tdi	9.74	9.688314
5eyz	6.0	4.317981
5n1v	6.19	7.207345
6few	5.85	7.926183
6iil	6.17	7.1588645
5x9p	6.89	3.6116104
5aqf	3.78	4.9480467
5wqc	8.96	6.5498476
5hn9	4.3	5.7636576
5u69	6.22	6.736166
6iik	4.91	6.924636
5j7s	7.3	7.034537
5mwp	7.5	7.2464614
6eji	3.52	4.2653112
5sz4	9.7	7.4552603
5nyh	7.73	7.0615635
5jsj	5.4	9.01403
5o4z	6.07	5.9115353
5f1v	6.85	4.5069604
5ye9	6.45	7.3625283
5t70	3.99	7.7147064
5umw	4.23	5.9787784
6ami	4.52	5.3016443
5ksv	5.22	5.8118105
6aol	6.27	7.460474
5iaw	4.81	6.018834
5w10	6.62	5.8276005
6h7j	8.62	5.85199
5mwy	7.0	8.358624
5oxm	1.3	4.6843944
5eiw	2.05	4.7483616
5qah	3.84	4.0623875
5m4c	7.4	6.6566563
5t9w	5.59	8.113504
5fpk	3.55	4.4549522
5q10	5.2	7.9549084
5h1u	3.51	3.6638741
5hva	7.07	4.653845
5j19	6.6	6.244648
5e8a	7.47	5.4923377
5fdg	6.37	6.5238457
6g8n	5.84	6.59371
5tg6	4.55	4.8331537
5hyx	6.55	7.654563
6fuh	3.77	6.851353
5mo2	3.84	3.7664676
5g17	6.7	6.135134
5hk9	6.54	6.846053
5lwd	6.24	5.89096
5ztn	8.3	6.899002
5wfc	4.9	6.463322
5kpm	7.82	6.914963
5ty8	5.46	3.8337104
6am8	4.89	5.415764
5nw1	6.6	5.7382774
5vex	4.63	6.4870157
5u9d	9.26	8.419648
5jmp	7.17	6.847828
5lgq	7.05	5.839499
5tkd	8.15	7.4408064
5a4t	5.89	5.164455
5kls	6.71	3.5992675
5d3j	5.24	6.4425907
5i24	7.42	4.903863
5j82	6.0	7.015978
5ioz	4.96	5.451085
6e2n	7.9	8.166209
6f8w	4.64	7.4154906
4ui7	7.36	7.189663
5jr2	7.57	7.5703297
6gmd	3.69	6.923196
6bw5	8.25	6.4529123
5w6o	6.28	9.385244
5ecv	6.77	5.80087
5vl2	8.42	6.2092576
5ouh	5.67	7.107785
5f2r	4.28	6.6706266
5x13	5.21	5.0808463
5jog	8.24	6.5440702
5uf0	3.8	4.6237097
5mqy	7.11	8.133746
5h13	4.94	7.56441
5nar	6.3	6.999712
5g1n	7.77	6.553897
5d26	6.09	6.422266
6cks	7.82	7.3588247
5n53	2.55	4.8828835
5l9g	7.7	5.989555
5llo	9.4	7.932
6eqw	10.65	7.5332327
5iw0	7.22	7.3100495
5t2i	8.7	8.033761
5eol	9.52	8.209747
5q1f	7.14	7.9855337
5vlp	6.08	6.7372627
5mme	5.85	5.723833
6biz	6.57	7.1020827
5uex	8.82	7.1509542
5fho	6.67	7.4414287
6bny	6.4	6.637703
5ho6	6.69	7.3262963
5jc1	6.82	7.267638
5zia	6.52	7.4241304
6e99	6.0	7.07579
5eq0	5.92	5.648656
5f1h	7.85	7.562252
5y8z	6.21	5.392008
5icp	8.42	7.810729
4ydf	5.1	6.575408
5ewy	4.3	5.5320554
5gmp	9.1	7.2024107
6dud	6.59	8.271574
6d6u	8.21	5.3268175
5hz8	6.4	6.6201477
5eie	7.64	7.3646855
5t8o	6.51	6.072998
5tr6	8.49	8.349363
5vja	6.59	5.7994766
4muk	6.6	5.7130575
6fim	5.85	7.9278746
5i3v	7.8	7.621393
6eqv	6.62	7.674011
6dh1	10.58	10.248705
6h5w	10.8	7.792033
6b1x	7.4	8.336715
6emh	6.08	6.3367043
5f3c	6.05	7.2120905
5nkk	5.0	4.124908
5ywy	7.23	6.499935
5v8p	4.99	4.672144
5kbg	6.11	5.247031
5j4n	4.25	4.6182084
5tuo	6.49	5.130788
5qc4	6.82	6.4417686
5mft	7.47	6.7046404
6ap8	5.1	6.497022
6e0q	8.1	5.6842494
5ody	8.4	5.8467784
5t1k	6.28	7.4977427
5uc4	6.46	8.34383
5qck	7.64	8.365552
6hjk	7.6	8.960043
5i8g	7.52	6.553543
6c0s	7.05	9.706501
5vc5	7.96	8.827242
5jf6	7.21	5.314761
5epp	4.16	4.9809804
5y7w	7.7	6.3312073
6f5u	3.54	6.488014
5k4x	6.42	3.955873
5xvg	8.05	7.939698
5nzq	2.03	3.0328794
5czm	8.32	9.13475
5mge	4.06	4.150083
6gg5	3.65	5.0251303
5up0	6.34	7.4216275
4rqi	4.91	7.5980988
5y3n	7.1	7.6399384
5fpp	4.0	4.638835
5idn	8.59	7.806135
6f6d	4.1	7.5782204
5t6p	6.06	6.525488
5fbe	4.85	7.112568
5cin	7.74	7.9697003
5mxq	5.72	4.1901836
5nn4	1.94	4.216128
5iu7	8.96	8.301331
5up3	7.9	7.552676
5o0b	4.18	4.517668
5jqb	2.22	6.2538075
5mja	6.66	6.7802095
6eqp	5.96	5.2578645
5ev8	5.22	6.745167
5qab	3.65	3.927106
5jf4	7.19	6.3545537
5o48	4.7	6.773964
5k0t	5.78	7.480625
5i7y	7.28	6.3629427
5tzx	7.28	8.483854
5heb	6.1	5.329629
5f5i	6.02	6.3363557
5vgo	8.7	8.30506
5h7h	3.77	5.7974358
5mnn	3.84	4.149605
5zag	6.97	5.6891623
5ekj	6.0	6.536544
5ul5	6.97	6.1899137
5iua	8.82	7.8008304
5za8	6.29	5.512943
5ut0	5.88	6.8682833
5vdo	3.3	5.6691937
5gic	6.48	8.717495
5knu	5.55	5.0961895
5g5f	5.28	3.7702332
5h8e	11.2	8.312183
5lyn	5.04	4.6137953
5fsb	2.22	3.1598654
6au9	5.96	5.633007
5yof	5.82	6.016862
4zsh	7.05	6.2804375
6f90	6.0	5.87842
5wyx	6.66	6.0852313
5gjd	7.92	7.5449347
5olk	6.0	4.3563547
5e89	7.85	5.397434
3x1k	3.59	5.7756834
5em3	3.7	4.300003
5ko5	4.57	3.3086739
6dvn	7.85	6.5466404
5oq7	6.49	6.482976
5njx	4.15	4.8075094
5tg2	5.49	7.1912208
5eoc	7.52	7.1102977
5lck	8.1	6.54827
5i7x	7.28	5.868218
5yzc	5.52	5.4277487
5hbn	4.89	4.621768
5jq9	4.65	5.9306583
6cnj	8.11	5.9775057
6f8b	5.21	4.9942007
5or9	4.06	5.023536
6e9a	11.92	10.472624
5ek9	7.33	6.937798
5ml0	6.3	6.61257
5wb6	10.7	10.171748
6agg	4.07	3.3799694
6b7c	5.14	4.8812137
5y9l	5.72	7.3803883
5epl	7.03	6.260182
6cq4	4.85	6.290534
5wuu	6.09	5.5250435
4zyv	7.66	7.4658136
6gw1	5.14	6.880451
5kxi	7.74	6.5892534
5mxf	3.59	3.192515
5qad	3.77	3.3762789
6fmp	5.64	7.3909016
5o9o	4.89	5.638022
5jjs	7.32	7.0041533
5i40	4.86	3.1341536
5h5s	5.09	6.598423
6dq4	4.92	7.1301928
5un9	7.68	5.0258756
5ia1	6.28	7.6049223
6dk1	7.65	6.8798733
6ay3	8.02	7.010428
6fii	8.02	4.9043584
5j2x	7.74	6.7133636
6gr7	5.5	5.30779
5law	7.1	7.7376804
6fbv	6.52	10.043518
5aac	8.89	8.405887
6bin	6.34	6.2756844
6b8y	9.66	8.081939
5xup	5.25	5.6662884
5l4f	5.89	4.3807535
5lud	3.61	2.6262097
6ma5	8.1	6.968006
5ujv	3.6	5.06518
5i38	3.42	3.2240605
5t9z	7.19	7.3543925
5urm	5.28	5.3951426
4uja	9.05	7.3589044
5nud	7.49	5.6117477
5dyt	7.6	6.7006025
6ba7	8.15	5.250841
5wbk	6.03	5.837154
5d7a	7.68	7.4062634
5fwj	7.89	5.8464403
5khk	6.39	7.248171
5i9x	7.52	8.663632
5j8z	8.3	8.357052
4qna	4.64	4.344023
6bjo	6.29	6.336083
6ay5	7.16	6.6867313
5hv1	4.1	6.5475755
5m57	4.92	6.713643
6bsl	9.0	7.5007668
4yxo	7.04	4.3086963
5e88	7.19	5.735525
6guk	6.15	6.963151
5n8t	5.74	7.464787
5owl	5.92	6.7667675
5org	8.4	6.345885
5ovv	4.48	6.1357546
5ugc	7.89	7.467923
5lwm	8.87	8.430115
2n06	4.92	6.3813243
6bq0	7.34	6.6082134
5c4k	4.56	5.5125794
5aqv	3.43	4.835467
6df4	7.64	6.342997
5g2b	7.0	6.901906
5za9	6.74	6.6651936
5maj	7.46	8.850231
5nxg	8.55	7.35365
6afl	7.0	5.497564
6ey8	5.81	6.1136255
5mhp	7.82	8.491877
4zyw	7.17	7.1703796
6gf9	6.39	6.3210373
5wfm	6.52	5.9153028
5qaq	3.54	4.2214684
6g9h	8.4	8.605764
5dtt	3.51	3.3861177
5kbf	8.92	7.274054
5vd3	5.55	7.2870216
5zwh	8.72	9.243633
5xyf	5.98	6.5764894
5c2o	4.55	4.8970795
5k0m	8.82	7.064299
5t66	8.43	6.255967
5vdk	7.57	8.170273
5ldm	3.86	4.6533637
6ge0	8.68	9.2192
5j3l	4.8	5.935154
5j41	3.7	5.846819
6gg4	3.69	3.8767617
6b98	4.65	4.315382
5k8v	6.34	6.344843
6bmv	4.68	5.859221
5ad1	7.24	4.2256756
5otr	4.92	5.5332775
5yg2	6.89	6.7842407
6b1f	8.72	5.9257636
6gxa	4.22	6.497206
5wcm	4.0	4.1500874
5idp	7.35	6.968366
5ks7	5.32	6.1407127
5lhg	5.6	7.431226
6afa	5.49	4.0301046
5ws3	8.96	6.4251776
5luu	5.06	4.5668716
6b5i	5.96	7.2842274
5ni7	7.7	8.147064
5t6z	4.21	6.576715
6hvh	7.33	8.4812355
5hna	4.23	6.7821884
5mxo	5.27	6.8702483
5u4f	6.33	7.221696
6gl3	7.96	6.7369547
5dva	3.55	3.7552278
5otc	4.71	6.1110916
5n8v	6.68	6.8098397
6cea	3.14	5.31071
5wa1	4.17	5.0659018
6afh	6.12	5.079943
5tca	7.72	6.378205
2rvn	6.77	4.466435
4yxu	7.24	5.6595497
5w7x	4.1	5.3660107
5wre	6.41	5.0908613
6duf	8.14	9.469479
5w1w	5.52	6.6975994
5mi7	7.11	6.571089
5eqy	8.0	7.205473
5i8p	6.73	7.5149946
5gof	4.05	6.102826
5j9x	7.77	7.1008077
5lws	3.94	8.222027
6evm	2.82	4.8634458
6ftn	6.7	9.224846
5o58	6.72	6.583928
6f92	6.4	6.20407
5cuq	5.92	4.7307177
5tkb	7.89	9.000224
6hdq	7.0	6.869544
5gvn	7.05	7.1680784
5d47	7.0	7.4841633
5os3	2.43	3.8788974
4zsg	5.0	5.421568
5n9r	5.59	7.382783
5t90	6.68	8.420018
6afr	7.15	5.382991
6aff	5.41	4.2332425
5gr9	7.48	7.0836124
5jim	3.99	6.7336435
6beb	3.61	7.2477055
6alz	10.42	7.3018165
5lvr	3.6	3.760094
5ocj	4.82	4.730931
5nne	4.71	4.5159245
5ggp	3.3	3.902542
5ekm	6.32	6.727335
4xhe	10.3	10.5077915
5un1	5.8	4.0254116
5mz8	2.31	2.083435
5q1e	6.92	7.1819315
5eym	7.6	8.5378275
5tci	6.88	7.105213
5nkh	7.59	8.330004
5xjm	9.37	6.3491683
5lx6	5.72	5.785616
5jbi	6.92	6.178861
5vr8	6.87	5.328972
2ndf	4.23	4.5540924
5vcw	5.96	7.9141054
5ng9	6.72	5.9724455
5t2d	9.1	7.459943
5t2g	8.1	7.774653
6esj	5.68	5.553075
5fls	3.04	2.7253869
5ldo	3.75	4.477871
5a0c	9.27	7.7936177
6g2l	7.17	6.1381965
6fav	5.33	6.619091
6fuj	4.3	5.9363565
5vqs	5.7	8.802368
5km5	6.92	5.3251925
5mrd	4.44	5.754815
5n16	5.3	5.4013567
5yc2	4.94	5.759081
5ett	6.23	7.489903
5yg3	7.85	6.5111666
5cpr	7.56	8.221926
6c6o	8.3	4.956794
5kma	4.71	4.6812267
5u51	4.92	4.7241325
5wei	5.7	5.0519824
5jcj	4.42	5.6354713
5eak	9.3	8.033109
5swf	6.26	5.8487186
5mqv	8.1	8.391679
6czd	3.85	4.7348146
5em9	5.57	5.4706984
6g4m	6.6	6.2593937
5g1a	6.57	8.031345
5eec	7.1	6.313595
5ix0	6.28	8.411167
5y93	5.64	5.724203
6fhk	7.51	6.998316
5mw6	4.73	4.950174
5khi	6.77	6.9350133
5i59	6.95	6.7233286
5to8	8.51	7.4072275
6eqs	6.43	8.657551
5mxr	5.21	4.5792007
5l2n	5.55	6.592102
5i7u	8.77	8.512093
5egu	5.85	6.6597643
4wz6	5.6	4.172809
5zkc	8.19	5.9920607
5in9	6.36	6.5894966
5t8e	9.14	8.038134
5aqq	3.1	2.9756408
5o0j	4.77	5.4620113
5e6o	4.11	5.3399663
4zki	2.92	5.4936275
5oug	2.77	3.720112
5owh	5.92	8.062296
5gg4	5.82	5.4252973
5myd	4.86	4.788587
4tvj	7.91	7.426832
5fun	7.59	6.40446
5vcy	6.57	7.402196
5aeh	7.43	8.02687
5nhp	7.64	8.217371
6ccs	3.64	4.331211
6bfw	6.66	6.3299427
6bbs	9.89	7.680372
5ngu	7.44	7.969228
5qbv	6.37	6.8640637
5kr0	9.15	7.986168
5exx	5.39	5.634106
6guf	6.65	7.4580135
5mmn	6.7	6.397753
5mgm	3.3	3.7279496
5jer	3.7	6.081299
5b2d	4.25	4.3737736
5kh3	4.22	6.283688
6ceh	7.44	7.875363
6f6s	2.89	4.3449373
5u0w	4.24	4.041276
5mys	4.3	6.2595205
5jiy	6.27	5.5182195
5wbq	5.83	6.280608
5eps	4.42	4.2093244
6ayh	5.57	4.0699873
6fdu	3.69	7.00972
5l6o	8.22	5.3831167
5lle	10.22	7.6587243
6fob	7.63	7.6555424
5jnn	5.35	5.8597836
5fnc	4.11	5.620222
5xg4	5.15	4.9320264
5qai	3.82	4.307804
5xmx	7.24	7.2050834
6g3v	6.04	6.647784
5aqh	2.46	2.7176037
6eo9	6.8	7.10664
5a8y	9.77	8.503417
6m9d	7.35	6.378556
6gjm	3.58	3.1772099
6mxe	4.26	5.219495
5l4j	4.28	5.7503524
6ggv	7.54	7.6678557
5ggn	3.66	3.4633512
5zwf	8.74	8.552077
6euz	4.18	6.983903
6bkx	6.39	6.7522025
5tef	5.4	4.3064556
5f4u	7.02	7.1583676
4yk0	3.74	4.4516335
5vqv	6.4	8.435995
5yyb	6.56	4.250148
5lz7	6.28	5.99825
5tzf	5.8	6.00807
5qaz	3.4	4.5531235
6bnl	6.96	8.043267
5ovr	4.57	5.28714
5hcl	2.22	2.6280184
5v9p	6.14	7.2315283
6h34	9.3	8.715645
5hey	5.66	5.3936286
5f3z	4.54	4.874392
5ioy	5.22	5.4730077
6f3b	6.56	7.1595197
5yu9	6.74	7.0310163
5uv1	5.62	5.8261375
6b16	7.49	7.4914756
5fh8	6.77	5.829123
5enh	3.72	3.8448951
5mpz	4.07	4.0368323
6hvi	6.42	7.107669
5fq9	6.48	6.926364
5l6i	4.35	6.6667175
5mym	5.41	7.911492
6b5r	8.77	5.3856087
6bij	6.05	6.0007887
5kau	6.52	7.369978
4odq	4.47	4.6130466
6f22	8.7	6.672007
5k0j	7.12	6.688303
5zla	4.3	3.9533567
5q1h	5.1	8.272806
5nz4	6.28	7.9864283
5mkj	4.31	6.6962
5ulg	6.72	6.153738
5yjm	7.68	8.049798
6grp	5.48	5.332515
6cfd	7.86	8.594572
5tzo	5.23	4.436687
5d4a	5.85	6.135875
5mlw	5.03	6.806679
5nrf	6.79	9.41272
5l8a	4.91	6.0758295
4zy0	8.04	6.6038084
5j7g	7.24	6.904502
4xek	5.66	6.0647697
5jf2	7.89	5.82944
6h1h	6.17	6.1104946
5gvp	6.78	7.6171246
5u4e	6.35	6.490299
6bu1	7.22	5.298526
5ou1	6.07	5.833895
5qak	3.66	4.3827267
5dxu	8.4	7.114987
6q3q	4.45	5.0080476
5d3p	5.13	6.462472
5bpp	4.8	5.911833
5q14	7.68	8.101349
5mzg	6.86	8.445286
5vew	5.15	6.134365
5vll	6.37	6.3978615
5ul6	8.22	4.7855883
5joh	5.96	6.6454754
5k0x	8.36	6.8702526
5jv0	5.96	5.2314205
5qb3	4.31	5.948391
5ml8	8.1	7.9674697
5i4v	8.52	8.069785
5vt1	4.3	5.709689
5qa8	3.77	3.4314137
5qb2	4.15	5.8108664
5ema	5.23	5.4333577
5dh4	7.24	6.34978
5er4	2.76	5.05523
5c4l	5.64	4.7907495
6fui	4.46	6.437175
5k0c	5.96	6.627919
6g15	5.37	6.341034
5aqg	4.51	4.6555943
4xk9	9.07	11.422028
5wo4	10.0	7.7224503
6eij	5.77	6.386214
4uc5	5.48	4.480674
5vcv	6.82	7.7996635
5ar0	6.14	5.8145003
5myx	8.16	8.353796
5svk	8.48	5.5238533
5w88	4.52	5.1258826
4ui5	6.78	7.516965
6gjj	3.7	2.9750965
5di1	7.68	7.3895016
6min	3.91	3.6147661
6g5j	6.7	7.01144
5aa8	8.07	9.819244
5jha	5.9	7.4400167
6gzm	8.26	8.215571
4r5w	7.13	6.280653
5k4z	6.15	5.243753
5loh	5.04	8.400019
5ivc	5.92	6.979983
5wzu	7.0	7.203253
5a7i	5.26	6.783844
5j79	8.52	7.2160344
6g97	8.38	9.281656
5ick	5.01	5.602145
5ab1	5.42	7.206215
6cw4	2.82	7.1015253
5cuu	4.37	5.698983
4w9x	7.4	7.482011
5aei	8.96	7.216853
5exl	8.43	7.299028
4zt3	8.0	7.897663
6cq0	4.46	6.869268
5nvz	6.77	5.968532
5d3c	10.4	9.451278
5n31	5.79	7.001596
5chk	5.39	5.663579
6b97	6.63	5.73593
5vo6	9.05	8.135702
5lso	5.85	5.9165683
5w7u	8.05	8.5220375
5vb9	5.89	8.383949
5f25	5.04	5.4515305
5j32	5.08	4.1880703
5td7	5.77	5.5892887
6fmj	6.12	5.361163
5uyu	9.51	9.388447
5w0i	8.85	7.484653
5uey	8.29	7.117552
5fb1	5.92	7.067508
6ehh	7.49	8.224096
5f5b	3.95	7.5364943
5hx8	10.0	7.154812
6dlx	3.32	3.114524
5wxf	4.48	7.5594997
5f2p	4.43	4.066199
6fut	4.7	7.2355056
5vsc	6.29	7.04567
5er5	3.67	5.3221292
5qae	3.62	3.1859813
5trj	5.92	6.845614
4y24	6.66	5.1270895
5eel	6.08	5.351881
6ezi	5.31	5.3854475
5f1u	6.4	5.8898993
5vo1	8.15	6.871764
5u0z	6.19	5.7345333
5aqn	2.77	3.4901948
6dh7	9.88	9.743776
5h85	4.7	5.2534385
5g60	6.52	4.9041767
6elo	6.29	7.2189703
6f4n	5.22	4.2930613
5u0e	5.11	4.2772155
5fb0	5.47	7.42123
4znx	6.62	6.320088
5tqf	8.3	8.049292
6ayq	8.19	10.641296
5yyz	4.18	5.4357443
6ek3	6.48	6.361525
4yjl	5.96	7.365021
5gjg	6.21	8.503681
5m0m	8.22	9.30007
5zh3	4.67	5.720128
5cqt	6.91	6.4846826
5e73	4.64	5.276216
5t18	9.3	8.69698
5i86	6.28	6.5857406
5lgt	6.51	7.8565273
5odx	6.71	7.5525126
5nib	7.72	8.705403
5u2j	5.92	5.997056
6g6w	9.7	8.262844
5nu1	9.0	7.8423386
5kgx	4.8	5.9003344
5k8o	5.96	5.9695644
5xzr	5.49	6.3855987
6cjy	7.64	6.1611543
5u49	6.14	6.41372
5toe	5.6	6.449114
5mra	8.0	4.0255175
6boy	5.74	10.361353
5yfs	4.86	4.504532
5mnx	2.48	3.4366488
5xgl	6.88	8.226618
5h09	5.88	8.610552
5ehv	3.08	5.0597067
5q0n	8.06	7.6003056
5d75	6.7	7.951238
5lt6	5.41	6.316398
5igm	7.38	7.05914
5ny3	7.47	6.8210793
6cqt	9.64	3.903709
5mrb	6.33	8.006768
6bu3	6.55	5.2176747
6f6u	4.8	6.6438365
6asu	5.21	6.1090107
5ml2	7.89	7.162388
5x9o	5.3	2.9001634
5fng	2.96	3.7148137
5tuq	6.35	7.4530106
5v7i	7.18	5.6392536
4uw1	7.72	6.5696487
5n0e	8.44	7.765755
5fdz	5.17	6.0100207
5eng	5.85	6.158321
6hm2	7.33	4.7828913
5vqx	6.32	9.047009
5nkd	7.59	8.069969
5h08	5.96	5.179215
5jr6	4.69	7.1081142
5sz2	8.7	4.5816293
5qcn	8.22	7.6886888
5f74	5.12	4.417981
6q6y	6.0	6.1014347
5e7r	7.6	7.852415
5mtv	4.11	4.971895
5vpm	8.8	7.269128
5xsu	6.74	8.682448
5twg	6.17	4.2304664
5k4i	8.51	8.808303
5qag	3.7	4.496751
4z8d	5.22	6.3990993
5lz8	6.01	5.2208858
5ybi	3.49	4.7502775
5t4b	9.38	8.867783
6c0r	7.51	9.513722
5v1y	8.15	8.210861
5aqj	2.68	3.5294673
5ee7	9.21	6.36623
5n1y	3.22	6.8123474
5iez	7.64	8.084072
5bns	7.02	7.973019
5fsn	5.77	5.8844438
5mg2	7.77	6.123128
5i29	7.82	5.660203
5kde	3.89	4.207335
6apv	6.96	7.225075
5zkb	8.7	8.259588
5ei2	7.34	7.1196957
5nfa	5.25	4.685601
5tq3	8.66	8.703554
5vih	7.49	5.9171524
5iay	5.8	5.2441273
5qa4	3.77	3.6955135
6f6n	3.02	6.7335286
5da3	7.1	8.250597
6gy1	6.3	6.053992
6gvz	6.4	5.728583
5fb7	7.89	6.6958475
5ofw	2.8	4.054122
5wf7	4.01	6.18179
5i9z	8.05	7.514785
6dj7	8.72	9.924977
5q1a	8.02	6.7365446
5z7b	4.89	3.4796019
5g42	2.3	3.7991538
6chp	10.12	7.695816
4ybk	7.82	8.505446
5qcl	7.96	8.32359
6a6w	5.43	6.5250263
5fky	8.33	5.4247866
5ih2	5.76	5.412877
5xmr	7.61	7.697581
5jhd	4.52	2.7253737
5etk	5.82	4.89911
5vzu	5.57	4.610864
5juz	5.52	5.434965
5npc	4.0	4.2582154
5wac	7.42	7.885711
5fcz	4.2	4.9811115
5oq5	7.7	8.108704
6ft9	6.96	6.6021624
5oku	6.26	4.205798
6hm4	5.67	6.062461
5fl1	8.49	6.449719
6c98	4.1	4.9635196
6dxg	4.85	5.512191
6g2n	7.14	5.6581516
5klr	7.72	6.6915874
5y94	6.79	5.1259375
6bl2	7.39	7.6001215
6g0z	5.32	6.0170374
6ft8	7.36	6.3236246
5cr7	3.1	4.4036264
6cze	4.03	3.917876
5n8e	5.33	6.5634255
6dh4	11.3	9.839801
5ltn	5.27	5.038247
5x4o	4.06	2.6120028
5o1b	4.7	3.4662762
6hjj	5.77	8.553286
5t2p	5.72	5.937418
4w9w	7.48	7.349906
5hff	6.3	5.7205057
5dts	3.55	3.8960924
5fah	6.15	6.7682085
5uit	8.34	7.617084
4zv1	5.24	7.229677
6fdt	4.3	4.2115135
6chm	3.7	5.3090553
5th4	2.85	3.653736
6fo8	7.74	7.9244976
5zms	5.23	6.4172187
5fqs	7.36	7.743863
5i2e	6.64	6.942189
5ets	5.91	6.755858
5e0h	5.62	6.2725267
5h15	5.8	6.8136578
5oje	5.21	6.051472
5uv2	4.4	5.504056
6flg	7.52	6.955214
6df2	7.24	5.252393
5k0b	6.05	6.4352016
4wn0	3.22	2.8474057
5emk	7.89	7.151536
6h3k	7.96	7.8824134
5yjk	6.09	7.51618
5lpl	4.92	6.1696205
5kgn	9.03	7.369752
5yvx	5.89	5.0082912
2n1g	5.64	5.898777
5upf	8.6	8.44503
5id0	5.77	6.5454383
5ypo	7.1	6.2718225
6fjm	6.24	6.249483
5u62	5.89	7.42696
5l72	6.8	8.912544
5h5o	6.56	6.914338
4mul	6.21	7.1321716
6dq5	5.19	6.313238
5mfr	4.3	4.8510323
5ime	8.34	8.13777
5w6e	8.04	7.5111465
5qam	4.0	4.1630783
4zjc	8.96	6.7743
6f4w	5.53	4.0035686
5u7k	8.15	8.042268
5t97	7.77	8.064368
6f20	4.31	6.496612
6eya	7.48	7.078882
5lgs	7.06	7.0642347
5mjb	8.52	6.8682804
5t27	7.1	7.092046
4xtm	4.57	3.6708121
5laz	8.4	8.767713
5ye8	3.0	3.8589244
5dpx	4.46	6.1308346
5jg1	8.72	10.954066
6d50	5.05	4.819477
6eln	6.05	6.4124703
5edb	7.0	5.684927
5ovc	5.96	5.3609896
5k4l	7.3	7.1359262
5o1s	3.65	4.110251
5j7b	8.3	8.244041
4ze6	2.48	3.8351421
5vzy	8.49	7.4775667
5ukk	6.21	6.887184
5j8x	8.8	6.277528
5a3x	6.1	5.951064
5ijp	7.15	4.811885
5sy3	4.37	5.526372
5koq	9.24	7.866955
5h19	6.49	8.757513
5hx6	8.0	6.5740604
5muc	6.04	6.550842
6b2q	8.05	7.8945103
5svy	6.13	5.8946095
4odl	6.95	5.644035
5ugg	6.42	6.6040726
5ufr	8.7	6.6674976
5mgg	3.3	3.734904
5db0	7.43	7.9866915
5vlh	6.8	6.5449886
5csd	7.89	6.4962726
5mw3	6.62	4.974666
5vqt	5.74	8.234248
6djc	6.63	6.6123834
4zj8	9.26	7.2049155
5eqp	5.4	6.343869
5v42	6.62	7.1734734
5nf6	7.46	6.3374496
5jrq	6.77	7.8317375
5lne	4.76	2.4283803
5m6f	6.66	6.2471933
4wnm	7.59	6.647989
6e86	5.09	3.6856048
5b5g	5.25	6.3732433
5zt1	4.67	5.367362
6exi	5.05	4.6903343
5nwb	7.8	6.777092
5mny	1.31	2.9643326
5xo2	4.03	4.5727005
6csp	8.52	6.1390977
5w5u	7.19	7.7283535
5g61	6.4	4.8960876
5n49	6.33	6.9096327
6bhh	3.76	5.7898846
6f9g	5.7	5.907723
6fa2	6.66	5.2471538
6g4n	5.64	5.9179087
6fr2	7.92	7.010337
5g5z	5.66	6.0687265
5zo7	9.0	6.695525
6bgx	6.33	7.3936653
5nxq	6.49	5.0169125
5oh9	3.86	4.286093
5ukj	7.16	7.938964
5v3x	6.59	8.100561
5m7u	8.1	8.183567
5fnf	3.15	5.348749
5vds	3.3	5.0856028
5ufs	8.49	8.799877
5gjf	6.59	8.542484
6ej4	6.8	6.480277
6apz	6.82	4.9390783
5jhb	6.06	7.369381
5zwi	8.64	9.482874
5etl	4.64	5.4010262
5ur6	7.06	6.6408525
5ful	4.74	6.7844934
6e9w	6.55	6.968157
5uoo	8.85	7.7952456
5n87	9.25	7.9173574
6esn	8.05	8.264193
5kr2	8.48	7.838494
5aip	2.82	3.820703
4yh3	4.59	6.0483136
5sve	5.74	5.8215303
5edl	8.35	6.9000497
5may	6.48	5.5776057
6fzu	3.67	4.120538
5mav	5.48	6.59346
6d5e	6.85	7.136106
5anv	9.3	8.824215
6htt	6.66	6.55067
5my8	7.14	7.704346
6dnp	5.18	5.7962093
5ndd	6.46	6.431738
5wbz	6.41	6.5962963
5w6t	7.57	7.611767
4j59	5.85	5.912031
5e80	8.3	8.148872
4mue	6.7	6.4240394
4qmq	6.59	7.3059034
5dh3	7.42	7.30642
5jzi	4.8	6.0897512
5f32	4.94	6.2965117
5wg9	5.59	6.356352
6fyv	7.96	7.5254674
6apw	6.17	6.845544
5sz9	4.42	5.053325
6b27	5.03	5.135683
6b1o	8.51	7.890634
6cdc	5.6	6.019685
6dne	7.48	5.800668
6cn6	8.3	8.832832
6c7x	7.19	8.038235
5fdp	6.51	8.019206
6htz	6.74	6.7093186
5nwg	6.18	6.941172
6msy	7.0	3.6589694
5yve	6.48	6.6155405
5huy	5.03	7.42476
5iee	4.94	5.097914
6hvj	7.55	8.047283
5hdu	9.0	8.729498
5z68	5.89	5.509859
5l6h	6.62	6.408551
5l26	5.35	4.6046443
5svi	5.17	5.75171
5n9n	9.39	7.5250683
5qaw	3.4	4.962426
4yyt	6.38	6.841961
5cxi	6.55	7.354965
5nt0	6.55	7.0609975
5z9e	3.48	4.908928
5kyk	5.8	7.2141542
5ye7	5.46	6.7466755
5vfm	3.82	3.9866333
5q0z	5.85	8.627319
5c1x	5.75	6.7160196
2mwy	6.82	7.128076
5naw	7.3	7.2065687
5evd	5.0	6.261024
6mjf	5.16	5.681739
5vo2	6.81	6.9006352
6hti	7.01	7.2979617
5ux4	7.05	8.131668
5gu4	5.47	5.7035136
6b3e	6.99	7.606598
5g1c	6.85	7.7969856
5v35	6.96	5.5118427
5lkr	5.48	5.297949
5kpl	6.29	5.910433
6cd9	4.42	5.5520043
6c5t	6.97	6.4056296
6bl1	6.96	7.115431
5oul	3.3	5.563739
6bgu	6.28	6.986649
2n27	6.55	4.9703465
5om9	4.25	4.7301416
5yc3	4.85	5.773835
5j5x	11.02	8.671337
6gfz	5.51	5.354341
6dil	8.12	10.155478
5orr	3.77	3.7860465
5vt4	4.35	4.6584067
6csq	6.39	6.975862
6bfn	8.03	6.849756
6euw	7.77	8.42588
5ka3	4.59	5.122595
5m5q	7.05	6.3819017
5gsw	5.94	7.0306263
5w4s	4.03	7.0874586
6e8m	6.28	5.1488857
5bqg	4.76	4.618949
5ji6	7.96	6.3935432
5jsm	6.59	12.238764
5l98	3.31	4.675731
5im3	5.82	4.944903
5t4f	8.0	7.9381657
5wtt	6.6	5.8994017
6euv	8.62	4.6762285
5aaa	9.42	9.05592
6gih	4.36	5.7397356
5gs9	5.26	4.399788
5j6a	7.77	6.8188376
5du4	5.25	5.196357
6mvu	2.89	3.2833338
5kr1	9.49	8.966215
6gl8	8.61	7.2126203
3egk	4.66	6.730183
5q0v	7.69	7.0047636
5y5n	5.76	7.060274
6fmk	4.67	4.9884443
5uwk	8.64	9.356995
5duw	3.29	2.447072
5h1t	3.8	3.8372633
4j5d	5.96	5.64939
5lc0	6.7	7.012472
5ia5	7.6	7.862699
5myl	5.0	6.8277597
5wg7	4.7	4.573657
6f1j	4.62	4.159675
6g9j	8.39	8.639799
5yp5	4.6	8.446155
5k5n	8.05	7.306986
5a0a	7.7	7.1724997
5hpm	7.13	5.6519127
2n0w	6.15	5.3854613
5tpg	7.85	9.380617
5dxt	9.7	7.32908
5msb	7.46	7.917734
5eb2	1.11	3.9729507
5eq1	4.68	3.9534173
5enf	3.57	3.5064435
5j9f	7.23	6.1403646
5ef8	8.85	7.8380327
4zyq	8.01	6.796212
6dvo	7.22	7.9571877
5y80	8.79	7.737685
5zo8	8.2	7.3209915
5eg4	7.68	6.6863575
5itd	6.58	9.429703
4yec	7.6	6.1479187
5ehe	8.32	8.420617
5ew9	11.0	8.126421
5ivn	8.85	7.571297
5ork	3.63	5.7524347
6baw	5.38	7.394765
6cco	7.29	5.787469
5llm	5.35	6.9723797
6mj7	2.82	3.3377633
5ia4	7.28	8.678207
4zsl	5.0	5.09771
6bsk	6.92	7.972211
5flo	3.15	4.2691507
5ul1	6.64	6.977767
5tex	6.4	7.2091885
5km3	4.6	4.0310574
5fe6	2.16	4.2517314
5k0f	6.07	6.5533466
5orz	3.36	4.4817677
6gzd	8.01	8.238815
5ia3	7.34	7.4807415
5v8h	4.11	5.7043123
5pzm	5.96	8.044294
5hz6	7.8	6.9487147
6bnk	6.99	7.840242
6b41	8.48	7.6415567
5lmk	7.43	6.9566402
5dqf	3.6	5.2164383
5h9q	4.42	5.1056333
5fao	7.96	8.049032
5t54	9.06	3.7506056
5ufo	7.43	8.7479725
5kdf	3.27	4.702475
5hls	7.41	6.568267
5ur1	8.97	8.110497
5vrp	8.89	7.655653
5jgd	7.96	7.949826
5l01	7.48	8.719548
6fby	5.03	6.925988
5kzq	8.28	6.0901527
5nkb	9.12	8.317789
5vjn	5.06	4.091906
5yco	4.59	5.609386
5u2f	6.71	5.783071
5w5s	7.77	6.365916
4z7o	5.04	5.023324
6eab	6.37	8.377429
5o91	6.46	7.729509
5web	8.0	6.424371
4zcs	4.33	6.055524
5i0b	5.06	5.2632065
5i2z	7.14	7.591943
6c28	4.17	5.927387
5nxi	6.66	7.3545647
5tb6	5.82	5.102174
5yc1	4.34	6.252226
5u5k	4.02	5.2118816
6f9u	5.13	7.1455355
6ce2	6.3	8.149775
6cbh	6.29	6.4112415
5j18	9.15	5.23847
5dx3	7.41	6.0758224
6ma4	7.35	7.370288
5i25	3.49	5.1683226
5cs6	3.2	5.56991
6hqy	6.44	6.0920525
5ho7	4.77	6.386753
5h9r	6.08	5.449
5ntt	5.75	7.148757
5y6k	6.07	4.4525914
5q0i	4.25	7.2162323
5a5d	8.0	3.8355598
5dtk	4.3	4.9972324
6gxw	3.36	7.1671915
5d3s	5.89	6.4615145
6b1e	7.47	8.012603
6fh6	3.0	4.5434747
6c7e	8.55	7.453046
5fqr	7.59	7.921672
6f6r	8.25	7.502258
5elv	6.8	6.4208317
5he7	8.3	7.7908206
5wg4	7.0	7.7211494
5his	4.71	4.6316524
5zmq	4.74	6.12586
5i83	5.39	6.3063316
6hx5	5.66	4.0470476
4z0u	5.7	5.8109303
5oq6	7.56	7.9369154
4pl6	3.1	4.975272
6afg	4.86	3.8186727
5dtm	4.3	5.701475
4qms	5.13	6.5783663
5lax	5.4	6.623599
6f34	4.94	5.51842
5m25	8.19	6.6262035
5zc5	7.06	6.7916956
5tco	8.19	8.363093
6axq	4.0	3.6843824
5jq7	4.8	5.9436636
5mnr	5.46	7.052203
5nho	9.52	8.788788
5svx	6.19	5.5996065
5ts0	7.8	6.50817
4r6e	7.78	8.30943
5twl	7.98	8.837631
6dgt	7.38	9.673446
6bh0	6.66	7.7978916
5u5h	5.89	6.969835
5a3n	7.72	5.923121
5a1f	4.61	4.9559164
5w0f	7.8	6.5476856
5dtw	5.46	7.2867336
5qa9	3.64	4.1094675
6axl	7.11	4.4404764
6mv3	3.33	5.7417336
5vp9	8.99	8.760451
5ix1	6.31	5.8116593
5n4t	5.97	5.447468
5wzv	6.68	6.5854826
4zy1	8.14	7.148431
6afi	6.2	4.180581
6ckc	8.22	6.7518206
5h6v	6.68	6.028021
6h33	9.22	7.8845453
5ewj	6.89	5.950594
5ku3	4.89	5.225165
5kab	4.68	4.5585647
5hyq	6.82	7.3074493
6bh3	4.92	6.713311
5f5z	7.07	6.5944376
5xij	7.3	5.814126
6g22	7.56	5.728
6ej3	5.93	7.1154423
4zam	7.96	9.563822
5zaj	7.38	6.023989
5i1q	7.92	5.802844
5jpt	4.6	5.9222565
4yx4	5.97	6.3208323
5dp5	4.73	5.873669
5jt2	7.47	11.546814
6dh6	9.93	9.655075
6gbx	7.7	7.1823516
5glu	4.02	3.1001303
5lsh	3.39	4.3886228
5yto	4.48	4.6593895
6f2n	6.7	6.2980957
5owf	5.8	6.2831383
5mkr	4.77	5.3980575
6es0	5.65	8.854273
5kbq	7.0	8.226921
6g0q	4.61	5.350976
5yvt	3.96	4.9675455
6br3	8.72	8.166698
5x4m	2.92	2.347495
5ef7	9.0	5.653945
6asz	4.72	5.1550546
5mql	5.85	7.0996118
5wic	4.64	2.7037828
6fgq	7.85	8.103147
6f05	4.47	4.5902767
5jlz	5.82	5.7425227
5dg6	5.07	7.4511814
5a3t	8.4	6.018613
5uov	10.6	11.287382
5lny	7.38	6.860013
5gtr	7.17	5.934354
6h7l	8.97	6.488151
5g3m	5.66	4.9331985
6ee2	6.71	7.733585
5cgv	6.47	7.052357
5jnl	6.57	7.645424
5gty	7.72	7.7676983
6fni	8.22	8.904099
5wa8	6.23	5.380035
5os2	2.74	4.4585547
6chh	5.57	8.028106
6h38	8.11	8.579636
5w5j	5.82	6.427897
5d1n	5.57	4.9120398
5z95	6.55	5.67258
5ads	5.67	7.690853
5dp9	6.08	6.8130817
6e4w	6.7	6.169863
5t8q	4.16	5.485566
5m9w	2.24	5.6394367
6dj2	8.12	10.512462
5wzr	7.29	4.6097918
5vcz	6.35	8.512106
5g3n	7.92	7.217594
6g4z	9.77	8.169748
5vd1	6.0	8.130315
5wzw	5.91	5.8558407
6an1	5.35	6.174901
5qb0	3.8	3.1989825
6dcy	5.46	5.0470376
6fnf	7.89	9.216235
5x27	9.4	7.923026
6g47	2.18	3.993222
6aud	6.22	7.768565
5yea	8.3	7.0292387
5ygf	6.21	7.567659
5etm	5.41	5.1059084
6g85	5.21	5.2823787
5a3w	5.82	5.819716
5nkn	9.92	6.665657
5d45	6.92	7.3468313
5z7j	6.6	6.8946114
5fyq	5.89	5.7370224
6q73	6.9	7.262559
6g33	8.15	5.355672
5f20	7.52	7.7419233
5vnd	6.49	8.942507
5hvt	7.26	5.614603
5kzi	10.0	9.381697
5w73	6.3	7.0836205
5toz	9.46	6.1764545
5nya	6.38	6.513755
5hmy	6.3	5.5933523
5lub	6.15	3.1941447
5k32	8.8	7.6212044
5o4s	5.47	6.414091
4y5i	3.52	5.468295
5fat	6.96	6.990613
5tfx	7.22	8.0750065
5hmk	7.4	6.901034
6gjy	3.0	3.4779983
5hln	11.52	8.270693
5fso	6.09	3.638638
5e2k	8.03	7.5315385
6afj	6.28	4.837134
6gnm	4.26	5.5598383
5y8c	6.8	5.353758
5aqt	3.51	4.3378315
5icy	5.06	5.651932
5w0e	9.03	7.577449
5u2e	6.56	6.09321
5db1	7.66	7.975996
6b67	5.05	7.7204742
5ufi	8.4	7.3067546
6fu4	6.19	6.7433834
5e3g	4.3	4.163207
6hrq	7.09	7.8308005
4ui6	7.06	7.6537313
6css	7.6	6.4763727
5tt3	6.71	7.8043613
5nin	7.12	7.705125
5ov9	5.66	4.2476816
5tol	7.48	6.887175
5nwk	6.57	7.0991426
5oh4	4.55	4.4480486
5t19	4.49	4.971308
4v0i	6.33	7.112399
5edd	5.24	4.8623905
5llp	9.24	8.69754
6biv	6.52	6.1231833
5ows	8.0	7.3206534
5j31	6.51	6.536367
5f04	4.0	6.315037
5ug9	8.1	8.0661335
6b7b	2.89	3.7491999
4ux9	5.1	5.7253733
5gsa	7.09	7.164768
5ut6	4.24	5.3888545
5ogk	5.11	4.89666
5dhq	5.7	5.279731
6cyc	7.85	6.083877
6bu0	5.96	6.4954815
6cmj	8.3	8.2182255
5ivj	7.34	7.7543554
5f4p	7.33	6.611314
6g34	8.24	6.1371894
5ttg	7.34	6.369755
5edu	8.66	6.7580233
5i13	5.08	5.5382767
5o07	7.47	7.248012
5f1l	7.68	7.25791
5wlv	8.52	7.257217
6fel	6.4	5.3284082
6er3	3.24	3.481261
4y4g	2.0	3.8129044
5jzs	3.27	4.5602417
5k13	8.74	8.3794365
5ytu	4.92	4.186213
5dw2	5.84	4.069057
5mk3	4.05	5.6609993
5tur	6.05	7.1235905
5vqe	1.49	5.4644885
5f02	7.44	8.318319
5tzz	7.85	7.822358
5qaa	3.91	3.5429623
5cu4	6.49	7.4193106
6eiz	6.22	6.6424417
4zfi	6.3	6.1481066
5uch	6.01	7.050538
5aqk	3.65	6.4373326
6mim	5.7	4.827443
5nw7	5.77	5.647444
6e4a	7.36	6.5756474
5u6j	7.64	6.5487556
5w44	6.44	6.6113663
5nqe	6.15	6.966474
4yk6	5.7	6.9561186
4muf	6.34	6.264024
6h7n	8.46	5.9527054
6ge7	6.06	6.5740066
4yhz	7.96	6.400133
6b8u	9.7	8.352718
6bhe	4.62	6.612842
5bqi	9.05	6.094405
6fi1	2.15	3.4514878
5llg	11.13	8.23779
5a9u	10.1	10.325106
6dh0	10.59	9.845791
5jap	6.64	6.0792627
5h5q	5.74	5.628918
4und	8.96	8.3408375
6bvb	6.71	6.2860274
5ke0	9.7	8.097858
5hn0	3.7	4.5441966
5vb7	6.72	7.9337087
4wcf	4.28	4.690283
4y3y	2.35	4.1431103
5jhk	4.64	3.662198
6g4y	8.82	7.6552973
5uiu	9.7	7.7459874
6gnr	5.44	5.736475
6fod	8.15	8.228785
5y1u	5.12	5.9765224
5i0l	7.74	7.199259
6e2m	5.66	6.965481
5qik	7.66	8.900412
6h8s	4.42	3.8295116
5sxm	8.54	6.5632334
5nme	7.09	5.5588655
5w5o	8.1	7.827301
6ezg	7.69	8.328791
6bbv	6.1	7.753071
6g35	7.76	6.1305056
5hd0	8.4	8.881191
6b2c	7.03	6.5804763
6d1m	8.2	8.064134
5ksx	5.43	5.6874743
5m4i	7.89	7.760744
5fnq	3.0	3.4737203
6hke	7.68	3.5327454
5f61	7.46	6.6247797
4u68	4.31	5.2292304
6er4	2.77	4.0517435
5y0x	5.11	5.8741465
5eud	6.82	7.530918
6cwh	7.54	5.4706526
5usf	9.16	6.7569304
5j5t	6.96	6.65815
5jq5	5.63	7.48575
4z0f	5.77	6.594596
5yft	5.0	4.789636
5z89	6.71	5.402691
6g91	5.49	4.6097884
6hu2	5.9	6.109594
5ou3	6.21	6.9803925
5jq8	5.7	7.735169
5ya5	6.72	8.013639
5izj	11.52	7.26648
5he1	6.55	7.6580505
5ldp	4.17	4.623457
5wxp	3.35	6.5513725
5ih6	5.6	6.5461426
5mnc	1.31	2.994729
5fsy	5.89	5.6986856
6c7b	5.82	6.300225
5i88	6.6	6.271385
5ofx	3.96	2.8935328
5ey8	6.31	6.3017564
6ax1	9.42	6.222863
5j9z	7.8	7.1242104
5fsx	2.72	4.5378885
6g6z	6.66	5.60105
6ej2	7.8	6.939845
5w1e	5.24	4.0330243
5ewa	4.82	5.7566986
5ot9	4.07	6.854341
5uy8	8.3	7.8629155
5nps	5.89	6.695156
5dtq	3.86	5.813222
5uzj	6.78	6.7501154
6b7h	9.03	6.720185
5drc	5.98	5.4704037
6b5a	7.94	8.177265
5m44	7.4	5.2384377
6hlz	7.33	4.684526
5myo	10.53	6.850397
5n93	8.66	7.500723
4zt2	8.0	7.935193
5mrm	5.03	5.704691
5eb3	1.45	4.4981194
5iql	4.56	4.689561
6frf	7.4	6.2682753
5vsb	5.12	6.547817
5i58	6.92	6.7606936
5aab	9.06	8.907841
5g2n	7.03	8.853148
5hz5	7.07	7.391712
6gon	5.67	6.5912876
5laq	9.2	8.035379
4k1e	8.44	7.083537
5y6d	7.26	6.1042967
5l8y	6.4	7.607171
5jjr	7.8	6.6287603
5mwh	5.74	6.864494
5nk7	6.33	7.6113214
5c7n	6.57	6.639887
5lj1	4.5	6.7999907
5o4y	8.15	8.008337
6b7f	3.87	5.17601
6glb	6.89	8.10265
2n14	5.33	5.638893
5vlk	5.26	6.647933
5y5t	6.68	7.774762
5zk3	8.74	6.861126
5dnu	4.11	4.632803
6db4	7.31	8.136547
5ufp	7.37	7.494156
5thi	3.61	3.851655
5y8w	6.64	4.8736153
5lmb	7.8	7.455306
5a6a	7.22	5.8556542
5yij	3.42	6.113394
5xyz	8.1	6.542254
5igl	7.37	6.5951176
5tp0	5.44	4.230234
5dex	7.65	5.002529
5vee	6.11	8.124603
5etf	3.79	5.957097
6f8g	4.18	5.294467
6g2a	3.79	7.099738
5nq5	5.0	7.0948863
5w14	7.34	7.613905
6fug	4.3	6.576299
5usq	7.0	8.585437
4ui4	7.35	7.2331753
5vwk	5.48	5.8569016
6dqa	6.44	6.731735
5l4e	4.61	4.7399054
5doh	7.49	7.755006
5tzy	8.7	7.4963875
6e4f	9.07	8.435154
5j74	8.72	6.7961884
6acb	9.41	9.037653
5kks	8.7	8.21697
5t2b	8.3	7.7248936
5etn	5.37	5.155798
5td2	8.66	7.7939987
5yqn	4.03	8.253317
5one	7.28	8.639185
5eqq	8.17	8.030848
5kap	4.23	4.435617
5b25	10.24	9.201939
5n69	6.54	7.801157
5umx	5.96	6.2717657
5kj0	6.89	6.94167
5o4f	6.68	6.4134398
6cjw	5.74	4.876457
5n8j	5.54	5.727765
6dcz	7.17	4.790478
6evr	8.06	7.2679358
4xwk	4.63	5.5291653
5wfz	8.0	6.4782205
5nzo	2.24	3.718637
5fl0	6.46	6.387434
6ep4	5.35	4.947382
5huw	6.23	7.2320604
6dif	10.72	10.270613
5f94	8.47	7.0599957
5u0f	5.47	5.2671347
5unp	10.02	7.7347155
5d29	7.01	6.593181
5nka	5.46	7.290016
5gnk	8.28	7.2129035
6dh3	11.3	10.2043495
5mih	4.19	5.852234
5u6d	8.59	7.0168104
5hu1	8.66	8.340296
5ftg	6.15	6.419532
5twh	6.55	4.791775
5uir	7.14	7.134739
5vm0	8.8	6.468807
5fsl	4.62	4.419488
6g1v	7.23	7.564653
5bnm	4.82	5.7258816
5el9	7.64	6.7749925
6bmx	4.72	6.2463713
5nee	10.7	8.271827
5i9y	8.55	8.138582
5l2s	7.08	8.832565
5th7	5.16	8.447777
6emu	5.03	6.0713944
4ysi	5.7	6.064725
4uff	7.96	7.5771856
6g46	3.73	5.893388
5qim	11.22	7.783205
5kq5	8.05	8.801976
6ds0	8.66	7.963441
6bm5	5.84	4.3458033
5fqt	6.8	7.378038
5n0d	8.48	8.128048
5adt	5.65	7.361891
4zx8	7.1	6.6075215
5kz0	7.66	8.455781
6g1w	8.14	9.807396
5cj6	8.69	7.481454
6f8t	5.15	6.3977423
5xpn	6.99	9.75186
5sy2	4.96	6.6079473
6g92	4.12	4.328738
5yjf	5.74	5.359949
5he2	6.89	7.735152
5mk9	4.42	4.8622904
5emb	5.2	5.383211
5xo7	6.36	7.62798
6ela	7.59	8.123219
5xag	5.46	7.0495586
5ant	6.36	6.9306498
5d7x	4.82	5.3885994
4x2i	6.46	7.1141286
4zcw	7.37	8.8120365
5dry	7.7	7.5027094
5nz2	5.03	4.8412423
5jzb	3.39	5.18387
5qa5	3.52	3.820742
6dkg	8.59	7.371907
5wbf	3.81	3.042888
5kkr	6.92	7.0988293
5xyx	4.84	5.286151
5nk3	7.42	7.5617085
4uuh	7.77	7.8430877
6f55	4.16	3.9758005
5wlo	10.82	10.099586
5u0g	4.58	5.5238094
5a6k	5.95	5.8192616
5enj	2.3	4.4124985
5f3g	6.9	7.9009075
5tkk	8.28	7.3621073
5vqz	6.39	9.009533
5eek	9.1	7.9197645
5ktu	6.21	5.3252172
5qar	3.77	4.7447033
5acb	6.8	7.918852
5ofu	4.2	4.9241843
5jyo	8.52	6.3567705
6cck	7.43	7.6078453
5gvm	6.73	7.721483
5km2	4.41	4.762453
6eqm	7.96	7.5815215
5o3q	5.68	4.436883
5hda	5.13	5.163083
5wgp	5.62	5.634482
5j27	6.74	7.425271
5mte	6.78	7.2451506
5o9p	5.09	6.210373
5n34	4.63	6.240977
5a3q	8.6	7.650906
5d0r	6.37	6.482684
6bhv	5.23	6.554076
5ta4	7.62	6.360455
5tl9	9.0	6.3259854
5yia	5.52	7.9927006
5nvx	7.05	6.007204
5n7v	8.77	7.6811314
5epn	8.66	8.968765
5xof	4.01	4.463283
5if6	7.23	7.0808015
6gjr	3.74	4.545555
5l96	3.3	5.129224
5tpx	6.55	7.254611
6fil	5.85	7.6558867
5dht	6.0	5.281537
5evb	5.0	5.908576
5t36	7.37	5.436544
5d25	6.3	6.117578
6b96	7.84	6.2725215
5tbe	8.97	10.038229
5q1i	6.24	7.0428123
5mod	3.52	4.54344
6bh8	5.12	6.0989027
5a4q	5.54	4.485972
5ni8	7.7	7.990693
6azl	4.93	5.9808445
6czv	6.64	6.3489933
5b5o	5.72	6.0253224
6e83	4.54	3.9707623
5myk	9.0	6.720178
5o5f	4.3	5.947794
5epk	5.74	5.9376235
5wp5	5.34	5.158168
5jy0	5.55	5.8307056
6fu5	7.5	8.18819
5q0p	7.41	7.425604
5z99	6.88	4.2305136
6cn5	7.7	8.701683
6g93	7.96	8.36224
5w8i	6.82	5.2308626
5sxk	4.7	2.2680116
5yjy	6.94	4.3872466
5u4c	6.0	5.2190294
6ey7	4.3	4.9584055
5uig	7.95	6.6656322
6aak	9.15	7.600081
6h7k	9.31	7.315695
5jss	6.45	6.62318
6g3o	9.24	7.1778092
5c87	3.7	3.7593174
4qmy	8.4	7.5166006
5tg5	4.01	4.217106
5h21	5.19	5.4297295
5kx8	7.42	7.34459
5u0y	6.08	5.216251
6evq	2.0	4.3025455
5eue	6.77	6.221463
5u7i	7.18	8.118649
6eil	5.55	5.9597282
5hm0	6.36	5.764861
5vcx	5.55	7.197921
6g1u	5.61	6.5051336
5l17	9.3	7.978984
6bw2	7.68	7.0665593
5qax	3.8	4.1396675
2n9x	6.4	5.8732543
5eob	9.62	8.19557
5moo	1.31	2.8728206
4zx3	7.19	5.033759
5uuu	7.74	7.204505
5v8j	5.57	5.6368093
6ayn	5.04	6.8486214
5hjb	5.68	5.039135
5ti6	4.68	5.380118
5hvy	7.76	7.067674
5uwj	5.7	6.0699415
5hg7	8.4	7.6638746
5f37	5.77	4.9209166
5zz2	8.85	8.848349
5aa9	8.19	9.575481
5mwg	5.77	6.4576488
5orx	3.51	4.658457
5ty1	5.21	4.6055307
6cz4	7.12	7.1984253
5sz6	7.0	7.7574396
5kjk	7.92	7.9345818
5tbm	7.31	7.367176
5izu	7.27	7.8918138
6g8m	5.38	6.7723722
6bbx	6.67	7.3805065
6bfa	9.0	7.5181684
5ipc	4.89	5.9032593
5fbo	9.51	9.213976
5jmx	5.09	5.183137
6b5o	8.33	5.8188896
5cu2	4.24	4.2159452
5g46	2.6	3.5438144
6fi5	5.52	7.5426636
6cwi	7.54	5.4888935
5fp0	7.77	7.6707067
5x26	8.3	7.812273
5h5r	6.21	5.929488
5tku	9.8	9.851652
6equ	6.38	8.05759
6do4	7.68	5.612956
5mes	6.47	6.558131
5nr8	6.76	9.238991
5xpl	7.7	9.991442
4r06	6.29	8.226992
5t8p	5.89	5.349774
6f3g	7.16	6.8684835
5ne3	7.84	7.45059
5uiq	4.26	3.7824104
5yy4	6.43	6.1023207
6czi	6.25	6.8799477
5jur	8.52	7.5846543
5wii	4.49	2.3287463
5hi7	7.85	6.8697186
5vc3	7.11	8.279165
6h7y	9.46	8.498758
6cf6	5.24	5.4299726
5sz5	7.7	7.912743
6dzq	7.37	5.364297
5v1b	7.47	6.5425653
5ewz	6.34	5.791485
5twx	7.52	6.3735433
5w3i	5.8	5.568765
6exs	3.44	5.1891103
4py2	6.57	6.6834936
5t1m	5.82	6.4525075
5g57	8.4	8.317133
5anw	8.52	7.101144
6eed	6.09	7.3546352
5vwi	4.84	5.7909355
5xs2	8.3	6.17202
5wle	5.72	5.9193554
5e28	7.91	7.268453
5ncy	9.4	7.292076
5wip	4.71	2.7226233
5h1v	4.0	5.184015
5tq5	7.23	8.5282
6bir	7.52	6.086632
4yh4	4.59	6.7792225
6di0	5.22	4.587577
5tqs	5.86	6.542984
5jfp	9.32	10.7205715
5v40	5.8	7.1515512
5iyy	4.77	3.5658908
5i9i	7.3	8.416046
6c0n	8.37	9.473137
5y97	3.6	2.9722104
5lli	7.05	6.0668244
6eqx	10.47	6.8628387
5m4u	4.89	7.0219398
5jv2	4.0	4.291458
5g5v	6.7	7.054531
5hu9	7.62	7.827455
5kva	5.14	5.996972
5zzw	5.51	5.2847514
5m7t	5.41	6.7331753
6ffn	8.22	7.058276
5e8z	5.91	8.175622
5usy	7.51	7.44483
5vb5	6.46	7.786282
5a0b	8.3	6.9448156
5lwe	9.96	7.673766
6aam	8.32	7.8107038
5fpi	4.14	5.401386
6m8y	6.38	5.0013022
6dqb	6.49	7.183069
5u9i	7.31	5.7926188
5j0d	6.87	5.5388713
5l8t	3.55	5.621601
5adq	5.7	7.835646
5cst	6.96	4.7684383
5nx2	8.49	10.498632
5x4p	5.03	2.2364838
5neb	7.77	6.8743796
5v0n	7.17	8.047876
5u14	5.34	6.7505565
6ced	5.82	4.830048
5kat	4.1	5.388186
5t6f	5.8	6.923022
5ygd	7.27	6.3725576
5t2y	5.66	5.7887
5y62	1.74	4.56855
5he0	6.82	7.805308
5j75	6.82	5.870577
5uvc	8.21	6.004651
6b5m	12.0	6.904862
6b5q	8.24	8.808153
5y2f	5.15	5.276344
5lyy	4.85	4.8229656
6cqz	9.64	4.1525903
5aan	4.15	5.3345156
5a09	8.46	7.222555
4lqg	8.89	9.533073
5wej	4.82	5.646719
5tqe	6.72	8.258476
5v3y	6.72	7.1920037
5a3s	8.68	6.9583955
5yba	4.77	5.353656
5q17	5.25	6.7351665
5sz3	8.6	7.855112
5orh	4.39	3.9571843
5t8j	9.0	7.108307
5qil	11.52	7.738783
5x74	8.64	9.347092
5oqu	3.61	5.507578
5vse	5.97	7.122444
5ivy	6.44	6.400981
6gi6	6.71	7.094593
4m7x	4.8	5.5096684
5f3i	7.1	6.5030236
5o22	8.0	6.1228685
5uac	8.3	6.8707733
5lsx	5.92	7.5389447
5xhz	6.49	4.3188734
6c4g	8.3	8.467183
5lgn	5.54	6.4365187
6at0	4.04	5.1961193
5llc	9.52	8.741188
6e9l	6.04	6.7062335
5zz4	9.17	8.365364
[truncated: 2,359 more rows]
