# Supplementary material for: An electron-density point-cloud framework for robust protein-ligand interaction prediction
Source: Nat Commun. 2026 Jun 11;17:7424. doi: 10.1038/s41467-026-74196-5 (PMC13408660; doi:10.1038/s41467-026-74196-5)
Supplement: Supplementary file 5 — Source Data [file 41467_2026_74196_MOESM5_ESM.zip › Source Data_rev/figure4/e/angles=15/2013.csv]

key	true	pred
1ps3	2.28	6.2073207
3d4z	4.89	5.4481096
3ejr	8.57	8.114777
3l7b	2.4	3.0824394
3g2n	4.09	4.3693943
3ebp	5.91	5.413986
2w66	4.05	4.5963554
2wca	5.6	6.2255955
2vvn	7.3	6.201459
1gpk	5.37	5.8563404
1h23	8.35	8.49084
1e66	9.89	7.747813
3gnw	9.1	7.064433
3f3a	4.19	5.329233
3f3c	6.02	5.253787
3f3e	7.7	7.149516
2wbg	4.45	5.989739
2j78	6.42	5.3839808
2cet	8.02	8.128632
3udh	2.85	3.5500097
4djv	6.72	7.2327523
4gid	10.77	8.241764
1r5y	6.46	6.723417
3ge7	8.7	8.272617
3e93	8.85	7.618928
1q8t	4.76	5.5068617
1q8u	5.96	6.9677324
3ag9	8.05	7.8246174
2v00	3.66	3.93753
3pww	7.32	7.263626
3uri	9.0	6.9979634
2hb1	3.8	4.5901694
2qbr	6.33	6.6359305
2qbp	8.4	7.447747
3fcq	2.77	4.1715946
4tmn	10.17	7.504362
3pxf	4.43	4.8047953
2xnb	6.83	7.9032297
2fvd	8.52	7.1094055
3ivg	4.3	6.480676
3coy	6.02	6.3715725
3mss	4.66	5.26455
3k5v	6.3	6.183872
2v7a	8.3	7.617733
2brb	4.86	5.560699
3jvs	6.54	5.385339
1nvq	8.25	8.427916
3acw	4.76	6.042846
2zcr	6.87	6.5729837
2zcq	8.82	6.849082
1bcu	3.28	3.844218
1oyt	7.24	6.7290196
3utu	10.92	9.99371
3u9q	4.38	4.663119
2yfe	6.63	6.665646
2p4y	9.0	8.148027
3uo4	6.52	7.4793816
2wtv	8.74	8.651051
3myg	10.7	8.237194
3kgp	2.57	2.5511098
1o5b	5.77	6.1545115
1sqa	9.21	8.149231
3kwa	4.08	4.1766424
2weg	6.5	6.811663
3dd0	9.0	9.218212
2xdl	3.1	5.8285413
1yc1	6.17	7.4777184
2yki	9.46	6.914524
1p1q	4.89	7.3657293
3g2z	2.36	3.6803417
4de2	4.12	5.195142
4de1	5.96	5.2832108
1vso	4.72	6.1510663
3gbb	6.9	7.160907
3fv1	9.3	8.966457
2y5h	5.79	7.154305
2xbv	8.43	8.657104
1mq6	11.15	9.012026
1uto	2.27	2.4165046
3gy4	5.1	4.541939
1o3f	7.96	7.4960327
2yge	5.06	5.8782187
2iwx	6.68	5.808152
2vw5	8.52	6.467868
2ymd	3.16	6.4769783
2xys	7.42	7.0029593
2x00	11.33	9.2902355
3ozt	4.13	6.3401423
3oe5	6.88	6.7699833
3nw9	9.0	7.480813
3n7a	3.7	4.1557455
3n86	5.64	5.533129
2xb8	7.59	6.9462156
3ao4	2.07	3.6064048
3zsx	3.28	3.2664967
3zso	5.12	4.1021233
3ueu	5.24	5.7744856
3uex	6.92	6.684993
3lka	2.82	5.5326266
3ehy	5.85	7.04271
3dxg	2.4	3.043548
1w4o	5.22	4.0717964
1u1b	7.8	6.14316
1a30	4.3	6.29967
1z95	7.12	9.184345
3b68	8.4	9.391565
3g0w	9.52	8.595701
