# Supplementary material for: An electron-density point-cloud framework for robust protein-ligand interaction prediction
Source: Nat Commun. 2026 Jun 11;17:7424. doi: 10.1038/s41467-026-74196-5 (PMC13408660; doi:10.1038/s41467-026-74196-5)
Supplement: Supplementary file 5 — Source Data [file 41467_2026_74196_MOESM5_ESM.zip › Source Data_rev/figure4/e/angles=15/2016.csv]

key	true	pred
4llx	2.89	3.7800124
5c28	5.66	5.1865807
3uuo	7.96	6.9498544
3ui7	9.0	7.3975334
5c2h	11.09	9.3059025
2v00	3.66	3.9400249
3wz8	5.82	5.256257
3pww	7.32	7.2432404
3prs	7.82	8.803455
3uri	9.0	6.9753113
4m0z	5.19	6.3694654
4m0y	6.46	6.1290264
3qgy	7.8	7.2107525
4qd6	8.64	7.5278597
4rfm	10.05	8.397223
4cr9	4.1	4.1773043
4cra	7.22	7.0356326
4x6p	8.3	9.129061
4crc	8.72	8.503365
4ty7	9.52	7.885704
5aba	2.98	4.4131284
5a7b	3.57	4.908127
4agn	3.97	4.5600853
4agp	4.69	4.8741765
4agq	5.01	5.7548914
3bgz	6.26	6.59679
3jya	6.89	6.2271557
2c3i	7.6	7.2619324
4k18	8.96	7.8078375
5dwr	11.22	10.541612
3mss	4.66	5.253969
3k5v	6.3	6.168456
3pyy	6.86	6.2504625
2v7a	8.3	7.6330447
4twp	10.0	7.3622384
3wtj	6.53	7.184325
3zdg	7.1	5.7490606
3u8k	8.66	6.433571
4qac	9.4	9.45031
3u8n	10.17	8.149314
1a30	4.3	6.295746
2qnq	6.11	6.324237
1g2k	7.96	7.8142824
1eby	9.7	9.101408
3o9i	11.82	11.651819
4lzs	4.8	4.8524036
3u5j	5.61	6.1794186
4wiv	6.26	5.9154773
4ogj	6.79	5.5750103
3p5o	7.3	7.062271
1ps3	2.28	6.1910377
3dx1	3.58	6.05544
3d4z	4.89	5.42673
3dx2	6.82	7.0888686
3ejr	8.57	8.107007
3l7b	2.4	3.2716303
4eky	3.52	4.629869
3g2n	4.09	4.38
3syr	5.1	4.3768244
3ebp	5.91	5.410733
2w66	4.05	4.605883
2w4x	4.85	4.146951
2wca	5.6	6.2312307
2xj7	6.66	5.3814006
2vvn	7.3	6.218335
3aru	3.22	4.3607197
3arv	5.64	5.9443474
3ary	6.0	5.5197477
3arq	6.4	6.7607694
3arp	7.15	6.5294085
4ih5	4.11	5.3683996
4ih7	5.24	5.569804
3cj4	6.51	5.55075
4eo8	8.15	8.436943
3gnw	9.1	7.0754323
1gpk	5.37	5.8653536
1gpn	6.48	7.5076714
1h23	8.35	8.333273
1h22	9.1	7.4926825
1e66	9.89	7.764483
3f3a	4.19	5.273099
3f3c	6.02	5.2436996
4mme	6.5	6.6319027
3f3d	7.16	6.1050944
3f3e	7.7	7.1588073
2wbg	4.45	5.993048
2cbv	5.48	5.3813887
2j78	6.42	5.3814096
2j7h	7.19	7.5742836
2cet	8.02	8.133408
3udh	2.85	3.5768166
3rsx	4.41	4.8468814
4djv	6.72	7.248603
2vkm	8.74	8.78253
4gid	10.77	8.247591
4jfs	5.27	6.106288
4j28	5.7	6.383572
2wvt	6.12	5.771968
2xii	7.2	8.749874
4pcs	7.85	6.0083914
3rr4	4.55	6.481925
1s38	5.15	6.2320614
1r5y	6.46	6.721181
3gc5	7.26	7.067193
3ge7	8.7	8.267132
4dli	5.62	6.069048
2zb1	6.32	7.8369474
4f9w	6.94	6.7704287
3e92	8.0	8.364389
3e93	8.85	7.6549625
4owm	2.96	4.0039635
3twp	3.92	4.501627
3r88	4.82	3.6909525
4gkm	5.17	5.4498596
3qqs	5.82	5.1570063
3gv9	2.12	3.5861022
3gr2	2.52	3.6858194
4kz6	3.1	3.8170815
4jxs	4.74	4.382052
2r9w	5.1	5.030899
2hb1	3.8	4.5816956
1bzc	4.92	6.0202627
2qbr	6.33	6.6184063
2qbq	7.44	6.7569027
2qbp	8.4	7.4451504
1q8t	4.76	5.5007343
1ydr	5.52	5.893173
1q8u	5.96	6.960657
1ydt	7.32	6.0407453
3ag9	8.05	7.830539
3fcq	2.77	4.180731
1z9g	5.64	5.810664
1qf1	7.32	6.314578
5tmn	8.04	6.9036574
4tmn	10.17	7.4954753
4ddk	2.29	3.235136
4ddh	3.32	3.8960824
3ivg	4.3	6.474952
3coz	5.57	6.0182905
3coy	6.02	6.377409
3pxf	4.43	4.8161736
4eor	6.3	6.823375
2xnb	6.83	7.9146495
1pxn	7.15	6.965307
2fvd	8.52	7.087768
4k77	6.63	5.625533
4e5w	7.66	7.412142
4ivb	8.72	7.996986
4ivd	9.52	9.205166
4ivc	10.0	8.955762
4f09	6.7	7.398277
4gfm	7.22	6.6607213
4hge	7.92	7.3127337
4e6q	8.36	6.7767696
4jia	9.22	6.7107787
2brb	4.86	5.540111
2br1	5.14	6.312462
3jvr	5.72	4.651158
3jvs	6.54	5.381298
1nvq	8.25	8.424503
3acw	4.76	6.0253
4ea2	6.44	6.8548546
2zcr	6.87	6.561119
2zy1	7.4	6.0841174
2zcq	8.82	6.8486786
1bcu	3.28	3.8495605
3bv9	5.36	6.6456523
1oyt	7.24	6.696853
2zda	8.4	7.344516
3utu	10.92	9.980436
3u9q	4.38	4.645573
2yfe	6.63	6.6552467
3fur	8.0	7.3335943
3b1m	8.48	5.814724
2p4y	9.0	8.141757
3uo4	6.52	7.4625263
3up2	7.4	7.4476004
3e5a	8.23	7.239183
2wtv	8.74	8.648899
3myg	10.7	8.243198
3kgp	2.57	2.5413074
1c5z	4.01	4.1946087
1o5b	5.77	6.138736
1owh	7.4	6.763157
1sqa	9.21	8.140076
4jsz	2.3	5.313678
3kwa	4.08	4.1694403
2weg	6.5	6.8107142
3ryj	7.8	7.6105795
3dd0	9.0	9.202862
2xdl	3.1	5.825364
3b27	5.16	6.956293
1yc1	6.17	7.4840956
3rlr	7.52	8.187681
2yki	9.46	6.891136
1z95	7.12	9.15984
3b68	8.4	9.400907
3b5r	8.77	9.638767
3b65	9.27	8.777279
3g0w	9.52	8.610138
4u4s	2.92	4.9906883
1p1q	4.89	7.161933
1syi	5.44	7.39495
1p1n	6.8	6.128955
2al5	8.4	7.23172
3g2z	2.36	3.6056437
3g31	2.89	3.4183633
4de2	4.12	5.1909056
4de3	5.52	4.8110495
4de1	5.96	5.276335
1vso	4.72	6.1488113
4dld	5.82	6.957118
3gbb	6.9	7.1626806
3fv2	8.11	7.703372
3fv1	9.3	8.965475
4mgd	4.69	6.4286356
2qe4	7.96	7.3785124
1qkt	9.04	8.380125
2pog	9.54	7.56335
2p15	10.3	9.05794
2y5h	5.79	7.1668777
1lpg	7.09	8.079988
2xbv	8.43	8.659994
1z6e	9.72	8.4297695
1mq6	11.15	9.015991
1nc3	5.0	6.5418677
1nc1	6.12	8.292009
1y6r	10.11	9.950647
4f2w	11.3	11.176401
4f3c	11.82	11.474905
1uto	2.27	2.4110303
4abg	3.57	4.1196957
3gy4	5.1	4.5420933
1k1i	6.58	7.0328517
1o3f	7.96	7.514822
2yge	5.06	5.8694296
2fxs	6.06	6.1396847
2iwx	6.68	5.817064
2wer	7.05	7.3899508
2vw5	8.52	6.4642076
4kzq	6.1	6.3730245
4kzu	6.5	6.845794
4j21	7.41	7.270285
4j3l	7.8	7.7836657
3kr8	8.1	7.6897755
2ymd	3.16	6.4693604
2wnc	6.32	6.2484665
2xys	7.42	6.9902735
2wn9	8.52	6.0825872
2x00	11.33	9.280973
3ozt	4.13	6.314274
3ozs	5.33	7.1874475
3oe5	6.88	6.7438564
3oe4	7.47	6.2869225
3nw9	9.0	7.452452
3ao4	2.07	3.6162424
3zt2	2.84	3.1878195
3zsx	3.28	3.2260876
4cig	3.67	4.702101
3zso	5.12	4.0744495
3n7a	3.7	4.1562996
4ciw	4.82	4.9526277
3n86	5.64	5.509399
3n76	6.85	5.4529824
2xb8	7.59	6.9331784
4bkt	3.62	3.2791972
4w9c	4.65	4.631487
4w9l	5.02	6.078478
4w9i	5.96	5.6703696
4w9h	6.73	5.446266
3nq9	4.03	5.011796
3ueu	5.24	5.773873
3uev	5.89	5.953226
3uew	6.31	6.781098
3uex	6.92	6.6901197
3lka	2.82	5.537744
3ehy	5.85	7.0189977
3tsk	7.17	8.310143
3nx7	8.1	7.813732
4gr0	9.55	8.510052
3dxg	2.4	3.0414
3d6q	3.76	3.348238
1w4o	5.22	4.084663
1o0h	5.92	5.1849003
1u1b	7.8	6.14175
