# Supplementary material for: An electron-density point-cloud framework for robust protein-ligand interaction prediction
Source: Nat Commun. 2026 Jun 11;17:7424. doi: 10.1038/s41467-026-74196-5 (PMC13408660; doi:10.1038/s41467-026-74196-5)
Supplement: Supplementary file 5 — Source Data [file 41467_2026_74196_MOESM5_ESM.zip › Source Data_rev/figure4/e/angles=15/2019.csv]

key	true	pred
4nxr	4.34	5.6536884
5es1	8.34	8.648529
6aom	6.2	6.719012
6eeo	6.43	7.046463
5w7i	4.95	5.6010084
5fe9	4.68	5.2233443
6bdy	5.69	4.437623
6d6t	8.21	5.6580524
4z16	8.32	7.764927
5j1x	5.52	3.5011227
5m4k	5.66	5.4790654
5l8c	7.0	6.585935
5aqo	2.85	3.0448966
5aqu	2.98	5.049646
5ixf	5.52	5.7379336
5mts	7.15	6.453234
5i2r	7.72	7.9565363
5fap	8.0	7.477042
5t7s	4.1	3.4477677
5x62	6.42	6.2603397
5hbs	7.73	6.85894
5dhp	3.85	4.6028504
6fap	2.15	3.0424342
4z5w	5.81	6.7182026
5mlj	8.85	6.980948
6dge	6.72	4.94593
5ho8	5.96	6.647788
5os8	3.98	4.6642795
6dh5	11.3	11.172366
6g38	6.62	5.1354227
6guh	7.59	8.044912
5cqx	5.33	8.624718
4xg7	7.49	8.111166
6ap7	5.34	7.1612
5yji	5.3	4.9852943
5itp	5.0	6.4362283
5vil	8.82	8.344151
5ofv	1.58	4.872081
6cd8	4.71	5.438052
5o1h	4.85	4.809985
5ni5	8.05	7.717555
5npf	4.24	3.1643906
6fa5	6.75	5.970071
5nra	6.91	9.575732
5lcj	6.64	6.52997
5ml3	9.69	9.456456
5fut	6.45	6.5205956
6ecz	6.57	7.6735687
5k03	4.74	4.564241
6cho	6.78	7.252163
6hf5	5.17	5.0513277
5elw	7.85	7.3529434
5tg7	4.53	4.2472234
5m4f	7.89	6.746526
6b7d	4.28	4.2220354
5x79	4.92	5.759001
5nze	6.39	7.9117346
5sz0	9.1	7.701356
5d6e	4.3	8.006655
5trs	8.0	6.6356916
5ipj	8.89	8.690383
5g43	3.7	4.4193707
5h63	5.92	5.751703
6eol	7.43	5.7789097
5uv5	7.7	5.927752
5om2	4.06	6.454892
5faq	5.28	8.509464
5ezx	7.06	6.453083
5z4h	3.02	6.51449
5u13	5.41	5.7335243
5hvs	7.15	7.3146286
5l7g	7.8	8.7098465
5j7q	4.58	5.4414415
5j5d	4.68	3.3627474
5fue	6.33	6.0269485
5unj	6.62	6.8194914
5unh	9.46	8.54086
5kbh	6.26	5.337371
6axp	5.07	6.022584
6eiq	6.42	5.989855
5ey9	5.41	6.126951
5icv	5.62	6.6290464
5t9u	7.6	7.8395267
5t6g	5.96	6.841813
5n24	8.92	7.36634
5xxk	8.2	7.906084
5ekh	5.95	7.797856
5n3y	5.03	6.7182035
6f29	5.49	6.5457463
4zsj	5.64	5.570371
6gzh	8.27	8.47842
6hmg	4.94	5.054388
5duf	5.74	5.857649
5ofi	4.2	3.7672248
5nhh	8.95	9.135794
5ylv	6.82	5.907016
5kez	8.15	6.887398
5ntp	9.15	8.732641
5nfh	7.74	8.748924
5x5o	8.3	9.520092
5h1e	7.54	5.90085
5ti3	4.36	5.326082
6bec	4.01	7.633847
5myn	4.52	6.9036274
5u4d	6.33	6.9714346
5nzf	4.03	6.8129244
6epz	7.14	5.2990446
5os7	3.69	6.8548512
5vij	7.61	5.9368114
5myv	7.51	6.549737
5dh5	9.64	8.418814
6ghj	2.16	5.1387877
5gmj	5.08	5.8556604
6fhu	2.64	3.8066134
4ufu	8.0	7.4975758
5wf6	7.83	8.3836155
6h7b	7.48	6.5964265
5xw6	4.91	6.4152803
5kly	7.21	5.465186
5yz7	4.75	5.8092813
5hor	8.22	6.399048
6b1y	7.4	6.0931416
5lpj	5.0	6.0555453
6hly	7.33	4.6540213
5vkm	3.55	4.5159883
5yqw	7.51	6.822097
5f1x	6.11	6.6322203
4zyu	5.97	7.06635
6gh9	4.48	6.284843
5f27	4.0	5.7145257
5e3d	4.02	3.881321
5fow	4.03	5.2124906
5jo0	7.3	7.620163
5hkm	7.89	7.057274
5ekx	2.03	3.2953281
5v1d	6.7	5.5226936
5a7j	5.2	3.908472
5wvd	7.68	7.023679
5m0d	6.09	9.375176
6fnt	4.68	6.19639
5v8q	8.44	8.261577
4zx9	7.39	5.8559656
5axi	3.92	5.375018
5tho	7.64	6.693118
5tdi	9.74	9.689354
5eyz	6.0	4.2859793
5n1v	6.19	7.2259254
6few	5.85	7.9566097
6iil	6.17	7.1715183
5x9p	6.89	3.6112037
5aqf	3.78	4.945304
5wqc	8.96	6.5843515
5hn9	4.3	5.797889
5u69	6.22	6.7780933
6iik	4.91	6.9410963
5j7s	7.3	7.0423098
5mwp	7.5	7.268747
6eji	3.52	4.2330637
5sz4	9.7	7.4572144
5nyh	7.73	7.0863748
5jsj	5.4	8.904406
5o4z	6.07	5.8983617
5f1v	6.85	4.512037
5ye9	6.45	7.3929505
5t70	3.99	7.421718
5umw	4.23	5.984229
6ami	4.52	5.30925
5ksv	5.22	5.520956
6aol	6.27	7.4803534
5iaw	4.81	5.7570286
5w10	6.62	5.8303366
6h7j	8.62	5.862833
5mwy	7.0	8.395346
5oxm	1.3	4.681239
5eiw	2.05	4.741986
5qah	3.84	4.0237656
5m4c	7.4	6.665349
5t9w	5.59	8.160511
5fpk	3.55	4.4900627
5q10	5.2	7.983835
5h1u	3.51	3.6541548
5hva	7.07	4.677397
5j19	6.6	6.1851416
5e8a	7.47	5.507946
5fdg	6.37	6.573291
6g8n	5.84	6.6321554
5tg6	4.55	4.8371935
5hyx	6.55	7.291154
6fuh	3.77	6.8422985
5mo2	3.84	3.7475204
5g17	6.7	6.1247663
5hk9	6.54	6.867823
5lwd	6.24	5.9251986
5ztn	8.3	6.9298787
5wfc	4.9	6.4619226
5kpm	7.82	6.9419875
5ty8	5.46	3.8402715
6am8	4.89	5.4350443
5nw1	6.6	5.767059
5vex	4.63	6.48154
5u9d	9.26	8.4384365
5jmp	7.17	6.8824916
5lgq	7.05	5.6811028
5tkd	8.15	7.463088
5a4t	5.89	5.1506033
5kls	6.71	3.59286
5d3j	5.24	6.4442387
5i24	7.42	4.8978887
5j82	6.0	7.023905
5ioz	4.96	5.4787884
6e2n	7.9	8.1762295
6f8w	4.64	7.4274654
4ui7	7.36	7.182804
5jr2	7.57	7.4431157
6gmd	3.69	6.916849
6bw5	8.25	6.3144217
5w6o	6.28	9.367309
5ecv	6.77	5.8124714
5vl2	8.42	6.228883
5ouh	5.67	7.1220818
5f2r	4.28	6.6736517
5x13	5.21	5.1104417
5jog	8.24	6.5805006
5uf0	3.8	4.659663
5mqy	7.11	8.142697
5h13	4.94	7.582694
5nar	6.3	7.026154
5g1n	7.77	6.5733266
5d26	6.09	6.416642
6cks	7.82	7.370759
5n53	2.55	4.8715167
5l9g	7.7	5.994698
5llo	9.4	7.916692
6eqw	10.65	7.529832
5iw0	7.22	7.3162313
5t2i	8.7	8.032441
5eol	9.52	8.234318
5q1f	7.14	8.09404
5vlp	6.08	6.553301
5mme	5.85	5.7332625
6biz	6.57	6.72106
5uex	8.82	7.1749086
5fho	6.67	7.460375
6bny	6.4	6.656499
5ho6	6.69	7.3266673
5jc1	6.82	7.3096
5zia	6.52	7.326399
6e99	6.0	7.0713296
5eq0	5.92	5.619089
5f1h	7.85	7.5836325
5y8z	6.21	5.3863106
5icp	8.42	7.8044863
4ydf	5.1	6.58146
5ewy	4.3	5.5441976
5gmp	9.1	7.2094
6dud	6.59	8.297347
6d6u	8.21	5.325328
5hz8	6.4	6.657737
5eie	7.64	7.3625546
5t8o	6.51	6.0954943
5tr6	8.49	8.370611
5vja	6.59	5.8137913
4muk	6.6	5.7477856
6fim	5.85	7.944498
5i3v	7.8	7.6332216
6eqv	6.62	7.5968924
6dh1	10.58	10.243584
6h5w	10.8	7.82436
6b1x	7.4	8.359367
6emh	6.08	6.3580427
5f3c	6.05	7.2248216
5nkk	5.0	4.09482
5ywy	7.23	6.523285
5v8p	4.99	4.691868
5kbg	6.11	5.2677426
5j4n	4.25	4.608346
5tuo	6.49	5.129341
5qc4	6.82	6.419372
5mft	7.47	6.7282987
6ap8	5.1	6.5114293
6e0q	8.1	5.7226963
5ody	8.4	5.8455515
5t1k	6.28	7.087266
5uc4	6.46	8.363742
5qck	7.64	8.350267
6hjk	7.6	8.975676
5i8g	7.52	6.5887814
6c0s	7.05	9.711017
5vc5	7.96	8.833868
5jf6	7.21	5.353427
5epp	4.16	4.8898892
5y7w	7.7	6.179626
6f5u	3.54	6.5097075
5k4x	6.42	3.9795861
5xvg	8.05	7.9287014
5nzq	2.03	3.031725
5czm	8.32	9.085133
5mge	4.06	4.179247
6gg5	3.65	5.0334606
5up0	6.34	7.4429913
4rqi	4.91	7.171433
5y3n	7.1	7.664421
5fpp	4.0	4.625301
5idn	8.59	7.842009
6f6d	4.1	6.9910426
5t6p	6.06	6.496047
5fbe	4.85	7.1345787
5cin	7.74	7.6878934
5mxq	5.72	4.1612043
5nn4	1.94	4.233506
5iu7	8.96	8.308647
5up3	7.9	7.5499067
5o0b	4.18	4.498744
5jqb	2.22	6.267377
5mja	6.66	6.796131
6eqp	5.96	5.2485805
5ev8	5.22	6.7497454
5qab	3.65	3.9357538
5jf4	7.19	6.391221
5o48	4.7	6.7893524
5k0t	5.78	7.488991
5i7y	7.28	6.371811
5tzx	7.28	8.482409
5heb	6.1	5.2975483
5f5i	6.02	6.337941
5vgo	8.7	8.3395405
5h7h	3.77	5.713764
5mnn	3.84	4.1364737
5zag	6.97	5.6556435
5ekj	6.0	6.521455
5ul5	6.97	6.2197046
5iua	8.82	7.8083534
5za8	6.29	5.4827113
5ut0	5.88	6.857728
5vdo	3.3	5.675065
5gic	6.48	8.766665
5knu	5.55	5.1142764
5g5f	5.28	3.7768478
5h8e	11.2	8.3129225
5lyn	5.04	4.5721903
5fsb	2.22	3.150009
6au9	5.96	5.640376
5yof	5.82	6.035955
4zsh	7.05	6.2969065
6f90	6.0	5.886344
5wyx	6.66	6.0992675
5gjd	7.92	7.5103126
5olk	6.0	4.3741693
5e89	7.85	5.3925695
3x1k	3.59	5.781333
5em3	3.7	4.298126
5ko5	4.57	3.2996397
6dvn	7.85	6.538501
5oq7	6.49	6.4825773
5njx	4.15	4.6352887
5tg2	5.49	7.213564
5eoc	7.52	6.934682
5lck	8.1	6.539462
5i7x	7.28	5.8736525
5yzc	5.52	5.45833
5hbn	4.89	4.642883
5jq9	4.65	5.9182425
6cnj	8.11	5.920992
6f8b	5.21	4.983282
5or9	4.06	5.040178
6e9a	11.92	10.489895
5ek9	7.33	6.9502687
5ml0	6.3	6.6371527
5wb6	10.7	9.999622
6agg	4.07	3.3941128
6b7c	5.14	4.8652015
5y9l	5.72	7.378056
5epl	7.03	6.1899033
6cq4	4.85	6.2752876
5wuu	6.09	5.5447145
4zyv	7.66	7.5028443
6gw1	5.14	6.9227552
5kxi	7.74	6.6049824
5mxf	3.59	3.189569
5qad	3.77	3.3011398
6fmp	5.64	7.246257
5o9o	4.89	5.538534
5jjs	7.32	6.989231
5i40	4.86	3.1494613
5h5s	5.09	6.563201
6dq4	4.92	7.1436386
5un9	7.68	5.039753
5ia1	6.28	7.6123266
6dk1	7.65	6.8997674
6ay3	8.02	7.012817
6fii	8.02	4.80699
5j2x	7.74	6.712226
6gr7	5.5	5.326494
5law	7.1	7.757723
6fbv	6.52	9.83125
5aac	8.89	8.421267
6bin	6.34	6.1062202
6b8y	9.66	8.091234
5xup	5.25	5.4388013
5l4f	5.89	4.3938684
5lud	3.61	2.6189456
6ma5	8.1	6.9420686
5ujv	3.6	5.0853205
5i38	3.42	3.215923
5t9z	7.19	7.2492275
5urm	5.28	5.3658094
4uja	9.05	7.3857536
5nud	7.49	5.6244926
5dyt	7.6	6.7023077
6ba7	8.15	5.2582216
5wbk	6.03	5.723933
5d7a	7.68	7.361062
5fwj	7.89	5.858056
5khk	6.39	7.257017
5i9x	7.52	8.65797
5j8z	8.3	8.333204
4qna	4.64	4.346738
6bjo	6.29	6.318675
6ay5	7.16	6.730509
5hv1	4.1	6.4026566
5m57	4.92	6.750659
6bsl	9.0	7.530215
4yxo	7.04	4.291994
5e88	7.19	5.7299833
6guk	6.15	6.99965
5n8t	5.74	7.342065
5owl	5.92	6.806019
5org	8.4	6.361765
5ovv	4.48	6.053027
5ugc	7.89	7.450279
5lwm	8.87	8.464065
2n06	4.92	6.368927
6bq0	7.34	6.6295204
5c4k	4.56	5.535885
5aqv	3.43	4.866409
6df4	7.64	6.3612995
5g2b	7.0	6.9136705
5za9	6.74	6.667118
5maj	7.46	8.853678
5nxg	8.55	7.3661385
6afl	7.0	5.523224
6ey8	5.81	6.151987
5mhp	7.82	8.478674
4zyw	7.17	7.166134
6gf9	6.39	6.3608665
5wfm	6.52	5.9164166
5qaq	3.54	4.2262964
6g9h	8.4	8.621111
5dtt	3.51	3.400004
5kbf	8.92	7.2787137
5vd3	5.55	7.2828736
5zwh	8.72	9.216191
5xyf	5.98	6.2799463
5c2o	4.55	4.881756
5k0m	8.82	7.0955725
5t66	8.43	6.265625
5vdk	7.57	8.177582
5ldm	3.86	4.6569567
6ge0	8.68	9.23767
5j3l	4.8	5.9336452
5j41	3.7	5.8696756
6gg4	3.69	3.8775897
6b98	4.65	4.341781
5k8v	6.34	6.363249
6bmv	4.68	5.876464
5ad1	7.24	4.2197094
5otr	4.92	5.52754
5yg2	6.89	6.8061423
6b1f	8.72	5.93958
6gxa	4.22	6.502018
5wcm	4.0	4.1755114
5idp	7.35	6.973256
5ks7	5.32	6.124011
5lhg	5.6	7.4362826
6afa	5.49	4.0343237
5ws3	8.96	6.442067
5luu	5.06	4.598433
6b5i	5.96	7.3088646
5ni7	7.7	8.176317
5t6z	4.21	6.2521276
6hvh	7.33	8.522635
5hna	4.23	6.8179197
5mxo	5.27	6.864477
5u4f	6.33	7.219434
6gl3	7.96	6.7509804
5dva	3.55	3.7145345
5otc	4.71	6.0877085
5n8v	6.68	6.825486
6cea	3.14	5.3005657
5wa1	4.17	4.759734
6afh	6.12	5.108567
5tca	7.72	6.398261
2rvn	6.77	4.322336
4yxu	7.24	5.66717
5w7x	4.1	5.283229
5wre	6.41	5.106125
6duf	8.14	9.511404
5w1w	5.52	6.5329924
5mi7	7.11	6.587432
5eqy	8.0	7.194334
5i8p	6.73	7.516363
5gof	4.05	6.0874944
5j9x	7.77	7.1128445
5lws	3.94	8.245323
6evm	2.82	4.617775
6ftn	6.7	9.265535
5o58	6.72	6.467771
6f92	6.4	6.1985617
5cuq	5.92	4.7683105
5tkb	7.89	9.017157
6hdq	7.0	6.8663583
5gvn	7.05	7.2062697
5d47	7.0	7.522004
5os3	2.43	3.894749
4zsg	5.0	5.4235916
5n9r	5.59	7.4036036
5t90	6.68	8.128216
6afr	7.15	5.3939896
6aff	5.41	4.2418785
5gr9	7.48	6.782932
5jim	3.99	6.737808
6beb	3.61	7.17413
6alz	10.42	7.3218536
5lvr	3.6	3.7676373
5ocj	4.82	4.736075
5nne	4.71	4.310935
5ggp	3.3	3.9086468
5ekm	6.32	6.728998
4xhe	10.3	10.374847
5un1	5.8	4.0313587
5mz8	2.31	2.0792327
5q1e	6.92	7.2195973
5eym	7.6	8.543169
5tci	6.88	7.113511
5nkh	7.59	8.275688
5xjm	9.37	6.088623
5lx6	5.72	5.800748
5jbi	6.92	6.193021
5vr8	6.87	5.3254814
2ndf	4.23	4.3431334
5vcw	5.96	7.952609
5ng9	6.72	5.969614
5t2d	9.1	7.44317
5t2g	8.1	7.7722445
6esj	5.68	5.527965
5fls	3.04	2.745767
5ldo	3.75	4.4857864
5a0c	9.27	7.793206
6g2l	7.17	6.126585
6fav	5.33	6.347259
6fuj	4.3	5.906952
5vqs	5.7	8.777594
5km5	6.92	5.3475494
5mrd	4.44	5.752488
5n16	5.3	5.422922
5yc2	4.94	5.574104
5ett	6.23	7.521693
5yg3	7.85	6.5432043
5cpr	7.56	8.266644
6c6o	8.3	4.9761143
5kma	4.71	4.699818
5u51	4.92	4.712865
5wei	5.7	5.005127
5jcj	4.42	5.6376486
5eak	9.3	8.045679
5swf	6.26	5.7050123
5mqv	8.1	8.373953
6czd	3.85	4.744358
5em9	5.57	5.370685
6g4m	6.6	6.216507
5g1a	6.57	8.062387
5eec	7.1	6.3434596
5ix0	6.28	8.425193
5y93	5.64	5.732668
6fhk	7.51	7.0212097
5mw6	4.73	4.9428043
5khi	6.77	6.911063
5i59	6.95	6.7517724
5to8	8.51	7.4387836
6eqs	6.43	8.519374
5mxr	5.21	4.5862603
5l2n	5.55	6.5913515
5i7u	8.77	8.502891
5egu	5.85	6.6429367
4wz6	5.6	4.1728325
5zkc	8.19	5.9887247
5in9	6.36	6.6150665
5t8e	9.14	8.041008
5aqq	3.1	2.9707165
5o0j	4.77	5.4984636
5e6o	4.11	5.3384185
4zki	2.92	5.4878244
5oug	2.77	3.7154899
5owh	5.92	8.06713
5gg4	5.82	5.094944
5myd	4.86	4.7775936
4tvj	7.91	7.43522
5fun	7.59	6.420473
5vcy	6.57	7.3831024
5aeh	7.43	8.056039
5nhp	7.64	8.22908
6ccs	3.64	4.337569
6bfw	6.66	6.353576
6bbs	9.89	7.691756
5ngu	7.44	7.978716
5qbv	6.37	6.8377924
5kr0	9.15	7.9700184
5exx	5.39	5.6096325
6guf	6.65	7.441136
5mmn	6.7	6.392805
5mgm	3.3	3.7380116
5jer	3.7	5.8735065
5b2d	4.25	4.384412
5kh3	4.22	6.289271
6ceh	7.44	7.866844
6f6s	2.89	4.3496504
5u0w	4.24	4.0609255
5mys	4.3	6.243927
5jiy	6.27	5.3601284
5wbq	5.83	6.280407
5eps	4.42	4.2070994
6ayh	5.57	4.0654655
6fdu	3.69	6.9874077
5l6o	8.22	5.40186
5lle	10.22	7.658561
6fob	7.63	7.6595745
5jnn	5.35	5.8560295
5fnc	4.11	5.6625013
5xg4	5.15	4.9281354
5qai	3.82	4.303585
5xmx	7.24	7.256011
6g3v	6.04	6.6817207
5aqh	2.46	2.7052438
6eo9	6.8	7.0358114
5a8y	9.77	8.520234
6m9d	7.35	6.422711
6gjm	3.58	3.2073438
6mxe	4.26	5.250922
5l4j	4.28	5.747574
6ggv	7.54	7.693364
5ggn	3.66	3.443568
5zwf	8.74	8.561991
6euz	4.18	6.9887905
6bkx	6.39	6.773568
5tef	5.4	4.299263
5f4u	7.02	7.137635
4yk0	3.74	4.4741755
5vqv	6.4	8.442755
5yyb	6.56	4.258753
5lz7	6.28	6.027666
5tzf	5.8	5.939541
5qaz	3.4	4.558609
6bnl	6.96	7.547532
5ovr	4.57	5.2956567
5hcl	2.22	2.6329389
5v9p	6.14	7.2859106
6h34	9.3	8.746298
5hey	5.66	5.2187448
5f3z	4.54	4.877246
5ioy	5.22	5.492283
6f3b	6.56	7.1738124
5yu9	6.74	7.0560303
5uv1	5.62	5.8473487
6b16	7.49	7.5169964
5fh8	6.77	5.8552523
5enh	3.72	3.839687
5mpz	4.07	4.045267
6hvi	6.42	7.140727
5fq9	6.48	6.904401
5l6i	4.35	6.6765347
5mym	5.41	7.9418993
6b5r	8.77	5.3105373
6bij	6.05	5.6297703
5kau	6.52	7.372904
4odq	4.47	4.596916
6f22	8.7	6.6624174
5k0j	7.12	6.675775
5zla	4.3	3.9509444
5q1h	5.1	8.291319
5nz4	6.28	7.994624
5mkj	4.31	6.7427845
5ulg	6.72	6.198456
5yjm	7.68	8.025562
6grp	5.48	5.3265467
6cfd	7.86	8.434481
5tzo	5.23	4.4357424
5d4a	5.85	6.1182213
5mlw	5.03	6.573468
5nrf	6.79	9.378292
5l8a	4.91	6.085871
4zy0	8.04	6.6031933
5j7g	7.24	6.879882
4xek	5.66	5.768195
5jf2	7.89	5.85818
6h1h	6.17	6.1005983
5gvp	6.78	7.6068935
5u4e	6.35	6.4722223
6bu1	7.22	5.3162603
5ou1	6.07	5.8410096
5qak	3.66	4.361585
5dxu	8.4	7.1221256
6q3q	4.45	4.9330826
5d3p	5.13	6.455141
5bpp	4.8	5.94004
5q14	7.68	8.133556
5mzg	6.86	8.440945
5vew	5.15	6.1464233
5vll	6.37	6.306138
5ul6	8.22	4.4969897
5joh	5.96	6.618498
5k0x	8.36	6.877813
5jv0	5.96	5.219883
5qb3	4.31	5.903508
5ml8	8.1	7.971959
5i4v	8.52	8.070059
5vt1	4.3	5.7214108
5qa8	3.77	3.4290564
5qb2	4.15	5.8035064
5ema	5.23	5.3134975
5dh4	7.24	6.371672
5er4	2.76	5.0356445
5c4l	5.64	4.778618
6fui	4.46	6.4629803
5k0c	5.96	6.627375
6g15	5.37	6.355336
5aqg	4.51	4.6591167
4xk9	9.07	11.219183
5wo4	10.0	7.733299
6eij	5.77	6.377398
4uc5	5.48	4.479341
5vcv	6.82	7.8217783
5ar0	6.14	5.8007107
5myx	8.16	7.886319
5svk	8.48	5.4897923
5w88	4.52	5.121288
4ui5	6.78	7.5706015
6gjj	3.7	2.9705782
5di1	7.68	7.394779
6min	3.91	3.5040667
6g5j	6.7	7.010146
5aa8	8.07	9.818409
5jha	5.9	7.466466
6gzm	8.26	8.23274
4r5w	7.13	6.2922425
5k4z	6.15	5.2448373
5loh	5.04	8.421675
5ivc	5.92	7.003601
5wzu	7.0	7.197954
5a7i	5.26	6.7362785
5j79	8.52	7.210245
6g97	8.38	9.258196
5ick	5.01	5.3799872
5ab1	5.42	6.974426
6cw4	2.82	7.1178617
5cuu	4.37	5.7026234
4w9x	7.4	7.504267
5aei	8.96	6.6043596
5exl	8.43	7.3079085
4zt3	8.0	7.9057035
6cq0	4.46	6.8531556
5nvz	6.77	5.966246
5d3c	10.4	9.425642
5n31	5.79	7.0584483
5chk	5.39	5.6706724
6b97	6.63	5.75941
5vo6	9.05	8.170014
5lso	5.85	5.822585
5w7u	8.05	8.553946
5vb9	5.89	8.137814
5f25	5.04	5.45006
5j32	5.08	4.215955
5td7	5.77	5.580894
6fmj	6.12	5.347579
5uyu	9.51	9.3955555
5w0i	8.85	7.466153
5uey	8.29	7.128418
5fb1	5.92	6.825015
6ehh	7.49	8.20227
5f5b	3.95	7.5669127
5hx8	10.0	7.171336
6dlx	3.32	3.120978
5wxf	4.48	7.2881045
5f2p	4.43	4.064631
6fut	4.7	7.2251244
5vsc	6.29	7.033121
5er5	3.67	5.2907934
5qae	3.62	3.1511443
5trj	5.92	6.853973
4y24	6.66	5.106643
5eel	6.08	5.2469683
6ezi	5.31	5.2286973
5f1u	6.4	5.887969
5vo1	8.15	6.8437862
5u0z	6.19	5.726238
5aqn	2.77	3.484753
6dh7	9.88	9.689291
5h85	4.7	5.265398
5g60	6.52	4.870657
6elo	6.29	7.2162166
6f4n	5.22	4.2925925
5u0e	5.11	4.279497
5fb0	5.47	7.0397444
4znx	6.62	5.94038
5tqf	8.3	8.032694
6ayq	8.19	10.657616
5yyz	4.18	5.3248124
6ek3	6.48	6.352746
4yjl	5.96	7.0698023
5gjg	6.21	8.509666
5m0m	8.22	9.201624
5zh3	4.67	5.7211084
5cqt	6.91	6.468317
5e73	4.64	5.2626667
5t18	9.3	8.689582
5i86	6.28	6.616674
5lgt	6.51	7.8702335
5odx	6.71	7.5735607
5nib	7.72	8.713867
5u2j	5.92	5.607279
6g6w	9.7	8.252772
5nu1	9.0	7.862373
5kgx	4.8	5.908192
5k8o	5.96	5.9988146
5xzr	5.49	6.3617682
6cjy	7.64	6.1676855
5u49	6.14	6.405925
5toe	5.6	6.440621
5mra	8.0	4.0275025
6boy	5.74	10.03308
5yfs	4.86	4.507348
5mnx	2.48	3.445685
5xgl	6.88	7.737121
5h09	5.88	8.605654
5ehv	3.08	5.0868483
5q0n	8.06	7.593548
5d75	6.7	7.8111796
5lt6	5.41	6.363368
5igm	7.38	7.098783
5ny3	7.47	6.807507
6cqt	9.64	3.9302416
5mrb	6.33	7.9892125
6bu3	6.55	5.225756
6f6u	4.8	6.6214375
6asu	5.21	6.111229
5ml2	7.89	7.180198
5x9o	5.3	2.9243982
5fng	2.96	3.708056
5tuq	6.35	7.5009856
5v7i	7.18	5.656176
4uw1	7.72	6.577941
5n0e	8.44	7.758545
5fdz	5.17	6.0124884
5eng	5.85	6.1781836
6hm2	7.33	4.7855334
5vqx	6.32	9.075748
5nkd	7.59	8.084534
5h08	5.96	5.2036285
5jr6	4.69	7.0660353
5sz2	8.7	4.5912333
5qcn	8.22	7.6335464
5f74	5.12	4.4179144
6q6y	6.0	6.112241
5e7r	7.6	7.869943
5mtv	4.11	4.9526415
5vpm	8.8	7.2614083
5xsu	6.74	8.714716
5twg	6.17	4.2040725
5k4i	8.51	8.831028
5qag	3.7	4.4967623
4z8d	5.22	6.392152
5lz8	6.01	5.2622566
5ybi	3.49	4.7655115
5t4b	9.38	8.875195
6c0r	7.51	9.546178
5v1y	8.15	7.8745413
5aqj	2.68	3.5059304
5ee7	9.21	6.3970366
5n1y	3.22	6.529176
5iez	7.64	8.100985
5bns	7.02	7.981503
5fsn	5.77	5.87609
5mg2	7.77	6.1514006
5i29	7.82	5.648819
5kde	3.89	4.194179
6apv	6.96	7.253886
5zkb	8.7	8.255081
5ei2	7.34	7.1179686
5nfa	5.25	4.680298
5tq3	8.66	8.746513
5vih	7.49	5.89795
5iay	5.8	5.1192303
5qa4	3.77	3.6985564
6f6n	3.02	6.762553
5da3	7.1	8.272436
6gy1	6.3	6.086084
6gvz	6.4	5.735298
5fb7	7.89	6.7283854
5ofw	2.8	4.057193
5wf7	4.01	6.209033
5i9z	8.05	7.515495
6dj7	8.72	9.920374
5q1a	8.02	6.763089
5z7b	4.89	3.4696536
5g42	2.3	3.8155565
6chp	10.12	7.6997023
4ybk	7.82	8.497698
5qcl	7.96	8.327793
6a6w	5.43	6.1783686
5fky	8.33	5.4684715
5ih2	5.76	5.2301793
5xmr	7.61	7.6443996
5jhd	4.52	2.7592125
5etk	5.82	4.8974233
5vzu	5.57	4.562263
5juz	5.52	5.416862
5npc	4.0	4.273052
5wac	7.42	7.894006
5fcz	4.2	4.965567
5oq5	7.7	8.095841
6ft9	6.96	6.633411
5oku	6.26	4.2150474
6hm4	5.67	5.914852
5fl1	8.49	6.4547567
6c98	4.1	4.948138
6dxg	4.85	5.518649
6g2n	7.14	5.635237
5klr	7.72	6.571555
5y94	6.79	5.150567
6bl2	7.39	7.571498
6g0z	5.32	6.025202
6ft8	7.36	6.3232427
5cr7	3.1	4.398922
6cze	4.03	3.937254
5n8e	5.33	6.329725
6dh4	11.3	9.824795
5ltn	5.27	5.0473166
5x4o	4.06	2.607839
5o1b	4.7	3.4919147
6hjj	5.77	8.57712
5t2p	5.72	5.949749
4w9w	7.48	7.328014
5hff	6.3	5.6644726
5dts	3.55	3.9106407
5fah	6.15	6.727802
5uit	8.34	7.6207724
4zv1	5.24	7.2127485
6fdt	4.3	4.0945377
6chm	3.7	5.3191085
5th4	2.85	3.6656883
6fo8	7.74	7.914215
5zms	5.23	6.396263
5fqs	7.36	7.750477
5i2e	6.64	6.9253044
5ets	5.91	6.7633915
5e0h	5.62	6.2704754
5h15	5.8	6.8189106
5oje	5.21	5.9939947
5uv2	4.4	5.5079284
6flg	7.52	6.8295712
6df2	7.24	5.2513514
5k0b	6.05	6.4498444
4wn0	3.22	2.8689132
5emk	7.89	7.1438684
6h3k	7.96	7.89798
5yjk	6.09	7.5007315
5lpl	4.92	6.207406
5kgn	9.03	7.089842
5yvx	5.89	4.9123125
2n1g	5.64	5.723813
5upf	8.6	8.442644
5id0	5.77	6.367152
5ypo	7.1	6.122709
6fjm	6.24	6.1675215
5u62	5.89	7.470716
5l72	6.8	8.924169
5h5o	6.56	6.9238253
4mul	6.21	7.1258345
6dq5	5.19	6.333028
5mfr	4.3	4.8168697
5ime	8.34	8.143354
5w6e	8.04	7.527221
5qam	4.0	4.139517
4zjc	8.96	6.777688
6f4w	5.53	4.004345
5u7k	8.15	8.042762
5t97	7.77	8.03376
6f20	4.31	6.521903
6eya	7.48	7.083653
5lgs	7.06	6.8939896
5mjb	8.52	6.8881445
5t27	7.1	7.0609584
4xtm	4.57	3.6925766
5laz	8.4	8.744011
5ye8	3.0	3.8554907
5dpx	4.46	6.105853
5jg1	8.72	10.915829
6d50	5.05	4.8252945
6eln	6.05	6.4139156
5edb	7.0	5.701622
5ovc	5.96	5.325753
5k4l	7.3	7.112305
5o1s	3.65	4.104027
5j7b	8.3	8.250135
4ze6	2.48	3.8248491
5vzy	8.49	7.23374
5ukk	6.21	6.8911734
5j8x	8.8	6.282769
5a3x	6.1	5.969327
5ijp	7.15	4.783276
5sy3	4.37	5.51009
5koq	9.24	7.857834
5h19	6.49	8.753336
5hx6	8.0	6.55823
5muc	6.04	6.570405
6b2q	8.05	7.9090614
5svy	6.13	5.711156
4odl	6.95	5.40644
5ugg	6.42	6.6287603
5ufr	8.7	6.647858
5mgg	3.3	3.7263536
5db0	7.43	7.9703317
5vlh	6.8	6.4191875
5csd	7.89	6.533806
5mw3	6.62	4.963644
5vqt	5.74	8.187876
6djc	6.63	6.474139
4zj8	9.26	7.201808
5eqp	5.4	6.3438535
5v42	6.62	7.1867747
5nf6	7.46	6.3410707
5jrq	6.77	7.8502865
5lne	4.76	2.4251757
5m6f	6.66	6.2263417
4wnm	7.59	6.6580086
6e86	5.09	3.571119
5b5g	5.25	6.376327
5zt1	4.67	5.3707805
6exi	5.05	4.6951876
5nwb	7.8	6.8017445
5mny	1.31	2.9675515
5xo2	4.03	4.3952622
6csp	8.52	6.1586514
5w5u	7.19	7.4356956
5g61	6.4	4.753631
5n49	6.33	6.8808675
6bhh	3.76	5.724676
6f9g	5.7	5.8823276
6fa2	6.66	5.2336063
6g4n	5.64	5.9141736
6fr2	7.92	7.001417
5g5z	5.66	6.0698137
5zo7	9.0	6.6744933
6bgx	6.33	7.395401
5nxq	6.49	4.915265
5oh9	3.86	4.2704444
5ukj	7.16	7.962164
5v3x	6.59	8.15366
5m7u	8.1	8.20839
5fnf	3.15	5.342247
5vds	3.3	5.0483284
5ufs	8.49	8.838699
5gjf	6.59	8.499111
6ej4	6.8	6.4950147
6apz	6.82	4.9488845
5jhb	6.06	7.3719482
5zwi	8.64	9.5432625
5etl	4.64	5.386589
5ur6	7.06	6.7002554
5ful	4.74	6.792736
6e9w	6.55	6.9894023
5uoo	8.85	7.818059
5n87	9.25	7.9550247
6esn	8.05	8.293266
5kr2	8.48	7.7642045
5aip	2.82	3.818217
4yh3	4.59	6.0566254
5sve	5.74	5.7638507
5edl	8.35	6.9100633
5may	6.48	5.5843854
6fzu	3.67	4.133475
5mav	5.48	6.180244
6d5e	6.85	7.1657715
5anv	9.3	8.835943
6htt	6.66	6.557747
5my8	7.14	7.733288
6dnp	5.18	5.8026023
5ndd	6.46	6.4667244
5wbz	6.41	6.57956
5w6t	7.57	7.3169804
4j59	5.85	5.927417
5e80	8.3	8.159815
4mue	6.7	6.4591246
4qmq	6.59	7.3104553
5dh3	7.42	7.3327084
5jzi	4.8	5.8067884
5f32	4.94	6.336638
5wg9	5.59	6.3820276
6fyv	7.96	7.561573
6apw	6.17	6.8488708
5sz9	4.42	5.0871077
6b27	5.03	5.0561185
6b1o	8.51	7.9184175
6cdc	5.6	6.050262
6dne	7.48	5.71369
6cn6	8.3	8.840659
6c7x	7.19	8.05518
5fdp	6.51	8.021672
6htz	6.74	6.732965
5nwg	6.18	6.953237
6msy	7.0	3.6499925
5yve	6.48	6.618948
5huy	5.03	7.0278234
5iee	4.94	5.053525
6hvj	7.55	8.047332
5hdu	9.0	8.70952
5z68	5.89	5.510398
5l6h	6.62	6.4544964
5l26	5.35	4.5995564
5svi	5.17	5.6219606
5n9n	9.39	7.556632
5qaw	3.4	4.9396353
4yyt	6.38	6.850828
5cxi	6.55	7.3822927
5nt0	6.55	7.081246
5z9e	3.48	4.928442
5kyk	5.8	7.2013016
5ye7	5.46	6.730857
5vfm	3.82	4.026266
5q0z	5.85	8.655714
5c1x	5.75	6.737037
2mwy	6.82	7.0557566
5naw	7.3	7.217201
5evd	5.0	6.248498
6mjf	5.16	5.6530952
5vo2	6.81	6.8939567
6hti	7.01	7.331703
5ux4	7.05	8.138419
5gu4	5.47	5.6420145
6b3e	6.99	7.635644
5g1c	6.85	7.8039236
5v35	6.96	5.53376
5lkr	5.48	5.3430963
5kpl	6.29	5.9457617
6cd9	4.42	5.542985
6c5t	6.97	6.4235926
6bl1	6.96	7.131885
5oul	3.3	5.5508823
6bgu	6.28	6.984724
2n27	6.55	4.9849234
5om9	4.25	4.728293
5yc3	4.85	5.592093
5j5x	11.02	8.357494
6gfz	5.51	5.318183
6dil	8.12	10.142892
5orr	3.77	3.771215
5vt4	4.35	4.648837
6csq	6.39	6.99726
6bfn	8.03	6.852008
6euw	7.77	8.421279
5ka3	4.59	5.116338
5m5q	7.05	6.405032
5gsw	5.94	7.032139
5w4s	4.03	6.856159
6e8m	6.28	5.1372647
5bqg	4.76	4.636307
5ji6	7.96	6.429817
5jsm	6.59	11.995882
5l98	3.31	4.6715813
5im3	5.82	4.9741473
5t4f	8.0	7.93274
5wtt	6.6	5.8070316
6euv	8.62	4.6843634
5aaa	9.42	9.081505
6gih	4.36	5.724311
5gs9	5.26	4.3985815
5j6a	7.77	6.8419757
5du4	5.25	5.2086124
6mvu	2.89	3.2547925
5kr1	9.49	8.982377
6gl8	8.61	7.1104507
3egk	4.66	6.733562
5q0v	7.69	7.01772
5y5n	5.76	7.086199
6fmk	4.67	4.986651
5uwk	8.64	9.370758
5duw	3.29	2.4382243
5h1t	3.8	3.8617954
4j5d	5.96	5.695697
5lc0	6.7	7.002557
5ia5	7.6	7.847677
5myl	5.0	6.82718
5wg7	4.7	4.611676
6f1j	4.62	4.1539936
6g9j	8.39	8.634442
5yp5	4.6	8.442507
5k5n	8.05	7.3429193
5a0a	7.7	7.1826344
5hpm	7.13	5.5076313
2n0w	6.15	5.3563566
5tpg	7.85	9.345168
5dxt	9.7	7.3357825
5msb	7.46	7.912534
5eb2	1.11	4.003265
5eq1	4.68	3.9383378
5enf	3.57	3.5322256
5j9f	7.23	6.177283
5ef8	8.85	7.8892474
4zyq	8.01	6.8349724
6dvo	7.22	7.967613
5y80	8.79	7.7656775
5zo8	8.2	7.3585987
5eg4	7.68	6.5927453
5itd	6.58	9.443062
4yec	7.6	6.1477795
5ehe	8.32	8.439957
5ew9	11.0	8.1313095
5ivn	8.85	7.1932435
5ork	3.63	5.75848
6baw	5.38	7.4103293
6cco	7.29	5.8143563
5llm	5.35	6.9526443
6mj7	2.82	3.3461928
5ia4	7.28	8.676755
4zsl	5.0	5.122032
6bsk	6.92	7.9827642
5flo	3.15	4.242402
5ul1	6.64	7.002283
5tex	6.4	7.2058277
5km3	4.6	4.06145
5fe6	2.16	4.2477074
5k0f	6.07	6.55396
5orz	3.36	4.5088577
6gzd	8.01	8.257057
5ia3	7.34	7.5037413
5v8h	4.11	5.708415
5pzm	5.96	8.037801
5hz6	7.8	6.9663296
6bnk	6.99	7.4449472
6b41	8.48	7.5616264
5lmk	7.43	6.9779677
5dqf	3.6	5.233095
5h9q	4.42	5.071102
5fao	7.96	8.071423
5t54	9.06	3.7741091
5ufo	7.43	8.739137
5kdf	3.27	4.698654
5hls	7.41	6.5930467
5ur1	8.97	8.14531
5vrp	8.89	7.64641
5jgd	7.96	7.9829817
5l01	7.48	8.69598
6fby	5.03	6.657224
5kzq	8.28	6.090925
5nkb	9.12	8.308233
5vjn	5.06	4.107013
5yco	4.59	5.302063
5u2f	6.71	5.779621
5w5s	7.77	6.1185064
4z7o	5.04	5.034872
6eab	6.37	8.374662
5o91	6.46	7.7844057
5web	8.0	6.4434805
4zcs	4.33	6.0500135
5i0b	5.06	5.27194
5i2z	7.14	7.543035
6c28	4.17	5.8666463
5nxi	6.66	7.3290734
5tb6	5.82	5.1260686
5yc1	4.34	6.260437
5u5k	4.02	5.2467904
6f9u	5.13	7.1480083
6ce2	6.3	7.8522744
6cbh	6.29	6.396868
5j18	9.15	5.2535706
5dx3	7.41	5.970092
6ma4	7.35	7.3850093
5i25	3.49	5.008886
5cs6	3.2	5.5820227
6hqy	6.44	6.1313725
5ho7	4.77	6.4075565
5h9r	6.08	5.457102
5ntt	5.75	7.1068983
5y6k	6.07	4.427284
5q0i	4.25	7.19596
5a5d	8.0	3.834691
5dtk	4.3	5.0215445
6gxw	3.36	7.184412
5d3s	5.89	6.472231
6b1e	7.47	8.025985
6fh6	3.0	4.5620074
6c7e	8.55	7.4427023
5fqr	7.59	7.958479
6f6r	8.25	7.4943643
5elv	6.8	6.4514046
5he7	8.3	7.7999735
5wg4	7.0	7.7254057
5his	4.71	4.626137
5zmq	4.74	6.1295586
5i83	5.39	6.3432584
6hx5	5.66	4.0324183
4z0u	5.7	5.843271
5oq6	7.56	7.93726
4pl6	3.1	4.9694433
6afg	4.86	3.8120174
5dtm	4.3	5.7147098
4qms	5.13	6.613366
5lax	5.4	6.230474
6f34	4.94	5.546286
5m25	8.19	6.641433
5zc5	7.06	6.784306
5tco	8.19	8.3453865
6axq	4.0	3.7042832
5jq7	4.8	5.965535
5mnr	5.46	7.076225
5nho	9.52	8.810474
5svx	6.19	5.381609
5ts0	7.8	6.5166817
4r6e	7.78	8.311686
5twl	7.98	8.824038
6dgt	7.38	9.679277
6bh0	6.66	7.8261967
5u5h	5.89	6.9821424
5a3n	7.72	5.9572926
5a1f	4.61	4.953877
5w0f	7.8	6.5529175
5dtw	5.46	7.190429
5qa9	3.64	4.074354
6axl	7.11	4.5242
6mv3	3.33	5.7958765
5vp9	8.99	8.663404
5ix1	6.31	5.630415
5n4t	5.97	5.468649
5wzv	6.68	6.581192
4zy1	8.14	7.137003
6afi	6.2	4.181964
6ckc	8.22	6.760938
5h6v	6.68	6.0541987
6h33	9.22	7.885045
5ewj	6.89	5.9563847
5ku3	4.89	5.2337017
5kab	4.68	4.5439425
5hyq	6.82	7.1842237
6bh3	4.92	6.730548
5f5z	7.07	6.618659
5xij	7.3	5.807889
6g22	7.56	5.751534
6ej3	5.93	7.125454
4zam	7.96	9.591675
5zaj	7.38	5.995812
5i1q	7.92	5.807144
5jpt	4.6	5.9434834
4yx4	5.97	6.3075676
5dp5	4.73	5.8673143
5jt2	7.47	11.236641
6dh6	9.93	9.640797
6gbx	7.7	7.1618257
5glu	4.02	3.1004703
5lsh	3.39	4.3575373
5yto	4.48	4.671975
6f2n	6.7	6.282593
5owf	5.8	6.2903767
5mkr	4.77	5.4026127
6es0	5.65	8.845071
5kbq	7.0	8.225975
6g0q	4.61	5.166963
5yvt	3.96	4.9745135
6br3	8.72	8.143826
5x4m	2.92	2.319397
5ef7	9.0	5.630201
6asz	4.72	5.092743
5mql	5.85	7.088146
5wic	4.64	2.68751
6fgq	7.85	8.096152
6f05	4.47	4.608192
5jlz	5.82	5.4000125
5dg6	5.07	7.4283123
5a3t	8.4	6.008806
5uov	10.6	11.198868
5lny	7.38	6.864444
5gtr	7.17	5.820509
6h7l	8.97	6.499793
5g3m	5.66	4.9265633
6ee2	6.71	7.737707
5cgv	6.47	7.072214
5jnl	6.57	7.6725903
5gty	7.72	7.7593465
6fni	8.22	8.915165
5wa8	6.23	5.400832
5os2	2.74	4.4580517
6chh	5.57	8.016729
6h38	8.11	8.58586
5w5j	5.82	6.432151
5d1n	5.57	4.9016714
5z95	6.55	5.684118
5ads	5.67	7.686844
5dp9	6.08	6.8259277
6e4w	6.7	6.2024426
5t8q	4.16	5.4935846
5m9w	2.24	5.667638
6dj2	8.12	10.415704
5wzr	7.29	4.601942
5vcz	6.35	8.523827
5g3n	7.92	7.2284174
6g4z	9.77	8.154364
5vd1	6.0	8.133974
5wzw	5.91	5.854739
6an1	5.35	6.1737804
5qb0	3.8	3.1868043
6dcy	5.46	5.078281
6fnf	7.89	9.206796
5x27	9.4	7.902738
6g47	2.18	3.964779
6aud	6.22	7.797906
5yea	8.3	7.030895
5ygf	6.21	7.3209915
5etm	5.41	5.08452
6g85	5.21	5.0988107
5a3w	5.82	5.813922
5nkn	9.92	6.6355686
5d45	6.92	7.381994
5z7j	6.6	6.932598
5fyq	5.89	5.775532
6q73	6.9	7.2755136
6g33	8.15	5.351274
5f20	7.52	7.7707415
5vnd	6.49	8.922609
5hvt	7.26	5.6170554
5kzi	10.0	9.388191
5w73	6.3	7.094859
5toz	9.46	6.2049413
5nya	6.38	6.5097456
5hmy	6.3	5.602076
5lub	6.15	3.1739101
5k32	8.8	7.6165833
5o4s	5.47	6.4054875
4y5i	3.52	5.2988706
5fat	6.96	7.01328
5tfx	7.22	8.046778
5hmk	7.4	6.766722
6gjy	3.0	3.4748359
5hln	11.52	8.299025
5fso	6.09	3.653212
5e2k	8.03	7.5437794
6afj	6.28	4.878239
6gnm	4.26	5.5916634
5y8c	6.8	5.3582873
5aqt	3.51	4.313347
5icy	5.06	5.55328
5w0e	9.03	7.5634794
5u2e	6.56	6.1091275
5db1	7.66	7.985583
6b67	5.05	7.4550457
5ufi	8.4	7.3218627
6fu4	6.19	6.7744246
5e3g	4.3	4.1827965
6hrq	7.09	7.8425655
4ui6	7.06	7.666823
6css	7.6	6.4986124
5tt3	6.71	7.7842093
5nin	7.12	7.47196
5ov9	5.66	4.2577085
5tol	7.48	6.9028096
5nwk	6.57	7.0577917
5oh4	4.55	4.457506
5t19	4.49	4.9798374
4v0i	6.33	7.149724
5edd	5.24	4.869247
5llp	9.24	8.693132
6biv	6.52	5.798172
5ows	8.0	7.3301473
5j31	6.51	6.3636446
5f04	4.0	6.3421326
5ug9	8.1	8.052851
6b7b	2.89	3.7394214
4ux9	5.1	5.602891
5gsa	7.09	7.1797285
5ut6	4.24	5.3921533
5ogk	5.11	4.887958
5dhq	5.7	5.2841525
6cyc	7.85	6.0998583
6bu0	5.96	6.453533
6cmj	8.3	8.221389
5ivj	7.34	7.7904644
5f4p	7.33	6.612912
6g34	8.24	6.1621833
5ttg	7.34	6.384057
5edu	8.66	6.7487426
5i13	5.08	5.564969
5o07	7.47	7.2612123
5f1l	7.68	7.2708454
5wlv	8.52	7.264886
6fel	6.4	5.3251915
6er3	3.24	3.4501061
4y4g	2.0	3.8123426
5jzs	3.27	4.5580063
5k13	8.74	8.37513
5ytu	4.92	4.1699076
5dw2	5.84	4.0623627
5mk3	4.05	5.4260597
5tur	6.05	7.1327424
5vqe	1.49	5.471538
5f02	7.44	8.316
5tzz	7.85	7.8238773
5qaa	3.91	3.5241838
5cu4	6.49	7.413239
6eiz	6.22	6.6665487
4zfi	6.3	6.1526074
5uch	6.01	7.0958767
5aqk	3.65	6.4535418
6mim	5.7	4.7302704
5nw7	5.77	5.6410923
6e4a	7.36	6.5859933
5u6j	7.64	6.583166
5w44	6.44	6.614396
5nqe	6.15	6.997512
4yk6	5.7	6.7610598
4muf	6.34	6.2648487
6h7n	8.46	5.9764996
6ge7	6.06	6.5983047
4yhz	7.96	6.1106
6b8u	9.7	8.389381
6bhe	4.62	6.336376
5bqi	9.05	6.1011095
6fi1	2.15	3.4592385
5llg	11.13	8.241591
5a9u	10.1	10.373173
6dh0	10.59	9.873614
5jap	6.64	6.107647
5h5q	5.74	5.472709
4und	8.96	8.355616
6bvb	6.71	5.97595
5ke0	9.7	8.105693
5hn0	3.7	4.569126
5vb7	6.72	7.9554176
4wcf	4.28	4.7089367
4y3y	2.35	4.1152873
5jhk	4.64	3.6464195
6g4y	8.82	7.619116
5uiu	9.7	7.7447357
6gnr	5.44	5.722735
6fod	8.15	8.261847
5y1u	5.12	5.9375772
5i0l	7.74	7.1989317
6e2m	5.66	6.977682
5qik	7.66	8.926874
6h8s	4.42	3.8284283
5sxm	8.54	6.4239707
5nme	7.09	5.407114
5w5o	8.1	7.8126135
6ezg	7.69	8.34292
6bbv	6.1	7.822951
6g35	7.76	6.1523433
5hd0	8.4	8.876421
6b2c	7.03	6.6244364
6d1m	8.2	8.07792
5ksx	5.43	5.6954765
5m4i	7.89	7.7588615
5fnq	3.0	3.4779263
6hke	7.68	3.5455132
5f61	7.46	6.5990725
4u68	4.31	5.0528336
6er4	2.77	4.0027018
5y0x	5.11	5.8937254
5eud	6.82	7.5438056
6cwh	7.54	5.4533615
5usf	9.16	6.752329
5j5t	6.96	6.662485
5jq5	5.63	7.486869
4z0f	5.77	6.413007
5yft	5.0	4.7730317
5z89	6.71	5.3987384
6g91	5.49	4.6017227
6hu2	5.9	6.0807595
5ou3	6.21	6.9848995
5jq8	5.7	7.7361917
5ya5	6.72	8.00111
5izj	11.52	7.2143726
5he1	6.55	7.658782
5ldp	4.17	4.5946846
5wxp	3.35	6.551133
5ih6	5.6	6.53512
5mnc	1.31	2.998938
5fsy	5.89	5.6988716
6c7b	5.82	6.2889204
5i88	6.6	6.312792
5ofx	3.96	2.910768
5ey8	6.31	6.3069882
6ax1	9.42	6.258973
5j9z	7.8	7.1220694
5fsx	2.72	4.513357
6g6z	6.66	5.618062
6ej2	7.8	6.953787
5w1e	5.24	4.0378456
5ewa	4.82	5.7362947
5ot9	4.07	6.8316026
5uy8	8.3	7.852623
5nps	5.89	6.7168036
5dtq	3.86	5.81569
5uzj	6.78	6.739653
6b7h	9.03	6.7127156
5drc	5.98	5.4777317
6b5a	7.94	8.191353
5m44	7.4	5.2363462
6hlz	7.33	4.6392727
5myo	10.53	6.6318927
5n93	8.66	7.513418
4zt2	8.0	7.95073
5mrm	5.03	5.7030425
5eb3	1.45	4.5046244
5iql	4.56	4.623106
6frf	7.4	6.2952175
5vsb	5.12	6.5823255
5i58	6.92	6.78736
5aab	9.06	8.911673
5g2n	7.03	8.876291
5hz5	7.07	7.4313307
6gon	5.67	6.5491924
5laq	9.2	8.027683
4k1e	8.44	6.813092
5y6d	7.26	6.0871096
5l8y	6.4	7.6002765
5jjr	7.8	6.6311893
5mwh	5.74	6.8436956
5nk7	6.33	7.620369
5c7n	6.57	6.646576
5lj1	4.5	6.7654696
5o4y	8.15	7.6716204
6b7f	3.87	5.1774225
6glb	6.89	8.117604
2n14	5.33	5.6363077
5vlk	5.26	6.41304
5y5t	6.68	7.765337
5zk3	8.74	6.887318
5dnu	4.11	4.637061
6db4	7.31	8.17367
5ufp	7.37	7.525242
5thi	3.61	3.8573403
5y8w	6.64	4.89058
5lmb	7.8	7.4470787
5a6a	7.22	5.878458
5yij	3.42	6.052656
5xyz	8.1	6.5659285
5igl	7.37	6.591053
5tp0	5.44	4.2313995
5dex	7.65	5.0061436
5vee	6.11	8.121912
5etf	3.79	5.819746
6f8g	4.18	5.078303
6g2a	3.79	7.09785
5nq5	5.0	7.1363573
5w14	7.34	7.6138573
6fug	4.3	6.5817437
5usq	7.0	8.596764
4ui4	7.35	7.2722077
5vwk	5.48	5.774371
6dqa	6.44	6.7337627
5l4e	4.61	4.775031
5doh	7.49	7.766821
5tzy	8.7	7.5235295
6e4f	9.07	8.472254
5j74	8.72	6.775008
6acb	9.41	8.999868
5kks	8.7	8.236019
5t2b	8.3	7.745185
5etn	5.37	5.185196
5td2	8.66	7.7790003
5yqn	4.03	8.2386
5one	7.28	8.646515
5eqq	8.17	7.9607334
5kap	4.23	4.446258
5b25	10.24	9.229723
5n69	6.54	7.849583
5umx	5.96	6.277562
5kj0	6.89	6.928125
5o4f	6.68	6.451597
6cjw	5.74	4.867193
5n8j	5.54	5.7741036
6dcz	7.17	4.8173037
6evr	8.06	7.2764697
4xwk	4.63	5.535777
5wfz	8.0	6.4845896
5nzo	2.24	3.7246478
5fl0	6.46	6.3934107
6ep4	5.35	4.946775
5huw	6.23	6.9324627
6dif	10.72	10.246664
5f94	8.47	7.0823164
5u0f	5.47	5.31192
5unp	10.02	7.7510824
5d29	7.01	6.6055527
5nka	5.46	7.313913
5gnk	8.28	7.204572
6dh3	11.3	10.232517
5mih	4.19	5.858104
5u6d	8.59	7.028248
5hu1	8.66	8.320406
5ftg	6.15	6.411721
5twh	6.55	4.819376
5uir	7.14	7.1459675
5vm0	8.8	6.4859953
5fsl	4.62	4.4256425
6g1v	7.23	7.575577
5bnm	4.82	5.754842
5el9	7.64	6.793421
6bmx	4.72	6.2713146
5nee	10.7	8.252631
5i9y	8.55	8.156212
5l2s	7.08	8.859742
5th7	5.16	8.4766245
6emu	5.03	6.0765285
4ysi	5.7	6.0221615
4uff	7.96	7.5814896
6g46	3.73	5.89223
5qim	11.22	7.812219
5kq5	8.05	8.879255
6ds0	8.66	7.996359
6bm5	5.84	4.3441296
5fqt	6.8	7.4221992
5n0d	8.48	8.1405525
5adt	5.65	7.3682804
4zx8	7.1	6.5979347
5kz0	7.66	8.463079
6g1w	8.14	9.813364
5cj6	8.69	7.516443
6f8t	5.15	6.3943615
5xpn	6.99	9.799562
5sy2	4.96	6.609974
6g92	4.12	4.33631
5yjf	5.74	5.370653
5he2	6.89	7.7192545
5mk9	4.42	4.7213316
5emb	5.2	5.223624
5xo7	6.36	7.7050276
6ela	7.59	8.139269
5xag	5.46	7.0459366
5ant	6.36	6.958947
5d7x	4.82	5.385007
4x2i	6.46	7.1334457
4zcw	7.37	8.910145
5dry	7.7	7.5006304
5nz2	5.03	4.876628
5jzb	3.39	5.1947083
5qa5	3.52	3.7807515
6dkg	8.59	7.3652153
5wbf	3.81	3.0280914
5kkr	6.92	7.0758734
5xyx	4.84	5.2976437
5nk3	7.42	7.566495
4uuh	7.77	7.884822
6f55	4.16	3.7456887
5wlo	10.82	10.037423
5u0g	4.58	5.5151033
5a6k	5.95	5.804812
5enj	2.3	4.4083376
5f3g	6.9	7.9110103
5tkk	8.28	7.344164
5vqz	6.39	9.026108
5eek	9.1	7.916873
5ktu	6.21	5.348969
5qar	3.77	4.706
5acb	6.8	7.9563704
5ofu	4.2	4.932667
5jyo	8.52	6.367562
6cck	7.43	7.623663
5gvm	6.73	7.723899
5km2	4.41	4.7755814
6eqm	7.96	7.578021
5o3q	5.68	4.435566
5hda	5.13	5.108334
5wgp	5.62	5.6365404
5j27	6.74	7.4308376
5mte	6.78	7.297551
5o9p	5.09	6.209078
5n34	4.63	6.269513
5a3q	8.6	7.651105
5d0r	6.37	6.502079
6bhv	5.23	6.520923
5ta4	7.62	6.368685
5tl9	9.0	6.3119807
5yia	5.52	7.9028006
5nvx	7.05	6.013792
5n7v	8.77	7.6810007
5epn	8.66	8.956543
5xof	4.01	4.3141527
5if6	7.23	7.0960317
6gjr	3.74	4.586295
5l96	3.3	5.1402807
5tpx	6.55	7.2791023
6fil	5.85	7.6829944
5dht	6.0	5.277096
5evb	5.0	5.9243617
5t36	7.37	5.4283123
5d25	6.3	6.111831
6b96	7.84	6.3045216
5tbe	8.97	10.0499
5q1i	6.24	7.0082283
5mod	3.52	4.5156884
6bh8	5.12	6.105837
5a4q	5.54	4.475981
5ni8	7.7	7.931093
6azl	4.93	5.7680435
6czv	6.64	6.3665586
5b5o	5.72	6.000295
6e83	4.54	3.899681
5myk	9.0	6.6795406
5o5f	4.3	5.9201074
5epk	5.74	5.875001
5wp5	5.34	5.171297
5jy0	5.55	5.823471
6fu5	7.5	8.21842
5q0p	7.41	7.4484043
5z99	6.88	4.2357345
6cn5	7.7	8.734545
6g93	7.96	8.359798
5w8i	6.82	5.2375975
5sxk	4.7	2.260031
5yjy	6.94	4.3351245
5u4c	6.0	5.223181
6ey7	4.3	4.961315
5uig	7.95	6.677956
6aak	9.15	7.603331
6h7k	9.31	7.317361
5jss	6.45	6.640321
6g3o	9.24	7.1655827
5c87	3.7	3.7472553
4qmy	8.4	7.525523
5tg5	4.01	4.226561
5h21	5.19	5.427836
5kx8	7.42	7.310525
5u0y	6.08	5.1942577
6evq	2.0	4.292148
5eue	6.77	6.243613
5u7i	7.18	8.128456
6eil	5.55	5.9692793
5hm0	6.36	5.7787104
5vcx	5.55	7.2123985
6g1u	5.61	6.4868217
5l17	9.3	8.027189
6bw2	7.68	7.0691233
5qax	3.8	4.1574397
2n9x	6.4	5.6694407
5eob	9.62	8.217239
5moo	1.31	2.8738406
4zx3	7.19	5.057126
5uuu	7.74	7.2049766
5v8j	5.57	5.619585
6ayn	5.04	6.6102395
5hjb	5.68	4.8788037
5ti6	4.68	5.408659
5hvy	7.76	7.0754914
5uwj	5.7	5.866678
5hg7	8.4	7.6640873
5f37	5.77	4.8817883
5zz2	8.85	8.841454
5aa9	8.19	9.570326
5mwg	5.77	6.434895
5orx	3.51	4.627666
5ty1	5.21	4.6109324
6cz4	7.12	7.1806164
5sz6	7.0	7.7411013
5kjk	7.92	7.9571037
5tbm	7.31	7.377988
5izu	7.27	7.548297
6g8m	5.38	6.7712116
6bbx	6.67	7.370016
6bfa	9.0	7.5206814
5ipc	4.89	5.9029026
5fbo	9.51	9.218712
5jmx	5.09	5.163206
6b5o	8.33	5.6453543
5cu2	4.24	4.2072096
5g46	2.6	3.5727048
6fi5	5.52	7.303678
6cwi	7.54	5.479564
5fp0	7.77	7.7394924
5x26	8.3	7.813306
5h5r	6.21	5.722106
5tku	9.8	9.88119
6equ	6.38	8.080446
6do4	7.68	5.616357
5mes	6.47	6.4895186
5nr8	6.76	9.244923
5xpl	7.7	9.981426
4r06	6.29	8.259781
5t8p	5.89	5.367437
6f3g	7.16	6.90617
5ne3	7.84	7.436648
5uiq	4.26	3.7777467
5yy4	6.43	6.006136
6czi	6.25	6.9030366
5jur	8.52	7.592575
5wii	4.49	2.3202167
5hi7	7.85	6.892891
5vc3	7.11	8.281712
6h7y	9.46	8.536514
6cf6	5.24	5.348262
5sz5	7.7	7.902446
6dzq	7.37	5.3394656
5v1b	7.47	6.54755
5ewz	6.34	5.4674435
5twx	7.52	6.318614
5w3i	5.8	5.5859385
6exs	3.44	5.2092276
4py2	6.57	6.718094
5t1m	5.82	6.3379154
5g57	8.4	8.345882
5anw	8.52	7.101166
6eed	6.09	7.3698583
5vwi	4.84	5.5824156
5xs2	8.3	6.173606
5wle	5.72	5.810198
5e28	7.91	7.267212
5ncy	9.4	7.286606
5wip	4.71	2.7256722
5h1v	4.0	5.2138577
5tq5	7.23	8.559897
6bir	7.52	5.7359395
4yh4	4.59	6.790169
6di0	5.22	4.555086
5tqs	5.86	6.4565496
5jfp	9.32	10.705849
5v40	5.8	7.1737022
5iyy	4.77	3.5781002
5i9i	7.3	8.355162
6c0n	8.37	9.51559
5y97	3.6	2.9677901
5lli	7.05	6.0941515
6eqx	10.47	6.80651
5m4u	4.89	7.0171576
5jv2	4.0	4.3011765
5g5v	6.7	7.0464945
5hu9	7.62	7.863628
5kva	5.14	6.0542483
5zzw	5.51	5.295177
5m7t	5.41	6.7388062
6ffn	8.22	7.048089
5e8z	5.91	8.179714
5usy	7.51	7.4591312
5vb5	6.46	7.789832
5a0b	8.3	6.9544253
5lwe	9.96	7.6108894
6aam	8.32	7.794739
5fpi	4.14	5.3279757
6m8y	6.38	4.978549
6dqb	6.49	7.1926756
5u9i	7.31	5.8177013
5j0d	6.87	5.565839
5l8t	3.55	5.6408367
5adq	5.7	7.8388004
5cst	6.96	4.778572
5nx2	8.49	10.065363
5x4p	5.03	2.2545495
5neb	7.77	6.9160037
5v0n	7.17	7.99411
5u14	5.34	6.7538776
6ced	5.82	4.837732
5kat	4.1	5.4162025
5t6f	5.8	6.927697
5ygd	7.27	6.2231617
5t2y	5.66	5.849887
5y62	1.74	4.5720844
5he0	6.82	7.8136587
5j75	6.82	5.8908978
5uvc	8.21	6.016083
6b5m	12.0	6.6457543
6b5q	8.24	8.691836
5y2f	5.15	5.27552
5lyy	4.85	4.8757486
6cqz	9.64	4.143434
5aan	4.15	5.329898
5a09	8.46	7.2262764
4lqg	8.89	9.545391
5wej	4.82	5.6573253
5tqe	6.72	8.257523
5v3y	6.72	7.179889
5a3s	8.68	6.922817
5yba	4.77	5.289765
5q17	5.25	6.7347736
5sz3	8.6	7.8545513
5orh	4.39	3.971511
5t8j	9.0	7.132725
5qil	11.52	7.735915
5x74	8.64	9.339121
5oqu	3.61	5.451358
5vse	5.97	7.1233253
5ivy	6.44	6.393737
6gi6	6.71	7.129484
4m7x	4.8	5.5140505
5f3i	7.1	6.5078697
5o22	8.0	6.123912
5uac	8.3	6.684435
5lsx	5.92	7.5559545
5xhz	6.49	4.0845747
6c4g	8.3	8.3263855
5lgn	5.54	6.4425154
6at0	4.04	5.109603
5llc	9.52	8.768821
6e9l	6.04	6.715252
5zz4	9.17	8.361354
[truncated: 2,359 more rows]
