# Supplementary material for: An electron-density point-cloud framework for robust protein-ligand interaction prediction
Source: Nat Commun. 2026 Jun 11;17:7424. doi: 10.1038/s41467-026-74196-5 (PMC13408660; doi:10.1038/s41467-026-74196-5)
Supplement: Supplementary file 5 — Source Data [file 41467_2026_74196_MOESM5_ESM.zip › Source Data_rev/figure4/e/angles=150/2013.csv]

key	true	pred
1ps3	2.28	6.2013264
3d4z	4.89	5.4654436
3ejr	8.57	8.088018
3l7b	2.4	3.0751545
3g2n	4.09	4.354177
3ebp	5.91	5.394492
2w66	4.05	4.5550804
2wca	5.6	6.194467
2vvn	7.3	6.202219
1gpk	5.37	5.8378215
1h23	8.35	8.471761
1e66	9.89	7.737999
3gnw	9.1	7.093518
3f3a	4.19	5.3004723
3f3c	6.02	5.2504096
3f3e	7.7	7.1431212
2wbg	4.45	6.0036564
2j78	6.42	5.3745375
2cet	8.02	8.123539
3udh	2.85	3.550968
4djv	6.72	7.230009
4gid	10.77	8.310083
1r5y	6.46	6.7250094
3ge7	8.7	8.258696
3e93	8.85	7.62229
1q8t	4.76	5.488306
1q8u	5.96	6.963451
3ag9	8.05	7.9539423
2v00	3.66	3.9137378
3pww	7.32	7.402088
3uri	9.0	7.03916
2hb1	3.8	4.566907
2qbr	6.33	6.6192694
2qbp	8.4	7.4433727
3fcq	2.77	4.1752872
4tmn	10.17	7.4929695
3pxf	4.43	4.798404
2xnb	6.83	7.8939514
2fvd	8.52	7.060072
3ivg	4.3	6.496399
3coy	6.02	6.371478
3mss	4.66	5.2412076
3k5v	6.3	6.167574
2v7a	8.3	7.624153
2brb	4.86	5.5579376
3jvs	6.54	5.369129
1nvq	8.25	8.426004
3acw	4.76	6.030324
2zcr	6.87	6.5374804
2zcq	8.82	6.8163633
1bcu	3.28	3.8605742
1oyt	7.24	6.716815
3utu	10.92	10.069662
3u9q	4.38	4.627142
2yfe	6.63	6.661356
2p4y	9.0	8.126888
3uo4	6.52	7.462153
2wtv	8.74	8.627251
3myg	10.7	8.233322
3kgp	2.57	2.5334125
1o5b	5.77	6.1488314
1sqa	9.21	8.152366
3kwa	4.08	4.1621776
2weg	6.5	6.8164215
3dd0	9.0	9.214551
2xdl	3.1	5.82776
1yc1	6.17	7.473337
2yki	9.46	6.8954964
1p1q	4.89	7.3687816
3g2z	2.36	3.6520731
4de2	4.12	5.151003
4de1	5.96	5.2660084
1vso	4.72	6.1388884
3gbb	6.9	7.149156
3fv1	9.3	8.927905
2y5h	5.79	7.1402745
2xbv	8.43	8.632042
1mq6	11.15	9.016178
1uto	2.27	2.396502
3gy4	5.1	4.5452757
1o3f	7.96	7.516555
2yge	5.06	5.8960476
2iwx	6.68	5.7771235
2vw5	8.52	6.430892
2ymd	3.16	6.4490843
2xys	7.42	6.9840198
2x00	11.33	9.255659
3ozt	4.13	6.3236027
3oe5	6.88	6.7498837
3nw9	9.0	7.455531
3n7a	3.7	4.1356807
3n86	5.64	5.504343
2xb8	7.59	6.9167795
3ao4	2.07	3.5965204
3zsx	3.28	3.219857
3zso	5.12	4.0781956
3ueu	5.24	5.781427
3uex	6.92	6.651742
3lka	2.82	5.5398984
3ehy	5.85	7.010318
3dxg	2.4	3.0400333
1w4o	5.22	4.0658016
1u1b	7.8	6.177135
1a30	4.3	6.2928886
1z95	7.12	9.17075
3b68	8.4	9.396538
3g0w	9.52	8.591822
