# Supplementary material for: An electron-density point-cloud framework for robust protein-ligand interaction prediction
Source: Nat Commun. 2026 Jun 11;17:7424. doi: 10.1038/s41467-026-74196-5 (PMC13408660; doi:10.1038/s41467-026-74196-5)
Supplement: Supplementary file 5 — Source Data [file 41467_2026_74196_MOESM5_ESM.zip › Source Data_rev/figure4/e/angles=150/2016.csv]

key	true	pred
4llx	2.89	3.7597983
5c28	5.66	5.1765327
3uuo	7.96	6.9618526
3ui7	9.0	7.394662
5c2h	11.09	9.289659
2v00	3.66	3.9333527
3wz8	5.82	5.271701
3pww	7.32	7.3821425
3prs	7.82	8.852768
3uri	9.0	7.0568895
4m0z	5.19	6.369113
4m0y	6.46	6.1333914
3qgy	7.8	7.1904774
4qd6	8.64	7.511936
4rfm	10.05	8.353277
4cr9	4.1	4.198928
4cra	7.22	7.0651126
4x6p	8.3	9.132799
4crc	8.72	8.4896755
4ty7	9.52	7.874491
5aba	2.98	4.410374
5a7b	3.57	4.9386406
4agn	3.97	4.547001
4agp	4.69	4.9391437
4agq	5.01	5.7590046
3bgz	6.26	6.5822
3jya	6.89	6.2136545
2c3i	7.6	7.2340026
4k18	8.96	7.7659855
5dwr	11.22	10.522135
3mss	4.66	5.2482495
3k5v	6.3	6.154009
3pyy	6.86	6.234871
2v7a	8.3	7.648918
4twp	10.0	7.3573465
3wtj	6.53	7.1976213
3zdg	7.1	5.747757
3u8k	8.66	6.4205074
4qac	9.4	9.418072
3u8n	10.17	8.11905
1a30	4.3	6.2775574
2qnq	6.11	6.377631
1g2k	7.96	7.821991
1eby	9.7	9.264925
3o9i	11.82	11.673915
4lzs	4.8	4.8437405
3u5j	5.61	6.1515274
4wiv	6.26	5.9098024
4ogj	6.79	5.5519013
3p5o	7.3	7.0207067
1ps3	2.28	6.245515
3dx1	3.58	6.03932
3d4z	4.89	5.4453435
3dx2	6.82	7.092965
3ejr	8.57	8.113819
3l7b	2.4	3.2829676
4eky	3.52	4.6266937
3g2n	4.09	4.3546433
3syr	5.1	4.37908
3ebp	5.91	5.3797045
2w66	4.05	4.5678806
2w4x	4.85	4.137548
2wca	5.6	6.2030125
2xj7	6.66	5.345703
2vvn	7.3	6.1862297
3aru	3.22	4.324848
3arv	5.64	5.9297023
3ary	6.0	5.519403
3arq	6.4	6.7109637
3arp	7.15	6.5288706
4ih5	4.11	5.3593273
4ih7	5.24	5.573676
3cj4	6.51	5.5336943
4eo8	8.15	8.412415
3gnw	9.1	7.1024733
1gpk	5.37	5.84645
1gpn	6.48	7.4853716
1h23	8.35	8.325092
1h22	9.1	7.4664326
1e66	9.89	7.733947
3f3a	4.19	5.2388687
3f3c	6.02	5.2549267
4mme	6.5	6.588009
3f3d	7.16	6.0849943
3f3e	7.7	7.157912
2wbg	4.45	5.9949994
2cbv	5.48	5.3846216
2j78	6.42	5.3781576
2j7h	7.19	7.5626993
2cet	8.02	8.125826
3udh	2.85	3.566208
3rsx	4.41	4.8452005
4djv	6.72	7.230996
2vkm	8.74	8.761972
4gid	10.77	8.294016
4jfs	5.27	6.1216507
4j28	5.7	6.363144
2wvt	6.12	5.77261
2xii	7.2	8.737691
4pcs	7.85	6.0031986
3rr4	4.55	6.4712296
1s38	5.15	6.217995
1r5y	6.46	6.721039
3gc5	7.26	7.0895047
3ge7	8.7	8.243471
4dli	5.62	6.0423403
2zb1	6.32	7.8145247
4f9w	6.94	6.761944
3e92	8.0	8.350962
3e93	8.85	7.628709
4owm	2.96	3.976182
3twp	3.92	4.4847655
3r88	4.82	3.6703382
4gkm	5.17	5.4310236
3qqs	5.82	5.151882
3gv9	2.12	3.5659263
3gr2	2.52	3.6766477
4kz6	3.1	3.7981534
4jxs	4.74	4.368657
2r9w	5.1	5.0217113
2hb1	3.8	4.582489
1bzc	4.92	6.0144463
2qbr	6.33	6.600822
2qbq	7.44	6.736535
2qbp	8.4	7.442034
1q8t	4.76	5.494261
1ydr	5.52	5.8680983
1q8u	5.96	6.9600368
1ydt	7.32	6.0459347
3ag9	8.05	7.9600563
3fcq	2.77	4.1816473
1z9g	5.64	5.7848725
1qf1	7.32	6.287591
5tmn	8.04	6.877079
4tmn	10.17	7.469331
4ddk	2.29	3.2272053
4ddh	3.32	3.8909266
3ivg	4.3	6.4712358
3coz	5.57	6.0105267
3coy	6.02	6.3702602
3pxf	4.43	4.7994585
4eor	6.3	6.813278
2xnb	6.83	7.902972
1pxn	7.15	6.9249897
2fvd	8.52	7.045062
4k77	6.63	5.636017
4e5w	7.66	7.396602
4ivb	8.72	8.001183
4ivd	9.52	9.192776
4ivc	10.0	8.935106
4f09	6.7	7.3899627
4gfm	7.22	6.637748
4hge	7.92	7.305061
4e6q	8.36	6.7630925
4jia	9.22	6.6953926
2brb	4.86	5.5405674
2br1	5.14	6.300379
3jvr	5.72	4.6252327
3jvs	6.54	5.38158
1nvq	8.25	8.392648
3acw	4.76	6.0277596
4ea2	6.44	6.8414183
2zcr	6.87	6.5275917
2zy1	7.4	6.0645986
2zcq	8.82	6.816932
1bcu	3.28	3.8599825
3bv9	5.36	6.684108
1oyt	7.24	6.713784
2zda	8.4	7.3349648
3utu	10.92	10.066183
3u9q	4.38	4.6246214
2yfe	6.63	6.6770773
3fur	8.0	7.3083487
3b1m	8.48	5.8177576
2p4y	9.0	8.137021
3uo4	6.52	7.4568667
3up2	7.4	7.403881
3e5a	8.23	7.2351856
2wtv	8.74	8.641462
3myg	10.7	8.223103
3kgp	2.57	2.540902
1c5z	4.01	4.20504
1o5b	5.77	6.148717
1owh	7.4	6.751958
1sqa	9.21	8.152526
4jsz	2.3	5.307871
3kwa	4.08	4.158847
2weg	6.5	6.81565
3ryj	7.8	7.598241
3dd0	9.0	9.210852
2xdl	3.1	5.82858
3b27	5.16	6.9201326
1yc1	6.17	7.4592094
3rlr	7.52	8.152491
2yki	9.46	6.9068203
1z95	7.12	9.141752
3b68	8.4	9.375383
3b5r	8.77	9.621493
3b65	9.27	8.775091
3g0w	9.52	8.568828
4u4s	2.92	4.9541655
1p1q	4.89	7.168544
1syi	5.44	7.4051294
1p1n	6.8	6.1096363
2al5	8.4	7.2263184
3g2z	2.36	3.5936005
3g31	2.89	3.415324
4de2	4.12	5.1555834
4de3	5.52	4.769374
4de1	5.96	5.2542872
1vso	4.72	6.1459603
4dld	5.82	6.9266677
3gbb	6.9	7.13205
3fv2	8.11	7.68473
3fv1	9.3	8.927869
4mgd	4.69	6.4225035
2qe4	7.96	7.3612566
1qkt	9.04	8.344057
2pog	9.54	7.5860615
2p15	10.3	9.0169
2y5h	5.79	7.149445
1lpg	7.09	8.094899
2xbv	8.43	8.637299
1z6e	9.72	8.433466
1mq6	11.15	9.010889
1nc3	5.0	6.5496345
1nc1	6.12	8.262129
1y6r	10.11	9.94161
4f2w	11.3	11.155621
4f3c	11.82	11.478638
1uto	2.27	2.3828344
4abg	3.57	4.1355143
3gy4	5.1	4.5552826
1k1i	6.58	7.042612
1o3f	7.96	7.5097127
2yge	5.06	5.8890324
2fxs	6.06	6.1009417
2iwx	6.68	5.7774143
2wer	7.05	7.348726
2vw5	8.52	6.4547043
4kzq	6.1	6.3520184
4kzu	6.5	6.83267
4j21	7.41	7.261288
4j3l	7.8	7.75995
3kr8	8.1	7.6515436
2ymd	3.16	6.4707174
2wnc	6.32	6.243656
2xys	7.42	6.985402
2wn9	8.52	6.0958095
2x00	11.33	9.250499
3ozt	4.13	6.32753
3ozs	5.33	7.1697254
3oe5	6.88	6.740899
3oe4	7.47	6.282294
3nw9	9.0	7.437455
3ao4	2.07	3.6163917
3zt2	2.84	3.1910172
3zsx	3.28	3.230334
4cig	3.67	4.7084923
3zso	5.12	4.0871267
3n7a	3.7	4.150672
4ciw	4.82	4.9361877
3n86	5.64	5.4941206
3n76	6.85	5.431695
2xb8	7.59	6.9168153
4bkt	3.62	3.2913332
4w9c	4.65	4.6274405
4w9l	5.02	6.0723915
4w9i	5.96	5.6808896
4w9h	6.73	5.4579434
3nq9	4.03	5.0043015
3ueu	5.24	5.7708097
3uev	5.89	5.917099
3uew	6.31	6.7078314
3uex	6.92	6.639329
3lka	2.82	5.532464
3ehy	5.85	7.015534
3tsk	7.17	8.317209
3nx7	8.1	7.795436
4gr0	9.55	8.551594
3dxg	2.4	3.040651
3d6q	3.76	3.339611
1w4o	5.22	4.0549836
1o0h	5.92	5.1917963
1u1b	7.8	6.1767635
