# Supplementary material for: An electron-density point-cloud framework for robust protein-ligand interaction prediction
Source: Nat Commun. 2026 Jun 11;17:7424. doi: 10.1038/s41467-026-74196-5 (PMC13408660; doi:10.1038/s41467-026-74196-5)
Supplement: Supplementary file 5 — Source Data [file 41467_2026_74196_MOESM5_ESM.zip › Source Data_rev/figure4/e/angles=150/2019.csv]

key	true	pred
4nxr	4.34	5.762111
5es1	8.34	8.63381
6aom	6.2	6.6938696
6eeo	6.43	7.04043
5w7i	4.95	5.706545
5fe9	4.68	5.2160206
6bdy	5.69	4.452918
6d6t	8.21	5.6650667
4z16	8.32	7.768519
5j1x	5.52	3.4865932
5m4k	5.66	5.5025578
5l8c	7.0	6.5743012
5aqo	2.85	3.046913
5aqu	2.98	5.0405188
5ixf	5.52	5.8956113
5mts	7.15	6.425975
5i2r	7.72	7.9468412
5fap	8.0	7.4539847
5t7s	4.1	3.4454248
5x62	6.42	6.249674
5hbs	7.73	6.828767
5dhp	3.85	4.5991926
6fap	2.15	3.0582767
4z5w	5.81	6.8598228
5mlj	8.85	6.998745
6dge	6.72	4.94881
5ho8	5.96	6.623984
5os8	3.98	4.680869
6dh5	11.3	11.168105
6g38	6.62	5.1136436
6guh	7.59	8.035732
5cqx	5.33	9.029522
4xg7	7.49	8.102917
6ap7	5.34	7.1531734
5yji	5.3	4.9795
5itp	5.0	6.399108
5vil	8.82	8.324279
5ofv	1.58	4.8830714
6cd8	4.71	5.4230323
5o1h	4.85	4.8009973
5ni5	8.05	7.7164264
5npf	4.24	3.1723764
6fa5	6.75	5.9376516
5nra	6.91	9.5337
5lcj	6.64	6.533862
5ml3	9.69	9.4458065
5fut	6.45	6.520171
6ecz	6.57	7.6664815
5k03	4.74	4.577288
6cho	6.78	7.21764
6hf5	5.17	5.060707
5elw	7.85	7.363799
5tg7	4.53	4.244879
5m4f	7.89	6.737217
6b7d	4.28	4.214573
5x79	4.92	5.757737
5nze	6.39	7.8958883
5sz0	9.1	7.713727
5d6e	4.3	7.9953613
5trs	8.0	6.611274
5ipj	8.89	8.659628
5g43	3.7	4.3997107
5h63	5.92	5.7936935
6eol	7.43	5.757114
5uv5	7.7	5.8910055
5om2	4.06	6.448762
5faq	5.28	8.480927
5ezx	7.06	6.4523997
5z4h	3.02	6.5289326
5u13	5.41	5.7303753
5hvs	7.15	7.2976685
5l7g	7.8	8.671158
5j7q	4.58	5.422683
5j5d	4.68	3.360437
5fue	6.33	6.025094
5unj	6.62	6.9225073
5unh	9.46	8.596043
5kbh	6.26	5.3376975
6axp	5.07	6.220793
6eiq	6.42	5.989172
5ey9	5.41	6.136387
5icv	5.62	6.8706894
5t9u	7.6	7.8915777
5t6g	5.96	6.8312416
5n24	8.92	7.39058
5xxk	8.2	8.092797
5ekh	5.95	7.791173
5n3y	5.03	6.6976304
6f29	5.49	6.550391
4zsj	5.64	5.568813
6gzh	8.27	8.457104
6hmg	4.94	5.0527935
5duf	5.74	5.8573637
5ofi	4.2	3.7845838
5nhh	8.95	9.116039
5ylv	6.82	5.890299
5kez	8.15	7.0167947
5ntp	9.15	8.711932
5nfh	7.74	8.716246
5x5o	8.3	9.506552
5h1e	7.54	6.0959687
5ti3	4.36	5.3131957
6bec	4.01	7.723049
5myn	4.52	6.8869843
5u4d	6.33	6.9504967
5nzf	4.03	6.7743115
6epz	7.14	5.344492
5os7	3.69	6.860525
5vij	7.61	5.9383526
5myv	7.51	6.534135
5dh5	9.64	8.366718
6ghj	2.16	5.110298
5gmj	5.08	5.9182677
6fhu	2.64	3.805621
4ufu	8.0	7.5100985
5wf6	7.83	8.523583
6h7b	7.48	6.6932607
5xw6	4.91	6.3845434
5kly	7.21	5.471539
5yz7	4.75	5.803824
5hor	8.22	6.414567
6b1y	7.4	6.0660534
5lpj	5.0	6.02343
6hly	7.33	4.6503315
5vkm	3.55	4.497835
5yqw	7.51	6.8053536
5f1x	6.11	6.616943
4zyu	5.97	7.051387
6gh9	4.48	6.276233
5f27	4.0	5.7151165
5e3d	4.02	3.8378768
5fow	4.03	5.1936903
5jo0	7.3	7.5653005
5hkm	7.89	7.0423265
5ekx	2.03	3.2976646
5v1d	6.7	5.6751556
5a7j	5.2	3.9219258
5wvd	7.68	6.988748
5m0d	6.09	9.366007
6fnt	4.68	6.181733
5v8q	8.44	8.25737
4zx9	7.39	5.850709
5axi	3.92	5.370636
5tho	7.64	6.673364
5tdi	9.74	9.705842
5eyz	6.0	4.3111224
5n1v	6.19	7.218748
6few	5.85	7.9415045
6iil	6.17	7.1631927
5x9p	6.89	3.5955358
5aqf	3.78	4.9492393
5wqc	8.96	6.574952
5hn9	4.3	5.7892184
5u69	6.22	6.7576632
6iik	4.91	6.9369836
5j7s	7.3	7.044077
5mwp	7.5	7.2727594
6eji	3.52	4.2688212
5sz4	9.7	7.4634376
5nyh	7.73	7.0417185
5jsj	5.4	8.976736
5o4z	6.07	5.8990626
5f1v	6.85	4.5100775
5ye9	6.45	7.375209
5t70	3.99	7.6378965
5umw	4.23	5.994049
6ami	4.52	5.293933
5ksv	5.22	5.800336
6aol	6.27	7.44699
5iaw	4.81	5.940052
5w10	6.62	5.8472414
6h7j	8.62	5.8551903
5mwy	7.0	8.390291
5oxm	1.3	4.6698895
5eiw	2.05	4.7357955
5qah	3.84	4.048664
5m4c	7.4	6.6467924
5t9w	5.59	8.130589
5fpk	3.55	4.4699774
5q10	5.2	7.953196
5h1u	3.51	3.6526036
5hva	7.07	4.6715055
5j19	6.6	6.217843
5e8a	7.47	5.5051117
5fdg	6.37	6.5358014
6g8n	5.84	6.6064987
5tg6	4.55	4.843459
5hyx	6.55	7.606244
6fuh	3.77	6.8591175
5mo2	3.84	3.7596982
5g17	6.7	6.135377
5hk9	6.54	6.8574004
5lwd	6.24	5.9043007
5ztn	8.3	6.9236836
5wfc	4.9	6.477152
5kpm	7.82	6.928047
5ty8	5.46	3.8246117
6am8	4.89	5.4370527
5nw1	6.6	5.750079
5vex	4.63	6.4988112
5u9d	9.26	8.431403
5jmp	7.17	6.8432274
5lgq	7.05	5.7899923
5tkd	8.15	7.449998
5a4t	5.89	5.1480827
5kls	6.71	3.581047
5d3j	5.24	6.454569
5i24	7.42	4.909424
5j82	6.0	7.030224
5ioz	4.96	5.4684777
6e2n	7.9	8.160937
6f8w	4.64	7.440193
4ui7	7.36	7.196769
5jr2	7.57	7.569957
6gmd	3.69	6.920018
6bw5	8.25	6.442032
5w6o	6.28	9.388122
5ecv	6.77	5.787483
5vl2	8.42	6.2166405
5ouh	5.67	7.1211777
5f2r	4.28	6.6465397
5x13	5.21	5.0935736
5jog	8.24	6.591673
5uf0	3.8	4.63706
5mqy	7.11	8.1222
5h13	4.94	7.583556
5nar	6.3	7.0181804
5g1n	7.77	6.548911
5d26	6.09	6.410096
6cks	7.82	7.345598
5n53	2.55	4.8647246
5l9g	7.7	5.9781075
5llo	9.4	7.9376736
6eqw	10.65	7.558137
5iw0	7.22	7.307972
5t2i	8.7	8.031607
5eol	9.52	8.227705
5q1f	7.14	8.037453
5vlp	6.08	6.689396
5mme	5.85	5.7297072
6biz	6.57	6.9520607
5uex	8.82	7.160989
5fho	6.67	7.4384203
6bny	6.4	6.6313314
5ho6	6.69	7.316951
5jc1	6.82	7.2621813
5zia	6.52	7.3944416
6e99	6.0	7.078928
5eq0	5.92	5.6134615
5f1h	7.85	7.5617466
5y8z	6.21	5.401345
5icp	8.42	7.8010664
4ydf	5.1	6.5828767
5ewy	4.3	5.5193806
5gmp	9.1	7.2182713
6dud	6.59	8.289415
6d6u	8.21	5.307382
5hz8	6.4	6.64091
5eie	7.64	7.3523407
5t8o	6.51	6.078632
5tr6	8.49	8.347769
5vja	6.59	5.8268776
4muk	6.6	5.7440376
6fim	5.85	7.9290037
5i3v	7.8	7.6258893
6eqv	6.62	7.685928
6dh1	10.58	10.226786
6h5w	10.8	7.7954755
6b1x	7.4	8.351316
6emh	6.08	6.32715
5f3c	6.05	7.2046957
5nkk	5.0	4.130475
5ywy	7.23	6.5220127
5v8p	4.99	4.6816535
5kbg	6.11	5.2627335
5j4n	4.25	4.6193657
5tuo	6.49	5.135686
5qc4	6.82	6.4213815
5mft	7.47	6.700055
6ap8	5.1	6.497575
6e0q	8.1	5.68557
5ody	8.4	5.846142
5t1k	6.28	7.3981314
5uc4	6.46	8.359005
5qck	7.64	8.361679
6hjk	7.6	8.953802
5i8g	7.52	6.548295
6c0s	7.05	9.734751
5vc5	7.96	8.824657
5jf6	7.21	5.316291
5epp	4.16	4.9665313
5y7w	7.7	6.2709475
6f5u	3.54	6.49488
5k4x	6.42	3.9755838
5xvg	8.05	7.944975
5nzq	2.03	3.0336235
5czm	8.32	9.154915
5mge	4.06	4.153509
6gg5	3.65	5.0071936
5up0	6.34	7.4172025
4rqi	4.91	7.540825
5y3n	7.1	7.6414175
5fpp	4.0	4.6421556
5idn	8.59	7.808047
6f6d	4.1	7.5337143
5t6p	6.06	6.513963
5fbe	4.85	7.107662
5cin	7.74	7.9217043
5mxq	5.72	4.1948147
5nn4	1.94	4.2338934
5iu7	8.96	8.3117895
5up3	7.9	7.5618176
5o0b	4.18	4.495068
5jqb	2.22	6.2690454
5mja	6.66	6.8010607
6eqp	5.96	5.2688284
5ev8	5.22	6.7394447
5qab	3.65	3.9148145
5jf4	7.19	6.3749943
5o48	4.7	6.7735515
5k0t	5.78	7.472586
5i7y	7.28	6.355261
5tzx	7.28	8.48126
5heb	6.1	5.320632
5f5i	6.02	6.3277893
5vgo	8.7	8.332174
5h7h	3.77	5.759408
5mnn	3.84	4.1495285
5zag	6.97	5.6705256
5ekj	6.0	6.538635
5ul5	6.97	6.2239394
5iua	8.82	7.7867556
5za8	6.29	5.513031
5ut0	5.88	6.8714533
5vdo	3.3	5.663106
5gic	6.48	8.770726
5knu	5.55	5.097064
5g5f	5.28	3.76551
5h8e	11.2	8.317156
5lyn	5.04	4.6124043
5fsb	2.22	3.1612446
6au9	5.96	5.641714
5yof	5.82	6.0207186
4zsh	7.05	6.287711
6f90	6.0	5.8786626
5wyx	6.66	6.083025
5gjd	7.92	7.5223007
5olk	6.0	4.3356028
5e89	7.85	5.4298916
3x1k	3.59	5.799512
5em3	3.7	4.2924223
5ko5	4.57	3.30134
6dvn	7.85	6.5444107
5oq7	6.49	6.4676995
5njx	4.15	4.7555304
5tg2	5.49	7.216857
5eoc	7.52	7.0771713
5lck	8.1	6.5383577
5i7x	7.28	5.8672295
5yzc	5.52	5.4440327
5hbn	4.89	4.607341
5jq9	4.65	5.9199824
6cnj	8.11	5.9467096
6f8b	5.21	4.9887166
5or9	4.06	4.99823
6e9a	11.92	10.492607
5ek9	7.33	6.9436064
5ml0	6.3	6.6016035
5wb6	10.7	10.122536
6agg	4.07	3.3869967
6b7c	5.14	4.8681717
5y9l	5.72	7.371512
5epl	7.03	6.258139
6cq4	4.85	6.2862988
5wuu	6.09	5.5031967
4zyv	7.66	7.4804688
6gw1	5.14	6.9141884
5kxi	7.74	6.589451
5mxf	3.59	3.19209
5qad	3.77	3.3626113
6fmp	5.64	7.377414
5o9o	4.89	5.6097856
5jjs	7.32	6.9983463
5i40	4.86	3.1253467
5h5s	5.09	6.610256
6dq4	4.92	7.117612
5un9	7.68	5.0537653
5ia1	6.28	7.6005077
6dk1	7.65	6.8749876
6ay3	8.02	7.013713
6fii	8.02	4.8813524
5j2x	7.74	6.71774
6gr7	5.5	5.3012724
5law	7.1	7.741234
6fbv	6.52	9.966497
5aac	8.89	8.424868
6bin	6.34	6.234967
6b8y	9.66	8.065827
5xup	5.25	5.6116457
5l4f	5.89	4.3671093
5lud	3.61	2.6218426
6ma5	8.1	6.945345
5ujv	3.6	5.0554605
5i38	3.42	3.2152534
5t9z	7.19	7.3320966
5urm	5.28	5.389532
4uja	9.05	7.384943
5nud	7.49	5.607295
5dyt	7.6	6.688897
6ba7	8.15	5.257886
5wbk	6.03	5.82695
5d7a	7.68	7.4034157
5fwj	7.89	5.8405833
5khk	6.39	7.266312
5i9x	7.52	8.660881
5j8z	8.3	8.346097
4qna	4.64	4.333416
6bjo	6.29	6.33203
6ay5	7.16	6.6982183
5hv1	4.1	6.4992394
5m57	4.92	6.7247744
6bsl	9.0	7.5322266
4yxo	7.04	4.293445
5e88	7.19	5.73922
6guk	6.15	6.998184
5n8t	5.74	7.413904
5owl	5.92	6.7828674
5org	8.4	6.3481474
5ovv	4.48	6.141985
5ugc	7.89	7.4853067
5lwm	8.87	8.442379
2n06	4.92	6.385558
6bq0	7.34	6.6121187
5c4k	4.56	5.5206037
5aqv	3.43	4.8627996
6df4	7.64	6.353777
5g2b	7.0	6.92352
5za9	6.74	6.679521
5maj	7.46	8.8627205
5nxg	8.55	7.36086
6afl	7.0	5.5112343
6ey8	5.81	6.1290216
5mhp	7.82	8.503138
4zyw	7.17	7.1744833
6gf9	6.39	6.333435
5wfm	6.52	5.9157977
5qaq	3.54	4.235134
6g9h	8.4	8.615213
5dtt	3.51	3.393538
5kbf	8.92	7.2626514
5vd3	5.55	7.2832747
5zwh	8.72	9.241331
5xyf	5.98	6.5461283
5c2o	4.55	4.890447
5k0m	8.82	7.0771375
5t66	8.43	6.289894
5vdk	7.57	8.1826935
5ldm	3.86	4.669348
6ge0	8.68	9.217575
5j3l	4.8	5.934656
5j41	3.7	5.8623476
6gg4	3.69	3.8925838
6b98	4.65	4.3242064
5k8v	6.34	6.353527
6bmv	4.68	5.8660564
5ad1	7.24	4.232944
5otr	4.92	5.5381584
5yg2	6.89	6.8104997
6b1f	8.72	5.928074
6gxa	4.22	6.5198646
5wcm	4.0	4.180641
5idp	7.35	6.96417
5ks7	5.32	6.162692
5lhg	5.6	7.4266424
6afa	5.49	4.0424514
5ws3	8.96	6.436797
5luu	5.06	4.598149
6b5i	5.96	7.3105097
5ni7	7.7	8.163894
5t6z	4.21	6.529371
6hvh	7.33	8.497086
5hna	4.23	6.7733774
5mxo	5.27	6.867174
5u4f	6.33	7.2006288
6gl3	7.96	6.7280917
5dva	3.55	3.751928
5otc	4.71	6.1104574
5n8v	6.68	6.818597
6cea	3.14	5.288861
5wa1	4.17	5.002474
6afh	6.12	5.0715847
5tca	7.72	6.380763
2rvn	6.77	4.435873
4yxu	7.24	5.6651464
5w7x	4.1	5.34076
5wre	6.41	5.064526
6duf	8.14	9.4931
5w1w	5.52	6.6742387
5mi7	7.11	6.5821652
5eqy	8.0	7.2040606
5i8p	6.73	7.507842
5gof	4.05	6.098458
5j9x	7.77	7.091549
5lws	3.94	8.230209
6evm	2.82	4.783003
6ftn	6.7	9.224535
5o58	6.72	6.544881
6f92	6.4	6.2222595
5cuq	5.92	4.731298
5tkb	7.89	9.014938
6hdq	7.0	6.8743553
5gvn	7.05	7.1751337
5d47	7.0	7.5001802
5os3	2.43	3.8959498
4zsg	5.0	5.4332924
5n9r	5.59	7.3949213
5t90	6.68	8.393533
6afr	7.15	5.3905916
6aff	5.41	4.232115
5gr9	7.48	6.99295
5jim	3.99	6.7289343
6beb	3.61	7.213143
6alz	10.42	7.2884517
5lvr	3.6	3.7460132
5ocj	4.82	4.7378917
5nne	4.71	4.45384
5ggp	3.3	3.9025009
5ekm	6.32	6.7264385
4xhe	10.3	10.471878
5un1	5.8	4.0183144
5mz8	2.31	2.0892322
5q1e	6.92	7.187834
5eym	7.6	8.533247
5tci	6.88	7.0834417
5nkh	7.59	8.321691
5xjm	9.37	6.288639
5lx6	5.72	5.7765036
5jbi	6.92	6.1902895
5vr8	6.87	5.3321486
2ndf	4.23	4.528325
5vcw	5.96	7.906042
5ng9	6.72	5.962786
5t2d	9.1	7.458
5t2g	8.1	7.7644243
6esj	5.68	5.5084834
5fls	3.04	2.7151632
5ldo	3.75	4.478106
5a0c	9.27	7.788259
6g2l	7.17	6.113098
6fav	5.33	6.5916853
6fuj	4.3	5.938223
5vqs	5.7	8.811907
5km5	6.92	5.3317237
5mrd	4.44	5.7257824
5n16	5.3	5.407793
5yc2	4.94	5.7103386
5ett	6.23	7.491623
5yg3	7.85	6.489334
5cpr	7.56	8.230507
6c6o	8.3	4.939708
5kma	4.71	4.672414
5u51	4.92	4.718713
5wei	5.7	5.0474343
5jcj	4.42	5.6244345
5eak	9.3	8.028595
5swf	6.26	5.7854986
5mqv	8.1	8.382616
6czd	3.85	4.741401
5em9	5.57	5.449561
6g4m	6.6	6.2474604
5g1a	6.57	7.9751663
5eec	7.1	6.3392024
5ix0	6.28	8.40616
5y93	5.64	5.706371
6fhk	7.51	6.996374
5mw6	4.73	4.9290338
5khi	6.77	6.9533844
5i59	6.95	6.736796
5to8	8.51	7.431281
6eqs	6.43	8.611633
5mxr	5.21	4.573505
5l2n	5.55	6.5936956
5i7u	8.77	8.506332
5egu	5.85	6.6624584
4wz6	5.6	4.1821446
5zkc	8.19	6.0109463
5in9	6.36	6.5853953
5t8e	9.14	8.02943
5aqq	3.1	2.9784055
5o0j	4.77	5.460982
5e6o	4.11	5.3503933
4zki	2.92	5.5082407
5oug	2.77	3.7169876
5owh	5.92	8.066744
5gg4	5.82	5.3605347
5myd	4.86	4.7696567
4tvj	7.91	7.4339237
5fun	7.59	6.4201097
5vcy	6.57	7.376808
5aeh	7.43	8.036557
5nhp	7.64	8.2387085
6ccs	3.64	4.342068
6bfw	6.66	6.3391633
6bbs	9.89	7.6839104
5ngu	7.44	7.96111
5qbv	6.37	6.8439384
5kr0	9.15	7.9669337
5exx	5.39	5.628725
6guf	6.65	7.4643984
5mmn	6.7	6.386071
5mgm	3.3	3.7285995
5jer	3.7	6.0131836
5b2d	4.25	4.3702965
5kh3	4.22	6.3030243
6ceh	7.44	7.8715725
6f6s	2.89	4.325637
5u0w	4.24	4.051853
5mys	4.3	6.2578363
5jiy	6.27	5.4594936
5wbq	5.83	6.283961
5eps	4.42	4.203028
6ayh	5.57	4.067309
6fdu	3.69	6.973566
5l6o	8.22	5.3809075
5lle	10.22	7.664215
6fob	7.63	7.6497307
5jnn	5.35	5.8639183
5fnc	4.11	5.6211014
5xg4	5.15	4.923275
5qai	3.82	4.324262
5xmx	7.24	7.204319
6g3v	6.04	6.6681557
5aqh	2.46	2.7121587
6eo9	6.8	7.092967
5a8y	9.77	8.502821
6m9d	7.35	6.402153
6gjm	3.58	3.1695392
6mxe	4.26	5.2168407
5l4j	4.28	5.7518377
6ggv	7.54	7.6603355
5ggn	3.66	3.4633973
5zwf	8.74	8.569317
6euz	4.18	7.0051394
6bkx	6.39	6.7640076
5tef	5.4	4.3033047
5f4u	7.02	7.170512
4yk0	3.74	4.4667883
5vqv	6.4	8.420392
5yyb	6.56	4.2486687
5lz7	6.28	5.9987283
5tzf	5.8	6.010705
5qaz	3.4	4.544038
6bnl	6.96	7.9363527
5ovr	4.57	5.27602
5hcl	2.22	2.6237981
5v9p	6.14	7.265426
6h34	9.3	8.725012
5hey	5.66	5.348199
5f3z	4.54	4.866142
5ioy	5.22	5.463524
6f3b	6.56	7.162449
5yu9	6.74	7.0272613
5uv1	5.62	5.8178606
6b16	7.49	7.5066943
5fh8	6.77	5.8444195
5enh	3.72	3.8275087
5mpz	4.07	4.045313
6hvi	6.42	7.1163073
5fq9	6.48	6.913247
5l6i	4.35	6.6739607
5mym	5.41	7.92257
6b5r	8.77	5.396866
6bij	6.05	5.956409
5kau	6.52	7.344857
4odq	4.47	4.5966425
6f22	8.7	6.658904
5k0j	7.12	6.6635494
5zla	4.3	3.9443243
5q1h	5.1	8.261745
5nz4	6.28	7.982045
5mkj	4.31	6.721272
5ulg	6.72	6.1448336
5yjm	7.68	8.044551
6grp	5.48	5.3047295
6cfd	7.86	8.533033
5tzo	5.23	4.4311867
5d4a	5.85	6.1128855
5mlw	5.03	6.7469916
5nrf	6.79	9.375225
5l8a	4.91	6.0669875
4zy0	8.04	6.5868845
5j7g	7.24	6.8845806
4xek	5.66	5.9567103
5jf2	7.89	5.8249283
6h1h	6.17	6.0764446
5gvp	6.78	7.589431
5u4e	6.35	6.483275
6bu1	7.22	5.296961
5ou1	6.07	5.8231483
5qak	3.66	4.379189
5dxu	8.4	7.0995655
6q3q	4.45	4.9849997
5d3p	5.13	6.4379053
5bpp	4.8	5.905468
5q14	7.68	8.098663
5mzg	6.86	8.433712
5vew	5.15	6.1292257
5vll	6.37	6.3609004
5ul6	8.22	4.7362156
5joh	5.96	6.61769
5k0x	8.36	6.845459
5jv0	5.96	5.1876917
5qb3	4.31	5.925946
5ml8	8.1	7.958997
5i4v	8.52	8.055128
5vt1	4.3	5.6868863
5qa8	3.77	3.4238758
5qb2	4.15	5.79909
5ema	5.23	5.4527054
5dh4	7.24	6.3137684
5er4	2.76	5.054305
5c4l	5.64	4.7786245
6fui	4.46	6.463211
5k0c	5.96	6.594679
6g15	5.37	6.322557
5aqg	4.51	4.6502876
4xk9	9.07	11.398973
5wo4	10.0	7.725129
6eij	5.77	6.365878
4uc5	5.48	4.459234
5vcv	6.82	7.806735
5ar0	6.14	5.8025246
5myx	8.16	8.233549
5svk	8.48	5.5169406
5w88	4.52	5.130497
4ui5	6.78	7.526654
6gjj	3.7	2.961854
5di1	7.68	7.3905325
6min	3.91	3.6026645
6g5j	6.7	7.015746
5aa8	8.07	9.802966
5jha	5.9	7.4290524
6gzm	8.26	8.206244
4r5w	7.13	6.274548
5k4z	6.15	5.238887
5loh	5.04	8.423832
5ivc	5.92	6.9628158
5wzu	7.0	7.199045
5a7i	5.26	6.7586107
5j79	8.52	7.1932483
6g97	8.38	9.273253
5ick	5.01	5.537301
5ab1	5.42	7.166768
6cw4	2.82	7.0804486
5cuu	4.37	5.6919885
4w9x	7.4	7.4628844
5aei	8.96	7.073673
5exl	8.43	7.298663
4zt3	8.0	7.875862
6cq0	4.46	6.8773203
5nvz	6.77	5.958688
5d3c	10.4	9.43553
5n31	5.79	7.0332394
5chk	5.39	5.659848
6b97	6.63	5.7184935
5vo6	9.05	8.141327
5lso	5.85	5.902111
5w7u	8.05	8.533934
5vb9	5.89	8.319294
5f25	5.04	5.430873
5j32	5.08	4.1959167
5td7	5.77	5.570099
6fmj	6.12	5.3496795
5uyu	9.51	9.377291
5w0i	8.85	7.4775953
5uey	8.29	7.128437
5fb1	5.92	6.993396
6ehh	7.49	8.2083
5f5b	3.95	7.5718346
5hx8	10.0	7.136782
6dlx	3.32	3.1095123
5wxf	4.48	7.4867735
5f2p	4.43	4.050582
6fut	4.7	7.233615
5vsc	6.29	7.029557
5er5	3.67	5.3007836
5qae	3.62	3.1734116
5trj	5.92	6.8467093
4y24	6.66	5.1262646
5eel	6.08	5.3187714
6ezi	5.31	5.3429327
5f1u	6.4	5.8685637
5vo1	8.15	6.851061
5u0z	6.19	5.721684
5aqn	2.77	3.4663124
6dh7	9.88	9.722883
5h85	4.7	5.2521873
5g60	6.52	4.882859
6elo	6.29	7.2253857
6f4n	5.22	4.303421
5u0e	5.11	4.282243
5fb0	5.47	7.3050194
4znx	6.62	6.250202
5tqf	8.3	8.017276
6ayq	8.19	10.629063
5yyz	4.18	5.401458
6ek3	6.48	6.3574076
4yjl	5.96	7.264816
5gjg	6.21	8.523889
5m0m	8.22	9.2870865
5zh3	4.67	5.67583
5cqt	6.91	6.4745026
5e73	4.64	5.265684
5t18	9.3	8.690952
5i86	6.28	6.586011
5lgt	6.51	7.859187
5odx	6.71	7.565213
5nib	7.72	8.699177
5u2j	5.92	5.9509487
6g6w	9.7	8.249943
5nu1	9.0	7.862028
5kgx	4.8	5.9086943
5k8o	5.96	5.9873447
5xzr	5.49	6.3724627
6cjy	7.64	6.154376
5u49	6.14	6.407948
5toe	5.6	6.457183
5mra	8.0	4.033978
6boy	5.74	10.226287
5yfs	4.86	4.5215597
5mnx	2.48	3.4381418
5xgl	6.88	8.102808
5h09	5.88	8.61715
5ehv	3.08	5.0760174
5q0n	8.06	7.6105595
5d75	6.7	7.9245653
5lt6	5.41	6.334764
5igm	7.38	7.074684
5ny3	7.47	6.7974124
6cqt	9.64	3.931054
5mrb	6.33	8.0264
6bu3	6.55	5.204506
6f6u	4.8	6.6480927
6asu	5.21	6.100941
5ml2	7.89	7.170189
5x9o	5.3	2.9026299
5fng	2.96	3.7163267
5tuq	6.35	7.49506
5v7i	7.18	5.643415
4uw1	7.72	6.578801
5n0e	8.44	7.7674494
5fdz	5.17	6.006628
5eng	5.85	6.161049
6hm2	7.33	4.7588615
5vqx	6.32	9.087545
5nkd	7.59	8.087101
5h08	5.96	5.1578026
5jr6	4.69	7.112386
5sz2	8.7	4.588991
5qcn	8.22	7.716194
5f74	5.12	4.4181266
6q6y	6.0	6.089431
5e7r	7.6	7.8504887
5mtv	4.11	4.9578743
5vpm	8.8	7.2645893
5xsu	6.74	8.692576
5twg	6.17	4.2214446
5k4i	8.51	8.792273
5qag	3.7	4.489288
4z8d	5.22	6.374687
5lz8	6.01	5.2079954
5ybi	3.49	4.751062
5t4b	9.38	8.852306
6c0r	7.51	9.510564
5v1y	8.15	8.148237
5aqj	2.68	3.5139937
5ee7	9.21	6.3669605
5n1y	3.22	6.7398224
5iez	7.64	8.111366
5bns	7.02	7.9476595
5fsn	5.77	5.872171
5mg2	7.77	6.116222
5i29	7.82	5.6507626
5kde	3.89	4.191155
6apv	6.96	7.2216177
5zkb	8.7	8.23959
5ei2	7.34	7.12142
5nfa	5.25	4.6795673
5tq3	8.66	8.71783
5vih	7.49	5.914842
5iay	5.8	5.202504
5qa4	3.77	3.6792483
6f6n	3.02	6.7328105
5da3	7.1	8.256353
6gy1	6.3	6.0347424
6gvz	6.4	5.739502
5fb7	7.89	6.6931477
5ofw	2.8	4.038582
5wf7	4.01	6.187175
5i9z	8.05	7.518576
6dj7	8.72	9.916815
5q1a	8.02	6.7434473
5z7b	4.89	3.4733496
5g42	2.3	3.8169615
6chp	10.12	7.7305164
4ybk	7.82	8.503896
5qcl	7.96	8.319228
6a6w	5.43	6.4646378
5fky	8.33	5.4248843
5ih2	5.76	5.3173513
5xmr	7.61	7.643448
5jhd	4.52	2.7426915
5etk	5.82	4.896342
5vzu	5.57	4.604212
5juz	5.52	5.4054437
5npc	4.0	4.2588634
5wac	7.42	7.8848467
5fcz	4.2	4.9740696
5oq5	7.7	8.086444
6ft9	6.96	6.600063
5oku	6.26	4.2373724
6hm4	5.67	6.0179677
5fl1	8.49	6.4518576
6c98	4.1	4.9463067
6dxg	4.85	5.5075817
6g2n	7.14	5.650156
5klr	7.72	6.6311436
5y94	6.79	5.1333284
6bl2	7.39	7.5947857
6g0z	5.32	6.013414
6ft8	7.36	6.320895
5cr7	3.1	4.405238
6cze	4.03	3.9054286
5n8e	5.33	6.475849
6dh4	11.3	9.815662
5ltn	5.27	5.041565
5x4o	4.06	2.6002784
5o1b	4.7	3.4740667
6hjj	5.77	8.540655
5t2p	5.72	5.933653
4w9w	7.48	7.329935
5hff	6.3	5.687031
5dts	3.55	3.8930287
5fah	6.15	6.734721
5uit	8.34	7.6271906
4zv1	5.24	7.2061243
6fdt	4.3	4.186163
6chm	3.7	5.282732
5th4	2.85	3.6407185
6fo8	7.74	7.9150887
5zms	5.23	6.415468
5fqs	7.36	7.7552023
5i2e	6.64	6.9220943
5ets	5.91	6.7414107
5e0h	5.62	6.264902
5h15	5.8	6.790664
5oje	5.21	6.0182104
5uv2	4.4	5.4962535
6flg	7.52	6.925191
6df2	7.24	5.24997
5k0b	6.05	6.412944
4wn0	3.22	2.8443003
5emk	7.89	7.144046
6h3k	7.96	7.898908
5yjk	6.09	7.503455
5lpl	4.92	6.140346
5kgn	9.03	7.2871795
5yvx	5.89	4.9965725
2n1g	5.64	5.88437
5upf	8.6	8.418015
5id0	5.77	6.530521
5ypo	7.1	6.2007523
6fjm	6.24	6.210378
5u62	5.89	7.446916
5l72	6.8	8.88794
5h5o	6.56	6.9364014
4mul	6.21	7.1019483
6dq5	5.19	6.301731
5mfr	4.3	4.83998
5ime	8.34	8.128239
5w6e	8.04	7.5111485
5qam	4.0	4.150165
4zjc	8.96	6.751135
6f4w	5.53	4.008587
5u7k	8.15	8.020964
5t97	7.77	8.042846
6f20	4.31	6.4862356
6eya	7.48	7.057851
5lgs	7.06	6.9843698
5mjb	8.52	6.8713474
5t27	7.1	7.055111
4xtm	4.57	3.6691518
5laz	8.4	8.751906
5ye8	3.0	3.8560255
5dpx	4.46	6.1095896
5jg1	8.72	10.917702
6d50	5.05	4.815463
6eln	6.05	6.4109654
5edb	7.0	5.6914997
5ovc	5.96	5.381979
5k4l	7.3	7.1030855
5o1s	3.65	4.1161485
5j7b	8.3	8.230232
4ze6	2.48	3.8370256
5vzy	8.49	7.4180613
5ukk	6.21	6.8672543
5j8x	8.8	6.3004737
5a3x	6.1	5.953643
5ijp	7.15	4.7979827
5sy3	4.37	5.5228252
5koq	9.24	7.8457184
5h19	6.49	8.745967
5hx6	8.0	6.55643
5muc	6.04	6.5535126
6b2q	8.05	7.89914
5svy	6.13	5.8742485
4odl	6.95	5.6208935
5ugg	6.42	6.6104608
5ufr	8.7	6.6526685
5mgg	3.3	3.723196
5db0	7.43	7.9612117
5vlh	6.8	6.5365024
5csd	7.89	6.5001364
5mw3	6.62	4.9603033
5vqt	5.74	8.264111
6djc	6.63	6.583058
4zj8	9.26	7.187732
5eqp	5.4	6.3415127
5v42	6.62	7.162581
5nf6	7.46	6.319836
5jrq	6.77	7.8353486
5lne	4.76	2.4174361
5m6f	6.66	6.2463827
4wnm	7.59	6.656171
6e86	5.09	3.6509228
5b5g	5.25	6.3634415
5zt1	4.67	5.3582563
6exi	5.05	4.684275
5nwb	7.8	6.7760286
5mny	1.31	2.9681606
5xo2	4.03	4.5091333
6csp	8.52	6.156245
5w5u	7.19	7.7038956
5g61	6.4	4.865242
5n49	6.33	6.8845015
6bhh	3.76	5.7574773
6f9g	5.7	5.90415
6fa2	6.66	5.2591553
6g4n	5.64	5.933216
6fr2	7.92	7.0050387
5g5z	5.66	6.094711
5zo7	9.0	6.675851
6bgx	6.33	7.3888464
5nxq	6.49	4.969222
5oh9	3.86	4.290784
5ukj	7.16	7.9331636
5v3x	6.59	8.109424
5m7u	8.1	8.181928
5fnf	3.15	5.342723
5vds	3.3	5.0843916
5ufs	8.49	8.820357
5gjf	6.59	8.527952
6ej4	6.8	6.473241
6apz	6.82	4.94174
5jhb	6.06	7.3585525
5zwi	8.64	9.504923
5etl	4.64	5.405488
5ur6	7.06	6.6680603
5ful	4.74	6.779399
6e9w	6.55	6.9818597
5uoo	8.85	7.8074465
5n87	9.25	7.9374285
6esn	8.05	8.3004
5kr2	8.48	7.846627
5aip	2.82	3.8141015
4yh3	4.59	6.054244
5sve	5.74	5.82833
5edl	8.35	6.902969
5may	6.48	5.5838237
6fzu	3.67	4.1383357
5mav	5.48	6.4980116
6d5e	6.85	7.1549616
5anv	9.3	8.820669
6htt	6.66	6.567935
5my8	7.14	7.7078643
6dnp	5.18	5.783663
5ndd	6.46	6.4536314
5wbz	6.41	6.585559
5w6t	7.57	7.551107
4j59	5.85	5.9122972
5e80	8.3	8.13995
4mue	6.7	6.4432974
4qmq	6.59	7.309648
5dh3	7.42	7.308191
5jzi	4.8	5.995784
5f32	4.94	6.301171
5wg9	5.59	6.3707676
6fyv	7.96	7.545886
6apw	6.17	6.861315
5sz9	4.42	5.049796
6b27	5.03	5.1311073
6b1o	8.51	7.907712
6cdc	5.6	6.0249386
6dne	7.48	5.805566
6cn6	8.3	8.824368
6c7x	7.19	8.044244
5fdp	6.51	8.018515
6htz	6.74	6.7124796
5nwg	6.18	6.9592857
6msy	7.0	3.6489804
5yve	6.48	6.6232696
5huy	5.03	7.291218
5iee	4.94	5.0856476
6hvj	7.55	8.03659
5hdu	9.0	8.734969
5z68	5.89	5.514252
5l6h	6.62	6.4201374
5l26	5.35	4.583168
5svi	5.17	5.7086763
5n9n	9.39	7.5187306
5qaw	3.4	4.9479523
4yyt	6.38	6.855915
5cxi	6.55	7.353611
5nt0	6.55	7.0567226
5z9e	3.48	4.9216576
5kyk	5.8	7.2020135
5ye7	5.46	6.7408566
5vfm	3.82	3.9975228
5q0z	5.85	8.647364
5c1x	5.75	6.707851
2mwy	6.82	7.150991
5naw	7.3	7.2054706
5evd	5.0	6.252922
6mjf	5.16	5.674306
5vo2	6.81	6.904161
6hti	7.01	7.3015103
5ux4	7.05	8.110955
5gu4	5.47	5.6913395
6b3e	6.99	7.620537
5g1c	6.85	7.79531
5v35	6.96	5.5209084
5lkr	5.48	5.2962933
5kpl	6.29	5.915996
6cd9	4.42	5.562091
6c5t	6.97	6.415576
6bl1	6.96	7.1381845
5oul	3.3	5.570243
6bgu	6.28	6.978323
2n27	6.55	4.971483
5om9	4.25	4.7249165
5yc3	4.85	5.7660513
5j5x	11.02	8.586946
6gfz	5.51	5.3484793
6dil	8.12	10.143755
5orr	3.77	3.772351
5vt4	4.35	4.677211
6csq	6.39	6.987328
6bfn	8.03	6.828206
6euw	7.77	8.395189
5ka3	4.59	5.0946465
5m5q	7.05	6.3769293
5gsw	5.94	7.028926
5w4s	4.03	7.022682
6e8m	6.28	5.1384134
5bqg	4.76	4.604151
5ji6	7.96	6.3893805
5jsm	6.59	12.164307
5l98	3.31	4.6667275
5im3	5.82	4.9472017
5t4f	8.0	7.9335623
5wtt	6.6	5.9013834
6euv	8.62	4.6838794
5aaa	9.42	9.063379
6gih	4.36	5.7168117
5gs9	5.26	4.4070916
5j6a	7.77	6.813577
5du4	5.25	5.171294
6mvu	2.89	3.2710156
5kr1	9.49	8.982376
6gl8	8.61	7.1766076
3egk	4.66	6.727515
5q0v	7.69	7.0037203
5y5n	5.76	7.058546
6fmk	4.67	4.9768677
5uwk	8.64	9.363558
5duw	3.29	2.4572716
5h1t	3.8	3.8431292
4j5d	5.96	5.6533384
5lc0	6.7	7.0007715
5ia5	7.6	7.829403
5myl	5.0	6.803135
5wg7	4.7	4.5646973
6f1j	4.62	4.148076
6g9j	8.39	8.617352
5yp5	4.6	8.452731
5k5n	8.05	7.312535
5a0a	7.7	7.1768456
5hpm	7.13	5.657525
2n0w	6.15	5.3775206
5tpg	7.85	9.363881
5dxt	9.7	7.3443775
5msb	7.46	7.908412
5eb2	1.11	3.9790337
5eq1	4.68	3.9543314
5enf	3.57	3.5160036
5j9f	7.23	6.1616907
5ef8	8.85	7.86619
4zyq	8.01	6.782425
6dvo	7.22	7.9690876
5y80	8.79	7.740947
5zo8	8.2	7.337985
5eg4	7.68	6.63748
5itd	6.58	9.444569
4yec	7.6	6.150235
5ehe	8.32	8.436047
5ew9	11.0	8.136052
5ivn	8.85	7.4677277
5ork	3.63	5.769299
6baw	5.38	7.397373
6cco	7.29	5.7976723
5llm	5.35	6.9745035
6mj7	2.82	3.349492
5ia4	7.28	8.684664
4zsl	5.0	5.095276
6bsk	6.92	7.972331
5flo	3.15	4.268701
5ul1	6.64	6.997137
5tex	6.4	7.213972
5km3	4.6	4.0413904
5fe6	2.16	4.2463827
5k0f	6.07	6.5476522
5orz	3.36	4.495596
6gzd	8.01	8.248163
5ia3	7.34	7.4788513
5v8h	4.11	5.701409
5pzm	5.96	8.0359125
5hz6	7.8	6.9624033
6bnk	6.99	7.771274
6b41	8.48	7.638461
5lmk	7.43	6.9838877
5dqf	3.6	5.2567415
5h9q	4.42	5.084756
5fao	7.96	8.055539
5t54	9.06	3.7652829
5ufo	7.43	8.74049
5kdf	3.27	4.7108045
5hls	7.41	6.595867
5ur1	8.97	8.128393
5vrp	8.89	7.6370955
5jgd	7.96	7.957825
5l01	7.48	8.707672
6fby	5.03	6.899231
5kzq	8.28	6.088175
5nkb	9.12	8.302599
5vjn	5.06	4.111508
5yco	4.59	5.5216074
5u2f	6.71	5.791183
5w5s	7.77	6.3247857
4z7o	5.04	5.0365114
6eab	6.37	8.368713
5o91	6.46	7.735843
5web	8.0	6.460166
4zcs	4.33	6.0620203
5i0b	5.06	5.2706213
5i2z	7.14	7.6009398
6c28	4.17	5.903281
5nxi	6.66	7.346807
5tb6	5.82	5.1123543
5yc1	4.34	6.2756147
5u5k	4.02	5.222569
6f9u	5.13	7.1661925
6ce2	6.3	8.062081
6cbh	6.29	6.4022303
5j18	9.15	5.2385626
5dx3	7.41	6.0289307
6ma4	7.35	7.3802404
5i25	3.49	5.142293
5cs6	3.2	5.5738907
6hqy	6.44	6.0792217
5ho7	4.77	6.3823767
5h9r	6.08	5.448087
5ntt	5.75	7.147327
5y6k	6.07	4.4596395
5q0i	4.25	7.230191
5a5d	8.0	3.8295274
5dtk	4.3	5.012336
6gxw	3.36	7.1635838
5d3s	5.89	6.4589033
6b1e	7.47	8.016521
6fh6	3.0	4.545781
6c7e	8.55	7.447435
5fqr	7.59	7.9358654
6f6r	8.25	7.494466
5elv	6.8	6.42885
5he7	8.3	7.7928586
5wg4	7.0	7.716456
5his	4.71	4.633583
5zmq	4.74	6.1218195
5i83	5.39	6.318034
6hx5	5.66	4.0290604
4z0u	5.7	5.8363886
5oq6	7.56	7.9413805
4pl6	3.1	4.979207
6afg	4.86	3.8242307
5dtm	4.3	5.708736
4qms	5.13	6.5756598
5lax	5.4	6.516902
6f34	4.94	5.5406284
5m25	8.19	6.6326194
5zc5	7.06	6.805669
5tco	8.19	8.345223
6axq	4.0	3.6797175
5jq7	4.8	5.9508486
5mnr	5.46	7.0362883
5nho	9.52	8.813175
5svx	6.19	5.5971894
5ts0	7.8	6.523901
4r6e	7.78	8.295045
5twl	7.98	8.845968
6dgt	7.38	9.680309
6bh0	6.66	7.7808976
5u5h	5.89	6.9603477
5a3n	7.72	5.935905
5a1f	4.61	4.943013
5w0f	7.8	6.558654
5dtw	5.46	7.2761054
5qa9	3.64	4.0948024
6axl	7.11	4.4677267
6mv3	3.33	5.7659063
5vp9	8.99	8.750357
5ix1	6.31	5.7962227
5n4t	5.97	5.4677415
5wzv	6.68	6.6085596
4zy1	8.14	7.140477
6afi	6.2	4.184495
6ckc	8.22	6.756894
5h6v	6.68	6.0400715
6h33	9.22	7.878293
5ewj	6.89	5.9663444
5ku3	4.89	5.2118063
5kab	4.68	4.5566673
5hyq	6.82	7.3163733
6bh3	4.92	6.723415
5f5z	7.07	6.600123
5xij	7.3	5.8154125
6g22	7.56	5.7422867
6ej3	5.93	7.1102257
4zam	7.96	9.59775
5zaj	7.38	6.008847
5i1q	7.92	5.805194
5jpt	4.6	5.9311
4yx4	5.97	6.334964
5dp5	4.73	5.8490853
5jt2	7.47	11.42159
6dh6	9.93	9.655059
6gbx	7.7	7.154766
5glu	4.02	3.0977821
5lsh	3.39	4.3432875
5yto	4.48	4.6581807
6f2n	6.7	6.300318
5owf	5.8	6.2782927
5mkr	4.77	5.3773665
6es0	5.65	8.861071
5kbq	7.0	8.221319
6g0q	4.61	5.309422
5yvt	3.96	4.978488
6br3	8.72	8.148787
5x4m	2.92	2.334581
5ef7	9.0	5.647435
6asz	4.72	5.138239
5mql	5.85	7.089255
5wic	4.64	2.6993103
6fgq	7.85	8.091938
6f05	4.47	4.603044
5jlz	5.82	5.6564302
5dg6	5.07	7.4358788
5a3t	8.4	5.9927125
5uov	10.6	11.265909
5lny	7.38	6.8629613
5gtr	7.17	5.8886733
6h7l	8.97	6.4703283
5g3m	5.66	4.9274683
6ee2	6.71	7.704203
5cgv	6.47	7.0783834
5jnl	6.57	7.654314
5gty	7.72	7.753931
6fni	8.22	8.899095
5wa8	6.23	5.37809
5os2	2.74	4.4629717
6chh	5.57	8.027969
6h38	8.11	8.568017
5w5j	5.82	6.4134684
5d1n	5.57	4.90819
5z95	6.55	5.6763115
5ads	5.67	7.6714296
5dp9	6.08	6.8080187
6e4w	6.7	6.1976433
5t8q	4.16	5.481954
5m9w	2.24	5.63501
6dj2	8.12	10.478785
5wzr	7.29	4.5915594
5vcz	6.35	8.520974
5g3n	7.92	7.2156544
6g4z	9.77	8.17273
5vd1	6.0	8.139862
5wzw	5.91	5.861162
6an1	5.35	6.169669
5qb0	3.8	3.2126007
6dcy	5.46	5.0256586
6fnf	7.89	9.185124
5x27	9.4	7.918756
6g47	2.18	4.0022144
6aud	6.22	7.7632017
5yea	8.3	7.017975
5ygf	6.21	7.5112276
5etm	5.41	5.0798006
6g85	5.21	5.257166
5a3w	5.82	5.8052893
5nkn	9.92	6.6572347
5d45	6.92	7.3754387
5z7j	6.6	6.918417
5fyq	5.89	5.7028875
6q73	6.9	7.266126
6g33	8.15	5.360071
5f20	7.52	7.755969
5vnd	6.49	8.9375
5hvt	7.26	5.5974083
5kzi	10.0	9.375307
5w73	6.3	7.0727053
5toz	9.46	6.19059
5nya	6.38	6.513216
5hmy	6.3	5.6012163
5lub	6.15	3.1786447
5k32	8.8	7.6069183
5o4s	5.47	6.3955355
4y5i	3.52	5.4151793
5fat	6.96	6.9963956
5tfx	7.22	8.063311
5hmk	7.4	6.8329725
6gjy	3.0	3.464044
5hln	11.52	8.269518
5fso	6.09	3.6414073
5e2k	8.03	7.527835
6afj	6.28	4.85388
6gnm	4.26	5.5772877
5y8c	6.8	5.3628173
5aqt	3.51	4.323387
5icy	5.06	5.6091943
5w0e	9.03	7.568779
5u2e	6.56	6.0881147
5db1	7.66	7.9728985
6b67	5.05	7.671542
5ufi	8.4	7.322576
6fu4	6.19	6.751951
5e3g	4.3	4.17404
6hrq	7.09	7.8299575
4ui6	7.06	7.6604996
6css	7.6	6.4827003
5tt3	6.71	7.79439
5nin	7.12	7.6353054
5ov9	5.66	4.2459145
5tol	7.48	6.9023814
5nwk	6.57	7.0857067
5oh4	4.55	4.461525
5t19	4.49	4.9682775
4v0i	6.33	7.1240706
5edd	5.24	4.862558
5llp	9.24	8.680507
6biv	6.52	6.031987
5ows	8.0	7.3243556
5j31	6.51	6.479677
5f04	4.0	6.3349257
5ug9	8.1	8.055177
6b7b	2.89	3.7422752
4ux9	5.1	5.727663
5gsa	7.09	7.1929064
5ut6	4.24	5.3853865
5ogk	5.11	4.887308
5dhq	5.7	5.29052
6cyc	7.85	6.0864525
6bu0	5.96	6.5007443
6cmj	8.3	8.236389
5ivj	7.34	7.76474
5f4p	7.33	6.6110783
6g34	8.24	6.1478176
5ttg	7.34	6.3642673
5edu	8.66	6.7650337
5i13	5.08	5.537894
5o07	7.47	7.262311
5f1l	7.68	7.2733684
5wlv	8.52	7.2516804
6fel	6.4	5.330456
6er3	3.24	3.462181
4y4g	2.0	3.8238506
5jzs	3.27	4.5607376
5k13	8.74	8.37015
5ytu	4.92	4.1845746
5dw2	5.84	4.0667324
5mk3	4.05	5.6055107
5tur	6.05	7.1285963
5vqe	1.49	5.4598227
5f02	7.44	8.345963
5tzz	7.85	7.8317256
5qaa	3.91	3.5285125
5cu4	6.49	7.4358597
6eiz	6.22	6.645485
4zfi	6.3	6.1460433
5uch	6.01	7.084188
5aqk	3.65	6.438699
6mim	5.7	4.8180847
5nw7	5.77	5.662877
6e4a	7.36	6.585752
5u6j	7.64	6.560751
5w44	6.44	6.594127
5nqe	6.15	6.9723186
4yk6	5.7	6.9027696
4muf	6.34	6.277342
6h7n	8.46	5.959219
6ge7	6.06	6.5856395
4yhz	7.96	6.326648
6b8u	9.7	8.363276
6bhe	4.62	6.5578566
5bqi	9.05	6.0877585
6fi1	2.15	3.4645157
5llg	11.13	8.229727
5a9u	10.1	10.35247
6dh0	10.59	9.8601885
5jap	6.64	6.084258
5h5q	5.74	5.5714664
4und	8.96	8.33683
6bvb	6.71	6.206607
5ke0	9.7	8.10706
5hn0	3.7	4.5511484
5vb7	6.72	7.939657
4wcf	4.28	4.6964006
4y3y	2.35	4.127905
5jhk	4.64	3.6390927
6g4y	8.82	7.6482787
5uiu	9.7	7.742112
6gnr	5.44	5.72247
6fod	8.15	8.231382
5y1u	5.12	5.9512267
5i0l	7.74	7.210373
6e2m	5.66	6.948674
5qik	7.66	8.915172
6h8s	4.42	3.815507
5sxm	8.54	6.523473
5nme	7.09	5.4806104
5w5o	8.1	7.829605
6ezg	7.69	8.316307
6bbv	6.1	7.7249827
6g35	7.76	6.1241884
5hd0	8.4	8.864922
6b2c	7.03	6.5827193
6d1m	8.2	8.070362
5ksx	5.43	5.6902742
5m4i	7.89	7.7516336
5fnq	3.0	3.4636388
6hke	7.68	3.5254004
5f61	7.46	6.612813
4u68	4.31	5.1760793
6er4	2.77	4.0299067
5y0x	5.11	5.8772273
5eud	6.82	7.5416293
6cwh	7.54	5.4636602
5usf	9.16	6.755515
5j5t	6.96	6.653471
5jq5	5.63	7.4675303
4z0f	5.77	6.574353
5yft	5.0	4.793796
5z89	6.71	5.389942
6g91	5.49	4.6015024
6hu2	5.9	6.0984993
5ou3	6.21	6.973692
5jq8	5.7	7.7355113
5ya5	6.72	8.005843
5izj	11.52	7.255784
5he1	6.55	7.6514697
5ldp	4.17	4.6159697
5wxp	3.35	6.581255
5ih6	5.6	6.53664
5mnc	1.31	2.9925203
5fsy	5.89	5.717493
6c7b	5.82	6.3005743
5i88	6.6	6.271511
5ofx	3.96	2.8817616
5ey8	6.31	6.294938
6ax1	9.42	6.246996
5j9z	7.8	7.1262846
5fsx	2.72	4.5337625
6g6z	6.66	5.6056385
6ej2	7.8	6.9556313
5w1e	5.24	4.0196385
5ewa	4.82	5.754498
5ot9	4.07	6.8414035
5uy8	8.3	7.8562617
5nps	5.89	6.729578
5dtq	3.86	5.806633
5uzj	6.78	6.724882
6b7h	9.03	6.7220397
5drc	5.98	5.4703465
6b5a	7.94	8.180794
5m44	7.4	5.2329855
6hlz	7.33	4.66107
5myo	10.53	6.8243313
5n93	8.66	7.4971466
4zt2	8.0	7.9307065
5mrm	5.03	5.6881227
5eb3	1.45	4.4870596
5iql	4.56	4.6546845
6frf	7.4	6.269906
5vsb	5.12	6.5574994
5i58	6.92	6.7667537
5aab	9.06	8.91289
5g2n	7.03	8.843758
5hz5	7.07	7.4130287
6gon	5.67	6.5347147
5laq	9.2	8.025999
4k1e	8.44	7.0710526
5y6d	7.26	6.1206794
5l8y	6.4	7.607978
5jjr	7.8	6.618552
5mwh	5.74	6.843268
5nk7	6.33	7.614035
5c7n	6.57	6.631813
5lj1	4.5	6.777418
5o4y	8.15	7.91807
6b7f	3.87	5.1763945
6glb	6.89	8.095718
2n14	5.33	5.6529717
5vlk	5.26	6.572541
5y5t	6.68	7.7866
5zk3	8.74	6.906294
5dnu	4.11	4.6213574
6db4	7.31	8.143327
5ufp	7.37	7.50768
5thi	3.61	3.8502355
5y8w	6.64	4.887789
5lmb	7.8	7.4518332
5a6a	7.22	5.8675094
5yij	3.42	6.1245146
5xyz	8.1	6.557858
5igl	7.37	6.581967
5tp0	5.44	4.2318625
5dex	7.65	5.008214
5vee	6.11	8.123358
5etf	3.79	5.9388037
6f8g	4.18	5.24347
6g2a	3.79	7.0808125
5nq5	5.0	7.0937567
5w14	7.34	7.613825
6fug	4.3	6.5805907
5usq	7.0	8.583879
4ui4	7.35	7.2491302
5vwk	5.48	5.867181
6dqa	6.44	6.7145114
5l4e	4.61	4.774706
5doh	7.49	7.7590075
5tzy	8.7	7.5034933
6e4f	9.07	8.450092
5j74	8.72	6.777647
6acb	9.41	9.004265
5kks	8.7	8.206947
5t2b	8.3	7.725622
5etn	5.37	5.1672964
5td2	8.66	7.771886
5yqn	4.03	8.236664
5one	7.28	8.634228
5eqq	8.17	8.0042925
5kap	4.23	4.4414816
5b25	10.24	9.222989
5n69	6.54	7.8115115
5umx	5.96	6.2512817
5kj0	6.89	6.946726
5o4f	6.68	6.422661
6cjw	5.74	4.8793793
5n8j	5.54	5.7000456
6dcz	7.17	4.8158073
6evr	8.06	7.2670617
4xwk	4.63	5.5324965
5wfz	8.0	6.506504
5nzo	2.24	3.7141838
5fl0	6.46	6.3950677
6ep4	5.35	4.942479
5huw	6.23	7.1697607
6dif	10.72	10.259179
5f94	8.47	7.0360594
5u0f	5.47	5.2821255
5unp	10.02	7.7284904
5d29	7.01	6.5671854
5nka	5.46	7.3040576
5gnk	8.28	7.202737
6dh3	11.3	10.214537
5mih	4.19	5.834543
5u6d	8.59	7.00519
5hu1	8.66	8.312685
5ftg	6.15	6.397681
5twh	6.55	4.797134
5uir	7.14	7.13315
5vm0	8.8	6.46026
5fsl	4.62	4.4161673
6g1v	7.23	7.5618143
5bnm	4.82	5.7239985
5el9	7.64	6.778782
6bmx	4.72	6.2299404
5nee	10.7	8.261624
5i9y	8.55	8.1229515
5l2s	7.08	8.831316
5th7	5.16	8.438071
6emu	5.03	6.0556016
4ysi	5.7	6.0618124
4uff	7.96	7.5663643
6g46	3.73	5.8746405
5qim	11.22	7.7919073
5kq5	8.05	8.83008
6ds0	8.66	7.971526
6bm5	5.84	4.3533907
5fqt	6.8	7.3978705
5n0d	8.48	8.12734
5adt	5.65	7.344678
4zx8	7.1	6.594559
5kz0	7.66	8.43853
6g1w	8.14	9.773354
5cj6	8.69	7.4777045
6f8t	5.15	6.4002776
5xpn	6.99	9.774397
5sy2	4.96	6.5962954
6g92	4.12	4.3230352
5yjf	5.74	5.34021
5he2	6.89	7.7221956
5mk9	4.42	4.8578353
5emb	5.2	5.3519917
5xo7	6.36	7.6331644
6ela	7.59	8.121727
5xag	5.46	7.0423284
5ant	6.36	6.936329
5d7x	4.82	5.3514833
4x2i	6.46	7.106558
4zcw	7.37	8.858612
5dry	7.7	7.477955
5nz2	5.03	4.8752947
5jzb	3.39	5.1733236
5qa5	3.52	3.8065472
6dkg	8.59	7.34494
5wbf	3.81	3.0367892
5kkr	6.92	7.068816
5xyx	4.84	5.279753
5nk3	7.42	7.53728
4uuh	7.77	7.8667574
6f55	4.16	3.9066913
5wlo	10.82	10.108018
5u0g	4.58	5.5143833
5a6k	5.95	5.8130894
5enj	2.3	4.4064336
5f3g	6.9	7.901697
5tkk	8.28	7.338639
5vqz	6.39	9.021288
5eek	9.1	7.8966455
5ktu	6.21	5.32883
5qar	3.77	4.7358274
5acb	6.8	7.9125
5ofu	4.2	4.9281483
5jyo	8.52	6.35104
6cck	7.43	7.6170344
5gvm	6.73	7.711604
5km2	4.41	4.759761
6eqm	7.96	7.580181
5o3q	5.68	4.444811
5hda	5.13	5.1334896
5wgp	5.62	5.642535
5j27	6.74	7.413022
5mte	6.78	7.2553782
5o9p	5.09	6.225502
5n34	4.63	6.25681
5a3q	8.6	7.6316333
5d0r	6.37	6.468281
6bhv	5.23	6.533165
5ta4	7.62	6.3701773
5tl9	9.0	6.318466
5yia	5.52	7.952385
5nvx	7.05	5.9880667
5n7v	8.77	7.6847134
5epn	8.66	8.955645
5xof	4.01	4.4056926
5if6	7.23	7.0828576
6gjr	3.74	4.555212
5l96	3.3	5.1254954
5tpx	6.55	7.260992
6fil	5.85	7.666056
5dht	6.0	5.2864304
5evb	5.0	5.911599
5t36	7.37	5.432844
5d25	6.3	6.108886
6b96	7.84	6.2970743
5tbe	8.97	10.038981
5q1i	6.24	7.0173826
5mod	3.52	4.5205083
6bh8	5.12	6.092121
5a4q	5.54	4.4818115
5ni8	7.7	7.987606
6azl	4.93	5.895282
6czv	6.64	6.3366756
5b5o	5.72	6.027802
6e83	4.54	3.9578574
5myk	9.0	6.708131
5o5f	4.3	5.959296
5epk	5.74	5.9170074
5wp5	5.34	5.155178
5jy0	5.55	5.8118143
6fu5	7.5	8.207552
5q0p	7.41	7.410595
5z99	6.88	4.2263956
6cn5	7.7	8.698456
6g93	7.96	8.360096
5w8i	6.82	5.2318897
5sxk	4.7	2.2649722
5yjy	6.94	4.347616
5u4c	6.0	5.21817
6ey7	4.3	4.9640064
5uig	7.95	6.6790595
6aak	9.15	7.596998
6h7k	9.31	7.3256416
5jss	6.45	6.616023
6g3o	9.24	7.1688566
5c87	3.7	3.7548385
4qmy	8.4	7.5170336
5tg5	4.01	4.209098
5h21	5.19	5.4278765
5kx8	7.42	7.336248
5u0y	6.08	5.1882877
6evq	2.0	4.296011
5eue	6.77	6.2335844
5u7i	7.18	8.099815
6eil	5.55	5.959503
5hm0	6.36	5.7664204
5vcx	5.55	7.1910024
6g1u	5.61	6.4872265
5l17	9.3	8.000206
6bw2	7.68	7.051874
5qax	3.8	4.148246
2n9x	6.4	5.8455935
5eob	9.62	8.196522
5moo	1.31	2.8705657
4zx3	7.19	5.0172424
5uuu	7.74	7.191557
5v8j	5.57	5.6165094
6ayn	5.04	6.8184104
5hjb	5.68	5.0266676
5ti6	4.68	5.388706
5hvy	7.76	7.0596385
5uwj	5.7	6.024824
5hg7	8.4	7.643175
5f37	5.77	4.867778
5zz2	8.85	8.817446
5aa9	8.19	9.560276
5mwg	5.77	6.4357
5orx	3.51	4.640643
5ty1	5.21	4.6070414
6cz4	7.12	7.1757975
5sz6	7.0	7.7600956
5kjk	7.92	7.9363513
5tbm	7.31	7.374483
5izu	7.27	7.786069
6g8m	5.38	6.7645216
6bbx	6.67	7.3549747
6bfa	9.0	7.5209513
5ipc	4.89	5.9064207
5fbo	9.51	9.2074795
5jmx	5.09	5.172985
6b5o	8.33	5.7668366
5cu2	4.24	4.2192583
5g46	2.6	3.558239
6fi5	5.52	7.5041738
6cwi	7.54	5.4883614
5fp0	7.77	7.6903467
5x26	8.3	7.8105974
5h5r	6.21	5.8939323
5tku	9.8	9.863897
6equ	6.38	8.06406
6do4	7.68	5.6088953
5mes	6.47	6.5538826
5nr8	6.76	9.239876
5xpl	7.7	9.998703
4r06	6.29	8.247675
5t8p	5.89	5.3504424
6f3g	7.16	6.888296
5ne3	7.84	7.433485
5uiq	4.26	3.7670283
5yy4	6.43	6.083234
6czi	6.25	6.8639975
5jur	8.52	7.573346
5wii	4.49	2.3154354
5hi7	7.85	6.87683
5vc3	7.11	8.275141
6h7y	9.46	8.52291
6cf6	5.24	5.4082613
5sz5	7.7	7.923412
6dzq	7.37	5.362874
5v1b	7.47	6.550272
5ewz	6.34	5.6981
5twx	7.52	6.3326826
5w3i	5.8	5.5748177
6exs	3.44	5.1946707
4py2	6.57	6.6923914
5t1m	5.82	6.4370356
5g57	8.4	8.334007
5anw	8.52	7.0998383
6eed	6.09	7.362013
5vwi	4.84	5.7576847
5xs2	8.3	6.17268
5wle	5.72	5.8899703
5e28	7.91	7.260282
5ncy	9.4	7.2734165
5wip	4.71	2.7136135
5h1v	4.0	5.1932707
5tq5	7.23	8.549829
6bir	7.52	5.9932055
4yh4	4.59	6.783886
6di0	5.22	4.5740385
5tqs	5.86	6.5389614
5jfp	9.32	10.744286
5v40	5.8	7.151084
5iyy	4.77	3.5808198
5i9i	7.3	8.394228
6c0n	8.37	9.4934635
5y97	3.6	2.9594202
5lli	7.05	6.0609965
6eqx	10.47	6.8981647
5m4u	4.89	7.0278425
5jv2	4.0	4.303631
5g5v	6.7	7.0443735
5hu9	7.62	7.8317323
5kva	5.14	6.020502
5zzw	5.51	5.293274
5m7t	5.41	6.7376494
6ffn	8.22	7.04548
5e8z	5.91	8.176761
5usy	7.51	7.4411335
5vb5	6.46	7.791027
5a0b	8.3	6.961044
5lwe	9.96	7.648549
6aam	8.32	7.825604
5fpi	4.14	5.3822436
6m8y	6.38	4.9875307
6dqb	6.49	7.1971064
5u9i	7.31	5.7837753
5j0d	6.87	5.5488663
5l8t	3.55	5.625783
5adq	5.7	7.849489
5cst	6.96	4.7720537
5nx2	8.49	10.416433
5x4p	5.03	2.2392907
5neb	7.77	6.8891287
5v0n	7.17	8.018531
5u14	5.34	6.772768
6ced	5.82	4.832319
5kat	4.1	5.3891954
5t6f	5.8	6.9332914
5ygd	7.27	6.362154
5t2y	5.66	5.7898183
5y62	1.74	4.5695777
5he0	6.82	7.802369
5j75	6.82	5.872251
5uvc	8.21	6.0037184
6b5m	12.0	6.8637047
6b5q	8.24	8.777746
5y2f	5.15	5.2711287
5lyy	4.85	4.845587
6cqz	9.64	4.137659
5aan	4.15	5.3356214
5a09	8.46	7.2215548
4lqg	8.89	9.517523
5wej	4.82	5.6411495
5tqe	6.72	8.278685
5v3y	6.72	7.162772
5a3s	8.68	6.9239254
5yba	4.77	5.3450894
5q17	5.25	6.7507963
5sz3	8.6	7.856776
5orh	4.39	3.9506698
5t8j	9.0	7.1149535
5qil	11.52	7.7422533
5x74	8.64	9.326385
5oqu	3.61	5.521517
5vse	5.97	7.12336
5ivy	6.44	6.382687
6gi6	6.71	7.103533
4m7x	4.8	5.5123563
5f3i	7.1	6.4678197
5o22	8.0	6.119393
5uac	8.3	6.813568
5lsx	5.92	7.528322
5xhz	6.49	4.2421527
6c4g	8.3	8.467558
5lgn	5.54	6.4442186
6at0	4.04	5.168262
5llc	9.52	8.758678
6e9l	6.04	6.694733
5zz4	9.17	8.357478
[truncated: 2,359 more rows]
