# Supplementary material for: An electron-density point-cloud framework for robust protein-ligand interaction prediction
Source: Nat Commun. 2026 Jun 11;17:7424. doi: 10.1038/s41467-026-74196-5 (PMC13408660; doi:10.1038/s41467-026-74196-5)
Supplement: Supplementary file 5 — Source Data [file 41467_2026_74196_MOESM5_ESM.zip › Source Data_rev/figure4/e/angles=165/2013.csv]

key	true	pred
1ps3	2.28	6.220968
3d4z	4.89	5.453121
3ejr	8.57	8.083284
3l7b	2.4	3.0858638
3g2n	4.09	4.342642
3ebp	5.91	5.410527
2w66	4.05	4.5596037
2wca	5.6	6.2173147
2vvn	7.3	6.2091193
1gpk	5.37	5.8553495
1h23	8.35	8.439696
1e66	9.89	7.733678
3gnw	9.1	7.083756
3f3a	4.19	5.305647
3f3c	6.02	5.252659
3f3e	7.7	7.1593533
2wbg	4.45	6.0029645
2j78	6.42	5.356723
2cet	8.02	8.117579
3udh	2.85	3.552929
4djv	6.72	7.235956
4gid	10.77	8.26486
1r5y	6.46	6.7186484
3ge7	8.7	8.270098
3e93	8.85	7.6136966
1q8t	4.76	5.484421
1q8u	5.96	6.9597607
3ag9	8.05	7.761413
2v00	3.66	3.915652
3pww	7.32	7.2160063
3uri	9.0	6.981734
2hb1	3.8	4.5846186
2qbr	6.33	6.604905
2qbp	8.4	7.44388
3fcq	2.77	4.1880226
4tmn	10.17	7.4753213
3pxf	4.43	4.8012943
2xnb	6.83	7.892068
2fvd	8.52	7.0812373
3ivg	4.3	6.479349
3coy	6.02	6.365427
3mss	4.66	5.2483635
3k5v	6.3	6.1746774
2v7a	8.3	7.621233
2brb	4.86	5.565572
3jvs	6.54	5.3569026
1nvq	8.25	8.426529
3acw	4.76	6.0390415
2zcr	6.87	6.547929
2zcq	8.82	6.8282843
1bcu	3.28	3.8442788
1oyt	7.24	6.747221
3utu	10.92	10.032497
3u9q	4.38	4.6470947
2yfe	6.63	6.6836214
2p4y	9.0	8.1581
3uo4	6.52	7.4785643
2wtv	8.74	8.651892
3myg	10.7	8.2438965
3kgp	2.57	2.533679
1o5b	5.77	6.1551695
1sqa	9.21	8.159369
3kwa	4.08	4.1686134
2weg	6.5	6.8182783
3dd0	9.0	9.214179
2xdl	3.1	5.837168
1yc1	6.17	7.47875
2yki	9.46	6.9138317
1p1q	4.89	7.3858695
3g2z	2.36	3.6630487
4de2	4.12	5.17981
4de1	5.96	5.2740846
1vso	4.72	6.1448574
3gbb	6.9	7.146865
3fv1	9.3	8.953678
2y5h	5.79	7.158449
2xbv	8.43	8.636703
1mq6	11.15	9.011243
1uto	2.27	2.3958244
3gy4	5.1	4.5497065
1o3f	7.96	7.518508
2yge	5.06	5.9383283
2iwx	6.68	5.7966127
2vw5	8.52	6.4619446
2ymd	3.16	6.450223
2xys	7.42	7.01182
2x00	11.33	9.297551
3ozt	4.13	6.344388
3oe5	6.88	6.768734
3nw9	9.0	7.4851165
3n7a	3.7	4.1514945
3n86	5.64	5.5418015
2xb8	7.59	6.9302025
3ao4	2.07	3.6008668
3zsx	3.28	3.246323
3zso	5.12	4.0860744
3ueu	5.24	5.789309
3uex	6.92	6.70072
3lka	2.82	5.536787
3ehy	5.85	7.0303993
3dxg	2.4	3.043107
1w4o	5.22	4.0869837
1u1b	7.8	6.091321
1a30	4.3	6.2999983
1z95	7.12	9.192589
3b68	8.4	9.409454
3g0w	9.52	8.567866
