# Supplementary material for: An electron-density point-cloud framework for robust protein-ligand interaction prediction
Source: Nat Commun. 2026 Jun 11;17:7424. doi: 10.1038/s41467-026-74196-5 (PMC13408660; doi:10.1038/s41467-026-74196-5)
Supplement: Supplementary file 5 — Source Data [file 41467_2026_74196_MOESM5_ESM.zip › Source Data_rev/figure4/e/angles=165/2016.csv]

key	true	pred
4llx	2.89	3.7529602
5c28	5.66	5.171002
3uuo	7.96	6.9452915
3ui7	9.0	7.386984
5c2h	11.09	9.300753
2v00	3.66	3.9230578
3wz8	5.82	5.2524137
3pww	7.32	7.2183065
3prs	7.82	8.817436
3uri	9.0	7.0099125
4m0z	5.19	6.357747
4m0y	6.46	6.12603
3qgy	7.8	7.1830297
4qd6	8.64	7.509897
4rfm	10.05	8.373079
4cr9	4.1	4.167474
4cra	7.22	7.0458117
4x6p	8.3	9.11595
4crc	8.72	8.496973
4ty7	9.52	7.883025
5aba	2.98	4.401723
5a7b	3.57	4.909051
4agn	3.97	4.5559936
4agp	4.69	4.923852
4agq	5.01	5.7575636
3bgz	6.26	6.585874
3jya	6.89	6.2109766
2c3i	7.6	7.244706
4k18	8.96	7.769519
5dwr	11.22	10.520662
3mss	4.66	5.2521334
3k5v	6.3	6.16762
3pyy	6.86	6.2325263
2v7a	8.3	7.6373463
4twp	10.0	7.382452
3wtj	6.53	7.173361
3zdg	7.1	5.755635
3u8k	8.66	6.424047
4qac	9.4	9.426582
3u8n	10.17	8.1350565
1a30	4.3	6.299417
2qnq	6.11	6.3460054
1g2k	7.96	7.825091
1eby	9.7	9.117672
3o9i	11.82	11.640412
4lzs	4.8	4.829858
3u5j	5.61	6.1696553
4wiv	6.26	5.90048
4ogj	6.79	5.5527053
3p5o	7.3	7.0139904
1ps3	2.28	6.2018437
3dx1	3.58	6.017927
3d4z	4.89	5.433026
3dx2	6.82	7.079824
3ejr	8.57	8.102612
3l7b	2.4	3.2878065
4eky	3.52	4.622465
3g2n	4.09	4.360071
3syr	5.1	4.369017
3ebp	5.91	5.3982725
2w66	4.05	4.552365
2w4x	4.85	4.1530123
2wca	5.6	6.2002273
2xj7	6.66	5.3250694
2vvn	7.3	6.20866
3aru	3.22	4.333293
3arv	5.64	5.930814
3ary	6.0	5.513684
3arq	6.4	6.728651
3arp	7.15	6.5209923
4ih5	4.11	5.3627424
4ih7	5.24	5.576355
3cj4	6.51	5.5461426
4eo8	8.15	8.414318
3gnw	9.1	7.093933
1gpk	5.37	5.859044
1gpn	6.48	7.500556
1h23	8.35	8.29817
1h22	9.1	7.4779024
1e66	9.89	7.7329082
3f3a	4.19	5.246773
3f3c	6.02	5.2295556
4mme	6.5	6.6032715
3f3d	7.16	6.091426
3f3e	7.7	7.170279
2wbg	4.45	5.9845324
2cbv	5.48	5.3810444
2j78	6.42	5.355365
2j7h	7.19	7.5473757
2cet	8.02	8.12035
3udh	2.85	3.5597503
3rsx	4.41	4.8337965
4djv	6.72	7.2407227
2vkm	8.74	8.689693
4gid	10.77	8.278894
4jfs	5.27	6.1086645
4j28	5.7	6.3780785
2wvt	6.12	5.761056
2xii	7.2	8.721661
4pcs	7.85	6.0089884
3rr4	4.55	6.4808216
1s38	5.15	6.221618
1r5y	6.46	6.718812
3gc5	7.26	7.0781145
3ge7	8.7	8.237999
4dli	5.62	6.039695
2zb1	6.32	7.8032627
4f9w	6.94	6.749651
3e92	8.0	8.368631
3e93	8.85	7.617401
4owm	2.96	3.9934077
3twp	3.92	4.490572
3r88	4.82	3.659132
4gkm	5.17	5.437253
3qqs	5.82	5.14573
3gv9	2.12	3.560186
3gr2	2.52	3.6894145
4kz6	3.1	3.784012
4jxs	4.74	4.373666
2r9w	5.1	5.0122156
2hb1	3.8	4.580124
1bzc	4.92	6.0073586
2qbr	6.33	6.6072097
2qbq	7.44	6.7255783
2qbp	8.4	7.4360447
1q8t	4.76	5.488654
1ydr	5.52	5.874296
1q8u	5.96	6.958555
1ydt	7.32	6.029482
3ag9	8.05	7.7458487
3fcq	2.77	4.180255
1z9g	5.64	5.7756243
1qf1	7.32	6.320108
5tmn	8.04	6.892864
4tmn	10.17	7.4722905
4ddk	2.29	3.2265916
4ddh	3.32	3.8736725
3ivg	4.3	6.462574
3coz	5.57	6.0222635
3coy	6.02	6.365959
3pxf	4.43	4.7956495
4eor	6.3	6.808268
2xnb	6.83	7.9009504
1pxn	7.15	6.9550323
2fvd	8.52	7.0554914
4k77	6.63	5.639825
4e5w	7.66	7.434103
4ivb	8.72	8.012196
4ivd	9.52	9.190915
4ivc	10.0	8.949888
4f09	6.7	7.406536
4gfm	7.22	6.6477156
4hge	7.92	7.2955437
4e6q	8.36	6.77939
4jia	9.22	6.712863
2brb	4.86	5.5501738
2br1	5.14	6.307557
3jvr	5.72	4.636286
3jvs	6.54	5.375345
1nvq	8.25	8.423952
3acw	4.76	6.0376616
4ea2	6.44	6.8568783
2zcr	6.87	6.525817
2zy1	7.4	6.0748796
2zcq	8.82	6.835764
1bcu	3.28	3.8445354
3bv9	5.36	6.671961
1oyt	7.24	6.7107353
2zda	8.4	7.3541265
3utu	10.92	9.981089
3u9q	4.38	4.6528845
2yfe	6.63	6.6898584
3fur	8.0	7.3362355
3b1m	8.48	5.807881
2p4y	9.0	8.150123
3uo4	6.52	7.4748745
3up2	7.4	7.4269037
3e5a	8.23	7.2229013
2wtv	8.74	8.651304
3myg	10.7	8.231783
3kgp	2.57	2.522181
1c5z	4.01	4.1970105
1o5b	5.77	6.1515512
1owh	7.4	6.747293
1sqa	9.21	8.146521
4jsz	2.3	5.308585
3kwa	4.08	4.1571007
2weg	6.5	6.823
3ryj	7.8	7.6041193
3dd0	9.0	9.216742
2xdl	3.1	5.8459187
3b27	5.16	6.9167995
1yc1	6.17	7.4631615
3rlr	7.52	8.161806
2yki	9.46	6.9095025
1z95	7.12	9.158136
3b68	8.4	9.391336
3b5r	8.77	9.636757
3b65	9.27	8.781725
3g0w	9.52	8.591072
4u4s	2.92	4.949938
1p1q	4.89	7.1606197
1syi	5.44	7.4078693
1p1n	6.8	6.131365
2al5	8.4	7.2338524
3g2z	2.36	3.6065197
3g31	2.89	3.4190588
4de2	4.12	5.1587973
4de3	5.52	4.770123
4de1	5.96	5.252928
1vso	4.72	6.1544065
4dld	5.82	6.9485703
3gbb	6.9	7.1428685
3fv2	8.11	7.707274
3fv1	9.3	8.95887
4mgd	4.69	6.400629
2qe4	7.96	7.3850536
1qkt	9.04	8.371517
2pog	9.54	7.5762024
2p15	10.3	9.027174
2y5h	5.79	7.1559668
1lpg	7.09	8.073921
2xbv	8.43	8.611718
1z6e	9.72	8.437004
1mq6	11.15	9.000914
1nc3	5.0	6.570628
1nc1	6.12	8.28093
1y6r	10.11	9.916732
4f2w	11.3	11.160611
4f3c	11.82	11.4708185
1uto	2.27	2.3913803
4abg	3.57	4.1247034
3gy4	5.1	4.549614
1k1i	6.58	7.051552
1o3f	7.96	7.5109034
2yge	5.06	5.901992
2fxs	6.06	6.132571
2iwx	6.68	5.7914476
2wer	7.05	7.3737435
2vw5	8.52	6.469801
4kzq	6.1	6.366985
4kzu	6.5	6.844736
4j21	7.41	7.2819433
4j3l	7.8	7.784649
3kr8	8.1	7.6738453
2ymd	3.16	6.4616003
2wnc	6.32	6.243284
2xys	7.42	6.9988213
2wn9	8.52	6.1144824
2x00	11.33	9.297865
3ozt	4.13	6.319882
3ozs	5.33	7.1621914
3oe5	6.88	6.769486
3oe4	7.47	6.2927814
3nw9	9.0	7.447302
3ao4	2.07	3.6005712
3zt2	2.84	3.2030063
3zsx	3.28	3.2257652
4cig	3.67	4.708706
3zso	5.12	4.068902
3n7a	3.7	4.1443753
4ciw	4.82	4.959323
3n86	5.64	5.5520477
3n76	6.85	5.452412
2xb8	7.59	6.9343357
4bkt	3.62	3.297811
4w9c	4.65	4.6396875
4w9l	5.02	6.0772967
4w9i	5.96	5.68794
4w9h	6.73	5.4555593
3nq9	4.03	5.015441
3ueu	5.24	5.777111
3uev	5.89	5.951114
3uew	6.31	6.767931
3uex	6.92	6.6774697
3lka	2.82	5.54601
3ehy	5.85	7.0326004
3tsk	7.17	8.340584
3nx7	8.1	7.81594
4gr0	9.55	8.555688
3dxg	2.4	3.0383482
3d6q	3.76	3.3449469
1w4o	5.22	4.079545
1o0h	5.92	5.182872
1u1b	7.8	6.0995436
