# Supplementary material for: An electron-density point-cloud framework for robust protein-ligand interaction prediction
Source: Nat Commun. 2026 Jun 11;17:7424. doi: 10.1038/s41467-026-74196-5 (PMC13408660; doi:10.1038/s41467-026-74196-5)
Supplement: Supplementary file 5 — Source Data [file 41467_2026_74196_MOESM5_ESM.zip › Source Data_rev/figure4/e/angles=165/2019.csv]

key	true	pred
4nxr	4.34	5.6184735
5es1	8.34	8.648346
6aom	6.2	6.7008076
6eeo	6.43	7.04932
5w7i	4.95	5.65793
5fe9	4.68	5.2215643
6bdy	5.69	4.4530716
6d6t	8.21	5.6522217
4z16	8.32	7.7732882
5j1x	5.52	3.5151715
5m4k	5.66	5.5048695
5l8c	7.0	6.5892916
5aqo	2.85	3.0508256
5aqu	2.98	5.044834
5ixf	5.52	5.7810545
5mts	7.15	6.4440246
5i2r	7.72	7.950087
5fap	8.0	7.480051
5t7s	4.1	3.4475267
5x62	6.42	6.2489433
5hbs	7.73	6.8823595
5dhp	3.85	4.599723
6fap	2.15	3.0524797
4z5w	5.81	6.668556
5mlj	8.85	6.973385
6dge	6.72	4.9571304
5ho8	5.96	6.6419234
5os8	3.98	4.666471
6dh5	11.3	11.150978
6g38	6.62	5.126092
6guh	7.59	8.042492
5cqx	5.33	8.646433
4xg7	7.49	8.114055
6ap7	5.34	7.1658344
5yji	5.3	4.9984727
5itp	5.0	6.4136596
5vil	8.82	8.339104
5ofv	1.58	4.873643
6cd8	4.71	5.4411287
5o1h	4.85	4.8107595
5ni5	8.05	7.7462587
5npf	4.24	3.1649313
6fa5	6.75	5.9457483
5nra	6.91	9.51877
5lcj	6.64	6.5211678
5ml3	9.69	9.4351845
5fut	6.45	6.5179386
6ecz	6.57	7.654738
5k03	4.74	4.5633793
6cho	6.78	7.2384195
6hf5	5.17	5.0472035
5elw	7.85	7.3592486
5tg7	4.53	4.251849
5m4f	7.89	6.7546425
6b7d	4.28	4.213159
5x79	4.92	5.7933474
5nze	6.39	7.894926
5sz0	9.1	7.705346
5d6e	4.3	7.9805045
5trs	8.0	6.6088815
5ipj	8.89	8.684399
5g43	3.7	4.4183702
5h63	5.92	5.770404
6eol	7.43	5.765757
5uv5	7.7	5.877365
5om2	4.06	6.458761
5faq	5.28	8.52632
5ezx	7.06	6.458456
5z4h	3.02	6.5293465
5u13	5.41	5.7301693
5hvs	7.15	7.3126636
5l7g	7.8	8.73398
5j7q	4.58	5.434526
5j5d	4.68	3.3599224
5fue	6.33	6.0250554
5unj	6.62	6.74015
5unh	9.46	8.5398655
5kbh	6.26	5.32244
6axp	5.07	5.936199
6eiq	6.42	5.9918475
5ey9	5.41	6.143615
5icv	5.62	6.6096053
5t9u	7.6	7.773421
5t6g	5.96	6.85697
5n24	8.92	7.377796
5xxk	8.2	7.9233627
5ekh	5.95	7.784948
5n3y	5.03	6.7431936
6f29	5.49	6.5293183
4zsj	5.64	5.557841
6gzh	8.27	8.481118
6hmg	4.94	5.061018
5duf	5.74	5.860941
5ofi	4.2	3.763136
5nhh	8.95	9.125412
5ylv	6.82	5.900523
5kez	8.15	6.8716745
5ntp	9.15	8.7116375
5nfh	7.74	8.742546
5x5o	8.3	9.518852
5h1e	7.54	5.909743
5ti3	4.36	5.3368406
6bec	4.01	7.6511583
5myn	4.52	6.9084334
5u4d	6.33	6.949747
5nzf	4.03	6.806324
6epz	7.14	5.326073
5os7	3.69	6.8637223
5vij	7.61	5.924836
5myv	7.51	6.5523424
5dh5	9.64	8.413546
6ghj	2.16	5.129182
5gmj	5.08	5.8129673
6fhu	2.64	3.8156762
4ufu	8.0	7.5244026
5wf6	7.83	8.396962
6h7b	7.48	6.598158
5xw6	4.91	6.3899364
5kly	7.21	5.474063
5yz7	4.75	5.8097887
5hor	8.22	6.423339
6b1y	7.4	6.0569744
5lpj	5.0	6.066992
6hly	7.33	4.651212
5vkm	3.55	4.5102935
5yqw	7.51	6.820686
5f1x	6.11	6.612985
4zyu	5.97	7.060354
6gh9	4.48	6.290911
5f27	4.0	5.727372
5e3d	4.02	3.849039
5fow	4.03	5.211159
5jo0	7.3	7.5966463
5hkm	7.89	7.058744
5ekx	2.03	3.3008037
5v1d	6.7	5.5102153
5a7j	5.2	3.9324195
5wvd	7.68	7.006963
5m0d	6.09	9.341831
6fnt	4.68	6.204449
5v8q	8.44	8.27635
4zx9	7.39	5.88326
5axi	3.92	5.360258
5tho	7.64	6.667989
5tdi	9.74	9.68554
5eyz	6.0	4.291479
5n1v	6.19	7.227273
6few	5.85	7.963424
6iil	6.17	7.1761303
5x9p	6.89	3.6077037
5aqf	3.78	4.947342
5wqc	8.96	6.581467
5hn9	4.3	5.771495
5u69	6.22	6.762433
6iik	4.91	6.953624
5j7s	7.3	7.043803
5mwp	7.5	7.251636
6eji	3.52	4.2526083
5sz4	9.7	7.4649525
5nyh	7.73	7.0595684
5jsj	5.4	8.886783
5o4z	6.07	5.9186926
5f1v	6.85	4.4893537
5ye9	6.45	7.3769226
5t70	3.99	7.3608794
5umw	4.23	5.97849
6ami	4.52	5.278921
5ksv	5.22	5.591797
6aol	6.27	7.458421
5iaw	4.81	5.751763
5w10	6.62	5.8243876
6h7j	8.62	5.8696985
5mwy	7.0	8.422396
5oxm	1.3	4.6641617
5eiw	2.05	4.7324705
5qah	3.84	4.0516934
5m4c	7.4	6.6513414
5t9w	5.59	8.164142
5fpk	3.55	4.4799643
5q10	5.2	7.9579315
5h1u	3.51	3.648675
5hva	7.07	4.6914873
5j19	6.6	6.1698523
5e8a	7.47	5.5239687
5fdg	6.37	6.562854
6g8n	5.84	6.616538
5tg6	4.55	4.830579
5hyx	6.55	7.33163
6fuh	3.77	6.8638334
5mo2	3.84	3.7470932
5g17	6.7	6.13601
5hk9	6.54	6.8498907
5lwd	6.24	5.915728
5ztn	8.3	6.9241076
5wfc	4.9	6.4759884
5kpm	7.82	6.91835
5ty8	5.46	3.8049421
6am8	4.89	5.4389806
5nw1	6.6	5.77572
5vex	4.63	6.4803066
5u9d	9.26	8.442648
5jmp	7.17	6.8746843
5lgq	7.05	5.610977
5tkd	8.15	7.4521265
5a4t	5.89	5.1571894
5kls	6.71	3.5928593
5d3j	5.24	6.434469
5i24	7.42	4.9098005
5j82	6.0	7.043174
5ioz	4.96	5.467979
6e2n	7.9	8.166354
6f8w	4.64	7.451775
4ui7	7.36	7.203515
5jr2	7.57	7.4518857
6gmd	3.69	6.9030075
6bw5	8.25	6.2996755
5w6o	6.28	9.373314
5ecv	6.77	5.8136168
5vl2	8.42	6.23335
5ouh	5.67	7.118259
5f2r	4.28	6.66395
5x13	5.21	5.1055145
5jog	8.24	6.592187
5uf0	3.8	4.6533194
5mqy	7.11	8.120758
5h13	4.94	7.5869145
5nar	6.3	6.9923105
5g1n	7.77	6.565694
5d26	6.09	6.4128766
6cks	7.82	7.3627653
5n53	2.55	4.8567457
5l9g	7.7	5.989869
5llo	9.4	7.916107
6eqw	10.65	7.5237474
5iw0	7.22	7.3161755
5t2i	8.7	8.033146
5eol	9.52	8.22201
5q1f	7.14	8.07378
5vlp	6.08	6.51516
5mme	5.85	5.7389455
6biz	6.57	6.6277924
5uex	8.82	7.156641
5fho	6.67	7.4634237
6bny	6.4	6.6400576
5ho6	6.69	7.3320684
5jc1	6.82	7.2918653
5zia	6.52	7.296002
6e99	6.0	7.0847845
5eq0	5.92	5.553655
5f1h	7.85	7.578121
5y8z	6.21	5.411205
5icp	8.42	7.803673
4ydf	5.1	6.5176477
5ewy	4.3	5.527177
5gmp	9.1	7.204908
6dud	6.59	8.313153
6d6u	8.21	5.321213
5hz8	6.4	6.6494884
5eie	7.64	7.367358
5t8o	6.51	6.0872035
5tr6	8.49	8.371191
5vja	6.59	5.816414
4muk	6.6	5.768139
6fim	5.85	7.925944
5i3v	7.8	7.621648
6eqv	6.62	7.619801
6dh1	10.58	10.210736
6h5w	10.8	7.807173
6b1x	7.4	8.361316
6emh	6.08	6.343981
5f3c	6.05	7.213286
5nkk	5.0	4.1145554
5ywy	7.23	6.5373054
5v8p	4.99	4.6821413
5kbg	6.11	5.2773
5j4n	4.25	4.6112733
5tuo	6.49	5.131052
5qc4	6.82	6.416015
5mft	7.47	6.725338
6ap8	5.1	6.499536
6e0q	8.1	5.7049894
5ody	8.4	5.827427
5t1k	6.28	7.065826
5uc4	6.46	8.358931
5qck	7.64	8.359615
6hjk	7.6	8.978323
5i8g	7.52	6.573273
6c0s	7.05	9.697191
5vc5	7.96	8.853097
5jf6	7.21	5.326062
5epp	4.16	4.9128456
5y7w	7.7	6.152157
6f5u	3.54	6.5207815
5k4x	6.42	3.977847
5xvg	8.05	7.9579597
5nzq	2.03	3.0542521
5czm	8.32	9.071756
5mge	4.06	4.1705
6gg5	3.65	5.0538273
5up0	6.34	7.4302177
4rqi	4.91	7.1665564
5y3n	7.1	7.6426177
5fpp	4.0	4.654029
5idn	8.59	7.825114
6f6d	4.1	7.0146003
5t6p	6.06	6.495208
5fbe	4.85	7.1145334
5cin	7.74	7.697036
5mxq	5.72	4.163527
5nn4	1.94	4.236089
5iu7	8.96	8.282545
5up3	7.9	7.554374
5o0b	4.18	4.4981112
5jqb	2.22	6.29874
5mja	6.66	6.801858
6eqp	5.96	5.2920313
5ev8	5.22	6.7593307
5qab	3.65	3.9200978
5jf4	7.19	6.399947
5o48	4.7	6.7771935
5k0t	5.78	7.500593
5i7y	7.28	6.365083
5tzx	7.28	8.461794
5heb	6.1	5.284082
5f5i	6.02	6.32337
5vgo	8.7	8.328173
5h7h	3.77	5.7315474
5mnn	3.84	4.1618166
5zag	6.97	5.672657
5ekj	6.0	6.5367775
5ul5	6.97	6.223543
5iua	8.82	7.77876
5za8	6.29	5.4855337
5ut0	5.88	6.879961
5vdo	3.3	5.6554117
5gic	6.48	8.794085
5knu	5.55	5.116885
5g5f	5.28	3.7718494
5h8e	11.2	8.3127575
5lyn	5.04	4.548826
5fsb	2.22	3.1464758
6au9	5.96	5.6414604
5yof	5.82	6.028496
4zsh	7.05	6.3142977
6f90	6.0	5.8674536
5wyx	6.66	6.1049404
5gjd	7.92	7.4939694
5olk	6.0	4.3199773
5e89	7.85	5.3680825
3x1k	3.59	5.774493
5em3	3.7	4.294192
5ko5	4.57	3.3039174
6dvn	7.85	6.5275126
5oq7	6.49	6.469661
5njx	4.15	4.629977
5tg2	5.49	7.208191
5eoc	7.52	6.8839183
5lck	8.1	6.52409
5i7x	7.28	5.8629932
5yzc	5.52	5.4548273
5hbn	4.89	4.623224
5jq9	4.65	5.9181466
6cnj	8.11	5.9581623
6f8b	5.21	4.9875393
5or9	4.06	5.0128794
6e9a	11.92	10.48183
5ek9	7.33	6.963298
5ml0	6.3	6.6211143
5wb6	10.7	10.059237
6agg	4.07	3.3818424
6b7c	5.14	4.871853
5y9l	5.72	7.382489
5epl	7.03	6.171423
6cq4	4.85	6.2917767
5wuu	6.09	5.5153875
4zyv	7.66	7.482705
6gw1	5.14	6.9344773
5kxi	7.74	6.61211
5mxf	3.59	3.191048
5qad	3.77	3.3536043
6fmp	5.64	7.2347927
5o9o	4.89	5.52281
5jjs	7.32	6.9820595
5i40	4.86	3.1167035
5h5s	5.09	6.5366354
6dq4	4.92	7.115116
5un9	7.68	5.056926
5ia1	6.28	7.590674
6dk1	7.65	6.8970942
6ay3	8.02	6.9919558
6fii	8.02	4.8166018
5j2x	7.74	6.6952662
6gr7	5.5	5.2915897
5law	7.1	7.7489986
6fbv	6.52	9.720103
5aac	8.89	8.427662
6bin	6.34	6.0437527
6b8y	9.66	8.067974
5xup	5.25	5.501855
5l4f	5.89	4.389845
5lud	3.61	2.649173
6ma5	8.1	6.9027658
5ujv	3.6	5.074103
5i38	3.42	3.209424
5t9z	7.19	7.233565
5urm	5.28	5.361827
4uja	9.05	7.3848886
5nud	7.49	5.6185575
5dyt	7.6	6.6931887
6ba7	8.15	5.2536964
5wbk	6.03	5.7203426
5d7a	7.68	7.412597
5fwj	7.89	5.8251066
5khk	6.39	7.2443695
5i9x	7.52	8.65279
5j8z	8.3	8.345533
4qna	4.64	4.337194
6bjo	6.29	6.3079314
6ay5	7.16	6.69551
5hv1	4.1	6.376932
5m57	4.92	6.732151
6bsl	9.0	7.5119963
4yxo	7.04	4.28161
5e88	7.19	5.7354302
6guk	6.15	6.9836965
5n8t	5.74	7.26661
5owl	5.92	6.78936
5org	8.4	6.36039
5ovv	4.48	6.0460005
5ugc	7.89	7.4674535
5lwm	8.87	8.434914
2n06	4.92	6.349043
6bq0	7.34	6.635304
5c4k	4.56	5.5246725
5aqv	3.43	4.8755975
6df4	7.64	6.3626566
5g2b	7.0	6.915427
5za9	6.74	6.6588097
5maj	7.46	8.861198
5nxg	8.55	7.3719454
6afl	7.0	5.518504
6ey8	5.81	6.1412416
5mhp	7.82	8.495787
4zyw	7.17	7.1751213
6gf9	6.39	6.342053
5wfm	6.52	5.8933406
5qaq	3.54	4.222456
6g9h	8.4	8.637121
5dtt	3.51	3.3905802
5kbf	8.92	7.2426033
5vd3	5.55	7.288135
5zwh	8.72	9.230835
5xyf	5.98	6.2612944
5c2o	4.55	4.8916636
5k0m	8.82	7.075488
5t66	8.43	6.2921286
5vdk	7.57	8.167456
5ldm	3.86	4.6660295
6ge0	8.68	9.242319
5j3l	4.8	5.939961
5j41	3.7	5.881131
6gg4	3.69	3.88275
6b98	4.65	4.3458066
5k8v	6.34	6.338068
6bmv	4.68	5.863606
5ad1	7.24	4.216834
5otr	4.92	5.5325203
5yg2	6.89	6.8178864
6b1f	8.72	5.9278383
6gxa	4.22	6.530596
5wcm	4.0	4.1805353
5idp	7.35	6.973963
5ks7	5.32	6.1168494
5lhg	5.6	7.4302816
6afa	5.49	4.049657
5ws3	8.96	6.4566135
5luu	5.06	4.6113462
6b5i	5.96	7.2888556
5ni7	7.7	8.156853
5t6z	4.21	6.244035
6hvh	7.33	8.499277
5hna	4.23	6.780137
5mxo	5.27	6.867134
5u4f	6.33	7.216977
6gl3	7.96	6.7205048
5dva	3.55	3.7621055
5otc	4.71	6.102478
5n8v	6.68	6.8264246
6cea	3.14	5.2897587
5wa1	4.17	4.7811527
6afh	6.12	5.083327
5tca	7.72	6.3969774
2rvn	6.77	4.313031
4yxu	7.24	5.678417
5w7x	4.1	5.250948
5wre	6.41	5.087307
6duf	8.14	9.4984
5w1w	5.52	6.579793
5mi7	7.11	6.5853224
5eqy	8.0	7.205068
5i8p	6.73	7.4883213
5gof	4.05	6.114259
5j9x	7.77	7.0987053
5lws	3.94	8.224935
6evm	2.82	4.6315174
6ftn	6.7	9.224416
5o58	6.72	6.4901958
6f92	6.4	6.21136
5cuq	5.92	4.738115
5tkb	7.89	9.009316
6hdq	7.0	6.853138
5gvn	7.05	7.1644287
5d47	7.0	7.499484
5os3	2.43	3.8972635
4zsg	5.0	5.4173775
5n9r	5.59	7.3970594
5t90	6.68	8.128827
6afr	7.15	5.387528
6aff	5.41	4.2413282
5gr9	7.48	6.7943945
5jim	3.99	6.72826
6beb	3.61	7.0954866
6alz	10.42	7.29198
5lvr	3.6	3.748885
5ocj	4.82	4.7298393
5nne	4.71	4.3234587
5ggp	3.3	3.9144554
5ekm	6.32	6.714155
4xhe	10.3	10.287282
5un1	5.8	4.020337
5mz8	2.31	2.0786605
5q1e	6.92	7.178958
5eym	7.6	8.5606575
5tci	6.88	7.098571
5nkh	7.59	8.276646
5xjm	9.37	6.0316687
5lx6	5.72	5.80119
5jbi	6.92	6.20415
5vr8	6.87	5.3178654
2ndf	4.23	4.3334827
5vcw	5.96	7.9061465
5ng9	6.72	5.96887
5t2d	9.1	7.437622
5t2g	8.1	7.7526603
6esj	5.68	5.5200825
5fls	3.04	2.748123
5ldo	3.75	4.4617004
5a0c	9.27	7.810741
6g2l	7.17	6.1301584
6fav	5.33	6.4214916
6fuj	4.3	5.9453716
5vqs	5.7	8.788303
5km5	6.92	5.336901
5mrd	4.44	5.747824
5n16	5.3	5.414344
5yc2	4.94	5.5434437
5ett	6.23	7.5132985
5yg3	7.85	6.4907627
5cpr	7.56	8.248996
6c6o	8.3	4.956935
5kma	4.71	4.680064
5u51	4.92	4.7125387
5wei	5.7	5.0517325
5jcj	4.42	5.638376
5eak	9.3	8.030213
5swf	6.26	5.6284876
5mqv	8.1	8.407743
6czd	3.85	4.7532225
5em9	5.57	5.424114
6g4m	6.6	6.248721
5g1a	6.57	7.955965
5eec	7.1	6.323875
5ix0	6.28	8.423157
5y93	5.64	5.700385
6fhk	7.51	7.0073233
5mw6	4.73	4.93484
5khi	6.77	6.9400015
5i59	6.95	6.748686
5to8	8.51	7.4298525
6eqs	6.43	8.347813
5mxr	5.21	4.576536
5l2n	5.55	6.600904
5i7u	8.77	8.49519
5egu	5.85	6.658004
4wz6	5.6	4.182164
5zkc	8.19	5.996652
5in9	6.36	6.6124887
5t8e	9.14	8.046905
5aqq	3.1	2.9709082
5o0j	4.77	5.463524
5e6o	4.11	5.3362446
4zki	2.92	5.5104446
5oug	2.77	3.7201145
5owh	5.92	8.078417
5gg4	5.82	5.064704
5myd	4.86	4.790717
4tvj	7.91	7.4530497
5fun	7.59	6.442992
5vcy	6.57	7.3826313
5aeh	7.43	8.033269
5nhp	7.64	8.230314
6ccs	3.64	4.340453
6bfw	6.66	6.3549576
6bbs	9.89	7.6770964
5ngu	7.44	7.951428
5qbv	6.37	6.831355
5kr0	9.15	7.9657497
5exx	5.39	5.617225
6guf	6.65	7.4652643
5mmn	6.7	6.388995
5mgm	3.3	3.7286506
5jer	3.7	5.870426
5b2d	4.25	4.3730073
5kh3	4.22	6.3376837
6ceh	7.44	7.877433
6f6s	2.89	4.3315916
5u0w	4.24	4.0673013
5mys	4.3	6.2432714
5jiy	6.27	5.3144255
5wbq	5.83	6.2872205
5eps	4.42	4.223468
6ayh	5.57	4.071671
6fdu	3.69	6.9807677
5l6o	8.22	5.402444
5lle	10.22	7.687045
6fob	7.63	7.673254
5jnn	5.35	5.884102
5fnc	4.11	5.6577487
5xg4	5.15	4.934154
5qai	3.82	4.338269
5xmx	7.24	7.253954
6g3v	6.04	6.6774797
5aqh	2.46	2.6966882
6eo9	6.8	7.0755773
5a8y	9.77	8.525047
6m9d	7.35	6.46192
6gjm	3.58	3.18186
6mxe	4.26	5.2717247
5l4j	4.28	5.7635903
6ggv	7.54	7.6982017
5ggn	3.66	3.4506078
5zwf	8.74	8.602495
6euz	4.18	7.0329294
6bkx	6.39	6.804613
5tef	5.4	4.302373
5f4u	7.02	7.1466846
4yk0	3.74	4.4951286
5vqv	6.4	8.449118
5yyb	6.56	4.2624025
5lz7	6.28	6.02561
5tzf	5.8	5.983658
5qaz	3.4	4.544427
6bnl	6.96	7.4777784
5ovr	4.57	5.2879586
5hcl	2.22	2.6379328
5v9p	6.14	7.2697935
6h34	9.3	8.7206545
5hey	5.66	5.203013
5f3z	4.54	4.8743505
5ioy	5.22	5.4720683
6f3b	6.56	7.179723
5yu9	6.74	7.0612535
5uv1	5.62	5.8516283
6b16	7.49	7.526696
5fh8	6.77	5.8564672
5enh	3.72	3.853704
5mpz	4.07	4.0645103
6hvi	6.42	7.1308455
5fq9	6.48	6.9124928
5l6i	4.35	6.7129445
5mym	5.41	7.9590464
6b5r	8.77	5.2849236
6bij	6.05	5.584934
5kau	6.52	7.3511024
4odq	4.47	4.6019964
6f22	8.7	6.665057
5k0j	7.12	6.6882215
5zla	4.3	3.9351287
5q1h	5.1	8.295469
5nz4	6.28	8.004644
5mkj	4.31	6.741302
5ulg	6.72	6.178705
5yjm	7.68	8.040009
6grp	5.48	5.3197074
6cfd	7.86	8.420465
5tzo	5.23	4.4507933
5d4a	5.85	6.128025
5mlw	5.03	6.518671
5nrf	6.79	9.355727
5l8a	4.91	6.089649
4zy0	8.04	6.5986176
5j7g	7.24	6.898816
4xek	5.66	5.7403665
5jf2	7.89	5.84644
6h1h	6.17	6.081568
5gvp	6.78	7.586848
5u4e	6.35	6.4787025
6bu1	7.22	5.298355
5ou1	6.07	5.8435984
5qak	3.66	4.381614
5dxu	8.4	7.1025934
6q3q	4.45	4.865873
5d3p	5.13	6.448042
5bpp	4.8	5.9206333
5q14	7.68	8.116565
5mzg	6.86	8.445552
5vew	5.15	6.145256
5vll	6.37	6.258511
5ul6	8.22	4.550964
5joh	5.96	6.6176424
5k0x	8.36	6.8680105
5jv0	5.96	5.1967163
5qb3	4.31	5.9324446
5ml8	8.1	7.959388
5i4v	8.52	8.068514
5vt1	4.3	5.7175303
5qa8	3.77	3.4199686
5qb2	4.15	5.7984757
5ema	5.23	5.3114657
5dh4	7.24	6.3389225
5er4	2.76	5.043012
5c4l	5.64	4.774861
6fui	4.46	6.451765
5k0c	5.96	6.598111
6g15	5.37	6.3342447
5aqg	4.51	4.6471977
4xk9	9.07	11.186481
5wo4	10.0	7.734417
6eij	5.77	6.343145
4uc5	5.48	4.447602
5vcv	6.82	7.791877
5ar0	6.14	5.806592
5myx	8.16	7.922468
5svk	8.48	5.490307
5w88	4.52	5.132
4ui5	6.78	7.5496855
6gjj	3.7	2.9506478
5di1	7.68	7.3975506
6min	3.91	3.5397458
6g5j	6.7	6.993608
5aa8	8.07	9.802017
5jha	5.9	7.431202
6gzm	8.26	8.197645
4r5w	7.13	6.2859554
5k4z	6.15	5.2433043
5loh	5.04	8.416204
5ivc	5.92	6.9611573
5wzu	7.0	7.18638
5a7i	5.26	6.725978
5j79	8.52	7.1889296
6g97	8.38	9.258085
5ick	5.01	5.368538
5ab1	5.42	6.981927
6cw4	2.82	7.138439
5cuu	4.37	5.6568394
4w9x	7.4	7.468546
5aei	8.96	6.5021515
5exl	8.43	7.2899303
4zt3	8.0	7.887127
6cq0	4.46	6.872761
5nvz	6.77	5.9679394
5d3c	10.4	9.425667
5n31	5.79	7.032634
5chk	5.39	5.648163
6b97	6.63	5.721818
5vo6	9.05	8.156979
5lso	5.85	5.795992
5w7u	8.05	8.523092
5vb9	5.89	8.107825
5f25	5.04	5.418262
5j32	5.08	4.2056446
5td7	5.77	5.5711308
6fmj	6.12	5.3595357
5uyu	9.51	9.38373
5w0i	8.85	7.472623
5uey	8.29	7.137826
5fb1	5.92	6.7202144
6ehh	7.49	8.191857
5f5b	3.95	7.5826044
5hx8	10.0	7.181549
6dlx	3.32	3.1090937
5wxf	4.48	7.279726
5f2p	4.43	4.059144
6fut	4.7	7.2466917
5vsc	6.29	7.044378
5er5	3.67	5.318029
5qae	3.62	3.179697
5trj	5.92	6.8535666
4y24	6.66	5.1007833
5eel	6.08	5.2116175
6ezi	5.31	5.2265043
5f1u	6.4	5.8647285
5vo1	8.15	6.838368
5u0z	6.19	5.7202177
5aqn	2.77	3.476962
6dh7	9.88	9.719386
5h85	4.7	5.2597904
5g60	6.52	4.825916
6elo	6.29	7.2374988
6f4n	5.22	4.308175
5u0e	5.11	4.2978578
5fb0	5.47	7.0051794
4znx	6.62	5.9992514
5tqf	8.3	8.044471
6ayq	8.19	10.641837
5yyz	4.18	5.30399
6ek3	6.48	6.3285723
4yjl	5.96	7.0618234
5gjg	6.21	8.509253
5m0m	8.22	9.24876
5zh3	4.67	5.709505
5cqt	6.91	6.48493
5e73	4.64	5.2705145
5t18	9.3	8.680964
5i86	6.28	6.597682
5lgt	6.51	7.8559756
5odx	6.71	7.581971
5nib	7.72	8.703112
5u2j	5.92	5.683834
6g6w	9.7	8.264131
5nu1	9.0	7.85878
5kgx	4.8	5.9289284
5k8o	5.96	6.0069056
5xzr	5.49	6.3665023
6cjy	7.64	6.1515145
5u49	6.14	6.397588
5toe	5.6	6.437361
5mra	8.0	4.025398
6boy	5.74	9.942142
5yfs	4.86	4.5264196
5mnx	2.48	3.4392257
5xgl	6.88	7.7352057
5h09	5.88	8.595118
5ehv	3.08	5.0766287
5q0n	8.06	7.5958796
5d75	6.7	7.8192186
5lt6	5.41	6.348283
5igm	7.38	7.0858703
5ny3	7.47	6.8024015
6cqt	9.64	3.948605
5mrb	6.33	8.015831
6bu3	6.55	5.2070084
6f6u	4.8	6.5996366
6asu	5.21	6.1123414
5ml2	7.89	7.193533
5x9o	5.3	2.9086251
5fng	2.96	3.7131677
5tuq	6.35	7.5131707
5v7i	7.18	5.632085
4uw1	7.72	6.5781307
5n0e	8.44	7.7717214
5fdz	5.17	6.0068946
5eng	5.85	6.1740346
6hm2	7.33	4.7781506
5vqx	6.32	9.065241
5nkd	7.59	8.066654
5h08	5.96	5.1544514
5jr6	4.69	7.0968714
5sz2	8.7	4.582214
5qcn	8.22	7.6422234
5f74	5.12	4.406677
6q6y	6.0	6.0853815
5e7r	7.6	7.845348
5mtv	4.11	4.94678
5vpm	8.8	7.2379193
5xsu	6.74	8.692843
5twg	6.17	4.212699
5k4i	8.51	8.812275
5qag	3.7	4.493679
4z8d	5.22	6.3773155
5lz8	6.01	5.208255
5ybi	3.49	4.732295
5t4b	9.38	8.84907
6c0r	7.51	9.492777
5v1y	8.15	7.8716116
5aqj	2.68	3.507746
5ee7	9.21	6.3882732
5n1y	3.22	6.4796944
5iez	7.64	8.100948
5bns	7.02	7.9586506
5fsn	5.77	5.8681583
5mg2	7.77	6.137183
5i29	7.82	5.659388
5kde	3.89	4.198282
6apv	6.96	7.220826
5zkb	8.7	8.231202
5ei2	7.34	7.1253824
5nfa	5.25	4.6832905
5tq3	8.66	8.740131
5vih	7.49	5.903556
5iay	5.8	5.1146116
5qa4	3.77	3.6731424
6f6n	3.02	6.7391324
5da3	7.1	8.261103
6gy1	6.3	6.057773
6gvz	6.4	5.7467904
5fb7	7.89	6.718152
5ofw	2.8	4.0306435
5wf7	4.01	6.190233
5i9z	8.05	7.5249662
6dj7	8.72	9.887865
5q1a	8.02	6.746524
5z7b	4.89	3.4643161
5g42	2.3	3.8018632
6chp	10.12	7.7106123
4ybk	7.82	8.518896
5qcl	7.96	8.315442
6a6w	5.43	6.2024517
5fky	8.33	5.4338923
5ih2	5.76	5.183767
5xmr	7.61	7.6137314
5jhd	4.52	2.7596645
5etk	5.82	4.892788
5vzu	5.57	4.508937
5juz	5.52	5.424714
5npc	4.0	4.250133
5wac	7.42	7.896392
5fcz	4.2	4.9773045
5oq5	7.7	8.110639
6ft9	6.96	6.63116
5oku	6.26	4.2396064
6hm4	5.67	5.8926196
5fl1	8.49	6.4443254
6c98	4.1	4.952691
6dxg	4.85	5.504381
6g2n	7.14	5.653801
5klr	7.72	6.5706406
5y94	6.79	5.129691
6bl2	7.39	7.576725
6g0z	5.32	6.0132437
6ft8	7.36	6.3400493
5cr7	3.1	4.413591
6cze	4.03	3.9078853
5n8e	5.33	6.361542
6dh4	11.3	9.820105
5ltn	5.27	5.0189843
5x4o	4.06	2.6081483
5o1b	4.7	3.4934783
6hjj	5.77	8.566685
5t2p	5.72	5.946839
4w9w	7.48	7.3492785
5hff	6.3	5.567191
5dts	3.55	3.9004936
5fah	6.15	6.739725
5uit	8.34	7.6387396
4zv1	5.24	7.209962
6fdt	4.3	4.057559
6chm	3.7	5.303237
5th4	2.85	3.681356
6fo8	7.74	7.914009
5zms	5.23	6.383644
5fqs	7.36	7.762817
5i2e	6.64	6.906745
5ets	5.91	6.760019
5e0h	5.62	6.2888823
5h15	5.8	6.8242755
5oje	5.21	6.0201235
5uv2	4.4	5.5337367
6flg	7.52	6.8693805
6df2	7.24	5.25179
5k0b	6.05	6.427285
4wn0	3.22	2.853098
5emk	7.89	7.1503944
6h3k	7.96	7.8969803
5yjk	6.09	7.511624
5lpl	4.92	6.18431
5kgn	9.03	7.0990944
5yvx	5.89	4.8993073
2n1g	5.64	5.736191
5upf	8.6	8.419244
5id0	5.77	6.4333153
5ypo	7.1	6.1022387
6fjm	6.24	6.205898
5u62	5.89	7.4684744
5l72	6.8	8.906758
5h5o	6.56	6.92321
4mul	6.21	7.1197786
6dq5	5.19	6.2984
5mfr	4.3	4.832238
5ime	8.34	8.128682
5w6e	8.04	7.521239
5qam	4.0	4.156755
4zjc	8.96	6.7290993
6f4w	5.53	4.0188575
5u7k	8.15	8.01848
5t97	7.77	8.036801
6f20	4.31	6.4795218
6eya	7.48	7.069706
5lgs	7.06	6.8449984
5mjb	8.52	6.872732
5t27	7.1	7.059352
4xtm	4.57	3.6876295
5laz	8.4	8.720554
5ye8	3.0	3.8645327
5dpx	4.46	6.1061864
5jg1	8.72	10.89588
6d50	5.05	4.8037148
6eln	6.05	6.42564
5edb	7.0	5.692997
5ovc	5.96	5.2914505
5k4l	7.3	7.103655
5o1s	3.65	4.1117277
5j7b	8.3	8.239375
4ze6	2.48	3.8175201
5vzy	8.49	7.2833676
5ukk	6.21	6.8756723
5j8x	8.8	6.29311
5a3x	6.1	5.960597
5ijp	7.15	4.757983
5sy3	4.37	5.510085
5koq	9.24	7.8461246
5h19	6.49	8.760298
5hx6	8.0	6.5525904
5muc	6.04	6.560238
6b2q	8.05	7.9089947
5svy	6.13	5.6394854
4odl	6.95	5.5042286
5ugg	6.42	6.643563
5ufr	8.7	6.648736
5mgg	3.3	3.7318864
5db0	7.43	7.981682
5vlh	6.8	6.398758
5csd	7.89	6.533153
5mw3	6.62	4.9556646
5vqt	5.74	8.203638
6djc	6.63	6.4071116
4zj8	9.26	7.173277
5eqp	5.4	6.3514495
5v42	6.62	7.167714
5nf6	7.46	6.336883
5jrq	6.77	7.8103256
5lne	4.76	2.426589
5m6f	6.66	6.239299
4wnm	7.59	6.641773
6e86	5.09	3.5685291
5b5g	5.25	6.3651266
5zt1	4.67	5.3677454
6exi	5.05	4.693271
5nwb	7.8	6.79199
5mny	1.31	2.969928
5xo2	4.03	4.3649163
6csp	8.52	6.158191
5w5u	7.19	7.456378
5g61	6.4	4.7741814
5n49	6.33	6.8682823
6bhh	3.76	5.7102785
6f9g	5.7	5.904995
6fa2	6.66	5.2524204
6g4n	5.64	5.9259586
6fr2	7.92	6.975357
5g5z	5.66	6.0789537
5zo7	9.0	6.6873527
6bgx	6.33	7.3777637
5nxq	6.49	4.92119
5oh9	3.86	4.265336
5ukj	7.16	7.93594
5v3x	6.59	8.131307
5m7u	8.1	8.200344
5fnf	3.15	5.334359
5vds	3.3	5.048395
5ufs	8.49	8.839376
5gjf	6.59	8.490312
6ej4	6.8	6.484275
6apz	6.82	4.9460573
5jhb	6.06	7.3517256
5zwi	8.64	9.552158
5etl	4.64	5.40246
5ur6	7.06	6.686666
5ful	4.74	6.774325
6e9w	6.55	6.9756804
5uoo	8.85	7.8105564
5n87	9.25	7.9393716
6esn	8.05	8.289567
5kr2	8.48	7.747058
5aip	2.82	3.8306317
4yh3	4.59	6.056965
5sve	5.74	5.7446976
5edl	8.35	6.9181337
5may	6.48	5.57203
6fzu	3.67	4.1116104
5mav	5.48	6.2003384
6d5e	6.85	7.1623526
5anv	9.3	8.83375
6htt	6.66	6.5823116
5my8	7.14	7.7257304
6dnp	5.18	5.799171
5ndd	6.46	6.4523563
5wbz	6.41	6.5855026
5w6t	7.57	7.285369
4j59	5.85	5.922884
5e80	8.3	8.143185
4mue	6.7	6.446945
4qmq	6.59	7.310418
5dh3	7.42	7.308256
5jzi	4.8	5.859788
5f32	4.94	6.311981
5wg9	5.59	6.347377
6fyv	7.96	7.5479803
6apw	6.17	6.836278
5sz9	4.42	5.067667
6b27	5.03	5.048748
6b1o	8.51	7.9231987
6cdc	5.6	6.0389767
6dne	7.48	5.7060337
6cn6	8.3	8.827219
6c7x	7.19	8.04947
5fdp	6.51	8.009291
6htz	6.74	6.7286606
5nwg	6.18	6.9732676
6msy	7.0	3.6248603
5yve	6.48	6.6122
5huy	5.03	6.9932714
5iee	4.94	5.0585217
6hvj	7.55	8.053782
5hdu	9.0	8.694666
5z68	5.89	5.5002337
5l6h	6.62	6.4279203
5l26	5.35	4.5776653
5svi	5.17	5.590542
5n9n	9.39	7.5258884
5qaw	3.4	4.9698944
4yyt	6.38	6.863111
5cxi	6.55	7.3696833
5nt0	6.55	7.0716367
5z9e	3.48	4.927914
5kyk	5.8	7.177253
5ye7	5.46	6.731798
5vfm	3.82	4.0192714
5q0z	5.85	8.654536
5c1x	5.75	6.717659
2mwy	6.82	7.0979805
5naw	7.3	7.223709
5evd	5.0	6.2557793
6mjf	5.16	5.6649923
5vo2	6.81	6.8826942
6hti	7.01	7.316004
5ux4	7.05	8.095978
5gu4	5.47	5.629057
6b3e	6.99	7.6497626
5g1c	6.85	7.783704
5v35	6.96	5.545595
5lkr	5.48	5.2992377
5kpl	6.29	5.934496
6cd9	4.42	5.5571136
6c5t	6.97	6.443513
6bl1	6.96	7.1561794
5oul	3.3	5.5216703
6bgu	6.28	6.9678736
2n27	6.55	5.0020566
5om9	4.25	4.7218037
5yc3	4.85	5.611086
5j5x	11.02	8.333141
6gfz	5.51	5.3445854
6dil	8.12	10.13988
5orr	3.77	3.7671232
5vt4	4.35	4.6329546
6csq	6.39	7.0106363
6bfn	8.03	6.8142815
6euw	7.77	8.423479
5ka3	4.59	5.101763
5m5q	7.05	6.3922186
5gsw	5.94	7.0405474
5w4s	4.03	6.8294344
6e8m	6.28	5.137757
5bqg	4.76	4.612138
5ji6	7.96	6.3938885
5jsm	6.59	11.948875
5l98	3.31	4.6681604
5im3	5.82	4.953414
5t4f	8.0	7.9222
5wtt	6.6	5.8444138
6euv	8.62	4.6989584
5aaa	9.42	9.066502
6gih	4.36	5.7297726
5gs9	5.26	4.386058
5j6a	7.77	6.837244
5du4	5.25	5.1855965
6mvu	2.89	3.2631068
5kr1	9.49	8.982325
6gl8	8.61	7.0786695
3egk	4.66	6.729458
5q0v	7.69	6.984974
5y5n	5.76	7.057515
6fmk	4.67	4.9930534
5uwk	8.64	9.3679695
5duw	3.29	2.4439547
5h1t	3.8	3.8496587
4j5d	5.96	5.6226244
5lc0	6.7	7.010233
5ia5	7.6	7.814715
5myl	5.0	6.7895207
5wg7	4.7	4.6061444
6f1j	4.62	4.1262827
6g9j	8.39	8.612148
5yp5	4.6	8.465399
5k5n	8.05	7.30305
5a0a	7.7	7.175907
5hpm	7.13	5.5565243
2n0w	6.15	5.3577266
5tpg	7.85	9.331433
5dxt	9.7	7.3532686
5msb	7.46	7.9236794
5eb2	1.11	3.9900093
5eq1	4.68	3.9527938
5enf	3.57	3.5304172
5j9f	7.23	6.184356
5ef8	8.85	7.9130945
4zyq	8.01	6.8033857
6dvo	7.22	7.9871917
5y80	8.79	7.754969
5zo8	8.2	7.36257
5eg4	7.68	6.5473433
5itd	6.58	9.424903
4yec	7.6	6.145091
5ehe	8.32	8.45431
5ew9	11.0	8.136551
5ivn	8.85	7.1888766
5ork	3.63	5.7632794
6baw	5.38	7.424966
6cco	7.29	5.7992425
5llm	5.35	6.960508
6mj7	2.82	3.363246
5ia4	7.28	8.666845
4zsl	5.0	5.1158
6bsk	6.92	7.9740653
5flo	3.15	4.258362
5ul1	6.64	7.007209
5tex	6.4	7.2211704
5km3	4.6	4.042576
5fe6	2.16	4.2388954
5k0f	6.07	6.5653157
5orz	3.36	4.502501
6gzd	8.01	8.254475
5ia3	7.34	7.502245
5v8h	4.11	5.704669
5pzm	5.96	8.035772
5hz6	7.8	6.9758835
6bnk	6.99	7.412098
6b41	8.48	7.5904713
5lmk	7.43	6.9917946
5dqf	3.6	5.2615337
5h9q	4.42	5.0893793
5fao	7.96	8.067524
5t54	9.06	3.77029
5ufo	7.43	8.754316
5kdf	3.27	4.70527
5hls	7.41	6.6004333
5ur1	8.97	8.171458
5vrp	8.89	7.619071
5jgd	7.96	7.971526
5l01	7.48	8.704817
6fby	5.03	6.6995206
5kzq	8.28	6.088864
5nkb	9.12	8.2947235
5vjn	5.06	4.1379204
5yco	4.59	5.289239
5u2f	6.71	5.7935815
5w5s	7.77	6.1504765
4z7o	5.04	5.036585
6eab	6.37	8.375889
5o91	6.46	7.75109
5web	8.0	6.44447
4zcs	4.33	6.045164
5i0b	5.06	5.254957
5i2z	7.14	7.5399113
6c28	4.17	5.836985
5nxi	6.66	7.3396606
5tb6	5.82	5.119297
5yc1	4.34	6.224174
5u5k	4.02	5.2557597
6f9u	5.13	7.164228
6ce2	6.3	7.8401384
6cbh	6.29	6.393408
5j18	9.15	5.234922
5dx3	7.41	5.9632683
6ma4	7.35	7.357972
5i25	3.49	5.0198298
5cs6	3.2	5.5779467
6hqy	6.44	6.092226
5ho7	4.77	6.3953605
5h9r	6.08	5.43441
5ntt	5.75	7.134037
5y6k	6.07	4.4394503
5q0i	4.25	7.226432
5a5d	8.0	3.8340025
5dtk	4.3	5.0085487
6gxw	3.36	7.1667995
5d3s	5.89	6.4580274
6b1e	7.47	8.042931
6fh6	3.0	4.548466
6c7e	8.55	7.448087
5fqr	7.59	7.952375
6f6r	8.25	7.4931364
5elv	6.8	6.435705
5he7	8.3	7.810356
5wg4	7.0	7.718705
5his	4.71	4.6274815
5zmq	4.74	6.1209126
5i83	5.39	6.3538837
6hx5	5.66	4.015296
4z0u	5.7	5.846801
5oq6	7.56	7.9123836
4pl6	3.1	4.9635468
6afg	4.86	3.8219774
5dtm	4.3	5.7001524
4qms	5.13	6.584042
5lax	5.4	6.213353
6f34	4.94	5.543868
5m25	8.19	6.6091127
5zc5	7.06	6.791274
5tco	8.19	8.307757
6axq	4.0	3.6905742
5jq7	4.8	5.957576
5mnr	5.46	7.072178
5nho	9.52	8.797499
5svx	6.19	5.391681
5ts0	7.8	6.5208807
4r6e	7.78	8.298647
5twl	7.98	8.843195
6dgt	7.38	9.678354
6bh0	6.66	7.786049
5u5h	5.89	6.972733
5a3n	7.72	5.9284697
5a1f	4.61	4.9470634
5w0f	7.8	6.5343766
5dtw	5.46	7.2034063
5qa9	3.64	4.0899906
6axl	7.11	4.535373
6mv3	3.33	5.782576
5vp9	8.99	8.67211
5ix1	6.31	5.609377
5n4t	5.97	5.4526906
5wzv	6.68	6.592808
4zy1	8.14	7.1323347
6afi	6.2	4.1838007
6ckc	8.22	6.7479753
5h6v	6.68	6.04035
6h33	9.22	7.8712945
5ewj	6.89	5.970211
5ku3	4.89	5.210436
5kab	4.68	4.547356
5hyq	6.82	7.216926
6bh3	4.92	6.7329745
5f5z	7.07	6.60559
5xij	7.3	5.8173056
6g22	7.56	5.7579856
6ej3	5.93	7.1567297
4zam	7.96	9.652134
5zaj	7.38	6.0103273
5i1q	7.92	5.8057218
5jpt	4.6	5.9255743
4yx4	5.97	6.31477
5dp5	4.73	5.856886
5jt2	7.47	11.14974
6dh6	9.93	9.635115
6gbx	7.7	7.1801367
5glu	4.02	3.0867572
5lsh	3.39	4.29784
5yto	4.48	4.677447
6f2n	6.7	6.2917447
5owf	5.8	6.287714
5mkr	4.77	5.3816214
6es0	5.65	8.856421
5kbq	7.0	8.223559
6g0q	4.61	5.1986074
5yvt	3.96	4.9613247
6br3	8.72	8.172949
5x4m	2.92	2.313734
5ef7	9.0	5.6383367
6asz	4.72	5.071175
5mql	5.85	7.0980797
5wic	4.64	2.6940422
6fgq	7.85	8.0872
6f05	4.47	4.6084566
5jlz	5.82	5.3550177
5dg6	5.07	7.39558
5a3t	8.4	5.9944477
5uov	10.6	11.194128
5lny	7.38	6.854438
5gtr	7.17	5.8010044
6h7l	8.97	6.4835424
5g3m	5.66	4.933658
6ee2	6.71	7.7394056
5cgv	6.47	7.0883627
5jnl	6.57	7.6686544
5gty	7.72	7.777307
6fni	8.22	8.915277
5wa8	6.23	5.384551
5os2	2.74	4.4729137
6chh	5.57	8.023239
6h38	8.11	8.585926
5w5j	5.82	6.43003
5d1n	5.57	4.912448
5z95	6.55	5.678165
5ads	5.67	7.685111
5dp9	6.08	6.8265276
6e4w	6.7	6.206236
5t8q	4.16	5.474556
5m9w	2.24	5.6414194
6dj2	8.12	10.344131
5wzr	7.29	4.602429
5vcz	6.35	8.49997
5g3n	7.92	7.232297
6g4z	9.77	8.176623
5vd1	6.0	8.144831
5wzw	5.91	5.874301
6an1	5.35	6.1659937
5qb0	3.8	3.2059
6dcy	5.46	5.0317774
6fnf	7.89	9.207617
5x27	9.4	7.904374
6g47	2.18	3.990161
6aud	6.22	7.794695
5yea	8.3	7.0259967
5ygf	6.21	7.3513665
5etm	5.41	5.0839434
6g85	5.21	5.1275034
5a3w	5.82	5.8037624
5nkn	9.92	6.6474094
5d45	6.92	7.3589563
5z7j	6.6	6.940421
5fyq	5.89	5.795676
6q73	6.9	7.2652097
6g33	8.15	5.3628836
5f20	7.52	7.7678432
5vnd	6.49	8.926723
5hvt	7.26	5.612457
5kzi	10.0	9.38022
5w73	6.3	7.0557137
5toz	9.46	6.1980753
5nya	6.38	6.496339
5hmy	6.3	5.5926933
5lub	6.15	3.1637635
5k32	8.8	7.595714
5o4s	5.47	6.4096355
4y5i	3.52	5.2710686
5fat	6.96	6.9941487
5tfx	7.22	8.047871
5hmk	7.4	6.7230515
6gjy	3.0	3.4577556
5hln	11.52	8.290708
5fso	6.09	3.6413105
5e2k	8.03	7.53439
6afj	6.28	4.888835
6gnm	4.26	5.564879
5y8c	6.8	5.372937
5aqt	3.51	4.326407
5icy	5.06	5.4897556
5w0e	9.03	7.564557
5u2e	6.56	6.1024065
5db1	7.66	7.9991164
6b67	5.05	7.437392
5ufi	8.4	7.3378687
6fu4	6.19	6.76441
5e3g	4.3	4.185886
6hrq	7.09	7.8333263
4ui6	7.06	7.6645317
6css	7.6	6.5020895
5tt3	6.71	7.7970276
5nin	7.12	7.4719634
5ov9	5.66	4.255694
5tol	7.48	6.8994174
5nwk	6.57	7.067745
5oh4	4.55	4.476075
5t19	4.49	4.975056
4v0i	6.33	7.1435738
5edd	5.24	4.8591757
5llp	9.24	8.688906
6biv	6.52	5.7623806
5ows	8.0	7.3341246
5j31	6.51	6.3655186
5f04	4.0	6.34912
5ug9	8.1	8.061067
6b7b	2.89	3.7496219
4ux9	5.1	5.6074705
5gsa	7.09	7.1911793
5ut6	4.24	5.4018507
5ogk	5.11	4.8871417
5dhq	5.7	5.290731
6cyc	7.85	6.1035304
6bu0	5.96	6.4688883
6cmj	8.3	8.23115
5ivj	7.34	7.7761106
5f4p	7.33	6.61098
6g34	8.24	6.1891184
5ttg	7.34	6.3501368
5edu	8.66	6.7455635
5i13	5.08	5.5470543
5o07	7.47	7.274638
5f1l	7.68	7.277161
5wlv	8.52	7.2607965
6fel	6.4	5.286688
6er3	3.24	3.4835575
4y4g	2.0	3.8220005
5jzs	3.27	4.5512733
5k13	8.74	8.369486
5ytu	4.92	4.1690645
5dw2	5.84	4.0798655
5mk3	4.05	5.426206
5tur	6.05	7.1208262
5vqe	1.49	5.4695406
5f02	7.44	8.334014
5tzz	7.85	7.822749
5qaa	3.91	3.533207
5cu4	6.49	7.40962
6eiz	6.22	6.658746
4zfi	6.3	6.1430445
5uch	6.01	7.094723
5aqk	3.65	6.4400883
6mim	5.7	4.758107
5nw7	5.77	5.669142
6e4a	7.36	6.599427
5u6j	7.64	6.560622
5w44	6.44	6.6133776
5nqe	6.15	6.994893
4yk6	5.7	6.7135134
4muf	6.34	6.2944736
6h7n	8.46	5.959462
6ge7	6.06	6.621619
4yhz	7.96	6.120419
6b8u	9.7	8.380802
6bhe	4.62	6.2802744
5bqi	9.05	6.102291
6fi1	2.15	3.4651766
5llg	11.13	8.225414
5a9u	10.1	10.361391
6dh0	10.59	9.859592
5jap	6.64	6.092817
5h5q	5.74	5.457051
4und	8.96	8.345664
6bvb	6.71	5.8805027
5ke0	9.7	8.117251
5hn0	3.7	4.562041
5vb7	6.72	7.9492807
4wcf	4.28	4.6943436
4y3y	2.35	4.1305547
5jhk	4.64	3.6595666
6g4y	8.82	7.654651
5uiu	9.7	7.7486243
6gnr	5.44	5.7365246
6fod	8.15	8.248453
5y1u	5.12	5.899803
5i0l	7.74	7.223826
6e2m	5.66	6.965868
5qik	7.66	8.934118
6h8s	4.42	3.814761
5sxm	8.54	6.4526496
5nme	7.09	5.3996425
5w5o	8.1	7.844641
6ezg	7.69	8.321707
6bbv	6.1	7.7546954
6g35	7.76	6.1373296
5hd0	8.4	8.886536
6b2c	7.03	6.6232147
6d1m	8.2	8.08491
5ksx	5.43	5.695329
5m4i	7.89	7.7706356
5fnq	3.0	3.4798994
6hke	7.68	3.533454
5f61	7.46	6.6143374
4u68	4.31	5.0097933
6er4	2.77	4.02784
5y0x	5.11	5.8872805
5eud	6.82	7.5480843
6cwh	7.54	5.46756
5usf	9.16	6.7378554
5j5t	6.96	6.663351
5jq5	5.63	7.5078154
4z0f	5.77	6.415821
5yft	5.0	4.7695594
5z89	6.71	5.3971634
6g91	5.49	4.604363
6hu2	5.9	6.096552
5ou3	6.21	6.9801807
5jq8	5.7	7.7326365
5ya5	6.72	8.0068245
5izj	11.52	7.1612396
5he1	6.55	7.672287
5ldp	4.17	4.632077
5wxp	3.35	6.572131
5ih6	5.6	6.5401063
5mnc	1.31	2.9992235
5fsy	5.89	5.6908073
6c7b	5.82	6.2868624
5i88	6.6	6.3182297
5ofx	3.96	2.8942103
5ey8	6.31	6.2835627
6ax1	9.42	6.274314
5j9z	7.8	7.10685
5fsx	2.72	4.522724
6g6z	6.66	5.626958
6ej2	7.8	6.9685783
5w1e	5.24	4.034721
5ewa	4.82	5.75491
5ot9	4.07	6.8344126
5uy8	8.3	7.8268356
5nps	5.89	6.79838
5dtq	3.86	5.822331
5uzj	6.78	6.735718
6b7h	9.03	6.7447863
5drc	5.98	5.4739027
6b5a	7.94	8.195934
5m44	7.4	5.2466
6hlz	7.33	4.670618
5myo	10.53	6.654647
5n93	8.66	7.5205293
4zt2	8.0	7.940454
5mrm	5.03	5.678066
5eb3	1.45	4.500681
5iql	4.56	4.611552
6frf	7.4	6.2692895
5vsb	5.12	6.5766134
5i58	6.92	6.7742405
5aab	9.06	8.930386
5g2n	7.03	8.870409
5hz5	7.07	7.4213247
6gon	5.67	6.522686
5laq	9.2	8.036524
4k1e	8.44	6.888628
5y6d	7.26	6.0999293
5l8y	6.4	7.6059465
5jjr	7.8	6.6197186
5mwh	5.74	6.8435316
5nk7	6.33	7.619043
5c7n	6.57	6.6379128
5lj1	4.5	6.775473
5o4y	8.15	7.6646824
6b7f	3.87	5.1782503
6glb	6.89	8.124798
2n14	5.33	5.6413984
5vlk	5.26	6.4112663
5y5t	6.68	7.7934012
5zk3	8.74	6.8469305
5dnu	4.11	4.635324
6db4	7.31	8.160633
5ufp	7.37	7.523924
5thi	3.61	3.8692102
5y8w	6.64	4.895172
5lmb	7.8	7.4305916
5a6a	7.22	5.884556
5yij	3.42	6.0756598
5xyz	8.1	6.554941
5igl	7.37	6.5884466
5tp0	5.44	4.23433
5dex	7.65	5.000919
5vee	6.11	8.118923
5etf	3.79	5.8272667
6f8g	4.18	5.071693
6g2a	3.79	7.068061
5nq5	5.0	7.1019297
5w14	7.34	7.6296
6fug	4.3	6.5712957
5usq	7.0	8.593539
4ui4	7.35	7.2575045
5vwk	5.48	5.752976
6dqa	6.44	6.7260623
5l4e	4.61	4.7923985
5doh	7.49	7.7648354
5tzy	8.7	7.5053654
6e4f	9.07	8.457832
5j74	8.72	6.754508
6acb	9.41	9.004343
5kks	8.7	8.2158165
5t2b	8.3	7.72703
5etn	5.37	5.175929
5td2	8.66	7.760637
5yqn	4.03	8.230597
5one	7.28	8.624151
5eqq	8.17	7.9219723
5kap	4.23	4.4555197
5b25	10.24	9.238101
5n69	6.54	7.8457813
5umx	5.96	6.2704635
5kj0	6.89	6.914035
5o4f	6.68	6.4410605
6cjw	5.74	4.8710675
5n8j	5.54	5.760669
6dcz	7.17	4.812271
6evr	8.06	7.272643
4xwk	4.63	5.525826
5wfz	8.0	6.4788404
5nzo	2.24	3.7270117
5fl0	6.46	6.420002
6ep4	5.35	4.958844
5huw	6.23	6.8267994
6dif	10.72	10.239804
5f94	8.47	7.0606136
5u0f	5.47	5.300437
5unp	10.02	7.744111
5d29	7.01	6.574285
5nka	5.46	7.313431
5gnk	8.28	7.233335
6dh3	11.3	10.238199
5mih	4.19	5.8444376
5u6d	8.59	7.0342503
5hu1	8.66	8.30611
5ftg	6.15	6.3893566
5twh	6.55	4.8023386
5uir	7.14	7.161462
5vm0	8.8	6.4739666
5fsl	4.62	4.4247136
6g1v	7.23	7.5786734
5bnm	4.82	5.733075
5el9	7.64	6.768467
6bmx	4.72	6.2002926
5nee	10.7	8.263973
5i9y	8.55	8.143713
5l2s	7.08	8.839669
5th7	5.16	8.43299
6emu	5.03	6.0577803
4ysi	5.7	6.0241613
4uff	7.96	7.577428
6g46	3.73	5.8497257
5qim	11.22	7.820827
5kq5	8.05	8.878162
6ds0	8.66	7.9896755
6bm5	5.84	4.3599205
5fqt	6.8	7.4300594
5n0d	8.48	8.13294
5adt	5.65	7.3533416
4zx8	7.1	6.5896053
5kz0	7.66	8.453211
6g1w	8.14	9.783766
5cj6	8.69	7.5169
6f8t	5.15	6.4056654
5xpn	6.99	9.785877
5sy2	4.96	6.601242
6g92	4.12	4.3348885
5yjf	5.74	5.348693
5he2	6.89	7.7326145
5mk9	4.42	4.7373447
5emb	5.2	5.282709
5xo7	6.36	7.694748
6ela	7.59	8.135719
5xag	5.46	7.063616
5ant	6.36	6.9070663
5d7x	4.82	5.3562226
4x2i	6.46	7.112049
4zcw	7.37	8.888354
5dry	7.7	7.4679384
5nz2	5.03	4.883225
5jzb	3.39	5.1670494
5qa5	3.52	3.8218598
6dkg	8.59	7.335495
5wbf	3.81	3.0432627
5kkr	6.92	7.0651817
5xyx	4.84	5.287449
5nk3	7.42	7.53811
4uuh	7.77	7.9007926
6f55	4.16	3.7887733
5wlo	10.82	10.091415
5u0g	4.58	5.515641
5a6k	5.95	5.7978206
5enj	2.3	4.4139
5f3g	6.9	7.902334
5tkk	8.28	7.39862
5vqz	6.39	9.04504
5eek	9.1	7.926194
5ktu	6.21	5.3358607
5qar	3.77	4.7427034
5acb	6.8	7.9075737
5ofu	4.2	4.9312615
5jyo	8.52	6.359716
6cck	7.43	7.6152987
5gvm	6.73	7.6956677
5km2	4.41	4.7562103
6eqm	7.96	7.581693
5o3q	5.68	4.442518
5hda	5.13	5.089543
5wgp	5.62	5.6419497
5j27	6.74	7.429426
5mte	6.78	7.2783113
5o9p	5.09	6.2288036
5n34	4.63	6.276475
5a3q	8.6	7.6507874
5d0r	6.37	6.4828386
6bhv	5.23	6.52966
5ta4	7.62	6.3914266
5tl9	9.0	6.315652
5yia	5.52	7.86452
5nvx	7.05	6.0165052
5n7v	8.77	7.7082253
5epn	8.66	8.907524
5xof	4.01	4.3287992
5if6	7.23	7.1023717
6gjr	3.74	4.58603
5l96	3.3	5.1385546
5tpx	6.55	7.2866707
6fil	5.85	7.7012815
5dht	6.0	5.256916
5evb	5.0	5.9308996
5t36	7.37	5.4445057
5d25	6.3	6.1219034
6b96	7.84	6.3029633
5tbe	8.97	10.047596
5q1i	6.24	7.0313187
5mod	3.52	4.530346
6bh8	5.12	6.091175
5a4q	5.54	4.4898376
5ni8	7.7	7.9495635
6azl	4.93	5.782032
6czv	6.64	6.3650427
5b5o	5.72	6.025772
6e83	4.54	3.8923645
5myk	9.0	6.6652727
5o5f	4.3	5.9121275
5epk	5.74	5.888835
5wp5	5.34	5.164355
5jy0	5.55	5.80669
6fu5	7.5	8.235747
5q0p	7.41	7.4396114
5z99	6.88	4.2342815
6cn5	7.7	8.735634
6g93	7.96	8.39405
5w8i	6.82	5.2173653
5sxk	4.7	2.267154
5yjy	6.94	4.337076
5u4c	6.0	5.213532
6ey7	4.3	4.9659157
5uig	7.95	6.7114325
6aak	9.15	7.6246433
6h7k	9.31	7.3384595
5jss	6.45	6.6405888
6g3o	9.24	7.1850114
5c87	3.7	3.7428913
4qmy	8.4	7.5225625
5tg5	4.01	4.19667
5h21	5.19	5.4148493
5kx8	7.42	7.3233128
5u0y	6.08	5.1860104
6evq	2.0	4.307706
5eue	6.77	6.230179
5u7i	7.18	8.10786
6eil	5.55	5.963151
5hm0	6.36	5.765067
5vcx	5.55	7.215066
6g1u	5.61	6.5003905
5l17	9.3	8.01177
6bw2	7.68	7.0386024
5qax	3.8	4.1567144
2n9x	6.4	5.6502795
5eob	9.62	8.220131
5moo	1.31	2.8640442
4zx3	7.19	5.0369225
5uuu	7.74	7.1960783
5v8j	5.57	5.609714
6ayn	5.04	6.6282988
5hjb	5.68	4.862989
5ti6	4.68	5.4008017
5hvy	7.76	7.0528936
5uwj	5.7	5.8725977
5hg7	8.4	7.6424108
5f37	5.77	4.8905115
5zz2	8.85	8.833895
5aa9	8.19	9.570752
5mwg	5.77	6.429381
5orx	3.51	4.6318064
5ty1	5.21	4.622176
6cz4	7.12	7.1839395
5sz6	7.0	7.7503843
5kjk	7.92	7.9553194
5tbm	7.31	7.3851595
5izu	7.27	7.461879
6g8m	5.38	6.782672
6bbx	6.67	7.3849587
6bfa	9.0	7.5280676
5ipc	4.89	5.9165163
5fbo	9.51	9.198236
5jmx	5.09	5.1612635
6b5o	8.33	5.6050196
5cu2	4.24	4.2250767
5g46	2.6	3.5739765
6fi5	5.52	7.2322874
6cwi	7.54	5.4828444
5fp0	7.77	7.700181
5x26	8.3	7.804687
5h5r	6.21	5.7240005
5tku	9.8	9.848246
6equ	6.38	8.05784
6do4	7.68	5.613103
5mes	6.47	6.5167255
5nr8	6.76	9.253274
5xpl	7.7	9.970415
4r06	6.29	8.265594
5t8p	5.89	5.3545804
6f3g	7.16	6.8923798
5ne3	7.84	7.4307027
5uiq	4.26	3.766295
5yy4	6.43	6.0507574
6czi	6.25	6.8804274
5jur	8.52	7.571491
5wii	4.49	2.314831
5hi7	7.85	6.886339
5vc3	7.11	8.281987
6h7y	9.46	8.525755
6cf6	5.24	5.3147564
5sz5	7.7	7.9221563
6dzq	7.37	5.3619347
5v1b	7.47	6.553857
5ewz	6.34	5.4401283
5twx	7.52	6.2498107
5w3i	5.8	5.581246
6exs	3.44	5.1860776
4py2	6.57	6.721501
5t1m	5.82	6.3398995
5g57	8.4	8.333155
5anw	8.52	7.0957975
6eed	6.09	7.3671255
5vwi	4.84	5.5820656
5xs2	8.3	6.175112
5wle	5.72	5.8056936
5e28	7.91	7.2736244
5ncy	9.4	7.2734127
5wip	4.71	2.707656
5h1v	4.0	5.185833
5tq5	7.23	8.56608
6bir	7.52	5.7537913
4yh4	4.59	6.793812
6di0	5.22	4.5601497
5tqs	5.86	6.4570904
5jfp	9.32	10.71228
5v40	5.8	7.1788416
5iyy	4.77	3.5859442
5i9i	7.3	8.355822
6c0n	8.37	9.504599
5y97	3.6	2.9661021
5lli	7.05	6.0732107
6eqx	10.47	6.8505554
5m4u	4.89	7.018778
5jv2	4.0	4.309902
5g5v	6.7	7.047945
5hu9	7.62	7.8655295
5kva	5.14	6.031602
5zzw	5.51	5.290225
5m7t	5.41	6.7485285
6ffn	8.22	7.0635777
5e8z	5.91	8.175652
5usy	7.51	7.441435
5vb5	6.46	7.7859783
5a0b	8.3	6.959893
5lwe	9.96	7.573639
6aam	8.32	7.77936
5fpi	4.14	5.34759
6m8y	6.38	4.943193
6dqb	6.49	7.198571
5u9i	7.31	5.8039026
5j0d	6.87	5.555337
5l8t	3.55	5.6281176
5adq	5.7	7.854794
5cst	6.96	4.7711687
5nx2	8.49	10.066423
5x4p	5.03	2.25313
5neb	7.77	6.9025426
5v0n	7.17	8.014346
5u14	5.34	6.7384634
6ced	5.82	4.82915
5kat	4.1	5.396091
5t6f	5.8	6.9362955
5ygd	7.27	6.216114
5t2y	5.66	5.821562
5y62	1.74	4.569438
5he0	6.82	7.8276434
5j75	6.82	5.8926487
5uvc	8.21	6.021388
6b5m	12.0	6.6741104
6b5q	8.24	8.658857
5y2f	5.15	5.284027
5lyy	4.85	4.8395834
6cqz	9.64	4.1118054
5aan	4.15	5.342292
5a09	8.46	7.2182517
4lqg	8.89	9.511885
5wej	4.82	5.668746
5tqe	6.72	8.307739
5v3y	6.72	7.200217
5a3s	8.68	6.9445724
5yba	4.77	5.2874813
5q17	5.25	6.7401896
5sz3	8.6	7.8600583
5orh	4.39	3.9770944
5t8j	9.0	7.1464834
5qil	11.52	7.7554336
5x74	8.64	9.324898
5oqu	3.61	5.4909163
5vse	5.97	7.14078
5ivy	6.44	6.377048
6gi6	6.71	7.1155176
4m7x	4.8	5.5226936
5f3i	7.1	6.5007105
5o22	8.0	6.1256437
5uac	8.3	6.6618567
5lsx	5.92	7.534194
5xhz	6.49	4.0916295
6c4g	8.3	8.232303
5lgn	5.54	6.4365416
6at0	4.04	5.0713854
5llc	9.52	8.766188
6e9l	6.04	6.7134514
5zz4	9.17	8.356556
[truncated: 2,359 more rows]
