# Supplementary material for: An electron-density point-cloud framework for robust protein-ligand interaction prediction
Source: Nat Commun. 2026 Jun 11;17:7424. doi: 10.1038/s41467-026-74196-5 (PMC13408660; doi:10.1038/s41467-026-74196-5)
Supplement: Supplementary file 5 — Source Data [file 41467_2026_74196_MOESM5_ESM.zip › Source Data_rev/figure4/e/angles=180/2013.csv]

key	true	pred
1ps3	2.28	6.217684
3d4z	4.89	5.4389014
3ejr	8.57	8.090252
3l7b	2.4	3.0777965
3g2n	4.09	4.354336
3ebp	5.91	5.409109
2w66	4.05	4.570095
2wca	5.6	6.211664
2vvn	7.3	6.214898
1gpk	5.37	5.857007
1h23	8.35	8.45289
1e66	9.89	7.76461
3gnw	9.1	7.0532703
3f3a	4.19	5.3099165
3f3c	6.02	5.261135
3f3e	7.7	7.1637716
2wbg	4.45	6.003105
2j78	6.42	5.362155
2cet	8.02	8.129353
3udh	2.85	3.5719457
4djv	6.72	7.2425656
4gid	10.77	8.202713
1r5y	6.46	6.7286606
3ge7	8.7	8.263471
3e93	8.85	7.628445
1q8t	4.76	5.5013003
1q8u	5.96	6.970959
3ag9	8.05	7.5999994
2v00	3.66	3.9274917
3pww	7.32	7.138602
3uri	9.0	6.9224834
2hb1	3.8	4.5848594
2qbr	6.33	6.6255183
2qbp	8.4	7.4442887
3fcq	2.77	4.179394
4tmn	10.17	7.497387
3pxf	4.43	4.8154745
2xnb	6.83	7.909319
2fvd	8.52	7.1011047
3ivg	4.3	6.4954624
3coy	6.02	6.3610244
3mss	4.66	5.259204
3k5v	6.3	6.1722555
2v7a	8.3	7.627445
2brb	4.86	5.580422
3jvs	6.54	5.360491
1nvq	8.25	8.426073
3acw	4.76	6.042983
2zcr	6.87	6.5498676
2zcq	8.82	6.8240037
1bcu	3.28	3.8395882
1oyt	7.24	6.727113
3utu	10.92	9.901424
3u9q	4.38	4.6588717
2yfe	6.63	6.673196
2p4y	9.0	8.163383
3uo4	6.52	7.484623
2wtv	8.74	8.655596
3myg	10.7	8.246391
3kgp	2.57	2.5378547
1o5b	5.77	6.151562
1sqa	9.21	8.147426
3kwa	4.08	4.182145
2weg	6.5	6.80307
3dd0	9.0	9.203118
2xdl	3.1	5.851428
1yc1	6.17	7.46513
2yki	9.46	6.8873405
1p1q	4.89	7.3812017
3g2z	2.36	3.6719606
4de2	4.12	5.1931343
4de1	5.96	5.2732124
1vso	4.72	6.1413217
3gbb	6.9	7.1635585
3fv1	9.3	8.966511
2y5h	5.79	7.1468964
2xbv	8.43	8.636985
1mq6	11.15	9.000063
1uto	2.27	2.3941433
3gy4	5.1	4.5414343
1o3f	7.96	7.5122194
2yge	5.06	5.8969455
2iwx	6.68	5.7942142
2vw5	8.52	6.4878526
2ymd	3.16	6.446558
2xys	7.42	6.9960055
2x00	11.33	9.27523
3ozt	4.13	6.3351765
3oe5	6.88	6.754959
3nw9	9.0	7.463441
3n7a	3.7	4.1576385
3n86	5.64	5.5273724
2xb8	7.59	6.9491215
3ao4	2.07	3.6137204
3zsx	3.28	3.2363937
3zso	5.12	4.1008177
3ueu	5.24	5.785242
3uex	6.92	6.6927514
3lka	2.82	5.5369606
3ehy	5.85	7.0303907
3dxg	2.4	3.044792
1w4o	5.22	4.089514
1u1b	7.8	6.030156
1a30	4.3	6.30402
1z95	7.12	9.165844
3b68	8.4	9.373529
3g0w	9.52	8.585483
