# Supplementary material for: An electron-density point-cloud framework for robust protein-ligand interaction prediction
Source: Nat Commun. 2026 Jun 11;17:7424. doi: 10.1038/s41467-026-74196-5 (PMC13408660; doi:10.1038/s41467-026-74196-5)
Supplement: Supplementary file 5 — Source Data [file 41467_2026_74196_MOESM5_ESM.zip › Source Data_rev/figure4/e/angles=180/2016.csv]

key	true	pred
4llx	2.89	3.7662818
5c28	5.66	5.184871
3uuo	7.96	6.9372163
3ui7	9.0	7.390827
5c2h	11.09	9.312347
2v00	3.66	3.9326081
3wz8	5.82	5.2406697
3pww	7.32	7.1034284
3prs	7.82	8.765898
3uri	9.0	6.9219685
4m0z	5.19	6.3756914
4m0y	6.46	6.1422215
3qgy	7.8	7.1959724
4qd6	8.64	7.49438
4rfm	10.05	8.397398
4cr9	4.1	4.1867332
4cra	7.22	7.020026
4x6p	8.3	9.13983
4crc	8.72	8.498886
4ty7	9.52	7.873658
5aba	2.98	4.425503
5a7b	3.57	4.941786
4agn	3.97	4.582549
4agp	4.69	4.9268856
4agq	5.01	5.7468643
3bgz	6.26	6.5927887
3jya	6.89	6.227749
2c3i	7.6	7.2475195
4k18	8.96	7.7860966
5dwr	11.22	10.511873
3mss	4.66	5.259962
3k5v	6.3	6.180208
3pyy	6.86	6.2590985
2v7a	8.3	7.6338816
4twp	10.0	7.369993
3wtj	6.53	7.188946
3zdg	7.1	5.7540913
3u8k	8.66	6.4215455
4qac	9.4	9.44137
3u8n	10.17	8.151291
1a30	4.3	6.2969456
2qnq	6.11	6.2897615
1g2k	7.96	7.7788305
1eby	9.7	8.994386
3o9i	11.82	11.614896
4lzs	4.8	4.8520427
3u5j	5.61	6.1766205
4wiv	6.26	5.9276805
4ogj	6.79	5.550125
3p5o	7.3	7.059526
1ps3	2.28	6.217508
3dx1	3.58	6.019664
3d4z	4.89	5.4336166
3dx2	6.82	7.078278
3ejr	8.57	8.091562
3l7b	2.4	3.2817621
4eky	3.52	4.6333957
3g2n	4.09	4.362401
3syr	5.1	4.38004
3ebp	5.91	5.3951025
2w66	4.05	4.5828714
2w4x	4.85	4.168912
2wca	5.6	6.2175865
2xj7	6.66	5.3577313
2vvn	7.3	6.226678
3aru	3.22	4.355382
3arv	5.64	5.936034
3ary	6.0	5.5150747
3arq	6.4	6.734001
3arp	7.15	6.51003
4ih5	4.11	5.3708696
4ih7	5.24	5.5819826
3cj4	6.51	5.557001
4eo8	8.15	8.439199
3gnw	9.1	7.0706997
1gpk	5.37	5.8638935
1gpn	6.48	7.5135956
1h23	8.35	8.297447
1h22	9.1	7.478009
1e66	9.89	7.750612
3f3a	4.19	5.266335
3f3c	6.02	5.234165
4mme	6.5	6.587963
3f3d	7.16	6.1112723
3f3e	7.7	7.182476
2wbg	4.45	6.0015736
2cbv	5.48	5.370266
2j78	6.42	5.3642044
2j7h	7.19	7.559313
2cet	8.02	8.124466
3udh	2.85	3.5744143
3rsx	4.41	4.841523
4djv	6.72	7.2576275
2vkm	8.74	8.675568
4gid	10.77	8.160244
4jfs	5.27	6.1232758
4j28	5.7	6.384694
2wvt	6.12	5.7447824
2xii	7.2	8.727991
4pcs	7.85	5.996999
3rr4	4.55	6.4688845
1s38	5.15	6.226427
1r5y	6.46	6.7314844
3gc5	7.26	7.090889
3ge7	8.7	8.24723
4dli	5.62	6.0639114
2zb1	6.32	7.8360605
4f9w	6.94	6.7813272
3e92	8.0	8.366822
3e93	8.85	7.6485524
4owm	2.96	4.0023623
3twp	3.92	4.4968605
3r88	4.82	3.680751
4gkm	5.17	5.45361
3qqs	5.82	5.1746655
3gv9	2.12	3.5673256
3gr2	2.52	3.677997
4kz6	3.1	3.8044782
4jxs	4.74	4.373089
2r9w	5.1	5.0374317
2hb1	3.8	4.5932784
1bzc	4.92	6.0361586
2qbr	6.33	6.619477
2qbq	7.44	6.745243
2qbp	8.4	7.452796
1q8t	4.76	5.4966507
1ydr	5.52	5.887829
1q8u	5.96	6.9888296
1ydt	7.32	6.0555353
3ag9	8.05	7.607085
3fcq	2.77	4.180812
1z9g	5.64	5.806249
1qf1	7.32	6.315537
5tmn	8.04	6.9218283
4tmn	10.17	7.4834576
4ddk	2.29	3.218625
4ddh	3.32	3.8949494
3ivg	4.3	6.491069
3coz	5.57	6.0239496
3coy	6.02	6.370964
3pxf	4.43	4.81555
4eor	6.3	6.8318815
2xnb	6.83	7.924037
1pxn	7.15	6.967619
2fvd	8.52	7.0963335
4k77	6.63	5.638215
4e5w	7.66	7.4506264
4ivb	8.72	8.01828
4ivd	9.52	9.213278
4ivc	10.0	8.948294
4f09	6.7	7.4214506
4gfm	7.22	6.679741
4hge	7.92	7.311061
4e6q	8.36	6.786394
4jia	9.22	6.713752
2brb	4.86	5.56513
2br1	5.14	6.3239527
3jvr	5.72	4.665842
3jvs	6.54	5.3911743
1nvq	8.25	8.422661
3acw	4.76	6.051562
4ea2	6.44	6.8717375
2zcr	6.87	6.551154
2zy1	7.4	6.0928144
2zcq	8.82	6.838247
1bcu	3.28	3.8515568
3bv9	5.36	6.6682544
1oyt	7.24	6.732751
2zda	8.4	7.3689795
3utu	10.92	9.863749
3u9q	4.38	4.66643
2yfe	6.63	6.692163
3fur	8.0	7.349926
3b1m	8.48	5.819748
2p4y	9.0	8.160913
3uo4	6.52	7.4958105
3up2	7.4	7.450451
3e5a	8.23	7.2343464
2wtv	8.74	8.661541
3myg	10.7	8.248921
3kgp	2.57	2.5410693
1c5z	4.01	4.21478
1o5b	5.77	6.161788
1owh	7.4	6.7620506
1sqa	9.21	8.17057
4jsz	2.3	5.3185816
3kwa	4.08	4.1764016
2weg	6.5	6.810414
3ryj	7.8	7.5994005
3dd0	9.0	9.211199
2xdl	3.1	5.844553
3b27	5.16	6.9421473
1yc1	6.17	7.4803476
3rlr	7.52	8.192025
2yki	9.46	6.910962
1z95	7.12	9.14344
3b68	8.4	9.390001
3b5r	8.77	9.630477
3b65	9.27	8.77219
3g0w	9.52	8.58117
4u4s	2.92	4.9626837
1p1q	4.89	7.147162
1syi	5.44	7.416752
1p1n	6.8	6.146162
2al5	8.4	7.241133
3g2z	2.36	3.5893564
3g31	2.89	3.4281678
4de2	4.12	5.1878357
4de3	5.52	4.8004885
4de1	5.96	5.2715607
1vso	4.72	6.153475
4dld	5.82	6.9560766
3gbb	6.9	7.1656637
3fv2	8.11	7.708495
3fv1	9.3	8.960272
4mgd	4.69	6.43438
2qe4	7.96	7.40012
1qkt	9.04	8.392393
2pog	9.54	7.586296
2p15	10.3	9.060409
2y5h	5.79	7.164522
1lpg	7.09	8.076263
2xbv	8.43	8.630576
1z6e	9.72	8.4441185
1mq6	11.15	9.012594
1nc3	5.0	6.5499253
1nc1	6.12	8.28145
1y6r	10.11	9.947162
4f2w	11.3	11.193297
4f3c	11.82	11.465918
1uto	2.27	2.3881085
4abg	3.57	4.1110315
3gy4	5.1	4.5554657
1k1i	6.58	7.054575
1o3f	7.96	7.516387
2yge	5.06	5.8916845
2fxs	6.06	6.139991
2iwx	6.68	5.815407
2wer	7.05	7.399312
2vw5	8.52	6.475875
4kzq	6.1	6.380249
4kzu	6.5	6.8605137
4j21	7.41	7.2762938
4j3l	7.8	7.791724
3kr8	8.1	7.6866913
2ymd	3.16	6.4712796
2wnc	6.32	6.2414036
2xys	7.42	6.9850445
2wn9	8.52	6.0945053
2x00	11.33	9.268356
3ozt	4.13	6.3226886
3ozs	5.33	7.180175
3oe5	6.88	6.7638807
3oe4	7.47	6.2919006
3nw9	9.0	7.4505844
3ao4	2.07	3.629077
3zt2	2.84	3.2000132
3zsx	3.28	3.2458868
4cig	3.67	4.7155733
3zso	5.12	4.098797
3n7a	3.7	4.1563993
4ciw	4.82	4.9630375
3n86	5.64	5.5379286
3n76	6.85	5.476223
2xb8	7.59	6.9499817
4bkt	3.62	3.2883801
4w9c	4.65	4.6579413
4w9l	5.02	6.081997
4w9i	5.96	5.684743
4w9h	6.73	5.432391
3nq9	4.03	5.020396
3ueu	5.24	5.8002844
3uev	5.89	5.984622
3uew	6.31	6.7794533
3uex	6.92	6.685726
3lka	2.82	5.5370345
3ehy	5.85	7.0203924
3tsk	7.17	8.308229
3nx7	8.1	7.816401
4gr0	9.55	8.462694
3dxg	2.4	3.0449991
3d6q	3.76	3.344169
1w4o	5.22	4.0827637
1o0h	5.92	5.1894174
1u1b	7.8	6.0322657
