# Supplementary material for: An electron-density point-cloud framework for robust protein-ligand interaction prediction
Source: Nat Commun. 2026 Jun 11;17:7424. doi: 10.1038/s41467-026-74196-5 (PMC13408660; doi:10.1038/s41467-026-74196-5)
Supplement: Supplementary file 5 — Source Data [file 41467_2026_74196_MOESM5_ESM.zip › Source Data_rev/figure4/e/angles=180/2019.csv]

key	true	pred
4nxr	4.34	5.464216
5es1	8.34	8.648325
6aom	6.2	6.7190485
6eeo	6.43	7.0742006
5w7i	4.95	5.5638885
5fe9	4.68	5.2280874
6bdy	5.69	4.4760566
6d6t	8.21	5.6619635
4z16	8.32	7.7807503
5j1x	5.52	3.4997659
5m4k	5.66	5.509017
5l8c	7.0	6.615823
5aqo	2.85	3.0705118
5aqu	2.98	5.0603304
5ixf	5.52	5.68641
5mts	7.15	6.455678
5i2r	7.72	7.9783745
5fap	8.0	7.4985566
5t7s	4.1	3.4471624
5x62	6.42	6.273979
5hbs	7.73	6.912195
5dhp	3.85	4.579937
6fap	2.15	3.0500731
4z5w	5.81	6.6736665
5mlj	8.85	6.985424
6dge	6.72	4.9641247
5ho8	5.96	6.64973
5os8	3.98	4.679843
6dh5	11.3	11.151066
6g38	6.62	5.14055
6guh	7.59	8.049599
5cqx	5.33	8.412439
4xg7	7.49	8.109188
6ap7	5.34	7.161768
5yji	5.3	5.003009
5itp	5.0	6.429635
5vil	8.82	8.350148
5ofv	1.58	4.875599
6cd8	4.71	5.4427958
5o1h	4.85	4.8170733
5ni5	8.05	7.754744
5npf	4.24	3.1594152
6fa5	6.75	5.971656
5nra	6.91	9.545832
5lcj	6.64	6.527269
5ml3	9.69	9.4658375
5fut	6.45	6.4999566
6ecz	6.57	7.673278
5k03	4.74	4.559155
6cho	6.78	7.241088
6hf5	5.17	5.053728
5elw	7.85	7.35431
5tg7	4.53	4.2581053
5m4f	7.89	6.7478495
6b7d	4.28	4.2284946
5x79	4.92	5.7879696
5nze	6.39	7.9080887
5sz0	9.1	7.69804
5d6e	4.3	8.011245
5trs	8.0	6.621419
5ipj	8.89	8.68581
5g43	3.7	4.4221363
5h63	5.92	5.681859
6eol	7.43	5.78327
5uv5	7.7	5.9143972
5om2	4.06	6.4421678
5faq	5.28	8.538013
5ezx	7.06	6.4594593
5z4h	3.02	6.537034
5u13	5.41	5.7379637
5hvs	7.15	7.3182445
5l7g	7.8	8.7476635
5j7q	4.58	5.43005
5j5d	4.68	3.3616004
5fue	6.33	6.0318847
5unj	6.62	6.628361
5unh	9.46	8.524458
5kbh	6.26	5.3190713
6axp	5.07	5.80632
6eiq	6.42	5.9843445
5ey9	5.41	6.155503
5icv	5.62	6.4182725
5t9u	7.6	7.7249184
5t6g	5.96	6.8496046
5n24	8.92	7.369817
5xxk	8.2	7.7669873
5ekh	5.95	7.7945275
5n3y	5.03	6.7355776
6f29	5.49	6.527074
4zsj	5.64	5.5812664
6gzh	8.27	8.482452
6hmg	4.94	5.0677357
5duf	5.74	5.8684363
5ofi	4.2	3.7847524
5nhh	8.95	9.134812
5ylv	6.82	5.9143205
5kez	8.15	6.705483
5ntp	9.15	8.745801
5nfh	7.74	8.764022
5x5o	8.3	9.5126095
5h1e	7.54	5.76763
5ti3	4.36	5.344672
6bec	4.01	7.56584
5myn	4.52	6.9075985
5u4d	6.33	6.95516
5nzf	4.03	6.7897177
6epz	7.14	5.321039
5os7	3.69	6.844912
5vij	7.61	5.9453745
5myv	7.51	6.5529513
5dh5	9.64	8.4175205
6ghj	2.16	5.115274
5gmj	5.08	5.8047237
6fhu	2.64	3.8151855
4ufu	8.0	7.5127153
5wf6	7.83	8.193943
6h7b	7.48	6.5067396
5xw6	4.91	6.385501
5kly	7.21	5.463603
5yz7	4.75	5.8244967
5hor	8.22	6.4054794
6b1y	7.4	6.0697484
5lpj	5.0	6.079448
6hly	7.33	4.6502333
5vkm	3.55	4.506819
5yqw	7.51	6.8398657
5f1x	6.11	6.610706
4zyu	5.97	7.062462
6gh9	4.48	6.2970085
5f27	4.0	5.708821
5e3d	4.02	3.8652377
5fow	4.03	5.1928277
5jo0	7.3	7.631844
5hkm	7.89	7.0725207
5ekx	2.03	3.2879124
5v1d	6.7	5.3839216
5a7j	5.2	3.9241598
5wvd	7.68	7.015791
5m0d	6.09	9.321628
6fnt	4.68	6.2108326
5v8q	8.44	8.276648
4zx9	7.39	5.860729
5axi	3.92	5.3883634
5tho	7.64	6.6796417
5tdi	9.74	9.69508
5eyz	6.0	4.2648964
5n1v	6.19	7.239291
6few	5.85	7.9725757
6iil	6.17	7.163341
5x9p	6.89	3.6144738
5aqf	3.78	4.943714
5wqc	8.96	6.5740385
5hn9	4.3	5.7707634
5u69	6.22	6.7525487
6iik	4.91	6.9457846
5j7s	7.3	7.0319705
5mwp	7.5	7.2744913
6eji	3.52	4.234732
5sz4	9.7	7.4560738
5nyh	7.73	7.081296
5jsj	5.4	8.826094
5o4z	6.07	5.92242
5f1v	6.85	4.516432
5ye9	6.45	7.377326
5t70	3.99	7.103775
5umw	4.23	5.9713507
6ami	4.52	5.292814
5ksv	5.22	5.347808
6aol	6.27	7.4401712
5iaw	4.81	5.5844417
5w10	6.62	5.84507
6h7j	8.62	5.856345
5mwy	7.0	8.448142
5oxm	1.3	4.670886
5eiw	2.05	4.7321124
5qah	3.84	4.064947
5m4c	7.4	6.650249
5t9w	5.59	8.152904
5fpk	3.55	4.4874988
5q10	5.2	7.9325123
5h1u	3.51	3.6621447
5hva	7.07	4.716148
5j19	6.6	6.0700965
5e8a	7.47	5.507207
5fdg	6.37	6.580434
6g8n	5.84	6.6095424
5tg6	4.55	4.8290234
5hyx	6.55	7.0972667
6fuh	3.77	6.8533487
5mo2	3.84	3.7423754
5g17	6.7	6.143611
5hk9	6.54	6.8505907
5lwd	6.24	5.917651
5ztn	8.3	6.904358
5wfc	4.9	6.4639606
5kpm	7.82	6.910213
5ty8	5.46	3.8205538
6am8	4.89	5.4552917
5nw1	6.6	5.771558
5vex	4.63	6.494012
5u9d	9.26	8.430836
5jmp	7.17	6.8882446
5lgq	7.05	5.4910026
5tkd	8.15	7.4808426
5a4t	5.89	5.151841
5kls	6.71	3.595898
5d3j	5.24	6.454797
5i24	7.42	4.892622
5j82	6.0	7.003459
5ioz	4.96	5.4744053
6e2n	7.9	8.169447
6f8w	4.64	7.4360747
4ui7	7.36	7.200328
5jr2	7.57	7.32273
6gmd	3.69	6.9286227
6bw5	8.25	6.1320305
5w6o	6.28	9.279465
5ecv	6.77	5.82437
5vl2	8.42	6.209511
5ouh	5.67	7.151535
5f2r	4.28	6.6533356
5x13	5.21	5.092457
5jog	8.24	6.5871825
5uf0	3.8	4.6677904
5mqy	7.11	8.146088
5h13	4.94	7.5923295
5nar	6.3	6.9924135
5g1n	7.77	6.5753016
5d26	6.09	6.4005017
6cks	7.82	7.371333
5n53	2.55	4.8744535
5l9g	7.7	5.989105
5llo	9.4	7.9183407
6eqw	10.65	7.451664
5iw0	7.22	7.3098707
5t2i	8.7	8.006895
5eol	9.52	8.233379
5q1f	7.14	8.029154
5vlp	6.08	6.3568373
5mme	5.85	5.7247305
6biz	6.57	6.5061245
5uex	8.82	7.1479645
5fho	6.67	7.468682
6bny	6.4	6.6402874
5ho6	6.69	7.3367195
5jc1	6.82	7.315259
5zia	6.52	7.1589885
6e99	6.0	7.097986
5eq0	5.92	5.530404
5f1h	7.85	7.5852933
5y8z	6.21	5.414556
5icp	8.42	7.812721
4ydf	5.1	6.484437
5ewy	4.3	5.5210004
5gmp	9.1	7.2145853
6dud	6.59	8.313568
6d6u	8.21	5.3281617
5hz8	6.4	6.6581306
5eie	7.64	7.3887806
5t8o	6.51	6.082731
5tr6	8.49	8.392843
5vja	6.59	5.820873
4muk	6.6	5.7721963
6fim	5.85	7.932335
5i3v	7.8	7.6198807
6eqv	6.62	7.6074038
6dh1	10.58	10.235435
6h5w	10.8	7.8325553
6b1x	7.4	8.350046
6emh	6.08	6.3513775
5f3c	6.05	7.239834
5nkk	5.0	4.089965
5ywy	7.23	6.557064
5v8p	4.99	4.6871996
5kbg	6.11	5.2748623
5j4n	4.25	4.62207
5tuo	6.49	5.1274767
5qc4	6.82	6.398747
5mft	7.47	6.7303596
6ap8	5.1	6.5017595
6e0q	8.1	5.7335167
5ody	8.4	5.776579
5t1k	6.28	6.8662353
5uc4	6.46	8.372635
5qck	7.64	8.371452
6hjk	7.6	8.966431
5i8g	7.52	6.594999
6c0s	7.05	9.642666
5vc5	7.96	8.822313
5jf6	7.21	5.3429117
5epp	4.16	4.9059525
5y7w	7.7	6.07549
6f5u	3.54	6.5015945
5k4x	6.42	3.9980257
5xvg	8.05	7.9504976
5nzq	2.03	3.0570374
5czm	8.32	8.952702
5mge	4.06	4.1815624
6gg5	3.65	5.0962434
5up0	6.34	7.4586225
4rqi	4.91	6.8860784
5y3n	7.1	7.664863
5fpp	4.0	4.6540155
5idn	8.59	7.825962
6f6d	4.1	6.732443
5t6p	6.06	6.44109
5fbe	4.85	7.099347
5cin	7.74	7.469074
5mxq	5.72	4.1758556
5nn4	1.94	4.244439
5iu7	8.96	8.3178215
5up3	7.9	7.5627937
5o0b	4.18	4.5006967
5jqb	2.22	6.286246
5mja	6.66	6.8104305
6eqp	5.96	5.261297
5ev8	5.22	6.7449865
5qab	3.65	3.9064429
5jf4	7.19	6.3924274
5o48	4.7	6.7802935
5k0t	5.78	7.495786
5i7y	7.28	6.3715296
5tzx	7.28	8.494315
5heb	6.1	5.241887
5f5i	6.02	6.3320885
5vgo	8.7	8.311312
5h7h	3.77	5.714506
5mnn	3.84	4.125849
5zag	6.97	5.6442165
5ekj	6.0	6.5244656
5ul5	6.97	6.242934
5iua	8.82	7.8048925
5za8	6.29	5.496566
5ut0	5.88	6.866794
5vdo	3.3	5.6538897
5gic	6.48	8.786657
5knu	5.55	5.1165485
5g5f	5.28	3.8020575
5h8e	11.2	8.300328
5lyn	5.04	4.465809
5fsb	2.22	3.1478386
6au9	5.96	5.6492615
5yof	5.82	6.046983
4zsh	7.05	6.3270755
6f90	6.0	5.850964
5wyx	6.66	6.10868
5gjd	7.92	7.4813232
5olk	6.0	4.342207
5e89	7.85	5.354892
3x1k	3.59	5.7961817
5em3	3.7	4.3064976
5ko5	4.57	3.3016376
6dvn	7.85	6.552736
5oq7	6.49	6.4951754
5njx	4.15	4.548467
5tg2	5.49	7.1956773
5eoc	7.52	6.753886
5lck	8.1	6.530141
5i7x	7.28	5.875366
5yzc	5.52	5.4577446
5hbn	4.89	4.62209
5jq9	4.65	5.920788
6cnj	8.11	5.936323
6f8b	5.21	4.9785995
5or9	4.06	5.03265
6e9a	11.92	10.499495
5ek9	7.33	6.9645333
5ml0	6.3	6.6388397
5wb6	10.7	9.97083
6agg	4.07	3.372241
6b7c	5.14	4.8649397
5y9l	5.72	7.3879185
5epl	7.03	6.066658
6cq4	4.85	6.2786646
5wuu	6.09	5.5436287
4zyv	7.66	7.496209
6gw1	5.14	6.8994427
5kxi	7.74	6.5994234
5mxf	3.59	3.172779
5qad	3.77	3.3661628
6fmp	5.64	7.153574
5o9o	4.89	5.529483
5jjs	7.32	6.9927874
5i40	4.86	3.1362238
5h5s	5.09	6.465464
6dq4	4.92	7.120945
5un9	7.68	5.051968
5ia1	6.28	7.618362
6dk1	7.65	6.9138336
6ay3	8.02	7.0056944
6fii	8.02	4.8057055
5j2x	7.74	6.710917
6gr7	5.5	5.3063817
5law	7.1	7.7400756
6fbv	6.52	9.584575
5aac	8.89	8.42743
6bin	6.34	5.960613
6b8y	9.66	8.100422
5xup	5.25	5.3898983
5l4f	5.89	4.398516
5lud	3.61	2.6395912
6ma5	8.1	6.911525
5ujv	3.6	5.0836
5i38	3.42	3.2116578
5t9z	7.19	7.17704
5urm	5.28	5.3707485
4uja	9.05	7.3899727
5nud	7.49	5.6451645
5dyt	7.6	6.713495
6ba7	8.15	5.264761
5wbk	6.03	5.6391315
5d7a	7.68	7.390808
5fwj	7.89	5.819515
5khk	6.39	7.2490435
5i9x	7.52	8.668245
5j8z	8.3	8.342365
4qna	4.64	4.3452015
6bjo	6.29	6.2997427
6ay5	7.16	6.7362137
5hv1	4.1	6.3369904
5m57	4.92	6.758294
6bsl	9.0	7.55745
4yxo	7.04	4.2654243
5e88	7.19	5.741574
6guk	6.15	7.0059032
5n8t	5.74	7.0991864
5owl	5.92	6.8208137
5org	8.4	6.3598747
5ovv	4.48	5.998663
5ugc	7.89	7.4611664
5lwm	8.87	8.459777
2n06	4.92	6.3452415
6bq0	7.34	6.6315894
5c4k	4.56	5.543541
5aqv	3.43	4.861332
6df4	7.64	6.385578
5g2b	7.0	6.9182673
5za9	6.74	6.657925
5maj	7.46	8.868184
5nxg	8.55	7.3565354
6afl	7.0	5.5355177
6ey8	5.81	6.155487
5mhp	7.82	8.490828
4zyw	7.17	7.179207
6gf9	6.39	6.383142
5wfm	6.52	5.9085197
5qaq	3.54	4.2290773
6g9h	8.4	8.623287
5dtt	3.51	3.4069953
5kbf	8.92	7.2655525
5vd3	5.55	7.2877216
5zwh	8.72	9.22126
5xyf	5.98	6.0498133
5c2o	4.55	4.8981676
5k0m	8.82	7.09653
5t66	8.43	6.278569
5vdk	7.57	8.178305
5ldm	3.86	4.6674147
6ge0	8.68	9.24042
5j3l	4.8	5.9640017
5j41	3.7	5.8809376
6gg4	3.69	3.8751187
6b98	4.65	4.3455276
5k8v	6.34	6.345749
6bmv	4.68	5.891584
5ad1	7.24	4.2321777
5otr	4.92	5.5195
5yg2	6.89	6.832309
6b1f	8.72	5.92585
6gxa	4.22	6.5208683
5wcm	4.0	4.1864195
5idp	7.35	6.972912
5ks7	5.32	6.1123114
5lhg	5.6	7.4419117
6afa	5.49	4.046396
5ws3	8.96	6.454505
5luu	5.06	4.612842
6b5i	5.96	7.2621403
5ni7	7.7	8.176043
5t6z	4.21	5.9076433
6hvh	7.33	8.51891
5hna	4.23	6.792012
5mxo	5.27	6.875786
5u4f	6.33	7.1876163
6gl3	7.96	6.7399635
5dva	3.55	3.751143
5otc	4.71	6.097106
5n8v	6.68	6.854031
6cea	3.14	5.3200665
5wa1	4.17	4.556192
6afh	6.12	5.0779877
5tca	7.72	6.3850956
2rvn	6.77	4.191363
4yxu	7.24	5.671238
5w7x	4.1	5.165303
5wre	6.41	5.1085997
6duf	8.14	9.433388
5w1w	5.52	6.455821
5mi7	7.11	6.5955033
5eqy	8.0	7.17732
5i8p	6.73	7.4933805
5gof	4.05	6.121617
5j9x	7.77	7.100436
5lws	3.94	8.2436
6evm	2.82	4.43384
6ftn	6.7	9.260564
5o58	6.72	6.4299927
6f92	6.4	6.204614
5cuq	5.92	4.7400093
5tkb	7.89	9.035881
6hdq	7.0	6.877634
5gvn	7.05	7.1880474
5d47	7.0	7.511875
5os3	2.43	3.8931036
4zsg	5.0	5.4313135
5n9r	5.59	7.392233
5t90	6.68	7.994238
6afr	7.15	5.4160547
6aff	5.41	4.225309
5gr9	7.48	6.6775703
5jim	3.99	6.761705
6beb	3.61	7.1225243
6alz	10.42	7.27584
5lvr	3.6	3.7655048
5ocj	4.82	4.7352524
5nne	4.71	4.195251
5ggp	3.3	3.9160657
5ekm	6.32	6.713668
4xhe	10.3	10.151855
5un1	5.8	4.010553
5mz8	2.31	2.0693998
5q1e	6.92	7.19942
5eym	7.6	8.568974
5tci	6.88	7.109532
5nkh	7.59	8.3047285
5xjm	9.37	5.8649206
5lx6	5.72	5.794778
5jbi	6.92	6.1976833
5vr8	6.87	5.311696
2ndf	4.23	4.1756516
5vcw	5.96	7.9383535
5ng9	6.72	5.9842315
5t2d	9.1	7.43574
5t2g	8.1	7.771537
6esj	5.68	5.510374
5fls	3.04	2.7514272
5ldo	3.75	4.4813957
5a0c	9.27	7.7866707
6g2l	7.17	6.124921
6fav	5.33	6.2438846
6fuj	4.3	5.9358215
5vqs	5.7	8.731635
5km5	6.92	5.346615
5mrd	4.44	5.7489977
5n16	5.3	5.4350595
5yc2	4.94	5.3595824
5ett	6.23	7.4918127
5yg3	7.85	6.4921775
5cpr	7.56	8.245124
6c6o	8.3	4.9599733
5kma	4.71	4.6545267
5u51	4.92	4.679098
5wei	5.7	5.0086646
5jcj	4.42	5.6448107
5eak	9.3	8.017519
5swf	6.26	5.5304813
5mqv	8.1	8.407696
6czd	3.85	4.744894
5em9	5.57	5.346321
6g4m	6.6	6.2215443
5g1a	6.57	7.9923925
5eec	7.1	6.3338604
5ix0	6.28	8.444927
5y93	5.64	5.7135577
6fhk	7.51	7.001175
5mw6	4.73	4.9426622
5khi	6.77	6.908087
5i59	6.95	6.7593274
5to8	8.51	7.419324
6eqs	6.43	8.107302
5mxr	5.21	4.5739174
5l2n	5.55	6.5929275
5i7u	8.77	8.50054
5egu	5.85	6.65484
4wz6	5.6	4.174777
5zkc	8.19	5.971678
5in9	6.36	6.6233563
5t8e	9.14	8.03539
5aqq	3.1	2.9747815
5o0j	4.77	5.489692
5e6o	4.11	5.3073463
4zki	2.92	5.4889097
5oug	2.77	3.701679
5owh	5.92	8.078375
5gg4	5.82	4.7745275
5myd	4.86	4.803708
4tvj	7.91	7.4591227
5fun	7.59	6.4377685
5vcy	6.57	7.3859673
5aeh	7.43	8.076305
5nhp	7.64	8.234029
6ccs	3.64	4.3369126
6bfw	6.66	6.345511
6bbs	9.89	7.683482
5ngu	7.44	7.963628
5qbv	6.37	6.823279
5kr0	9.15	7.970196
5exx	5.39	5.6047215
6guf	6.65	7.48029
5mmn	6.7	6.398304
5mgm	3.3	3.7473466
5jer	3.7	5.670001
5b2d	4.25	4.3607836
5kh3	4.22	6.323348
6ceh	7.44	7.875717
6f6s	2.89	4.3418636
5u0w	4.24	4.0707893
5mys	4.3	6.245396
5jiy	6.27	5.1350603
5wbq	5.83	6.291911
5eps	4.42	4.2072096
6ayh	5.57	4.107096
6fdu	3.69	6.933242
5l6o	8.22	5.4047346
5lle	10.22	7.704727
6fob	7.63	7.665951
5jnn	5.35	5.88337
5fnc	4.11	5.655005
5xg4	5.15	4.9419594
5qai	3.82	4.3387284
5xmx	7.24	7.276896
6g3v	6.04	6.6824017
5aqh	2.46	2.693956
6eo9	6.8	7.013976
5a8y	9.77	8.5321865
6m9d	7.35	6.446824
6gjm	3.58	3.2042694
6mxe	4.26	5.2672415
5l4j	4.28	5.757183
6ggv	7.54	7.691493
5ggn	3.66	3.4545937
5zwf	8.74	8.592779
6euz	4.18	7.019306
6bkx	6.39	6.794691
5tef	5.4	4.2991066
5f4u	7.02	7.160242
4yk0	3.74	4.5009055
5vqv	6.4	8.385994
5yyb	6.56	4.254423
5lz7	6.28	6.0299797
5tzf	5.8	5.8976097
5qaz	3.4	4.542555
6bnl	6.96	7.138967
5ovr	4.57	5.2996173
5hcl	2.22	2.6320724
5v9p	6.14	7.303417
6h34	9.3	8.743
5hey	5.66	5.09819
5f3z	4.54	4.8809295
5ioy	5.22	5.4895678
6f3b	6.56	7.180666
5yu9	6.74	7.0660143
5uv1	5.62	5.8526874
6b16	7.49	7.5226126
5fh8	6.77	5.8587413
5enh	3.72	3.847994
5mpz	4.07	4.081195
6hvi	6.42	7.1461263
5fq9	6.48	6.90409
5l6i	4.35	6.6840363
5mym	5.41	7.9625006
6b5r	8.77	5.2437286
6bij	6.05	5.4821215
5kau	6.52	7.3638926
4odq	4.47	4.589491
6f22	8.7	6.6509075
5k0j	7.12	6.700143
5zla	4.3	3.9583526
5q1h	5.1	8.329816
5nz4	6.28	7.990957
5mkj	4.31	6.772855
5ulg	6.72	6.2040815
5yjm	7.68	8.025129
6grp	5.48	5.3336077
6cfd	7.86	8.294735
5tzo	5.23	4.4415064
5d4a	5.85	6.142651
5mlw	5.03	6.3192554
5nrf	6.79	9.378693
5l8a	4.91	6.1040945
4zy0	8.04	6.5630903
5j7g	7.24	6.890091
4xek	5.66	5.583764
5jf2	7.89	5.8748975
6h1h	6.17	6.0977287
5gvp	6.78	7.574666
5u4e	6.35	6.4784346
6bu1	7.22	5.3165693
5ou1	6.07	5.839568
5qak	3.66	4.401107
5dxu	8.4	7.1234694
6q3q	4.45	4.8784294
5d3p	5.13	6.462146
5bpp	4.8	5.9517527
5q14	7.68	8.130285
5mzg	6.86	8.442417
5vew	5.15	6.1378655
5vll	6.37	6.171662
5ul6	8.22	4.438378
5joh	5.96	6.635191
5k0x	8.36	6.8972454
5jv0	5.96	5.2120624
5qb3	4.31	5.944515
5ml8	8.1	7.956727
5i4v	8.52	8.076984
5vt1	4.3	5.7468615
5qa8	3.77	3.4256377
5qb2	4.15	5.8037434
5ema	5.23	5.26243
5dh4	7.24	6.383835
5er4	2.76	5.0457525
5c4l	5.64	4.7835097
6fui	4.46	6.469204
5k0c	5.96	6.6216207
6g15	5.37	6.3144245
5aqg	4.51	4.660107
4xk9	9.07	10.931985
5wo4	10.0	7.741187
6eij	5.77	6.3566513
4uc5	5.48	4.4735937
5vcv	6.82	7.797924
5ar0	6.14	5.812255
5myx	8.16	7.666773
5svk	8.48	5.4773026
5w88	4.52	5.143536
4ui5	6.78	7.571923
6gjj	3.7	2.9673452
5di1	7.68	7.40213
6min	3.91	3.4098969
6g5j	6.7	7.018217
5aa8	8.07	9.800318
5jha	5.9	7.442373
6gzm	8.26	8.233053
4r5w	7.13	6.3030276
5k4z	6.15	5.2614017
5loh	5.04	8.442373
5ivc	5.92	6.975956
5wzu	7.0	7.1953583
5a7i	5.26	6.718703
5j79	8.52	7.205382
6g97	8.38	9.254239
5ick	5.01	5.2493534
5ab1	5.42	6.842801
6cw4	2.82	7.116913
5cuu	4.37	5.7009344
4w9x	7.4	7.4846716
5aei	8.96	6.039116
5exl	8.43	7.313765
4zt3	8.0	7.8886833
6cq0	4.46	6.8743434
5nvz	6.77	5.98298
5d3c	10.4	9.376467
5n31	5.79	7.036623
5chk	5.39	5.6879177
6b97	6.63	5.749075
5vo6	9.05	8.169058
5lso	5.85	5.652076
5w7u	8.05	8.502775
5vb9	5.89	7.907713
5f25	5.04	5.4443526
5j32	5.08	4.2149897
5td7	5.77	5.566864
6fmj	6.12	5.3553963
5uyu	9.51	9.413959
5w0i	8.85	7.436286
5uey	8.29	7.134288
5fb1	5.92	6.4966574
6ehh	7.49	8.217235
5f5b	3.95	7.570153
5hx8	10.0	7.190235
6dlx	3.32	3.1120536
5wxf	4.48	7.0547514
5f2p	4.43	4.0667744
6fut	4.7	7.2508783
5vsc	6.29	7.0500484
5er5	3.67	5.300755
5qae	3.62	3.1925716
5trj	5.92	6.874941
4y24	6.66	5.0878963
5eel	6.08	5.1552544
6ezi	5.31	5.131052
5f1u	6.4	5.8796806
5vo1	8.15	6.8550177
5u0z	6.19	5.731964
5aqn	2.77	3.4927576
6dh7	9.88	9.68909
5h85	4.7	5.2607627
5g60	6.52	4.766798
6elo	6.29	7.248356
6f4n	5.22	4.306862
5u0e	5.11	4.28738
5fb0	5.47	6.768616
4znx	6.62	5.772505
5tqf	8.3	8.035929
6ayq	8.19	10.668514
5yyz	4.18	5.1853647
6ek3	6.48	6.343113
4yjl	5.96	6.925291
5gjg	6.21	8.508679
5m0m	8.22	9.211853
5zh3	4.67	5.6795897
5cqt	6.91	6.483095
5e73	4.64	5.2820454
5t18	9.3	8.69628
5i86	6.28	6.617215
5lgt	6.51	7.8595057
5odx	6.71	7.5966372
5nib	7.72	8.744396
5u2j	5.92	5.38363
6g6w	9.7	8.243385
5nu1	9.0	7.870363
5kgx	4.8	5.9346256
5k8o	5.96	6.0084305
5xzr	5.49	6.378035
6cjy	7.64	6.1613474
5u49	6.14	6.3975935
5toe	5.6	6.4199123
5mra	8.0	4.044755
6boy	5.74	9.718727
5yfs	4.86	4.5363874
5mnx	2.48	3.4419413
5xgl	6.88	7.422241
5h09	5.88	8.587908
5ehv	3.08	5.0896864
5q0n	8.06	7.6126566
5d75	6.7	7.75805
5lt6	5.41	6.368252
5igm	7.38	7.098937
5ny3	7.47	6.800639
6cqt	9.64	3.9436183
5mrb	6.33	8.000065
6bu3	6.55	5.2350044
6f6u	4.8	6.6178837
6asu	5.21	6.101362
5ml2	7.89	7.204065
5x9o	5.3	2.904954
5fng	2.96	3.7203546
5tuq	6.35	7.5079384
5v7i	7.18	5.6593065
4uw1	7.72	6.575015
5n0e	8.44	7.7634387
5fdz	5.17	6.0191507
5eng	5.85	6.1840796
6hm2	7.33	4.7648516
5vqx	6.32	9.090745
5nkd	7.59	8.07151
5h08	5.96	5.176565
5jr6	4.69	7.086158
5sz2	8.7	4.5667167
5qcn	8.22	7.5392904
5f74	5.12	4.4353576
6q6y	6.0	6.1107907
5e7r	7.6	7.8593197
5mtv	4.11	4.9655504
5vpm	8.8	7.2236996
5xsu	6.74	8.683424
5twg	6.17	4.1805286
5k4i	8.51	8.833984
5qag	3.7	4.4835944
4z8d	5.22	6.399939
5lz8	6.01	5.215782
5ybi	3.49	4.749795
5t4b	9.38	8.8529005
6c0r	7.51	9.532597
5v1y	8.15	7.618642
5aqj	2.68	3.5175867
5ee7	9.21	6.387497
5n1y	3.22	6.3006706
5iez	7.64	8.104867
5bns	7.02	7.9528103
5fsn	5.77	5.8662167
5mg2	7.77	6.1363
5i29	7.82	5.6694965
5kde	3.89	4.1985464
6apv	6.96	7.239638
5zkb	8.7	8.243478
5ei2	7.34	7.1329846
5nfa	5.25	4.685231
5tq3	8.66	8.742355
5vih	7.49	5.889597
5iay	5.8	5.015897
5qa4	3.77	3.6833138
6f6n	3.02	6.7486286
5da3	7.1	8.263608
6gy1	6.3	6.0759983
6gvz	6.4	5.729657
5fb7	7.89	6.713378
5ofw	2.8	4.0510025
5wf7	4.01	6.2063274
5i9z	8.05	7.5267143
6dj7	8.72	9.87166
5q1a	8.02	6.7527094
5z7b	4.89	3.4608903
5g42	2.3	3.8085113
6chp	10.12	7.6951327
4ybk	7.82	8.529114
5qcl	7.96	8.319561
6a6w	5.43	6.047838
5fky	8.33	5.4587727
5ih2	5.76	5.098892
5xmr	7.61	7.5798225
5jhd	4.52	2.791679
5etk	5.82	4.8963847
5vzu	5.57	4.5115414
5juz	5.52	5.4435883
5npc	4.0	4.2556744
5wac	7.42	7.9091606
5fcz	4.2	4.980674
5oq5	7.7	8.091114
6ft9	6.96	6.6410313
5oku	6.26	4.162527
6hm4	5.67	5.8731656
5fl1	8.49	6.4516764
6c98	4.1	4.954893
6dxg	4.85	5.5184374
6g2n	7.14	5.635503
5klr	7.72	6.4225163
5y94	6.79	5.1535444
6bl2	7.39	7.5556784
6g0z	5.32	6.039917
6ft8	7.36	6.329826
5cr7	3.1	4.4137177
6cze	4.03	3.9164634
5n8e	5.33	6.1394005
6dh4	11.3	9.820412
5ltn	5.27	5.0358987
5x4o	4.06	2.6161306
5o1b	4.7	3.4897091
6hjj	5.77	8.528542
5t2p	5.72	5.950779
4w9w	7.48	7.338197
5hff	6.3	5.545719
5dts	3.55	3.9191914
5fah	6.15	6.7304354
5uit	8.34	7.6580763
4zv1	5.24	7.2333603
6fdt	4.3	4.0289583
6chm	3.7	5.324019
5th4	2.85	3.660277
6fo8	7.74	7.925358
5zms	5.23	6.3935413
5fqs	7.36	7.7627974
5i2e	6.64	6.8649216
5ets	5.91	6.739659
5e0h	5.62	6.2813025
5h15	5.8	6.8245893
5oje	5.21	6.014952
5uv2	4.4	5.512618
6flg	7.52	6.8648076
6df2	7.24	5.248561
5k0b	6.05	6.443776
4wn0	3.22	2.8628623
5emk	7.89	7.140655
6h3k	7.96	7.9128723
5yjk	6.09	7.516659
5lpl	4.92	6.2222157
5kgn	9.03	6.8928013
5yvx	5.89	4.8700075
2n1g	5.64	5.5931954
5upf	8.6	8.428794
5id0	5.77	6.3178787
5ypo	7.1	5.984207
6fjm	6.24	6.0688114
5u62	5.89	7.486789
5l72	6.8	8.931103
5h5o	6.56	6.9342375
4mul	6.21	7.1191425
6dq5	5.19	6.315242
5mfr	4.3	4.8422294
5ime	8.34	8.1465025
5w6e	8.04	7.5423336
5qam	4.0	4.1760573
4zjc	8.96	6.745389
6f4w	5.53	4.029836
5u7k	8.15	8.054476
5t97	7.77	8.057773
6f20	4.31	6.498334
6eya	7.48	7.0702596
5lgs	7.06	6.697582
5mjb	8.52	6.8802767
5t27	7.1	7.0695114
4xtm	4.57	3.703751
5laz	8.4	8.739368
5ye8	3.0	3.864315
5dpx	4.46	6.094345
5jg1	8.72	10.894844
6d50	5.05	4.811447
6eln	6.05	6.4266973
5edb	7.0	5.7196455
5ovc	5.96	5.2854605
5k4l	7.3	7.1209974
5o1s	3.65	4.1104946
5j7b	8.3	8.274424
4ze6	2.48	3.8284173
5vzy	8.49	7.075495
5ukk	6.21	6.899584
5j8x	8.8	6.2672844
5a3x	6.1	5.968873
5ijp	7.15	4.7144327
5sy3	4.37	5.530054
5koq	9.24	7.879126
5h19	6.49	8.779219
5hx6	8.0	6.6003036
5muc	6.04	6.583462
6b2q	8.05	7.9227133
5svy	6.13	5.5490966
4odl	6.95	5.321317
5ugg	6.42	6.671182
5ufr	8.7	6.6748085
5mgg	3.3	3.7300944
5db0	7.43	8.00071
5vlh	6.8	6.3580227
5csd	7.89	6.57522
5mw3	6.62	4.9898324
5vqt	5.74	8.10875
6djc	6.63	6.2619653
4zj8	9.26	7.215958
5eqp	5.4	6.3454423
5v42	6.62	7.169186
5nf6	7.46	6.3335605
5jrq	6.77	7.8524346
5lne	4.76	2.4523776
5m6f	6.66	6.2518044
4wnm	7.59	6.669636
6e86	5.09	3.4849944
5b5g	5.25	6.391323
5zt1	4.67	5.356653
6exi	5.05	4.681312
5nwb	7.8	6.8115187
5mny	1.31	2.982874
5xo2	4.03	4.248916
6csp	8.52	6.157591
5w5u	7.19	7.196851
5g61	6.4	4.776519
5n49	6.33	6.892938
6bhh	3.76	5.68791
6f9g	5.7	5.8990116
6fa2	6.66	5.2534566
6g4n	5.64	5.908675
6fr2	7.92	7.0199547
5g5z	5.66	6.1284046
5zo7	9.0	6.6834497
6bgx	6.33	7.405944
5nxq	6.49	4.9094563
5oh9	3.86	4.2825794
5ukj	7.16	7.96021
5v3x	6.59	8.14887
5m7u	8.1	8.215409
5fnf	3.15	5.340932
5vds	3.3	5.023753
5ufs	8.49	8.845923
5gjf	6.59	8.419884
6ej4	6.8	6.49811
6apz	6.82	4.952545
5jhb	6.06	7.36629
5zwi	8.64	9.5726185
5etl	4.64	5.404764
5ur6	7.06	6.6957088
5ful	4.74	6.792541
6e9w	6.55	6.988815
5uoo	8.85	7.826461
5n87	9.25	7.942623
6esn	8.05	8.286741
5kr2	8.48	7.6645555
5aip	2.82	3.837637
4yh3	4.59	6.0492764
5sve	5.74	5.6359224
5edl	8.35	6.9141254
5may	6.48	5.5702367
6fzu	3.67	4.1416736
5mav	5.48	6.101412
6d5e	6.85	7.1670485
5anv	9.3	8.847811
6htt	6.66	6.5860314
5my8	7.14	7.7430606
6dnp	5.18	5.811826
5ndd	6.46	6.4547377
5wbz	6.41	6.5962553
5w6t	7.57	7.040225
4j59	5.85	5.9319906
5e80	8.3	8.153375
4mue	6.7	6.4699883
4qmq	6.59	7.322652
5dh3	7.42	7.324563
5jzi	4.8	5.7128916
5f32	4.94	6.317664
5wg9	5.59	6.3246317
6fyv	7.96	7.5711536
6apw	6.17	6.843107
5sz9	4.42	5.076123
6b27	5.03	4.9888496
6b1o	8.51	7.9399405
6cdc	5.6	6.0688515
6dne	7.48	5.64859
6cn6	8.3	8.793011
6c7x	7.19	8.0582285
5fdp	6.51	8.040609
6htz	6.74	6.7358027
5nwg	6.18	6.9744806
6msy	7.0	3.6461434
5yve	6.48	6.604493
5huy	5.03	6.693857
5iee	4.94	5.056964
6hvj	7.55	8.063497
5hdu	9.0	8.707676
5z68	5.89	5.5185933
5l6h	6.62	6.4474144
5l26	5.35	4.5983458
5svi	5.17	5.472344
5n9n	9.39	7.5587163
5qaw	3.4	4.9643564
4yyt	6.38	6.8518915
5cxi	6.55	7.3615527
5nt0	6.55	7.101215
5z9e	3.48	4.929552
5kyk	5.8	7.171853
5ye7	5.46	6.7271957
5vfm	3.82	4.020322
5q0z	5.85	8.677578
5c1x	5.75	6.738057
2mwy	6.82	6.9772854
5naw	7.3	7.2199025
5evd	5.0	6.265748
6mjf	5.16	5.6673408
5vo2	6.81	6.86893
6hti	7.01	7.340175
5ux4	7.05	8.126566
5gu4	5.47	5.6133385
6b3e	6.99	7.629335
5g1c	6.85	7.801191
5v35	6.96	5.557003
5lkr	5.48	5.332337
5kpl	6.29	5.93426
6cd9	4.42	5.5462246
6c5t	6.97	6.4404974
6bl1	6.96	7.1411133
5oul	3.3	5.5340366
6bgu	6.28	6.989517
2n27	6.55	4.9950686
5om9	4.25	4.7433763
5yc3	4.85	5.404416
5j5x	11.02	8.096086
6gfz	5.51	5.335
6dil	8.12	10.132254
5orr	3.77	3.7609696
5vt4	4.35	4.6224265
6csq	6.39	7.0026627
6bfn	8.03	6.8413506
6euw	7.77	8.421013
5ka3	4.59	5.119958
5m5q	7.05	6.3911705
5gsw	5.94	7.0205493
5w4s	4.03	6.6115026
6e8m	6.28	5.1435575
5bqg	4.76	4.6212482
5ji6	7.96	6.416049
5jsm	6.59	11.815716
5l98	3.31	4.6487913
5im3	5.82	4.9443703
5t4f	8.0	7.9306574
5wtt	6.6	5.8010273
6euv	8.62	4.6996293
5aaa	9.42	9.086031
6gih	4.36	5.7065196
5gs9	5.26	4.3950014
5j6a	7.77	6.8115563
5du4	5.25	5.1930027
6mvu	2.89	3.254262
5kr1	9.49	8.985565
6gl8	8.61	7.01154
3egk	4.66	6.7230096
5q0v	7.69	7.0045805
5y5n	5.76	7.0865445
6fmk	4.67	4.9827213
5uwk	8.64	9.373012
5duw	3.29	2.441029
5h1t	3.8	3.8625128
4j5d	5.96	5.615602
5lc0	6.7	7.002198
5ia5	7.6	7.8035755
5myl	5.0	6.7990456
5wg7	4.7	4.610217
6f1j	4.62	4.145725
6g9j	8.39	8.628084
5yp5	4.6	8.452524
5k5n	8.05	7.3355536
5a0a	7.7	7.183798
5hpm	7.13	5.458788
2n0w	6.15	5.3739405
5tpg	7.85	9.339629
5dxt	9.7	7.3488903
5msb	7.46	7.9187007
5eb2	1.11	4.0090156
5eq1	4.68	3.9489756
5enf	3.57	3.5215359
5j9f	7.23	6.1900873
5ef8	8.85	7.9085283
4zyq	8.01	6.798361
6dvo	7.22	7.9709983
5y80	8.79	7.763737
5zo8	8.2	7.3380594
5eg4	7.68	6.5117273
5itd	6.58	9.441146
4yec	7.6	6.137449
5ehe	8.32	8.467211
5ew9	11.0	8.127857
5ivn	8.85	6.9584074
5ork	3.63	5.730258
6baw	5.38	7.407385
6cco	7.29	5.8180513
5llm	5.35	6.9230795
6mj7	2.82	3.348503
5ia4	7.28	8.630968
4zsl	5.0	5.113928
6bsk	6.92	7.9883738
5flo	3.15	4.2671394
5ul1	6.64	7.007118
5tex	6.4	7.221266
5km3	4.6	4.0545425
5fe6	2.16	4.2541323
5k0f	6.07	6.5663195
5orz	3.36	4.509881
6gzd	8.01	8.263656
5ia3	7.34	7.503887
5v8h	4.11	5.7189283
5pzm	5.96	8.035564
5hz6	7.8	6.991473
6bnk	6.99	7.113763
6b41	8.48	7.5133905
5lmk	7.43	6.9901257
5dqf	3.6	5.246619
5h9q	4.42	5.0829067
5fao	7.96	8.087421
5t54	9.06	3.7799473
5ufo	7.43	8.735348
5kdf	3.27	4.7129383
5hls	7.41	6.5987964
5ur1	8.97	8.122925
5vrp	8.89	7.62096
5jgd	7.96	7.9696417
5l01	7.48	8.697615
6fby	5.03	6.5156775
5kzq	8.28	6.1023297
5nkb	9.12	8.317331
5vjn	5.06	4.1115017
5yco	4.59	5.0980296
5u2f	6.71	5.7921815
5w5s	7.77	5.9730864
4z7o	5.04	5.042449
6eab	6.37	8.389294
5o91	6.46	7.7304068
5web	8.0	6.4219456
4zcs	4.33	6.050039
5i0b	5.06	5.2748137
5i2z	7.14	7.496113
6c28	4.17	5.8065333
5nxi	6.66	7.349148
5tb6	5.82	5.130867
5yc1	4.34	6.2036753
5u5k	4.02	5.2544436
6f9u	5.13	7.1703176
6ce2	6.3	7.582321
6cbh	6.29	6.376174
5j18	9.15	5.2324505
5dx3	7.41	5.824883
6ma4	7.35	7.3487005
5i25	3.49	4.8677435
5cs6	3.2	5.580623
6hqy	6.44	6.131733
5ho7	4.77	6.3892136
5h9r	6.08	5.451228
5ntt	5.75	7.0820837
5y6k	6.07	4.4615574
5q0i	4.25	7.2154436
5a5d	8.0	3.8309402
5dtk	4.3	5.0260735
6gxw	3.36	7.1979914
5d3s	5.89	6.463352
6b1e	7.47	8.039787
6fh6	3.0	4.546736
6c7e	8.55	7.4495325
5fqr	7.59	7.967199
6f6r	8.25	7.485066
5elv	6.8	6.4561214
5he7	8.3	7.818157
5wg4	7.0	7.7182784
5his	4.71	4.6370296
5zmq	4.74	6.1069517
5i83	5.39	6.3508415
6hx5	5.66	4.01013
4z0u	5.7	5.850816
5oq6	7.56	7.901528
4pl6	3.1	4.9765425
6afg	4.86	3.8132424
5dtm	4.3	5.715705
4qms	5.13	6.6084404
5lax	5.4	6.038555
6f34	4.94	5.5637493
5m25	8.19	6.588821
5zc5	7.06	6.772479
5tco	8.19	8.30765
6axq	4.0	3.7051501
5jq7	4.8	5.958252
5mnr	5.46	7.083608
5nho	9.52	8.817419
5svx	6.19	5.220843
5ts0	7.8	6.524157
4r6e	7.78	8.296878
5twl	7.98	8.809383
6dgt	7.38	9.677107
6bh0	6.66	7.814868
5u5h	5.89	6.978682
5a3n	7.72	5.9177256
5a1f	4.61	4.9264984
5w0f	7.8	6.5108333
5dtw	5.46	7.1633387
5qa9	3.64	4.1127763
6axl	7.11	4.603273
6mv3	3.33	5.793496
5vp9	8.99	8.594927
5ix1	6.31	5.4518714
5n4t	5.97	5.448227
5wzv	6.68	6.5898685
4zy1	8.14	7.1659117
6afi	6.2	4.148778
6ckc	8.22	6.7624955
5h6v	6.68	6.036364
6h33	9.22	7.8849077
5ewj	6.89	5.968957
5ku3	4.89	5.213341
5kab	4.68	4.5361476
5hyq	6.82	7.131671
6bh3	4.92	6.72626
5f5z	7.07	6.6140666
5xij	7.3	5.8066893
6g22	7.56	5.7624817
6ej3	5.93	7.145279
4zam	7.96	9.716083
5zaj	7.38	6.0058236
5i1q	7.92	5.817506
5jpt	4.6	5.9206
4yx4	5.97	6.2979755
5dp5	4.73	5.859371
5jt2	7.47	10.945248
6dh6	9.93	9.608868
6gbx	7.7	7.181848
5glu	4.02	3.1083736
5lsh	3.39	4.291477
5yto	4.48	4.6699133
6f2n	6.7	6.2688985
5owf	5.8	6.291396
5mkr	4.77	5.3993497
6es0	5.65	8.854008
5kbq	7.0	8.224661
6g0q	4.61	5.0971546
5yvt	3.96	4.9765825
6br3	8.72	8.158463
5x4m	2.92	2.3025775
5ef7	9.0	5.6443563
6asz	4.72	5.0308437
5mql	5.85	7.091213
5wic	4.64	2.6900833
6fgq	7.85	8.095381
6f05	4.47	4.613319
5jlz	5.82	5.1088085
5dg6	5.07	7.379464
5a3t	8.4	5.99795
5uov	10.6	11.069304
5lny	7.38	6.871594
5gtr	7.17	5.6960716
6h7l	8.97	6.481003
5g3m	5.66	4.930178
6ee2	6.71	7.7285347
5cgv	6.47	7.0542116
5jnl	6.57	7.6800942
5gty	7.72	7.7499247
6fni	8.22	8.91465
5wa8	6.23	5.3904524
5os2	2.74	4.4570193
6chh	5.57	8.032574
6h38	8.11	8.598048
5w5j	5.82	6.4346437
5d1n	5.57	4.902743
5z95	6.55	5.704953
5ads	5.67	7.683608
5dp9	6.08	6.81933
6e4w	6.7	6.2050915
5t8q	4.16	5.4862385
5m9w	2.24	5.6606607
6dj2	8.12	10.279012
5wzr	7.29	4.5942373
5vcz	6.35	8.522236
5g3n	7.92	7.228223
6g4z	9.77	8.170827
5vd1	6.0	8.141772
5wzw	5.91	5.862942
6an1	5.35	6.1691513
5qb0	3.8	3.194117
6dcy	5.46	5.038475
6fnf	7.89	9.215126
5x27	9.4	7.8919396
6g47	2.18	3.9959354
6aud	6.22	7.811807
5yea	8.3	7.0301247
5ygf	6.21	7.1622963
5etm	5.41	5.0913205
6g85	5.21	4.9317474
5a3w	5.82	5.816726
5nkn	9.92	6.6490574
5d45	6.92	7.3926897
5z7j	6.6	6.9508944
5fyq	5.89	5.7511396
6q73	6.9	7.290085
6g33	8.15	5.37203
5f20	7.52	7.770254
5vnd	6.49	8.895298
5hvt	7.26	5.619665
5kzi	10.0	9.3877945
5w73	6.3	7.0457706
5toz	9.46	6.213334
5nya	6.38	6.4964156
5hmy	6.3	5.603163
5lub	6.15	3.1726599
5k32	8.8	7.608824
5o4s	5.47	6.4177027
4y5i	3.52	5.1297946
5fat	6.96	6.9859967
5tfx	7.22	8.030654
5hmk	7.4	6.6061153
6gjy	3.0	3.4723248
5hln	11.52	8.290671
5fso	6.09	3.655089
5e2k	8.03	7.5451145
6afj	6.28	4.886283
6gnm	4.26	5.595722
5y8c	6.8	5.3619537
5aqt	3.51	4.3152266
5icy	5.06	5.3537736
5w0e	9.03	7.534896
5u2e	6.56	6.102235
5db1	7.66	7.9993153
6b67	5.05	7.235336
5ufi	8.4	7.320162
6fu4	6.19	6.761059
5e3g	4.3	4.186439
6hrq	7.09	7.844613
4ui6	7.06	7.6580424
6css	7.6	6.5066485
5tt3	6.71	7.7856836
5nin	7.12	7.287795
5ov9	5.66	4.2645187
5tol	7.48	6.889895
5nwk	6.57	7.0192904
5oh4	4.55	4.4770494
5t19	4.49	4.966126
4v0i	6.33	7.148204
5edd	5.24	4.85133
5llp	9.24	8.689104
6biv	6.52	5.6065083
5ows	8.0	7.3243527
5j31	6.51	6.222989
5f04	4.0	6.3363667
5ug9	8.1	8.047152
6b7b	2.89	3.717577
4ux9	5.1	5.4305024
5gsa	7.09	7.1862698
5ut6	4.24	5.3995156
5ogk	5.11	4.9140873
5dhq	5.7	5.2823668
6cyc	7.85	6.086044
6bu0	5.96	6.4473867
6cmj	8.3	8.234046
5ivj	7.34	7.7848063
5f4p	7.33	6.6018915
6g34	8.24	6.196953
5ttg	7.34	6.3552065
5edu	8.66	6.7279816
5i13	5.08	5.5579643
5o07	7.47	7.27085
5f1l	7.68	7.2996283
5wlv	8.52	7.2435684
6fel	6.4	5.2818165
6er3	3.24	3.452314
4y4g	2.0	3.8133063
5jzs	3.27	4.569537
5k13	8.74	8.385075
5ytu	4.92	4.1672673
5dw2	5.84	4.0709095
5mk3	4.05	5.1535544
5tur	6.05	7.1205196
5vqe	1.49	5.480193
5f02	7.44	8.315504
5tzz	7.85	7.823402
5qaa	3.91	3.544526
5cu4	6.49	7.3934793
6eiz	6.22	6.553648
4zfi	6.3	6.1390433
5uch	6.01	7.0992947
5aqk	3.65	6.43318
6mim	5.7	4.7422395
5nw7	5.77	5.656814
6e4a	7.36	6.596805
5u6j	7.64	6.552641
5w44	6.44	6.6234436
5nqe	6.15	6.993804
4yk6	5.7	6.533986
4muf	6.34	6.2866306
6h7n	8.46	5.9805274
6ge7	6.06	6.627881
4yhz	7.96	5.973956
6b8u	9.7	8.374073
6bhe	4.62	6.2077885
5bqi	9.05	6.1089153
6fi1	2.15	3.456691
5llg	11.13	8.222578
5a9u	10.1	10.381542
6dh0	10.59	9.839647
5jap	6.64	6.103644
5h5q	5.74	5.33556
4und	8.96	8.365234
6bvb	6.71	5.7177544
5ke0	9.7	8.113104
5hn0	3.7	4.5659904
5vb7	6.72	7.961837
4wcf	4.28	4.704363
4y3y	2.35	4.119813
5jhk	4.64	3.6473932
6g4y	8.82	7.6341543
5uiu	9.7	7.7450113
6gnr	5.44	5.727545
6fod	8.15	8.267775
5y1u	5.12	5.8672237
5i0l	7.74	7.1862426
6e2m	5.66	6.9586296
5qik	7.66	8.927509
6h8s	4.42	3.8313663
5sxm	8.54	6.2578554
5nme	7.09	5.3848844
5w5o	8.1	7.815001
6ezg	7.69	8.324412
6bbv	6.1	7.7679768
6g35	7.76	6.1515636
5hd0	8.4	8.882006
6b2c	7.03	6.634742
6d1m	8.2	8.079908
5ksx	5.43	5.699911
5m4i	7.89	7.763461
5fnq	3.0	3.4666886
6hke	7.68	3.5515945
5f61	7.46	6.613346
4u68	4.31	4.8665566
6er4	2.77	4.004129
5y0x	5.11	5.8845797
5eud	6.82	7.5419946
6cwh	7.54	5.467573
5usf	9.16	6.7462835
5j5t	6.96	6.67398
5jq5	5.63	7.500332
4z0f	5.77	6.2338777
5yft	5.0	4.767222
5z89	6.71	5.3999624
6g91	5.49	4.5970135
6hu2	5.9	6.0982666
5ou3	6.21	6.96606
5jq8	5.7	7.72536
5ya5	6.72	8.008269
5izj	11.52	7.166793
5he1	6.55	7.6481247
5ldp	4.17	4.620744
5wxp	3.35	6.5366654
5ih6	5.6	6.5257215
5mnc	1.31	2.9995818
5fsy	5.89	5.6979556
6c7b	5.82	6.2946134
5i88	6.6	6.315462
5ofx	3.96	2.9073493
5ey8	6.31	6.281428
6ax1	9.42	6.2756863
5j9z	7.8	7.108127
5fsx	2.72	4.516944
6g6z	6.66	5.639577
6ej2	7.8	6.9735184
5w1e	5.24	4.0466857
5ewa	4.82	5.764471
5ot9	4.07	6.811219
5uy8	8.3	7.854372
5nps	5.89	6.7526474
5dtq	3.86	5.8426394
5uzj	6.78	6.743267
6b7h	9.03	6.746007
5drc	5.98	5.4620504
6b5a	7.94	8.187252
5m44	7.4	5.247085
6hlz	7.33	4.6656237
5myo	10.53	6.4707575
5n93	8.66	7.5170536
4zt2	8.0	7.9314575
5mrm	5.03	5.6927524
5eb3	1.45	4.5009556
5iql	4.56	4.5784874
6frf	7.4	6.257387
5vsb	5.12	6.580984
5i58	6.92	6.785538
5aab	9.06	8.933922
5g2n	7.03	8.866116
5hz5	7.07	7.4257107
6gon	5.67	6.5169334
5laq	9.2	7.988583
4k1e	8.44	6.6082754
5y6d	7.26	6.099536
5l8y	6.4	7.6273375
5jjr	7.8	6.615652
5mwh	5.74	6.868824
5nk7	6.33	7.632515
5c7n	6.57	6.644638
5lj1	4.5	6.7695565
5o4y	8.15	7.4985824
6b7f	3.87	5.178983
6glb	6.89	8.123989
2n14	5.33	5.613283
5vlk	5.26	6.3171844
5y5t	6.68	7.7842207
5zk3	8.74	6.7373505
5dnu	4.11	4.6391277
6db4	7.31	8.184935
5ufp	7.37	7.53173
5thi	3.61	3.8535824
5y8w	6.64	4.8762045
5lmb	7.8	7.446715
5a6a	7.22	5.8949513
5yij	3.42	5.975211
5xyz	8.1	6.5550404
5igl	7.37	6.5989304
5tp0	5.44	4.2341595
5dex	7.65	5.0098186
5vee	6.11	8.115915
5etf	3.79	5.742214
6f8g	4.18	4.875195
6g2a	3.79	7.0735035
5nq5	5.0	7.125456
5w14	7.34	7.6208143
6fug	4.3	6.597034
5usq	7.0	8.6231785
4ui4	7.35	7.2641163
5vwk	5.48	5.71772
6dqa	6.44	6.7332735
5l4e	4.61	4.7872744
5doh	7.49	7.7721777
5tzy	8.7	7.5257025
6e4f	9.07	8.4721985
5j74	8.72	6.776019
6acb	9.41	9.009436
5kks	8.7	8.246532
5t2b	8.3	7.735718
5etn	5.37	5.178871
5td2	8.66	7.773917
5yqn	4.03	8.242962
5one	7.28	8.621832
5eqq	8.17	7.873094
5kap	4.23	4.4535856
5b25	10.24	9.236176
5n69	6.54	7.849352
5umx	5.96	6.2717404
5kj0	6.89	6.921055
5o4f	6.68	6.462533
6cjw	5.74	4.883664
5n8j	5.54	5.737954
6dcz	7.17	4.8348255
6evr	8.06	7.288124
4xwk	4.63	5.535655
5wfz	8.0	6.436555
5nzo	2.24	3.7297878
5fl0	6.46	6.42702
6ep4	5.35	4.9511967
5huw	6.23	6.548535
6dif	10.72	10.251711
5f94	8.47	7.0786185
5u0f	5.47	5.2991323
5unp	10.02	7.7543178
5d29	7.01	6.608674
5nka	5.46	7.3299313
5gnk	8.28	7.2082405
6dh3	11.3	10.217012
5mih	4.19	5.833003
5u6d	8.59	7.038538
5hu1	8.66	8.309855
5ftg	6.15	6.410203
5twh	6.55	4.774114
5uir	7.14	7.1375957
5vm0	8.8	6.4898977
5fsl	4.62	4.4341807
6g1v	7.23	7.5718393
5bnm	4.82	5.7410183
5el9	7.64	6.796006
6bmx	4.72	6.223887
5nee	10.7	8.257563
5i9y	8.55	8.153414
5l2s	7.08	8.830846
5th7	5.16	8.452603
6emu	5.03	6.084339
4ysi	5.7	5.9802003
4uff	7.96	7.5611477
6g46	3.73	5.8589807
5qim	11.22	7.835023
5kq5	8.05	8.86907
6ds0	8.66	8.006618
6bm5	5.84	4.3534846
5fqt	6.8	7.451672
5n0d	8.48	8.151268
5adt	5.65	7.349978
4zx8	7.1	6.6170797
5kz0	7.66	8.454482
6g1w	8.14	9.769373
5cj6	8.69	7.5074263
6f8t	5.15	6.3863115
5xpn	6.99	9.797922
5sy2	4.96	6.613045
6g92	4.12	4.338437
5yjf	5.74	5.350115
5he2	6.89	7.701145
5mk9	4.42	4.7072716
5emb	5.2	5.2452693
5xo7	6.36	7.6779923
6ela	7.59	8.13623
5xag	5.46	7.0473146
5ant	6.36	6.930407
5d7x	4.82	5.3817487
4x2i	6.46	7.1165996
4zcw	7.37	8.871562
5dry	7.7	7.4748354
5nz2	5.03	4.851157
5jzb	3.39	5.1735044
5qa5	3.52	3.8271458
6dkg	8.59	7.3551583
5wbf	3.81	3.033661
5kkr	6.92	7.0745587
5xyx	4.84	5.2926435
5nk3	7.42	7.542409
4uuh	7.77	7.8848233
6f55	4.16	3.7141955
5wlo	10.82	10.053459
5u0g	4.58	5.522784
5a6k	5.95	5.792755
5enj	2.3	4.41562
5f3g	6.9	7.919491
5tkk	8.28	7.362884
5vqz	6.39	9.032092
5eek	9.1	7.941435
5ktu	6.21	5.338207
5qar	3.77	4.7459803
5acb	6.8	7.8958063
5ofu	4.2	4.9371557
5jyo	8.52	6.3477325
6cck	7.43	7.6070538
5gvm	6.73	7.7281294
5km2	4.41	4.760268
6eqm	7.96	7.5802236
5o3q	5.68	4.435844
5hda	5.13	4.98909
5wgp	5.62	5.64413
5j27	6.74	7.4378834
5mte	6.78	7.2805104
5o9p	5.09	6.22125
5n34	4.63	6.257452
5a3q	8.6	7.6235886
5d0r	6.37	6.485797
6bhv	5.23	6.5036182
5ta4	7.62	6.375038
5tl9	9.0	6.2944674
5yia	5.52	7.861746
5nvx	7.05	6.0158777
5n7v	8.77	7.6645346
5epn	8.66	8.862971
5xof	4.01	4.2112403
5if6	7.23	7.118881
6gjr	3.74	4.599284
5l96	3.3	5.146493
5tpx	6.55	7.286677
6fil	5.85	7.6971235
5dht	6.0	5.266454
5evb	5.0	5.9354258
5t36	7.37	5.439063
5d25	6.3	6.1159096
6b96	7.84	6.2825475
5tbe	8.97	10.054468
5q1i	6.24	7.026136
5mod	3.52	4.5358343
6bh8	5.12	6.0967216
5a4q	5.54	4.4933977
5ni8	7.7	7.859273
6azl	4.93	5.5959597
6czv	6.64	6.3808846
5b5o	5.72	6.0255275
6e83	4.54	3.8373928
5myk	9.0	6.606221
5o5f	4.3	5.889436
5epk	5.74	5.860132
5wp5	5.34	5.1707625
5jy0	5.55	5.808247
6fu5	7.5	8.233982
5q0p	7.41	7.4514256
5z99	6.88	4.2468367
6cn5	7.7	8.756264
6g93	7.96	8.396851
5w8i	6.82	5.227999
5sxk	4.7	2.2606654
5yjy	6.94	4.3287525
5u4c	6.0	5.2205906
6ey7	4.3	4.9689317
5uig	7.95	6.7092495
6aak	9.15	7.6208644
6h7k	9.31	7.344386
5jss	6.45	6.6400986
6g3o	9.24	7.1864843
5c87	3.7	3.7511992
4qmy	8.4	7.5545607
5tg5	4.01	4.225604
5h21	5.19	5.4304676
5kx8	7.42	7.327487
5u0y	6.08	5.206499
6evq	2.0	4.3035975
5eue	6.77	6.2691827
5u7i	7.18	8.138636
6eil	5.55	5.98545
5hm0	6.36	5.782319
5vcx	5.55	7.2223663
6g1u	5.61	6.4979267
5l17	9.3	8.019221
6bw2	7.68	7.0486913
5qax	3.8	4.154459
2n9x	6.4	5.44993
5eob	9.62	8.22676
5moo	1.31	2.869506
4zx3	7.19	5.067911
5uuu	7.74	7.2094016
5v8j	5.57	5.633319
6ayn	5.04	6.4681325
5hjb	5.68	4.666004
5ti6	4.68	5.406434
5hvy	7.76	7.067089
5uwj	5.7	5.7237844
5hg7	8.4	7.633516
5f37	5.77	4.9112363
5zz2	8.85	8.84248
5aa9	8.19	9.580673
5mwg	5.77	6.438754
5orx	3.51	4.644065
5ty1	5.21	4.6185713
6cz4	7.12	7.1816754
5sz6	7.0	7.748087
5kjk	7.92	7.9209976
5tbm	7.31	7.3712587
5izu	7.27	7.1948605
6g8m	5.38	6.795201
6bbx	6.67	7.391609
6bfa	9.0	7.5221887
5ipc	4.89	5.9111624
5fbo	9.51	9.199844
5jmx	5.09	5.154771
6b5o	8.33	5.426549
5cu2	4.24	4.204112
5g46	2.6	3.5847456
6fi5	5.52	7.0761633
6cwi	7.54	5.492587
5fp0	7.77	7.7321563
5x26	8.3	7.810331
5h5r	6.21	5.615921
5tku	9.8	9.842787
6equ	6.38	8.06134
6do4	7.68	5.615772
5mes	6.47	6.439783
5nr8	6.76	9.235995
5xpl	7.7	9.956657
4r06	6.29	8.277161
5t8p	5.89	5.3672085
6f3g	7.16	6.923152
5ne3	7.84	7.407156
5uiq	4.26	3.766452
5yy4	6.43	6.010483
6czi	6.25	6.8764086
5jur	8.52	7.593609
5wii	4.49	2.324777
5hi7	7.85	6.901799
5vc3	7.11	8.2749195
6h7y	9.46	8.512597
6cf6	5.24	5.332904
5sz5	7.7	7.920541
6dzq	7.37	5.366552
5v1b	7.47	6.5576744
5ewz	6.34	5.240758
5twx	7.52	6.2308245
5w3i	5.8	5.5840387
6exs	3.44	5.190915
4py2	6.57	6.7145023
5t1m	5.82	6.2719293
5g57	8.4	8.334187
5anw	8.52	7.1022043
6eed	6.09	7.373323
5vwi	4.84	5.453869
5xs2	8.3	6.1835394
5wle	5.72	5.7139864
5e28	7.91	7.259984
5ncy	9.4	7.2789207
5wip	4.71	2.7197418
5h1v	4.0	5.1843624
5tq5	7.23	8.579466
6bir	7.52	5.563297
4yh4	4.59	6.793342
6di0	5.22	4.5621533
5tqs	5.86	6.3437877
5jfp	9.32	10.685921
5v40	5.8	7.185294
5iyy	4.77	3.5715551
5i9i	7.3	8.380565
6c0n	8.37	9.509811
5y97	3.6	2.954359
5lli	7.05	6.1073627
6eqx	10.47	6.8296537
5m4u	4.89	7.0114155
5jv2	4.0	4.302162
5g5v	6.7	7.0499763
5hu9	7.62	7.8404293
5kva	5.14	6.0564623
5zzw	5.51	5.2937636
5m7t	5.41	6.7627077
6ffn	8.22	7.0560493
5e8z	5.91	8.178075
5usy	7.51	7.461036
5vb5	6.46	7.8057814
5a0b	8.3	6.935745
5lwe	9.96	7.5138855
6aam	8.32	7.719377
5fpi	4.14	5.2544765
6m8y	6.38	4.9701715
6dqb	6.49	7.2058387
5u9i	7.31	5.8177524
5j0d	6.87	5.5626383
5l8t	3.55	5.640886
5adq	5.7	7.8381586
5cst	6.96	4.7866454
5nx2	8.49	9.703914
5x4p	5.03	2.257483
5neb	7.77	6.9343843
5v0n	7.17	7.9537277
5u14	5.34	6.7325215
6ced	5.82	4.843097
5kat	4.1	5.398646
5t6f	5.8	6.942849
5ygd	7.27	6.1052036
5t2y	5.66	5.8638296
5y62	1.74	4.5508513
5he0	6.82	7.8346105
5j75	6.82	5.901067
5uvc	8.21	6.0233717
6b5m	12.0	6.4060497
6b5q	8.24	8.441467
5y2f	5.15	5.2657204
5lyy	4.85	4.862397
6cqz	9.64	4.100236
5aan	4.15	5.3434978
5a09	8.46	7.2251134
4lqg	8.89	9.541557
5wej	4.82	5.6604815
5tqe	6.72	8.304558
5v3y	6.72	7.209434
5a3s	8.68	6.899244
5yba	4.77	5.1722445
5q17	5.25	6.723374
5sz3	8.6	7.8551207
5orh	4.39	3.9791398
5t8j	9.0	7.154834
5qil	11.52	7.755452
5x74	8.64	9.289958
5oqu	3.61	5.485955
5vse	5.97	7.1340857
5ivy	6.44	6.3856964
6gi6	6.71	7.1294136
4m7x	4.8	5.506399
5f3i	7.1	6.5013127
5o22	8.0	6.125127
5uac	8.3	6.5304356
5lsx	5.92	7.534786
5xhz	6.49	3.9755177
6c4g	8.3	8.046114
5lgn	5.54	6.4289384
6at0	4.04	4.976595
5llc	9.52	8.759945
6e9l	6.04	6.7184267
5zz4	9.17	8.35467
[truncated: 2,359 more rows]
