# Supplementary material for: An electron-density point-cloud framework for robust protein-ligand interaction prediction
Source: Nat Commun. 2026 Jun 11;17:7424. doi: 10.1038/s41467-026-74196-5 (PMC13408660; doi:10.1038/s41467-026-74196-5)
Supplement: Supplementary file 5 — Source Data [file 41467_2026_74196_MOESM5_ESM.zip › Source Data_rev/figure4/e/angles=30/2013.csv]

key	true	pred
1ps3	2.28	6.2065597
3d4z	4.89	5.460988
3ejr	8.57	8.098759
3l7b	2.4	3.064245
3g2n	4.09	4.359459
3ebp	5.91	5.4000607
2w66	4.05	4.577328
2wca	5.6	6.2269025
2vvn	7.3	6.2106714
1gpk	5.37	5.860417
1h23	8.35	8.483958
1e66	9.89	7.753114
3gnw	9.1	7.098725
3f3a	4.19	5.3215466
3f3c	6.02	5.2514296
3f3e	7.7	7.155878
2wbg	4.45	6.0153756
2j78	6.42	5.3932405
2cet	8.02	8.130158
3udh	2.85	3.563251
4djv	6.72	7.235534
4gid	10.77	8.290748
1r5y	6.46	6.7323475
3ge7	8.7	8.249532
3e93	8.85	7.6194186
1q8t	4.76	5.489872
1q8u	5.96	6.9595428
3ag9	8.05	7.988564
2v00	3.66	3.9241798
3pww	7.32	7.405556
3uri	9.0	7.072112
2hb1	3.8	4.596791
2qbr	6.33	6.6384563
2qbp	8.4	7.4259796
3fcq	2.77	4.170023
4tmn	10.17	7.5224314
3pxf	4.43	4.800971
2xnb	6.83	7.894067
2fvd	8.52	7.091235
3ivg	4.3	6.490938
3coy	6.02	6.378926
3mss	4.66	5.2447844
3k5v	6.3	6.176241
2v7a	8.3	7.623929
2brb	4.86	5.5608225
3jvs	6.54	5.3805704
1nvq	8.25	8.402582
3acw	4.76	6.0354514
2zcr	6.87	6.565278
2zcq	8.82	6.831649
1bcu	3.28	3.8461971
1oyt	7.24	6.7175217
3utu	10.92	10.0847
3u9q	4.38	4.6389694
2yfe	6.63	6.6614676
2p4y	9.0	8.159807
3uo4	6.52	7.477121
2wtv	8.74	8.63386
3myg	10.7	8.209038
3kgp	2.57	2.547106
1o5b	5.77	6.1562786
1sqa	9.21	8.144336
3kwa	4.08	4.1862764
2weg	6.5	6.797084
3dd0	9.0	9.205215
2xdl	3.1	5.8161054
1yc1	6.17	7.4697123
2yki	9.46	6.887433
1p1q	4.89	7.3751264
3g2z	2.36	3.6655774
4de2	4.12	5.204302
4de1	5.96	5.2599616
1vso	4.72	6.1536784
3gbb	6.9	7.1493535
3fv1	9.3	8.938917
2y5h	5.79	7.1264076
2xbv	8.43	8.628941
1mq6	11.15	8.989395
1uto	2.27	2.4038548
3gy4	5.1	4.5387993
1o3f	7.96	7.5024395
2yge	5.06	5.8894176
2iwx	6.68	5.7881193
2vw5	8.52	6.441469
2ymd	3.16	6.4621186
2xys	7.42	6.9775715
2x00	11.33	9.259644
3ozt	4.13	6.3342633
3oe5	6.88	6.755531
3nw9	9.0	7.4732885
3n7a	3.7	4.1541486
3n86	5.64	5.5249834
2xb8	7.59	6.9383235
3ao4	2.07	3.6152248
3zsx	3.28	3.234766
3zso	5.12	4.112076
3ueu	5.24	5.7948427
3uex	6.92	6.678011
3lka	2.82	5.5509233
3ehy	5.85	7.03827
3dxg	2.4	3.047658
1w4o	5.22	4.0739007
1u1b	7.8	6.188606
1a30	4.3	6.3003273
1z95	7.12	9.177523
3b68	8.4	9.393654
3g0w	9.52	8.581274
