# Supplementary material for: An electron-density point-cloud framework for robust protein-ligand interaction prediction
Source: Nat Commun. 2026 Jun 11;17:7424. doi: 10.1038/s41467-026-74196-5 (PMC13408660; doi:10.1038/s41467-026-74196-5)
Supplement: Supplementary file 5 — Source Data [file 41467_2026_74196_MOESM5_ESM.zip › Source Data_rev/figure4/e/angles=30/2016.csv]

key	true	pred
4llx	2.89	3.78027
5c28	5.66	5.1978316
3uuo	7.96	6.9631186
3ui7	9.0	7.4143677
5c2h	11.09	9.3155155
2v00	3.66	3.9388366
3wz8	5.82	5.264049
3pww	7.32	7.3385916
3prs	7.82	8.834489
3uri	9.0	7.0693293
4m0z	5.19	6.36709
4m0y	6.46	6.1373596
3qgy	7.8	7.209875
4qd6	8.64	7.51374
4rfm	10.05	8.399035
4cr9	4.1	4.1861334
4cra	7.22	7.0655136
4x6p	8.3	9.135639
4crc	8.72	8.493183
4ty7	9.52	7.8831196
5aba	2.98	4.4052744
5a7b	3.57	4.899522
4agn	3.97	4.574501
4agp	4.69	4.919024
4agq	5.01	5.7730494
3bgz	6.26	6.607741
3jya	6.89	6.2452397
2c3i	7.6	7.2704716
4k18	8.96	7.779189
5dwr	11.22	10.543406
3mss	4.66	5.2457294
3k5v	6.3	6.173824
3pyy	6.86	6.264387
2v7a	8.3	7.649761
4twp	10.0	7.3588533
3wtj	6.53	7.199934
3zdg	7.1	5.7495112
3u8k	8.66	6.4203596
4qac	9.4	9.449644
3u8n	10.17	8.130603
1a30	4.3	6.282968
2qnq	6.11	6.3458147
1g2k	7.96	7.8216033
1eby	9.7	9.245422
3o9i	11.82	11.672333
4lzs	4.8	4.8651056
3u5j	5.61	6.173814
4wiv	6.26	5.921411
4ogj	6.79	5.553573
3p5o	7.3	7.0346246
1ps3	2.28	6.2066326
3dx1	3.58	6.0410895
3d4z	4.89	5.4278297
3dx2	6.82	7.127959
3ejr	8.57	8.08914
3l7b	2.4	3.2614846
4eky	3.52	4.627509
3g2n	4.09	4.356399
3syr	5.1	4.369029
3ebp	5.91	5.3989644
2w66	4.05	4.5880194
2w4x	4.85	4.165465
2wca	5.6	6.2264023
2xj7	6.66	5.350667
2vvn	7.3	6.212758
3aru	3.22	4.345582
3arv	5.64	5.935272
3ary	6.0	5.547588
3arq	6.4	6.759079
3arp	7.15	6.534844
4ih5	4.11	5.3607063
4ih7	5.24	5.575349
3cj4	6.51	5.5533705
4eo8	8.15	8.404465
3gnw	9.1	7.0815644
1gpk	5.37	5.852957
1gpn	6.48	7.4943876
1h23	8.35	8.339109
1h22	9.1	7.5190134
1e66	9.89	7.7753525
3f3a	4.19	5.278777
3f3c	6.02	5.232246
4mme	6.5	6.603628
3f3d	7.16	6.0913563
3f3e	7.7	7.156336
2wbg	4.45	6.0074835
2cbv	5.48	5.37955
2j78	6.42	5.406459
2j7h	7.19	7.579981
2cet	8.02	8.121085
3udh	2.85	3.5662394
3rsx	4.41	4.8491755
4djv	6.72	7.239417
2vkm	8.74	8.789441
4gid	10.77	8.282068
4jfs	5.27	6.119004
4j28	5.7	6.3714128
2wvt	6.12	5.763793
2xii	7.2	8.777525
4pcs	7.85	6.024475
3rr4	4.55	6.490699
1s38	5.15	6.2349424
1r5y	6.46	6.736107
3gc5	7.26	7.0892715
3ge7	8.7	8.255065
4dli	5.62	6.0674963
2zb1	6.32	7.8288374
4f9w	6.94	6.7693253
3e92	8.0	8.377343
3e93	8.85	7.6524444
4owm	2.96	4.0014706
3twp	3.92	4.4779444
3r88	4.82	3.7042508
4gkm	5.17	5.4492397
3qqs	5.82	5.1745024
3gv9	2.12	3.5919628
3gr2	2.52	3.688054
4kz6	3.1	3.7993665
4jxs	4.74	4.394885
2r9w	5.1	5.054733
2hb1	3.8	4.5860605
1bzc	4.92	6.010981
2qbr	6.33	6.623913
2qbq	7.44	6.761218
2qbp	8.4	7.439183
1q8t	4.76	5.5152836
1ydr	5.52	5.9003744
1q8u	5.96	6.957214
1ydt	7.32	6.0612783
3ag9	8.05	8.001097
3fcq	2.77	4.1767273
1z9g	5.64	5.8008075
1qf1	7.32	6.3128767
5tmn	8.04	6.8931255
4tmn	10.17	7.5097303
4ddk	2.29	3.225215
4ddh	3.32	3.9090672
3ivg	4.3	6.499526
3coz	5.57	6.024206
3coy	6.02	6.376659
3pxf	4.43	4.8114977
4eor	6.3	6.8282337
2xnb	6.83	7.917031
1pxn	7.15	6.9632096
2fvd	8.52	7.095637
4k77	6.63	5.646696
4e5w	7.66	7.385129
4ivb	8.72	8.012146
4ivd	9.52	9.206671
4ivc	10.0	8.952522
4f09	6.7	7.4040565
4gfm	7.22	6.661586
4hge	7.92	7.3175583
4e6q	8.36	6.7792463
4jia	9.22	6.7147684
2brb	4.86	5.5600615
2br1	5.14	6.3022423
3jvr	5.72	4.650195
3jvs	6.54	5.399173
1nvq	8.25	8.395821
3acw	4.76	6.0499673
4ea2	6.44	6.854923
2zcr	6.87	6.565573
2zy1	7.4	6.0933957
2zcq	8.82	6.845772
1bcu	3.28	3.8587868
3bv9	5.36	6.680213
1oyt	7.24	6.7251787
2zda	8.4	7.342575
3utu	10.92	10.069515
3u9q	4.38	4.64303
2yfe	6.63	6.660592
3fur	8.0	7.345564
3b1m	8.48	5.8350387
2p4y	9.0	8.164495
3uo4	6.52	7.47697
3up2	7.4	7.4441347
3e5a	8.23	7.2436743
2wtv	8.74	8.648819
3myg	10.7	8.225037
3kgp	2.57	2.5520873
1c5z	4.01	4.2042503
1o5b	5.77	6.145523
1owh	7.4	6.7661514
1sqa	9.21	8.155547
4jsz	2.3	5.321896
3kwa	4.08	4.1892467
2weg	6.5	6.812762
3ryj	7.8	7.614545
3dd0	9.0	9.209206
2xdl	3.1	5.830789
3b27	5.16	6.9501905
1yc1	6.17	7.4693737
3rlr	7.52	8.182119
2yki	9.46	6.8775835
1z95	7.12	9.14691
3b68	8.4	9.383722
3b5r	8.77	9.615532
3b65	9.27	8.746452
3g0w	9.52	8.570791
4u4s	2.92	4.973921
1p1q	4.89	7.164072
1syi	5.44	7.3975353
1p1n	6.8	6.127683
2al5	8.4	7.232463
3g2z	2.36	3.5860877
3g31	2.89	3.408905
4de2	4.12	5.173781
4de3	5.52	4.774476
4de1	5.96	5.24852
1vso	4.72	6.148355
4dld	5.82	6.953394
3gbb	6.9	7.1497703
3fv2	8.11	7.701166
3fv1	9.3	8.963297
4mgd	4.69	6.412582
2qe4	7.96	7.369051
1qkt	9.04	8.345146
2pog	9.54	7.5406456
2p15	10.3	9.029852
2y5h	5.79	7.1568646
1lpg	7.09	8.089686
2xbv	8.43	8.635579
1z6e	9.72	8.4314995
1mq6	11.15	8.986004
1nc3	5.0	6.5292706
1nc1	6.12	8.282674
1y6r	10.11	9.913496
4f2w	11.3	11.183454
4f3c	11.82	11.478793
1uto	2.27	2.4042253
4abg	3.57	4.1114283
3gy4	5.1	4.543151
1k1i	6.58	7.026217
1o3f	7.96	7.5065565
2yge	5.06	5.8854737
2fxs	6.06	6.121369
2iwx	6.68	5.779687
2wer	7.05	7.370736
2vw5	8.52	6.4436293
4kzq	6.1	6.3743706
4kzu	6.5	6.8533387
4j21	7.41	7.2847433
4j3l	7.8	7.7842107
3kr8	8.1	7.690545
2ymd	3.16	6.47219
2wnc	6.32	6.2571964
2xys	7.42	6.9986343
2wn9	8.52	6.0929375
2x00	11.33	9.262133
3ozt	4.13	6.3229656
3ozs	5.33	7.1914153
3oe5	6.88	6.759202
3oe4	7.47	6.3015976
3nw9	9.0	7.482079
3ao4	2.07	3.6387625
3zt2	2.84	3.2122335
3zsx	3.28	3.2408814
4cig	3.67	4.719157
3zso	5.12	4.132149
3n7a	3.7	4.166619
4ciw	4.82	4.960642
3n86	5.64	5.5192685
3n76	6.85	5.4577813
2xb8	7.59	6.9488554
4bkt	3.62	3.2839227
4w9c	4.65	4.645792
4w9l	5.02	6.0961466
4w9i	5.96	5.6999636
4w9h	6.73	5.4636626
3nq9	4.03	5.0116167
3ueu	5.24	5.7842603
3uev	5.89	5.9737606
3uew	6.31	6.7618074
3uex	6.92	6.695279
3lka	2.82	5.559166
3ehy	5.85	7.0244765
3tsk	7.17	8.334985
3nx7	8.1	7.8166165
4gr0	9.55	8.541004
3dxg	2.4	3.0391686
3d6q	3.76	3.346301
1w4o	5.22	4.076554
1o0h	5.92	5.219604
1u1b	7.8	6.186163
