# Supplementary material for: An electron-density point-cloud framework for robust protein-ligand interaction prediction
Source: Nat Commun. 2026 Jun 11;17:7424. doi: 10.1038/s41467-026-74196-5 (PMC13408660; doi:10.1038/s41467-026-74196-5)
Supplement: Supplementary file 5 — Source Data [file 41467_2026_74196_MOESM5_ESM.zip › Source Data_rev/figure4/e/angles=30/2019.csv]

key	true	pred
4nxr	4.34	5.7622843
5es1	8.34	8.641229
6aom	6.2	6.691742
6eeo	6.43	7.040258
5w7i	4.95	5.694385
5fe9	4.68	5.2305093
6bdy	5.69	4.4266415
6d6t	8.21	5.6544523
4z16	8.32	7.7668276
5j1x	5.52	3.499306
5m4k	5.66	5.48254
5l8c	7.0	6.5841866
5aqo	2.85	3.0319762
5aqu	2.98	5.0353003
5ixf	5.52	5.846196
5mts	7.15	6.4553676
5i2r	7.72	7.9613013
5fap	8.0	7.463763
5t7s	4.1	3.4511938
5x62	6.42	6.2495184
5hbs	7.73	6.828156
5dhp	3.85	4.581947
6fap	2.15	3.0395863
4z5w	5.81	6.897214
5mlj	8.85	7.009945
6dge	6.72	4.9206066
5ho8	5.96	6.64369
5os8	3.98	4.6756487
6dh5	11.3	11.199881
6g38	6.62	5.130801
6guh	7.59	8.046333
5cqx	5.33	8.939295
4xg7	7.49	8.100107
6ap7	5.34	7.1605215
5yji	5.3	4.9891224
5itp	5.0	6.435459
5vil	8.82	8.347978
5ofv	1.58	4.8796573
6cd8	4.71	5.4252276
5o1h	4.85	4.8171825
5ni5	8.05	7.7495556
5npf	4.24	3.1707888
6fa5	6.75	5.9543366
5nra	6.91	9.560593
5lcj	6.64	6.543497
5ml3	9.69	9.46026
5fut	6.45	6.5414767
6ecz	6.57	7.6822395
5k03	4.74	4.562825
6cho	6.78	7.2515874
6hf5	5.17	5.0701222
5elw	7.85	7.3512506
5tg7	4.53	4.256299
5m4f	7.89	6.746011
6b7d	4.28	4.212599
5x79	4.92	5.7548857
5nze	6.39	7.9019184
5sz0	9.1	7.7004786
5d6e	4.3	7.9860206
5trs	8.0	6.641266
5ipj	8.89	8.673418
5g43	3.7	4.4127693
5h63	5.92	5.822804
6eol	7.43	5.7884016
5uv5	7.7	5.8860903
5om2	4.06	6.4783134
5faq	5.28	8.506005
5ezx	7.06	6.436186
5z4h	3.02	6.5145016
5u13	5.41	5.72616
5hvs	7.15	7.2988596
5l7g	7.8	8.698881
5j7q	4.58	5.4267354
5j5d	4.68	3.350909
5fue	6.33	6.022826
5unj	6.62	6.9509096
5unh	9.46	8.612366
5kbh	6.26	5.3371277
6axp	5.07	6.163265
6eiq	6.42	5.9887733
5ey9	5.41	6.1261168
5icv	5.62	6.825285
5t9u	7.6	7.9201236
5t6g	5.96	6.8328776
5n24	8.92	7.3734264
5xxk	8.2	8.059484
5ekh	5.95	7.796042
5n3y	5.03	6.7261057
6f29	5.49	6.5459375
4zsj	5.64	5.5733514
6gzh	8.27	8.482265
6hmg	4.94	5.0709667
5duf	5.74	5.8724413
5ofi	4.2	3.786717
5nhh	8.95	9.125433
5ylv	6.82	5.8941946
5kez	8.15	6.9928102
5ntp	9.15	8.720757
5nfh	7.74	8.731504
5x5o	8.3	9.519269
5h1e	7.54	6.0429583
5ti3	4.36	5.31351
6bec	4.01	7.7004194
5myn	4.52	6.896243
5u4d	6.33	6.952484
5nzf	4.03	6.7824326
6epz	7.14	5.316603
5os7	3.69	6.8472614
5vij	7.61	5.925147
5myv	7.51	6.5354424
5dh5	9.64	8.380838
6ghj	2.16	5.127014
5gmj	5.08	5.917272
6fhu	2.64	3.8004076
4ufu	8.0	7.484015
5wf6	7.83	8.525917
6h7b	7.48	6.666978
5xw6	4.91	6.3883715
5kly	7.21	5.46784
5yz7	4.75	5.8018947
5hor	8.22	6.385108
6b1y	7.4	6.097518
5lpj	5.0	6.035446
6hly	7.33	4.646215
5vkm	3.55	4.4904165
5yqw	7.51	6.8191757
5f1x	6.11	6.6461105
4zyu	5.97	7.073424
6gh9	4.48	6.279207
5f27	4.0	5.7128525
5e3d	4.02	3.8650432
5fow	4.03	5.1995687
5jo0	7.3	7.5819173
5hkm	7.89	7.04343
5ekx	2.03	3.2977324
5v1d	6.7	5.663685
5a7j	5.2	3.919153
5wvd	7.68	6.9959135
5m0d	6.09	9.421597
6fnt	4.68	6.1824036
5v8q	8.44	8.256773
4zx9	7.39	5.836578
5axi	3.92	5.3595576
5tho	7.64	6.722065
5tdi	9.74	9.697964
5eyz	6.0	4.3168926
5n1v	6.19	7.233423
6few	5.85	7.9375114
6iil	6.17	7.1563725
5x9p	6.89	3.6175969
5aqf	3.78	4.9605184
5wqc	8.96	6.563573
5hn9	4.3	5.7988763
5u69	6.22	6.7625413
6iik	4.91	6.9207864
5j7s	7.3	7.036551
5mwp	7.5	7.2405167
6eji	3.52	4.2677546
5sz4	9.7	7.464226
5nyh	7.73	7.068245
5jsj	5.4	8.974299
5o4z	6.07	5.906188
5f1v	6.85	4.503856
5ye9	6.45	7.3840723
5t70	3.99	7.660392
5umw	4.23	6.002486
6ami	4.52	5.3080187
5ksv	5.22	5.7542186
6aol	6.27	7.474574
5iaw	4.81	5.9490194
5w10	6.62	5.822279
6h7j	8.62	5.860046
5mwy	7.0	8.377019
5oxm	1.3	4.6841383
5eiw	2.05	4.7446423
5qah	3.84	4.0294166
5m4c	7.4	6.6741986
5t9w	5.59	8.155298
5fpk	3.55	4.476079
5q10	5.2	7.9775934
5h1u	3.51	3.6683168
5hva	7.07	4.675845
5j19	6.6	6.2303085
5e8a	7.47	5.48316
5fdg	6.37	6.5657225
6g8n	5.84	6.6164436
5tg6	4.55	4.8349514
5hyx	6.55	7.5564375
6fuh	3.77	6.8490148
5mo2	3.84	3.7430813
5g17	6.7	6.1141
5hk9	6.54	6.8683743
5lwd	6.24	5.9036045
5ztn	8.3	6.9291544
5wfc	4.9	6.474562
5kpm	7.82	6.9275074
5ty8	5.46	3.8437905
6am8	4.89	5.423734
5nw1	6.6	5.75601
5vex	4.63	6.4974613
5u9d	9.26	8.438274
5jmp	7.17	6.8672876
5lgq	7.05	5.8285513
5tkd	8.15	7.4602337
5a4t	5.89	5.155273
5kls	6.71	3.6009266
5d3j	5.24	6.454397
5i24	7.42	4.9180617
5j82	6.0	7.0327387
5ioz	4.96	5.4644604
6e2n	7.9	8.174257
6f8w	4.64	7.4404078
4ui7	7.36	7.1833324
5jr2	7.57	7.559025
6gmd	3.69	6.9126434
6bw5	8.25	6.410449
5w6o	6.28	9.377205
5ecv	6.77	5.809103
5vl2	8.42	6.23032
5ouh	5.67	7.1316357
5f2r	4.28	6.663128
5x13	5.21	5.086861
5jog	8.24	6.5759134
5uf0	3.8	4.6487913
5mqy	7.11	8.136284
5h13	4.94	7.597803
5nar	6.3	7.0182004
5g1n	7.77	6.5537453
5d26	6.09	6.4163465
6cks	7.82	7.3737993
5n53	2.55	4.876763
5l9g	7.7	5.995839
5llo	9.4	7.939322
6eqw	10.65	7.5314207
5iw0	7.22	7.3060775
5t2i	8.7	8.056421
5eol	9.52	8.222996
5q1f	7.14	8.078142
5vlp	6.08	6.700433
5mme	5.85	5.730069
6biz	6.57	7.0119224
5uex	8.82	7.1809216
5fho	6.67	7.45499
6bny	6.4	6.638295
5ho6	6.69	7.3176007
5jc1	6.82	7.2948027
5zia	6.52	7.4180098
6e99	6.0	7.076412
5eq0	5.92	5.6422606
5f1h	7.85	7.5812225
5y8z	6.21	5.3802347
5icp	8.42	7.805911
4ydf	5.1	6.5812826
5ewy	4.3	5.538698
5gmp	9.1	7.1950474
6dud	6.59	8.285794
6d6u	8.21	5.3003454
5hz8	6.4	6.641859
5eie	7.64	7.370517
5t8o	6.51	6.076382
5tr6	8.49	8.36753
5vja	6.59	5.804949
4muk	6.6	5.7340145
6fim	5.85	7.949627
5i3v	7.8	7.6195993
6eqv	6.62	7.6749735
6dh1	10.58	10.250641
6h5w	10.8	7.8104377
6b1x	7.4	8.368093
6emh	6.08	6.3390293
5f3c	6.05	7.2340565
5nkk	5.0	4.1214333
5ywy	7.23	6.5210233
5v8p	4.99	4.6751814
5kbg	6.11	5.2698903
5j4n	4.25	4.6103945
5tuo	6.49	5.134218
5qc4	6.82	6.440043
5mft	7.47	6.7033405
6ap8	5.1	6.5012503
6e0q	8.1	5.6993117
5ody	8.4	5.855536
5t1k	6.28	7.3265314
5uc4	6.46	8.363081
5qck	7.64	8.356728
6hjk	7.6	8.9466
5i8g	7.52	6.5617533
6c0s	7.05	9.722185
5vc5	7.96	8.820275
5jf6	7.21	5.326931
5epp	4.16	4.9119034
5y7w	7.7	6.2940145
6f5u	3.54	6.501987
5k4x	6.42	3.973868
5xvg	8.05	7.9496026
5nzq	2.03	3.030475
5czm	8.32	9.1247835
5mge	4.06	4.1707788
6gg5	3.65	5.014329
5up0	6.34	7.443718
4rqi	4.91	7.5054636
5y3n	7.1	7.6632657
5fpp	4.0	4.655477
5idn	8.59	7.8290653
6f6d	4.1	7.3615675
5t6p	6.06	6.5318995
5fbe	4.85	7.143615
5cin	7.74	7.8530016
5mxq	5.72	4.191778
5nn4	1.94	4.22133
5iu7	8.96	8.321419
5up3	7.9	7.547616
5o0b	4.18	4.485871
5jqb	2.22	6.273596
5mja	6.66	6.7951183
6eqp	5.96	5.257724
5ev8	5.22	6.749134
5qab	3.65	3.9096844
5jf4	7.19	6.4006767
5o48	4.7	6.805958
5k0t	5.78	7.485712
5i7y	7.28	6.3842416
5tzx	7.28	8.50016
5heb	6.1	5.357276
5f5i	6.02	6.3485312
5vgo	8.7	8.355055
5h7h	3.77	5.784867
5mnn	3.84	4.139641
5zag	6.97	5.680686
5ekj	6.0	6.5345783
5ul5	6.97	6.2140627
5iua	8.82	7.8036704
5za8	6.29	5.507408
5ut0	5.88	6.8753314
5vdo	3.3	5.6853533
5gic	6.48	8.788465
5knu	5.55	5.116157
5g5f	5.28	3.7773046
5h8e	11.2	8.318268
5lyn	5.04	4.6291747
5fsb	2.22	3.1665516
6au9	5.96	5.642776
5yof	5.82	6.022387
4zsh	7.05	6.3025465
6f90	6.0	5.891143
5wyx	6.66	6.112831
5gjd	7.92	7.539009
5olk	6.0	4.3776045
5e89	7.85	5.414963
3x1k	3.59	5.776115
5em3	3.7	4.3079686
5ko5	4.57	3.3145225
6dvn	7.85	6.5551143
5oq7	6.49	6.480835
5njx	4.15	4.7481275
5tg2	5.49	7.227614
5eoc	7.52	7.0725956
5lck	8.1	6.5391726
5i7x	7.28	5.882902
5yzc	5.52	5.4491158
5hbn	4.89	4.627844
5jq9	4.65	5.939555
6cnj	8.11	5.9438267
6f8b	5.21	5.0099564
5or9	4.06	5.034877
6e9a	11.92	10.508223
5ek9	7.33	6.9632006
5ml0	6.3	6.6363077
5wb6	10.7	10.1051235
6agg	4.07	3.3803802
6b7c	5.14	4.876014
5y9l	5.72	7.3829217
5epl	7.03	6.3111906
6cq4	4.85	6.2754765
5wuu	6.09	5.5437565
4zyv	7.66	7.5076017
6gw1	5.14	6.908416
5kxi	7.74	6.603153
5mxf	3.59	3.1940393
5qad	3.77	3.3223376
6fmp	5.64	7.34782
5o9o	4.89	5.604
5jjs	7.32	7.0082726
5i40	4.86	3.14781
5h5s	5.09	6.5661445
6dq4	4.92	7.130704
5un9	7.68	5.0440836
5ia1	6.28	7.609453
6dk1	7.65	6.91924
6ay3	8.02	7.0234785
6fii	8.02	4.9362574
5j2x	7.74	6.714551
6gr7	5.5	5.3258
5law	7.1	7.760299
6fbv	6.52	9.98356
5aac	8.89	8.413197
6bin	6.34	6.184719
6b8y	9.66	8.073332
5xup	5.25	5.5556626
5l4f	5.89	4.3733664
5lud	3.61	2.616794
6ma5	8.1	6.960801
5ujv	3.6	5.1031656
5i38	3.42	3.2039113
5t9z	7.19	7.3292613
5urm	5.28	5.3852615
4uja	9.05	7.3904047
5nud	7.49	5.6213875
5dyt	7.6	6.704014
6ba7	8.15	5.255377
5wbk	6.03	5.8135505
5d7a	7.68	7.369418
5fwj	7.89	5.8603725
5khk	6.39	7.2580943
5i9x	7.52	8.653999
5j8z	8.3	8.349071
4qna	4.64	4.3515253
6bjo	6.29	6.3479524
6ay5	7.16	6.7303915
5hv1	4.1	6.514452
5m57	4.92	6.7486596
6bsl	9.0	7.529008
4yxo	7.04	4.2889414
5e88	7.19	5.735361
6guk	6.15	6.994501
5n8t	5.74	7.449299
5owl	5.92	6.8083735
5org	8.4	6.360345
5ovv	4.48	6.1218095
5ugc	7.89	7.4714465
5lwm	8.87	8.4510975
2n06	4.92	6.377874
6bq0	7.34	6.6072655
5c4k	4.56	5.5377183
5aqv	3.43	4.846077
6df4	7.64	6.3628125
5g2b	7.0	6.9295454
5za9	6.74	6.675723
5maj	7.46	8.859297
5nxg	8.55	7.357025
6afl	7.0	5.516672
6ey8	5.81	6.1415987
5mhp	7.82	8.502746
4zyw	7.17	7.1753225
6gf9	6.39	6.3609014
5wfm	6.52	5.931676
5qaq	3.54	4.237664
6g9h	8.4	8.64416
5dtt	3.51	3.398044
5kbf	8.92	7.270722
5vd3	5.55	7.3056116
5zwh	8.72	9.259462
5xyf	5.98	6.4884386
5c2o	4.55	4.9022036
5k0m	8.82	7.1209526
5t66	8.43	6.2644854
5vdk	7.57	8.18385
5ldm	3.86	4.6693316
6ge0	8.68	9.245033
5j3l	4.8	5.94685
5j41	3.7	5.860688
6gg4	3.69	3.8955073
6b98	4.65	4.3414793
5k8v	6.34	6.3907223
6bmv	4.68	5.88391
5ad1	7.24	4.244278
5otr	4.92	5.543118
5yg2	6.89	6.8106976
6b1f	8.72	5.9389763
6gxa	4.22	6.5207424
5wcm	4.0	4.1701756
5idp	7.35	6.9835706
5ks7	5.32	6.132826
5lhg	5.6	7.446806
6afa	5.49	4.04848
5ws3	8.96	6.4404078
5luu	5.06	4.5885983
6b5i	5.96	7.310894
5ni7	7.7	8.18321
5t6z	4.21	6.4607086
6hvh	7.33	8.50871
5hna	4.23	6.819604
5mxo	5.27	6.880981
5u4f	6.33	7.223384
6gl3	7.96	6.7443132
5dva	3.55	3.7208006
5otc	4.71	6.106621
5n8v	6.68	6.8021936
6cea	3.14	5.329748
5wa1	4.17	4.9848566
6afh	6.12	5.094058
5tca	7.72	6.4020214
2rvn	6.77	4.456801
4yxu	7.24	5.674843
5w7x	4.1	5.350136
5wre	6.41	5.109542
6duf	8.14	9.498159
5w1w	5.52	6.6639695
5mi7	7.11	6.5972023
5eqy	8.0	7.2066774
5i8p	6.73	7.531541
5gof	4.05	6.1088734
5j9x	7.77	7.119788
5lws	3.94	8.229518
6evm	2.82	4.76184
6ftn	6.7	9.25788
5o58	6.72	6.523592
6f92	6.4	6.1942215
5cuq	5.92	4.7523785
5tkb	7.89	9.0324745
6hdq	7.0	6.8775854
5gvn	7.05	7.1829157
5d47	7.0	7.5080204
5os3	2.43	3.8917394
4zsg	5.0	5.408781
5n9r	5.59	7.3816614
5t90	6.68	8.317961
6afr	7.15	5.3986187
6aff	5.41	4.2392807
5gr9	7.48	6.9852896
5jim	3.99	6.7355924
6beb	3.61	7.256989
6alz	10.42	7.309943
5lvr	3.6	3.7737837
5ocj	4.82	4.7367954
5nne	4.71	4.42946
5ggp	3.3	3.9130955
5ekm	6.32	6.7181487
4xhe	10.3	10.552876
5un1	5.8	4.0232344
5mz8	2.31	2.088129
5q1e	6.92	7.2199993
5eym	7.6	8.531491
5tci	6.88	7.110571
5nkh	7.59	8.327519
5xjm	9.37	6.3352633
5lx6	5.72	5.790799
5jbi	6.92	6.189687
5vr8	6.87	5.3279724
2ndf	4.23	4.4858093
5vcw	5.96	7.9403505
5ng9	6.72	5.9772644
5t2d	9.1	7.4583025
5t2g	8.1	7.768263
6esj	5.68	5.5221906
5fls	3.04	2.7265043
5ldo	3.75	4.491852
5a0c	9.27	7.788083
6g2l	7.17	6.1674175
6fav	5.33	6.546462
6fuj	4.3	5.9247813
5vqs	5.7	8.810233
5km5	6.92	5.3181095
5mrd	4.44	5.770781
5n16	5.3	5.4219956
5yc2	4.94	5.730105
5ett	6.23	7.5131836
5yg3	7.85	6.519176
5cpr	7.56	8.256966
6c6o	8.3	4.9674406
5kma	4.71	4.687047
5u51	4.92	4.7475376
5wei	5.7	5.042575
5jcj	4.42	5.635944
5eak	9.3	8.03861
5swf	6.26	5.802761
5mqv	8.1	8.402382
6czd	3.85	4.7451134
5em9	5.57	5.454992
6g4m	6.6	6.242918
5g1a	6.57	8.006575
5eec	7.1	6.3064146
5ix0	6.28	8.426725
5y93	5.64	5.7445035
6fhk	7.51	7.0210624
5mw6	4.73	4.9400606
5khi	6.77	6.901434
5i59	6.95	6.7437997
5to8	8.51	7.4263515
6eqs	6.43	8.652185
5mxr	5.21	4.5850945
5l2n	5.55	6.5905724
5i7u	8.77	8.520599
5egu	5.85	6.649893
4wz6	5.6	4.176511
5zkc	8.19	6.0020676
5in9	6.36	6.6065855
5t8e	9.14	8.034298
5aqq	3.1	2.9801307
5o0j	4.77	5.485448
5e6o	4.11	5.338392
4zki	2.92	5.495699
5oug	2.77	3.7397053
5owh	5.92	8.058958
5gg4	5.82	5.352291
5myd	4.86	4.7959223
4tvj	7.91	7.4270563
5fun	7.59	6.4143434
5vcy	6.57	7.3825445
5aeh	7.43	8.05805
5nhp	7.64	8.225652
6ccs	3.64	4.3292522
6bfw	6.66	6.3530664
6bbs	9.89	7.677766
5ngu	7.44	7.9817524
5qbv	6.37	6.845687
5kr0	9.15	7.9802103
5exx	5.39	5.6235075
6guf	6.65	7.47523
5mmn	6.7	6.400095
5mgm	3.3	3.7410142
5jer	3.7	6.042798
5b2d	4.25	4.3655424
5kh3	4.22	6.278219
6ceh	7.44	7.8696566
6f6s	2.89	4.3523426
5u0w	4.24	4.062603
5mys	4.3	6.256361
5jiy	6.27	5.460204
5wbq	5.83	6.266548
5eps	4.42	4.211225
6ayh	5.57	4.0750947
6fdu	3.69	6.988966
5l6o	8.22	5.3941107
5lle	10.22	7.6637115
6fob	7.63	7.6865664
5jnn	5.35	5.8636904
5fnc	4.11	5.663601
5xg4	5.15	4.918758
5qai	3.82	4.311206
5xmx	7.24	7.266834
6g3v	6.04	6.6857905
5aqh	2.46	2.7206736
6eo9	6.8	7.101709
5a8y	9.77	8.511842
6m9d	7.35	6.396157
6gjm	3.58	3.2050824
6mxe	4.26	5.235997
5l4j	4.28	5.754424
6ggv	7.54	7.6939526
5ggn	3.66	3.4382162
5zwf	8.74	8.598961
6euz	4.18	7.0025206
6bkx	6.39	6.7982554
5tef	5.4	4.3036265
5f4u	7.02	7.165695
4yk0	3.74	4.4726505
5vqv	6.4	8.468867
5yyb	6.56	4.2462916
5lz7	6.28	6.0333858
5tzf	5.8	5.9852705
5qaz	3.4	4.551682
6bnl	6.96	7.826302
5ovr	4.57	5.318447
5hcl	2.22	2.633637
5v9p	6.14	7.282566
6h34	9.3	8.722265
5hey	5.66	5.3386135
5f3z	4.54	4.891641
5ioy	5.22	5.4966173
6f3b	6.56	7.1750875
5yu9	6.74	7.0488267
5uv1	5.62	5.8647804
6b16	7.49	7.5168366
5fh8	6.77	5.847972
5enh	3.72	3.8390377
5mpz	4.07	4.0635705
6hvi	6.42	7.155329
5fq9	6.48	6.9174433
5l6i	4.35	6.692075
5mym	5.41	7.9701905
6b5r	8.77	5.3855133
6bij	6.05	5.90363
5kau	6.52	7.378617
4odq	4.47	4.617241
6f22	8.7	6.67365
5k0j	7.12	6.6816196
5zla	4.3	3.9484217
5q1h	5.1	8.30594
5nz4	6.28	8.014441
5mkj	4.31	6.742396
5ulg	6.72	6.1728096
5yjm	7.68	8.051946
6grp	5.48	5.3289256
6cfd	7.86	8.5632
5tzo	5.23	4.4540653
5d4a	5.85	6.1288137
5mlw	5.03	6.747532
5nrf	6.79	9.388785
5l8a	4.91	6.069603
4zy0	8.04	6.6445823
5j7g	7.24	6.894498
4xek	5.66	5.980609
5jf2	7.89	5.8454404
6h1h	6.17	6.1129174
5gvp	6.78	7.595998
5u4e	6.35	6.475781
6bu1	7.22	5.3221207
5ou1	6.07	5.83696
5qak	3.66	4.3761134
5dxu	8.4	7.1230593
6q3q	4.45	4.9587736
5d3p	5.13	6.446223
5bpp	4.8	5.932559
5q14	7.68	8.112924
5mzg	6.86	8.448305
5vew	5.15	6.153142
5vll	6.37	6.355736
5ul6	8.22	4.6893563
5joh	5.96	6.6211395
5k0x	8.36	6.8780813
5jv0	5.96	5.2296267
5qb3	4.31	5.928849
5ml8	8.1	7.979322
5i4v	8.52	8.090153
5vt1	4.3	5.7142797
5qa8	3.77	3.4242768
5qb2	4.15	5.7892094
5ema	5.23	5.394391
5dh4	7.24	6.368798
5er4	2.76	5.0427713
5c4l	5.64	4.803615
6fui	4.46	6.4674854
5k0c	5.96	6.631488
6g15	5.37	6.34427
5aqg	4.51	4.648519
4xk9	9.07	11.38957
5wo4	10.0	7.7392073
6eij	5.77	6.3900013
4uc5	5.48	4.4951353
5vcv	6.82	7.8035145
5ar0	6.14	5.8117023
5myx	8.16	8.2336
5svk	8.48	5.5286884
5w88	4.52	5.1311502
4ui5	6.78	7.553378
6gjj	3.7	2.9838376
5di1	7.68	7.389399
6min	3.91	3.5931969
6g5j	6.7	7.016589
5aa8	8.07	9.827986
5jha	5.9	7.451865
6gzm	8.26	8.231567
4r5w	7.13	6.308485
5k4z	6.15	5.246908
5loh	5.04	8.428873
5ivc	5.92	6.9970665
5wzu	7.0	7.198906
5a7i	5.26	6.784955
5j79	8.52	7.195415
6g97	8.38	9.277357
5ick	5.01	5.529428
5ab1	5.42	7.152772
6cw4	2.82	7.1009407
5cuu	4.37	5.703129
4w9x	7.4	7.496401
5aei	8.96	7.0944505
5exl	8.43	7.314424
4zt3	8.0	7.8943734
6cq0	4.46	6.864978
5nvz	6.77	5.977379
5d3c	10.4	9.464319
5n31	5.79	7.0518856
5chk	5.39	5.6697903
6b97	6.63	5.773568
5vo6	9.05	8.16352
5lso	5.85	5.92994
5w7u	8.05	8.544819
5vb9	5.89	8.300721
5f25	5.04	5.445322
5j32	5.08	4.2050586
5td7	5.77	5.5975285
6fmj	6.12	5.3445816
5uyu	9.51	9.412247
5w0i	8.85	7.4879103
5uey	8.29	7.1094236
5fb1	5.92	7.0110593
6ehh	7.49	8.226212
5f5b	3.95	7.566078
5hx8	10.0	7.1717114
6dlx	3.32	3.1111724
5wxf	4.48	7.460054
5f2p	4.43	4.066111
6fut	4.7	7.228388
5vsc	6.29	7.0474496
5er5	3.67	5.3073673
5qae	3.62	3.1610565
5trj	5.92	6.843454
4y24	6.66	5.1157565
5eel	6.08	5.3065042
6ezi	5.31	5.341559
5f1u	6.4	5.886963
5vo1	8.15	6.8284917
5u0z	6.19	5.7251244
5aqn	2.77	3.4970345
6dh7	9.88	9.73061
5h85	4.7	5.261789
5g60	6.52	4.8926535
6elo	6.29	7.213933
6f4n	5.22	4.295164
5u0e	5.11	4.274779
5fb0	5.47	7.3008895
4znx	6.62	6.205621
5tqf	8.3	8.022339
6ayq	8.19	10.664738
5yyz	4.18	5.3746886
6ek3	6.48	6.36121
4yjl	5.96	7.2511806
5gjg	6.21	8.501322
5m0m	8.22	9.301237
5zh3	4.67	5.7198896
5cqt	6.91	6.464569
5e73	4.64	5.267652
5t18	9.3	8.697487
5i86	6.28	6.602908
5lgt	6.51	7.8564262
5odx	6.71	7.560794
5nib	7.72	8.723773
5u2j	5.92	5.8808417
6g6w	9.7	8.255869
5nu1	9.0	7.8657613
5kgx	4.8	5.928551
5k8o	5.96	5.992838
5xzr	5.49	6.3804655
6cjy	7.64	6.154294
5u49	6.14	6.4043064
5toe	5.6	6.4374595
5mra	8.0	4.0290174
6boy	5.74	10.315941
5yfs	4.86	4.4924097
5mnx	2.48	3.441482
5xgl	6.88	8.066633
5h09	5.88	8.639027
5ehv	3.08	5.0704684
5q0n	8.06	7.603162
5d75	6.7	7.898677
5lt6	5.41	6.3538637
5igm	7.38	7.0961156
5ny3	7.47	6.803613
6cqt	9.64	3.9334166
5mrb	6.33	8.002749
6bu3	6.55	5.217372
6f6u	4.8	6.649346
6asu	5.21	6.110654
5ml2	7.89	7.1802554
5x9o	5.3	2.9227831
5fng	2.96	3.7032037
5tuq	6.35	7.500189
5v7i	7.18	5.6621065
4uw1	7.72	6.583682
5n0e	8.44	7.7652025
5fdz	5.17	6.022026
5eng	5.85	6.172188
6hm2	7.33	4.768774
5vqx	6.32	9.067217
5nkd	7.59	8.082212
5h08	5.96	5.197739
5jr6	4.69	7.087743
5sz2	8.7	4.5770636
5qcn	8.22	7.643737
5f74	5.12	4.394973
6q6y	6.0	6.120303
5e7r	7.6	7.854011
5mtv	4.11	4.9677362
5vpm	8.8	7.291747
5xsu	6.74	8.704512
5twg	6.17	4.223501
5k4i	8.51	8.828593
5qag	3.7	4.4978046
4z8d	5.22	6.3961315
5lz8	6.01	5.2310205
5ybi	3.49	4.7795935
5t4b	9.38	8.87567
6c0r	7.51	9.526326
5v1y	8.15	8.10894
5aqj	2.68	3.5045366
5ee7	9.21	6.3848724
5n1y	3.22	6.7151337
5iez	7.64	8.131877
5bns	7.02	7.982765
5fsn	5.77	5.880285
5mg2	7.77	6.137124
5i29	7.82	5.6530285
5kde	3.89	4.2016697
6apv	6.96	7.2715664
5zkb	8.7	8.2600155
5ei2	7.34	7.1161437
5nfa	5.25	4.6800413
5tq3	8.66	8.737587
5vih	7.49	5.9058876
5iay	5.8	5.1650963
5qa4	3.77	3.6930683
6f6n	3.02	6.7422132
5da3	7.1	8.256582
6gy1	6.3	6.086294
6gvz	6.4	5.7308455
5fb7	7.89	6.7236776
5ofw	2.8	4.058238
5wf7	4.01	6.1759233
5i9z	8.05	7.5194635
6dj7	8.72	9.921617
5q1a	8.02	6.7359743
5z7b	4.89	3.4639766
5g42	2.3	3.7815852
6chp	10.12	7.7126403
4ybk	7.82	8.483024
5qcl	7.96	8.311407
6a6w	5.43	6.4166665
5fky	8.33	5.4547873
5ih2	5.76	5.3505774
5xmr	7.61	7.6573086
5jhd	4.52	2.718797
5etk	5.82	4.9174767
5vzu	5.57	4.578854
5juz	5.52	5.4400005
5npc	4.0	4.267705
5wac	7.42	7.8913264
5fcz	4.2	4.9739895
5oq5	7.7	8.101082
6ft9	6.96	6.619229
5oku	6.26	4.2127666
6hm4	5.67	6.013211
5fl1	8.49	6.4473524
6c98	4.1	4.9580545
6dxg	4.85	5.5184727
6g2n	7.14	5.66255
5klr	7.72	6.6490602
5y94	6.79	5.1275387
6bl2	7.39	7.5809536
6g0z	5.32	6.0234313
6ft8	7.36	6.3227043
5cr7	3.1	4.402726
6cze	4.03	3.909854
5n8e	5.33	6.4793005
6dh4	11.3	9.843755
5ltn	5.27	5.0562143
5x4o	4.06	2.6129498
5o1b	4.7	3.4877543
6hjj	5.77	8.596064
5t2p	5.72	5.9481077
4w9w	7.48	7.35487
5hff	6.3	5.764904
5dts	3.55	3.8972812
5fah	6.15	6.731498
5uit	8.34	7.623503
4zv1	5.24	7.240448
6fdt	4.3	4.185807
6chm	3.7	5.303851
5th4	2.85	3.6650338
6fo8	7.74	7.926371
5zms	5.23	6.4066916
5fqs	7.36	7.7628303
5i2e	6.64	6.943533
5ets	5.91	6.7610054
5e0h	5.62	6.265914
5h15	5.8	6.8271446
5oje	5.21	6.03123
5uv2	4.4	5.481682
6flg	7.52	6.896962
6df2	7.24	5.257194
5k0b	6.05	6.451103
4wn0	3.22	2.8684306
5emk	7.89	7.1774516
6h3k	7.96	7.879619
5yjk	6.09	7.4940176
5lpl	4.92	6.206418
5kgn	9.03	7.279197
5yvx	5.89	4.998843
2n1g	5.64	5.8403277
5upf	8.6	8.437421
5id0	5.77	6.4825864
5ypo	7.1	6.2275476
6fjm	6.24	6.1931505
5u62	5.89	7.4785504
5l72	6.8	8.926006
5h5o	6.56	6.936219
4mul	6.21	7.1285567
6dq5	5.19	6.337906
5mfr	4.3	4.8556304
5ime	8.34	8.148228
5w6e	8.04	7.522833
5qam	4.0	4.1268396
4zjc	8.96	6.8077326
6f4w	5.53	4.009633
5u7k	8.15	8.081842
5t97	7.77	8.053717
6f20	4.31	6.533028
6eya	7.48	7.1027813
5lgs	7.06	7.0116577
5mjb	8.52	6.874359
5t27	7.1	7.081889
4xtm	4.57	3.6760783
5laz	8.4	8.7621
5ye8	3.0	3.857936
5dpx	4.46	6.1154923
5jg1	8.72	10.981124
6d50	5.05	4.818173
6eln	6.05	6.417362
5edb	7.0	5.701433
5ovc	5.96	5.3763623
5k4l	7.3	7.1189384
5o1s	3.65	4.097842
5j7b	8.3	8.26284
4ze6	2.48	3.8339257
5vzy	8.49	7.3949947
5ukk	6.21	6.8958235
5j8x	8.8	6.315424
5a3x	6.1	5.959929
5ijp	7.15	4.8170977
5sy3	4.37	5.5232635
5koq	9.24	7.8522654
5h19	6.49	8.770987
5hx6	8.0	6.55859
5muc	6.04	6.553425
6b2q	8.05	7.907426
5svy	6.13	5.83972
4odl	6.95	5.524268
5ugg	6.42	6.5952797
5ufr	8.7	6.6532426
5mgg	3.3	3.7186925
5db0	7.43	7.974909
5vlh	6.8	6.484852
5csd	7.89	6.520609
5mw3	6.62	4.964977
5vqt	5.74	8.223922
6djc	6.63	6.630802
4zj8	9.26	7.1971273
5eqp	5.4	6.3458977
5v42	6.62	7.1736155
5nf6	7.46	6.3456197
5jrq	6.77	7.84671
5lne	4.76	2.4275124
5m6f	6.66	6.229177
4wnm	7.59	6.6485615
6e86	5.09	3.6499677
5b5g	5.25	6.3729625
5zt1	4.67	5.3691006
6exi	5.05	4.6875772
5nwb	7.8	6.7860384
5mny	1.31	2.964181
5xo2	4.03	4.531109
6csp	8.52	6.1530666
5w5u	7.19	7.675998
5g61	6.4	4.8464923
5n49	6.33	6.878962
6bhh	3.76	5.7755227
6f9g	5.7	5.9026566
6fa2	6.66	5.223731
6g4n	5.64	5.938883
6fr2	7.92	6.984029
5g5z	5.66	6.0698795
5zo7	9.0	6.6826515
6bgx	6.33	7.386593
5nxq	6.49	4.967533
5oh9	3.86	4.253834
5ukj	7.16	7.9361897
5v3x	6.59	8.116537
5m7u	8.1	8.184873
5fnf	3.15	5.331472
5vds	3.3	5.083832
5ufs	8.49	8.8349695
5gjf	6.59	8.555968
6ej4	6.8	6.4839497
6apz	6.82	4.932746
5jhb	6.06	7.3787208
5zwi	8.64	9.51849
5etl	4.64	5.391784
5ur6	7.06	6.687567
5ful	4.74	6.8015203
6e9w	6.55	6.9714327
5uoo	8.85	7.8119807
5n87	9.25	7.954644
6esn	8.05	8.268194
5kr2	8.48	7.836419
5aip	2.82	3.8074114
4yh3	4.59	6.067314
5sve	5.74	5.7743587
5edl	8.35	6.9107213
5may	6.48	5.5897903
6fzu	3.67	4.113902
5mav	5.48	6.4913635
6d5e	6.85	7.145442
5anv	9.3	8.837538
6htt	6.66	6.5502825
5my8	7.14	7.730101
6dnp	5.18	5.7987194
5ndd	6.46	6.4434977
5wbz	6.41	6.591626
5w6t	7.57	7.538248
4j59	5.85	5.93527
5e80	8.3	8.163361
4mue	6.7	6.450693
4qmq	6.59	7.308901
5dh3	7.42	7.3290167
5jzi	4.8	5.968114
5f32	4.94	6.320609
5wg9	5.59	6.3861027
6fyv	7.96	7.5389795
6apw	6.17	6.8371015
5sz9	4.42	5.061773
6b27	5.03	5.1488476
6b1o	8.51	7.91741
6cdc	5.6	6.038576
6dne	7.48	5.7800236
6cn6	8.3	8.856607
6c7x	7.19	8.061112
5fdp	6.51	8.023779
6htz	6.74	6.726734
5nwg	6.18	6.9684052
6msy	7.0	3.6530328
5yve	6.48	6.637828
5huy	5.03	7.3225813
5iee	4.94	5.0647516
6hvj	7.55	8.070932
5hdu	9.0	8.730067
5z68	5.89	5.5166645
5l6h	6.62	6.4355216
5l26	5.35	4.599513
5svi	5.17	5.711507
5n9n	9.39	7.5626073
5qaw	3.4	4.9395885
4yyt	6.38	6.8511477
5cxi	6.55	7.383715
5nt0	6.55	7.0835958
5z9e	3.48	4.9198165
5kyk	5.8	7.204815
5ye7	5.46	6.733893
5vfm	3.82	4.0029645
5q0z	5.85	8.637766
5c1x	5.75	6.716163
2mwy	6.82	7.0951467
5naw	7.3	7.207446
5evd	5.0	6.2551517
6mjf	5.16	5.6675334
5vo2	6.81	6.894988
6hti	7.01	7.328409
5ux4	7.05	8.145394
5gu4	5.47	5.693138
6b3e	6.99	7.6294208
5g1c	6.85	7.785817
5v35	6.96	5.53477
5lkr	5.48	5.3401604
5kpl	6.29	5.936859
6cd9	4.42	5.5707216
6c5t	6.97	6.4155807
6bl1	6.96	7.1437373
5oul	3.3	5.566535
6bgu	6.28	7.0002313
2n27	6.55	4.956279
5om9	4.25	4.73254
5yc3	4.85	5.7443304
5j5x	11.02	8.574096
6gfz	5.51	5.349281
6dil	8.12	10.154503
5orr	3.77	3.7677598
5vt4	4.35	4.6703672
6csq	6.39	7.0288353
6bfn	8.03	6.847083
6euw	7.77	8.423454
5ka3	4.59	5.1128263
5m5q	7.05	6.390152
5gsw	5.94	7.0258436
5w4s	4.03	7.0119066
6e8m	6.28	5.148403
5bqg	4.76	4.62101
5ji6	7.96	6.4308405
5jsm	6.59	12.181971
5l98	3.31	4.6799974
5im3	5.82	4.9764795
5t4f	8.0	7.934854
5wtt	6.6	5.8915644
6euv	8.62	4.708933
5aaa	9.42	9.067956
6gih	4.36	5.739666
5gs9	5.26	4.4104533
5j6a	7.77	6.8330355
5du4	5.25	5.2053785
6mvu	2.89	3.2715547
5kr1	9.49	8.97966
6gl8	8.61	7.1725836
3egk	4.66	6.743225
5q0v	7.69	7.0033913
5y5n	5.76	7.08615
6fmk	4.67	4.9840107
5uwk	8.64	9.368882
5duw	3.29	2.4562502
5h1t	3.8	3.849278
4j5d	5.96	5.676137
5lc0	6.7	6.9980645
5ia5	7.6	7.8602743
5myl	5.0	6.8321
5wg7	4.7	4.602873
6f1j	4.62	4.157484
6g9j	8.39	8.624456
5yp5	4.6	8.43572
5k5n	8.05	7.3397474
5a0a	7.7	7.1625094
5hpm	7.13	5.5807624
2n0w	6.15	5.3605633
5tpg	7.85	9.362154
5dxt	9.7	7.3643336
5msb	7.46	7.9029665
5eb2	1.11	3.9966345
5eq1	4.68	3.9658563
5enf	3.57	3.5242138
5j9f	7.23	6.157997
5ef8	8.85	7.8833413
4zyq	8.01	6.8347273
6dvo	7.22	7.954158
5y80	8.79	7.7511654
5zo8	8.2	7.3759546
5eg4	7.68	6.688756
5itd	6.58	9.429974
4yec	7.6	6.1485395
5ehe	8.32	8.436113
5ew9	11.0	8.125399
5ivn	8.85	7.488057
5ork	3.63	5.775587
6baw	5.38	7.406561
6cco	7.29	5.808157
5llm	5.35	7.007305
6mj7	2.82	3.3507118
5ia4	7.28	8.684998
4zsl	5.0	5.1136074
6bsk	6.92	7.980896
5flo	3.15	4.243414
5ul1	6.64	7.0112658
5tex	6.4	7.2096252
5km3	4.6	4.0561748
5fe6	2.16	4.248545
5k0f	6.07	6.5540595
5orz	3.36	4.5024824
6gzd	8.01	8.248288
5ia3	7.34	7.5057764
5v8h	4.11	5.7035675
5pzm	5.96	8.064389
5hz6	7.8	6.980553
6bnk	6.99	7.664813
6b41	8.48	7.6088367
5lmk	7.43	6.98031
5dqf	3.6	5.234865
5h9q	4.42	5.088594
5fao	7.96	8.071439
5t54	9.06	3.777845
5ufo	7.43	8.746519
5kdf	3.27	4.699066
5hls	7.41	6.589413
5ur1	8.97	8.144447
5vrp	8.89	7.668364
5jgd	7.96	7.972369
5l01	7.48	8.713772
6fby	5.03	6.8725533
5kzq	8.28	6.086298
5nkb	9.12	8.320375
5vjn	5.06	4.1090527
5yco	4.59	5.5119343
5u2f	6.71	5.78323
5w5s	7.77	6.2941628
4z7o	5.04	5.0412693
6eab	6.37	8.383453
5o91	6.46	7.7782006
5web	8.0	6.443076
4zcs	4.33	6.075179
5i0b	5.06	5.261964
5i2z	7.14	7.619623
6c28	4.17	5.906472
5nxi	6.66	7.3301425
5tb6	5.82	5.1068873
5yc1	4.34	6.264821
5u5k	4.02	5.2211456
6f9u	5.13	7.1505766
6ce2	6.3	8.076331
6cbh	6.29	6.4075193
5j18	9.15	5.2708454
5dx3	7.41	6.067441
6ma4	7.35	7.3705816
5i25	3.49	5.1390905
5cs6	3.2	5.583481
6hqy	6.44	6.1146574
5ho7	4.77	6.395018
5h9r	6.08	5.4420624
5ntt	5.75	7.1550703
5y6k	6.07	4.4476185
5q0i	4.25	7.1947837
5a5d	8.0	3.8322196
5dtk	4.3	5.0124655
6gxw	3.36	7.1937256
5d3s	5.89	6.4827247
6b1e	7.47	8.017581
6fh6	3.0	4.554681
6c7e	8.55	7.4550657
5fqr	7.59	7.951483
6f6r	8.25	7.50059
5elv	6.8	6.4455934
5he7	8.3	7.785876
5wg4	7.0	7.732234
5his	4.71	4.6214952
5zmq	4.74	6.123498
5i83	5.39	6.3241653
6hx5	5.66	4.042136
4z0u	5.7	5.826182
5oq6	7.56	7.9564524
4pl6	3.1	4.9899955
6afg	4.86	3.824687
5dtm	4.3	5.724028
4qms	5.13	6.598469
5lax	5.4	6.486834
6f34	4.94	5.5321007
5m25	8.19	6.661398
5zc5	7.06	6.789271
5tco	8.19	8.367582
6axq	4.0	3.7016985
5jq7	4.8	5.9469175
5mnr	5.46	7.0713377
5nho	9.52	8.81377
5svx	6.19	5.585105
5ts0	7.8	6.5229025
4r6e	7.78	8.328438
5twl	7.98	8.847542
6dgt	7.38	9.689887
6bh0	6.66	7.842268
5u5h	5.89	7.012233
5a3n	7.72	5.9482527
5a1f	4.61	4.9332757
5w0f	7.8	6.571972
5dtw	5.46	7.2122917
5qa9	3.64	4.0901294
6axl	7.11	4.450447
6mv3	3.33	5.7823453
5vp9	8.99	8.742001
5ix1	6.31	5.753202
5n4t	5.97	5.4650726
5wzv	6.68	6.5833235
4zy1	8.14	7.1953025
6afi	6.2	4.1771784
6ckc	8.22	6.7812715
5h6v	6.68	6.041044
6h33	9.22	7.8817153
5ewj	6.89	5.9647055
5ku3	4.89	5.242369
5kab	4.68	4.5590725
5hyq	6.82	7.2812347
6bh3	4.92	6.7438536
5f5z	7.07	6.6208215
5xij	7.3	5.806903
6g22	7.56	5.759617
6ej3	5.93	7.130514
4zam	7.96	9.632729
5zaj	7.38	5.987139
5i1q	7.92	5.8104825
5jpt	4.6	5.939193
4yx4	5.97	6.3072267
5dp5	4.73	5.849515
5jt2	7.47	11.4410515
6dh6	9.93	9.6656885
6gbx	7.7	7.1944075
5glu	4.02	3.1006556
5lsh	3.39	4.3877215
5yto	4.48	4.6770725
6f2n	6.7	6.284277
5owf	5.8	6.294119
5mkr	4.77	5.391056
6es0	5.65	8.855024
5kbq	7.0	8.228846
6g0q	4.61	5.3147087
5yvt	3.96	4.9680195
6br3	8.72	8.175727
5x4m	2.92	2.3230014
5ef7	9.0	5.662766
6asz	4.72	5.139577
5mql	5.85	7.123522
5wic	4.64	2.6825733
6fgq	7.85	8.105614
6f05	4.47	4.583493
5jlz	5.82	5.618739
5dg6	5.07	7.440684
5a3t	8.4	6.0165653
5uov	10.6	11.309986
5lny	7.38	6.891375
5gtr	7.17	5.8987217
6h7l	8.97	6.502242
5g3m	5.66	4.9380264
6ee2	6.71	7.756647
5cgv	6.47	7.0708513
5jnl	6.57	7.646518
5gty	7.72	7.755694
6fni	8.22	8.925505
5wa8	6.23	5.413869
5os2	2.74	4.4576817
6chh	5.57	8.033396
6h38	8.11	8.591005
5w5j	5.82	6.4502997
5d1n	5.57	4.91402
5z95	6.55	5.688136
5ads	5.67	7.7000895
5dp9	6.08	6.8240933
6e4w	6.7	6.2011604
5t8q	4.16	5.494074
5m9w	2.24	5.6593227
6dj2	8.12	10.504478
5wzr	7.29	4.613125
5vcz	6.35	8.526664
5g3n	7.92	7.212862
6g4z	9.77	8.174652
5vd1	6.0	8.123596
5wzw	5.91	5.8531947
6an1	5.35	6.1723137
5qb0	3.8	3.170343
6dcy	5.46	5.0518484
6fnf	7.89	9.205066
5x27	9.4	7.9151144
6g47	2.18	3.9925914
6aud	6.22	7.77621
5yea	8.3	7.0342655
5ygf	6.21	7.495075
5etm	5.41	5.0948987
6g85	5.21	5.239117
5a3w	5.82	5.8337436
5nkn	9.92	6.6571093
5d45	6.92	7.3677096
5z7j	6.6	6.926386
5fyq	5.89	5.733707
6q73	6.9	7.2769375
6g33	8.15	5.358923
5f20	7.52	7.7592716
5vnd	6.49	8.940852
5hvt	7.26	5.614678
5kzi	10.0	9.389444
5w73	6.3	7.1025243
5toz	9.46	6.2039385
5nya	6.38	6.514269
5hmy	6.3	5.587567
5lub	6.15	3.1866057
5k32	8.8	7.614419
5o4s	5.47	6.397191
4y5i	3.52	5.423244
5fat	6.96	7.000687
5tfx	7.22	8.050518
5hmk	7.4	6.8829966
6gjy	3.0	3.4671373
5hln	11.52	8.287231
5fso	6.09	3.6412039
5e2k	8.03	7.5375004
6afj	6.28	4.8583846
6gnm	4.26	5.5741158
5y8c	6.8	5.3478966
5aqt	3.51	4.314493
5icy	5.06	5.5773125
5w0e	9.03	7.5808916
5u2e	6.56	6.096078
5db1	7.66	7.9872875
6b67	5.05	7.6725974
5ufi	8.4	7.3124886
6fu4	6.19	6.748476
5e3g	4.3	4.1661963
6hrq	7.09	7.8390274
4ui6	7.06	7.665447
6css	7.6	6.4675627
5tt3	6.71	7.7986584
5nin	7.12	7.6079855
5ov9	5.66	4.246328
5tol	7.48	6.8918047
5nwk	6.57	7.0970974
5oh4	4.55	4.4473176
5t19	4.49	4.9723744
4v0i	6.33	7.1474075
5edd	5.24	4.877894
5llp	9.24	8.707626
6biv	6.52	6.0890226
5ows	8.0	7.319311
5j31	6.51	6.4986143
5f04	4.0	6.3095922
5ug9	8.1	8.040861
6b7b	2.89	3.7560594
4ux9	5.1	5.708871
5gsa	7.09	7.171941
5ut6	4.24	5.3687916
5ogk	5.11	4.895928
5dhq	5.7	5.285394
6cyc	7.85	6.081469
6bu0	5.96	6.4735003
6cmj	8.3	8.22686
5ivj	7.34	7.7725325
5f4p	7.33	6.6015635
6g34	8.24	6.1546907
5ttg	7.34	6.3954487
5edu	8.66	6.7493477
5i13	5.08	5.560604
5o07	7.47	7.2745275
5f1l	7.68	7.270915
5wlv	8.52	7.251401
6fel	6.4	5.3331957
6er3	3.24	3.466477
4y4g	2.0	3.8328176
5jzs	3.27	4.562989
5k13	8.74	8.3881855
5ytu	4.92	4.175934
5dw2	5.84	4.0607595
5mk3	4.05	5.603487
5tur	6.05	7.1263347
5vqe	1.49	5.480317
5f02	7.44	8.339827
5tzz	7.85	7.8185263
5qaa	3.91	3.5202472
5cu4	6.49	7.4278355
6eiz	6.22	6.671661
4zfi	6.3	6.1482635
5uch	6.01	7.0764427
5aqk	3.65	6.441345
6mim	5.7	4.8157883
5nw7	5.77	5.6505466
6e4a	7.36	6.5965014
5u6j	7.64	6.5877767
5w44	6.44	6.5843506
5nqe	6.15	6.995403
4yk6	5.7	6.919909
4muf	6.34	6.2653923
6h7n	8.46	5.9666715
6ge7	6.06	6.585697
4yhz	7.96	6.299322
6b8u	9.7	8.364524
6bhe	4.62	6.53256
5bqi	9.05	6.1009016
6fi1	2.15	3.4427893
5llg	11.13	8.239552
5a9u	10.1	10.358614
6dh0	10.59	9.850101
5jap	6.64	6.1100574
5h5q	5.74	5.571846
4und	8.96	8.344492
6bvb	6.71	6.2068257
5ke0	9.7	8.095509
5hn0	3.7	4.5413074
5vb7	6.72	7.9499664
4wcf	4.28	4.708189
4y3y	2.35	4.122989
5jhk	4.64	3.6786392
6g4y	8.82	7.633569
5uiu	9.7	7.734406
6gnr	5.44	5.7310395
6fod	8.15	8.248796
5y1u	5.12	5.9521914
5i0l	7.74	7.229775
6e2m	5.66	6.9757757
5qik	7.66	8.927471
6h8s	4.42	3.8356385
5sxm	8.54	6.540984
5nme	7.09	5.4829326
5w5o	8.1	7.816805
6ezg	7.69	8.339276
6bbv	6.1	7.798358
6g35	7.76	6.15713
5hd0	8.4	8.88234
6b2c	7.03	6.6098576
6d1m	8.2	8.073354
5ksx	5.43	5.6828356
5m4i	7.89	7.774846
5fnq	3.0	3.4936028
6hke	7.68	3.5342371
5f61	7.46	6.6055956
4u68	4.31	5.1951313
6er4	2.77	4.007955
5y0x	5.11	5.8910084
5eud	6.82	7.5518036
6cwh	7.54	5.462188
5usf	9.16	6.750396
5j5t	6.96	6.668292
5jq5	5.63	7.501994
4z0f	5.77	6.5303
5yft	5.0	4.7698555
5z89	6.71	5.3964434
6g91	5.49	4.616764
6hu2	5.9	6.106576
5ou3	6.21	6.988561
5jq8	5.7	7.725683
5ya5	6.72	8.023727
5izj	11.52	7.2537026
5he1	6.55	7.665719
5ldp	4.17	4.6180677
5wxp	3.35	6.5914016
5ih6	5.6	6.5392294
5mnc	1.31	2.9997373
5fsy	5.89	5.692707
6c7b	5.82	6.2993298
5i88	6.6	6.3079967
5ofx	3.96	2.896947
5ey8	6.31	6.2908206
6ax1	9.42	6.2550488
5j9z	7.8	7.140461
5fsx	2.72	4.5379953
6g6z	6.66	5.6011705
6ej2	7.8	6.976654
5w1e	5.24	4.027169
5ewa	4.82	5.7532034
5ot9	4.07	6.85241
5uy8	8.3	7.870739
5nps	5.89	6.672491
5dtq	3.86	5.842976
5uzj	6.78	6.753273
6b7h	9.03	6.7354946
5drc	5.98	5.464246
6b5a	7.94	8.193734
5m44	7.4	5.236355
6hlz	7.33	4.654431
5myo	10.53	6.779544
5n93	8.66	7.509276
4zt2	8.0	7.9491987
5mrm	5.03	5.719862
5eb3	1.45	4.5002084
5iql	4.56	4.6470985
6frf	7.4	6.2819896
5vsb	5.12	6.5938187
5i58	6.92	6.790627
5aab	9.06	8.916836
5g2n	7.03	8.865574
5hz5	7.07	7.4287663
6gon	5.67	6.582774
5laq	9.2	8.003227
4k1e	8.44	6.995137
5y6d	7.26	6.0916996
5l8y	6.4	7.62345
5jjr	7.8	6.6373053
5mwh	5.74	6.846861
5nk7	6.33	7.618387
5c7n	6.57	6.657392
5lj1	4.5	6.787965
5o4y	8.15	7.879218
6b7f	3.87	5.180137
6glb	6.89	8.142052
2n14	5.33	5.6624413
5vlk	5.26	6.560747
5y5t	6.68	7.7965093
5zk3	8.74	6.877114
5dnu	4.11	4.6544266
6db4	7.31	8.155766
5ufp	7.37	7.5206532
5thi	3.61	3.8530154
5y8w	6.64	4.8850307
5lmb	7.8	7.443614
5a6a	7.22	5.8733478
5yij	3.42	6.100485
5xyz	8.1	6.5398903
5igl	7.37	6.592997
5tp0	5.44	4.21315
5dex	7.65	5.00506
5vee	6.11	8.129465
5etf	3.79	5.8902636
6f8g	4.18	5.224615
6g2a	3.79	7.113637
5nq5	5.0	7.1120014
5w14	7.34	7.612771
6fug	4.3	6.5682364
5usq	7.0	8.582607
4ui4	7.35	7.25
5vwk	5.48	5.8384466
6dqa	6.44	6.7155514
5l4e	4.61	4.800199
5doh	7.49	7.7601495
5tzy	8.7	7.515309
6e4f	9.07	8.444595
5j74	8.72	6.8039474
6acb	9.41	9.01285
5kks	8.7	8.21884
5t2b	8.3	7.7449656
5etn	5.37	5.1782255
5td2	8.66	7.7800255
5yqn	4.03	8.233368
5one	7.28	8.625818
5eqq	8.17	8.010368
5kap	4.23	4.460622
5b25	10.24	9.228918
5n69	6.54	7.831639
5umx	5.96	6.2907357
5kj0	6.89	6.933583
5o4f	6.68	6.419811
6cjw	5.74	4.859088
5n8j	5.54	5.7362576
6dcz	7.17	4.8120832
6evr	8.06	7.268139
4xwk	4.63	5.531417
5wfz	8.0	6.4929175
5nzo	2.24	3.7229905
5fl0	6.46	6.376975
6ep4	5.35	4.945511
5huw	6.23	7.1550884
6dif	10.72	10.232829
5f94	8.47	7.0626383
5u0f	5.47	5.276306
5unp	10.02	7.733327
5d29	7.01	6.594779
5nka	5.46	7.308363
5gnk	8.28	7.195466
6dh3	11.3	10.227797
5mih	4.19	5.8326664
5u6d	8.59	7.0217943
5hu1	8.66	8.339257
5ftg	6.15	6.418393
5twh	6.55	4.821979
5uir	7.14	7.128045
5vm0	8.8	6.4654245
5fsl	4.62	4.430683
6g1v	7.23	7.571088
5bnm	4.82	5.74461
5el9	7.64	6.80704
6bmx	4.72	6.2790365
5nee	10.7	8.262001
5i9y	8.55	8.14287
5l2s	7.08	8.8581915
5th7	5.16	8.471307
6emu	5.03	6.0781074
4ysi	5.7	6.049652
4uff	7.96	7.5821924
6g46	3.73	5.9047537
5qim	11.22	7.798212
5kq5	8.05	8.83468
6ds0	8.66	7.982827
6bm5	5.84	4.354413
5fqt	6.8	7.407332
5n0d	8.48	8.13331
5adt	5.65	7.3627243
4zx8	7.1	6.6080923
5kz0	7.66	8.439013
6g1w	8.14	9.821311
5cj6	8.69	7.5057917
6f8t	5.15	6.373548
5xpn	6.99	9.80415
5sy2	4.96	6.6233196
6g92	4.12	4.336439
5yjf	5.74	5.3672686
5he2	6.89	7.7302885
5mk9	4.42	4.8377028
5emb	5.2	5.313489
5xo7	6.36	7.6894417
6ela	7.59	8.127249
5xag	5.46	7.0543547
5ant	6.36	6.9638205
5d7x	4.82	5.389654
4x2i	6.46	7.1233206
4zcw	7.37	8.877982
5dry	7.7	7.488489
5nz2	5.03	4.8801064
5jzb	3.39	5.2016716
5qa5	3.52	3.7949557
6dkg	8.59	7.3947945
5wbf	3.81	3.0497112
5kkr	6.92	7.0721097
5xyx	4.84	5.2995996
5nk3	7.42	7.5612307
4uuh	7.77	7.867873
6f55	4.16	3.8937025
5wlo	10.82	10.10236
5u0g	4.58	5.525345
5a6k	5.95	5.8244824
5enj	2.3	4.420476
5f3g	6.9	7.930893
5tkk	8.28	7.333086
5vqz	6.39	9.032578
5eek	9.1	7.921791
5ktu	6.21	5.3344965
5qar	3.77	4.719197
5acb	6.8	7.9535637
5ofu	4.2	4.9311247
5jyo	8.52	6.378142
6cck	7.43	7.641553
5gvm	6.73	7.721616
5km2	4.41	4.755924
6eqm	7.96	7.5784683
5o3q	5.68	4.4371367
5hda	5.13	5.118083
5wgp	5.62	5.643552
5j27	6.74	7.441039
5mte	6.78	7.285097
5o9p	5.09	6.2292614
5n34	4.63	6.2898874
5a3q	8.6	7.6627197
5d0r	6.37	6.499421
6bhv	5.23	6.5155287
5ta4	7.62	6.37118
5tl9	9.0	6.340504
5yia	5.52	7.9996023
5nvx	7.05	6.0152607
5n7v	8.77	7.707372
5epn	8.66	8.987632
5xof	4.01	4.4075937
5if6	7.23	7.091356
6gjr	3.74	4.575365
5l96	3.3	5.14478
5tpx	6.55	7.2656484
6fil	5.85	7.687105
5dht	6.0	5.2826233
5evb	5.0	5.9189506
5t36	7.37	5.4517217
5d25	6.3	6.119198
6b96	7.84	6.286692
5tbe	8.97	10.052619
5q1i	6.24	7.0185294
5mod	3.52	4.5484285
6bh8	5.12	6.091543
5a4q	5.54	4.498165
5ni8	7.7	7.983118
6azl	4.93	5.913952
6czv	6.64	6.373006
5b5o	5.72	6.028652
6e83	4.54	3.9600208
5myk	9.0	6.727257
5o5f	4.3	5.941818
5epk	5.74	5.935502
5wp5	5.34	5.159441
5jy0	5.55	5.821558
6fu5	7.5	8.214903
5q0p	7.41	7.4416485
5z99	6.88	4.2435613
6cn5	7.7	8.719507
6g93	7.96	8.378077
5w8i	6.82	5.260498
5sxk	4.7	2.2595181
5yjy	6.94	4.3522806
5u4c	6.0	5.22738
6ey7	4.3	4.9543395
5uig	7.95	6.696823
6aak	9.15	7.602625
6h7k	9.31	7.326741
5jss	6.45	6.6487103
6g3o	9.24	7.177009
5c87	3.7	3.7563872
4qmy	8.4	7.5421667
5tg5	4.01	4.217372
5h21	5.19	5.4332566
5kx8	7.42	7.344042
5u0y	6.08	5.2042294
6evq	2.0	4.323245
5eue	6.77	6.248988
5u7i	7.18	8.145981
6eil	5.55	5.9695177
5hm0	6.36	5.7983284
5vcx	5.55	7.223074
6g1u	5.61	6.516195
5l17	9.3	8.046318
6bw2	7.68	7.103874
5qax	3.8	4.1549196
2n9x	6.4	5.8387938
5eob	9.62	8.191183
5moo	1.31	2.869733
4zx3	7.19	5.0424557
5uuu	7.74	7.215686
5v8j	5.57	5.633708
6ayn	5.04	6.8129187
5hjb	5.68	5.015384
5ti6	4.68	5.4082375
5hvy	7.76	7.0775585
5uwj	5.7	5.987755
5hg7	8.4	7.679969
5f37	5.77	4.9130745
5zz2	8.85	8.840203
5aa9	8.19	9.5744
5mwg	5.77	6.4417973
5orx	3.51	4.6523533
5ty1	5.21	4.6109524
6cz4	7.12	7.1849604
5sz6	7.0	7.7498083
5kjk	7.92	7.9577694
5tbm	7.31	7.387679
5izu	7.27	7.7880383
6g8m	5.38	6.773634
6bbx	6.67	7.394108
6bfa	9.0	7.520047
5ipc	4.89	5.9102263
5fbo	9.51	9.231676
5jmx	5.09	5.1631556
6b5o	8.33	5.7476006
5cu2	4.24	4.2023516
5g46	2.6	3.543666
6fi5	5.52	7.506877
6cwi	7.54	5.4782724
5fp0	7.77	7.7451067
5x26	8.3	7.8341007
5h5r	6.21	5.8607054
5tku	9.8	9.8786125
6equ	6.38	8.090389
6do4	7.68	5.6204643
5mes	6.47	6.5712004
5nr8	6.76	9.269244
5xpl	7.7	10.013798
4r06	6.29	8.243804
5t8p	5.89	5.3762336
6f3g	7.16	6.9046392
5ne3	7.84	7.447749
5uiq	4.26	3.7772045
5yy4	6.43	6.049662
6czi	6.25	6.911283
5jur	8.52	7.598832
5wii	4.49	2.3194907
5hi7	7.85	6.880577
5vc3	7.11	8.28586
6h7y	9.46	8.536003
6cf6	5.24	5.401596
5sz5	7.7	7.9087167
6dzq	7.37	5.345589
5v1b	7.47	6.568536
5ewz	6.34	5.6958356
5twx	7.52	6.3435326
5w3i	5.8	5.5746603
6exs	3.44	5.195012
4py2	6.57	6.723691
5t1m	5.82	6.431194
5g57	8.4	8.3535595
5anw	8.52	7.1094685
6eed	6.09	7.3765993
5vwi	4.84	5.702404
5xs2	8.3	6.17562
5wle	5.72	5.8690815
5e28	7.91	7.265976
5ncy	9.4	7.306385
5wip	4.71	2.7406487
5h1v	4.0	5.207422
5tq5	7.23	8.54722
6bir	7.52	6.0067263
4yh4	4.59	6.8083305
6di0	5.22	4.583357
5tqs	5.86	6.5468826
5jfp	9.32	10.742651
5v40	5.8	7.1671133
5iyy	4.77	3.558108
5i9i	7.3	8.408911
6c0n	8.37	9.51437
5y97	3.6	2.963616
5lli	7.05	6.0682077
6eqx	10.47	6.865484
5m4u	4.89	7.0191555
5jv2	4.0	4.3009653
5g5v	6.7	7.050909
5hu9	7.62	7.8559856
5kva	5.14	6.0438194
5zzw	5.51	5.3028994
5m7t	5.41	6.7525544
6ffn	8.22	7.0639234
5e8z	5.91	8.1717005
5usy	7.51	7.451774
5vb5	6.46	7.792426
5a0b	8.3	6.963959
5lwe	9.96	7.6655445
6aam	8.32	7.8019905
5fpi	4.14	5.3782053
6m8y	6.38	4.985345
6dqb	6.49	7.1907697
5u9i	7.31	5.8164372
5j0d	6.87	5.5458794
5l8t	3.55	5.6151547
5adq	5.7	7.833621
5cst	6.96	4.783332
5nx2	8.49	10.377842
5x4p	5.03	2.2677286
5neb	7.77	6.899825
5v0n	7.17	8.036371
5u14	5.34	6.7797747
6ced	5.82	4.835205
5kat	4.1	5.4172792
5t6f	5.8	6.9067545
5ygd	7.27	6.3688345
5t2y	5.66	5.799988
5y62	1.74	4.5740376
5he0	6.82	7.800541
5j75	6.82	5.865262
5uvc	8.21	6.004717
6b5m	12.0	6.836961
6b5q	8.24	8.7922
5y2f	5.15	5.276251
5lyy	4.85	4.8536897
6cqz	9.64	4.155925
5aan	4.15	5.3233395
5a09	8.46	7.2242613
4lqg	8.89	9.574698
5wej	4.82	5.650448
5tqe	6.72	8.269852
5v3y	6.72	7.201349
5a3s	8.68	6.9478893
5yba	4.77	5.314139
5q17	5.25	6.7404633
5sz3	8.6	7.859089
5orh	4.39	3.9483786
5t8j	9.0	7.127531
5qil	11.52	7.72228
5x74	8.64	9.328144
5oqu	3.61	5.45284
5vse	5.97	7.136309
5ivy	6.44	6.4038944
6gi6	6.71	7.1223183
4m7x	4.8	5.499495
5f3i	7.1	6.5063424
5o22	8.0	6.128742
5uac	8.3	6.8502264
5lsx	5.92	7.523198
5xhz	6.49	4.2625065
6c4g	8.3	8.442762
5lgn	5.54	6.438466
6at0	4.04	5.2207937
5llc	9.52	8.762776
6e9l	6.04	6.714595
5zz4	9.17	8.3739805
[truncated: 2,359 more rows]
