# Supplementary material for: An electron-density point-cloud framework for robust protein-ligand interaction prediction
Source: Nat Commun. 2026 Jun 11;17:7424. doi: 10.1038/s41467-026-74196-5 (PMC13408660; doi:10.1038/s41467-026-74196-5)
Supplement: Supplementary file 5 — Source Data [file 41467_2026_74196_MOESM5_ESM.zip › Source Data_rev/figure4/e/angles=45/2013.csv]

key	true	pred
1ps3	2.28	6.2260942
3d4z	4.89	5.463002
3ejr	8.57	8.078514
3l7b	2.4	3.0767395
3g2n	4.09	4.3466883
3ebp	5.91	5.402196
2w66	4.05	4.5716915
2wca	5.6	6.212876
2vvn	7.3	6.1910834
1gpk	5.37	5.8366594
1h23	8.35	8.483509
1e66	9.89	7.733224
3gnw	9.1	7.1001163
3f3a	4.19	5.309023
3f3c	6.02	5.2545424
3f3e	7.7	7.150015
2wbg	4.45	6.0107512
2j78	6.42	5.3956146
2cet	8.02	8.122507
3udh	2.85	3.560563
4djv	6.72	7.2342377
4gid	10.77	8.288366
1r5y	6.46	6.7408876
3ge7	8.7	8.264698
3e93	8.85	7.6229234
1q8t	4.76	5.511771
1q8u	5.96	6.9652133
3ag9	8.05	8.005416
2v00	3.66	3.9374704
3pww	7.32	7.3647456
3uri	9.0	7.0899267
2hb1	3.8	4.591019
2qbr	6.33	6.632409
2qbp	8.4	7.4388595
3fcq	2.77	4.1705556
4tmn	10.17	7.505969
3pxf	4.43	4.7988014
2xnb	6.83	7.920212
2fvd	8.52	7.0776954
3ivg	4.3	6.4869957
3coy	6.02	6.3821487
3mss	4.66	5.2279024
3k5v	6.3	6.1745214
2v7a	8.3	7.6220055
2brb	4.86	5.5686235
3jvs	6.54	5.37302
1nvq	8.25	8.385659
3acw	4.76	6.0204945
2zcr	6.87	6.549525
2zcq	8.82	6.8423705
1bcu	3.28	3.8695216
1oyt	7.24	6.730465
3utu	10.92	10.075877
3u9q	4.38	4.6268673
2yfe	6.63	6.658827
2p4y	9.0	8.151604
3uo4	6.52	7.4697366
2wtv	8.74	8.626318
3myg	10.7	8.212163
3kgp	2.57	2.5481277
1o5b	5.77	6.146223
1sqa	9.21	8.164076
3kwa	4.08	4.194516
2weg	6.5	6.80892
3dd0	9.0	9.209302
2xdl	3.1	5.816147
1yc1	6.17	7.469496
2yki	9.46	6.8789635
1p1q	4.89	7.363983
3g2z	2.36	3.6523862
4de2	4.12	5.173789
4de1	5.96	5.268717
1vso	4.72	6.14742
3gbb	6.9	7.150448
3fv1	9.3	8.922607
2y5h	5.79	7.163728
2xbv	8.43	8.644003
1mq6	11.15	9.006876
1uto	2.27	2.4097886
3gy4	5.1	4.5447044
1o3f	7.96	7.517617
2yge	5.06	5.899783
2iwx	6.68	5.7885838
2vw5	8.52	6.4297533
2ymd	3.16	6.4488626
2xys	7.42	6.974829
2x00	11.33	9.236102
3ozt	4.13	6.3450785
3oe5	6.88	6.7567587
3nw9	9.0	7.460576
3n7a	3.7	4.151563
3n86	5.64	5.4837055
2xb8	7.59	6.9055095
3ao4	2.07	3.613945
3zsx	3.28	3.2452765
3zso	5.12	4.117015
3ueu	5.24	5.7701674
3uex	6.92	6.62109
3lka	2.82	5.53771
3ehy	5.85	7.0246496
3dxg	2.4	3.0506458
1w4o	5.22	4.0569305
1u1b	7.8	6.219742
1a30	4.3	6.2853346
1z95	7.12	9.161439
3b68	8.4	9.3737335
3g0w	9.52	8.574254
