# Supplementary material for: An electron-density point-cloud framework for robust protein-ligand interaction prediction
Source: Nat Commun. 2026 Jun 11;17:7424. doi: 10.1038/s41467-026-74196-5 (PMC13408660; doi:10.1038/s41467-026-74196-5)
Supplement: Supplementary file 5 — Source Data [file 41467_2026_74196_MOESM5_ESM.zip › Source Data_rev/figure4/e/angles=45/2016.csv]

key	true	pred
4llx	2.89	3.7759328
5c28	5.66	5.1917067
3uuo	7.96	6.9824996
3ui7	9.0	7.402522
5c2h	11.09	9.304077
2v00	3.66	3.9428508
3wz8	5.82	5.2739744
3pww	7.32	7.4022436
3prs	7.82	8.855505
3uri	9.0	7.0607314
4m0z	5.19	6.3477535
4m0y	6.46	6.1434584
3qgy	7.8	7.1988688
4qd6	8.64	7.508629
4rfm	10.05	8.375002
4cr9	4.1	4.201689
4cra	7.22	7.088127
4x6p	8.3	9.117353
4crc	8.72	8.501053
4ty7	9.52	7.8723817
5aba	2.98	4.404149
5a7b	3.57	4.911134
4agn	3.97	4.5328436
4agp	4.69	4.904173
4agq	5.01	5.790619
3bgz	6.26	6.598133
3jya	6.89	6.212363
2c3i	7.6	7.2375383
4k18	8.96	7.782304
5dwr	11.22	10.524998
3mss	4.66	5.2363877
3k5v	6.3	6.1695333
3pyy	6.86	6.2483616
2v7a	8.3	7.642932
4twp	10.0	7.3397007
3wtj	6.53	7.1712813
3zdg	7.1	5.754428
3u8k	8.66	6.4106674
4qac	9.4	9.427261
3u8n	10.17	8.116594
1a30	4.3	6.2776675
2qnq	6.11	6.390191
1g2k	7.96	7.860583
1eby	9.7	9.307474
3o9i	11.82	11.641983
4lzs	4.8	4.8494806
3u5j	5.61	6.1552925
4wiv	6.26	5.9102592
4ogj	6.79	5.5471854
3p5o	7.3	7.0262833
1ps3	2.28	6.211875
3dx1	3.58	6.0442343
3d4z	4.89	5.4373674
3dx2	6.82	7.1046033
3ejr	8.57	8.095856
3l7b	2.4	3.2927177
4eky	3.52	4.647774
3g2n	4.09	4.347005
3syr	5.1	4.372279
3ebp	5.91	5.3981853
2w66	4.05	4.564212
2w4x	4.85	4.1661296
2wca	5.6	6.1836543
2xj7	6.66	5.354473
2vvn	7.3	6.2016172
3aru	3.22	4.334463
3arv	5.64	5.919066
3ary	6.0	5.5397468
3arq	6.4	6.7369084
3arp	7.15	6.5280867
4ih5	4.11	5.360306
4ih7	5.24	5.562358
3cj4	6.51	5.532026
4eo8	8.15	8.406316
3gnw	9.1	7.10004
1gpk	5.37	5.8296432
1gpn	6.48	7.485485
1h23	8.35	8.324434
1h22	9.1	7.477372
1e66	9.89	7.747424
3f3a	4.19	5.257302
3f3c	6.02	5.2320976
4mme	6.5	6.5943203
3f3d	7.16	6.0835304
3f3e	7.7	7.1395955
2wbg	4.45	5.9954567
2cbv	5.48	5.3926954
2j78	6.42	5.412479
2j7h	7.19	7.5800495
2cet	8.02	8.119696
3udh	2.85	3.5664554
3rsx	4.41	4.8649964
4djv	6.72	7.229596
2vkm	8.74	8.807164
4gid	10.77	8.30173
4jfs	5.27	6.105283
4j28	5.7	6.353036
2wvt	6.12	5.770727
2xii	7.2	8.749702
4pcs	7.85	6.0128345
3rr4	4.55	6.483204
1s38	5.15	6.2204866
1r5y	6.46	6.7317286
3gc5	7.26	7.09179
3ge7	8.7	8.236473
4dli	5.62	6.045322
2zb1	6.32	7.816633
4f9w	6.94	6.754649
3e92	8.0	8.346192
3e93	8.85	7.6248155
4owm	2.96	3.9945097
3twp	3.92	4.4875474
3r88	4.82	3.688332
4gkm	5.17	5.4443703
3qqs	5.82	5.155047
3gv9	2.12	3.582358
3gr2	2.52	3.6892
4kz6	3.1	3.800386
4jxs	4.74	4.35702
2r9w	5.1	5.0406523
2hb1	3.8	4.582705
1bzc	4.92	6.0166526
2qbr	6.33	6.6185694
2qbq	7.44	6.739003
2qbp	8.4	7.4423885
1q8t	4.76	5.494007
1ydr	5.52	5.883927
1q8u	5.96	6.963518
1ydt	7.32	6.04431
3ag9	8.05	8.02149
3fcq	2.77	4.1811466
1z9g	5.64	5.768759
1qf1	7.32	6.277181
5tmn	8.04	6.8753705
4tmn	10.17	7.4742603
4ddk	2.29	3.2313075
4ddh	3.32	3.909336
3ivg	4.3	6.4896436
3coz	5.57	6.006318
3coy	6.02	6.3664827
3pxf	4.43	4.793328
4eor	6.3	6.810136
2xnb	6.83	7.89722
1pxn	7.15	6.939892
2fvd	8.52	7.0665817
4k77	6.63	5.621807
4e5w	7.66	7.389181
4ivb	8.72	7.982257
4ivd	9.52	9.193081
4ivc	10.0	8.93736
4f09	6.7	7.397542
4gfm	7.22	6.6263146
4hge	7.92	7.306534
4e6q	8.36	6.7602787
4jia	9.22	6.7088056
2brb	4.86	5.5530095
2br1	5.14	6.2837386
3jvr	5.72	4.6355515
3jvs	6.54	5.399665
1nvq	8.25	8.383444
3acw	4.76	6.0274124
4ea2	6.44	6.8509874
2zcr	6.87	6.527474
2zy1	7.4	6.082053
2zcq	8.82	6.831169
1bcu	3.28	3.8679628
3bv9	5.36	6.6508446
1oyt	7.24	6.731053
2zda	8.4	7.3362827
3utu	10.92	10.063591
3u9q	4.38	4.636302
2yfe	6.63	6.66197
3fur	8.0	7.324209
3b1m	8.48	5.809262
2p4y	9.0	8.134431
3uo4	6.52	7.465295
3up2	7.4	7.4271293
3e5a	8.23	7.224978
2wtv	8.74	8.631367
3myg	10.7	8.220133
3kgp	2.57	2.5515485
1c5z	4.01	4.2032185
1o5b	5.77	6.142771
1owh	7.4	6.766846
1sqa	9.21	8.166478
4jsz	2.3	5.315604
3kwa	4.08	4.15966
2weg	6.5	6.8237333
3ryj	7.8	7.617256
3dd0	9.0	9.202737
2xdl	3.1	5.8190737
3b27	5.16	6.932209
1yc1	6.17	7.4523506
3rlr	7.52	8.174607
2yki	9.46	6.869466
1z95	7.12	9.145406
3b68	8.4	9.380984
3b5r	8.77	9.6197195
3b65	9.27	8.751923
3g0w	9.52	8.564407
4u4s	2.92	4.9591007
1p1q	4.89	7.168927
1syi	5.44	7.4085646
1p1n	6.8	6.122654
2al5	8.4	7.2303543
3g2z	2.36	3.581044
3g31	2.89	3.4086442
4de2	4.12	5.1601753
4de3	5.52	4.766345
4de1	5.96	5.266076
1vso	4.72	6.138741
4dld	5.82	6.929386
3gbb	6.9	7.1433353
3fv2	8.11	7.6876535
3fv1	9.3	8.920881
4mgd	4.69	6.3983994
2qe4	7.96	7.35557
1qkt	9.04	8.306908
2pog	9.54	7.5499697
2p15	10.3	9.015589
2y5h	5.79	7.185565
1lpg	7.09	8.110268
2xbv	8.43	8.633583
1z6e	9.72	8.456772
1mq6	11.15	9.002265
1nc3	5.0	6.5413027
1nc1	6.12	8.24803
1y6r	10.11	9.9036665
4f2w	11.3	11.154359
4f3c	11.82	11.451855
1uto	2.27	2.3969479
4abg	3.57	4.1379633
3gy4	5.1	4.5387144
1k1i	6.58	7.0270853
1o3f	7.96	7.5156703
2yge	5.06	5.9130507
2fxs	6.06	6.098736
2iwx	6.68	5.7824626
2wer	7.05	7.351731
2vw5	8.52	6.4240294
4kzq	6.1	6.3470335
4kzu	6.5	6.8502455
4j21	7.41	7.2656865
4j3l	7.8	7.7708783
3kr8	8.1	7.675387
2ymd	3.16	6.4560943
2wnc	6.32	6.2467875
2xys	7.42	6.9803314
2wn9	8.52	6.0971174
2x00	11.33	9.2359
3ozt	4.13	6.3332057
3ozs	5.33	7.1750746
3oe5	6.88	6.741342
3oe4	7.47	6.294818
3nw9	9.0	7.438794
3ao4	2.07	3.6216447
3zt2	2.84	3.2077527
3zsx	3.28	3.2194917
4cig	3.67	4.7099695
3zso	5.12	4.1148953
3n7a	3.7	4.150806
4ciw	4.82	4.9342456
3n86	5.64	5.487295
3n76	6.85	5.43573
2xb8	7.59	6.916792
4bkt	3.62	3.3017907
4w9c	4.65	4.633353
4w9l	5.02	6.0876684
4w9i	5.96	5.687174
4w9h	6.73	5.457303
3nq9	4.03	5.0013847
3ueu	5.24	5.754057
3uev	5.89	5.9159627
3uew	6.31	6.682856
3uex	6.92	6.6255503
3lka	2.82	5.539307
3ehy	5.85	7.017152
3tsk	7.17	8.310073
3nx7	8.1	7.8065047
4gr0	9.55	8.50836
3dxg	2.4	3.0397367
3d6q	3.76	3.342748
1w4o	5.22	4.062569
1o0h	5.92	5.212124
1u1b	7.8	6.2274666
