# Supplementary material for: An electron-density point-cloud framework for robust protein-ligand interaction prediction
Source: Nat Commun. 2026 Jun 11;17:7424. doi: 10.1038/s41467-026-74196-5 (PMC13408660; doi:10.1038/s41467-026-74196-5)
Supplement: Supplementary file 5 — Source Data [file 41467_2026_74196_MOESM5_ESM.zip › Source Data_rev/figure4/e/angles=45/2019.csv]

key	true	pred
4nxr	4.34	5.789111
5es1	8.34	8.617915
6aom	6.2	6.702689
6eeo	6.43	7.0335264
5w7i	4.95	5.7214527
5fe9	4.68	5.22382
6bdy	5.69	4.434364
6d6t	8.21	5.6766295
4z16	8.32	7.7591586
5j1x	5.52	3.4817781
5m4k	5.66	5.500877
5l8c	7.0	6.5905294
5aqo	2.85	3.0490718
5aqu	2.98	5.0472727
5ixf	5.52	5.902213
5mts	7.15	6.440383
5i2r	7.72	7.9620514
5fap	8.0	7.433544
5t7s	4.1	3.447987
5x62	6.42	6.2205076
5hbs	7.73	6.815875
5dhp	3.85	4.5872173
6fap	2.15	3.0338664
4z5w	5.81	6.9274683
5mlj	8.85	6.969511
6dge	6.72	4.9331894
5ho8	5.96	6.6395416
5os8	3.98	4.6703453
6dh5	11.3	11.149647
6g38	6.62	5.1155343
6guh	7.59	8.0280905
5cqx	5.33	9.18598
4xg7	7.49	8.092365
6ap7	5.34	7.1600237
5yji	5.3	4.9785585
5itp	5.0	6.4140453
5vil	8.82	8.332762
5ofv	1.58	4.8775253
6cd8	4.71	5.4103084
5o1h	4.85	4.7988
5ni5	8.05	7.7184544
5npf	4.24	3.1713457
6fa5	6.75	5.962532
5nra	6.91	9.556854
5lcj	6.64	6.5537214
5ml3	9.69	9.442837
5fut	6.45	6.527293
6ecz	6.57	7.7087994
5k03	4.74	4.57514
6cho	6.78	7.2568927
6hf5	5.17	5.098435
5elw	7.85	7.365287
5tg7	4.53	4.2582808
5m4f	7.89	6.745673
6b7d	4.28	4.22783
5x79	4.92	5.764029
5nze	6.39	7.896758
5sz0	9.1	7.705834
5d6e	4.3	7.978952
5trs	8.0	6.615627
5ipj	8.89	8.666807
5g43	3.7	4.3965144
5h63	5.92	5.829797
6eol	7.43	5.7749076
5uv5	7.7	5.883001
5om2	4.06	6.4758496
5faq	5.28	8.470663
5ezx	7.06	6.4626236
5z4h	3.02	6.5288095
5u13	5.41	5.7159386
5hvs	7.15	7.2902064
5l7g	7.8	8.671768
5j7q	4.58	5.4284353
5j5d	4.68	3.3356247
5fue	6.33	6.008012
5unj	6.62	6.985072
5unh	9.46	8.614164
5kbh	6.26	5.3367043
6axp	5.07	6.2941504
6eiq	6.42	5.990962
5ey9	5.41	6.1326094
5icv	5.62	6.9139977
5t9u	7.6	7.9074903
5t6g	5.96	6.827141
5n24	8.92	7.3941345
5xxk	8.2	8.124436
5ekh	5.95	7.7944083
5n3y	5.03	6.6953754
6f29	5.49	6.5645123
4zsj	5.64	5.592392
6gzh	8.27	8.459848
6hmg	4.94	5.055116
5duf	5.74	5.853175
5ofi	4.2	3.78829
5nhh	8.95	9.117532
5ylv	6.82	5.894164
5kez	8.15	7.047028
5ntp	9.15	8.685146
5nfh	7.74	8.716848
5x5o	8.3	9.511246
5h1e	7.54	6.142927
5ti3	4.36	5.31149
6bec	4.01	7.6764326
5myn	4.52	6.8797274
5u4d	6.33	6.946088
5nzf	4.03	6.7547855
6epz	7.14	5.332918
5os7	3.69	6.841322
5vij	7.61	5.95093
5myv	7.51	6.5324173
5dh5	9.64	8.375734
6ghj	2.16	5.11454
5gmj	5.08	5.9349637
6fhu	2.64	3.80253
4ufu	8.0	7.4826603
5wf6	7.83	8.569933
6h7b	7.48	6.7038755
5xw6	4.91	6.403475
5kly	7.21	5.459542
5yz7	4.75	5.800227
5hor	8.22	6.380644
6b1y	7.4	6.0711923
5lpj	5.0	6.0118065
6hly	7.33	4.634425
5vkm	3.55	4.4881725
5yqw	7.51	6.799701
5f1x	6.11	6.632509
4zyu	5.97	7.060644
6gh9	4.48	6.2802095
5f27	4.0	5.7192745
5e3d	4.02	3.8459191
5fow	4.03	5.192646
5jo0	7.3	7.5383635
5hkm	7.89	7.040668
5ekx	2.03	3.3169613
5v1d	6.7	5.731583
5a7j	5.2	3.92318
5wvd	7.68	6.9917088
5m0d	6.09	9.377325
6fnt	4.68	6.1638017
5v8q	8.44	8.249217
4zx9	7.39	5.8509827
5axi	3.92	5.3664856
5tho	7.64	6.6849337
5tdi	9.74	9.686636
5eyz	6.0	4.323559
5n1v	6.19	7.231605
6few	5.85	7.929102
6iil	6.17	7.149602
5x9p	6.89	3.6094599
5aqf	3.78	4.9494305
5wqc	8.96	6.5669527
5hn9	4.3	5.7669744
5u69	6.22	6.7356267
6iik	4.91	6.9338226
5j7s	7.3	7.0501347
5mwp	7.5	7.2483215
6eji	3.52	4.2540555
5sz4	9.7	7.4703636
5nyh	7.73	7.05402
5jsj	5.4	8.984313
5o4z	6.07	5.907603
5f1v	6.85	4.497349
5ye9	6.45	7.361409
5t70	3.99	7.735304
5umw	4.23	5.9995627
6ami	4.52	5.308357
5ksv	5.22	5.815956
6aol	6.27	7.4802456
5iaw	4.81	6.01159
5w10	6.62	5.830346
6h7j	8.62	5.847725
5mwy	7.0	8.367893
5oxm	1.3	4.6911216
5eiw	2.05	4.7400327
5qah	3.84	4.0381103
5m4c	7.4	6.667181
5t9w	5.59	8.1192875
5fpk	3.55	4.4545403
5q10	5.2	7.958217
5h1u	3.51	3.6534839
5hva	7.07	4.64081
5j19	6.6	6.250375
5e8a	7.47	5.487487
5fdg	6.37	6.535056
6g8n	5.84	6.620055
5tg6	4.55	4.836835
5hyx	6.55	7.644549
6fuh	3.77	6.841458
5mo2	3.84	3.7587643
5g17	6.7	6.0984526
5hk9	6.54	6.842474
5lwd	6.24	5.883425
5ztn	8.3	6.9124546
5wfc	4.9	6.4732976
5kpm	7.82	6.9231443
5ty8	5.46	3.8413286
6am8	4.89	5.4271464
5nw1	6.6	5.732326
5vex	4.63	6.4737844
5u9d	9.26	8.420778
5jmp	7.17	6.843566
5lgq	7.05	5.835622
5tkd	8.15	7.4525256
5a4t	5.89	5.1620884
5kls	6.71	3.6001487
5d3j	5.24	6.456278
5i24	7.42	4.9082036
5j82	6.0	7.0402117
5ioz	4.96	5.4532585
6e2n	7.9	8.15782
6f8w	4.64	7.413834
4ui7	7.36	7.1853924
5jr2	7.57	7.5560436
6gmd	3.69	6.9158535
6bw5	8.25	6.4378667
5w6o	6.28	9.409636
5ecv	6.77	5.7883987
5vl2	8.42	6.2041397
5ouh	5.67	7.1274834
5f2r	4.28	6.6586237
5x13	5.21	5.090328
5jog	8.24	6.5633793
5uf0	3.8	4.6400123
5mqy	7.11	8.104436
5h13	4.94	7.580502
5nar	6.3	6.992029
5g1n	7.77	6.550534
5d26	6.09	6.412786
6cks	7.82	7.3651953
5n53	2.55	4.86866
5l9g	7.7	5.9661074
5llo	9.4	7.947444
6eqw	10.65	7.568206
5iw0	7.22	7.311473
5t2i	8.7	8.033361
5eol	9.52	8.206313
5q1f	7.14	8.023876
5vlp	6.08	6.777136
5mme	5.85	5.72241
6biz	6.57	7.0937366
5uex	8.82	7.166741
5fho	6.67	7.4418526
6bny	6.4	6.626542
5ho6	6.69	7.3302603
5jc1	6.82	7.2600164
5zia	6.52	7.44098
6e99	6.0	7.059927
5eq0	5.92	5.6451297
5f1h	7.85	7.5705767
5y8z	6.21	5.3789787
5icp	8.42	7.7900047
4ydf	5.1	6.55927
5ewy	4.3	5.527551
5gmp	9.1	7.1872663
6dud	6.59	8.259924
6d6u	8.21	5.3313518
5hz8	6.4	6.601116
5eie	7.64	7.3475323
5t8o	6.51	6.0682163
5tr6	8.49	8.338264
5vja	6.59	5.809065
4muk	6.6	5.7135735
6fim	5.85	7.9173446
5i3v	7.8	7.617106
6eqv	6.62	7.692157
6dh1	10.58	10.240251
6h5w	10.8	7.804869
6b1x	7.4	8.341387
6emh	6.08	6.319908
5f3c	6.05	7.209842
5nkk	5.0	4.110918
5ywy	7.23	6.509473
5v8p	4.99	4.663365
5kbg	6.11	5.2552757
5j4n	4.25	4.606963
5tuo	6.49	5.1244917
5qc4	6.82	6.4271026
5mft	7.47	6.6997223
6ap8	5.1	6.500389
6e0q	8.1	5.711883
5ody	8.4	5.8633204
5t1k	6.28	7.442953
5uc4	6.46	8.344553
5qck	7.64	8.361438
6hjk	7.6	8.946578
5i8g	7.52	6.5458364
6c0s	7.05	9.692978
5vc5	7.96	8.823961
5jf6	7.21	5.293604
5epp	4.16	4.984909
5y7w	7.7	6.3487186
6f5u	3.54	6.503325
5k4x	6.42	3.980443
5xvg	8.05	7.9428587
5nzq	2.03	3.0287414
5czm	8.32	9.118055
5mge	4.06	4.1709805
6gg5	3.65	5.011443
5up0	6.34	7.435312
4rqi	4.91	7.628793
5y3n	7.1	7.6687765
5fpp	4.0	4.6313586
5idn	8.59	7.8041687
6f6d	4.1	7.5677786
5t6p	6.06	6.520803
5fbe	4.85	7.129142
5cin	7.74	7.949814
5mxq	5.72	4.195876
5nn4	1.94	4.232888
5iu7	8.96	8.309348
5up3	7.9	7.546407
5o0b	4.18	4.496277
5jqb	2.22	6.274733
5mja	6.66	6.77797
6eqp	5.96	5.2637362
5ev8	5.22	6.735385
5qab	3.65	3.9300961
5jf4	7.19	6.355634
5o48	4.7	6.7712417
5k0t	5.78	7.4782796
5i7y	7.28	6.357026
5tzx	7.28	8.488657
5heb	6.1	5.352806
5f5i	6.02	6.347952
5vgo	8.7	8.331083
5h7h	3.77	5.7851944
5mnn	3.84	4.159197
5zag	6.97	5.6806297
5ekj	6.0	6.544171
5ul5	6.97	6.174856
5iua	8.82	7.7833667
5za8	6.29	5.529564
5ut0	5.88	6.8676805
5vdo	3.3	5.66171
5gic	6.48	8.717569
5knu	5.55	5.1028576
5g5f	5.28	3.7774973
5h8e	11.2	8.3079815
5lyn	5.04	4.614955
5fsb	2.22	3.162067
6au9	5.96	5.6334286
5yof	5.82	6.0137916
4zsh	7.05	6.2549934
6f90	6.0	5.8907456
5wyx	6.66	6.082509
5gjd	7.92	7.534543
5olk	6.0	4.3511105
5e89	7.85	5.4020915
3x1k	3.59	5.769462
5em3	3.7	4.2940454
5ko5	4.57	3.3049145
6dvn	7.85	6.5428605
5oq7	6.49	6.4664516
5njx	4.15	4.7911043
5tg2	5.49	7.194834
5eoc	7.52	7.133287
5lck	8.1	6.546957
5i7x	7.28	5.864299
5yzc	5.52	5.444854
5hbn	4.89	4.6266875
5jq9	4.65	5.9394283
6cnj	8.11	5.945826
6f8b	5.21	4.9961824
5or9	4.06	5.005375
6e9a	11.92	10.463507
5ek9	7.33	6.936653
5ml0	6.3	6.62395
5wb6	10.7	10.119114
6agg	4.07	3.3796015
6b7c	5.14	4.8736715
5y9l	5.72	7.3827963
5epl	7.03	6.2833605
6cq4	4.85	6.2835903
5wuu	6.09	5.503391
4zyv	7.66	7.466792
6gw1	5.14	6.9069557
5kxi	7.74	6.58708
5mxf	3.59	3.1969895
5qad	3.77	3.3302202
6fmp	5.64	7.3833613
5o9o	4.89	5.5930552
5jjs	7.32	6.998112
5i40	4.86	3.1312494
5h5s	5.09	6.6174326
6dq4	4.92	7.1381245
5un9	7.68	5.035404
5ia1	6.28	7.607025
6dk1	7.65	6.892456
6ay3	8.02	7.0136557
6fii	8.02	4.8876834
5j2x	7.74	6.7185397
6gr7	5.5	5.3117166
5law	7.1	7.734222
6fbv	6.52	10.054729
5aac	8.89	8.40149
6bin	6.34	6.2747755
6b8y	9.66	8.081804
5xup	5.25	5.700238
5l4f	5.89	4.389121
5lud	3.61	2.6233172
6ma5	8.1	6.9532924
5ujv	3.6	5.0829153
5i38	3.42	3.216446
5t9z	7.19	7.3361382
5urm	5.28	5.391739
4uja	9.05	7.3614054
5nud	7.49	5.612603
5dyt	7.6	6.6848793
6ba7	8.15	5.250373
5wbk	6.03	5.8407764
5d7a	7.68	7.3544683
5fwj	7.89	5.8564963
5khk	6.39	7.262783
5i9x	7.52	8.658169
5j8z	8.3	8.338863
4qna	4.64	4.3412056
6bjo	6.29	6.353836
6ay5	7.16	6.700304
5hv1	4.1	6.555313
5m57	4.92	6.711273
6bsl	9.0	7.5374694
4yxo	7.04	4.3102956
5e88	7.19	5.7467875
6guk	6.15	6.9757347
5n8t	5.74	7.459818
5owl	5.92	6.7703624
5org	8.4	6.348795
5ovv	4.48	6.142032
5ugc	7.89	7.4699364
5lwm	8.87	8.423239
2n06	4.92	6.3959517
6bq0	7.34	6.6195765
5c4k	4.56	5.516363
5aqv	3.43	4.841059
6df4	7.64	6.3411856
5g2b	7.0	6.8881054
5za9	6.74	6.681263
5maj	7.46	8.838023
5nxg	8.55	7.3514366
6afl	7.0	5.498106
6ey8	5.81	6.118553
5mhp	7.82	8.495148
4zyw	7.17	7.170724
6gf9	6.39	6.3146925
5wfm	6.52	5.9106803
5qaq	3.54	4.2192683
6g9h	8.4	8.601103
5dtt	3.51	3.38945
5kbf	8.92	7.266938
5vd3	5.55	7.276296
5zwh	8.72	9.220983
5xyf	5.98	6.5941544
5c2o	4.55	4.878592
5k0m	8.82	7.075675
5t66	8.43	6.2663517
5vdk	7.57	8.17169
5ldm	3.86	4.6705446
6ge0	8.68	9.219986
5j3l	4.8	5.9092326
5j41	3.7	5.8522744
6gg4	3.69	3.8828807
6b98	4.65	4.3409824
5k8v	6.34	6.3516283
6bmv	4.68	5.879323
5ad1	7.24	4.2173843
5otr	4.92	5.534747
5yg2	6.89	6.776361
6b1f	8.72	5.9389973
6gxa	4.22	6.5037646
5wcm	4.0	4.1468697
5idp	7.35	6.963417
5ks7	5.32	6.1590185
5lhg	5.6	7.4401608
6afa	5.49	4.026196
5ws3	8.96	6.4362984
5luu	5.06	4.5772314
6b5i	5.96	7.3016744
5ni7	7.7	8.145726
5t6z	4.21	6.594894
6hvh	7.33	8.497364
5hna	4.23	6.798608
5mxo	5.27	6.8584023
5u4f	6.33	7.22981
6gl3	7.96	6.744255
5dva	3.55	3.7143557
5otc	4.71	6.097289
5n8v	6.68	6.826
6cea	3.14	5.3023424
5wa1	4.17	5.0413437
6afh	6.12	5.0960073
5tca	7.72	6.4009705
2rvn	6.77	4.45939
4yxu	7.24	5.670324
5w7x	4.1	5.3934674
5wre	6.41	5.0999107
6duf	8.14	9.502913
5w1w	5.52	6.7049246
5mi7	7.11	6.5769176
5eqy	8.0	7.191666
5i8p	6.73	7.510371
5gof	4.05	6.1023855
5j9x	7.77	7.1163425
5lws	3.94	8.2216
6evm	2.82	4.810484
6ftn	6.7	9.230995
5o58	6.72	6.5381637
6f92	6.4	6.2300587
5cuq	5.92	4.738378
5tkb	7.89	8.997936
6hdq	7.0	6.8555346
5gvn	7.05	7.1865864
5d47	7.0	7.51102
5os3	2.43	3.895392
4zsg	5.0	5.4266877
5n9r	5.59	7.3791018
5t90	6.68	8.439362
6afr	7.15	5.3948946
6aff	5.41	4.2305117
5gr9	7.48	7.062196
5jim	3.99	6.7070937
6beb	3.61	7.2338023
6alz	10.42	7.305138
5lvr	3.6	3.7649546
5ocj	4.82	4.764731
5nne	4.71	4.534653
5ggp	3.3	3.9140556
5ekm	6.32	6.7299604
4xhe	10.3	10.553658
5un1	5.8	4.026924
5mz8	2.31	2.0806165
5q1e	6.92	7.179302
5eym	7.6	8.527773
5tci	6.88	7.1088157
5nkh	7.59	8.339476
5xjm	9.37	6.394228
5lx6	5.72	5.789488
5jbi	6.92	6.171531
5vr8	6.87	5.3305655
2ndf	4.23	4.528349
5vcw	5.96	7.920042
5ng9	6.72	5.9819965
5t2d	9.1	7.4444695
5t2g	8.1	7.7683487
6esj	5.68	5.5258102
5fls	3.04	2.7170367
5ldo	3.75	4.482972
5a0c	9.27	7.7900143
6g2l	7.17	6.126376
6fav	5.33	6.615283
6fuj	4.3	5.9208694
5vqs	5.7	8.807814
5km5	6.92	5.325081
5mrd	4.44	5.7377443
5n16	5.3	5.3874664
5yc2	4.94	5.7703447
5ett	6.23	7.492408
5yg3	7.85	6.5087013
5cpr	7.56	8.2180605
6c6o	8.3	4.955428
5kma	4.71	4.684155
5u51	4.92	4.7381988
5wei	5.7	5.0204306
5jcj	4.42	5.627165
5eak	9.3	8.011229
5swf	6.26	5.824193
5mqv	8.1	8.38467
6czd	3.85	4.7644286
5em9	5.57	5.466865
6g4m	6.6	6.251171
5g1a	6.57	8.029508
5eec	7.1	6.3177023
5ix0	6.28	8.413484
5y93	5.64	5.733926
6fhk	7.51	7.0033746
5mw6	4.73	4.9301085
5khi	6.77	6.927503
5i59	6.95	6.744252
5to8	8.51	7.4178495
6eqs	6.43	8.692186
5mxr	5.21	4.573353
5l2n	5.55	6.591631
5i7u	8.77	8.515922
5egu	5.85	6.646887
4wz6	5.6	4.149885
5zkc	8.19	6.0134215
5in9	6.36	6.6003695
5t8e	9.14	8.036127
5aqq	3.1	2.9573762
5o0j	4.77	5.46712
5e6o	4.11	5.3382363
4zki	2.92	5.4895763
5oug	2.77	3.7374763
5owh	5.92	8.065657
5gg4	5.82	5.434435
5myd	4.86	4.7804804
4tvj	7.91	7.426236
5fun	7.59	6.3943863
5vcy	6.57	7.3968525
5aeh	7.43	8.033743
5nhp	7.64	8.21377
6ccs	3.64	4.344017
6bfw	6.66	6.318221
6bbs	9.89	7.671613
5ngu	7.44	7.9862733
5qbv	6.37	6.851924
5kr0	9.15	7.9707594
5exx	5.39	5.6381392
6guf	6.65	7.469136
5mmn	6.7	6.3958006
5mgm	3.3	3.7344363
5jer	3.7	6.104602
5b2d	4.25	4.3823037
5kh3	4.22	6.2842956
6ceh	7.44	7.8545947
6f6s	2.89	4.3163805
5u0w	4.24	4.054838
5mys	4.3	6.2578974
5jiy	6.27	5.510744
5wbq	5.83	6.265359
5eps	4.42	4.2044415
6ayh	5.57	4.0749717
6fdu	3.69	6.992416
5l6o	8.22	5.3843493
5lle	10.22	7.6367307
6fob	7.63	7.6523247
5jnn	5.35	5.8629208
5fnc	4.11	5.632247
5xg4	5.15	4.916513
5qai	3.82	4.2984085
5xmx	7.24	7.214178
6g3v	6.04	6.651394
5aqh	2.46	2.716012
6eo9	6.8	7.0640154
5a8y	9.77	8.522856
6m9d	7.35	6.378062
6gjm	3.58	3.1853828
6mxe	4.26	5.2153893
5l4j	4.28	5.7406244
6ggv	7.54	7.6626253
5ggn	3.66	3.4614391
5zwf	8.74	8.551238
6euz	4.18	6.984783
6bkx	6.39	6.76696
5tef	5.4	4.3075404
5f4u	7.02	7.16262
4yk0	3.74	4.4552298
5vqv	6.4	8.41469
5yyb	6.56	4.2577133
5lz7	6.28	5.989174
5tzf	5.8	6.012885
5qaz	3.4	4.541033
6bnl	6.96	7.9278994
5ovr	4.57	5.288855
5hcl	2.22	2.6315713
5v9p	6.14	7.244459
6h34	9.3	8.730835
5hey	5.66	5.370286
5f3z	4.54	4.871902
5ioy	5.22	5.4773355
6f3b	6.56	7.164197
5yu9	6.74	7.0223303
5uv1	5.62	5.7964573
6b16	7.49	7.50101
5fh8	6.77	5.8257637
5enh	3.72	3.8353815
5mpz	4.07	4.0508037
6hvi	6.42	7.102496
5fq9	6.48	6.9128
5l6i	4.35	6.6550922
5mym	5.41	7.9115667
6b5r	8.77	5.422223
6bij	6.05	6.0190086
5kau	6.52	7.375363
4odq	4.47	4.6091156
6f22	8.7	6.6812744
5k0j	7.12	6.685681
5zla	4.3	3.9406335
5q1h	5.1	8.282868
5nz4	6.28	7.991889
5mkj	4.31	6.716083
5ulg	6.72	6.1540575
5yjm	7.68	8.068647
6grp	5.48	5.3317575
6cfd	7.86	8.592571
5tzo	5.23	4.443629
5d4a	5.85	6.1372523
5mlw	5.03	6.836287
5nrf	6.79	9.392578
5l8a	4.91	6.0910983
4zy0	8.04	6.5959954
5j7g	7.24	6.911889
4xek	5.66	6.06374
5jf2	7.89	5.832461
6h1h	6.17	6.1105328
5gvp	6.78	7.635024
5u4e	6.35	6.4871025
6bu1	7.22	5.3226137
5ou1	6.07	5.8522644
5qak	3.66	4.385378
5dxu	8.4	7.111317
6q3q	4.45	5.0134697
5d3p	5.13	6.452417
5bpp	4.8	5.921974
5q14	7.68	8.110992
5mzg	6.86	8.442329
5vew	5.15	6.1440535
5vll	6.37	6.397191
5ul6	8.22	4.770481
5joh	5.96	6.6265707
5k0x	8.36	6.8747454
5jv0	5.96	5.248632
5qb3	4.31	5.932905
5ml8	8.1	7.9691753
5i4v	8.52	8.071084
5vt1	4.3	5.7046223
5qa8	3.77	3.4271014
5qb2	4.15	5.797515
5ema	5.23	5.425932
5dh4	7.24	6.336178
5er4	2.76	5.0506725
5c4l	5.64	4.8006005
6fui	4.46	6.4445486
5k0c	5.96	6.600177
6g15	5.37	6.343837
5aqg	4.51	4.643777
4xk9	9.07	11.410147
5wo4	10.0	7.723674
6eij	5.77	6.3851204
4uc5	5.48	4.4608946
5vcv	6.82	7.8048344
5ar0	6.14	5.80991
5myx	8.16	8.306673
5svk	8.48	5.5264387
5w88	4.52	5.1342916
4ui5	6.78	7.514407
6gjj	3.7	2.9733028
5di1	7.68	7.3883753
6min	3.91	3.6303184
6g5j	6.7	7.0094395
5aa8	8.07	9.809005
5jha	5.9	7.4429436
6gzm	8.26	8.216577
4r5w	7.13	6.28957
5k4z	6.15	5.244111
5loh	5.04	8.408319
5ivc	5.92	6.989259
5wzu	7.0	7.194825
5a7i	5.26	6.793432
5j79	8.52	7.2000456
6g97	8.38	9.26779
5ick	5.01	5.5917845
5ab1	5.42	7.2400894
6cw4	2.82	7.0851626
5cuu	4.37	5.707421
4w9x	7.4	7.4827805
5aei	8.96	7.2121525
5exl	8.43	7.284896
4zt3	8.0	7.879485
6cq0	4.46	6.864052
5nvz	6.77	5.981428
5d3c	10.4	9.448005
5n31	5.79	7.0151634
5chk	5.39	5.6566973
6b97	6.63	5.7468014
5vo6	9.05	8.149646
5lso	5.85	5.9625163
5w7u	8.05	8.526673
5vb9	5.89	8.350718
5f25	5.04	5.4572887
5j32	5.08	4.179386
5td7	5.77	5.5980854
6fmj	6.12	5.34356
5uyu	9.51	9.374856
5w0i	8.85	7.4660625
5uey	8.29	7.1069794
5fb1	5.92	7.061162
6ehh	7.49	8.212616
5f5b	3.95	7.5334854
5hx8	10.0	7.147179
6dlx	3.32	3.1192985
5wxf	4.48	7.5417395
5f2p	4.43	4.0592723
6fut	4.7	7.2282968
5vsc	6.29	7.037361
5er5	3.67	5.321267
5qae	3.62	3.1620033
5trj	5.92	6.855164
4y24	6.66	5.126284
5eel	6.08	5.3333693
6ezi	5.31	5.3884706
5f1u	6.4	5.8704762
5vo1	8.15	6.830263
5u0z	6.19	5.7292747
5aqn	2.77	3.4849792
6dh7	9.88	9.726993
5h85	4.7	5.24493
5g60	6.52	4.8970795
6elo	6.29	7.2147713
6f4n	5.22	4.294057
5u0e	5.11	4.286836
5fb0	5.47	7.3877916
4znx	6.62	6.3528743
5tqf	8.3	8.024523
6ayq	8.19	10.625688
5yyz	4.18	5.4316187
6ek3	6.48	6.361394
4yjl	5.96	7.3156333
5gjg	6.21	8.497251
5m0m	8.22	9.3084955
5zh3	4.67	5.7134047
5cqt	6.91	6.4500856
5e73	4.64	5.2547336
5t18	9.3	8.686504
5i86	6.28	6.582803
5lgt	6.51	7.8635893
5odx	6.71	7.5510793
5nib	7.72	8.706751
5u2j	5.92	5.9831667
6g6w	9.7	8.264469
5nu1	9.0	7.8258514
5kgx	4.8	5.911327
5k8o	5.96	5.981821
5xzr	5.49	6.3762236
6cjy	7.64	6.168235
5u49	6.14	6.405261
5toe	5.6	6.4520397
5mra	8.0	4.025398
6boy	5.74	10.381376
5yfs	4.86	4.510795
5mnx	2.48	3.4373333
5xgl	6.88	8.211673
5h09	5.88	8.566464
5ehv	3.08	5.0520973
5q0n	8.06	7.5833993
5d75	6.7	7.953438
5lt6	5.41	6.318248
5igm	7.38	7.0640965
5ny3	7.47	6.8214025
6cqt	9.64	3.9060044
5mrb	6.33	7.993825
6bu3	6.55	5.2214794
6f6u	4.8	6.6759715
6asu	5.21	6.1155486
5ml2	7.89	7.134814
5x9o	5.3	2.9043584
5fng	2.96	3.7121549
5tuq	6.35	7.4460087
5v7i	7.18	5.635144
4uw1	7.72	6.578699
5n0e	8.44	7.7659144
5fdz	5.17	6.0113673
5eng	5.85	6.158086
6hm2	7.33	4.7766533
5vqx	6.32	9.060614
5nkd	7.59	8.055471
5h08	5.96	5.176557
5jr6	4.69	7.0785255
5sz2	8.7	4.579912
5qcn	8.22	7.6844172
5f74	5.12	4.396324
6q6y	6.0	6.091257
5e7r	7.6	7.843252
5mtv	4.11	4.977103
5vpm	8.8	7.28469
5xsu	6.74	8.696156
5twg	6.17	4.221204
5k4i	8.51	8.813105
5qag	3.7	4.512004
4z8d	5.22	6.3796797
5lz8	6.01	5.22373
5ybi	3.49	4.758816
5t4b	9.38	8.899069
6c0r	7.51	9.550109
5v1y	8.15	8.188107
5aqj	2.68	3.5322232
5ee7	9.21	6.37871
5n1y	3.22	6.818987
5iez	7.64	8.098383
5bns	7.02	7.9691014
5fsn	5.77	5.8918667
5mg2	7.77	6.1147704
5i29	7.82	5.6472883
5kde	3.89	4.205344
6apv	6.96	7.2438407
5zkb	8.7	8.250742
5ei2	7.34	7.116527
5nfa	5.25	4.6811924
5tq3	8.66	8.714876
5vih	7.49	5.9113026
5iay	5.8	5.229702
5qa4	3.77	3.6898718
6f6n	3.02	6.7539577
5da3	7.1	8.258434
6gy1	6.3	6.0642242
6gvz	6.4	5.7370377
5fb7	7.89	6.701974
5ofw	2.8	4.0646343
5wf7	4.01	6.1750727
5i9z	8.05	7.507676
6dj7	8.72	9.938337
5q1a	8.02	6.7408056
5z7b	4.89	3.477419
5g42	2.3	3.796036
6chp	10.12	7.7218266
4ybk	7.82	8.494401
5qcl	7.96	8.344964
6a6w	5.43	6.53804
5fky	8.33	5.4416614
5ih2	5.76	5.4030924
5xmr	7.61	7.6976357
5jhd	4.52	2.7373018
5etk	5.82	4.9015536
5vzu	5.57	4.6387706
5juz	5.52	5.433573
5npc	4.0	4.264096
5wac	7.42	7.867729
5fcz	4.2	4.97352
5oq5	7.7	8.116615
6ft9	6.96	6.591557
5oku	6.26	4.234515
6hm4	5.67	6.083457
5fl1	8.49	6.4457426
6c98	4.1	4.95605
6dxg	4.85	5.506177
6g2n	7.14	5.650689
5klr	7.72	6.6831317
5y94	6.79	5.122933
6bl2	7.39	7.5819907
6g0z	5.32	6.006408
6ft8	7.36	6.3127484
5cr7	3.1	4.399954
6cze	4.03	3.9139323
5n8e	5.33	6.5378704
6dh4	11.3	9.825806
5ltn	5.27	5.0580015
5x4o	4.06	2.6120565
5o1b	4.7	3.473932
6hjj	5.77	8.559335
5t2p	5.72	5.942416
4w9w	7.48	7.336429
5hff	6.3	5.745443
5dts	3.55	3.8995817
5fah	6.15	6.7452145
5uit	8.34	7.6076818
4zv1	5.24	7.21893
6fdt	4.3	4.2073936
6chm	3.7	5.294463
5th4	2.85	3.6568544
6fo8	7.74	7.917121
5zms	5.23	6.4054146
5fqs	7.36	7.746465
5i2e	6.64	6.9515476
5ets	5.91	6.7386794
5e0h	5.62	6.266093
5h15	5.8	6.7880793
5oje	5.21	6.040245
5uv2	4.4	5.5073457
6flg	7.52	6.9457207
6df2	7.24	5.246335
5k0b	6.05	6.4263215
4wn0	3.22	2.863888
5emk	7.89	7.154544
6h3k	7.96	7.881528
5yjk	6.09	7.4887667
5lpl	4.92	6.163017
5kgn	9.03	7.3838415
5yvx	5.89	5.0117645
2n1g	5.64	5.924656
5upf	8.6	8.420376
5id0	5.77	6.548117
5ypo	7.1	6.2728243
6fjm	6.24	6.2383356
5u62	5.89	7.4276447
5l72	6.8	8.904749
5h5o	6.56	6.8967
4mul	6.21	7.1328897
6dq5	5.19	6.327643
5mfr	4.3	4.8491898
5ime	8.34	8.131659
5w6e	8.04	7.516791
5qam	4.0	4.1311703
4zjc	8.96	6.7659407
6f4w	5.53	4.006632
5u7k	8.15	8.045181
5t97	7.77	8.053591
6f20	4.31	6.501584
6eya	7.48	7.08602
5lgs	7.06	7.046213
5mjb	8.52	6.8782353
5t27	7.1	7.060381
4xtm	4.57	3.667122
5laz	8.4	8.748783
5ye8	3.0	3.8440528
5dpx	4.46	6.1236324
5jg1	8.72	10.9549675
6d50	5.05	4.808771
6eln	6.05	6.406595
5edb	7.0	5.690914
5ovc	5.96	5.3964076
5k4l	7.3	7.0942364
5o1s	3.65	4.1145773
5j7b	8.3	8.239069
4ze6	2.48	3.8265564
5vzy	8.49	7.48318
5ukk	6.21	6.8686843
5j8x	8.8	6.271364
5a3x	6.1	5.957711
5ijp	7.15	4.7961607
5sy3	4.37	5.527009
5koq	9.24	7.8714647
5h19	6.49	8.753798
5hx6	8.0	6.5645556
5muc	6.04	6.5407143
6b2q	8.05	7.903057
5svy	6.13	5.9103127
4odl	6.95	5.6184597
5ugg	6.42	6.6167307
5ufr	8.7	6.6648045
5mgg	3.3	3.7405298
5db0	7.43	7.9846506
5vlh	6.8	6.5479193
5csd	7.89	6.4854574
5mw3	6.62	4.9645047
5vqt	5.74	8.227289
6djc	6.63	6.6245136
4zj8	9.26	7.196763
5eqp	5.4	6.3429914
5v42	6.62	7.1729403
5nf6	7.46	6.339179
5jrq	6.77	7.8427324
5lne	4.76	2.4352674
5m6f	6.66	6.2444715
4wnm	7.59	6.6490803
6e86	5.09	3.6617439
5b5g	5.25	6.3666854
5zt1	4.67	5.3747215
6exi	5.05	4.6900716
5nwb	7.8	6.7800016
5mny	1.31	2.9675164
5xo2	4.03	4.586695
6csp	8.52	6.111707
5w5u	7.19	7.7515807
5g61	6.4	4.900833
5n49	6.33	6.8899455
6bhh	3.76	5.7937164
6f9g	5.7	5.8993063
6fa2	6.66	5.243782
6g4n	5.64	5.941976
6fr2	7.92	6.9767675
5g5z	5.66	6.068773
5zo7	9.0	6.697282
6bgx	6.33	7.3792887
5nxq	6.49	5.016935
5oh9	3.86	4.286865
5ukj	7.16	7.9362416
5v3x	6.59	8.097169
5m7u	8.1	8.168869
5fnf	3.15	5.337442
5vds	3.3	5.089075
5ufs	8.49	8.807742
5gjf	6.59	8.525034
6ej4	6.8	6.462398
6apz	6.82	4.945223
5jhb	6.06	7.3640013
5zwi	8.64	9.485613
5etl	4.64	5.3895636
5ur6	7.06	6.643833
5ful	4.74	6.7769756
6e9w	6.55	6.967228
5uoo	8.85	7.7806463
5n87	9.25	7.9301534
6esn	8.05	8.246647
5kr2	8.48	7.8526673
5aip	2.82	3.8003876
4yh3	4.59	6.0519996
5sve	5.74	5.8359537
5edl	8.35	6.8999434
5may	6.48	5.5539713
6fzu	3.67	4.1058226
5mav	5.48	6.643936
6d5e	6.85	7.1352453
5anv	9.3	8.8064
6htt	6.66	6.5429697
5my8	7.14	7.6988344
6dnp	5.18	5.7888823
5ndd	6.46	6.441009
5wbz	6.41	6.5855227
5w6t	7.57	7.6462235
4j59	5.85	5.9056296
5e80	8.3	8.134007
4mue	6.7	6.4321012
4qmq	6.59	7.315612
5dh3	7.42	7.3077855
5jzi	4.8	6.0154476
5f32	4.94	6.313244
5wg9	5.59	6.3928156
6fyv	7.96	7.5374126
6apw	6.17	6.812237
5sz9	4.42	5.0593576
6b27	5.03	5.1211386
6b1o	8.51	7.8987346
6cdc	5.6	6.004204
6dne	7.48	5.7909327
6cn6	8.3	8.800926
6c7x	7.19	8.043237
5fdp	6.51	8.025079
6htz	6.74	6.726219
5nwg	6.18	6.935541
6msy	7.0	3.6444874
5yve	6.48	6.610443
5huy	5.03	7.4069204
5iee	4.94	5.0875945
6hvj	7.55	8.05073
5hdu	9.0	8.734446
5z68	5.89	5.5360975
5l6h	6.62	6.411213
5l26	5.35	4.5860744
5svi	5.17	5.748548
5n9n	9.39	7.540962
5qaw	3.4	4.946538
4yyt	6.38	6.8434577
5cxi	6.55	7.329976
5nt0	6.55	7.050812
5z9e	3.48	4.916604
5kyk	5.8	7.206505
5ye7	5.46	6.738199
5vfm	3.82	3.9826443
5q0z	5.85	8.642221
5c1x	5.75	6.7098203
2mwy	6.82	7.138482
5naw	7.3	7.192006
5evd	5.0	6.251542
6mjf	5.16	5.669993
5vo2	6.81	6.90327
6hti	7.01	7.2778273
5ux4	7.05	8.123419
5gu4	5.47	5.6892166
6b3e	6.99	7.608387
5g1c	6.85	7.7828417
5v35	6.96	5.5051637
5lkr	5.48	5.330522
5kpl	6.29	5.909613
6cd9	4.42	5.5424614
6c5t	6.97	6.4123726
6bl1	6.96	7.1345453
5oul	3.3	5.563813
6bgu	6.28	6.976013
2n27	6.55	4.96331
5om9	4.25	4.732239
5yc3	4.85	5.7698555
5j5x	11.02	8.647591
6gfz	5.51	5.3465705
6dil	8.12	10.1312685
5orr	3.77	3.7940075
5vt4	4.35	4.6576557
6csq	6.39	6.9643865
6bfn	8.03	6.820739
6euw	7.77	8.420286
5ka3	4.59	5.116006
5m5q	7.05	6.380906
5gsw	5.94	7.022099
5w4s	4.03	7.09311
6e8m	6.28	5.1399918
5bqg	4.76	4.590887
5ji6	7.96	6.398858
5jsm	6.59	12.238756
5l98	3.31	4.6720695
5im3	5.82	4.948607
5t4f	8.0	7.928438
5wtt	6.6	5.908557
6euv	8.62	4.679262
5aaa	9.42	9.035612
6gih	4.36	5.7337465
5gs9	5.26	4.3934503
5j6a	7.77	6.818156
5du4	5.25	5.189713
6mvu	2.89	3.279224
5kr1	9.49	8.968975
6gl8	8.61	7.1926603
3egk	4.66	6.7193723
5q0v	7.69	6.981304
5y5n	5.76	7.05145
6fmk	4.67	4.9803047
5uwk	8.64	9.355987
5duw	3.29	2.4675813
5h1t	3.8	3.8427382
4j5d	5.96	5.646744
5lc0	6.7	6.982351
5ia5	7.6	7.8541946
5myl	5.0	6.8254404
5wg7	4.7	4.552804
6f1j	4.62	4.1742373
6g9j	8.39	8.590247
5yp5	4.6	8.421074
5k5n	8.05	7.3007073
5a0a	7.7	7.165095
5hpm	7.13	5.663025
2n0w	6.15	5.356028
5tpg	7.85	9.340474
5dxt	9.7	7.341338
5msb	7.46	7.9056864
5eb2	1.11	3.9800653
5eq1	4.68	3.9716783
5enf	3.57	3.5207562
5j9f	7.23	6.1418977
5ef8	8.85	7.838909
4zyq	8.01	6.8060565
6dvo	7.22	7.93719
5y80	8.79	7.7515154
5zo8	8.2	7.356885
5eg4	7.68	6.6802363
5itd	6.58	9.455389
4yec	7.6	6.1258955
5ehe	8.32	8.428332
5ew9	11.0	8.120935
5ivn	8.85	7.5682836
5ork	3.63	5.771415
6baw	5.38	7.3717484
6cco	7.29	5.806798
5llm	5.35	6.958912
6mj7	2.82	3.3487997
5ia4	7.28	8.667845
4zsl	5.0	5.094614
6bsk	6.92	7.9734416
5flo	3.15	4.281354
5ul1	6.64	6.992648
5tex	6.4	7.199082
5km3	4.6	4.0450916
5fe6	2.16	4.261093
5k0f	6.07	6.555185
5orz	3.36	4.4897947
6gzd	8.01	8.248266
5ia3	7.34	7.490712
5v8h	4.11	5.7038536
5pzm	5.96	8.056043
5hz6	7.8	6.955586
6bnk	6.99	7.817661
6b41	8.48	7.63062
5lmk	7.43	6.9597807
5dqf	3.6	5.2201314
5h9q	4.42	5.0907593
5fao	7.96	8.0438385
5t54	9.06	3.755423
5ufo	7.43	8.764191
5kdf	3.27	4.6962624
5hls	7.41	6.578077
5ur1	8.97	8.153286
5vrp	8.89	7.6425633
5jgd	7.96	7.953457
5l01	7.48	8.6893015
6fby	5.03	6.9415407
5kzq	8.28	6.085038
5nkb	9.12	8.305723
5vjn	5.06	4.0949526
5yco	4.59	5.560539
5u2f	6.71	5.7760687
5w5s	7.77	6.3814898
4z7o	5.04	5.033306
6eab	6.37	8.376495
5o91	6.46	7.7399626
5web	8.0	6.4339523
4zcs	4.33	6.069662
5i0b	5.06	5.244686
5i2z	7.14	7.6011343
6c28	4.17	5.925822
5nxi	6.66	7.3395596
5tb6	5.82	5.1042895
5yc1	4.34	6.2613897
5u5k	4.02	5.2187934
6f9u	5.13	7.1493254
6ce2	6.3	8.125679
6cbh	6.29	6.4144993
5j18	9.15	5.2557116
5dx3	7.41	6.1032267
6ma4	7.35	7.352258
5i25	3.49	5.1469097
5cs6	3.2	5.595662
6hqy	6.44	6.0902367
5ho7	4.77	6.3883476
5h9r	6.08	5.454275
5ntt	5.75	7.14186
5y6k	6.07	4.447022
5q0i	4.25	7.1986947
5a5d	8.0	3.8132775
5dtk	4.3	4.996565
6gxw	3.36	7.169547
5d3s	5.89	6.4663696
6b1e	7.47	8.018731
6fh6	3.0	4.5553846
6c7e	8.55	7.4398985
5fqr	7.59	7.9340143
6f6r	8.25	7.478281
5elv	6.8	6.419448
5he7	8.3	7.7607207
5wg4	7.0	7.733571
5his	4.71	4.6274
5zmq	4.74	6.1297574
5i83	5.39	6.3096642
6hx5	5.66	4.03947
4z0u	5.7	5.8046794
5oq6	7.56	7.9511986
4pl6	3.1	4.961491
6afg	4.86	3.8174596
5dtm	4.3	5.7065315
4qms	5.13	6.5829782
5lax	5.4	6.6177692
6f34	4.94	5.5173216
5m25	8.19	6.6350665
5zc5	7.06	6.80863
5tco	8.19	8.375376
6axq	4.0	3.6868327
5jq7	4.8	5.941101
5mnr	5.46	7.019498
5nho	9.52	8.797037
5svx	6.19	5.645665
5ts0	7.8	6.5205297
4r6e	7.78	8.31138
5twl	7.98	8.833974
6dgt	7.38	9.668284
6bh0	6.66	7.794518
5u5h	5.89	6.976924
5a3n	7.72	5.941306
5a1f	4.61	4.947137
5w0f	7.8	6.543124
5dtw	5.46	7.276039
5qa9	3.64	4.078314
6axl	7.11	4.4640207
6mv3	3.33	5.7550755
5vp9	8.99	8.742252
5ix1	6.31	5.840572
5n4t	5.97	5.475976
5wzv	6.68	6.595661
4zy1	8.14	7.1592607
6afi	6.2	4.1669836
6ckc	8.22	6.7687497
5h6v	6.68	6.0293484
6h33	9.22	7.8780355
5ewj	6.89	5.9504566
5ku3	4.89	5.2093153
5kab	4.68	4.552946
5hyq	6.82	7.3314996
6bh3	4.92	6.7281494
5f5z	7.07	6.595377
5xij	7.3	5.812722
6g22	7.56	5.7365026
6ej3	5.93	7.1105676
4zam	7.96	9.514192
5zaj	7.38	5.9895616
5i1q	7.92	5.805499
5jpt	4.6	5.9310126
4yx4	5.97	6.332588
5dp5	4.73	5.855877
5jt2	7.47	11.552994
6dh6	9.93	9.65481
6gbx	7.7	7.1894016
5glu	4.02	3.0964828
5lsh	3.39	4.4102974
5yto	4.48	4.678888
6f2n	6.7	6.28747
5owf	5.8	6.2762246
5mkr	4.77	5.3956947
6es0	5.65	8.843285
5kbq	7.0	8.216527
6g0q	4.61	5.3616714
5yvt	3.96	4.9679227
6br3	8.72	8.173262
5x4m	2.92	2.3545146
5ef7	9.0	5.6465244
6asz	4.72	5.1819944
5mql	5.85	7.0984793
5wic	4.64	2.7179844
6fgq	7.85	8.099199
6f05	4.47	4.5900826
5jlz	5.82	5.743187
5dg6	5.07	7.434008
5a3t	8.4	6.0228667
5uov	10.6	11.299172
5lny	7.38	6.8622656
5gtr	7.17	5.925852
6h7l	8.97	6.4778843
5g3m	5.66	4.9328213
6ee2	6.71	7.7410336
5cgv	6.47	7.0649385
5jnl	6.57	7.6442676
5gty	7.72	7.7644353
6fni	8.22	8.899389
5wa8	6.23	5.397989
5os2	2.74	4.4609804
6chh	5.57	8.020411
6h38	8.11	8.577866
5w5j	5.82	6.4346886
5d1n	5.57	4.9308805
5z95	6.55	5.695758
5ads	5.67	7.7075047
5dp9	6.08	6.817644
6e4w	6.7	6.1661835
5t8q	4.16	5.4841976
5m9w	2.24	5.653772
6dj2	8.12	10.526523
5wzr	7.29	4.6111517
5vcz	6.35	8.518975
5g3n	7.92	7.2233877
6g4z	9.77	8.171526
5vd1	6.0	8.118864
5wzw	5.91	5.8445754
6an1	5.35	6.1538434
5qb0	3.8	3.1945915
6dcy	5.46	5.034067
6fnf	7.89	9.22002
5x27	9.4	7.9221907
6g47	2.18	3.996322
6aud	6.22	7.760083
5yea	8.3	7.021615
5ygf	6.21	7.5590577
5etm	5.41	5.0980988
6g85	5.21	5.3226285
5a3w	5.82	5.8213844
5nkn	9.92	6.644965
5d45	6.92	7.347151
5z7j	6.6	6.903322
5fyq	5.89	5.7623005
6q73	6.9	7.2680616
6g33	8.15	5.348426
5f20	7.52	7.747492
5vnd	6.49	8.931069
5hvt	7.26	5.6002874
5kzi	10.0	9.386857
5w73	6.3	7.0751553
5toz	9.46	6.1851177
5nya	6.38	6.520856
5hmy	6.3	5.599678
5lub	6.15	3.1936767
5k32	8.8	7.6155934
5o4s	5.47	6.41119
4y5i	3.52	5.480159
5fat	6.96	6.990956
5tfx	7.22	8.067587
5hmk	7.4	6.896741
6gjy	3.0	3.4719937
5hln	11.52	8.257187
5fso	6.09	3.630928
5e2k	8.03	7.529924
6afj	6.28	4.8342705
6gnm	4.26	5.5670633
5y8c	6.8	5.3364897
5aqt	3.51	4.319833
5icy	5.06	5.6107197
5w0e	9.03	7.555953
5u2e	6.56	6.086338
5db1	7.66	7.962844
6b67	5.05	7.749117
5ufi	8.4	7.305682
6fu4	6.19	6.7424483
5e3g	4.3	4.1611185
6hrq	7.09	7.832826
4ui6	7.06	7.6632423
6css	7.6	6.442944
5tt3	6.71	7.798014
5nin	7.12	7.68845
5ov9	5.66	4.2503223
5tol	7.48	6.878366
5nwk	6.57	7.0773463
5oh4	4.55	4.430642
5t19	4.49	4.9523926
4v0i	6.33	7.1239643
5edd	5.24	4.869096
5llp	9.24	8.69736
6biv	6.52	6.1521544
5ows	8.0	7.2964964
5j31	6.51	6.5314054
5f04	4.0	6.318654
5ug9	8.1	8.050526
6b7b	2.89	3.7529745
4ux9	5.1	5.7503595
5gsa	7.09	7.1854286
5ut6	4.24	5.386848
5ogk	5.11	4.890676
5dhq	5.7	5.2735853
6cyc	7.85	6.0742106
6bu0	5.96	6.475993
6cmj	8.3	8.218861
5ivj	7.34	7.7465954
5f4p	7.33	6.5905
6g34	8.24	6.1480875
5ttg	7.34	6.3713555
5edu	8.66	6.743657
5i13	5.08	5.5407763
5o07	7.47	7.253491
5f1l	7.68	7.2660465
5wlv	8.52	7.268765
6fel	6.4	5.3347235
6er3	3.24	3.480178
4y4g	2.0	3.8185987
5jzs	3.27	4.5626717
5k13	8.74	8.389233
5ytu	4.92	4.1735563
5dw2	5.84	4.0718184
5mk3	4.05	5.642297
5tur	6.05	7.1417866
5vqe	1.49	5.462335
5f02	7.44	8.325031
5tzz	7.85	7.8201485
5qaa	3.91	3.5353699
5cu4	6.49	7.4140143
6eiz	6.22	6.621519
4zfi	6.3	6.1401496
5uch	6.01	7.0613823
5aqk	3.65	6.429297
6mim	5.7	4.847746
5nw7	5.77	5.650736
6e4a	7.36	6.5957546
5u6j	7.64	6.5866294
5w44	6.44	6.589733
5nqe	6.15	6.9661036
4yk6	5.7	6.970892
4muf	6.34	6.2521095
6h7n	8.46	5.9526186
6ge7	6.06	6.5572295
4yhz	7.96	6.4156933
6b8u	9.7	8.353938
6bhe	4.62	6.6044884
5bqi	9.05	6.084732
6fi1	2.15	3.4430985
5llg	11.13	8.231346
5a9u	10.1	10.329791
6dh0	10.59	9.861256
5jap	6.64	6.103193
5h5q	5.74	5.5886755
4und	8.96	8.323334
6bvb	6.71	6.290742
5ke0	9.7	8.089401
5hn0	3.7	4.538087
5vb7	6.72	7.946635
4wcf	4.28	4.700062
4y3y	2.35	4.134643
5jhk	4.64	3.6550312
6g4y	8.82	7.657238
5uiu	9.7	7.724181
6gnr	5.44	5.7247343
6fod	8.15	8.221891
5y1u	5.12	5.965495
5i0l	7.74	7.204343
6e2m	5.66	6.968747
5qik	7.66	8.896669
6h8s	4.42	3.8410292
5sxm	8.54	6.558153
5nme	7.09	5.538596
5w5o	8.1	7.818362
6ezg	7.69	8.314306
6bbv	6.1	7.7526917
6g35	7.76	6.1184273
5hd0	8.4	8.857995
6b2c	7.03	6.595017
6d1m	8.2	8.0640545
5ksx	5.43	5.6744614
5m4i	7.89	7.7649136
5fnq	3.0	3.4666178
6hke	7.68	3.5354166
5f61	7.46	6.6184125
4u68	4.31	5.2275434
6er4	2.77	4.043055
5y0x	5.11	5.871333
5eud	6.82	7.532599
6cwh	7.54	5.445367
5usf	9.16	6.7523594
5j5t	6.96	6.6455164
5jq5	5.63	7.4919496
4z0f	5.77	6.59126
5yft	5.0	4.7735033
5z89	6.71	5.381197
6g91	5.49	4.599558
6hu2	5.9	6.0964723
5ou3	6.21	6.9767256
5jq8	5.7	7.7249665
5ya5	6.72	7.9995527
5izj	11.52	7.2514076
5he1	6.55	7.6550236
5ldp	4.17	4.6133885
5wxp	3.35	6.5715485
5ih6	5.6	6.5363026
5mnc	1.31	2.9945455
5fsy	5.89	5.6884584
6c7b	5.82	6.29688
5i88	6.6	6.286803
5ofx	3.96	2.8962703
5ey8	6.31	6.3072667
6ax1	9.42	6.223701
5j9z	7.8	7.1232142
5fsx	2.72	4.534291
6g6z	6.66	5.6067033
6ej2	7.8	6.961192
5w1e	5.24	4.027502
5ewa	4.82	5.733556
5ot9	4.07	6.8424163
5uy8	8.3	7.8583584
5nps	5.89	6.6709805
5dtq	3.86	5.8121004
5uzj	6.78	6.737015
6b7h	9.03	6.70891
5drc	5.98	5.451689
6b5a	7.94	8.168987
5m44	7.4	5.228136
6hlz	7.33	4.660148
5myo	10.53	6.857994
5n93	8.66	7.510923
4zt2	8.0	7.9426327
5mrm	5.03	5.7106028
5eb3	1.45	4.489662
5iql	4.56	4.67206
6frf	7.4	6.2884226
5vsb	5.12	6.5582094
5i58	6.92	6.778674
5aab	9.06	8.901583
5g2n	7.03	8.8512
5hz5	7.07	7.421138
6gon	5.67	6.53928
5laq	9.2	8.022288
4k1e	8.44	7.1005726
5y6d	7.26	6.0801406
5l8y	6.4	7.6051245
5jjr	7.8	6.640954
5mwh	5.74	6.8571486
5nk7	6.33	7.6249084
5c7n	6.57	6.645733
5lj1	4.5	6.7945895
5o4y	8.15	7.9727364
6b7f	3.87	5.1794624
6glb	6.89	8.092781
2n14	5.33	5.6516957
5vlk	5.26	6.6233664
5y5t	6.68	7.7725077
5zk3	8.74	6.8490305
5dnu	4.11	4.62529
6db4	7.31	8.132626
5ufp	7.37	7.4936943
5thi	3.61	3.8522289
5y8w	6.64	4.874717
5lmb	7.8	7.4388056
5a6a	7.22	5.857991
5yij	3.42	6.1095767
5xyz	8.1	6.535719
5igl	7.37	6.5824633
5tp0	5.44	4.2064953
5dex	7.65	5.010537
5vee	6.11	8.121076
5etf	3.79	5.9438806
6f8g	4.18	5.2797337
6g2a	3.79	7.082586
5nq5	5.0	7.10938
5w14	7.34	7.6298866
6fug	4.3	6.5700545
5usq	7.0	8.584434
4ui4	7.35	7.2326655
5vwk	5.48	5.8622947
6dqa	6.44	6.711172
5l4e	4.61	4.7429304
5doh	7.49	7.7540245
5tzy	8.7	7.5006895
6e4f	9.07	8.436045
5j74	8.72	6.765073
6acb	9.41	9.01186
5kks	8.7	8.201679
5t2b	8.3	7.7203765
5etn	5.37	5.1457405
5td2	8.66	7.781022
5yqn	4.03	8.232418
5one	7.28	8.624466
5eqq	8.17	8.01513
5kap	4.23	4.442797
5b25	10.24	9.195227
5n69	6.54	7.7783947
5umx	5.96	6.2688
5kj0	6.89	6.9287467
5o4f	6.68	6.3936367
6cjw	5.74	4.8678207
5n8j	5.54	5.722209
6dcz	7.17	4.786396
6evr	8.06	7.256441
4xwk	4.63	5.5342054
5wfz	8.0	6.486245
5nzo	2.24	3.7219038
5fl0	6.46	6.3838925
6ep4	5.35	4.9619365
5huw	6.23	7.313813
6dif	10.72	10.2540245
5f94	8.47	7.066862
5u0f	5.47	5.272622
5unp	10.02	7.740601
5d29	7.01	6.5929193
5nka	5.46	7.3049006
5gnk	8.28	7.194637
6dh3	11.3	10.196997
5mih	4.19	5.810724
5u6d	8.59	7.016824
5hu1	8.66	8.332663
5ftg	6.15	6.424301
5twh	6.55	4.7881846
5uir	7.14	7.1311126
5vm0	8.8	6.466555
5fsl	4.62	4.4138927
6g1v	7.23	7.57364
5bnm	4.82	5.7386565
5el9	7.64	6.792945
6bmx	4.72	6.2512016
5nee	10.7	8.279491
5i9y	8.55	8.14459
5l2s	7.08	8.85737
5th7	5.16	8.420357
6emu	5.03	6.059597
4ysi	5.7	6.067376
4uff	7.96	7.5808525
6g46	3.73	5.9255333
5qim	11.22	7.7853403
5kq5	8.05	8.813108
6ds0	8.66	7.9661903
6bm5	5.84	4.3395557
5fqt	6.8	7.3867555
5n0d	8.48	8.1267
5adt	5.65	7.3760214
4zx8	7.1	6.600488
5kz0	7.66	8.450682
6g1w	8.14	9.805786
5cj6	8.69	7.4893456
6f8t	5.15	6.3899126
5xpn	6.99	9.782783
5sy2	4.96	6.6122885
6g92	4.12	4.328183
5yjf	5.74	5.37136
5he2	6.89	7.726939
5mk9	4.42	4.8635197
5emb	5.2	5.378292
5xo7	6.36	7.6404166
6ela	7.59	8.123476
5xag	5.46	7.060422
5ant	6.36	6.948538
5d7x	4.82	5.3873425
4x2i	6.46	7.1088953
4zcw	7.37	8.825413
5dry	7.7	7.4943895
5nz2	5.03	4.880323
5jzb	3.39	5.1891704
5qa5	3.52	3.8091898
6dkg	8.59	7.364275
5wbf	3.81	3.0634327
5kkr	6.92	7.1076274
5xyx	4.84	5.293021
5nk3	7.42	7.5750923
4uuh	7.77	7.8690367
6f55	4.16	3.977953
5wlo	10.82	10.095018
5u0g	4.58	5.5278015
5a6k	5.95	5.8132386
5enj	2.3	4.4232264
5f3g	6.9	7.911854
5tkk	8.28	7.345911
5vqz	6.39	9.018415
5eek	9.1	7.9147444
5ktu	6.21	5.3284407
5qar	3.77	4.735899
5acb	6.8	7.9298024
5ofu	4.2	4.9414444
5jyo	8.52	6.3739023
6cck	7.43	7.6426754
5gvm	6.73	7.7556615
5km2	4.41	4.7667494
6eqm	7.96	7.5837946
5o3q	5.68	4.4316626
5hda	5.13	5.1447744
5wgp	5.62	5.6309204
5j27	6.74	7.4180546
5mte	6.78	7.2681265
5o9p	5.09	6.2327213
5n34	4.63	6.2528896
5a3q	8.6	7.640398
5d0r	6.37	6.4776773
6bhv	5.23	6.563584
5ta4	7.62	6.344742
5tl9	9.0	6.3312306
5yia	5.52	7.925684
5nvx	7.05	6.002864
5n7v	8.77	7.6858673
5epn	8.66	8.995384
5xof	4.01	4.473278
5if6	7.23	7.080684
6gjr	3.74	4.5688834
5l96	3.3	5.1332493
5tpx	6.55	7.2487965
6fil	5.85	7.669827
5dht	6.0	5.271825
5evb	5.0	5.909024
5t36	7.37	5.451751
5d25	6.3	6.1049967
6b96	7.84	6.2856197
5tbe	8.97	10.052325
5q1i	6.24	7.0099316
5mod	3.52	4.5286326
6bh8	5.12	6.1011696
5a4q	5.54	4.4858317
5ni8	7.7	7.997162
6azl	4.93	5.9494023
6czv	6.64	6.365491
5b5o	5.72	6.0363407
6e83	4.54	3.9716272
5myk	9.0	6.7017307
5o5f	4.3	5.9326286
5epk	5.74	5.941004
5wp5	5.34	5.163856
5jy0	5.55	5.816977
6fu5	7.5	8.201115
5q0p	7.41	7.428479
5z99	6.88	4.244377
6cn5	7.7	8.692774
6g93	7.96	8.36534
5w8i	6.82	5.224325
5sxk	4.7	2.2598205
5yjy	6.94	4.343486
5u4c	6.0	5.2168612
6ey7	4.3	4.962475
5uig	7.95	6.6720505
6aak	9.15	7.5902433
6h7k	9.31	7.3035164
5jss	6.45	6.6211386
6g3o	9.24	7.165121
5c87	3.7	3.7445378
4qmy	8.4	7.5052614
5tg5	4.01	4.2281585
5h21	5.19	5.429103
5kx8	7.42	7.3216796
5u0y	6.08	5.2081985
6evq	2.0	4.3164005
5eue	6.77	6.2180405
5u7i	7.18	8.111374
6eil	5.55	5.973674
5hm0	6.36	5.759199
5vcx	5.55	7.196029
6g1u	5.61	6.5008345
5l17	9.3	7.9862385
6bw2	7.68	7.071385
5qax	3.8	4.147134
2n9x	6.4	5.903302
5eob	9.62	8.196939
5moo	1.31	2.8726463
4zx3	7.19	5.0218577
5uuu	7.74	7.1891565
5v8j	5.57	5.6382523
6ayn	5.04	6.921341
5hjb	5.68	5.06592
5ti6	4.68	5.391941
5hvy	7.76	7.060174
5uwj	5.7	6.0450554
5hg7	8.4	7.6464963
5f37	5.77	4.8789554
5zz2	8.85	8.841716
5aa9	8.19	9.574527
5mwg	5.77	6.4661617
5orx	3.51	4.6580167
5ty1	5.21	4.611142
6cz4	7.12	7.1856165
5sz6	7.0	7.756872
5kjk	7.92	7.945035
5tbm	7.31	7.3750834
5izu	7.27	7.9138746
6g8m	5.38	6.759246
6bbx	6.67	7.38937
6bfa	9.0	7.510388
5ipc	4.89	5.8891826
5fbo	9.51	9.210068
5jmx	5.09	5.1902013
6b5o	8.33	5.8519754
5cu2	4.24	4.2037945
5g46	2.6	3.54708
6fi5	5.52	7.6001644
6cwi	7.54	5.4923897
5fp0	7.77	7.68958
5x26	8.3	7.835534
5h5r	6.21	5.9146814
5tku	9.8	9.869534
6equ	6.38	8.066576
6do4	7.68	5.617056
5mes	6.47	6.5888777
5nr8	6.76	9.247436
5xpl	7.7	9.991777
4r06	6.29	8.238565
5t8p	5.89	5.345215
6f3g	7.16	6.8698483
5ne3	7.84	7.4409437
5uiq	4.26	3.7721775
5yy4	6.43	6.1133018
6czi	6.25	6.871154
5jur	8.52	7.5810947
5wii	4.49	2.3170419
5hi7	7.85	6.8815355
5vc3	7.11	8.2871
6h7y	9.46	8.502937
6cf6	5.24	5.4446135
5sz5	7.7	7.910346
6dzq	7.37	5.339823
5v1b	7.47	6.5468216
5ewz	6.34	5.8154964
5twx	7.52	6.373639
5w3i	5.8	5.5579305
6exs	3.44	5.1802216
4py2	6.57	6.7004957
5t1m	5.82	6.4484625
5g57	8.4	8.35486
5anw	8.52	7.10699
6eed	6.09	7.336859
5vwi	4.84	5.7273273
5xs2	8.3	6.159176
5wle	5.72	5.888008
5e28	7.91	7.2662153
5ncy	9.4	7.290325
5wip	4.71	2.7396452
5h1v	4.0	5.1799307
5tq5	7.23	8.521465
6bir	7.52	6.063977
4yh4	4.59	6.7877655
6di0	5.22	4.597187
5tqs	5.86	6.5251956
5jfp	9.32	10.723729
5v40	5.8	7.158401
5iyy	4.77	3.5457494
5i9i	7.3	8.4047985
6c0n	8.37	9.479831
5y97	3.6	2.969182
5lli	7.05	6.0541086
6eqx	10.47	6.880754
5m4u	4.89	7.0095773
5jv2	4.0	4.3017826
5g5v	6.7	7.040675
5hu9	7.62	7.8576922
5kva	5.14	6.0211024
5zzw	5.51	5.2818213
5m7t	5.41	6.725103
6ffn	8.22	7.0486298
5e8z	5.91	8.163191
5usy	7.51	7.4487305
5vb5	6.46	7.7844977
5a0b	8.3	6.9547396
5lwe	9.96	7.6714363
6aam	8.32	7.796104
5fpi	4.14	5.3955207
6m8y	6.38	4.9864774
6dqb	6.49	7.193202
5u9i	7.31	5.788144
5j0d	6.87	5.530892
5l8t	3.55	5.607044
5adq	5.7	7.8330503
5cst	6.96	4.759729
5nx2	8.49	10.471705
5x4p	5.03	2.2432055
5neb	7.77	6.87943
5v0n	7.17	8.029243
5u14	5.34	6.763584
6ced	5.82	4.8380795
5kat	4.1	5.409415
5t6f	5.8	6.9216003
5ygd	7.27	6.397408
5t2y	5.66	5.782515
5y62	1.74	4.576459
5he0	6.82	7.811118
5j75	6.82	5.863821
5uvc	8.21	6.0105753
6b5m	12.0	6.901281
6b5q	8.24	8.769793
5y2f	5.15	5.26764
5lyy	4.85	4.843092
6cqz	9.64	4.156093
5aan	4.15	5.3267183
5a09	8.46	7.2093782
4lqg	8.89	9.530914
5wej	4.82	5.645335
5tqe	6.72	8.269447
5v3y	6.72	7.169976
5a3s	8.68	6.938431
5yba	4.77	5.345491
5q17	5.25	6.732505
5sz3	8.6	7.862644
5orh	4.39	3.9768558
5t8j	9.0	7.122575
5qil	11.52	7.7163825
5x74	8.64	9.294708
5oqu	3.61	5.4905186
5vse	5.97	7.1085873
5ivy	6.44	6.4065185
6gi6	6.71	7.0979185
4m7x	4.8	5.5132637
5f3i	7.1	6.4981537
5o22	8.0	6.112027
5uac	8.3	6.902501
5lsx	5.92	7.541436
5xhz	6.49	4.333351
6c4g	8.3	8.505083
5lgn	5.54	6.4628234
6at0	4.04	5.2136393
5llc	9.52	8.740696
6e9l	6.04	6.6936903
5zz4	9.17	8.357443
[truncated: 2,359 more rows]
