# Supplementary material for: An electron-density point-cloud framework for robust protein-ligand interaction prediction
Source: Nat Commun. 2026 Jun 11;17:7424. doi: 10.1038/s41467-026-74196-5 (PMC13408660; doi:10.1038/s41467-026-74196-5)
Supplement: Supplementary file 5 — Source Data [file 41467_2026_74196_MOESM5_ESM.zip › Source Data_rev/figure4/e/angles=60/2013.csv]

key	true	pred
1ps3	2.28	6.2142277
3d4z	4.89	5.4456596
3ejr	8.57	8.07947
3l7b	2.4	3.0780654
3g2n	4.09	4.341263
3ebp	5.91	5.393036
2w66	4.05	4.56412
2wca	5.6	6.2013407
2vvn	7.3	6.1892486
1gpk	5.37	5.842842
1h23	8.35	8.472153
1e66	9.89	7.7248716
3gnw	9.1	7.087245
3f3a	4.19	5.292779
3f3c	6.02	5.2523756
3f3e	7.7	7.147682
2wbg	4.45	6.0067863
2j78	6.42	5.388255
2cet	8.02	8.122311
3udh	2.85	3.5519001
4djv	6.72	7.2211246
4gid	10.77	8.305634
1r5y	6.46	6.73312
3ge7	8.7	8.247656
3e93	8.85	7.6131387
1q8t	4.76	5.4784994
1q8u	5.96	6.9650035
3ag9	8.05	7.9823475
2v00	3.66	3.935281
3pww	7.32	7.3561964
3uri	9.0	7.04599
2hb1	3.8	4.5801396
2qbr	6.33	6.6082
2qbp	8.4	7.436134
3fcq	2.77	4.170763
4tmn	10.17	7.4885387
3pxf	4.43	4.8027606
2xnb	6.83	7.902995
2fvd	8.52	7.065254
3ivg	4.3	6.4820786
3coy	6.02	6.3582196
3mss	4.66	5.2330637
3k5v	6.3	6.1677976
2v7a	8.3	7.63162
2brb	4.86	5.558649
3jvs	6.54	5.358446
1nvq	8.25	8.406666
3acw	4.76	6.028699
2zcr	6.87	6.5435724
2zcq	8.82	6.8248267
1bcu	3.28	3.849721
1oyt	7.24	6.719716
3utu	10.92	10.087002
3u9q	4.38	4.620244
2yfe	6.63	6.6733685
2p4y	9.0	8.133696
3uo4	6.52	7.463835
2wtv	8.74	8.639624
3myg	10.7	8.222946
3kgp	2.57	2.531866
1o5b	5.77	6.1409554
1sqa	9.21	8.153151
3kwa	4.08	4.1722713
2weg	6.5	6.81243
3dd0	9.0	9.198582
2xdl	3.1	5.805737
1yc1	6.17	7.4739943
2yki	9.46	6.898607
1p1q	4.89	7.363757
3g2z	2.36	3.6594882
4de2	4.12	5.176529
4de1	5.96	5.256589
1vso	4.72	6.1553345
3gbb	6.9	7.152513
3fv1	9.3	8.940428
2y5h	5.79	7.1550655
2xbv	8.43	8.61694
1mq6	11.15	8.995609
1uto	2.27	2.4151251
3gy4	5.1	4.5513372
1o3f	7.96	7.52077
2yge	5.06	5.9080477
2iwx	6.68	5.788493
2vw5	8.52	6.439404
2ymd	3.16	6.4462337
2xys	7.42	6.9928694
2x00	11.33	9.267805
3ozt	4.13	6.319667
3oe5	6.88	6.7556734
3nw9	9.0	7.472781
3n7a	3.7	4.151634
3n86	5.64	5.499914
2xb8	7.59	6.9132953
3ao4	2.07	3.6131597
3zsx	3.28	3.2303724
3zso	5.12	4.109441
3ueu	5.24	5.7739244
3uex	6.92	6.646798
3lka	2.82	5.523396
3ehy	5.85	7.01621
3dxg	2.4	3.0494437
1w4o	5.22	4.0593367
1u1b	7.8	6.1844625
1a30	4.3	6.2893476
1z95	7.12	9.173012
3b68	8.4	9.385302
3g0w	9.52	8.581035
