# Supplementary material for: An electron-density point-cloud framework for robust protein-ligand interaction prediction
Source: Nat Commun. 2026 Jun 11;17:7424. doi: 10.1038/s41467-026-74196-5 (PMC13408660; doi:10.1038/s41467-026-74196-5)
Supplement: Supplementary file 5 — Source Data [file 41467_2026_74196_MOESM5_ESM.zip › Source Data_rev/figure4/e/angles=60/2016.csv]

key	true	pred
4llx	2.89	3.767227
5c28	5.66	5.191477
3uuo	7.96	6.967271
3ui7	9.0	7.4065285
5c2h	11.09	9.298313
2v00	3.66	3.9206529
3wz8	5.82	5.265234
3pww	7.32	7.329251
3prs	7.82	8.834719
3uri	9.0	7.031143
4m0z	5.19	6.3595476
4m0y	6.46	6.125634
3qgy	7.8	7.1890554
4qd6	8.64	7.510394
4rfm	10.05	8.380502
4cr9	4.1	4.202883
4cra	7.22	7.0726805
4x6p	8.3	9.117645
4crc	8.72	8.485319
4ty7	9.52	7.883103
5aba	2.98	4.404764
5a7b	3.57	4.9323
4agn	3.97	4.544227
4agp	4.69	4.942484
4agq	5.01	5.7695327
3bgz	6.26	6.597208
3jya	6.89	6.201578
2c3i	7.6	7.237959
4k18	8.96	7.76525
5dwr	11.22	10.525349
3mss	4.66	5.2448425
3k5v	6.3	6.1624107
3pyy	6.86	6.242276
2v7a	8.3	7.6449924
4twp	10.0	7.36626
3wtj	6.53	7.1699305
3zdg	7.1	5.755936
3u8k	8.66	6.398218
4qac	9.4	9.42482
3u8n	10.17	8.124657
1a30	4.3	6.287218
2qnq	6.11	6.386052
1g2k	7.96	7.824067
1eby	9.7	9.208378
3o9i	11.82	11.659892
4lzs	4.8	4.829585
3u5j	5.61	6.1438446
4wiv	6.26	5.901726
4ogj	6.79	5.5653186
3p5o	7.3	7.032847
1ps3	2.28	6.225899
3dx1	3.58	6.0329056
3d4z	4.89	5.4322195
3dx2	6.82	7.096357
3ejr	8.57	8.0934515
3l7b	2.4	3.2826083
4eky	3.52	4.6188164
3g2n	4.09	4.3521404
3syr	5.1	4.393011
3ebp	5.91	5.387759
2w66	4.05	4.5509663
2w4x	4.85	4.167238
2wca	5.6	6.201215
2xj7	6.66	5.3470488
2vvn	7.3	6.193417
3aru	3.22	4.3111854
3arv	5.64	5.936325
3ary	6.0	5.521802
3arq	6.4	6.7397957
3arp	7.15	6.5248027
4ih5	4.11	5.358463
4ih7	5.24	5.563675
3cj4	6.51	5.5252304
4eo8	8.15	8.404312
3gnw	9.1	7.0897007
1gpk	5.37	5.827936
1gpn	6.48	7.47724
1h23	8.35	8.311569
1h22	9.1	7.46696
1e66	9.89	7.730574
3f3a	4.19	5.249733
3f3c	6.02	5.2333956
4mme	6.5	6.5921493
3f3d	7.16	6.0856576
3f3e	7.7	7.1663313
2wbg	4.45	5.9909
2cbv	5.48	5.374278
2j78	6.42	5.3889174
2j7h	7.19	7.5760345
2cet	8.02	8.107288
3udh	2.85	3.552296
3rsx	4.41	4.8444843
4djv	6.72	7.2286787
2vkm	8.74	8.781761
4gid	10.77	8.309794
4jfs	5.27	6.113636
4j28	5.7	6.3643413
2wvt	6.12	5.759336
2xii	7.2	8.73485
4pcs	7.85	5.9998493
3rr4	4.55	6.468439
1s38	5.15	6.203983
1r5y	6.46	6.719181
3gc5	7.26	7.076659
3ge7	8.7	8.233764
4dli	5.62	6.047595
2zb1	6.32	7.80326
4f9w	6.94	6.760889
3e92	8.0	8.3562355
3e93	8.85	7.6158085
4owm	2.96	3.9802122
3twp	3.92	4.482482
3r88	4.82	3.672348
4gkm	5.17	5.431182
3qqs	5.82	5.1388426
3gv9	2.12	3.5669413
3gr2	2.52	3.6843019
4kz6	3.1	3.791586
4jxs	4.74	4.3737674
2r9w	5.1	5.0220428
2hb1	3.8	4.587821
1bzc	4.92	6.0077667
2qbr	6.33	6.6006336
2qbq	7.44	6.7384567
2qbp	8.4	7.4427013
1q8t	4.76	5.489485
1ydr	5.52	5.876107
1q8u	5.96	6.9648914
1ydt	7.32	6.0541754
3ag9	8.05	7.9668856
3fcq	2.77	4.1859236
1z9g	5.64	5.785665
1qf1	7.32	6.285762
5tmn	8.04	6.8894005
4tmn	10.17	7.461624
4ddk	2.29	3.237941
4ddh	3.32	3.8927588
3ivg	4.3	6.4775753
3coz	5.57	6.024644
3coy	6.02	6.3661757
3pxf	4.43	4.8103757
4eor	6.3	6.8197513
2xnb	6.83	7.897025
1pxn	7.15	6.9410458
2fvd	8.52	7.0510936
4k77	6.63	5.633875
4e5w	7.66	7.4025803
4ivb	8.72	7.97536
4ivd	9.52	9.193523
4ivc	10.0	8.929783
4f09	6.7	7.3899393
4gfm	7.22	6.6270185
4hge	7.92	7.302245
4e6q	8.36	6.770606
4jia	9.22	6.6941357
2brb	4.86	5.546164
2br1	5.14	6.308018
3jvr	5.72	4.6350517
3jvs	6.54	5.3965592
1nvq	8.25	8.401581
3acw	4.76	6.0270753
4ea2	6.44	6.8439784
2zcr	6.87	6.5235095
2zy1	7.4	6.0805583
2zcq	8.82	6.836134
1bcu	3.28	3.850448
3bv9	5.36	6.672369
1oyt	7.24	6.715619
2zda	8.4	7.3379097
3utu	10.92	10.041027
3u9q	4.38	4.6369944
2yfe	6.63	6.667103
3fur	8.0	7.306164
3b1m	8.48	5.8241224
2p4y	9.0	8.133807
3uo4	6.52	7.4546313
3up2	7.4	7.427245
3e5a	8.23	7.2212276
2wtv	8.74	8.637033
3myg	10.7	8.220718
3kgp	2.57	2.537507
1c5z	4.01	4.212759
1o5b	5.77	6.1415157
1owh	7.4	6.7576623
1sqa	9.21	8.152754
4jsz	2.3	5.3170376
3kwa	4.08	4.1541924
2weg	6.5	6.8282895
3ryj	7.8	7.6008883
3dd0	9.0	9.215594
2xdl	3.1	5.8279905
3b27	5.16	6.9167256
1yc1	6.17	7.469717
3rlr	7.52	8.16367
2yki	9.46	6.8797007
1z95	7.12	9.156044
3b68	8.4	9.3926
3b5r	8.77	9.617851
3b65	9.27	8.757713
3g0w	9.52	8.576412
4u4s	2.92	4.9696817
1p1q	4.89	7.1620073
1syi	5.44	7.3975773
1p1n	6.8	6.1252184
2al5	8.4	7.231428
3g2z	2.36	3.5777745
3g31	2.89	3.405051
4de2	4.12	5.1697273
4de3	5.52	4.757412
4de1	5.96	5.261055
1vso	4.72	6.155793
4dld	5.82	6.9211373
3gbb	6.9	7.1392493
3fv2	8.11	7.680721
3fv1	9.3	8.93048
4mgd	4.69	6.3996162
2qe4	7.96	7.367877
1qkt	9.04	8.32161
2pog	9.54	7.558168
2p15	10.3	9.025802
2y5h	5.79	7.1857195
1lpg	7.09	8.088247
2xbv	8.43	8.630831
1z6e	9.72	8.43946
1mq6	11.15	9.001694
1nc3	5.0	6.544825
1nc1	6.12	8.255938
1y6r	10.11	9.913102
4f2w	11.3	11.165766
4f3c	11.82	11.456917
1uto	2.27	2.3964496
4abg	3.57	4.147224
3gy4	5.1	4.5538692
1k1i	6.58	7.0473804
1o3f	7.96	7.518668
2yge	5.06	5.909904
2fxs	6.06	6.1105633
2iwx	6.68	5.7866607
2wer	7.05	7.3635516
2vw5	8.52	6.4423733
4kzq	6.1	6.35369
4kzu	6.5	6.8416243
4j21	7.41	7.253129
4j3l	7.8	7.7575502
3kr8	8.1	7.6561127
2ymd	3.16	6.459779
2wnc	6.32	6.232073
2xys	7.42	6.984252
2wn9	8.52	6.0947776
2x00	11.33	9.264002
3ozt	4.13	6.3341684
3ozs	5.33	7.1433926
3oe5	6.88	6.741416
3oe4	7.47	6.2858963
3nw9	9.0	7.447289
3ao4	2.07	3.6076221
3zt2	2.84	3.1958
3zsx	3.28	3.2307982
4cig	3.67	4.702203
3zso	5.12	4.083331
3n7a	3.7	4.144111
4ciw	4.82	4.9315624
3n86	5.64	5.5048666
3n76	6.85	5.433321
2xb8	7.59	6.9092
4bkt	3.62	3.2753634
4w9c	4.65	4.63662
4w9l	5.02	6.0791483
4w9i	5.96	5.6837034
4w9h	6.73	5.446455
3nq9	4.03	5.003817
3ueu	5.24	5.763579
3uev	5.89	5.9259105
3uew	6.31	6.7223635
3uex	6.92	6.6420317
3lka	2.82	5.5392714
3ehy	5.85	7.0154786
3tsk	7.17	8.309252
3nx7	8.1	7.822048
4gr0	9.55	8.507093
3dxg	2.4	3.0419645
3d6q	3.76	3.3439088
1w4o	5.22	4.0671043
1o0h	5.92	5.1947765
1u1b	7.8	6.2145333
