# Supplementary material for: An electron-density point-cloud framework for robust protein-ligand interaction prediction
Source: Nat Commun. 2026 Jun 11;17:7424. doi: 10.1038/s41467-026-74196-5 (PMC13408660; doi:10.1038/s41467-026-74196-5)
Supplement: Supplementary file 5 — Source Data [file 41467_2026_74196_MOESM5_ESM.zip › Source Data_rev/figure4/e/angles=60/2019.csv]

key	true	pred
4nxr	4.34	5.76688
5es1	8.34	8.611286
6aom	6.2	6.6854315
6eeo	6.43	7.0229735
5w7i	4.95	5.7037697
5fe9	4.68	5.220442
6bdy	5.69	4.4492106
6d6t	8.21	5.6583385
4z16	8.32	7.7640963
5j1x	5.52	3.4885502
5m4k	5.66	5.5022182
5l8c	7.0	6.5977993
5aqo	2.85	3.0543056
5aqu	2.98	5.0420895
5ixf	5.52	5.895632
5mts	7.15	6.44981
5i2r	7.72	7.9571676
5fap	8.0	7.465766
5t7s	4.1	3.4596138
5x62	6.42	6.245961
5hbs	7.73	6.8361073
5dhp	3.85	4.585284
6fap	2.15	3.0548482
4z5w	5.81	6.8856335
5mlj	8.85	6.9660788
6dge	6.72	4.9553194
5ho8	5.96	6.6465135
5os8	3.98	4.6852117
6dh5	11.3	11.170385
6g38	6.62	5.1151447
6guh	7.59	8.03232
5cqx	5.33	9.018486
4xg7	7.49	8.102848
6ap7	5.34	7.152759
5yji	5.3	4.984149
5itp	5.0	6.4036846
5vil	8.82	8.328848
5ofv	1.58	4.871579
6cd8	4.71	5.403748
5o1h	4.85	4.8049707
5ni5	8.05	7.718294
5npf	4.24	3.1638243
6fa5	6.75	5.9582486
5nra	6.91	9.530845
5lcj	6.64	6.555553
5ml3	9.69	9.471609
5fut	6.45	6.5431385
6ecz	6.57	7.6902986
5k03	4.74	4.5674715
6cho	6.78	7.2350187
6hf5	5.17	5.0521984
5elw	7.85	7.3505807
5tg7	4.53	4.218032
5m4f	7.89	6.729588
6b7d	4.28	4.201835
5x79	4.92	5.767679
5nze	6.39	7.893609
5sz0	9.1	7.7230043
5d6e	4.3	7.970323
5trs	8.0	6.616824
5ipj	8.89	8.668711
5g43	3.7	4.397835
5h63	5.92	5.8036165
6eol	7.43	5.756399
5uv5	7.7	5.892398
5om2	4.06	6.467182
5faq	5.28	8.485407
5ezx	7.06	6.4366407
5z4h	3.02	6.5280695
5u13	5.41	5.7057257
5hvs	7.15	7.290453
5l7g	7.8	8.699665
5j7q	4.58	5.4231186
5j5d	4.68	3.3397708
5fue	6.33	6.0058846
5unj	6.62	6.9311004
5unh	9.46	8.568823
5kbh	6.26	5.338784
6axp	5.07	6.250824
6eiq	6.42	5.987491
5ey9	5.41	6.1354485
5icv	5.62	6.841109
5t9u	7.6	7.919676
5t6g	5.96	6.8276105
5n24	8.92	7.382784
5xxk	8.2	8.07887
5ekh	5.95	7.796956
5n3y	5.03	6.6816254
6f29	5.49	6.554303
4zsj	5.64	5.571101
6gzh	8.27	8.460081
6hmg	4.94	5.0580883
5duf	5.74	5.8520083
5ofi	4.2	3.7911987
5nhh	8.95	9.133035
5ylv	6.82	5.8956437
5kez	8.15	7.0157795
5ntp	9.15	8.685754
5nfh	7.74	8.725681
5x5o	8.3	9.508333
5h1e	7.54	6.0742407
5ti3	4.36	5.30658
6bec	4.01	7.6725316
5myn	4.52	6.904555
5u4d	6.33	6.950216
5nzf	4.03	6.7938766
6epz	7.14	5.3171463
5os7	3.69	6.8624926
5vij	7.61	5.9463654
5myv	7.51	6.550656
5dh5	9.64	8.395798
6ghj	2.16	5.1216927
5gmj	5.08	5.9217644
6fhu	2.64	3.8086133
4ufu	8.0	7.5126905
5wf6	7.83	8.489908
6h7b	7.48	6.690772
5xw6	4.91	6.400097
5kly	7.21	5.4676847
5yz7	4.75	5.821253
5hor	8.22	6.3951817
6b1y	7.4	6.0647926
5lpj	5.0	6.031106
6hly	7.33	4.651104
5vkm	3.55	4.5015335
5yqw	7.51	6.8065157
5f1x	6.11	6.6203322
4zyu	5.97	7.062517
6gh9	4.48	6.2895746
5f27	4.0	5.7270856
5e3d	4.02	3.8561177
5fow	4.03	5.1966066
5jo0	7.3	7.572367
5hkm	7.89	7.052958
5ekx	2.03	3.3015542
5v1d	6.7	5.648775
5a7j	5.2	3.924565
5wvd	7.68	6.9969454
5m0d	6.09	9.409895
6fnt	4.68	6.1754513
5v8q	8.44	8.256104
4zx9	7.39	5.8568926
5axi	3.92	5.365365
5tho	7.64	6.6955996
5tdi	9.74	9.692936
5eyz	6.0	4.3102016
5n1v	6.19	7.2357893
6few	5.85	7.941229
6iil	6.17	7.152762
5x9p	6.89	3.6159716
5aqf	3.78	4.936442
5wqc	8.96	6.5541077
5hn9	4.3	5.771186
5u69	6.22	6.726287
6iik	4.91	6.9433584
5j7s	7.3	7.041421
5mwp	7.5	7.2472725
6eji	3.52	4.280403
5sz4	9.7	7.4732046
5nyh	7.73	7.041091
5jsj	5.4	9.006565
5o4z	6.07	5.921528
5f1v	6.85	4.500401
5ye9	6.45	7.3680124
5t70	3.99	7.676544
5umw	4.23	6.000128
6ami	4.52	5.292344
5ksv	5.22	5.793547
6aol	6.27	7.464152
5iaw	4.81	5.9342184
5w10	6.62	5.8272967
6h7j	8.62	5.8690214
5mwy	7.0	8.376258
5oxm	1.3	4.6637363
5eiw	2.05	4.73958
5qah	3.84	4.0495768
5m4c	7.4	6.6576424
5t9w	5.59	8.128086
5fpk	3.55	4.466783
5q10	5.2	7.9678373
5h1u	3.51	3.6495736
5hva	7.07	4.67883
5j19	6.6	6.2341466
5e8a	7.47	5.4854326
5fdg	6.37	6.532504
6g8n	5.84	6.6004863
5tg6	4.55	4.82489
5hyx	6.55	7.5969267
6fuh	3.77	6.8406515
5mo2	3.84	3.749608
5g17	6.7	6.1038747
5hk9	6.54	6.8435516
5lwd	6.24	5.9076934
5ztn	8.3	6.927002
5wfc	4.9	6.4723825
5kpm	7.82	6.9217606
5ty8	5.46	3.8238964
6am8	4.89	5.432084
5nw1	6.6	5.749508
5vex	4.63	6.488097
5u9d	9.26	8.441027
5jmp	7.17	6.8673205
5lgq	7.05	5.786027
5tkd	8.15	7.4499702
5a4t	5.89	5.158869
5kls	6.71	3.5836582
5d3j	5.24	6.4501314
5i24	7.42	4.9269743
5j82	6.0	7.0283027
5ioz	4.96	5.459132
6e2n	7.9	8.168648
6f8w	4.64	7.4330015
4ui7	7.36	7.198566
5jr2	7.57	7.5490217
6gmd	3.69	6.9119415
6bw5	8.25	6.400632
5w6o	6.28	9.380493
5ecv	6.77	5.799046
5vl2	8.42	6.22048
5ouh	5.67	7.1107674
5f2r	4.28	6.6532984
5x13	5.21	5.0975704
5jog	8.24	6.5681777
5uf0	3.8	4.652329
5mqy	7.11	8.108326
5h13	4.94	7.5841265
5nar	6.3	7.0119743
5g1n	7.77	6.55503
5d26	6.09	6.411724
6cks	7.82	7.3533583
5n53	2.55	4.872606
5l9g	7.7	5.990511
5llo	9.4	7.9510403
6eqw	10.65	7.5780945
5iw0	7.22	7.3018637
5t2i	8.7	8.040352
5eol	9.52	8.204638
5q1f	7.14	8.03038
5vlp	6.08	6.7054667
5mme	5.85	5.725232
6biz	6.57	6.973522
5uex	8.82	7.188646
5fho	6.67	7.4531455
6bny	6.4	6.6484694
5ho6	6.69	7.3257394
5jc1	6.82	7.252926
5zia	6.52	7.386053
6e99	6.0	7.0975084
5eq0	5.92	5.624595
5f1h	7.85	7.578298
5y8z	6.21	5.398303
5icp	8.42	7.8147297
4ydf	5.1	6.541956
5ewy	4.3	5.5274067
5gmp	9.1	7.2099843
6dud	6.59	8.282679
6d6u	8.21	5.3206034
5hz8	6.4	6.647644
5eie	7.64	7.359544
5t8o	6.51	6.072506
5tr6	8.49	8.355521
5vja	6.59	5.8130865
4muk	6.6	5.7293673
6fim	5.85	7.944648
5i3v	7.8	7.635796
6eqv	6.62	7.6871805
6dh1	10.58	10.244643
6h5w	10.8	7.79266
6b1x	7.4	8.33885
6emh	6.08	6.3398294
5f3c	6.05	7.201794
5nkk	5.0	4.1173487
5ywy	7.23	6.517708
5v8p	4.99	4.6882305
5kbg	6.11	5.267167
5j4n	4.25	4.6301365
5tuo	6.49	5.136374
5qc4	6.82	6.4286995
5mft	7.47	6.7139435
6ap8	5.1	6.492973
6e0q	8.1	5.6949735
5ody	8.4	5.837778
5t1k	6.28	7.3182173
5uc4	6.46	8.340498
5qck	7.64	8.380621
6hjk	7.6	8.926399
5i8g	7.52	6.5634656
6c0s	7.05	9.733682
5vc5	7.96	8.82714
5jf6	7.21	5.3101416
5epp	4.16	4.9808965
5y7w	7.7	6.3033895
6f5u	3.54	6.4960866
5k4x	6.42	3.9835677
5xvg	8.05	7.9438763
5nzq	2.03	3.0357432
5czm	8.32	9.131723
5mge	4.06	4.1566143
6gg5	3.65	5.0174594
5up0	6.34	7.4145594
4rqi	4.91	7.535577
5y3n	7.1	7.621149
5fpp	4.0	4.6474695
5idn	8.59	7.816081
6f6d	4.1	7.5012436
5t6p	6.06	6.5030956
5fbe	4.85	7.10992
5cin	7.74	7.9117756
5mxq	5.72	4.1680164
5nn4	1.94	4.217861
5iu7	8.96	8.297762
5up3	7.9	7.559866
5o0b	4.18	4.500387
5jqb	2.22	6.270725
5mja	6.66	6.795182
6eqp	5.96	5.27093
5ev8	5.22	6.721121
5qab	3.65	3.9157834
5jf4	7.19	6.377297
5o48	4.7	6.7705746
5k0t	5.78	7.4678717
5i7y	7.28	6.3419666
5tzx	7.28	8.468252
5heb	6.1	5.3515635
5f5i	6.02	6.335057
5vgo	8.7	8.33231
5h7h	3.77	5.80827
5mnn	3.84	4.152848
5zag	6.97	5.6616173
5ekj	6.0	6.5396223
5ul5	6.97	6.1929207
5iua	8.82	7.7831497
5za8	6.29	5.518116
5ut0	5.88	6.863058
5vdo	3.3	5.6699266
5gic	6.48	8.759342
5knu	5.55	5.0937014
5g5f	5.28	3.7733502
5h8e	11.2	8.308103
5lyn	5.04	4.5891814
5fsb	2.22	3.157433
6au9	5.96	5.629906
5yof	5.82	6.014369
4zsh	7.05	6.287983
6f90	6.0	5.864523
5wyx	6.66	6.0942492
5gjd	7.92	7.52316
5olk	6.0	4.3452625
5e89	7.85	5.404544
3x1k	3.59	5.7908325
5em3	3.7	4.299973
5ko5	4.57	3.3064468
6dvn	7.85	6.5245805
5oq7	6.49	6.474127
5njx	4.15	4.7418575
5tg2	5.49	7.2263613
5eoc	7.52	7.0817184
5lck	8.1	6.5415163
5i7x	7.28	5.869583
5yzc	5.52	5.4549437
5hbn	4.89	4.607362
5jq9	4.65	5.932804
6cnj	8.11	5.9682927
6f8b	5.21	5.003812
5or9	4.06	5.018696
6e9a	11.92	10.495836
5ek9	7.33	6.9343586
5ml0	6.3	6.6180687
5wb6	10.7	10.123726
6agg	4.07	3.3871295
6b7c	5.14	4.866457
5y9l	5.72	7.3790317
5epl	7.03	6.269323
6cq4	4.85	6.2879276
5wuu	6.09	5.5033216
4zyv	7.66	7.48081
6gw1	5.14	6.9233947
5kxi	7.74	6.594126
5mxf	3.59	3.1999214
5qad	3.77	3.3419478
6fmp	5.64	7.3389215
5o9o	4.89	5.5901833
5jjs	7.32	6.9988337
5i40	4.86	3.1210246
5h5s	5.09	6.5916405
6dq4	4.92	7.1340256
5un9	7.68	5.044488
5ia1	6.28	7.603728
6dk1	7.65	6.878112
6ay3	8.02	7.0170984
6fii	8.02	4.8816786
5j2x	7.74	6.719142
6gr7	5.5	5.321003
5law	7.1	7.754673
6fbv	6.52	10.024221
5aac	8.89	8.41193
6bin	6.34	6.2578344
6b8y	9.66	8.053317
5xup	5.25	5.6469355
5l4f	5.89	4.378502
5lud	3.61	2.6405447
6ma5	8.1	6.9441414
5ujv	3.6	5.0767155
5i38	3.42	3.2102075
5t9z	7.19	7.3147836
5urm	5.28	5.396896
4uja	9.05	7.379862
5nud	7.49	5.6040335
5dyt	7.6	6.6880116
6ba7	8.15	5.2455454
5wbk	6.03	5.7909565
5d7a	7.68	7.365918
5fwj	7.89	5.847455
5khk	6.39	7.2528524
5i9x	7.52	8.666281
5j8z	8.3	8.339153
4qna	4.64	4.335814
6bjo	6.29	6.3372364
6ay5	7.16	6.699335
5hv1	4.1	6.4872427
5m57	4.92	6.7241306
6bsl	9.0	7.5087233
4yxo	7.04	4.299467
5e88	7.19	5.7479196
6guk	6.15	7.0013847
5n8t	5.74	7.458743
5owl	5.92	6.7845755
5org	8.4	6.3679047
5ovv	4.48	6.150467
5ugc	7.89	7.475416
5lwm	8.87	8.438011
2n06	4.92	6.381025
6bq0	7.34	6.6163015
5c4k	4.56	5.523629
5aqv	3.43	4.8525257
6df4	7.64	6.3558846
5g2b	7.0	6.912601
5za9	6.74	6.695664
5maj	7.46	8.854011
5nxg	8.55	7.357351
6afl	7.0	5.5317454
6ey8	5.81	6.139747
5mhp	7.82	8.520761
4zyw	7.17	7.1825657
6gf9	6.39	6.3336
5wfm	6.52	5.925166
5qaq	3.54	4.2194147
6g9h	8.4	8.628731
5dtt	3.51	3.3759131
5kbf	8.92	7.2750463
5vd3	5.55	7.2914305
5zwh	8.72	9.248341
5xyf	5.98	6.5436497
5c2o	4.55	4.8928423
5k0m	8.82	7.0982103
5t66	8.43	6.275812
5vdk	7.57	8.195705
5ldm	3.86	4.6659813
6ge0	8.68	9.235207
5j3l	4.8	5.9211807
5j41	3.7	5.86155
6gg4	3.69	3.882872
6b98	4.65	4.320732
5k8v	6.34	6.3586
6bmv	4.68	5.879834
5ad1	7.24	4.234387
5otr	4.92	5.5487976
5yg2	6.89	6.8073254
6b1f	8.72	5.924265
6gxa	4.22	6.5247536
5wcm	4.0	4.169443
5idp	7.35	6.98612
5ks7	5.32	6.1599455
5lhg	5.6	7.437001
6afa	5.49	4.0369954
5ws3	8.96	6.4352007
5luu	5.06	4.596243
6b5i	5.96	7.3136997
5ni7	7.7	8.178729
5t6z	4.21	6.49349
6hvh	7.33	8.501346
5hna	4.23	6.769475
5mxo	5.27	6.8671436
5u4f	6.33	7.2234783
6gl3	7.96	6.7300644
5dva	3.55	3.7380028
5otc	4.71	6.105666
5n8v	6.68	6.824171
6cea	3.14	5.2931156
5wa1	4.17	4.9769945
6afh	6.12	5.0778556
5tca	7.72	6.3895082
2rvn	6.77	4.4241867
4yxu	7.24	5.654689
5w7x	4.1	5.3509016
5wre	6.41	5.077527
6duf	8.14	9.494375
5w1w	5.52	6.707776
5mi7	7.11	6.591261
5eqy	8.0	7.1955194
5i8p	6.73	7.492223
5gof	4.05	6.1185904
5j9x	7.77	7.1004944
5lws	3.94	8.230654
6evm	2.82	4.777156
6ftn	6.7	9.216013
5o58	6.72	6.5512247
6f92	6.4	6.2102613
5cuq	5.92	4.733809
5tkb	7.89	8.998134
6hdq	7.0	6.858404
5gvn	7.05	7.179275
5d47	7.0	7.4978037
5os3	2.43	3.9088078
4zsg	5.0	5.411234
5n9r	5.59	7.3808174
5t90	6.68	8.36392
6afr	7.15	5.3851395
6aff	5.41	4.2109656
5gr9	7.48	6.999319
5jim	3.99	6.7237005
6beb	3.61	7.2243495
6alz	10.42	7.295572
5lvr	3.6	3.741571
5ocj	4.82	4.745455
5nne	4.71	4.443028
5ggp	3.3	3.9006042
5ekm	6.32	6.731602
4xhe	10.3	10.49029
5un1	5.8	4.016369
5mz8	2.31	2.0718052
5q1e	6.92	7.165498
5eym	7.6	8.5588875
5tci	6.88	7.0941563
5nkh	7.59	8.32255
5xjm	9.37	6.322895
5lx6	5.72	5.779159
5jbi	6.92	6.186826
5vr8	6.87	5.3368115
2ndf	4.23	4.510542
5vcw	5.96	7.9078703
5ng9	6.72	5.965837
5t2d	9.1	7.4483624
5t2g	8.1	7.76827
6esj	5.68	5.5299654
5fls	3.04	2.7297091
5ldo	3.75	4.4656587
5a0c	9.27	7.7801747
6g2l	7.17	6.1211567
6fav	5.33	6.560542
6fuj	4.3	5.9284973
5vqs	5.7	8.798713
5km5	6.92	5.3298464
5mrd	4.44	5.7465963
5n16	5.3	5.3991604
5yc2	4.94	5.6996355
5ett	6.23	7.4908133
5yg3	7.85	6.512762
5cpr	7.56	8.23222
6c6o	8.3	4.948795
5kma	4.71	4.6731253
5u51	4.92	4.7278166
5wei	5.7	5.052138
5jcj	4.42	5.6354733
5eak	9.3	8.019391
5swf	6.26	5.7821646
5mqv	8.1	8.397659
6czd	3.85	4.757606
5em9	5.57	5.4544973
6g4m	6.6	6.240076
5g1a	6.57	7.9906235
5eec	7.1	6.3312635
5ix0	6.28	8.426457
5y93	5.64	5.7230024
6fhk	7.51	7.0012197
5mw6	4.73	4.93299
5khi	6.77	6.9332705
5i59	6.95	6.7532167
5to8	8.51	7.4327407
6eqs	6.43	8.623468
5mxr	5.21	4.5691876
5l2n	5.55	6.603149
5i7u	8.77	8.507718
5egu	5.85	6.6747
4wz6	5.6	4.165168
5zkc	8.19	6.0279
5in9	6.36	6.59367
5t8e	9.14	8.025195
5aqq	3.1	2.9742727
5o0j	4.77	5.4624596
5e6o	4.11	5.3479414
4zki	2.92	5.49631
5oug	2.77	3.725707
5owh	5.92	8.0529375
5gg4	5.82	5.3656006
5myd	4.86	4.777293
4tvj	7.91	7.427066
5fun	7.59	6.409972
5vcy	6.57	7.3964295
5aeh	7.43	8.047668
5nhp	7.64	8.209414
6ccs	3.64	4.3452797
6bfw	6.66	6.333751
6bbs	9.89	7.6776
5ngu	7.44	7.969166
5qbv	6.37	6.85832
5kr0	9.15	7.9763656
5exx	5.39	5.6306133
6guf	6.65	7.4682846
5mmn	6.7	6.398812
5mgm	3.3	3.7299702
5jer	3.7	6.0504823
5b2d	4.25	4.3717194
5kh3	4.22	6.309249
6ceh	7.44	7.8670387
6f6s	2.89	4.322265
5u0w	4.24	4.0612574
5mys	4.3	6.2710934
5jiy	6.27	5.482252
5wbq	5.83	6.2771783
5eps	4.42	4.2073307
6ayh	5.57	4.076418
6fdu	3.69	6.9799185
5l6o	8.22	5.3819513
5lle	10.22	7.6628885
6fob	7.63	7.6510506
5jnn	5.35	5.8636637
5fnc	4.11	5.6439934
5xg4	5.15	4.93167
5qai	3.82	4.309139
5xmx	7.24	7.214676
6g3v	6.04	6.656482
5aqh	2.46	2.72024
6eo9	6.8	7.0829287
5a8y	9.77	8.513279
6m9d	7.35	6.413692
6gjm	3.58	3.1738892
6mxe	4.26	5.2300634
5l4j	4.28	5.735076
6ggv	7.54	7.667162
5ggn	3.66	3.4559586
5zwf	8.74	8.570297
6euz	4.18	7.0064
6bkx	6.39	6.7845607
5tef	5.4	4.295079
5f4u	7.02	7.148595
4yk0	3.74	4.475358
5vqv	6.4	8.453053
5yyb	6.56	4.249347
5lz7	6.28	5.992545
5tzf	5.8	6.00082
5qaz	3.4	4.5412426
6bnl	6.96	7.812422
5ovr	4.57	5.27297
5hcl	2.22	2.6246552
5v9p	6.14	7.268876
6h34	9.3	8.724366
5hey	5.66	5.3521366
5f3z	4.54	4.8590584
5ioy	5.22	5.4552927
6f3b	6.56	7.171156
5yu9	6.74	7.021167
5uv1	5.62	5.8298903
6b16	7.49	7.486438
5fh8	6.77	5.839096
5enh	3.72	3.8385549
5mpz	4.07	4.0441456
6hvi	6.42	7.110598
5fq9	6.48	6.898365
5l6i	4.35	6.6636143
5mym	5.41	7.9176297
6b5r	8.77	5.373841
6bij	6.05	5.9281287
5kau	6.52	7.3724804
4odq	4.47	4.6005034
6f22	8.7	6.666108
5k0j	7.12	6.677289
5zla	4.3	3.956303
5q1h	5.1	8.267427
5nz4	6.28	7.991406
5mkj	4.31	6.724668
5ulg	6.72	6.161866
5yjm	7.68	8.06692
6grp	5.48	5.306261
6cfd	7.86	8.568712
5tzo	5.23	4.4373684
5d4a	5.85	6.1383862
5mlw	5.03	6.7443466
5nrf	6.79	9.372847
5l8a	4.91	6.086301
4zy0	8.04	6.6110673
5j7g	7.24	6.889801
4xek	5.66	6.01028
5jf2	7.89	5.8560057
6h1h	6.17	6.0862274
5gvp	6.78	7.612357
5u4e	6.35	6.47381
6bu1	7.22	5.2971134
5ou1	6.07	5.835465
5qak	3.66	4.3796635
5dxu	8.4	7.113654
6q3q	4.45	4.9864492
5d3p	5.13	6.4582834
5bpp	4.8	5.9129105
5q14	7.68	8.114388
5mzg	6.86	8.441115
5vew	5.15	6.136114
5vll	6.37	6.374222
5ul6	8.22	4.745694
5joh	5.96	6.6338234
5k0x	8.36	6.872847
5jv0	5.96	5.2212543
5qb3	4.31	5.9316583
5ml8	8.1	7.951595
5i4v	8.52	8.058922
5vt1	4.3	5.7061234
5qa8	3.77	3.426547
5qb2	4.15	5.8077364
5ema	5.23	5.435081
5dh4	7.24	6.3320446
5er4	2.76	5.055578
5c4l	5.64	4.7791204
6fui	4.46	6.47309
5k0c	5.96	6.600628
6g15	5.37	6.3263273
5aqg	4.51	4.648284
4xk9	9.07	11.390826
5wo4	10.0	7.718604
6eij	5.77	6.374198
4uc5	5.48	4.4621964
5vcv	6.82	7.808406
5ar0	6.14	5.809171
5myx	8.16	8.224938
5svk	8.48	5.5104036
5w88	4.52	5.138467
4ui5	6.78	7.510379
6gjj	3.7	2.9676852
5di1	7.68	7.3954134
6min	3.91	3.6059022
6g5j	6.7	7.0197535
5aa8	8.07	9.832218
5jha	5.9	7.424532
6gzm	8.26	8.218988
4r5w	7.13	6.291319
5k4z	6.15	5.2467003
5loh	5.04	8.419929
5ivc	5.92	6.9743576
5wzu	7.0	7.1970263
5a7i	5.26	6.7803144
5j79	8.52	7.204216
6g97	8.38	9.270007
5ick	5.01	5.549076
5ab1	5.42	7.173636
6cw4	2.82	7.105814
5cuu	4.37	5.727434
4w9x	7.4	7.4805565
5aei	8.96	7.0707984
5exl	8.43	7.28928
4zt3	8.0	7.8774304
6cq0	4.46	6.869534
5nvz	6.77	5.9845023
5d3c	10.4	9.456673
5n31	5.79	7.016058
5chk	5.39	5.668608
6b97	6.63	5.7254467
5vo6	9.05	8.146131
5lso	5.85	5.898023
5w7u	8.05	8.523096
5vb9	5.89	8.31287
5f25	5.04	5.4374194
5j32	5.08	4.1881337
5td7	5.77	5.57114
6fmj	6.12	5.3443785
5uyu	9.51	9.353226
5w0i	8.85	7.4812403
5uey	8.29	7.1145
5fb1	5.92	7.031724
6ehh	7.49	8.1995325
5f5b	3.95	7.545536
5hx8	10.0	7.139904
6dlx	3.32	3.1015134
5wxf	4.48	7.4591393
5f2p	4.43	4.0598326
6fut	4.7	7.2364664
5vsc	6.29	7.030471
5er5	3.67	5.307253
5qae	3.62	3.1715155
5trj	5.92	6.8432884
4y24	6.66	5.1233873
5eel	6.08	5.3239303
6ezi	5.31	5.376094
5f1u	6.4	5.856055
5vo1	8.15	6.8348427
5u0z	6.19	5.7320967
5aqn	2.77	3.4737203
6dh7	9.88	9.744501
5h85	4.7	5.2500796
5g60	6.52	4.8813496
6elo	6.29	7.220272
6f4n	5.22	4.300107
5u0e	5.11	4.2761335
5fb0	5.47	7.293434
4znx	6.62	6.2550645
5tqf	8.3	8.04571
6ayq	8.19	10.622171
5yyz	4.18	5.3987455
6ek3	6.48	6.347087
4yjl	5.96	7.2862062
5gjg	6.21	8.5169525
5m0m	8.22	9.333754
5zh3	4.67	5.687151
5cqt	6.91	6.463275
5e73	4.64	5.2604575
5t18	9.3	8.695154
5i86	6.28	6.587908
5lgt	6.51	7.8536706
5odx	6.71	7.5761786
5nib	7.72	8.728479
5u2j	5.92	5.943711
6g6w	9.7	8.265911
5nu1	9.0	7.8676257
5kgx	4.8	5.931114
5k8o	5.96	5.9801793
5xzr	5.49	6.4107847
6cjy	7.64	6.151966
5u49	6.14	6.422434
5toe	5.6	6.4405107
5mra	8.0	4.026161
6boy	5.74	10.302615
5yfs	4.86	4.514271
5mnx	2.48	3.43965
5xgl	6.88	8.156708
5h09	5.88	8.622938
5ehv	3.08	5.0807676
5q0n	8.06	7.6287203
5d75	6.7	7.8835764
5lt6	5.41	6.3420362
5igm	7.38	7.070555
5ny3	7.47	6.8042226
6cqt	9.64	3.9302707
5mrb	6.33	8.012338
6bu3	6.55	5.214444
6f6u	4.8	6.651413
6asu	5.21	6.116237
5ml2	7.89	7.1828856
5x9o	5.3	2.8925176
5fng	2.96	3.7188168
5tuq	6.35	7.5043125
5v7i	7.18	5.6584706
4uw1	7.72	6.57897
5n0e	8.44	7.7688437
5fdz	5.17	6.005925
5eng	5.85	6.1594453
6hm2	7.33	4.768798
5vqx	6.32	9.082355
5nkd	7.59	8.082407
5h08	5.96	5.168954
5jr6	4.69	7.116644
5sz2	8.7	4.5785503
5qcn	8.22	7.6672354
5f74	5.12	4.385454
6q6y	6.0	6.0999866
5e7r	7.6	7.861229
5mtv	4.11	4.976795
5vpm	8.8	7.2669344
5xsu	6.74	8.683889
5twg	6.17	4.2367964
5k4i	8.51	8.806837
5qag	3.7	4.4855547
4z8d	5.22	6.374834
5lz8	6.01	5.211103
5ybi	3.49	4.75049
5t4b	9.38	8.864145
6c0r	7.51	9.520592
5v1y	8.15	8.17566
5aqj	2.68	3.5133758
5ee7	9.21	6.378887
5n1y	3.22	6.7279897
5iez	7.64	8.10126
5bns	7.02	7.960353
5fsn	5.77	5.8712864
5mg2	7.77	6.113261
5i29	7.82	5.6456623
5kde	3.89	4.2014627
6apv	6.96	7.225979
5zkb	8.7	8.246625
5ei2	7.34	7.1157103
5nfa	5.25	4.676876
5tq3	8.66	8.722315
5vih	7.49	5.9185677
5iay	5.8	5.239588
5qa4	3.77	3.6968179
6f6n	3.02	6.7428102
5da3	7.1	8.260701
6gy1	6.3	6.0541806
6gvz	6.4	5.7323713
5fb7	7.89	6.6894736
5ofw	2.8	4.050204
5wf7	4.01	6.1888857
5i9z	8.05	7.511462
6dj7	8.72	9.932074
5q1a	8.02	6.7464485
5z7b	4.89	3.4858024
5g42	2.3	3.805747
6chp	10.12	7.721021
4ybk	7.82	8.491411
5qcl	7.96	8.337109
6a6w	5.43	6.479056
5fky	8.33	5.4215355
5ih2	5.76	5.3408523
5xmr	7.61	7.6524906
5jhd	4.52	2.7178996
5etk	5.82	4.8923345
5vzu	5.57	4.5870256
5juz	5.52	5.4328957
5npc	4.0	4.260739
5wac	7.42	7.881523
5fcz	4.2	4.9742317
5oq5	7.7	8.110782
6ft9	6.96	6.6076946
5oku	6.26	4.2063513
6hm4	5.67	6.016452
5fl1	8.49	6.460968
6c98	4.1	4.941388
6dxg	4.85	5.512478
6g2n	7.14	5.665798
5klr	7.72	6.6784596
5y94	6.79	5.1341276
6bl2	7.39	7.581269
6g0z	5.32	6.011118
6ft8	7.36	6.3176727
5cr7	3.1	4.3975434
6cze	4.03	3.9203978
5n8e	5.33	6.5018945
6dh4	11.3	9.849718
5ltn	5.27	5.0421042
5x4o	4.06	2.6085844
5o1b	4.7	3.482911
6hjj	5.77	8.561184
5t2p	5.72	5.9343734
4w9w	7.48	7.343748
5hff	6.3	5.7751293
5dts	3.55	3.88972
5fah	6.15	6.736179
5uit	8.34	7.6431108
4zv1	5.24	7.2130527
6fdt	4.3	4.2059736
6chm	3.7	5.3025
5th4	2.85	3.6609464
6fo8	7.74	7.895117
5zms	5.23	6.3773966
5fqs	7.36	7.7513757
5i2e	6.64	6.94463
5ets	5.91	6.7506056
5e0h	5.62	6.261402
5h15	5.8	6.782503
5oje	5.21	6.0388675
5uv2	4.4	5.506633
6flg	7.52	6.933378
6df2	7.24	5.250347
5k0b	6.05	6.4188976
4wn0	3.22	2.8647974
5emk	7.89	7.145474
6h3k	7.96	7.897874
5yjk	6.09	7.496986
5lpl	4.92	6.1782093
5kgn	9.03	7.2609797
5yvx	5.89	4.992159
2n1g	5.64	5.859249
5upf	8.6	8.410912
5id0	5.77	6.5259714
5ypo	7.1	6.2122955
6fjm	6.24	6.201645
5u62	5.89	7.449028
5l72	6.8	8.900842
5h5o	6.56	6.9230423
4mul	6.21	7.119779
6dq5	5.19	6.301152
5mfr	4.3	4.8321
5ime	8.34	8.135157
5w6e	8.04	7.527733
5qam	4.0	4.132127
4zjc	8.96	6.7528915
6f4w	5.53	4.0051436
5u7k	8.15	8.036911
5t97	7.77	8.04954
6f20	4.31	6.504162
6eya	7.48	7.076723
5lgs	7.06	6.995489
5mjb	8.52	6.865244
5t27	7.1	7.070731
4xtm	4.57	3.6709404
5laz	8.4	8.744358
5ye8	3.0	3.8445327
5dpx	4.46	6.119056
5jg1	8.72	10.926094
6d50	5.05	4.8171325
6eln	6.05	6.411747
5edb	7.0	5.6988864
5ovc	5.96	5.369686
5k4l	7.3	7.097664
5o1s	3.65	4.108225
5j7b	8.3	8.248378
4ze6	2.48	3.826707
5vzy	8.49	7.44935
5ukk	6.21	6.8645897
5j8x	8.8	6.2628317
5a3x	6.1	5.962208
5ijp	7.15	4.7971983
5sy3	4.37	5.518972
5koq	9.24	7.8741207
5h19	6.49	8.768759
5hx6	8.0	6.5616317
5muc	6.04	6.5433593
6b2q	8.05	7.913494
5svy	6.13	5.8867483
4odl	6.95	5.5992594
5ugg	6.42	6.6088257
5ufr	8.7	6.6573677
5mgg	3.3	3.7385526
5db0	7.43	7.972508
5vlh	6.8	6.497064
5csd	7.89	6.501501
5mw3	6.62	4.963397
5vqt	5.74	8.245551
6djc	6.63	6.591439
4zj8	9.26	7.1727953
5eqp	5.4	6.349279
5v42	6.62	7.17808
5nf6	7.46	6.3507047
5jrq	6.77	7.8436155
5lne	4.76	2.4543903
5m6f	6.66	6.252468
4wnm	7.59	6.6637154
6e86	5.09	3.6660185
5b5g	5.25	6.3718095
5zt1	4.67	5.367652
6exi	5.05	4.6857185
5nwb	7.8	6.789509
5mny	1.31	2.9726849
5xo2	4.03	4.5104012
6csp	8.52	6.1410275
5w5u	7.19	7.702194
5g61	6.4	4.91166
5n49	6.33	6.8899326
6bhh	3.76	5.7709837
6f9g	5.7	5.91045
6fa2	6.66	5.246158
6g4n	5.64	5.941281
6fr2	7.92	6.996008
5g5z	5.66	6.0945272
5zo7	9.0	6.6906424
6bgx	6.33	7.3685217
5nxq	6.49	5.0038347
5oh9	3.86	4.313969
5ukj	7.16	7.954727
5v3x	6.59	8.095978
5m7u	8.1	8.175175
5fnf	3.15	5.3456097
5vds	3.3	5.0830083
5ufs	8.49	8.806873
5gjf	6.59	8.536869
6ej4	6.8	6.464397
6apz	6.82	4.937356
5jhb	6.06	7.369874
5zwi	8.64	9.50967
5etl	4.64	5.3902993
5ur6	7.06	6.652202
5ful	4.74	6.7787256
6e9w	6.55	6.966973
5uoo	8.85	7.802455
5n87	9.25	7.9507084
6esn	8.05	8.2807865
5kr2	8.48	7.84031
5aip	2.82	3.8126416
4yh3	4.59	6.0569572
5sve	5.74	5.809857
5edl	8.35	6.9152327
5may	6.48	5.5742273
6fzu	3.67	4.1096897
5mav	5.48	6.529704
6d5e	6.85	7.132421
5anv	9.3	8.825615
6htt	6.66	6.554561
5my8	7.14	7.7105274
6dnp	5.18	5.7905774
5ndd	6.46	6.451346
5wbz	6.41	6.5936394
5w6t	7.57	7.584324
4j59	5.85	5.9060774
5e80	8.3	8.134621
4mue	6.7	6.4465656
4qmq	6.59	7.3182383
5dh3	7.42	7.319227
5jzi	4.8	5.988902
5f32	4.94	6.3123913
5wg9	5.59	6.3789563
6fyv	7.96	7.5446763
6apw	6.17	6.8371515
5sz9	4.42	5.0641727
6b27	5.03	5.153983
6b1o	8.51	7.8924236
6cdc	5.6	6.0131497
6dne	7.48	5.7943935
6cn6	8.3	8.806551
6c7x	7.19	8.032602
5fdp	6.51	8.006041
6htz	6.74	6.715953
5nwg	6.18	6.931711
6msy	7.0	3.6318164
5yve	6.48	6.596245
5huy	5.03	7.3468323
5iee	4.94	5.0827026
6hvj	7.55	8.033904
5hdu	9.0	8.718763
5z68	5.89	5.511574
5l6h	6.62	6.402998
5l26	5.35	4.574371
5svi	5.17	5.711587
5n9n	9.39	7.532905
5qaw	3.4	4.9617267
4yyt	6.38	6.855646
5cxi	6.55	7.3502045
5nt0	6.55	7.0548887
5z9e	3.48	4.904516
5kyk	5.8	7.2040787
5ye7	5.46	6.7337313
5vfm	3.82	4.010863
5q0z	5.85	8.644272
5c1x	5.75	6.7065334
2mwy	6.82	7.1231956
5naw	7.3	7.20478
5evd	5.0	6.249776
6mjf	5.16	5.6664853
5vo2	6.81	6.885095
6hti	7.01	7.286731
5ux4	7.05	8.110678
5gu4	5.47	5.6611824
6b3e	6.99	7.6011667
5g1c	6.85	7.797529
5v35	6.96	5.5084066
5lkr	5.48	5.30136
5kpl	6.29	5.9056764
6cd9	4.42	5.5513353
6c5t	6.97	6.4154
6bl1	6.96	7.1340303
5oul	3.3	5.5508795
6bgu	6.28	6.9546843
2n27	6.55	4.985799
5om9	4.25	4.7094355
5yc3	4.85	5.7618775
5j5x	11.02	8.535247
6gfz	5.51	5.3532343
6dil	8.12	10.167952
5orr	3.77	3.763374
5vt4	4.35	4.6450977
6csq	6.39	6.9698467
6bfn	8.03	6.8451
6euw	7.77	8.412302
5ka3	4.59	5.1168976
5m5q	7.05	6.4111624
5gsw	5.94	7.024306
5w4s	4.03	7.011421
6e8m	6.28	5.133113
5bqg	4.76	4.6027956
5ji6	7.96	6.3975134
5jsm	6.59	12.181198
5l98	3.31	4.6673265
5im3	5.82	4.9648037
5t4f	8.0	7.9297633
5wtt	6.6	5.910576
6euv	8.62	4.684655
5aaa	9.42	9.052757
6gih	4.36	5.741435
5gs9	5.26	4.4010544
5j6a	7.77	6.837762
5du4	5.25	5.1750927
6mvu	2.89	3.26996
5kr1	9.49	8.985976
6gl8	8.61	7.1923294
3egk	4.66	6.7237444
5q0v	7.69	7.0154953
5y5n	5.76	7.0678854
6fmk	4.67	4.9906936
5uwk	8.64	9.363804
5duw	3.29	2.4512053
5h1t	3.8	3.8426619
4j5d	5.96	5.6224546
5lc0	6.7	6.99514
5ia5	7.6	7.8715153
5myl	5.0	6.8218536
5wg7	4.7	4.5456653
6f1j	4.62	4.141858
6g9j	8.39	8.611288
5yp5	4.6	8.448605
5k5n	8.05	7.30933
5a0a	7.7	7.1754093
5hpm	7.13	5.661254
2n0w	6.15	5.3819323
5tpg	7.85	9.392876
5dxt	9.7	7.342972
5msb	7.46	7.912013
5eb2	1.11	3.969904
5eq1	4.68	3.9572973
5enf	3.57	3.521489
5j9f	7.23	6.1513925
5ef8	8.85	7.8490777
4zyq	8.01	6.772705
6dvo	7.22	7.9512105
5y80	8.79	7.7503195
5zo8	8.2	7.3422494
5eg4	7.68	6.684965
5itd	6.58	9.442848
4yec	7.6	6.129314
5ehe	8.32	8.432262
5ew9	11.0	8.127205
5ivn	8.85	7.4857864
5ork	3.63	5.753948
6baw	5.38	7.3867016
6cco	7.29	5.790045
5llm	5.35	6.928514
6mj7	2.82	3.336035
5ia4	7.28	8.657401
4zsl	5.0	5.0886345
6bsk	6.92	7.9728184
5flo	3.15	4.266523
5ul1	6.64	6.9780846
5tex	6.4	7.2175374
5km3	4.6	4.0388517
5fe6	2.16	4.2649994
5k0f	6.07	6.544325
5orz	3.36	4.4912353
6gzd	8.01	8.239376
5ia3	7.34	7.4796133
5v8h	4.11	5.693347
5pzm	5.96	8.027112
5hz6	7.8	6.9505444
6bnk	6.99	7.7837667
6b41	8.48	7.6169567
5lmk	7.43	6.9689417
5dqf	3.6	5.2520275
5h9q	4.42	5.0869846
5fao	7.96	8.058105
5t54	9.06	3.7495308
5ufo	7.43	8.760498
5kdf	3.27	4.7011223
5hls	7.41	6.5802755
5ur1	8.97	8.171902
5vrp	8.89	7.6325836
5jgd	7.96	7.9751787
5l01	7.48	8.686701
6fby	5.03	6.8799257
5kzq	8.28	6.082718
5nkb	9.12	8.321121
5vjn	5.06	4.1194
5yco	4.59	5.4517746
5u2f	6.71	5.777151
5w5s	7.77	6.3279
4z7o	5.04	5.019337
6eab	6.37	8.37814
5o91	6.46	7.752814
5web	8.0	6.4074802
4zcs	4.33	6.0640297
5i0b	5.06	5.2450104
5i2z	7.14	7.6062374
6c28	4.17	5.9060793
5nxi	6.66	7.3428984
5tb6	5.82	5.1167374
5yc1	4.34	6.2539663
5u5k	4.02	5.2234335
6f9u	5.13	7.1563587
6ce2	6.3	8.082542
6cbh	6.29	6.3972225
5j18	9.15	5.254569
5dx3	7.41	6.074972
6ma4	7.35	7.3547783
5i25	3.49	5.105159
5cs6	3.2	5.6029615
6hqy	6.44	6.0946827
5ho7	4.77	6.3990364
5h9r	6.08	5.4422207
5ntt	5.75	7.1260343
5y6k	6.07	4.4489326
5q0i	4.25	7.226107
5a5d	8.0	3.820867
5dtk	4.3	4.9860554
6gxw	3.36	7.177537
5d3s	5.89	6.465173
6b1e	7.47	8.021359
6fh6	3.0	4.546974
6c7e	8.55	7.453415
5fqr	7.59	7.9305563
6f6r	8.25	7.4861755
5elv	6.8	6.427314
5he7	8.3	7.788716
5wg4	7.0	7.7339416
5his	4.71	4.6257577
5zmq	4.74	6.1100287
5i83	5.39	6.3121305
6hx5	5.66	4.024501
4z0u	5.7	5.8138766
5oq6	7.56	7.9382744
4pl6	3.1	4.9678946
6afg	4.86	3.823985
5dtm	4.3	5.6902184
4qms	5.13	6.593751
5lax	5.4	6.5629654
6f34	4.94	5.5285225
5m25	8.19	6.628021
5zc5	7.06	6.80314
5tco	8.19	8.375925
6axq	4.0	3.6960847
5jq7	4.8	5.958785
5mnr	5.46	7.031303
5nho	9.52	8.807947
5svx	6.19	5.6105204
5ts0	7.8	6.5310926
4r6e	7.78	8.293165
5twl	7.98	8.836677
6dgt	7.38	9.649105
6bh0	6.66	7.8027134
5u5h	5.89	6.979267
5a3n	7.72	5.9406533
5a1f	4.61	4.94031
5w0f	7.8	6.5425744
5dtw	5.46	7.3141003
5qa9	3.64	4.0898237
6axl	7.11	4.4781904
6mv3	3.33	5.757556
5vp9	8.99	8.757937
5ix1	6.31	5.8051195
5n4t	5.97	5.4723444
5wzv	6.68	6.595902
4zy1	8.14	7.147397
6afi	6.2	4.1791863
6ckc	8.22	6.77109
5h6v	6.68	6.0315657
6h33	9.22	7.8855987
5ewj	6.89	5.973215
5ku3	4.89	5.2174125
5kab	4.68	4.5265903
5hyq	6.82	7.3664207
6bh3	4.92	6.7288036
5f5z	7.07	6.600559
5xij	7.3	5.80389
6g22	7.56	5.7550907
6ej3	5.93	7.131116
4zam	7.96	9.545722
5zaj	7.38	6.0037045
5i1q	7.92	5.808835
5jpt	4.6	5.9444313
4yx4	5.97	6.322296
5dp5	4.73	5.8631434
5jt2	7.47	11.444479
6dh6	9.93	9.654726
6gbx	7.7	7.17955
5glu	4.02	3.0913377
5lsh	3.39	4.379306
5yto	4.48	4.6808805
6f2n	6.7	6.3147697
5owf	5.8	6.273883
5mkr	4.77	5.3997917
6es0	5.65	8.852619
5kbq	7.0	8.22357
6g0q	4.61	5.316861
5yvt	3.96	4.981921
6br3	8.72	8.162852
5x4m	2.92	2.3453531
5ef7	9.0	5.6435556
6asz	4.72	5.146959
5mql	5.85	7.091979
5wic	4.64	2.705007
6fgq	7.85	8.096546
6f05	4.47	4.6056137
5jlz	5.82	5.6629944
5dg6	5.07	7.429336
5a3t	8.4	6.004213
5uov	10.6	11.286434
5lny	7.38	6.8506937
5gtr	7.17	5.902221
6h7l	8.97	6.4691477
5g3m	5.66	4.9392233
6ee2	6.71	7.7261252
5cgv	6.47	7.078854
5jnl	6.57	7.667142
5gty	7.72	7.7766085
6fni	8.22	8.902334
5wa8	6.23	5.394266
5os2	2.74	4.4693875
6chh	5.57	8.014215
6h38	8.11	8.574345
5w5j	5.82	6.42278
5d1n	5.57	4.9225655
5z95	6.55	5.673424
5ads	5.67	7.6799207
5dp9	6.08	6.835299
6e4w	6.7	6.1878138
5t8q	4.16	5.477091
5m9w	2.24	5.644541
6dj2	8.12	10.48251
5wzr	7.29	4.6264133
5vcz	6.35	8.520468
5g3n	7.92	7.2258244
6g4z	9.77	8.1799965
5vd1	6.0	8.130653
5wzw	5.91	5.8507266
6an1	5.35	6.178671
5qb0	3.8	3.1991653
6dcy	5.46	5.036457
6fnf	7.89	9.188868
5x27	9.4	7.930663
6g47	2.18	3.989485
6aud	6.22	7.7747784
5yea	8.3	7.026354
5ygf	6.21	7.5244083
5etm	5.41	5.094532
6g85	5.21	5.2553988
5a3w	5.82	5.8138967
5nkn	9.92	6.6403656
5d45	6.92	7.362881
5z7j	6.6	6.9307213
5fyq	5.89	5.736637
6q73	6.9	7.2615747
6g33	8.15	5.354167
5f20	7.52	7.77662
5vnd	6.49	8.952926
5hvt	7.26	5.606864
5kzi	10.0	9.386223
5w73	6.3	7.111697
5toz	9.46	6.1847506
5nya	6.38	6.5064754
5hmy	6.3	5.5955286
5lub	6.15	3.1753635
5k32	8.8	7.6088114
5o4s	5.47	6.3846536
4y5i	3.52	5.459673
5fat	6.96	7.001185
5tfx	7.22	8.068524
5hmk	7.4	6.8629355
6gjy	3.0	3.4637613
5hln	11.52	8.27037
5fso	6.09	3.6298194
5e2k	8.03	7.5424213
6afj	6.28	4.8576713
6gnm	4.26	5.5891924
5y8c	6.8	5.3495226
5aqt	3.51	4.3272686
5icy	5.06	5.6028323
5w0e	9.03	7.549138
5u2e	6.56	6.0937505
5db1	7.66	7.9760275
6b67	5.05	7.7037396
5ufi	8.4	7.3271475
6fu4	6.19	6.7469535
5e3g	4.3	4.179834
6hrq	7.09	7.8380537
4ui6	7.06	7.663004
6css	7.6	6.472751
5tt3	6.71	7.796216
5nin	7.12	7.6102824
5ov9	5.66	4.2394123
5tol	7.48	6.883353
5nwk	6.57	7.0691013
5oh4	4.55	4.4357567
5t19	4.49	4.9673185
4v0i	6.33	7.11919
5edd	5.24	4.8467712
5llp	9.24	8.688219
6biv	6.52	6.089042
5ows	8.0	7.301535
5j31	6.51	6.4891443
5f04	4.0	6.323415
5ug9	8.1	8.026781
6b7b	2.89	3.737454
4ux9	5.1	5.732846
5gsa	7.09	7.176773
5ut6	4.24	5.3837366
5ogk	5.11	4.8870783
5dhq	5.7	5.273486
6cyc	7.85	6.0869284
6bu0	5.96	6.479942
6cmj	8.3	8.222582
5ivj	7.34	7.7465754
5f4p	7.33	6.60257
6g34	8.24	6.146619
5ttg	7.34	6.357466
5edu	8.66	6.7623186
5i13	5.08	5.517271
5o07	7.47	7.279669
5f1l	7.68	7.2918124
5wlv	8.52	7.247671
6fel	6.4	5.3240557
6er3	3.24	3.4663043
4y4g	2.0	3.8215878
5jzs	3.27	4.5783834
5k13	8.74	8.397995
5ytu	4.92	4.1803126
5dw2	5.84	4.062205
5mk3	4.05	5.598833
5tur	6.05	7.1384177
5vqe	1.49	5.4642243
5f02	7.44	8.3415165
5tzz	7.85	7.827656
5qaa	3.91	3.5406642
5cu4	6.49	7.4486876
6eiz	6.22	6.639042
4zfi	6.3	6.148444
5uch	6.01	7.0832233
5aqk	3.65	6.4277678
6mim	5.7	4.81347
5nw7	5.77	5.6630907
6e4a	7.36	6.600401
5u6j	7.64	6.58782
5w44	6.44	6.5996275
5nqe	6.15	6.9764814
4yk6	5.7	6.9162617
4muf	6.34	6.277835
6h7n	8.46	5.9728208
6ge7	6.06	6.5778613
4yhz	7.96	6.3560133
6b8u	9.7	8.370033
6bhe	4.62	6.5435066
5bqi	9.05	6.086707
6fi1	2.15	3.4452958
5llg	11.13	8.240967
5a9u	10.1	10.376106
6dh0	10.59	9.868513
5jap	6.64	6.084508
5h5q	5.74	5.5918393
4und	8.96	8.342697
6bvb	6.71	6.2222023
5ke0	9.7	8.109327
5hn0	3.7	4.553936
5vb7	6.72	7.950202
4wcf	4.28	4.698016
4y3y	2.35	4.1247764
5jhk	4.64	3.6605222
6g4y	8.82	7.6405396
5uiu	9.7	7.736712
6gnr	5.44	5.720189
6fod	8.15	8.230925
5y1u	5.12	5.940056
5i0l	7.74	7.245739
6e2m	5.66	6.9542484
5qik	7.66	8.92165
6h8s	4.42	3.818336
5sxm	8.54	6.492822
5nme	7.09	5.4923067
5w5o	8.1	7.826128
6ezg	7.69	8.313
6bbv	6.1	7.742249
6g35	7.76	6.1362844
5hd0	8.4	8.866037
6b2c	7.03	6.590163
6d1m	8.2	8.0802765
5ksx	5.43	5.6817966
5m4i	7.89	7.754674
5fnq	3.0	3.46872
6hke	7.68	3.5407672
5f61	7.46	6.593598
4u68	4.31	5.174883
6er4	2.77	4.011184
5y0x	5.11	5.874334
5eud	6.82	7.515745
6cwh	7.54	5.4652905
5usf	9.16	6.7486696
5j5t	6.96	6.6489205
5jq5	5.63	7.484418
4z0f	5.77	6.5348415
5yft	5.0	4.7704716
5z89	6.71	5.384675
6g91	5.49	4.614082
6hu2	5.9	6.09558
5ou3	6.21	6.957342
5jq8	5.7	7.7268257
5ya5	6.72	8.012205
5izj	11.52	7.254108
5he1	6.55	7.654983
5ldp	4.17	4.61273
5wxp	3.35	6.5812364
5ih6	5.6	6.5336633
5mnc	1.31	2.9962406
5fsy	5.89	5.6773777
6c7b	5.82	6.3053656
5i88	6.6	6.2905197
5ofx	3.96	2.8845396
5ey8	6.31	6.301833
6ax1	9.42	6.2399964
5j9z	7.8	7.1396008
5fsx	2.72	4.531452
6g6z	6.66	5.60997
6ej2	7.8	6.964472
5w1e	5.24	4.026107
5ewa	4.82	5.7539234
5ot9	4.07	6.8392806
5uy8	8.3	7.84029
5nps	5.89	6.731329
5dtq	3.86	5.8225927
5uzj	6.78	6.7456985
6b7h	9.03	6.725391
5drc	5.98	5.4678926
6b5a	7.94	8.185059
5m44	7.4	5.2356305
6hlz	7.33	4.650039
5myo	10.53	6.8073897
5n93	8.66	7.507946
4zt2	8.0	7.9575353
5mrm	5.03	5.6778708
5eb3	1.45	4.491334
5iql	4.56	4.6428957
6frf	7.4	6.2817564
5vsb	5.12	6.565345
5i58	6.92	6.7703233
5aab	9.06	8.91456
5g2n	7.03	8.845192
5hz5	7.07	7.42344
6gon	5.67	6.513633
5laq	9.2	8.025406
4k1e	8.44	7.060571
5y6d	7.26	6.099161
5l8y	6.4	7.61333
5jjr	7.8	6.642904
5mwh	5.74	6.838028
5nk7	6.33	7.605182
5c7n	6.57	6.650215
5lj1	4.5	6.776885
5o4y	8.15	7.890633
6b7f	3.87	5.1813283
6glb	6.89	8.0942135
2n14	5.33	5.6609936
5vlk	5.26	6.55133
5y5t	6.68	7.7851906
5zk3	8.74	6.885195
5dnu	4.11	4.6137247
6db4	7.31	8.140495
5ufp	7.37	7.510044
5thi	3.61	3.855618
5y8w	6.64	4.874252
5lmb	7.8	7.4350715
5a6a	7.22	5.867572
5yij	3.42	6.0835714
5xyz	8.1	6.542757
5igl	7.37	6.586998
5tp0	5.44	4.217042
5dex	7.65	5.009805
5vee	6.11	8.1248665
5etf	3.79	5.9448996
6f8g	4.18	5.21915
6g2a	3.79	7.073493
5nq5	5.0	7.110981
5w14	7.34	7.628154
6fug	4.3	6.5705667
5usq	7.0	8.5680485
4ui4	7.35	7.2174773
5vwk	5.48	5.8482523
6dqa	6.44	6.7018995
5l4e	4.61	4.7805066
5doh	7.49	7.7500515
5tzy	8.7	7.4731207
6e4f	9.07	8.44903
5j74	8.72	6.7700977
6acb	9.41	8.999116
5kks	8.7	8.201149
5t2b	8.3	7.71185
5etn	5.37	5.164355
5td2	8.66	7.781582
5yqn	4.03	8.232171
5one	7.28	8.612671
5eqq	8.17	8.022494
5kap	4.23	4.453769
5b25	10.24	9.218697
5n69	6.54	7.794751
5umx	5.96	6.267101
5kj0	6.89	6.932555
5o4f	6.68	6.3986096
6cjw	5.74	4.8763037
5n8j	5.54	5.7351465
6dcz	7.17	4.8094273
6evr	8.06	7.251788
4xwk	4.63	5.525896
5wfz	8.0	6.4970684
5nzo	2.24	3.7254481
5fl0	6.46	6.396819
6ep4	5.35	4.9567585
5huw	6.23	7.2089157
6dif	10.72	10.257663
5f94	8.47	7.0542192
5u0f	5.47	5.301268
5unp	10.02	7.7414083
5d29	7.01	6.587714
5nka	5.46	7.2948523
5gnk	8.28	7.232977
6dh3	11.3	10.219574
5mih	4.19	5.8183703
5u6d	8.59	7.015996
5hu1	8.66	8.323101
5ftg	6.15	6.4063883
5twh	6.55	4.7900543
5uir	7.14	7.1332626
5vm0	8.8	6.471026
5fsl	4.62	4.422813
6g1v	7.23	7.5790544
5bnm	4.82	5.745634
5el9	7.64	6.7681103
6bmx	4.72	6.206591
5nee	10.7	8.265053
5i9y	8.55	8.135042
5l2s	7.08	8.8406315
5th7	5.16	8.450544
6emu	5.03	6.0676336
4ysi	5.7	6.034856
4uff	7.96	7.5944295
6g46	3.73	5.8709025
5qim	11.22	7.79731
5kq5	8.05	8.86368
6ds0	8.66	7.959414
6bm5	5.84	4.3544607
5fqt	6.8	7.410961
5n0d	8.48	8.138836
5adt	5.65	7.3652654
4zx8	7.1	6.602406
5kz0	7.66	8.456497
6g1w	8.14	9.776785
5cj6	8.69	7.4922047
6f8t	5.15	6.394454
5xpn	6.99	9.779174
5sy2	4.96	6.6062245
6g92	4.12	4.3334312
5yjf	5.74	5.358114
5he2	6.89	7.7158766
5mk9	4.42	4.8449826
5emb	5.2	5.360141
5xo7	6.36	7.6601
6ela	7.59	8.127046
5xag	5.46	7.0544424
5ant	6.36	6.926267
5d7x	4.82	5.354481
4x2i	6.46	7.1137896
4zcw	7.37	8.829602
5dry	7.7	7.47225
5nz2	5.03	4.8696895
5jzb	3.39	5.1790447
5qa5	3.52	3.7979887
6dkg	8.59	7.3521137
5wbf	3.81	3.049358
5kkr	6.92	7.0806646
5xyx	4.84	5.2819037
5nk3	7.42	7.5393786
4uuh	7.77	7.876842
6f55	4.16	3.9375644
5wlo	10.82	10.072089
5u0g	4.58	5.519318
5a6k	5.95	5.797353
5enj	2.3	4.412075
5f3g	6.9	7.8841963
5tkk	8.28	7.336753
5vqz	6.39	9.019824
5eek	9.1	7.9074755
5ktu	6.21	5.3249826
5qar	3.77	4.7351866
5acb	6.8	7.9422636
5ofu	4.2	4.93861
5jyo	8.52	6.3762856
6cck	7.43	7.6272826
5gvm	6.73	7.7252216
5km2	4.41	4.760965
6eqm	7.96	7.5845985
5o3q	5.68	4.420747
5hda	5.13	5.1365156
5wgp	5.62	5.638915
5j27	6.74	7.4157476
5mte	6.78	7.2639427
5o9p	5.09	6.213481
5n34	4.63	6.2529182
5a3q	8.6	7.627906
5d0r	6.37	6.4565253
6bhv	5.23	6.5357995
5ta4	7.62	6.3758626
5tl9	9.0	6.3255434
5yia	5.52	7.9211917
5nvx	7.05	6.016181
5n7v	8.77	7.699545
5epn	8.66	8.96483
5xof	4.01	4.4333887
5if6	7.23	7.0875683
6gjr	3.74	4.5606966
5l96	3.3	5.1384077
5tpx	6.55	7.272547
6fil	5.85	7.6754327
5dht	6.0	5.2733335
5evb	5.0	5.9225945
5t36	7.37	5.448616
5d25	6.3	6.116227
6b96	7.84	6.303072
5tbe	8.97	10.043327
5q1i	6.24	7.0103197
5mod	3.52	4.517018
6bh8	5.12	6.098943
5a4q	5.54	4.498126
5ni8	7.7	7.981316
6azl	4.93	5.8944902
6czv	6.64	6.3533354
5b5o	5.72	6.013171
6e83	4.54	3.9569774
5myk	9.0	6.6948667
5o5f	4.3	5.9381914
5epk	5.74	5.922059
5wp5	5.34	5.1510744
5jy0	5.55	5.8296804
6fu5	7.5	8.209506
5q0p	7.41	7.43021
5z99	6.88	4.2307777
6cn5	7.7	8.702562
6g93	7.96	8.37329
5w8i	6.82	5.2370334
5sxk	4.7	2.263729
5yjy	6.94	4.3607545
5u4c	6.0	5.224535
6ey7	4.3	4.9601245
5uig	7.95	6.6968327
6aak	9.15	7.605152
6h7k	9.31	7.320861
5jss	6.45	6.6249075
6g3o	9.24	7.178798
5c87	3.7	3.7388628
4qmy	8.4	7.511757
5tg5	4.01	4.215619
5h21	5.19	5.425541
5kx8	7.42	7.3035765
5u0y	6.08	5.186249
6evq	2.0	4.2948284
5eue	6.77	6.208741
5u7i	7.18	8.103199
6eil	5.55	5.958673
5hm0	6.36	5.752286
5vcx	5.55	7.1991014
6g1u	5.61	6.4829025
5l17	9.3	7.985779
6bw2	7.68	7.054365
5qax	3.8	4.155813
2n9x	6.4	5.817094
5eob	9.62	8.201115
5moo	1.31	2.8706684
4zx3	7.19	5.0232773
5uuu	7.74	7.173126
5v8j	5.57	5.6153655
6ayn	5.04	6.8327208
5hjb	5.68	5.024534
5ti6	4.68	5.383772
5hvy	7.76	7.052287
5uwj	5.7	5.991579
5hg7	8.4	7.638335
5f37	5.77	4.875448
5zz2	8.85	8.812155
5aa9	8.19	9.557411
5mwg	5.77	6.4460616
5orx	3.51	4.64922
5ty1	5.21	4.6123905
6cz4	7.12	7.1587687
5sz6	7.0	7.745703
5kjk	7.92	7.945854
5tbm	7.31	7.3685236
5izu	7.27	7.8022776
6g8m	5.38	6.747104
6bbx	6.67	7.3626347
6bfa	9.0	7.508615
5ipc	4.89	5.8887196
5fbo	9.51	9.216089
5jmx	5.09	5.1829767
6b5o	8.33	5.826626
5cu2	4.24	4.2159834
5g46	2.6	3.569194
6fi5	5.52	7.5277324
6cwi	7.54	5.500281
5fp0	7.77	7.694237
5x26	8.3	7.8177214
5h5r	6.21	5.887003
5tku	9.8	9.853139
6equ	6.38	8.079207
6do4	7.68	5.602729
5mes	6.47	6.5565996
5nr8	6.76	9.239847
5xpl	7.7	10.004211
4r06	6.29	8.245011
5t8p	5.89	5.3601947
6f3g	7.16	6.8911204
5ne3	7.84	7.4302754
5uiq	4.26	3.7617464
5yy4	6.43	6.082262
6czi	6.25	6.8671284
5jur	8.52	7.5773726
5wii	4.49	2.3180745
5hi7	7.85	6.875853
5vc3	7.11	8.290157
6h7y	9.46	8.489832
6cf6	5.24	5.393485
5sz5	7.7	7.9167814
6dzq	7.37	5.3251905
5v1b	7.47	6.5471754
5ewz	6.34	5.752063
5twx	7.52	6.3468246
5w3i	5.8	5.5789213
6exs	3.44	5.186242
4py2	6.57	6.698242
5t1m	5.82	6.396167
5g57	8.4	8.339437
5anw	8.52	7.103577
6eed	6.09	7.3399134
5vwi	4.84	5.731799
5xs2	8.3	6.161874
5wle	5.72	5.8719583
5e28	7.91	7.271978
5ncy	9.4	7.279389
5wip	4.71	2.7163908
5h1v	4.0	5.1929994
5tq5	7.23	8.547327
6bir	7.52	6.001199
4yh4	4.59	6.783845
6di0	5.22	4.5681205
5tqs	5.86	6.5190797
5jfp	9.32	10.701971
5v40	5.8	7.163219
5iyy	4.77	3.5629573
5i9i	7.3	8.411665
6c0n	8.37	9.489218
5y97	3.6	2.9623637
5lli	7.05	6.0567164
6eqx	10.47	6.902063
5m4u	4.89	6.995472
5jv2	4.0	4.2901735
5g5v	6.7	7.0470066
5hu9	7.62	7.8385143
5kva	5.14	6.0242863
5zzw	5.51	5.303559
5m7t	5.41	6.7417693
6ffn	8.22	7.0572963
5e8z	5.91	8.1617155
5usy	7.51	7.433379
5vb5	6.46	7.763448
5a0b	8.3	6.9740934
5lwe	9.96	7.672325
6aam	8.32	7.8028383
5fpi	4.14	5.3795156
6m8y	6.38	4.985723
6dqb	6.49	7.1731024
5u9i	7.31	5.7977915
5j0d	6.87	5.5616302
5l8t	3.55	5.6106496
5adq	5.7	7.8252287
5cst	6.96	4.760482
5nx2	8.49	10.352932
5x4p	5.03	2.2467775
5neb	7.77	6.8855715
5v0n	7.17	8.04639
5u14	5.34	6.7676673
6ced	5.82	4.8299146
5kat	4.1	5.391139
5t6f	5.8	6.918337
5ygd	7.27	6.3377986
5t2y	5.66	5.7954645
5y62	1.74	4.581591
5he0	6.82	7.8011556
5j75	6.82	5.890152
5uvc	8.21	6.011759
6b5m	12.0	6.8857594
6b5q	8.24	8.767252
5y2f	5.15	5.2697744
5lyy	4.85	4.8415527
6cqz	9.64	4.1402416
5aan	4.15	5.314263
5a09	8.46	7.2335634
4lqg	8.89	9.529298
5wej	4.82	5.6552353
5tqe	6.72	8.303692
5v3y	6.72	7.159294
5a3s	8.68	6.960741
5yba	4.77	5.3589563
5q17	5.25	6.7218943
5sz3	8.6	7.8588343
5orh	4.39	3.9448395
5t8j	9.0	7.102385
5qil	11.52	7.7239494
5x74	8.64	9.303242
5oqu	3.61	5.487383
5vse	5.97	7.1014276
5ivy	6.44	6.3851
6gi6	6.71	7.104229
4m7x	4.8	5.5076976
5f3i	7.1	6.475647
5o22	8.0	6.121395
5uac	8.3	6.835039
5lsx	5.92	7.5348554
5xhz	6.49	4.2710156
6c4g	8.3	8.421156
5lgn	5.54	6.4537706
6at0	4.04	5.1766753
5llc	9.52	8.758333
6e9l	6.04	6.6879873
5zz4	9.17	8.3670225
[truncated: 2,359 more rows]
