# Supplementary material for: An electron-density point-cloud framework for robust protein-ligand interaction prediction
Source: Nat Commun. 2026 Jun 11;17:7424. doi: 10.1038/s41467-026-74196-5 (PMC13408660; doi:10.1038/s41467-026-74196-5)
Supplement: Supplementary file 5 — Source Data [file 41467_2026_74196_MOESM5_ESM.zip › Source Data_rev/figure4/e/angles=75/2013.csv]

key	true	pred
1ps3	2.28	6.202859
3d4z	4.89	5.4573207
3ejr	8.57	8.08881
3l7b	2.4	3.0933774
3g2n	4.09	4.3583236
3ebp	5.91	5.403199
2w66	4.05	4.569078
2wca	5.6	6.199748
2vvn	7.3	6.1930013
1gpk	5.37	5.8483796
1h23	8.35	8.453523
1e66	9.89	7.739252
3gnw	9.1	7.083127
3f3a	4.19	5.3065624
3f3c	6.02	5.2519035
3f3e	7.7	7.1510344
2wbg	4.45	6.00268
2j78	6.42	5.3733654
2cet	8.02	8.132803
3udh	2.85	3.5600698
4djv	6.72	7.227367
4gid	10.77	8.267403
1r5y	6.46	6.724817
3ge7	8.7	8.2631235
3e93	8.85	7.6386285
1q8t	4.76	5.484787
1q8u	5.96	6.9613314
3ag9	8.05	7.8132467
2v00	3.66	3.9173121
3pww	7.32	7.286215
3uri	9.0	7.011438
2hb1	3.8	4.5846086
2qbr	6.33	6.6000466
2qbp	8.4	7.4436984
3fcq	2.77	4.1807547
4tmn	10.17	7.4804544
3pxf	4.43	4.7958813
2xnb	6.83	7.9137397
2fvd	8.52	7.0760045
3ivg	4.3	6.4724603
3coy	6.02	6.3661995
3mss	4.66	5.2415295
3k5v	6.3	6.1698647
2v7a	8.3	7.6373158
2brb	4.86	5.5648937
3jvs	6.54	5.368085
1nvq	8.25	8.4309025
3acw	4.76	6.0231333
2zcr	6.87	6.5593977
2zcq	8.82	6.8450613
1bcu	3.28	3.8447711
1oyt	7.24	6.734297
3utu	10.92	10.012398
3u9q	4.38	4.6534667
2yfe	6.63	6.6853185
2p4y	9.0	8.134974
3uo4	6.52	7.4755797
2wtv	8.74	8.665571
3myg	10.7	8.240189
3kgp	2.57	2.5259414
1o5b	5.77	6.1502595
1sqa	9.21	8.141972
3kwa	4.08	4.167896
2weg	6.5	6.812089
3dd0	9.0	9.20701
2xdl	3.1	5.8215055
1yc1	6.17	7.48075
2yki	9.46	6.8934608
1p1q	4.89	7.375869
3g2z	2.36	3.661892
4de2	4.12	5.1733046
4de1	5.96	5.2628326
1vso	4.72	6.1540837
3gbb	6.9	7.160988
3fv1	9.3	8.959953
2y5h	5.79	7.169629
2xbv	8.43	8.628573
1mq6	11.15	8.9964485
1uto	2.27	2.4156353
3gy4	5.1	4.5515294
1o3f	7.96	7.526594
2yge	5.06	5.8935823
2iwx	6.68	5.7943335
2vw5	8.52	6.4580736
2ymd	3.16	6.4337077
2xys	7.42	7.0078473
2x00	11.33	9.29726
3ozt	4.13	6.3374987
3oe5	6.88	6.770001
3nw9	9.0	7.4705963
3n7a	3.7	4.152483
3n86	5.64	5.5147552
2xb8	7.59	6.929469
3ao4	2.07	3.6011581
3zsx	3.28	3.2265105
3zso	5.12	4.108467
3ueu	5.24	5.783614
3uex	6.92	6.6824083
3lka	2.82	5.5476937
3ehy	5.85	7.0540867
3dxg	2.4	3.049248
1w4o	5.22	4.0851336
1u1b	7.8	6.129165
1a30	4.3	6.2839327
1z95	7.12	9.189494
3b68	8.4	9.385854
3g0w	9.52	8.598983
