# Supplementary material for: An electron-density point-cloud framework for robust protein-ligand interaction prediction
Source: Nat Commun. 2026 Jun 11;17:7424. doi: 10.1038/s41467-026-74196-5 (PMC13408660; doi:10.1038/s41467-026-74196-5)
Supplement: Supplementary file 5 — Source Data [file 41467_2026_74196_MOESM5_ESM.zip › Source Data_rev/figure4/e/angles=75/2016.csv]

key	true	pred
4llx	2.89	3.748469
5c28	5.66	5.1846347
3uuo	7.96	6.954738
3ui7	9.0	7.4065065
5c2h	11.09	9.320778
2v00	3.66	3.9256322
3wz8	5.82	5.240938
3pww	7.32	7.2437544
3prs	7.82	8.797716
3uri	9.0	7.01762
4m0z	5.19	6.362873
4m0y	6.46	6.119269
3qgy	7.8	7.196643
4qd6	8.64	7.515341
4rfm	10.05	8.398943
4cr9	4.1	4.198434
4cra	7.22	7.043435
4x6p	8.3	9.127687
4crc	8.72	8.479736
4ty7	9.52	7.876642
5aba	2.98	4.410226
5a7b	3.57	4.916445
4agn	3.97	4.5757732
4agp	4.69	4.908258
4agq	5.01	5.7594423
3bgz	6.26	6.5933104
3jya	6.89	6.2119923
2c3i	7.6	7.232003
4k18	8.96	7.784054
5dwr	11.22	10.534086
3mss	4.66	5.256797
3k5v	6.3	6.159723
3pyy	6.86	6.2620945
2v7a	8.3	7.645051
4twp	10.0	7.3722563
3wtj	6.53	7.191306
3zdg	7.1	5.7679863
3u8k	8.66	6.4174333
4qac	9.4	9.424325
3u8n	10.17	8.124849
1a30	4.3	6.285514
2qnq	6.11	6.3344545
1g2k	7.96	7.7798495
1eby	9.7	9.17443
3o9i	11.82	11.641458
4lzs	4.8	4.846798
3u5j	5.61	6.1537647
4wiv	6.26	5.909786
4ogj	6.79	5.55686
3p5o	7.3	7.0177455
1ps3	2.28	6.232441
3dx1	3.58	6.0256186
3d4z	4.89	5.4087467
3dx2	6.82	7.0659094
3ejr	8.57	8.060385
3l7b	2.4	3.2928476
4eky	3.52	4.627614
3g2n	4.09	4.363883
3syr	5.1	4.3687687
3ebp	5.91	5.400901
2w66	4.05	4.5725403
2w4x	4.85	4.1627054
2wca	5.6	6.2071743
2xj7	6.66	5.3524113
2vvn	7.3	6.2114887
3aru	3.22	4.340207
3arv	5.64	5.929533
3ary	6.0	5.509672
3arq	6.4	6.73351
3arp	7.15	6.5215025
4ih5	4.11	5.3683243
4ih7	5.24	5.569572
3cj4	6.51	5.54674
4eo8	8.15	8.412672
3gnw	9.1	7.070036
1gpk	5.37	5.8565493
1gpn	6.48	7.4945436
1h23	8.35	8.286095
1h22	9.1	7.4796143
1e66	9.89	7.7297106
3f3a	4.19	5.250572
3f3c	6.02	5.23365
4mme	6.5	6.6178856
3f3d	7.16	6.091032
3f3e	7.7	7.170624
2wbg	4.45	5.992031
2cbv	5.48	5.3652773
2j78	6.42	5.356949
2j7h	7.19	7.558428
2cet	8.02	8.128774
3udh	2.85	3.5755172
3rsx	4.41	4.8363457
4djv	6.72	7.237313
2vkm	8.74	8.727896
4gid	10.77	8.267565
4jfs	5.27	6.112606
4j28	5.7	6.367434
2wvt	6.12	5.7658052
2xii	7.2	8.7476
4pcs	7.85	5.9878387
3rr4	4.55	6.4780006
1s38	5.15	6.2208242
1r5y	6.46	6.7152505
3gc5	7.26	7.077917
3ge7	8.7	8.243346
4dli	5.62	6.057379
2zb1	6.32	7.8218827
4f9w	6.94	6.759754
3e92	8.0	8.359857
3e93	8.85	7.6234307
4owm	2.96	3.987586
3twp	3.92	4.4936447
3r88	4.82	3.675675
4gkm	5.17	5.432144
3qqs	5.82	5.141802
3gv9	2.12	3.5740395
3gr2	2.52	3.6726422
4kz6	3.1	3.798864
4jxs	4.74	4.382185
2r9w	5.1	5.020627
2hb1	3.8	4.577942
1bzc	4.92	6.0139523
2qbr	6.33	6.6047525
2qbq	7.44	6.7356706
2qbp	8.4	7.454358
1q8t	4.76	5.5090027
1ydr	5.52	5.8963933
1q8u	5.96	6.97083
1ydt	7.32	6.044155
3ag9	8.05	7.7768154
3fcq	2.77	4.180292
1z9g	5.64	5.7945566
1qf1	7.32	6.336835
5tmn	8.04	6.9015813
4tmn	10.17	7.4706697
4ddk	2.29	3.2334464
4ddh	3.32	3.8926408
3ivg	4.3	6.470948
3coz	5.57	6.012272
3coy	6.02	6.387909
3pxf	4.43	4.8025894
4eor	6.3	6.8269997
2xnb	6.83	7.9123564
1pxn	7.15	6.946271
2fvd	8.52	7.0702
4k77	6.63	5.631096
4e5w	7.66	7.41722
4ivb	8.72	8.002485
4ivd	9.52	9.173687
4ivc	10.0	8.950367
4f09	6.7	7.408181
4gfm	7.22	6.653124
4hge	7.92	7.312634
4e6q	8.36	6.782466
4jia	9.22	6.704377
2brb	4.86	5.5548286
2br1	5.14	6.3167725
3jvr	5.72	4.6498823
3jvs	6.54	5.385703
1nvq	8.25	8.4318075
3acw	4.76	6.0444975
4ea2	6.44	6.855818
2zcr	6.87	6.534502
2zy1	7.4	6.093216
2zcq	8.82	6.8278713
1bcu	3.28	3.852016
3bv9	5.36	6.6686535
1oyt	7.24	6.7307076
2zda	8.4	7.35015
3utu	10.92	9.982641
3u9q	4.38	4.6583304
2yfe	6.63	6.6974244
3fur	8.0	7.3076377
3b1m	8.48	5.8195233
2p4y	9.0	8.13632
3uo4	6.52	7.4676404
3up2	7.4	7.4276648
3e5a	8.23	7.2130623
2wtv	8.74	8.653868
3myg	10.7	8.251804
3kgp	2.57	2.5326364
1c5z	4.01	4.199993
1o5b	5.77	6.144291
1owh	7.4	6.7464066
1sqa	9.21	8.143339
4jsz	2.3	5.321353
3kwa	4.08	4.1634083
2weg	6.5	6.821357
3ryj	7.8	7.598389
3dd0	9.0	9.215872
2xdl	3.1	5.8395844
3b27	5.16	6.9134035
1yc1	6.17	7.4915237
3rlr	7.52	8.172855
2yki	9.46	6.878357
1z95	7.12	9.174354
3b68	8.4	9.410366
3b5r	8.77	9.630624
3b65	9.27	8.772891
3g0w	9.52	8.602854
4u4s	2.92	4.9387245
1p1q	4.89	7.1722746
1syi	5.44	7.4085884
1p1n	6.8	6.126312
2al5	8.4	7.238335
3g2z	2.36	3.5951655
3g31	2.89	3.4259524
4de2	4.12	5.152737
4de3	5.52	4.7756195
4de1	5.96	5.265317
1vso	4.72	6.1656904
4dld	5.82	6.9465494
3gbb	6.9	7.1414366
3fv2	8.11	7.691899
3fv1	9.3	8.952733
4mgd	4.69	6.4101825
2qe4	7.96	7.388254
1qkt	9.04	8.352108
2pog	9.54	7.5679336
2p15	10.3	9.043708
2y5h	5.79	7.1706734
1lpg	7.09	8.078024
2xbv	8.43	8.633559
1z6e	9.72	8.448727
1mq6	11.15	8.997669
1nc3	5.0	6.56698
1nc1	6.12	8.269598
1y6r	10.11	9.941836
4f2w	11.3	11.163729
4f3c	11.82	11.473887
1uto	2.27	2.3900876
4abg	3.57	4.14257
3gy4	5.1	4.548643
1k1i	6.58	7.0562687
1o3f	7.96	7.516182
2yge	5.06	5.8928175
2fxs	6.06	6.107869
2iwx	6.68	5.7991686
2wer	7.05	7.370428
2vw5	8.52	6.4605656
4kzq	6.1	6.37142
4kzu	6.5	6.8537664
4j21	7.41	7.2598324
4j3l	7.8	7.7702293
3kr8	8.1	7.6823554
2ymd	3.16	6.445694
2wnc	6.32	6.2345815
2xys	7.42	7.013156
2wn9	8.52	6.1046743
2x00	11.33	9.300589
3ozt	4.13	6.334592
3ozs	5.33	7.1749153
3oe5	6.88	6.7436147
3oe4	7.47	6.2739925
3nw9	9.0	7.441247
3ao4	2.07	3.6087804
3zt2	2.84	3.2049298
3zsx	3.28	3.2192845
4cig	3.67	4.70844
3zso	5.12	4.103212
3n7a	3.7	4.14513
4ciw	4.82	4.9446254
3n86	5.64	5.537279
3n76	6.85	5.4367137
2xb8	7.59	6.924721
4bkt	3.62	3.289435
4w9c	4.65	4.6502934
4w9l	5.02	6.0780554
4w9i	5.96	5.7038603
4w9h	6.73	5.44954
3nq9	4.03	5.014149
3ueu	5.24	5.7773376
3uev	5.89	5.9458885
3uew	6.31	6.76981
3uex	6.92	6.6716046
3lka	2.82	5.537058
3ehy	5.85	7.044777
3tsk	7.17	8.323431
3nx7	8.1	7.815895
4gr0	9.55	8.535044
3dxg	2.4	3.0464401
3d6q	3.76	3.3396215
1w4o	5.22	4.0780497
1o0h	5.92	5.1906433
1u1b	7.8	6.142021
