# Supplementary material for: An electron-density point-cloud framework for robust protein-ligand interaction prediction
Source: Nat Commun. 2026 Jun 11;17:7424. doi: 10.1038/s41467-026-74196-5 (PMC13408660; doi:10.1038/s41467-026-74196-5)
Supplement: Supplementary file 5 — Source Data [file 41467_2026_74196_MOESM5_ESM.zip › Source Data_rev/figure4/e/angles=75/2019.csv]

key	true	pred
4nxr	4.34	5.6396656
5es1	8.34	8.644344
6aom	6.2	6.685007
6eeo	6.43	7.055066
5w7i	4.95	5.6277056
5fe9	4.68	5.2088957
6bdy	5.69	4.450388
6d6t	8.21	5.660721
4z16	8.32	7.768384
5j1x	5.52	3.5062826
5m4k	5.66	5.500909
5l8c	7.0	6.5988073
5aqo	2.85	3.0409596
5aqu	2.98	5.0483737
5ixf	5.52	5.802287
5mts	7.15	6.445525
5i2r	7.72	7.948053
5fap	8.0	7.474332
5t7s	4.1	3.4600873
5x62	6.42	6.2503443
5hbs	7.73	6.8577476
5dhp	3.85	4.595708
6fap	2.15	3.0382605
4z5w	5.81	6.736618
5mlj	8.85	6.959296
6dge	6.72	4.9551697
5ho8	5.96	6.6404424
5os8	3.98	4.675795
6dh5	11.3	11.15158
6g38	6.62	5.133892
6guh	7.59	8.045015
5cqx	5.33	8.627977
4xg7	7.49	8.099036
6ap7	5.34	7.155023
5yji	5.3	4.9984617
5itp	5.0	6.385838
5vil	8.82	8.341526
5ofv	1.58	4.8818316
6cd8	4.71	5.437922
5o1h	4.85	4.81606
5ni5	8.05	7.735697
5npf	4.24	3.1616564
6fa5	6.75	5.933056
5nra	6.91	9.534498
5lcj	6.64	6.5278754
5ml3	9.69	9.444706
5fut	6.45	6.5194435
6ecz	6.57	7.6567874
5k03	4.74	4.551079
6cho	6.78	7.2336206
6hf5	5.17	5.04078
5elw	7.85	7.3502226
5tg7	4.53	4.243424
5m4f	7.89	6.733033
6b7d	4.28	4.218019
5x79	4.92	5.7689505
5nze	6.39	7.901064
5sz0	9.1	7.7034874
5d6e	4.3	7.9994044
5trs	8.0	6.6138287
5ipj	8.89	8.675541
5g43	3.7	4.4064527
5h63	5.92	5.752004
6eol	7.43	5.77031
5uv5	7.7	5.888088
5om2	4.06	6.4661255
5faq	5.28	8.509397
5ezx	7.06	6.4490166
5z4h	3.02	6.528062
5u13	5.41	5.715683
5hvs	7.15	7.3164053
5l7g	7.8	8.732368
5j7q	4.58	5.4286084
5j5d	4.68	3.3462892
5fue	6.33	6.0181303
5unj	6.62	6.791939
5unh	9.46	8.48679
5kbh	6.26	5.3359213
6axp	5.07	6.0439205
6eiq	6.42	6.0008826
5ey9	5.41	6.15069
5icv	5.62	6.576251
5t9u	7.6	7.8403797
5t6g	5.96	6.8485703
5n24	8.92	7.373685
5xxk	8.2	7.885166
5ekh	5.95	7.8043795
5n3y	5.03	6.692799
6f29	5.49	6.5242558
4zsj	5.64	5.5622573
6gzh	8.27	8.475877
6hmg	4.94	5.0753098
5duf	5.74	5.860029
5ofi	4.2	3.7739866
5nhh	8.95	9.138386
5ylv	6.82	5.904596
5kez	8.15	6.8601675
5ntp	9.15	8.734494
5nfh	7.74	8.723168
5x5o	8.3	9.500557
5h1e	7.54	5.8908057
5ti3	4.36	5.3503447
6bec	4.01	7.6684084
5myn	4.52	6.9128666
5u4d	6.33	6.957845
5nzf	4.03	6.8318596
6epz	7.14	5.3080864
5os7	3.69	6.8651285
5vij	7.61	5.9345036
5myv	7.51	6.5491543
5dh5	9.64	8.42081
6ghj	2.16	5.1358786
5gmj	5.08	5.8466163
6fhu	2.64	3.8219292
4ufu	8.0	7.50175
5wf6	7.83	8.358688
6h7b	7.48	6.5852556
5xw6	4.91	6.3813186
5kly	7.21	5.486375
5yz7	4.75	5.8213897
5hor	8.22	6.4019976
6b1y	7.4	6.050953
5lpj	5.0	6.0744724
6hly	7.33	4.653013
5vkm	3.55	4.5130577
5yqw	7.51	6.82584
5f1x	6.11	6.6237226
4zyu	5.97	7.066265
6gh9	4.48	6.2981424
5f27	4.0	5.7308364
5e3d	4.02	3.873694
5fow	4.03	5.213782
5jo0	7.3	7.597965
5hkm	7.89	7.0541606
5ekx	2.03	3.304872
5v1d	6.7	5.512472
5a7j	5.2	3.9371583
5wvd	7.68	6.996963
5m0d	6.09	9.389355
6fnt	4.68	6.2016478
5v8q	8.44	8.269672
4zx9	7.39	5.8616304
5axi	3.92	5.358013
5tho	7.64	6.673812
5tdi	9.74	9.70331
5eyz	6.0	4.268846
5n1v	6.19	7.223873
6few	5.85	7.9544563
6iil	6.17	7.169058
5x9p	6.89	3.6067119
5aqf	3.78	4.9507256
5wqc	8.96	6.555234
5hn9	4.3	5.7928476
5u69	6.22	6.7333765
6iik	4.91	6.944178
5j7s	7.3	7.0463057
5mwp	7.5	7.263584
6eji	3.52	4.257227
5sz4	9.7	7.4577928
5nyh	7.73	7.049306
5jsj	5.4	8.894094
5o4z	6.07	5.885641
5f1v	6.85	4.5024285
5ye9	6.45	7.361436
5t70	3.99	7.3732233
5umw	4.23	5.984262
6ami	4.52	5.2960014
5ksv	5.22	5.5423326
6aol	6.27	7.4603205
5iaw	4.81	5.756546
5w10	6.62	5.8338203
6h7j	8.62	5.8508515
5mwy	7.0	8.437956
5oxm	1.3	4.6879334
5eiw	2.05	4.7363043
5qah	3.84	4.048379
5m4c	7.4	6.6583014
5t9w	5.59	8.131298
5fpk	3.55	4.4777327
5q10	5.2	7.9587536
5h1u	3.51	3.6521358
5hva	7.07	4.69004
5j19	6.6	6.160659
5e8a	7.47	5.4925895
5fdg	6.37	6.5597944
6g8n	5.84	6.5972013
5tg6	4.55	4.825861
5hyx	6.55	7.3202505
6fuh	3.77	6.843291
5mo2	3.84	3.7342286
5g17	6.7	6.106743
5hk9	6.54	6.866475
5lwd	6.24	5.9129877
5ztn	8.3	6.90812
5wfc	4.9	6.4802923
5kpm	7.82	6.9164944
5ty8	5.46	3.8236334
6am8	4.89	5.4396214
5nw1	6.6	5.7711906
5vex	4.63	6.492549
5u9d	9.26	8.4339695
5jmp	7.17	6.885313
5lgq	7.05	5.6646576
5tkd	8.15	7.452952
5a4t	5.89	5.1466627
5kls	6.71	3.5852146
5d3j	5.24	6.4432316
5i24	7.42	4.908171
5j82	6.0	7.005865
5ioz	4.96	5.4741
6e2n	7.9	8.164068
6f8w	4.64	7.4589415
4ui7	7.36	7.2014747
5jr2	7.57	7.4717355
6gmd	3.69	6.924757
6bw5	8.25	6.3152885
5w6o	6.28	9.332872
5ecv	6.77	5.8187118
5vl2	8.42	6.2153735
5ouh	5.67	7.130058
5f2r	4.28	6.6517277
5x13	5.21	5.0973945
5jog	8.24	6.5722313
5uf0	3.8	4.6590686
5mqy	7.11	8.134024
5h13	4.94	7.5938406
5nar	6.3	6.9995174
5g1n	7.77	6.5658636
5d26	6.09	6.4056997
6cks	7.82	7.3417134
5n53	2.55	4.866708
5l9g	7.7	5.9915805
5llo	9.4	7.9237194
6eqw	10.65	7.5058928
5iw0	7.22	7.30887
5t2i	8.7	8.043327
5eol	9.52	8.233351
5q1f	7.14	8.053209
5vlp	6.08	6.5244164
5mme	5.85	5.7306557
6biz	6.57	6.6533527
5uex	8.82	7.178291
5fho	6.67	7.4690733
6bny	6.4	6.646963
5ho6	6.69	7.3423185
5jc1	6.82	7.3045573
5zia	6.52	7.272958
6e99	6.0	7.105105
5eq0	5.92	5.597002
5f1h	7.85	7.57745
5y8z	6.21	5.3989887
5icp	8.42	7.826405
4ydf	5.1	6.559368
5ewy	4.3	5.5382147
5gmp	9.1	7.2151504
6dud	6.59	8.313563
6d6u	8.21	5.322301
5hz8	6.4	6.647604
5eie	7.64	7.371785
5t8o	6.51	6.0926876
5tr6	8.49	8.383045
5vja	6.59	5.822224
4muk	6.6	5.750159
6fim	5.85	7.938224
5i3v	7.8	7.6286974
6eqv	6.62	7.6187377
6dh1	10.58	10.240393
6h5w	10.8	7.804919
6b1x	7.4	8.340378
6emh	6.08	6.3467965
5f3c	6.05	7.228405
5nkk	5.0	4.1288934
5ywy	7.23	6.5317636
5v8p	4.99	4.696293
5kbg	6.11	5.266899
5j4n	4.25	4.625723
5tuo	6.49	5.134538
5qc4	6.82	6.4292116
5mft	7.47	6.7394104
6ap8	5.1	6.5023727
6e0q	8.1	5.7238564
5ody	8.4	5.8404026
5t1k	6.28	6.998866
5uc4	6.46	8.366674
5qck	7.64	8.383913
6hjk	7.6	8.936501
5i8g	7.52	6.5867863
6c0s	7.05	9.69282
5vc5	7.96	8.820005
5jf6	7.21	5.3231306
5epp	4.16	4.9272313
5y7w	7.7	6.158163
6f5u	3.54	6.5099635
5k4x	6.42	3.9816337
5xvg	8.05	7.92566
5nzq	2.03	3.0392065
5czm	8.32	9.041461
5mge	4.06	4.159334
6gg5	3.65	5.041913
5up0	6.34	7.4520035
4rqi	4.91	7.194915
5y3n	7.1	7.628806
5fpp	4.0	4.6591444
5idn	8.59	7.833476
6f6d	4.1	7.04217
5t6p	6.06	6.4773016
5fbe	4.85	7.1128464
5cin	7.74	7.7133245
5mxq	5.72	4.1683865
5nn4	1.94	4.2112846
5iu7	8.96	8.298284
5up3	7.9	7.5581017
5o0b	4.18	4.494956
5jqb	2.22	6.287493
5mja	6.66	6.792116
6eqp	5.96	5.2753673
5ev8	5.22	6.7273426
5qab	3.65	3.9175787
5jf4	7.19	6.393689
5o48	4.7	6.768649
5k0t	5.78	7.485976
5i7y	7.28	6.347909
5tzx	7.28	8.465804
5heb	6.1	5.3086467
5f5i	6.02	6.3147
5vgo	8.7	8.352125
5h7h	3.77	5.7516603
5mnn	3.84	4.1594977
5zag	6.97	5.650858
5ekj	6.0	6.5418167
5ul5	6.97	6.2022414
5iua	8.82	7.7879276
5za8	6.29	5.4921036
5ut0	5.88	6.8630314
5vdo	3.3	5.6572638
5gic	6.48	8.794832
5knu	5.55	5.093888
5g5f	5.28	3.7641733
5h8e	11.2	8.317745
5lyn	5.04	4.5199947
5fsb	2.22	3.150417
6au9	5.96	5.635152
5yof	5.82	6.0401397
4zsh	7.05	6.3267775
6f90	6.0	5.8609953
5wyx	6.66	6.0945234
5gjd	7.92	7.487252
5olk	6.0	4.3544884
5e89	7.85	5.3797846
3x1k	3.59	5.786319
5em3	3.7	4.3124905
5ko5	4.57	3.2966857
6dvn	7.85	6.535548
5oq7	6.49	6.4842987
5njx	4.15	4.613566
5tg2	5.49	7.2215075
5eoc	7.52	6.9183683
5lck	8.1	6.543969
5i7x	7.28	5.884625
5yzc	5.52	5.45117
5hbn	4.89	4.632371
5jq9	4.65	5.911945
6cnj	8.11	5.9809694
6f8b	5.21	4.9916005
5or9	4.06	5.017967
6e9a	11.92	10.502201
5ek9	7.33	6.961693
5ml0	6.3	6.629033
5wb6	10.7	10.003355
6agg	4.07	3.3854675
6b7c	5.14	4.8532953
5y9l	5.72	7.385838
5epl	7.03	6.0889487
6cq4	4.85	6.279354
5wuu	6.09	5.544511
4zyv	7.66	7.4818206
6gw1	5.14	6.9500494
5kxi	7.74	6.623829
5mxf	3.59	3.1727283
5qad	3.77	3.3476543
6fmp	5.64	7.2091374
5o9o	4.89	5.5520725
5jjs	7.32	6.9712987
5i40	4.86	3.1213927
5h5s	5.09	6.511501
6dq4	4.92	7.1113687
5un9	7.68	5.063841
5ia1	6.28	7.598304
6dk1	7.65	6.884898
6ay3	8.02	6.990968
6fii	8.02	4.8628893
5j2x	7.74	6.705632
6gr7	5.5	5.2922716
5law	7.1	7.7520666
6fbv	6.52	9.796621
5aac	8.89	8.41115
6bin	6.34	6.088188
6b8y	9.66	8.079248
5xup	5.25	5.4934297
5l4f	5.89	4.3932133
5lud	3.61	2.6413348
6ma5	8.1	6.912883
5ujv	3.6	5.079624
5i38	3.42	3.228142
5t9z	7.19	7.285058
5urm	5.28	5.3939457
4uja	9.05	7.3895297
5nud	7.49	5.6203156
5dyt	7.6	6.69759
6ba7	8.15	5.2543507
5wbk	6.03	5.6794596
5d7a	7.68	7.362442
5fwj	7.89	5.825162
5khk	6.39	7.2389693
5i9x	7.52	8.656879
5j8z	8.3	8.348291
4qna	4.64	4.340277
6bjo	6.29	6.333285
6ay5	7.16	6.6897984
5hv1	4.1	6.3907413
5m57	4.92	6.732007
6bsl	9.0	7.5239835
4yxo	7.04	4.2984486
5e88	7.19	5.750716
6guk	6.15	7.002371
5n8t	5.74	7.3001804
5owl	5.92	6.7948256
5org	8.4	6.369917
5ovv	4.48	6.084861
5ugc	7.89	7.451394
5lwm	8.87	8.434181
2n06	4.92	6.3779063
6bq0	7.34	6.6447463
5c4k	4.56	5.5325394
5aqv	3.43	4.8833632
6df4	7.64	6.3718143
5g2b	7.0	6.925142
5za9	6.74	6.6860504
5maj	7.46	8.865861
5nxg	8.55	7.352256
6afl	7.0	5.5385733
6ey8	5.81	6.1611443
5mhp	7.82	8.509281
4zyw	7.17	7.1883545
6gf9	6.39	6.351125
5wfm	6.52	5.920527
5qaq	3.54	4.2112703
6g9h	8.4	8.621859
5dtt	3.51	3.3682976
5kbf	8.92	7.253169
5vd3	5.55	7.2927456
5zwh	8.72	9.255829
5xyf	5.98	6.259602
5c2o	4.55	4.873848
5k0m	8.82	7.123696
5t66	8.43	6.29115
5vdk	7.57	8.1946125
5ldm	3.86	4.6703343
6ge0	8.68	9.242286
5j3l	4.8	5.93264
5j41	3.7	5.882068
6gg4	3.69	3.891136
6b98	4.65	4.346817
5k8v	6.34	6.3651056
6bmv	4.68	5.8905606
5ad1	7.24	4.2362022
5otr	4.92	5.5415497
5yg2	6.89	6.82429
6b1f	8.72	5.9341254
6gxa	4.22	6.540696
5wcm	4.0	4.201371
5idp	7.35	6.994194
5ks7	5.32	6.1353617
5lhg	5.6	7.4450703
6afa	5.49	4.056479
5ws3	8.96	6.46034
5luu	5.06	4.6146927
6b5i	5.96	7.3076954
5ni7	7.7	8.19017
5t6z	4.21	6.241748
6hvh	7.33	8.511932
5hna	4.23	6.800022
5mxo	5.27	6.854188
5u4f	6.33	7.186947
6gl3	7.96	6.754761
5dva	3.55	3.7519143
5otc	4.71	6.1001215
5n8v	6.68	6.842572
6cea	3.14	5.288067
5wa1	4.17	4.790604
6afh	6.12	5.0628624
5tca	7.72	6.3795385
2rvn	6.77	4.342656
4yxu	7.24	5.6709805
5w7x	4.1	5.226591
5wre	6.41	5.0914717
6duf	8.14	9.506699
5w1w	5.52	6.6144695
5mi7	7.11	6.575731
5eqy	8.0	7.197562
5i8p	6.73	7.4785266
5gof	4.05	6.123454
5j9x	7.77	7.09972
5lws	3.94	8.2347555
6evm	2.82	4.595443
6ftn	6.7	9.224954
5o58	6.72	6.450455
6f92	6.4	6.1946683
5cuq	5.92	4.72558
5tkb	7.89	8.998203
6hdq	7.0	6.8565483
5gvn	7.05	7.1881094
5d47	7.0	7.497511
5os3	2.43	3.8834894
4zsg	5.0	5.406916
5n9r	5.59	7.390707
5t90	6.68	8.137003
6afr	7.15	5.394078
6aff	5.41	4.222969
5gr9	7.48	6.8103523
5jim	3.99	6.757458
6beb	3.61	7.111482
6alz	10.42	7.309927
5lvr	3.6	3.7437856
5ocj	4.82	4.74284
5nne	4.71	4.321374
5ggp	3.3	3.9216092
5ekm	6.32	6.7195873
4xhe	10.3	10.38386
5un1	5.8	4.016862
5mz8	2.31	2.0765722
5q1e	6.92	7.189238
5eym	7.6	8.570683
5tci	6.88	7.0759907
5nkh	7.59	8.316061
5xjm	9.37	6.0994987
5lx6	5.72	5.7979393
5jbi	6.92	6.19381
5vr8	6.87	5.325556
2ndf	4.23	4.3250117
5vcw	5.96	7.9236026
5ng9	6.72	5.96043
5t2d	9.1	7.4514484
5t2g	8.1	7.75589
6esj	5.68	5.530384
5fls	3.04	2.7439246
5ldo	3.75	4.465225
5a0c	9.27	7.7831655
6g2l	7.17	6.138144
6fav	5.33	6.3404717
6fuj	4.3	5.9416676
5vqs	5.7	8.795628
5km5	6.92	5.3406687
5mrd	4.44	5.7510514
5n16	5.3	5.4186206
5yc2	4.94	5.5544
5ett	6.23	7.511133
5yg3	7.85	6.510666
5cpr	7.56	8.249859
6c6o	8.3	4.955435
5kma	4.71	4.6526594
5u51	4.92	4.695185
5wei	5.7	5.0379095
5jcj	4.42	5.632869
5eak	9.3	8.039479
5swf	6.26	5.6859636
5mqv	8.1	8.39418
6czd	3.85	4.771509
5em9	5.57	5.3795485
6g4m	6.6	6.252989
5g1a	6.57	7.991465
5eec	7.1	6.3357267
5ix0	6.28	8.426511
5y93	5.64	5.72307
6fhk	7.51	7.018536
5mw6	4.73	4.9308076
5khi	6.77	6.9512835
5i59	6.95	6.7408648
5to8	8.51	7.439046
6eqs	6.43	8.358763
5mxr	5.21	4.579855
5l2n	5.55	6.6039534
5i7u	8.77	8.50205
5egu	5.85	6.666896
4wz6	5.6	4.1632934
5zkc	8.19	5.9745226
5in9	6.36	6.5932283
5t8e	9.14	8.030021
5aqq	3.1	2.9710562
5o0j	4.77	5.4785757
5e6o	4.11	5.3109713
4zki	2.92	5.4941635
5oug	2.77	3.696104
5owh	5.92	8.051588
5gg4	5.82	5.085389
5myd	4.86	4.782554
4tvj	7.91	7.4347644
5fun	7.59	6.416819
5vcy	6.57	7.37179
5aeh	7.43	8.031284
5nhp	7.64	8.215483
6ccs	3.64	4.3623896
6bfw	6.66	6.348691
6bbs	9.89	7.669112
5ngu	7.44	7.946472
5qbv	6.37	6.833346
5kr0	9.15	7.966227
5exx	5.39	5.636929
6guf	6.65	7.45304
5mmn	6.7	6.4039884
5mgm	3.3	3.7254028
5jer	3.7	5.8824162
5b2d	4.25	4.3753653
5kh3	4.22	6.34273
6ceh	7.44	7.869142
6f6s	2.89	4.3257537
5u0w	4.24	4.0741067
5mys	4.3	6.244707
5jiy	6.27	5.3679423
5wbq	5.83	6.272842
5eps	4.42	4.2138643
6ayh	5.57	4.074233
6fdu	3.69	6.979182
5l6o	8.22	5.389783
5lle	10.22	7.686302
6fob	7.63	7.662422
5jnn	5.35	5.8774314
5fnc	4.11	5.654412
5xg4	5.15	4.945321
5qai	3.82	4.3200235
5xmx	7.24	7.232898
6g3v	6.04	6.682675
5aqh	2.46	2.705141
6eo9	6.8	7.02909
5a8y	9.77	8.526962
6m9d	7.35	6.444625
6gjm	3.58	3.186328
6mxe	4.26	5.242549
5l4j	4.28	5.7564287
6ggv	7.54	7.6899347
5ggn	3.66	3.4480653
5zwf	8.74	8.577265
6euz	4.18	7.0305743
6bkx	6.39	6.784793
5tef	5.4	4.280902
5f4u	7.02	7.1216908
4yk0	3.74	4.492528
5vqv	6.4	8.423837
5yyb	6.56	4.2464824
5lz7	6.28	6.00731
5tzf	5.8	5.969
5qaz	3.4	4.551204
6bnl	6.96	7.4164896
5ovr	4.57	5.2824173
5hcl	2.22	2.6307821
5v9p	6.14	7.298147
6h34	9.3	8.736702
5hey	5.66	5.183874
5f3z	4.54	4.878218
5ioy	5.22	5.4835534
6f3b	6.56	7.1861296
5yu9	6.74	7.029894
5uv1	5.62	5.849698
6b16	7.49	7.526479
5fh8	6.77	5.8448553
5enh	3.72	3.8663878
5mpz	4.07	4.0581083
6hvi	6.42	7.1347637
5fq9	6.48	6.9170094
5l6i	4.35	6.687211
5mym	5.41	7.944212
6b5r	8.77	5.3147893
6bij	6.05	5.6139784
5kau	6.52	7.351554
4odq	4.47	4.590127
6f22	8.7	6.662113
5k0j	7.12	6.68821
5zla	4.3	3.951123
5q1h	5.1	8.28232
5nz4	6.28	7.981818
5mkj	4.31	6.7555737
5ulg	6.72	6.1652746
5yjm	7.68	8.034251
6grp	5.48	5.3045716
6cfd	7.86	8.433646
5tzo	5.23	4.452837
5d4a	5.85	6.127163
5mlw	5.03	6.4826717
5nrf	6.79	9.374409
5l8a	4.91	6.0949917
4zy0	8.04	6.6012087
5j7g	7.24	6.8826675
4xek	5.66	5.844571
5jf2	7.89	5.8608
6h1h	6.17	6.0801153
5gvp	6.78	7.6075525
5u4e	6.35	6.4782357
6bu1	7.22	5.313378
5ou1	6.07	5.8402743
5qak	3.66	4.3740845
5dxu	8.4	7.114913
6q3q	4.45	4.907007
5d3p	5.13	6.451271
5bpp	4.8	5.925536
5q14	7.68	8.122449
5mzg	6.86	8.424291
5vew	5.15	6.1471243
5vll	6.37	6.259455
5ul6	8.22	4.520075
5joh	5.96	6.621743
5k0x	8.36	6.882334
5jv0	5.96	5.2213383
5qb3	4.31	5.94927
5ml8	8.1	7.983885
5i4v	8.52	8.062036
5vt1	4.3	5.7163334
5qa8	3.77	3.4299164
5qb2	4.15	5.797015
5ema	5.23	5.3153696
5dh4	7.24	6.331678
5er4	2.76	5.0523376
5c4l	5.64	4.773646
6fui	4.46	6.4488745
5k0c	5.96	6.5987864
6g15	5.37	6.3137264
5aqg	4.51	4.644865
4xk9	9.07	11.332539
5wo4	10.0	7.717778
6eij	5.77	6.3596244
4uc5	5.48	4.448179
5vcv	6.82	7.7973604
5ar0	6.14	5.7885914
5myx	8.16	7.913164
5svk	8.48	5.4687085
5w88	4.52	5.1332197
4ui5	6.78	7.526234
6gjj	3.7	2.9622216
5di1	7.68	7.397991
6min	3.91	3.5047135
6g5j	6.7	7.009936
5aa8	8.07	9.798201
5jha	5.9	7.444075
6gzm	8.26	8.2041645
4r5w	7.13	6.301626
5k4z	6.15	5.2436304
5loh	5.04	8.418751
5ivc	5.92	6.9588566
5wzu	7.0	7.1770215
5a7i	5.26	6.7415037
5j79	8.52	7.1919103
6g97	8.38	9.27104
5ick	5.01	5.3787317
5ab1	5.42	6.948304
6cw4	2.82	7.100441
5cuu	4.37	5.692495
4w9x	7.4	7.469816
5aei	8.96	6.4592667
5exl	8.43	7.2884526
4zt3	8.0	7.881661
6cq0	4.46	6.8743167
5nvz	6.77	5.9653034
5d3c	10.4	9.388012
5n31	5.79	7.0361094
5chk	5.39	5.648022
6b97	6.63	5.7304287
5vo6	9.05	8.1609745
5lso	5.85	5.821398
5w7u	8.05	8.516699
5vb9	5.89	8.143941
5f25	5.04	5.423172
5j32	5.08	4.2091465
5td7	5.77	5.551002
6fmj	6.12	5.3619385
5uyu	9.51	9.392611
5w0i	8.85	7.4603643
5uey	8.29	7.1244745
5fb1	5.92	6.717724
6ehh	7.49	8.220222
5f5b	3.95	7.5773897
5hx8	10.0	7.178938
6dlx	3.32	3.1052117
5wxf	4.48	7.215972
5f2p	4.43	4.04409
6fut	4.7	7.2416153
5vsc	6.29	7.0463505
5er5	3.67	5.307584
5qae	3.62	3.1663227
5trj	5.92	6.8408465
4y24	6.66	5.1393614
5eel	6.08	5.218749
6ezi	5.31	5.223608
5f1u	6.4	5.853181
5vo1	8.15	6.8366966
5u0z	6.19	5.732331
5aqn	2.77	3.4787993
6dh7	9.88	9.716671
5h85	4.7	5.248562
5g60	6.52	4.8261137
6elo	6.29	7.230009
6f4n	5.22	4.3183227
5u0e	5.11	4.297313
5fb0	5.47	7.0205784
4znx	6.62	6.0083094
5tqf	8.3	8.031921
6ayq	8.19	10.640335
5yyz	4.18	5.2931595
6ek3	6.48	6.340134
4yjl	5.96	7.0632997
5gjg	6.21	8.51877
5m0m	8.22	9.254398
5zh3	4.67	5.7107353
5cqt	6.91	6.4688797
5e73	4.64	5.266939
5t18	9.3	8.686024
5i86	6.28	6.598487
5lgt	6.51	7.848181
5odx	6.71	7.581134
5nib	7.72	8.721623
5u2j	5.92	5.629217
6g6w	9.7	8.285419
5nu1	9.0	7.87349
5kgx	4.8	5.919825
5k8o	5.96	5.997574
5xzr	5.49	6.3793507
6cjy	7.64	6.1697817
5u49	6.14	6.4101
5toe	5.6	6.4492574
5mra	8.0	4.015296
6boy	5.74	10.010871
5yfs	4.86	4.5223145
5mnx	2.48	3.438172
5xgl	6.88	7.7562685
5h09	5.88	8.604321
5ehv	3.08	5.082366
5q0n	8.06	7.618474
5d75	6.7	7.7932925
5lt6	5.41	6.3622293
5igm	7.38	7.0942373
5ny3	7.47	6.8095555
6cqt	9.64	3.938426
5mrb	6.33	7.989478
6bu3	6.55	5.211869
6f6u	4.8	6.6209292
6asu	5.21	6.1189556
5ml2	7.89	7.197958
5x9o	5.3	2.9083207
5fng	2.96	3.7062688
5tuq	6.35	7.5460014
5v7i	7.18	5.652426
4uw1	7.72	6.587022
5n0e	8.44	7.766903
5fdz	5.17	6.0238676
5eng	5.85	6.174367
6hm2	7.33	4.7817154
5vqx	6.32	9.075694
5nkd	7.59	8.090145
5h08	5.96	5.144533
5jr6	4.69	7.1057205
5sz2	8.7	4.582134
5qcn	8.22	7.6189938
5f74	5.12	4.4074707
6q6y	6.0	6.0983005
5e7r	7.6	7.8507624
5mtv	4.11	4.9378777
5vpm	8.8	7.2570004
5xsu	6.74	8.703779
5twg	6.17	4.2181044
5k4i	8.51	8.822849
5qag	3.7	4.4845457
4z8d	5.22	6.366697
5lz8	6.01	5.206489
5ybi	3.49	4.764592
5t4b	9.38	8.856995
6c0r	7.51	9.506496
5v1y	8.15	7.8488274
5aqj	2.68	3.507619
5ee7	9.21	6.3790793
5n1y	3.22	6.513481
5iez	7.64	8.091472
5bns	7.02	7.9544888
5fsn	5.77	5.853317
5mg2	7.77	6.1116023
5i29	7.82	5.655059
5kde	3.89	4.2054243
6apv	6.96	7.232119
5zkb	8.7	8.233141
5ei2	7.34	7.126192
5nfa	5.25	4.689646
5tq3	8.66	8.735354
5vih	7.49	5.90065
5iay	5.8	5.093722
5qa4	3.77	3.6879072
6f6n	3.02	6.735647
5da3	7.1	8.268904
6gy1	6.3	6.0554504
6gvz	6.4	5.7255807
5fb7	7.89	6.710065
5ofw	2.8	4.0544567
5wf7	4.01	6.194242
5i9z	8.05	7.5256176
6dj7	8.72	9.898869
5q1a	8.02	6.742872
5z7b	4.89	3.4710364
5g42	2.3	3.817955
6chp	10.12	7.6893325
4ybk	7.82	8.495787
5qcl	7.96	8.316234
6a6w	5.43	6.1733274
5fky	8.33	5.4527807
5ih2	5.76	5.2079253
5xmr	7.61	7.642412
5jhd	4.52	2.77786
5etk	5.82	4.885834
5vzu	5.57	4.5574307
5juz	5.52	5.3800373
5npc	4.0	4.2509694
5wac	7.42	7.901415
5fcz	4.2	4.963098
5oq5	7.7	8.117183
6ft9	6.96	6.6232853
5oku	6.26	4.1885815
6hm4	5.67	5.9282894
5fl1	8.49	6.44179
6c98	4.1	4.940385
6dxg	4.85	5.517762
6g2n	7.14	5.629701
5klr	7.72	6.5414667
5y94	6.79	5.1196723
6bl2	7.39	7.5522184
6g0z	5.32	6.038802
6ft8	7.36	6.321145
5cr7	3.1	4.4109435
6cze	4.03	3.9170737
5n8e	5.33	6.3366823
6dh4	11.3	9.8192215
5ltn	5.27	5.0401816
5x4o	4.06	2.6134787
5o1b	4.7	3.4858932
6hjj	5.77	8.540117
5t2p	5.72	5.9417343
4w9w	7.48	7.3351326
5hff	6.3	5.629947
5dts	3.55	3.8932996
5fah	6.15	6.7428656
5uit	8.34	7.6335516
4zv1	5.24	7.2091155
6fdt	4.3	4.068607
6chm	3.7	5.3075
5th4	2.85	3.6613312
6fo8	7.74	7.909528
5zms	5.23	6.3905635
5fqs	7.36	7.7614822
5i2e	6.64	6.8985395
5ets	5.91	6.7745895
5e0h	5.62	6.270446
5h15	5.8	6.812417
5oje	5.21	6.010038
5uv2	4.4	5.5097513
6flg	7.52	6.832812
6df2	7.24	5.256012
5k0b	6.05	6.42966
4wn0	3.22	2.8712149
5emk	7.89	7.1459265
6h3k	7.96	7.909025
5yjk	6.09	7.512768
5lpl	4.92	6.209261
5kgn	9.03	7.0596666
5yvx	5.89	4.918826
2n1g	5.64	5.726073
5upf	8.6	8.42637
5id0	5.77	6.401237
5ypo	7.1	6.1349483
6fjm	6.24	6.156843
5u62	5.89	7.471727
5l72	6.8	8.910274
5h5o	6.56	6.93352
4mul	6.21	7.1280746
6dq5	5.19	6.2957544
5mfr	4.3	4.8487253
5ime	8.34	8.117235
5w6e	8.04	7.5214796
5qam	4.0	4.1533875
4zjc	8.96	6.7454915
6f4w	5.53	4.0295763
5u7k	8.15	8.032358
5t97	7.77	8.056254
6f20	4.31	6.4817524
6eya	7.48	7.0734415
5lgs	7.06	6.863729
5mjb	8.52	6.8984213
5t27	7.1	7.053383
4xtm	4.57	3.668415
5laz	8.4	8.754124
5ye8	3.0	3.8547668
5dpx	4.46	6.106908
5jg1	8.72	10.903044
6d50	5.05	4.8158464
6eln	6.05	6.4218693
5edb	7.0	5.721628
5ovc	5.96	5.3126955
5k4l	7.3	7.090461
5o1s	3.65	4.112019
5j7b	8.3	8.245868
4ze6	2.48	3.8214211
5vzy	8.49	7.2698183
5ukk	6.21	6.887784
5j8x	8.8	6.262118
5a3x	6.1	5.9734316
5ijp	7.15	4.7763147
5sy3	4.37	5.514264
5koq	9.24	7.8504233
5h19	6.49	8.757937
5hx6	8.0	6.5651255
5muc	6.04	6.559822
6b2q	8.05	7.9162927
5svy	6.13	5.7020817
4odl	6.95	5.433749
5ugg	6.42	6.6460133
5ufr	8.7	6.629162
5mgg	3.3	3.7136822
5db0	7.43	7.9746413
5vlh	6.8	6.423424
5csd	7.89	6.525858
5mw3	6.62	4.9503202
5vqt	5.74	8.204281
6djc	6.63	6.478357
4zj8	9.26	7.1649933
5eqp	5.4	6.343785
5v42	6.62	7.157013
5nf6	7.46	6.3365374
5jrq	6.77	7.8377557
5lne	4.76	2.43357
5m6f	6.66	6.24662
4wnm	7.59	6.647518
6e86	5.09	3.5789623
5b5g	5.25	6.3656588
5zt1	4.67	5.374118
6exi	5.05	4.682331
5nwb	7.8	6.782464
5mny	1.31	2.9730163
5xo2	4.03	4.372487
6csp	8.52	6.1487446
5w5u	7.19	7.4171877
5g61	6.4	4.7949996
5n49	6.33	6.8562937
6bhh	3.76	5.7357817
6f9g	5.7	5.894943
6fa2	6.66	5.247789
6g4n	5.64	5.923646
6fr2	7.92	6.9844847
5g5z	5.66	6.0793996
5zo7	9.0	6.674682
6bgx	6.33	7.3475933
5nxq	6.49	4.9228773
5oh9	3.86	4.2576165
5ukj	7.16	7.930768
5v3x	6.59	8.141969
5m7u	8.1	8.188717
5fnf	3.15	5.3414793
5vds	3.3	5.0725336
5ufs	8.49	8.818252
5gjf	6.59	8.515551
6ej4	6.8	6.474778
6apz	6.82	4.9436812
5jhb	6.06	7.384993
5zwi	8.64	9.549761
5etl	4.64	5.4003897
5ur6	7.06	6.6923876
5ful	4.74	6.7894516
6e9w	6.55	6.9849854
5uoo	8.85	7.8248935
5n87	9.25	7.9449363
6esn	8.05	8.308369
5kr2	8.48	7.802344
5aip	2.82	3.812556
4yh3	4.59	6.0555043
5sve	5.74	5.7631307
5edl	8.35	6.9148703
5may	6.48	5.5731897
6fzu	3.67	4.146541
5mav	5.48	6.1898203
6d5e	6.85	7.1552186
5anv	9.3	8.838451
6htt	6.66	6.57897
5my8	7.14	7.7455473
6dnp	5.18	5.795101
5ndd	6.46	6.4467506
5wbz	6.41	6.566696
5w6t	7.57	7.2918305
4j59	5.85	5.921527
5e80	8.3	8.146489
4mue	6.7	6.4606476
4qmq	6.59	7.326848
5dh3	7.42	7.3203897
5jzi	4.8	5.7962246
5f32	4.94	6.3206863
5wg9	5.59	6.350483
6fyv	7.96	7.553263
6apw	6.17	6.844331
5sz9	4.42	5.073873
6b27	5.03	5.028344
6b1o	8.51	7.92106
6cdc	5.6	6.044551
6dne	7.48	5.689501
6cn6	8.3	8.827486
6c7x	7.19	8.046568
5fdp	6.51	8.010845
6htz	6.74	6.730072
5nwg	6.18	6.944414
6msy	7.0	3.6470587
5yve	6.48	6.608509
5huy	5.03	7.0382843
5iee	4.94	5.0723124
6hvj	7.55	8.0512085
5hdu	9.0	8.693802
5z68	5.89	5.5186944
5l6h	6.62	6.4187927
5l26	5.35	4.5698442
5svi	5.17	5.5901966
5n9n	9.39	7.5248404
5qaw	3.4	4.9727287
4yyt	6.38	6.850147
5cxi	6.55	7.3683863
5nt0	6.55	7.072275
5z9e	3.48	4.922755
5kyk	5.8	7.1727753
5ye7	5.46	6.722028
5vfm	3.82	4.018969
5q0z	5.85	8.653718
5c1x	5.75	6.7230377
2mwy	6.82	7.0665283
5naw	7.3	7.2207417
5evd	5.0	6.252018
6mjf	5.16	5.6695156
5vo2	6.81	6.8744497
6hti	7.01	7.3187027
5ux4	7.05	8.121471
5gu4	5.47	5.6485186
6b3e	6.99	7.62506
5g1c	6.85	7.788689
5v35	6.96	5.52506
5lkr	5.48	5.2975955
5kpl	6.29	5.9207764
6cd9	4.42	5.5374537
6c5t	6.97	6.4419274
6bl1	6.96	7.14093
5oul	3.3	5.5432734
6bgu	6.28	6.955867
2n27	6.55	5.00389
5om9	4.25	4.7241254
5yc3	4.85	5.577493
5j5x	11.02	8.305309
6gfz	5.51	5.3396926
6dil	8.12	10.131725
5orr	3.77	3.7608478
5vt4	4.35	4.653784
6csq	6.39	6.982188
6bfn	8.03	6.829374
6euw	7.77	8.423872
5ka3	4.59	5.093787
5m5q	7.05	6.376416
5gsw	5.94	7.0323353
5w4s	4.03	6.80368
6e8m	6.28	5.1428995
5bqg	4.76	4.600766
5ji6	7.96	6.394278
5jsm	6.59	12.006337
5l98	3.31	4.664964
5im3	5.82	4.9449797
5t4f	8.0	7.914937
5wtt	6.6	5.843583
6euv	8.62	4.6886425
5aaa	9.42	9.063963
6gih	4.36	5.731097
5gs9	5.26	4.378242
5j6a	7.77	6.819243
5du4	5.25	5.1694827
6mvu	2.89	3.26361
5kr1	9.49	8.974063
6gl8	8.61	7.1057653
3egk	4.66	6.7124157
5q0v	7.69	6.9978676
5y5n	5.76	7.06234
6fmk	4.67	4.9834185
5uwk	8.64	9.383991
5duw	3.29	2.4629135
5h1t	3.8	3.8491683
4j5d	5.96	5.6035924
5lc0	6.7	6.977995
5ia5	7.6	7.8197994
5myl	5.0	6.815365
5wg7	4.7	4.5797987
6f1j	4.62	4.132621
6g9j	8.39	8.605935
5yp5	4.6	8.443598
5k5n	8.05	7.30667
5a0a	7.7	7.173024
5hpm	7.13	5.5221987
2n0w	6.15	5.355582
5tpg	7.85	9.3377695
5dxt	9.7	7.334367
5msb	7.46	7.921423
5eb2	1.11	3.9925442
5eq1	4.68	3.9609995
5enf	3.57	3.518923
5j9f	7.23	6.169791
5ef8	8.85	7.877867
4zyq	8.01	6.79584
6dvo	7.22	7.9674444
5y80	8.79	7.764763
5zo8	8.2	7.352618
5eg4	7.68	6.586533
5itd	6.58	9.429678
4yec	7.6	6.133238
5ehe	8.32	8.457866
5ew9	11.0	8.129801
5ivn	8.85	7.2590694
5ork	3.63	5.75311
6baw	5.38	7.4024925
6cco	7.29	5.806949
5llm	5.35	6.881982
6mj7	2.82	3.3299997
5ia4	7.28	8.617506
4zsl	5.0	5.099206
6bsk	6.92	7.978671
5flo	3.15	4.238516
5ul1	6.64	6.985858
5tex	6.4	7.22248
5km3	4.6	4.04738
5fe6	2.16	4.2538233
5k0f	6.07	6.5620985
5orz	3.36	4.491106
6gzd	8.01	8.242674
5ia3	7.34	7.4895644
5v8h	4.11	5.6937923
5pzm	5.96	8.029348
5hz6	7.8	6.9819307
6bnk	6.99	7.371435
6b41	8.48	7.519866
5lmk	7.43	6.982078
5dqf	3.6	5.276929
5h9q	4.42	5.0650167
5fao	7.96	8.083519
5t54	9.06	3.7588522
5ufo	7.43	8.757418
5kdf	3.27	4.7064347
5hls	7.41	6.58162
5ur1	8.97	8.145319
5vrp	8.89	7.614152
5jgd	7.96	7.963988
5l01	7.48	8.710512
6fby	5.03	6.6682024
5kzq	8.28	6.098693
5nkb	9.12	8.313171
5vjn	5.06	4.142562
5yco	4.59	5.2315474
5u2f	6.71	5.778591
5w5s	7.77	6.1126795
4z7o	5.04	5.0333147
6eab	6.37	8.37412
5o91	6.46	7.749978
5web	8.0	6.4210896
4zcs	4.33	6.028407
5i0b	5.06	5.2635393
5i2z	7.14	7.541433
6c28	4.17	5.868844
5nxi	6.66	7.3427773
5tb6	5.82	5.114416
5yc1	4.34	6.2194304
5u5k	4.02	5.2511168
6f9u	5.13	7.160401
6ce2	6.3	7.8796554
6cbh	6.29	6.3716393
5j18	9.15	5.2460327
5dx3	7.41	5.963292
6ma4	7.35	7.360409
5i25	3.49	4.932643
5cs6	3.2	5.584857
6hqy	6.44	6.1067815
5ho7	4.77	6.396431
5h9r	6.08	5.458564
5ntt	5.75	7.0983925
5y6k	6.07	4.461005
5q0i	4.25	7.220736
5a5d	8.0	3.8349705
5dtk	4.3	4.9994907
6gxw	3.36	7.194553
5d3s	5.89	6.459378
6b1e	7.47	8.033544
6fh6	3.0	4.5475063
6c7e	8.55	7.463619
5fqr	7.59	7.9393187
6f6r	8.25	7.4779396
5elv	6.8	6.4476013
5he7	8.3	7.8062563
5wg4	7.0	7.7210116
5his	4.71	4.6213126
5zmq	4.74	6.122904
5i83	5.39	6.33789
6hx5	5.66	4.034674
4z0u	5.7	5.8462467
5oq6	7.56	7.91933
4pl6	3.1	4.979039
6afg	4.86	3.8261418
5dtm	4.3	5.7146835
4qms	5.13	6.577005
5lax	5.4	6.319088
6f34	4.94	5.534585
5m25	8.19	6.599902
5zc5	7.06	6.7985497
5tco	8.19	8.342304
6axq	4.0	3.7004497
5jq7	4.8	5.971927
5mnr	5.46	7.069442
5nho	9.52	8.809299
5svx	6.19	5.377691
5ts0	7.8	6.5121403
4r6e	7.78	8.298031
5twl	7.98	8.854504
6dgt	7.38	9.665468
6bh0	6.66	7.803875
5u5h	5.89	7.0034513
5a3n	7.72	5.9194813
5a1f	4.61	4.9447203
5w0f	7.8	6.521813
5dtw	5.46	7.2019014
5qa9	3.64	4.084609
6axl	7.11	4.5392647
6mv3	3.33	5.788193
5vp9	8.99	8.677935
5ix1	6.31	5.592152
5n4t	5.97	5.4503164
5wzv	6.68	6.5850163
4zy1	8.14	7.1464977
6afi	6.2	4.1724863
6ckc	8.22	6.770268
5h6v	6.68	6.0412703
6h33	9.22	7.891094
5ewj	6.89	5.9805403
5ku3	4.89	5.2241707
5kab	4.68	4.5226326
5hyq	6.82	7.2638893
6bh3	4.92	6.727796
5f5z	7.07	6.608089
5xij	7.3	5.7972126
6g22	7.56	5.732042
6ej3	5.93	7.148945
4zam	7.96	9.640176
5zaj	7.38	6.002801
5i1q	7.92	5.802142
5jpt	4.6	5.940853
4yx4	5.97	6.318515
5dp5	4.73	5.8658285
5jt2	7.47	11.194785
6dh6	9.93	9.649012
6gbx	7.7	7.175352
5glu	4.02	3.0799437
5lsh	3.39	4.3296647
5yto	4.48	4.6703396
6f2n	6.7	6.2923117
5owf	5.8	6.2853947
5mkr	4.77	5.379832
6es0	5.65	8.850455
5kbq	7.0	8.22402
6g0q	4.61	5.2480917
5yvt	3.96	4.976232
6br3	8.72	8.160334
5x4m	2.92	2.3274841
5ef7	9.0	5.63399
6asz	4.72	5.0714445
5mql	5.85	7.083857
5wic	4.64	2.695019
6fgq	7.85	8.08168
6f05	4.47	4.6164618
5jlz	5.82	5.378874
5dg6	5.07	7.4162455
5a3t	8.4	5.9978585
5uov	10.6	11.1913395
5lny	7.38	6.8682585
5gtr	7.17	5.81595
6h7l	8.97	6.493493
5g3m	5.66	4.9197226
6ee2	6.71	7.752022
5cgv	6.47	7.08698
5jnl	6.57	7.6751633
5gty	7.72	7.7465067
6fni	8.22	8.912554
5wa8	6.23	5.381483
5os2	2.74	4.471184
6chh	5.57	8.034983
6h38	8.11	8.588901
5w5j	5.82	6.4262094
5d1n	5.57	4.9060555
5z95	6.55	5.6833587
5ads	5.67	7.683464
5dp9	6.08	6.833507
6e4w	6.7	6.1787014
5t8q	4.16	5.4831653
5m9w	2.24	5.6619387
6dj2	8.12	10.406271
5wzr	7.29	4.6002645
5vcz	6.35	8.517083
5g3n	7.92	7.231575
6g4z	9.77	8.163705
5vd1	6.0	8.11451
5wzw	5.91	5.8440046
6an1	5.35	6.1805654
5qb0	3.8	3.2015526
6dcy	5.46	5.0444183
6fnf	7.89	9.189534
5x27	9.4	7.909473
6g47	2.18	3.9861927
6aud	6.22	7.794098
5yea	8.3	7.0084124
5ygf	6.21	7.3497915
5etm	5.41	5.0883665
6g85	5.21	5.0693126
5a3w	5.82	5.8059754
5nkn	9.92	6.6379538
5d45	6.92	7.371809
5z7j	6.6	6.9424353
5fyq	5.89	5.7398577
6q73	6.9	7.2670226
6g33	8.15	5.3596754
5f20	7.52	7.771017
5vnd	6.49	8.891872
5hvt	7.26	5.615734
5kzi	10.0	9.375706
5w73	6.3	7.073493
5toz	9.46	6.201918
5nya	6.38	6.5034533
5hmy	6.3	5.589135
5lub	6.15	3.1758177
5k32	8.8	7.6037207
5o4s	5.47	6.3930078
4y5i	3.52	5.308797
5fat	6.96	6.9815745
5tfx	7.22	8.039862
5hmk	7.4	6.787587
6gjy	3.0	3.468902
5hln	11.52	8.290555
5fso	6.09	3.6413913
5e2k	8.03	7.5387816
6afj	6.28	4.877391
6gnm	4.26	5.5942345
5y8c	6.8	5.375946
5aqt	3.51	4.327359
5icy	5.06	5.479292
5w0e	9.03	7.5653963
5u2e	6.56	6.1036725
5db1	7.66	8.00076
6b67	5.05	7.5151615
5ufi	8.4	7.3017406
6fu4	6.19	6.761486
5e3g	4.3	4.1774845
6hrq	7.09	7.8428555
4ui6	7.06	7.6707535
6css	7.6	6.5033216
5tt3	6.71	7.792304
5nin	7.12	7.4425955
5ov9	5.66	4.260129
5tol	7.48	6.8923626
5nwk	6.57	7.0363994
5oh4	4.55	4.4708385
5t19	4.49	4.972054
4v0i	6.33	7.151499
5edd	5.24	4.8639226
5llp	9.24	8.682127
6biv	6.52	5.830063
5ows	8.0	7.320548
5j31	6.51	6.321313
5f04	4.0	6.3592396
5ug9	8.1	8.037965
6b7b	2.89	3.739962
4ux9	5.1	5.602548
5gsa	7.09	7.1928196
5ut6	4.24	5.396002
5ogk	5.11	4.8827314
5dhq	5.7	5.286788
6cyc	7.85	6.101191
6bu0	5.96	6.4401383
6cmj	8.3	8.232782
5ivj	7.34	7.77231
5f4p	7.33	6.6067367
6g34	8.24	6.176075
5ttg	7.34	6.3635454
5edu	8.66	6.7920365
5i13	5.08	5.5534325
5o07	7.47	7.2775497
5f1l	7.68	7.2731404
5wlv	8.52	7.245393
6fel	6.4	5.276268
6er3	3.24	3.4371595
4y4g	2.0	3.8279207
5jzs	3.27	4.573152
5k13	8.74	8.379043
5ytu	4.92	4.159349
5dw2	5.84	4.0604405
5mk3	4.05	5.444267
5tur	6.05	7.143429
5vqe	1.49	5.457599
5f02	7.44	8.335709
5tzz	7.85	7.825732
5qaa	3.91	3.548068
5cu4	6.49	7.4106264
6eiz	6.22	6.6084175
4zfi	6.3	6.149976
5uch	6.01	7.1142645
5aqk	3.65	6.4237165
6mim	5.7	4.7500668
5nw7	5.77	5.658471
6e4a	7.36	6.5898604
5u6j	7.64	6.577073
5w44	6.44	6.598473
5nqe	6.15	6.9973793
4yk6	5.7	6.783025
4muf	6.34	6.297312
6h7n	8.46	5.989538
6ge7	6.06	6.6166053
4yhz	7.96	6.1820207
6b8u	9.7	8.393742
6bhe	4.62	6.3737726
5bqi	9.05	6.097225
6fi1	2.15	3.453691
5llg	11.13	8.223618
5a9u	10.1	10.375757
6dh0	10.59	9.856343
5jap	6.64	6.0908833
5h5q	5.74	5.4215593
4und	8.96	8.36475
6bvb	6.71	5.974052
5ke0	9.7	8.11818
5hn0	3.7	4.545381
5vb7	6.72	7.946749
4wcf	4.28	4.6964903
4y3y	2.35	4.1241174
5jhk	4.64	3.6504788
6g4y	8.82	7.6383905
5uiu	9.7	7.7568665
6gnr	5.44	5.7221956
6fod	8.15	8.259384
5y1u	5.12	5.9183435
5i0l	7.74	7.195379
6e2m	5.66	6.961782
5qik	7.66	8.939566
6h8s	4.42	3.8289146
5sxm	8.54	6.4124393
5nme	7.09	5.394021
5w5o	8.1	7.8440228
6ezg	7.69	8.307729
6bbv	6.1	7.7487316
6g35	7.76	6.1351643
5hd0	8.4	8.859367
6b2c	7.03	6.6034465
6d1m	8.2	8.075425
5ksx	5.43	5.692697
5m4i	7.89	7.7696085
5fnq	3.0	3.467217
6hke	7.68	3.5329137
5f61	7.46	6.5969224
4u68	4.31	5.0306497
6er4	2.77	4.013342
5y0x	5.11	5.8877573
5eud	6.82	7.5699034
6cwh	7.54	5.469331
5usf	9.16	6.7626505
5j5t	6.96	6.664178
5jq5	5.63	7.5020456
4z0f	5.77	6.386402
5yft	5.0	4.7762733
5z89	6.71	5.3759584
6g91	5.49	4.6207857
6hu2	5.9	6.096483
5ou3	6.21	6.961109
5jq8	5.7	7.751709
5ya5	6.72	8.0222435
5izj	11.52	7.2194247
5he1	6.55	7.669532
5ldp	4.17	4.633959
5wxp	3.35	6.5405636
5ih6	5.6	6.5491157
5mnc	1.31	2.9957929
5fsy	5.89	5.7080874
6c7b	5.82	6.3068485
5i88	6.6	6.3035097
5ofx	3.96	2.8988996
5ey8	6.31	6.287222
6ax1	9.42	6.267292
5j9z	7.8	7.127591
5fsx	2.72	4.5356226
6g6z	6.66	5.6311197
6ej2	7.8	6.968895
5w1e	5.24	4.0388446
5ewa	4.82	5.754963
5ot9	4.07	6.807178
5uy8	8.3	7.8533173
5nps	5.89	6.7431273
5dtq	3.86	5.8189726
5uzj	6.78	6.7560463
6b7h	9.03	6.742493
5drc	5.98	5.48647
6b5a	7.94	8.1991415
5m44	7.4	5.2435684
6hlz	7.33	4.648133
5myo	10.53	6.580986
5n93	8.66	7.506381
4zt2	8.0	7.93869
5mrm	5.03	5.6771274
5eb3	1.45	4.500636
5iql	4.56	4.58912
6frf	7.4	6.283267
5vsb	5.12	6.5749693
5i58	6.92	6.7682834
5aab	9.06	8.922916
5g2n	7.03	8.866575
5hz5	7.07	7.4254417
6gon	5.67	6.505851
5laq	9.2	8.012575
4k1e	8.44	6.8561926
5y6d	7.26	6.1092296
5l8y	6.4	7.5892196
5jjr	7.8	6.6311455
5mwh	5.74	6.8425694
5nk7	6.33	7.6024594
5c7n	6.57	6.6571608
5lj1	4.5	6.752454
5o4y	8.15	7.651536
6b7f	3.87	5.172865
6glb	6.89	8.119001
2n14	5.33	5.6637526
5vlk	5.26	6.4106774
5y5t	6.68	7.7860126
5zk3	8.74	6.849715
5dnu	4.11	4.6304064
6db4	7.31	8.154482
5ufp	7.37	7.5275846
5thi	3.61	3.860561
5y8w	6.64	4.8858423
5lmb	7.8	7.4310846
5a6a	7.22	5.8792286
5yij	3.42	6.053937
5xyz	8.1	6.5578427
5igl	7.37	6.5939856
5tp0	5.44	4.237623
5dex	7.65	4.9987507
5vee	6.11	8.129025
5etf	3.79	5.8331914
6f8g	4.18	5.0123034
6g2a	3.79	7.0560718
5nq5	5.0	7.1124077
5w14	7.34	7.6219316
6fug	4.3	6.5725026
5usq	7.0	8.592752
4ui4	7.35	7.252151
5vwk	5.48	5.776001
6dqa	6.44	6.7221966
5l4e	4.61	4.7897034
5doh	7.49	7.768244
5tzy	8.7	7.489798
6e4f	9.07	8.459483
5j74	8.72	6.743068
6acb	9.41	9.002103
5kks	8.7	8.217386
5t2b	8.3	7.731447
5etn	5.37	5.1706715
5td2	8.66	7.7689924
5yqn	4.03	8.246693
5one	7.28	8.62253
5eqq	8.17	7.975371
5kap	4.23	4.464691
5b25	10.24	9.226705
5n69	6.54	7.8229027
5umx	5.96	6.259409
5kj0	6.89	6.93242
5o4f	6.68	6.4306803
6cjw	5.74	4.877657
5n8j	5.54	5.741373
6dcz	7.17	4.8186836
6evr	8.06	7.271701
4xwk	4.63	5.5303345
5wfz	8.0	6.4692926
5nzo	2.24	3.7293668
5fl0	6.46	6.405722
6ep4	5.35	4.9511805
5huw	6.23	6.858698
6dif	10.72	10.22562
5f94	8.47	7.0603867
5u0f	5.47	5.313882
5unp	10.02	7.7432575
5d29	7.01	6.583655
5nka	5.46	7.2976665
5gnk	8.28	7.2138414
6dh3	11.3	10.227425
5mih	4.19	5.8544855
5u6d	8.59	7.0148506
5hu1	8.66	8.305584
5ftg	6.15	6.3846545
5twh	6.55	4.8026476
5uir	7.14	7.1467843
5vm0	8.8	6.4852486
5fsl	4.62	4.421871
6g1v	7.23	7.581311
5bnm	4.82	5.7454453
5el9	7.64	6.7663193
6bmx	4.72	6.2131414
5nee	10.7	8.266796
5i9y	8.55	8.144909
5l2s	7.08	8.837761
5th7	5.16	8.435883
6emu	5.03	6.0425925
4ysi	5.7	5.9998016
4uff	7.96	7.5605702
6g46	3.73	5.845278
5qim	11.22	7.8167524
5kq5	8.05	8.85896
6ds0	8.66	7.970493
6bm5	5.84	4.362324
5fqt	6.8	7.4300594
5n0d	8.48	8.13139
5adt	5.65	7.340411
4zx8	7.1	6.589802
5kz0	7.66	8.433382
6g1w	8.14	9.789623
5cj6	8.69	7.503917
6f8t	5.15	6.375719
5xpn	6.99	9.77737
5sy2	4.96	6.603747
6g92	4.12	4.3356466
5yjf	5.74	5.365445
5he2	6.89	7.6995783
5mk9	4.42	4.757738
5emb	5.2	5.28623
5xo7	6.36	7.6872263
6ela	7.59	8.15318
5xag	5.46	7.0788546
5ant	6.36	6.930194
5d7x	4.82	5.3650546
4x2i	6.46	7.108265
4zcw	7.37	8.856594
5dry	7.7	7.4633536
5nz2	5.03	4.866641
5jzb	3.39	5.1690044
5qa5	3.52	3.8179872
6dkg	8.59	7.3456783
5wbf	3.81	3.0314975
5kkr	6.92	7.0939603
5xyx	4.84	5.2868843
5nk3	7.42	7.5469527
4uuh	7.77	7.8854795
6f55	4.16	3.7721632
5wlo	10.82	10.053686
5u0g	4.58	5.523041
5a6k	5.95	5.8080883
5enj	2.3	4.4118385
5f3g	6.9	7.8900776
5tkk	8.28	7.365794
5vqz	6.39	9.051456
5eek	9.1	7.9164433
5ktu	6.21	5.3429623
5qar	3.77	4.728509
5acb	6.8	7.900675
5ofu	4.2	4.9275074
5jyo	8.52	6.368002
6cck	7.43	7.589719
5gvm	6.73	7.7270184
5km2	4.41	4.7554317
6eqm	7.96	7.5676036
5o3q	5.68	4.4454637
5hda	5.13	5.103594
5wgp	5.62	5.6490955
5j27	6.74	7.434719
5mte	6.78	7.277448
5o9p	5.09	6.2373037
5n34	4.63	6.2659545
5a3q	8.6	7.6180506
5d0r	6.37	6.485092
6bhv	5.23	6.5419726
5ta4	7.62	6.3863053
5tl9	9.0	6.3119726
5yia	5.52	7.8770695
5nvx	7.05	6.0156937
5n7v	8.77	7.695471
5epn	8.66	8.908189
5xof	4.01	4.302685
5if6	7.23	7.1072736
6gjr	3.74	4.5877705
5l96	3.3	5.1372995
5tpx	6.55	7.2905574
6fil	5.85	7.701519
5dht	6.0	5.2598515
5evb	5.0	5.9209013
5t36	7.37	5.4428473
5d25	6.3	6.114172
6b96	7.84	6.3045425
5tbe	8.97	10.035336
5q1i	6.24	7.027547
5mod	3.52	4.521442
6bh8	5.12	6.108617
5a4q	5.54	4.504192
5ni8	7.7	7.9141397
6azl	4.93	5.6988225
6czv	6.64	6.360568
5b5o	5.72	6.0157185
6e83	4.54	3.930395
5myk	9.0	6.6691294
5o5f	4.3	5.8964653
5epk	5.74	5.8738656
5wp5	5.34	5.160756
5jy0	5.55	5.8104258
6fu5	7.5	8.230619
5q0p	7.41	7.4372187
5z99	6.88	4.2370844
6cn5	7.7	8.730951
6g93	7.96	8.389573
5w8i	6.82	5.233908
5sxk	4.7	2.2644954
5yjy	6.94	4.330797
5u4c	6.0	5.2168407
6ey7	4.3	4.9721684
5uig	7.95	6.700055
6aak	9.15	7.60327
6h7k	9.31	7.3412523
5jss	6.45	6.6367607
6g3o	9.24	7.1900935
5c87	3.7	3.7382398
4qmy	8.4	7.528025
5tg5	4.01	4.2268114
5h21	5.19	5.428215
5kx8	7.42	7.3238373
5u0y	6.08	5.177582
6evq	2.0	4.2931857
5eue	6.77	6.234621
5u7i	7.18	8.107448
6eil	5.55	5.970995
5hm0	6.36	5.7597294
5vcx	5.55	7.2104874
6g1u	5.61	6.4933777
5l17	9.3	8.02816
6bw2	7.68	7.0805883
5qax	3.8	4.1525044
2n9x	6.4	5.656463
5eob	9.62	8.216909
5moo	1.31	2.8694348
4zx3	7.19	5.042241
5uuu	7.74	7.182892
5v8j	5.57	5.6212335
6ayn	5.04	6.6293864
5hjb	5.68	4.885051
5ti6	4.68	5.3906126
5hvy	7.76	7.0662484
5uwj	5.7	5.863558
5hg7	8.4	7.6299553
5f37	5.77	4.8947144
5zz2	8.85	8.83206
5aa9	8.19	9.570869
5mwg	5.77	6.4370956
5orx	3.51	4.641675
5ty1	5.21	4.608073
6cz4	7.12	7.176956
5sz6	7.0	7.7544804
5kjk	7.92	7.957692
5tbm	7.31	7.359621
5izu	7.27	7.47599
6g8m	5.38	6.764868
6bbx	6.67	7.3455462
6bfa	9.0	7.523342
5ipc	4.89	5.8997393
5fbo	9.51	9.189587
5jmx	5.09	5.169048
6b5o	8.33	5.604931
5cu2	4.24	4.2327166
5g46	2.6	3.5885115
6fi5	5.52	7.31021
6cwi	7.54	5.501149
5fp0	7.77	7.707353
5x26	8.3	7.8177266
5h5r	6.21	5.738838
5tku	9.8	9.852264
6equ	6.38	8.087414
6do4	7.68	5.609662
5mes	6.47	6.525142
5nr8	6.76	9.234777
5xpl	7.7	9.977539
4r06	6.29	8.262832
5t8p	5.89	5.3557816
6f3g	7.16	6.9029093
5ne3	7.84	7.4091864
5uiq	4.26	3.7650766
5yy4	6.43	6.017515
6czi	6.25	6.872663
5jur	8.52	7.55769
5wii	4.49	2.3229904
5hi7	7.85	6.8889613
5vc3	7.11	8.260724
6h7y	9.46	8.534584
6cf6	5.24	5.3039675
5sz5	7.7	7.9274306
6dzq	7.37	5.352641
5v1b	7.47	6.551092
5ewz	6.34	5.4613733
5twx	7.52	6.233084
5w3i	5.8	5.5813303
6exs	3.44	5.179691
4py2	6.57	6.7105284
5t1m	5.82	6.3271837
5g57	8.4	8.3254795
5anw	8.52	7.091114
6eed	6.09	7.3524485
5vwi	4.84	5.5899115
5xs2	8.3	6.181182
5wle	5.72	5.7967978
5e28	7.91	7.270625
5ncy	9.4	7.277485
5wip	4.71	2.7141583
5h1v	4.0	5.179227
5tq5	7.23	8.550531
6bir	7.52	5.753598
4yh4	4.59	6.7917285
6di0	5.22	4.5693226
5tqs	5.86	6.4650955
5jfp	9.32	10.705315
5v40	5.8	7.1676908
5iyy	4.77	3.5801783
5i9i	7.3	8.396776
6c0n	8.37	9.498621
5y97	3.6	2.9670482
5lli	7.05	6.0991898
6eqx	10.47	6.848035
5m4u	4.89	7.0167303
5jv2	4.0	4.292946
5g5v	6.7	7.0512915
5hu9	7.62	7.8633003
5kva	5.14	6.0379095
5zzw	5.51	5.2964373
5m7t	5.41	6.745848
6ffn	8.22	7.052543
5e8z	5.91	8.189765
5usy	7.51	7.4453893
5vb5	6.46	7.794177
5a0b	8.3	6.9838743
5lwe	9.96	7.591053
6aam	8.32	7.748616
5fpi	4.14	5.2665863
6m8y	6.38	4.9492745
6dqb	6.49	7.1924434
5u9i	7.31	5.817998
5j0d	6.87	5.562973
5l8t	3.55	5.623789
5adq	5.7	7.8407507
5cst	6.96	4.779195
5nx2	8.49	10.004035
5x4p	5.03	2.2737937
5neb	7.77	6.897153
5v0n	7.17	8.021912
5u14	5.34	6.7588105
6ced	5.82	4.8549404
5kat	4.1	5.4050403
5t6f	5.8	6.936841
5ygd	7.27	6.219819
5t2y	5.66	5.8207703
5y62	1.74	4.571046
5he0	6.82	7.8160815
5j75	6.82	5.8913326
5uvc	8.21	6.016059
6b5m	12.0	6.677391
6b5q	8.24	8.599258
5y2f	5.15	5.2756124
5lyy	4.85	4.8560305
6cqz	9.64	4.1362486
5aan	4.15	5.3411922
5a09	8.46	7.224788
4lqg	8.89	9.508187
5wej	4.82	5.6670094
5tqe	6.72	8.338127
5v3y	6.72	7.1842284
5a3s	8.68	6.9076624
5yba	4.77	5.2724843
5q17	5.25	6.748022
5sz3	8.6	7.849884
5orh	4.39	3.9903305
5t8j	9.0	7.1427145
5qil	11.52	7.7536554
5x74	8.64	9.304771
5oqu	3.61	5.505784
5vse	5.97	7.1191754
5ivy	6.44	6.382629
6gi6	6.71	7.1203823
4m7x	4.8	5.5163174
5f3i	7.1	6.497504
5o22	8.0	6.118293
5uac	8.3	6.6333475
5lsx	5.92	7.55079
5xhz	6.49	4.075733
6c4g	8.3	8.266318
5lgn	5.54	6.4510465
6at0	4.04	5.061512
5llc	9.52	8.749006
6e9l	6.04	6.72229
5zz4	9.17	8.352629
[truncated: 2,359 more rows]
