# Supplementary material for: An electron-density point-cloud framework for robust protein-ligand interaction prediction
Source: Nat Commun. 2026 Jun 11;17:7424. doi: 10.1038/s41467-026-74196-5 (PMC13408660; doi:10.1038/s41467-026-74196-5)
Supplement: Supplementary file 5 — Source Data [file 41467_2026_74196_MOESM5_ESM.zip › Source Data_rev/figure4/e/angles=90/2013.csv]

key	true	pred
1ps3	2.28	6.2159414
3d4z	4.89	5.4615164
3ejr	8.57	8.075882
3l7b	2.4	3.0845573
3g2n	4.09	4.3559837
3ebp	5.91	5.3998966
2w66	4.05	4.5798264
2wca	5.6	6.211138
2vvn	7.3	6.2158
1gpk	5.37	5.8679276
1h23	8.35	8.431698
1e66	9.89	7.745134
3gnw	9.1	7.055208
3f3a	4.19	5.318309
3f3c	6.02	5.2493086
3f3e	7.7	7.1726317
2wbg	4.45	6.0200796
2j78	6.42	5.374589
2cet	8.02	8.148306
3udh	2.85	3.5455222
4djv	6.72	7.2497206
4gid	10.77	8.221214
1r5y	6.46	6.7436466
3ge7	8.7	8.262509
3e93	8.85	7.6316
1q8t	4.76	5.495346
1q8u	5.96	6.9737916
3ag9	8.05	7.6487746
2v00	3.66	3.935543
3pww	7.32	7.1623473
3uri	9.0	6.9485626
2hb1	3.8	4.5820227
2qbr	6.33	6.6373825
2qbp	8.4	7.471145
3fcq	2.77	4.180273
4tmn	10.17	7.5108843
3pxf	4.43	4.820637
2xnb	6.83	7.913457
2fvd	8.52	7.0810165
3ivg	4.3	6.512574
3coy	6.02	6.365529
3mss	4.66	5.2567854
3k5v	6.3	6.191397
2v7a	8.3	7.6490355
2brb	4.86	5.581087
3jvs	6.54	5.359849
1nvq	8.25	8.433168
3acw	4.76	6.051537
2zcr	6.87	6.570983
2zcq	8.82	6.8435965
1bcu	3.28	3.8298583
1oyt	7.24	6.713106
3utu	10.92	9.910767
3u9q	4.38	4.664161
2yfe	6.63	6.6809597
2p4y	9.0	8.126772
3uo4	6.52	7.47637
2wtv	8.74	8.660376
3myg	10.7	8.251089
3kgp	2.57	2.5236356
1o5b	5.77	6.1349974
1sqa	9.21	8.163938
3kwa	4.08	4.171916
2weg	6.5	6.7968106
3dd0	9.0	9.189364
2xdl	3.1	5.8376827
1yc1	6.17	7.4809237
2yki	9.46	6.886573
1p1q	4.89	7.358571
3g2z	2.36	3.6561198
4de2	4.12	5.201927
4de1	5.96	5.2626343
1vso	4.72	6.147145
3gbb	6.9	7.1636696
3fv1	9.3	8.955216
2y5h	5.79	7.141126
2xbv	8.43	8.622204
1mq6	11.15	8.988398
1uto	2.27	2.395431
3gy4	5.1	4.546893
1o3f	7.96	7.505915
2yge	5.06	5.858287
2iwx	6.68	5.7854004
2vw5	8.52	6.472251
2ymd	3.16	6.4488688
2xys	7.42	6.98782
2x00	11.33	9.257791
3ozt	4.13	6.3358154
3oe5	6.88	6.757467
3nw9	9.0	7.4712954
3n7a	3.7	4.1557455
3n86	5.64	5.5190387
2xb8	7.59	6.9431047
3ao4	2.07	3.6251743
3zsx	3.28	3.2176402
3zso	5.12	4.0480957
3ueu	5.24	5.7982397
3uex	6.92	6.69903
3lka	2.82	5.538938
3ehy	5.85	7.033325
3dxg	2.4	3.0491962
1w4o	5.22	4.084034
1u1b	7.8	6.045958
1a30	4.3	6.30958
1z95	7.12	9.194012
3b68	8.4	9.379605
3g0w	9.52	8.592588
