# Supplementary material for: An electron-density point-cloud framework for robust protein-ligand interaction prediction
Source: Nat Commun. 2026 Jun 11;17:7424. doi: 10.1038/s41467-026-74196-5 (PMC13408660; doi:10.1038/s41467-026-74196-5)
Supplement: Supplementary file 5 — Source Data [file 41467_2026_74196_MOESM5_ESM.zip › Source Data_rev/figure4/e/angles=90/2016.csv]

key	true	pred
4llx	2.89	3.7527277
5c28	5.66	5.1980658
3uuo	7.96	6.948207
3ui7	9.0	7.4021177
5c2h	11.09	9.337206
2v00	3.66	3.9271374
3wz8	5.82	5.2396183
3pww	7.32	7.118686
3prs	7.82	8.72802
3uri	9.0	6.941579
4m0z	5.19	6.3580403
4m0y	6.46	6.1351185
3qgy	7.8	7.21387
4qd6	8.64	7.524584
4rfm	10.05	8.389271
4cr9	4.1	4.1689234
4cra	7.22	7.037383
4x6p	8.3	9.141754
4crc	8.72	8.494282
4ty7	9.52	7.8669825
5aba	2.98	4.4308214
5a7b	3.57	4.970148
4agn	3.97	4.5816
4agp	4.69	4.892708
4agq	5.01	5.753978
3bgz	6.26	6.6057806
3jya	6.89	6.214654
2c3i	7.6	7.249748
4k18	8.96	7.78277
5dwr	11.22	10.511664
3mss	4.66	5.2606525
3k5v	6.3	6.177617
3pyy	6.86	6.250207
2v7a	8.3	7.634181
4twp	10.0	7.3719587
3wtj	6.53	7.208603
3zdg	7.1	5.7609277
3u8k	8.66	6.441246
4qac	9.4	9.431213
3u8n	10.17	8.155537
1a30	4.3	6.2887053
2qnq	6.11	6.324883
1g2k	7.96	7.7837563
1eby	9.7	8.958757
3o9i	11.82	11.609937
4lzs	4.8	4.847131
3u5j	5.61	6.17857
4wiv	6.26	5.9212317
4ogj	6.79	5.535972
3p5o	7.3	7.0482116
1ps3	2.28	6.2328734
3dx1	3.58	6.03938
3d4z	4.89	5.4332905
3dx2	6.82	7.074849
3ejr	8.57	8.1032295
3l7b	2.4	3.286611
4eky	3.52	4.6226587
3g2n	4.09	4.362962
3syr	5.1	4.3728037
3ebp	5.91	5.3968735
2w66	4.05	4.5722466
2w4x	4.85	4.1363316
2wca	5.6	6.213804
2xj7	6.66	5.356244
2vvn	7.3	6.210989
3aru	3.22	4.362146
3arv	5.64	5.926034
3ary	6.0	5.5115414
3arq	6.4	6.7300196
3arp	7.15	6.4943995
4ih5	4.11	5.373731
4ih7	5.24	5.5682063
3cj4	6.51	5.5402403
4eo8	8.15	8.426755
3gnw	9.1	7.0806923
1gpk	5.37	5.8480573
1gpn	6.48	7.485318
1h23	8.35	8.269802
1h22	9.1	7.458931
1e66	9.89	7.738354
3f3a	4.19	5.2576704
3f3c	6.02	5.236428
4mme	6.5	6.60704
3f3d	7.16	6.0955973
3f3e	7.7	7.178184
2wbg	4.45	5.992481
2cbv	5.48	5.370908
2j78	6.42	5.3645277
2j7h	7.19	7.5584517
2cet	8.02	8.115996
3udh	2.85	3.574518
3rsx	4.41	4.839714
4djv	6.72	7.2447495
2vkm	8.74	8.6340275
4gid	10.77	8.196211
4jfs	5.27	6.111902
4j28	5.7	6.3931026
2wvt	6.12	5.7483335
2xii	7.2	8.7251625
4pcs	7.85	5.997916
3rr4	4.55	6.475355
1s38	5.15	6.218275
1r5y	6.46	6.7264414
3gc5	7.26	7.0898933
3ge7	8.7	8.25012
4dli	5.62	6.065838
2zb1	6.32	7.8456726
4f9w	6.94	6.7772264
3e92	8.0	8.37303
3e93	8.85	7.628386
4owm	2.96	3.9935367
3twp	3.92	4.496179
3r88	4.82	3.7029378
4gkm	5.17	5.471924
3qqs	5.82	5.1633663
3gv9	2.12	3.5815592
3gr2	2.52	3.6861951
4kz6	3.1	3.8099232
4jxs	4.74	4.391592
2r9w	5.1	5.0201926
2hb1	3.8	4.5856423
1bzc	4.92	6.02887
2qbr	6.33	6.621561
2qbq	7.44	6.7522235
2qbp	8.4	7.4425297
1q8t	4.76	5.5210385
1ydr	5.52	5.897759
1q8u	5.96	6.9731193
1ydt	7.32	6.0552835
3ag9	8.05	7.6026707
3fcq	2.77	4.185914
1z9g	5.64	5.799527
1qf1	7.32	6.3308244
5tmn	8.04	6.911124
4tmn	10.17	7.4988785
4ddk	2.29	3.2132144
4ddh	3.32	3.8897228
3ivg	4.3	6.5079527
3coz	5.57	6.032792
3coy	6.02	6.373276
3pxf	4.43	4.8211718
4eor	6.3	6.8391976
2xnb	6.83	7.9327
1pxn	7.15	6.996384
2fvd	8.52	7.0791273
4k77	6.63	5.6290874
4e5w	7.66	7.427416
4ivb	8.72	7.984652
4ivd	9.52	9.198406
4ivc	10.0	8.940378
4f09	6.7	7.4078703
4gfm	7.22	6.6911626
4hge	7.92	7.3206534
4e6q	8.36	6.780243
4jia	9.22	6.7343707
2brb	4.86	5.550906
2br1	5.14	6.3186445
3jvr	5.72	4.6613426
3jvs	6.54	5.372933
1nvq	8.25	8.449039
3acw	4.76	6.047714
4ea2	6.44	6.855633
2zcr	6.87	6.583788
2zy1	7.4	6.0750895
2zcq	8.82	6.8346815
1bcu	3.28	3.843921
3bv9	5.36	6.6598105
1oyt	7.24	6.723796
2zda	8.4	7.3464065
3utu	10.92	9.898909
3u9q	4.38	4.6640654
2yfe	6.63	6.680891
3fur	8.0	7.325492
3b1m	8.48	5.8534255
2p4y	9.0	8.161364
3uo4	6.52	7.482542
3up2	7.4	7.4446187
3e5a	8.23	7.2205963
2wtv	8.74	8.661861
3myg	10.7	8.246809
3kgp	2.57	2.543658
1c5z	4.01	4.2127876
1o5b	5.77	6.1439543
1owh	7.4	6.7515173
1sqa	9.21	8.147255
4jsz	2.3	5.3143196
3kwa	4.08	4.158965
2weg	6.5	6.8163176
3ryj	7.8	7.601841
3dd0	9.0	9.204625
2xdl	3.1	5.837325
3b27	5.16	6.918701
1yc1	6.17	7.4903646
3rlr	7.52	8.192666
2yki	9.46	6.902695
1z95	7.12	9.15531
3b68	8.4	9.391615
3b5r	8.77	9.639175
3b65	9.27	8.778679
3g0w	9.52	8.605784
4u4s	2.92	4.9768934
1p1q	4.89	7.1576777
1syi	5.44	7.388929
1p1n	6.8	6.139926
2al5	8.4	7.233506
3g2z	2.36	3.5872316
3g31	2.89	3.4224415
4de2	4.12	5.184984
4de3	5.52	4.7840786
4de1	5.96	5.2837367
1vso	4.72	6.1645985
4dld	5.82	6.9504538
3gbb	6.9	7.1614723
3fv2	8.11	7.7110815
3fv1	9.3	8.957842
4mgd	4.69	6.417161
2qe4	7.96	7.4032407
1qkt	9.04	8.373557
2pog	9.54	7.601407
2p15	10.3	9.063127
2y5h	5.79	7.171666
1lpg	7.09	8.064647
2xbv	8.43	8.633287
1z6e	9.72	8.429659
1mq6	11.15	9.011819
1nc3	5.0	6.5760984
1nc1	6.12	8.279945
1y6r	10.11	9.917385
4f2w	11.3	11.187722
4f3c	11.82	11.4799595
1uto	2.27	2.4061515
4abg	3.57	4.137121
3gy4	5.1	4.555249
1k1i	6.58	7.0488796
1o3f	7.96	7.5151005
2yge	5.06	5.902341
2fxs	6.06	6.136529
2iwx	6.68	5.795123
2wer	7.05	7.387161
2vw5	8.52	6.4951153
4kzq	6.1	6.3755016
4kzu	6.5	6.857483
4j21	7.41	7.279952
4j3l	7.8	7.8016486
3kr8	8.1	7.701548
2ymd	3.16	6.4620523
2wnc	6.32	6.247345
2xys	7.42	6.9950423
2wn9	8.52	6.1042976
2x00	11.33	9.274728
3ozt	4.13	6.3402653
3ozs	5.33	7.1755366
3oe5	6.88	6.761629
3oe4	7.47	6.2909513
3nw9	9.0	7.4474387
3ao4	2.07	3.6221476
3zt2	2.84	3.199193
3zsx	3.28	3.233344
4cig	3.67	4.6886244
3zso	5.12	4.0408273
3n7a	3.7	4.1418715
4ciw	4.82	4.9596643
3n86	5.64	5.528989
3n76	6.85	5.4669847
2xb8	7.59	6.9559174
4bkt	3.62	3.277477
4w9c	4.65	4.6621428
4w9l	5.02	6.081586
4w9i	5.96	5.698683
4w9h	6.73	5.440185
3nq9	4.03	5.025821
3ueu	5.24	5.796678
3uev	5.89	5.9913025
3uew	6.31	6.7747364
3uex	6.92	6.6896772
3lka	2.82	5.5442977
3ehy	5.85	7.0116367
3tsk	7.17	8.298822
3nx7	8.1	7.807356
4gr0	9.55	8.513493
3dxg	2.4	3.0389533
3d6q	3.76	3.3514814
1w4o	5.22	4.08887
1o0h	5.92	5.210866
1u1b	7.8	6.0231204
