# Supplementary material for: An electron-density point-cloud framework for robust protein-ligand interaction prediction
Source: Nat Commun. 2026 Jun 11;17:7424. doi: 10.1038/s41467-026-74196-5 (PMC13408660; doi:10.1038/s41467-026-74196-5)
Supplement: Supplementary file 5 — Source Data [file 41467_2026_74196_MOESM5_ESM.zip › Source Data_rev/figure4/e/angles=90/2019.csv]

key	true	pred
4nxr	4.34	5.484565
5es1	8.34	8.641851
6aom	6.2	6.695574
6eeo	6.43	7.0410395
5w7i	4.95	5.636498
5fe9	4.68	5.220816
6bdy	5.69	4.4423294
6d6t	8.21	5.6490016
4z16	8.32	7.78395
5j1x	5.52	3.504125
5m4k	5.66	5.5044756
5l8c	7.0	6.6067586
5aqo	2.85	3.0514245
5aqu	2.98	5.0457373
5ixf	5.52	5.7147713
5mts	7.15	6.468752
5i2r	7.72	7.9519053
5fap	8.0	7.4945183
5t7s	4.1	3.456614
5x62	6.42	6.248437
5hbs	7.73	6.8413744
5dhp	3.85	4.589536
6fap	2.15	3.0428615
4z5w	5.81	6.565773
5mlj	8.85	6.954395
6dge	6.72	4.9382334
5ho8	5.96	6.650196
5os8	3.98	4.690118
6dh5	11.3	11.137014
6g38	6.62	5.141391
6guh	7.59	8.055229
5cqx	5.33	8.38928
4xg7	7.49	8.104086
6ap7	5.34	7.163704
5yji	5.3	4.995881
5itp	5.0	6.402197
5vil	8.82	8.345082
5ofv	1.58	4.8726363
6cd8	4.71	5.449011
5o1h	4.85	4.817402
5ni5	8.05	7.7351046
5npf	4.24	3.1527903
6fa5	6.75	5.940135
5nra	6.91	9.521662
5lcj	6.64	6.502598
5ml3	9.69	9.438712
5fut	6.45	6.5238338
6ecz	6.57	7.6628413
5k03	4.74	4.5550327
6cho	6.78	7.2382455
6hf5	5.17	5.0560017
5elw	7.85	7.36245
5tg7	4.53	4.246002
5m4f	7.89	6.7449017
6b7d	4.28	4.216445
5x79	4.92	5.777607
5nze	6.39	7.908875
5sz0	9.1	7.7102575
5d6e	4.3	7.99785
5trs	8.0	6.60301
5ipj	8.89	8.68178
5g43	3.7	4.4120483
5h63	5.92	5.710167
6eol	7.43	5.78366
5uv5	7.7	5.8808637
5om2	4.06	6.4607525
5faq	5.28	8.516778
5ezx	7.06	6.448546
5z4h	3.02	6.5284653
5u13	5.41	5.726602
5hvs	7.15	7.313673
5l7g	7.8	8.74638
5j7q	4.58	5.443409
5j5d	4.68	3.3665662
5fue	6.33	6.0335536
5unj	6.62	6.6686125
5unh	9.46	8.519698
5kbh	6.26	5.347225
6axp	5.07	5.8265963
6eiq	6.42	5.994684
5ey9	5.41	6.171128
5icv	5.62	6.446457
5t9u	7.6	7.774035
5t6g	5.96	6.8597646
5n24	8.92	7.3643904
5xxk	8.2	7.738205
5ekh	5.95	7.786357
5n3y	5.03	6.6893587
6f29	5.49	6.5513706
4zsj	5.64	5.5600157
6gzh	8.27	8.48119
6hmg	4.94	5.050766
5duf	5.74	5.8640156
5ofi	4.2	3.777063
5nhh	8.95	9.130228
5ylv	6.82	5.9180346
5kez	8.15	6.704761
5ntp	9.15	8.726617
5nfh	7.74	8.754791
5x5o	8.3	9.511887
5h1e	7.54	5.7497253
5ti3	4.36	5.341054
6bec	4.01	7.6001716
5myn	4.52	6.922416
5u4d	6.33	6.9642305
5nzf	4.03	6.809732
6epz	7.14	5.31236
5os7	3.69	6.8640575
5vij	7.61	5.9380107
5myv	7.51	6.5575466
5dh5	9.64	8.425917
6ghj	2.16	5.127228
5gmj	5.08	5.746015
6fhu	2.64	3.8081317
4ufu	8.0	7.5057755
5wf6	7.83	8.2675085
6h7b	7.48	6.506712
5xw6	4.91	6.3783712
5kly	7.21	5.483047
5yz7	4.75	5.8298073
5hor	8.22	6.4148455
6b1y	7.4	6.092297
5lpj	5.0	6.0777755
6hly	7.33	4.6596785
5vkm	3.55	4.504202
5yqw	7.51	6.840744
5f1x	6.11	6.6317463
4zyu	5.97	7.071328
6gh9	4.48	6.3020167
5f27	4.0	5.729007
5e3d	4.02	3.864252
5fow	4.03	5.222769
5jo0	7.3	7.5933933
5hkm	7.89	7.064043
5ekx	2.03	3.2951703
5v1d	6.7	5.393817
5a7j	5.2	3.9143283
5wvd	7.68	7.0259047
5m0d	6.09	9.341444
6fnt	4.68	6.2140846
5v8q	8.44	8.279257
4zx9	7.39	5.8692617
5axi	3.92	5.377188
5tho	7.64	6.6599493
5tdi	9.74	9.681613
5eyz	6.0	4.221964
5n1v	6.19	7.216193
6few	5.85	7.9519076
6iil	6.17	7.171133
5x9p	6.89	3.61629
5aqf	3.78	4.9385853
5wqc	8.96	6.5654116
5hn9	4.3	5.8040457
5u69	6.22	6.736171
6iik	4.91	6.952772
5j7s	7.3	7.0131
5mwp	7.5	7.262914
6eji	3.52	4.2351933
5sz4	9.7	7.4619727
5nyh	7.73	7.075283
5jsj	5.4	8.745197
5o4z	6.07	5.9208612
5f1v	6.85	4.4881086
5ye9	6.45	7.3845468
5t70	3.99	7.188778
5umw	4.23	5.991165
6ami	4.52	5.29418
5ksv	5.22	5.3231525
6aol	6.27	7.4620724
5iaw	4.81	5.6028414
5w10	6.62	5.8309536
6h7j	8.62	5.873042
5mwy	7.0	8.417412
5oxm	1.3	4.679962
5eiw	2.05	4.741559
5qah	3.84	4.0565977
5m4c	7.4	6.6598973
5t9w	5.59	8.147846
5fpk	3.55	4.4616632
5q10	5.2	7.9551163
5h1u	3.51	3.669355
5hva	7.07	4.686913
5j19	6.6	6.095024
5e8a	7.47	5.5009274
5fdg	6.37	6.563968
6g8n	5.84	6.620974
5tg6	4.55	4.8256097
5hyx	6.55	7.079575
6fuh	3.77	6.857832
5mo2	3.84	3.7332165
5g17	6.7	6.1244392
5hk9	6.54	6.8576145
5lwd	6.24	5.923452
5ztn	8.3	6.9248247
5wfc	4.9	6.4918156
5kpm	7.82	6.936564
5ty8	5.46	3.8350458
6am8	4.89	5.445424
5nw1	6.6	5.7730856
5vex	4.63	6.497404
5u9d	9.26	8.445615
5jmp	7.17	6.886582
5lgq	7.05	5.540049
5tkd	8.15	7.464454
5a4t	5.89	5.1529946
5kls	6.71	3.5790794
5d3j	5.24	6.435582
5i24	7.42	4.8999944
5j82	6.0	6.9899874
5ioz	4.96	5.477029
6e2n	7.9	8.164596
6f8w	4.64	7.457122
4ui7	7.36	7.197015
5jr2	7.57	7.3745017
6gmd	3.69	6.9078107
6bw5	8.25	6.2159424
5w6o	6.28	9.251019
5ecv	6.77	5.817922
5vl2	8.42	6.217607
5ouh	5.67	7.1342897
5f2r	4.28	6.641268
5x13	5.21	5.103929
5jog	8.24	6.5818405
5uf0	3.8	4.670821
5mqy	7.11	8.108282
5h13	4.94	7.59009
5nar	6.3	6.98559
5g1n	7.77	6.574063
5d26	6.09	6.409113
6cks	7.82	7.3645844
5n53	2.55	4.871626
5l9g	7.7	5.991377
5llo	9.4	7.9352593
6eqw	10.65	7.4660435
5iw0	7.22	7.3080173
5t2i	8.7	8.04201
5eol	9.52	8.233086
5q1f	7.14	8.052744
5vlp	6.08	6.3733463
5mme	5.85	5.713846
6biz	6.57	6.3139076
5uex	8.82	7.1553116
5fho	6.67	7.4631443
6bny	6.4	6.654722
5ho6	6.69	7.341747
5jc1	6.82	7.323439
5zia	6.52	7.2379427
6e99	6.0	7.079702
5eq0	5.92	5.499576
5f1h	7.85	7.588409
5y8z	6.21	5.413788
5icp	8.42	7.8267803
4ydf	5.1	6.5194263
5ewy	4.3	5.5379972
5gmp	9.1	7.1956997
6dud	6.59	8.285658
6d6u	8.21	5.313677
5hz8	6.4	6.6661344
5eie	7.64	7.372753
5t8o	6.51	6.0846834
5tr6	8.49	8.380243
5vja	6.59	5.819937
4muk	6.6	5.753378
6fim	5.85	7.9498796
5i3v	7.8	7.6341867
6eqv	6.62	7.5706472
6dh1	10.58	10.234526
6h5w	10.8	7.8282557
6b1x	7.4	8.370739
6emh	6.08	6.343915
5f3c	6.05	7.2298803
5nkk	5.0	4.111624
5ywy	7.23	6.531863
5v8p	4.99	4.690069
5kbg	6.11	5.2786937
5j4n	4.25	4.6341457
5tuo	6.49	5.127691
5qc4	6.82	6.434131
5mft	7.47	6.736005
6ap8	5.1	6.498804
6e0q	8.1	5.730895
5ody	8.4	5.826873
5t1k	6.28	6.76073
5uc4	6.46	8.378641
5qck	7.64	8.379656
6hjk	7.6	8.966178
5i8g	7.52	6.589443
6c0s	7.05	9.644409
5vc5	7.96	8.821215
5jf6	7.21	5.322861
5epp	4.16	4.85983
5y7w	7.7	6.090641
6f5u	3.54	6.513892
5k4x	6.42	3.9950166
5xvg	8.05	7.9322896
5nzq	2.03	3.0556936
5czm	8.32	8.977585
5mge	4.06	4.175484
6gg5	3.65	5.089098
5up0	6.34	7.455965
4rqi	4.91	6.878092
5y3n	7.1	7.659855
5fpp	4.0	4.656513
5idn	8.59	7.834898
6f6d	4.1	6.621499
5t6p	6.06	6.460452
5fbe	4.85	7.103223
5cin	7.74	7.5570407
5mxq	5.72	4.167817
5nn4	1.94	4.2236233
5iu7	8.96	8.321076
5up3	7.9	7.5526757
5o0b	4.18	4.503928
5jqb	2.22	6.307912
5mja	6.66	6.7991533
6eqp	5.96	5.259221
5ev8	5.22	6.748772
5qab	3.65	3.902999
5jf4	7.19	6.3970475
5o48	4.7	6.7926683
5k0t	5.78	7.5016975
5i7y	7.28	6.3480663
5tzx	7.28	8.477323
5heb	6.1	5.174032
5f5i	6.02	6.33455
5vgo	8.7	8.332314
5h7h	3.77	5.715915
5mnn	3.84	4.1275196
5zag	6.97	5.6501822
5ekj	6.0	6.523955
5ul5	6.97	6.219433
5iua	8.82	7.8010063
5za8	6.29	5.4778333
5ut0	5.88	6.8692217
5vdo	3.3	5.6380243
5gic	6.48	8.797093
5knu	5.55	5.101351
5g5f	5.28	3.7817914
5h8e	11.2	8.310107
5lyn	5.04	4.5150924
5fsb	2.22	3.1399648
6au9	5.96	5.638082
5yof	5.82	6.049559
4zsh	7.05	6.34151
6f90	6.0	5.8750014
5wyx	6.66	6.104082
5gjd	7.92	7.4840283
5olk	6.0	4.3774548
5e89	7.85	5.36477
3x1k	3.59	5.800865
5em3	3.7	4.311533
5ko5	4.57	3.283638
6dvn	7.85	6.549012
5oq7	6.49	6.4912252
5njx	4.15	4.5367737
5tg2	5.49	7.1808662
5eoc	7.52	6.7752056
5lck	8.1	6.559927
5i7x	7.28	5.8582726
5yzc	5.52	5.4631653
5hbn	4.89	4.6243057
5jq9	4.65	5.9230747
6cnj	8.11	5.948505
6f8b	5.21	5.008564
5or9	4.06	5.0013165
6e9a	11.92	10.476446
5ek9	7.33	6.971079
5ml0	6.3	6.622399
5wb6	10.7	9.936817
6agg	4.07	3.384922
6b7c	5.14	4.8602614
5y9l	5.72	7.373722
5epl	7.03	6.0171604
6cq4	4.85	6.269656
5wuu	6.09	5.5485344
4zyv	7.66	7.4925146
6gw1	5.14	6.942094
5kxi	7.74	6.6188807
5mxf	3.59	3.191104
5qad	3.77	3.364401
6fmp	5.64	7.173255
5o9o	4.89	5.4943438
5jjs	7.32	6.9869733
5i40	4.86	3.13446
5h5s	5.09	6.5171533
6dq4	4.92	7.1033506
5un9	7.68	5.0620213
5ia1	6.28	7.6107345
6dk1	7.65	6.8928347
6ay3	8.02	7.006116
6fii	8.02	4.805069
5j2x	7.74	6.714499
6gr7	5.5	5.3070316
5law	7.1	7.7716694
6fbv	6.52	9.601246
5aac	8.89	8.425772
6bin	6.34	5.8566647
6b8y	9.66	8.100381
5xup	5.25	5.413641
5l4f	5.89	4.394575
5lud	3.61	2.6397521
6ma5	8.1	6.946473
5ujv	3.6	5.078292
5i38	3.42	3.2228167
5t9z	7.19	7.238772
5urm	5.28	5.3719864
4uja	9.05	7.403081
5nud	7.49	5.62373
5dyt	7.6	6.7144146
6ba7	8.15	5.2578006
5wbk	6.03	5.6374216
5d7a	7.68	7.37671
5fwj	7.89	5.831703
5khk	6.39	7.238668
5i9x	7.52	8.660403
5j8z	8.3	8.3209305
4qna	4.64	4.3423615
6bjo	6.29	6.2916956
6ay5	7.16	6.7212687
5hv1	4.1	6.278838
5m57	4.92	6.7348366
6bsl	9.0	7.5456996
4yxo	7.04	4.281819
5e88	7.19	5.7397957
6guk	6.15	7.005419
5n8t	5.74	7.152274
5owl	5.92	6.813735
5org	8.4	6.3767357
5ovv	4.48	5.979944
5ugc	7.89	7.444532
5lwm	8.87	8.4571905
2n06	4.92	6.324587
6bq0	7.34	6.6541452
5c4k	4.56	5.5490284
5aqv	3.43	4.8734035
6df4	7.64	6.3692884
5g2b	7.0	6.9280734
5za9	6.74	6.6865444
5maj	7.46	8.8448925
5nxg	8.55	7.359071
6afl	7.0	5.560069
6ey8	5.81	6.164731
5mhp	7.82	8.493744
4zyw	7.17	7.190464
6gf9	6.39	6.3626204
5wfm	6.52	5.887197
5qaq	3.54	4.2301006
6g9h	8.4	8.640586
5dtt	3.51	3.387929
5kbf	8.92	7.24873
5vd3	5.55	7.295134
5zwh	8.72	9.24217
5xyf	5.98	5.981845
5c2o	4.55	4.8749385
5k0m	8.82	7.1069775
5t66	8.43	6.2634034
5vdk	7.57	8.17062
5ldm	3.86	4.6679535
6ge0	8.68	9.259975
5j3l	4.8	5.9576035
5j41	3.7	5.8735995
6gg4	3.69	3.867974
6b98	4.65	4.353778
5k8v	6.34	6.3587465
6bmv	4.68	5.882346
5ad1	7.24	4.246129
5otr	4.92	5.548276
5yg2	6.89	6.827165
6b1f	8.72	5.9388285
6gxa	4.22	6.5312967
5wcm	4.0	4.200987
5idp	7.35	6.9886374
5ks7	5.32	6.102304
5lhg	5.6	7.4423723
6afa	5.49	4.0570207
5ws3	8.96	6.454823
5luu	5.06	4.62257
6b5i	5.96	7.2468295
5ni7	7.7	8.201412
5t6z	4.21	5.9823427
6hvh	7.33	8.52068
5hna	4.23	6.8157654
5mxo	5.27	6.826952
5u4f	6.33	7.170335
6gl3	7.96	6.736174
5dva	3.55	3.7538948
5otc	4.71	6.1144447
5n8v	6.68	6.838154
6cea	3.14	5.306304
5wa1	4.17	4.593748
6afh	6.12	5.0761023
5tca	7.72	6.369617
2rvn	6.77	4.2201004
4yxu	7.24	5.6654906
5w7x	4.1	5.177156
5wre	6.41	5.1050863
6duf	8.14	9.49098
5w1w	5.52	6.4388046
5mi7	7.11	6.6033382
5eqy	8.0	7.1834435
5i8p	6.73	7.4841995
5gof	4.05	6.1108255
5j9x	7.77	7.117547
5lws	3.94	8.2365
6evm	2.82	4.455427
6ftn	6.7	9.239737
5o58	6.72	6.418537
6f92	6.4	6.200387
5cuq	5.92	4.730749
5tkb	7.89	9.019432
6hdq	7.0	6.8603106
5gvn	7.05	7.16339
5d47	7.0	7.5148973
5os3	2.43	3.87652
4zsg	5.0	5.414775
5n9r	5.59	7.3971405
5t90	6.68	8.007452
6afr	7.15	5.400674
6aff	5.41	4.237697
5gr9	7.48	6.6240625
5jim	3.99	6.761318
6beb	3.61	7.128255
6alz	10.42	7.2963285
5lvr	3.6	3.7563238
5ocj	4.82	4.7364445
5nne	4.71	4.167161
5ggp	3.3	3.919573
5ekm	6.32	6.711322
4xhe	10.3	10.231457
5un1	5.8	4.0027566
5mz8	2.31	2.0929763
5q1e	6.92	7.2010274
5eym	7.6	8.567263
5tci	6.88	7.1154103
5nkh	7.59	8.289005
5xjm	9.37	5.861808
5lx6	5.72	5.8070936
5jbi	6.92	6.2009354
5vr8	6.87	5.3139515
2ndf	4.23	4.1543064
5vcw	5.96	7.926506
5ng9	6.72	5.9569244
5t2d	9.1	7.4600925
5t2g	8.1	7.7602735
6esj	5.68	5.5189896
5fls	3.04	2.746446
5ldo	3.75	4.4784
5a0c	9.27	7.7960362
6g2l	7.17	6.1402097
6fav	5.33	6.2232847
6fuj	4.3	5.934303
5vqs	5.7	8.786076
5km5	6.92	5.354438
5mrd	4.44	5.7521343
5n16	5.3	5.4339743
5yc2	4.94	5.3525467
5ett	6.23	7.518942
5yg3	7.85	6.5135703
5cpr	7.56	8.246048
6c6o	8.3	4.9722877
5kma	4.71	4.6551285
5u51	4.92	4.6830335
5wei	5.7	5.0045223
5jcj	4.42	5.649889
5eak	9.3	8.039169
5swf	6.26	5.52837
5mqv	8.1	8.371748
6czd	3.85	4.75701
5em9	5.57	5.3177786
6g4m	6.6	6.236109
5g1a	6.57	8.037011
5eec	7.1	6.326951
5ix0	6.28	8.413931
5y93	5.64	5.7161756
6fhk	7.51	7.0041046
5mw6	4.73	4.9605994
5khi	6.77	6.923206
5i59	6.95	6.749126
5to8	8.51	7.44283
6eqs	6.43	8.11954
5mxr	5.21	4.5812287
5l2n	5.55	6.616046
5i7u	8.77	8.510611
5egu	5.85	6.664859
4wz6	5.6	4.1675835
5zkc	8.19	5.944899
5in9	6.36	6.607807
5t8e	9.14	8.030259
5aqq	3.1	2.9631503
5o0j	4.77	5.4952383
5e6o	4.11	5.311008
4zki	2.92	5.501318
5oug	2.77	3.7143762
5owh	5.92	8.050172
5gg4	5.82	4.7996492
5myd	4.86	4.8085175
4tvj	7.91	7.443526
5fun	7.59	6.4217615
5vcy	6.57	7.3707166
5aeh	7.43	8.044364
5nhp	7.64	8.229362
6ccs	3.64	4.3391657
6bfw	6.66	6.347829
6bbs	9.89	7.676646
5ngu	7.44	7.961262
5qbv	6.37	6.8251295
5kr0	9.15	7.9664426
5exx	5.39	5.6050625
6guf	6.65	7.4542866
5mmn	6.7	6.394151
5mgm	3.3	3.7302318
5jer	3.7	5.7465277
5b2d	4.25	4.3694835
5kh3	4.22	6.329183
6ceh	7.44	7.8749304
6f6s	2.89	4.3463707
5u0w	4.24	4.063409
5mys	4.3	6.2427883
5jiy	6.27	5.176121
5wbq	5.83	6.282676
5eps	4.42	4.2161856
6ayh	5.57	4.093362
6fdu	3.69	6.9468117
5l6o	8.22	5.395485
5lle	10.22	7.7037225
6fob	7.63	7.666572
5jnn	5.35	5.867195
5fnc	4.11	5.6506925
5xg4	5.15	4.9371815
5qai	3.82	4.3300753
5xmx	7.24	7.244874
6g3v	6.04	6.6724033
5aqh	2.46	2.693427
6eo9	6.8	6.980805
5a8y	9.77	8.522007
6m9d	7.35	6.443486
6gjm	3.58	3.1900895
6mxe	4.26	5.254389
5l4j	4.28	5.7395363
6ggv	7.54	7.6881504
5ggn	3.66	3.4540215
5zwf	8.74	8.579171
6euz	4.18	7.022169
6bkx	6.39	6.7759657
5tef	5.4	4.2962713
5f4u	7.02	7.1379385
4yk0	3.74	4.4897127
5vqv	6.4	8.360468
5yyb	6.56	4.2522736
5lz7	6.28	6.024829
5tzf	5.8	5.8765683
5qaz	3.4	4.5433903
6bnl	6.96	7.046383
5ovr	4.57	5.285285
5hcl	2.22	2.6313062
5v9p	6.14	7.280999
6h34	9.3	8.71626
5hey	5.66	5.0678306
5f3z	4.54	4.8671265
5ioy	5.22	5.4848127
6f3b	6.56	7.1750927
5yu9	6.74	7.0541677
5uv1	5.62	5.846428
6b16	7.49	7.51676
5fh8	6.77	5.8450627
5enh	3.72	3.8464775
5mpz	4.07	4.064652
6hvi	6.42	7.1269417
5fq9	6.48	6.919381
5l6i	4.35	6.6868343
5mym	5.41	7.963934
6b5r	8.77	5.228343
6bij	6.05	5.337657
5kau	6.52	7.358963
4odq	4.47	4.5852947
6f22	8.7	6.646837
5k0j	7.12	6.695197
5zla	4.3	3.9354806
5q1h	5.1	8.301611
5nz4	6.28	7.9810677
5mkj	4.31	6.7642617
5ulg	6.72	6.2141924
5yjm	7.68	8.032457
6grp	5.48	5.324252
6cfd	7.86	8.343325
5tzo	5.23	4.4737425
5d4a	5.85	6.14661
5mlw	5.03	6.3505745
5nrf	6.79	9.3802185
5l8a	4.91	6.076855
4zy0	8.04	6.5473223
5j7g	7.24	6.9045324
4xek	5.66	5.6512914
5jf2	7.89	5.8690305
6h1h	6.17	6.096942
5gvp	6.78	7.606002
5u4e	6.35	6.478705
6bu1	7.22	5.308516
5ou1	6.07	5.8392534
5qak	3.66	4.39305
5dxu	8.4	7.088402
6q3q	4.45	4.8093333
5d3p	5.13	6.460856
5bpp	4.8	5.9389315
5q14	7.68	8.14209
5mzg	6.86	8.431856
5vew	5.15	6.148221
5vll	6.37	6.177192
5ul6	8.22	4.340886
5joh	5.96	6.635908
5k0x	8.36	6.8901663
5jv0	5.96	5.2313957
5qb3	4.31	5.944765
5ml8	8.1	8.000516
5i4v	8.52	8.074004
5vt1	4.3	5.7380824
5qa8	3.77	3.432996
5qb2	4.15	5.8202324
5ema	5.23	5.2056484
5dh4	7.24	6.357471
5er4	2.76	5.0434837
5c4l	5.64	4.795102
6fui	4.46	6.4545035
5k0c	5.96	6.6086416
6g15	5.37	6.312608
5aqg	4.51	4.650548
4xk9	9.07	11.030718
5wo4	10.0	7.7310295
6eij	5.77	6.3816576
4uc5	5.48	4.479955
5vcv	6.82	7.823477
5ar0	6.14	5.8132887
5myx	8.16	7.7060165
5svk	8.48	5.4316216
5w88	4.52	5.134906
4ui5	6.78	7.57615
6gjj	3.7	2.9828477
5di1	7.68	7.4024043
6min	3.91	3.4005666
6g5j	6.7	7.024148
5aa8	8.07	9.815477
5jha	5.9	7.4372134
6gzm	8.26	8.233665
4r5w	7.13	6.2884192
5k4z	6.15	5.252656
5loh	5.04	8.429186
5ivc	5.92	6.987702
5wzu	7.0	7.180911
5a7i	5.26	6.6989365
5j79	8.52	7.2008896
6g97	8.38	9.267864
5ick	5.01	5.1875796
5ab1	5.42	6.9022875
6cw4	2.82	7.099606
5cuu	4.37	5.7131467
4w9x	7.4	7.4909496
5aei	8.96	6.1167955
5exl	8.43	7.3148036
4zt3	8.0	7.888015
6cq0	4.46	6.8793306
5nvz	6.77	5.955672
5d3c	10.4	9.441574
5n31	5.79	7.040546
5chk	5.39	5.675077
6b97	6.63	5.7476244
5vo6	9.05	8.169651
5lso	5.85	5.699712
5w7u	8.05	8.504579
5vb9	5.89	7.934841
5f25	5.04	5.4454165
5j32	5.08	4.2095847
5td7	5.77	5.5685363
6fmj	6.12	5.35697
5uyu	9.51	9.39768
5w0i	8.85	7.4720263
5uey	8.29	7.142163
5fb1	5.92	6.540509
6ehh	7.49	8.214718
5f5b	3.95	7.5672445
5hx8	10.0	7.17496
6dlx	3.32	3.0913525
5wxf	4.48	7.1060133
5f2p	4.43	4.0580196
6fut	4.7	7.242963
5vsc	6.29	7.0447807
5er5	3.67	5.293439
5qae	3.62	3.1863806
5trj	5.92	6.8556194
4y24	6.66	5.09758
5eel	6.08	5.1149826
6ezi	5.31	5.1051908
5f1u	6.4	5.8672695
5vo1	8.15	6.831156
5u0z	6.19	5.729043
5aqn	2.77	3.4854808
6dh7	9.88	9.707338
5h85	4.7	5.2614336
5g60	6.52	4.783492
6elo	6.29	7.2168865
6f4n	5.22	4.3175554
5u0e	5.11	4.2983074
5fb0	5.47	6.686196
4znx	6.62	5.7653522
5tqf	8.3	8.0172825
6ayq	8.19	10.67299
5yyz	4.18	5.207364
6ek3	6.48	6.347824
4yjl	5.96	6.921129
5gjg	6.21	8.485737
5m0m	8.22	9.24037
5zh3	4.67	5.696667
5cqt	6.91	6.4846325
5e73	4.64	5.2846212
5t18	9.3	8.682983
5i86	6.28	6.6212244
5lgt	6.51	7.856931
5odx	6.71	7.5911245
5nib	7.72	8.707373
5u2j	5.92	5.3207884
6g6w	9.7	8.262058
5nu1	9.0	7.879569
5kgx	4.8	5.901413
5k8o	5.96	6.015682
5xzr	5.49	6.375443
6cjy	7.64	6.1761603
5u49	6.14	6.395715
5toe	5.6	6.442129
5mra	8.0	4.0306735
6boy	5.74	9.803951
5yfs	4.86	4.5237412
5mnx	2.48	3.4422631
5xgl	6.88	7.467745
5h09	5.88	8.589967
5ehv	3.08	5.0842323
5q0n	8.06	7.62654
5d75	6.7	7.743883
5lt6	5.41	6.3502197
5igm	7.38	7.092437
5ny3	7.47	6.8137646
6cqt	9.64	3.9261193
5mrb	6.33	7.986155
6bu3	6.55	5.2289467
6f6u	4.8	6.5952253
6asu	5.21	6.110986
5ml2	7.89	7.1829004
5x9o	5.3	2.9158545
5fng	2.96	3.7156444
5tuq	6.35	7.5149693
5v7i	7.18	5.656113
4uw1	7.72	6.5763445
5n0e	8.44	7.767871
5fdz	5.17	6.02975
5eng	5.85	6.171624
6hm2	7.33	4.778821
5vqx	6.32	9.072363
5nkd	7.59	8.090454
5h08	5.96	5.1590376
5jr6	4.69	7.0927463
5sz2	8.7	4.5819607
5qcn	8.22	7.6126137
5f74	5.12	4.4293437
6q6y	6.0	6.1074233
5e7r	7.6	7.8593493
5mtv	4.11	4.9455237
5vpm	8.8	7.2647085
5xsu	6.74	8.691832
5twg	6.17	4.2056074
5k4i	8.51	8.836523
5qag	3.7	4.4818134
4z8d	5.22	6.3843555
5lz8	6.01	5.2343335
5ybi	3.49	4.7632318
5t4b	9.38	8.854148
6c0r	7.51	9.510744
5v1y	8.15	7.629421
5aqj	2.68	3.516167
5ee7	9.21	6.3945217
5n1y	3.22	6.2780933
5iez	7.64	8.097794
5bns	7.02	7.9469137
5fsn	5.77	5.8783274
5mg2	7.77	6.1086955
5i29	7.82	5.668108
5kde	3.89	4.178471
6apv	6.96	7.24132
5zkb	8.7	8.294056
5ei2	7.34	7.1307993
5nfa	5.25	4.693589
5tq3	8.66	8.753929
5vih	7.49	5.8879776
5iay	5.8	5.0321174
5qa4	3.77	3.705317
6f6n	3.02	6.773846
5da3	7.1	8.277095
6gy1	6.3	6.0857496
6gvz	6.4	5.7094746
5fb7	7.89	6.7100134
5ofw	2.8	4.0479627
5wf7	4.01	6.1978374
5i9z	8.05	7.533187
6dj7	8.72	9.894148
5q1a	8.02	6.731514
5z7b	4.89	3.4662347
5g42	2.3	3.810672
6chp	10.12	7.7006435
4ybk	7.82	8.502239
5qcl	7.96	8.319431
6a6w	5.43	6.0175476
5fky	8.33	5.464595
5ih2	5.76	5.099016
5xmr	7.61	7.619708
5jhd	4.52	2.7892303
5etk	5.82	4.9101963
5vzu	5.57	4.51921
5juz	5.52	5.4167967
5npc	4.0	4.254563
5wac	7.42	7.8878317
5fcz	4.2	4.9662466
5oq5	7.7	8.075436
6ft9	6.96	6.623211
5oku	6.26	4.1595783
6hm4	5.67	5.764429
5fl1	8.49	6.435905
6c98	4.1	4.9524984
6dxg	4.85	5.5025964
6g2n	7.14	5.6666875
5klr	7.72	6.4529424
5y94	6.79	5.150073
6bl2	7.39	7.5388365
6g0z	5.32	6.0195713
6ft8	7.36	6.323786
5cr7	3.1	4.4184704
6cze	4.03	3.918507
5n8e	5.33	6.144681
6dh4	11.3	9.819534
5ltn	5.27	5.0464334
5x4o	4.06	2.6081212
5o1b	4.7	3.4945943
6hjj	5.77	8.552332
5t2p	5.72	5.948159
4w9w	7.48	7.337019
5hff	6.3	5.4555254
5dts	3.55	3.899355
5fah	6.15	6.7273903
5uit	8.34	7.627227
4zv1	5.24	7.221587
6fdt	4.3	4.001164
6chm	3.7	5.3205633
5th4	2.85	3.6714664
6fo8	7.74	7.9222164
5zms	5.23	6.388158
5fqs	7.36	7.781831
5i2e	6.64	6.8906
5ets	5.91	6.770446
5e0h	5.62	6.275955
5h15	5.8	6.8304586
5oje	5.21	6.003418
5uv2	4.4	5.516572
6flg	7.52	6.743669
6df2	7.24	5.250819
5k0b	6.05	6.4442167
4wn0	3.22	2.862423
5emk	7.89	7.1498413
6h3k	7.96	7.9119616
5yjk	6.09	7.5080175
5lpl	4.92	6.244565
5kgn	9.03	6.969003
5yvx	5.89	4.8365927
2n1g	5.64	5.5984716
5upf	8.6	8.437106
5id0	5.77	6.238265
5ypo	7.1	6.028286
6fjm	6.24	6.102647
5u62	5.89	7.4729013
5l72	6.8	8.9340725
5h5o	6.56	6.931448
4mul	6.21	7.1306314
6dq5	5.19	6.3179255
5mfr	4.3	4.8299055
5ime	8.34	8.13455
5w6e	8.04	7.53456
5qam	4.0	4.159828
4zjc	8.96	6.769846
6f4w	5.53	4.0182614
5u7k	8.15	8.04833
5t97	7.77	8.050349
6f20	4.31	6.4978924
6eya	7.48	7.0700097
5lgs	7.06	6.6789627
5mjb	8.52	6.885802
5t27	7.1	7.0586596
4xtm	4.57	3.6948767
5laz	8.4	8.713954
5ye8	3.0	3.8606172
5dpx	4.46	6.1016655
5jg1	8.72	10.883658
6d50	5.05	4.8242593
6eln	6.05	6.4425526
5edb	7.0	5.7289085
5ovc	5.96	5.2626963
5k4l	7.3	7.0977893
5o1s	3.65	4.102589
5j7b	8.3	8.25123
4ze6	2.48	3.8247895
5vzy	8.49	7.105229
5ukk	6.21	6.892625
5j8x	8.8	6.231317
5a3x	6.1	5.9746647
5ijp	7.15	4.742916
5sy3	4.37	5.5232525
5koq	9.24	7.877503
5h19	6.49	8.764706
5hx6	8.0	6.5736966
5muc	6.04	6.5775304
6b2q	8.05	7.9417186
5svy	6.13	5.519325
4odl	6.95	5.30291
5ugg	6.42	6.6777697
5ufr	8.7	6.6787376
5mgg	3.3	3.7413044
5db0	7.43	7.983073
5vlh	6.8	6.318388
5csd	7.89	6.5464015
5mw3	6.62	4.965033
5vqt	5.74	8.187956
6djc	6.63	6.3406816
4zj8	9.26	7.195775
5eqp	5.4	6.347192
5v42	6.62	7.167479
5nf6	7.46	6.3388968
5jrq	6.77	7.874213
5lne	4.76	2.4380705
5m6f	6.66	6.258525
4wnm	7.59	6.6416693
6e86	5.09	3.5017924
5b5g	5.25	6.3694324
5zt1	4.67	5.378065
6exi	5.05	4.69643
5nwb	7.8	6.809902
5mny	1.31	2.965735
5xo2	4.03	4.281931
6csp	8.52	6.164918
5w5u	7.19	7.1626587
5g61	6.4	4.72528
5n49	6.33	6.893997
6bhh	3.76	5.722625
6f9g	5.7	5.8943706
6fa2	6.66	5.2438397
6g4n	5.64	5.898931
6fr2	7.92	7.0037208
5g5z	5.66	6.086366
5zo7	9.0	6.707711
6bgx	6.33	7.3857036
5nxq	6.49	4.89849
5oh9	3.86	4.307217
5ukj	7.16	7.9565716
5v3x	6.59	8.1335945
5m7u	8.1	8.218142
5fnf	3.15	5.341866
5vds	3.3	5.0129113
5ufs	8.49	8.865544
5gjf	6.59	8.487263
6ej4	6.8	6.4916162
6apz	6.82	4.955718
5jhb	6.06	7.38972
5zwi	8.64	9.571436
5etl	4.64	5.394894
5ur6	7.06	6.7060766
5ful	4.74	6.7868032
6e9w	6.55	6.980804
5uoo	8.85	7.832901
5n87	9.25	7.93191
6esn	8.05	8.328626
5kr2	8.48	7.669923
5aip	2.82	3.8240347
4yh3	4.59	6.060289
5sve	5.74	5.6573486
5edl	8.35	6.9248185
5may	6.48	5.607773
6fzu	3.67	4.13708
5mav	5.48	5.820801
6d5e	6.85	7.179511
5anv	9.3	8.836901
6htt	6.66	6.5810485
5my8	7.14	7.73547
6dnp	5.18	5.8248615
5ndd	6.46	6.47421
5wbz	6.41	6.5549984
5w6t	7.57	7.0773077
4j59	5.85	5.934748
5e80	8.3	8.159935
4mue	6.7	6.473626
4qmq	6.59	7.331115
5dh3	7.42	7.3271794
5jzi	4.8	5.701246
5f32	4.94	6.3201523
5wg9	5.59	6.339698
6fyv	7.96	7.566489
6apw	6.17	6.8580594
5sz9	4.42	5.0798707
6b27	5.03	5.007243
6b1o	8.51	7.946825
6cdc	5.6	6.0579576
6dne	7.48	5.60981
6cn6	8.3	8.803547
6c7x	7.19	8.064992
5fdp	6.51	8.033168
6htz	6.74	6.7403173
5nwg	6.18	6.9777527
6msy	7.0	3.6332402
5yve	6.48	6.630065
5huy	5.03	6.6181555
5iee	4.94	5.0525675
6hvj	7.55	8.080115
5hdu	9.0	8.694466
5z68	5.89	5.5294127
5l6h	6.62	6.434102
5l26	5.35	4.6045327
5svi	5.17	5.457306
5n9n	9.39	7.5671196
5qaw	3.4	4.9542866
4yyt	6.38	6.850265
5cxi	6.55	7.376551
5nt0	6.55	7.083805
5z9e	3.48	4.926839
5kyk	5.8	7.2033014
5ye7	5.46	6.7377872
5vfm	3.82	4.0182095
5q0z	5.85	8.660699
5c1x	5.75	6.732524
2mwy	6.82	7.033403
5naw	7.3	7.232174
5evd	5.0	6.265296
6mjf	5.16	5.6689005
5vo2	6.81	6.892463
6hti	7.01	7.3256474
5ux4	7.05	8.134459
5gu4	5.47	5.5758977
6b3e	6.99	7.6351957
5g1c	6.85	7.8028917
5v35	6.96	5.554691
5lkr	5.48	5.331253
5kpl	6.29	5.9354453
6cd9	4.42	5.56491
6c5t	6.97	6.433608
6bl1	6.96	7.1208863
5oul	3.3	5.5539017
6bgu	6.28	6.981651
2n27	6.55	5.017437
5om9	4.25	4.735924
5yc3	4.85	5.4092307
5j5x	11.02	8.105084
6gfz	5.51	5.325683
6dil	8.12	10.107771
5orr	3.77	3.7509007
5vt4	4.35	4.616595
6csq	6.39	7.004655
6bfn	8.03	6.846095
6euw	7.77	8.424577
5ka3	4.59	5.114497
5m5q	7.05	6.388728
5gsw	5.94	7.0262775
5w4s	4.03	6.6392927
6e8m	6.28	5.1572847
5bqg	4.76	4.6261625
5ji6	7.96	6.407735
5jsm	6.59	11.778046
5l98	3.31	4.675389
5im3	5.82	4.9677415
5t4f	8.0	7.933858
5wtt	6.6	5.843793
6euv	8.62	4.717205
5aaa	9.42	9.081668
6gih	4.36	5.726634
5gs9	5.26	4.382166
5j6a	7.77	6.828321
5du4	5.25	5.187161
6mvu	2.89	3.27428
5kr1	9.49	8.983179
6gl8	8.61	7.0860434
3egk	4.66	6.7129583
5q0v	7.69	7.006525
5y5n	5.76	7.0791006
6fmk	4.67	4.968075
5uwk	8.64	9.392193
5duw	3.29	2.452464
5h1t	3.8	3.847596
4j5d	5.96	5.603015
5lc0	6.7	6.9952626
5ia5	7.6	7.836006
5myl	5.0	6.804084
5wg7	4.7	4.584566
6f1j	4.62	4.1348214
6g9j	8.39	8.625651
5yp5	4.6	8.452293
5k5n	8.05	7.3277235
5a0a	7.7	7.1747103
5hpm	7.13	5.3994503
2n0w	6.15	5.3514123
5tpg	7.85	9.323425
5dxt	9.7	7.37348
5msb	7.46	7.905357
5eb2	1.11	4.00689
5eq1	4.68	3.950159
5enf	3.57	3.533293
5j9f	7.23	6.1982746
5ef8	8.85	7.904707
4zyq	8.01	6.819929
6dvo	7.22	7.98361
5y80	8.79	7.7751913
5zo8	8.2	7.3772154
5eg4	7.68	6.4858513
5itd	6.58	9.42246
4yec	7.6	6.14164
5ehe	8.32	8.457375
5ew9	11.0	8.14266
5ivn	8.85	6.958132
5ork	3.63	5.758885
6baw	5.38	7.4322643
6cco	7.29	5.819786
5llm	5.35	6.874096
6mj7	2.82	3.342348
5ia4	7.28	8.63032
4zsl	5.0	5.122617
6bsk	6.92	7.9821806
5flo	3.15	4.2494535
5ul1	6.64	7.0176277
5tex	6.4	7.2255564
5km3	4.6	4.0521197
5fe6	2.16	4.2675304
5k0f	6.07	6.5915647
5orz	3.36	4.5095415
6gzd	8.01	8.257996
5ia3	7.34	7.516229
5v8h	4.11	5.7198505
5pzm	5.96	8.051087
5hz6	7.8	6.9904356
6bnk	6.99	7.036392
6b41	8.48	7.4171867
5lmk	7.43	7.002867
5dqf	3.6	5.2677937
5h9q	4.42	5.0595527
5fao	7.96	8.088316
5t54	9.06	3.7623565
5ufo	7.43	8.736662
5kdf	3.27	4.7013407
5hls	7.41	6.6291046
5ur1	8.97	8.102116
5vrp	8.89	7.621832
5jgd	7.96	7.949253
5l01	7.48	8.69483
6fby	5.03	6.5008335
5kzq	8.28	6.097888
5nkb	9.12	8.314091
5vjn	5.06	4.1220818
5yco	4.59	5.093053
5u2f	6.71	5.788865
5w5s	7.77	5.9735727
4z7o	5.04	5.0349507
6eab	6.37	8.372785
5o91	6.46	7.731637
5web	8.0	6.394543
4zcs	4.33	6.0571547
5i0b	5.06	5.2489715
5i2z	7.14	7.5557346
6c28	4.17	5.8556356
5nxi	6.66	7.3543034
5tb6	5.82	5.119748
5yc1	4.34	6.2187862
5u5k	4.02	5.2495117
6f9u	5.13	7.1362867
6ce2	6.3	7.6962337
6cbh	6.29	6.3789682
5j18	9.15	5.241203
5dx3	7.41	5.8642063
6ma4	7.35	7.346097
5i25	3.49	4.929553
5cs6	3.2	5.592493
6hqy	6.44	6.1146913
5ho7	4.77	6.406394
5h9r	6.08	5.471922
5ntt	5.75	7.042806
5y6k	6.07	4.4517756
5q0i	4.25	7.221159
5a5d	8.0	3.838375
5dtk	4.3	5.0011964
6gxw	3.36	7.1854906
5d3s	5.89	6.465052
6b1e	7.47	8.053431
6fh6	3.0	4.5455685
6c7e	8.55	7.449576
5fqr	7.59	7.954469
6f6r	8.25	7.493293
5elv	6.8	6.448776
5he7	8.3	7.8129168
5wg4	7.0	7.7399244
5his	4.71	4.600029
5zmq	4.74	6.100177
5i83	5.39	6.356001
6hx5	5.66	4.0311327
4z0u	5.7	5.858101
5oq6	7.56	7.920929
4pl6	3.1	4.9839563
6afg	4.86	3.8347883
5dtm	4.3	5.72176
4qms	5.13	6.6086254
5lax	5.4	6.079571
6f34	4.94	5.551181
5m25	8.19	6.649333
5zc5	7.06	6.787403
5tco	8.19	8.317863
6axq	4.0	3.7061546
5jq7	4.8	5.9744787
5mnr	5.46	7.053939
5nho	9.52	8.83387
5svx	6.19	5.228608
5ts0	7.8	6.5279837
4r6e	7.78	8.308618
5twl	7.98	8.859972
6dgt	7.38	9.671852
6bh0	6.66	7.8222914
5u5h	5.89	7.0030985
5a3n	7.72	5.9370747
5a1f	4.61	4.9258866
5w0f	7.8	6.5193844
5dtw	5.46	7.073511
5qa9	3.64	4.116989
6axl	7.11	4.6329517
6mv3	3.33	5.805831
5vp9	8.99	8.606203
5ix1	6.31	5.407304
5n4t	5.97	5.4658494
5wzv	6.68	6.610388
4zy1	8.14	7.1541457
6afi	6.2	4.190711
6ckc	8.22	6.787487
5h6v	6.68	6.0461736
6h33	9.22	7.8774834
5ewj	6.89	5.9930563
5ku3	4.89	5.2220154
5kab	4.68	4.544901
5hyq	6.82	7.0831356
6bh3	4.92	6.7329197
5f5z	7.07	6.6387105
5xij	7.3	5.8219786
6g22	7.56	5.754323
6ej3	5.93	7.13373
4zam	7.96	9.630665
5zaj	7.38	6.002652
5i1q	7.92	5.81067
5jpt	4.6	5.9534855
4yx4	5.97	6.307205
5dp5	4.73	5.859232
5jt2	7.47	10.907059
6dh6	9.93	9.628284
6gbx	7.7	7.1792803
5glu	4.02	3.067278
5lsh	3.39	4.273217
5yto	4.48	4.682118
6f2n	6.7	6.282359
5owf	5.8	6.2911034
5mkr	4.77	5.3779745
6es0	5.65	8.852013
5kbq	7.0	8.230324
6g0q	4.61	5.0577574
5yvt	3.96	4.9571238
6br3	8.72	8.161411
5x4m	2.92	2.3267713
5ef7	9.0	5.628201
6asz	4.72	5.055746
5mql	5.85	7.0717373
5wic	4.64	2.6850436
6fgq	7.85	8.096714
6f05	4.47	4.613393
5jlz	5.82	5.119622
5dg6	5.07	7.3785486
5a3t	8.4	5.985323
5uov	10.6	10.940224
5lny	7.38	6.83587
5gtr	7.17	5.698697
6h7l	8.97	6.5000505
5g3m	5.66	4.928797
6ee2	6.71	7.741429
5cgv	6.47	7.0716248
5jnl	6.57	7.6822014
5gty	7.72	7.7403555
6fni	8.22	8.910503
5wa8	6.23	5.3974133
5os2	2.74	4.4680524
6chh	5.57	8.030869
6h38	8.11	8.595506
5w5j	5.82	6.430147
5d1n	5.57	4.903283
5z95	6.55	5.690189
5ads	5.67	7.6855803
5dp9	6.08	6.8510265
6e4w	6.7	6.224365
5t8q	4.16	5.474842
5m9w	2.24	5.6609325
6dj2	8.12	10.316413
5wzr	7.29	4.599103
5vcz	6.35	8.503538
5g3n	7.92	7.2293663
6g4z	9.77	8.155924
5vd1	6.0	8.129671
5wzw	5.91	5.854457
6an1	5.35	6.17807
5qb0	3.8	3.194572
6dcy	5.46	5.063528
6fnf	7.89	9.20907
5x27	9.4	7.8826265
6g47	2.18	3.9645195
6aud	6.22	7.8199234
5yea	8.3	7.023456
5ygf	6.21	7.100091
5etm	5.41	5.085369
6g85	5.21	4.988032
5a3w	5.82	5.815218
5nkn	9.92	6.644151
5d45	6.92	7.389661
5z7j	6.6	6.946212
5fyq	5.89	5.802737
6q73	6.9	7.2886257
6g33	8.15	5.3629513
5f20	7.52	7.7796144
5vnd	6.49	8.879685
5hvt	7.26	5.6399584
5kzi	10.0	9.397035
5w73	6.3	7.0376368
5toz	9.46	6.196716
5nya	6.38	6.5058312
5hmy	6.3	5.5851007
5lub	6.15	3.1639366
5k32	8.8	7.597766
5o4s	5.47	6.4178143
4y5i	3.52	5.1554484
5fat	6.96	7.003632
5tfx	7.22	8.0394745
5hmk	7.4	6.5983105
6gjy	3.0	3.471077
5hln	11.52	8.29389
5fso	6.09	3.6429992
5e2k	8.03	7.5466046
6afj	6.28	4.8692575
6gnm	4.26	5.6005416
5y8c	6.8	5.358161
5aqt	3.51	4.3248177
5icy	5.06	5.3525143
5w0e	9.03	7.5666866
5u2e	6.56	6.1146765
5db1	7.66	8.000063
6b67	5.05	7.3005557
5ufi	8.4	7.3417172
6fu4	6.19	6.7633705
5e3g	4.3	4.1857047
6hrq	7.09	7.8302155
4ui6	7.06	7.6629534
6css	7.6	6.5123363
5tt3	6.71	7.794053
5nin	7.12	7.3041754
5ov9	5.66	4.2608967
5tol	7.48	6.901066
5nwk	6.57	7.041271
5oh4	4.55	4.467092
5t19	4.49	4.9779186
4v0i	6.33	7.1429763
5edd	5.24	4.875104
5llp	9.24	8.677412
6biv	6.52	5.519577
5ows	8.0	7.3331747
5j31	6.51	6.193862
5f04	4.0	6.3479495
5ug9	8.1	8.040194
6b7b	2.89	3.741221
4ux9	5.1	5.433548
5gsa	7.09	7.1943245
5ut6	4.24	5.3899565
5ogk	5.11	4.8882046
5dhq	5.7	5.299302
6cyc	7.85	6.098737
6bu0	5.96	6.4138203
6cmj	8.3	8.233451
5ivj	7.34	7.7870083
5f4p	7.33	6.600053
6g34	8.24	6.171093
5ttg	7.34	6.3536005
5edu	8.66	6.7283025
5i13	5.08	5.559121
5o07	7.47	7.2655134
5f1l	7.68	7.282962
5wlv	8.52	7.247669
6fel	6.4	5.2689824
6er3	3.24	3.4748335
4y4g	2.0	3.8349621
5jzs	3.27	4.5693107
5k13	8.74	8.392462
5ytu	4.92	4.151598
5dw2	5.84	4.0663567
5mk3	4.05	5.1206107
5tur	6.05	7.140865
5vqe	1.49	5.4694858
5f02	7.44	8.32258
5tzz	7.85	7.8311844
5qaa	3.91	3.5448809
5cu4	6.49	7.4175253
6eiz	6.22	6.5036254
4zfi	6.3	6.139015
5uch	6.01	7.1022587
5aqk	3.65	6.416993
6mim	5.7	4.647648
5nw7	5.77	5.658803
6e4a	7.36	6.5909758
5u6j	7.64	6.5843844
5w44	6.44	6.5834312
5nqe	6.15	7.0014844
4yk6	5.7	6.5815897
4muf	6.34	6.294853
6h7n	8.46	5.9920025
6ge7	6.06	6.621973
4yhz	7.96	5.9880905
6b8u	9.7	8.401227
6bhe	4.62	6.2507205
5bqi	9.05	6.102647
6fi1	2.15	3.4531202
5llg	11.13	8.2299
5a9u	10.1	10.375596
6dh0	10.59	9.855772
5jap	6.64	6.1149464
5h5q	5.74	5.3176246
4und	8.96	8.375129
6bvb	6.71	5.7819557
5ke0	9.7	8.116021
5hn0	3.7	4.564598
5vb7	6.72	7.9777274
4wcf	4.28	4.695597
4y3y	2.35	4.1195927
5jhk	4.64	3.6515386
6g4y	8.82	7.6356173
5uiu	9.7	7.7615232
6gnr	5.44	5.727463
6fod	8.15	8.2687645
5y1u	5.12	5.8562894
5i0l	7.74	7.168968
6e2m	5.66	6.971463
5qik	7.66	8.935379
6h8s	4.42	3.838025
5sxm	8.54	6.3382134
5nme	7.09	5.3582506
5w5o	8.1	7.828472
6ezg	7.69	8.323175
6bbv	6.1	7.792559
6g35	7.76	6.1684
5hd0	8.4	8.887075
6b2c	7.03	6.6351504
6d1m	8.2	8.101042
5ksx	5.43	5.6943235
5m4i	7.89	7.770651
5fnq	3.0	3.4670649
6hke	7.68	3.5603042
5f61	7.46	6.596913
4u68	4.31	4.935244
6er4	2.77	4.0152407
5y0x	5.11	5.900716
5eud	6.82	7.570877
6cwh	7.54	5.4590416
5usf	9.16	6.769306
5j5t	6.96	6.663249
5jq5	5.63	7.5034804
4z0f	5.77	6.192262
5yft	5.0	4.776598
5z89	6.71	5.3998938
6g91	5.49	4.6100636
6hu2	5.9	6.087617
5ou3	6.21	6.988144
5jq8	5.7	7.775669
5ya5	6.72	8.017832
5izj	11.52	7.1398244
5he1	6.55	7.663352
5ldp	4.17	4.61694
5wxp	3.35	6.5678086
5ih6	5.6	6.5371294
5mnc	1.31	2.9875355
5fsy	5.89	5.7068086
6c7b	5.82	6.305792
5i88	6.6	6.3102055
5ofx	3.96	2.9032881
5ey8	6.31	6.3101807
6ax1	9.42	6.258091
5j9z	7.8	7.106621
5fsx	2.72	4.518715
6g6z	6.66	5.635725
6ej2	7.8	6.972863
5w1e	5.24	4.0211744
5ewa	4.82	5.755975
5ot9	4.07	6.8257895
5uy8	8.3	7.863901
5nps	5.89	6.7753024
5dtq	3.86	5.8350363
5uzj	6.78	6.7568064
6b7h	9.03	6.728862
5drc	5.98	5.487908
6b5a	7.94	8.194529
5m44	7.4	5.2538233
6hlz	7.33	4.646557
5myo	10.53	6.4712095
5n93	8.66	7.508554
4zt2	8.0	7.9477205
5mrm	5.03	5.678569
5eb3	1.45	4.5098405
5iql	4.56	4.5192003
6frf	7.4	6.2764845
5vsb	5.12	6.5960336
5i58	6.92	6.7715397
5aab	9.06	8.937444
5g2n	7.03	8.874297
5hz5	7.07	7.4356375
6gon	5.67	6.5353155
5laq	9.2	7.9762287
4k1e	8.44	6.6544676
5y6d	7.26	6.1080794
5l8y	6.4	7.5963163
5jjr	7.8	6.630227
5mwh	5.74	6.856699
5nk7	6.33	7.620116
5c7n	6.57	6.6650944
5lj1	4.5	6.761737
5o4y	8.15	7.4890966
6b7f	3.87	5.1735306
6glb	6.89	8.129808
2n14	5.33	5.637423
5vlk	5.26	6.2995462
5y5t	6.68	7.78612
5zk3	8.74	6.793939
5dnu	4.11	4.6469707
6db4	7.31	8.163547
5ufp	7.37	7.533175
5thi	3.61	3.8598938
5y8w	6.64	4.8893037
5lmb	7.8	7.444585
5a6a	7.22	5.892623
5yij	3.42	5.959847
5xyz	8.1	6.56439
5igl	7.37	6.6087
5tp0	5.44	4.2411323
5dex	7.65	5.008913
5vee	6.11	8.1183405
5etf	3.79	5.7252293
6f8g	4.18	4.904092
6g2a	3.79	7.0582647
5nq5	5.0	7.1286354
5w14	7.34	7.607812
6fug	4.3	6.570828
5usq	7.0	8.600131
4ui4	7.35	7.262576
5vwk	5.48	5.6959257
6dqa	6.44	6.739238
5l4e	4.61	4.7918706
5doh	7.49	7.77833
5tzy	8.7	7.488948
6e4f	9.07	8.469612
5j74	8.72	6.744565
6acb	9.41	9.002043
5kks	8.7	8.226252
5t2b	8.3	7.7357445
5etn	5.37	5.1834927
5td2	8.66	7.771716
5yqn	4.03	8.248565
5one	7.28	8.632416
5eqq	8.17	7.9101825
5kap	4.23	4.4675436
5b25	10.24	9.233608
5n69	6.54	7.842086
5umx	5.96	6.2789044
5kj0	6.89	6.943652
5o4f	6.68	6.4451
6cjw	5.74	4.882925
5n8j	5.54	5.7716312
6dcz	7.17	4.822159
6evr	8.06	7.3001966
4xwk	4.63	5.531928
5wfz	8.0	6.42243
5nzo	2.24	3.740912
5fl0	6.46	6.400777
6ep4	5.35	4.931631
5huw	6.23	6.583029
6dif	10.72	10.24209
5f94	8.47	7.092839
5u0f	5.47	5.287484
5unp	10.02	7.756812
5d29	7.01	6.5984974
5nka	5.46	7.3231716
5gnk	8.28	7.1964364
6dh3	11.3	10.232735
5mih	4.19	5.8643327
5u6d	8.59	7.012677
5hu1	8.66	8.307035
5ftg	6.15	6.3956165
5twh	6.55	4.777009
5uir	7.14	7.139699
5vm0	8.8	6.4698334
5fsl	4.62	4.434202
6g1v	7.23	7.5683103
5bnm	4.82	5.746729
5el9	7.64	6.7909694
6bmx	4.72	6.2164097
5nee	10.7	8.249169
5i9y	8.55	8.138138
5l2s	7.08	8.823622
5th7	5.16	8.451572
6emu	5.03	6.0748796
4ysi	5.7	5.978629
4uff	7.96	7.5594587
6g46	3.73	5.835486
5qim	11.22	7.808604
5kq5	8.05	8.893209
6ds0	8.66	7.974962
6bm5	5.84	4.3487673
5fqt	6.8	7.426272
5n0d	8.48	8.133501
5adt	5.65	7.365322
4zx8	7.1	6.611108
5kz0	7.66	8.445486
6g1w	8.14	9.782243
5cj6	8.69	7.502764
6f8t	5.15	6.382167
5xpn	6.99	9.78932
5sy2	4.96	6.604984
6g92	4.12	4.3306074
5yjf	5.74	5.362929
5he2	6.89	7.710205
5mk9	4.42	4.6976585
5emb	5.2	5.2031956
5xo7	6.36	7.695788
6ela	7.59	8.138638
5xag	5.46	7.059494
5ant	6.36	6.933613
5d7x	4.82	5.3666506
4x2i	6.46	7.1305895
4zcw	7.37	8.856187
5dry	7.7	7.455635
5nz2	5.03	4.8637333
5jzb	3.39	5.1804523
5qa5	3.52	3.820188
6dkg	8.59	7.3547015
5wbf	3.81	3.0377345
5kkr	6.92	7.08128
5xyx	4.84	5.277644
5nk3	7.42	7.556081
4uuh	7.77	7.9015665
6f55	4.16	3.6496243
5wlo	10.82	10.032736
5u0g	4.58	5.5215325
5a6k	5.95	5.8018274
5enj	2.3	4.4088063
5f3g	6.9	7.912195
5tkk	8.28	7.300171
5vqz	6.39	9.048837
5eek	9.1	7.937217
5ktu	6.21	5.33807
5qar	3.77	4.7417374
5acb	6.8	7.89933
5ofu	4.2	4.929588
5jyo	8.52	6.3899903
6cck	7.43	7.5820827
5gvm	6.73	7.7223816
5km2	4.41	4.763227
6eqm	7.96	7.575651
5o3q	5.68	4.414234
5hda	5.13	5.016706
5wgp	5.62	5.6424484
5j27	6.74	7.4420776
5mte	6.78	7.257818
5o9p	5.09	6.221787
5n34	4.63	6.284066
5a3q	8.6	7.6253223
5d0r	6.37	6.473159
6bhv	5.23	6.50934
5ta4	7.62	6.3491297
5tl9	9.0	6.317996
5yia	5.52	7.8280115
5nvx	7.05	6.021777
5n7v	8.77	7.6924996
5epn	8.66	8.843439
5xof	4.01	4.20833
5if6	7.23	7.1203413
6gjr	3.74	4.5817475
5l96	3.3	5.156551
5tpx	6.55	7.3159637
6fil	5.85	7.709809
5dht	6.0	5.2729607
5evb	5.0	5.9147234
5t36	7.37	5.452301
5d25	6.3	6.113388
6b96	7.84	6.3088684
5tbe	8.97	10.037935
5q1i	6.24	7.019216
5mod	3.52	4.5449057
6bh8	5.12	6.1195374
5a4q	5.54	4.5128803
5ni8	7.7	7.873701
6azl	4.93	5.605905
6czv	6.64	6.3629894
5b5o	5.72	5.9947205
6e83	4.54	3.8653352
5myk	9.0	6.632187
5o5f	4.3	5.902528
5epk	5.74	5.858438
5wp5	5.34	5.183055
5jy0	5.55	5.814015
6fu5	7.5	8.221142
5q0p	7.41	7.4672537
5z99	6.88	4.230198
6cn5	7.7	8.7242985
6g93	7.96	8.39304
5w8i	6.82	5.204502
5sxk	4.7	2.2818785
5yjy	6.94	4.339088
5u4c	6.0	5.2334437
6ey7	4.3	4.9713287
5uig	7.95	6.712007
6aak	9.15	7.6208153
6h7k	9.31	7.3246636
5jss	6.45	6.6325307
6g3o	9.24	7.1765833
5c87	3.7	3.7324128
4qmy	8.4	7.531477
5tg5	4.01	4.222535
5h21	5.19	5.4192247
5kx8	7.42	7.324734
5u0y	6.08	5.186092
6evq	2.0	4.3013916
5eue	6.77	6.2555385
5u7i	7.18	8.123184
6eil	5.55	5.9765835
5hm0	6.36	5.785943
5vcx	5.55	7.2310476
6g1u	5.61	6.4869947
5l17	9.3	8.042816
6bw2	7.68	7.0403748
5qax	3.8	4.162554
2n9x	6.4	5.4284086
5eob	9.62	8.205677
5moo	1.31	2.8717537
4zx3	7.19	5.051853
5uuu	7.74	7.204044
5v8j	5.57	5.6250744
6ayn	5.04	6.4713283
5hjb	5.68	4.6909084
5ti6	4.68	5.4043903
5hvy	7.76	7.056673
5uwj	5.7	5.737859
5hg7	8.4	7.632772
5f37	5.77	4.8924713
5zz2	8.85	8.83241
5aa9	8.19	9.553301
5mwg	5.77	6.43172
5orx	3.51	4.6320953
5ty1	5.21	4.6205873
6cz4	7.12	7.1614056
5sz6	7.0	7.7511225
5kjk	7.92	7.9425554
5tbm	7.31	7.3879714
5izu	7.27	7.2621017
6g8m	5.38	6.754715
6bbx	6.67	7.356733
6bfa	9.0	7.5229635
5ipc	4.89	5.901339
5fbo	9.51	9.181486
5jmx	5.09	5.1688547
6b5o	8.33	5.4425187
5cu2	4.24	4.1733522
5g46	2.6	3.5854077
6fi5	5.52	7.064061
6cwi	7.54	5.494052
5fp0	7.77	7.743883
5x26	8.3	7.8239493
5h5r	6.21	5.6379504
5tku	9.8	9.845899
6equ	6.38	8.090981
6do4	7.68	5.6002803
5mes	6.47	6.4730186
5nr8	6.76	9.2537
5xpl	7.7	9.936676
4r06	6.29	8.274116
5t8p	5.89	5.3689785
6f3g	7.16	6.9281945
5ne3	7.84	7.3982944
5uiq	4.26	3.7827816
5yy4	6.43	6.016385
6czi	6.25	6.8873997
5jur	8.52	7.6137366
5wii	4.49	2.3222919
5hi7	7.85	6.9157166
5vc3	7.11	8.280651
6h7y	9.46	8.531985
6cf6	5.24	5.322531
5sz5	7.7	7.926669
6dzq	7.37	5.3480244
5v1b	7.47	6.566983
5ewz	6.34	5.291724
5twx	7.52	6.2154894
5w3i	5.8	5.590502
6exs	3.44	5.198792
4py2	6.57	6.7327023
5t1m	5.82	6.229944
5g57	8.4	8.346252
5anw	8.52	7.110504
6eed	6.09	7.3540044
5vwi	4.84	5.298623
5xs2	8.3	6.1902122
5wle	5.72	5.674079
5e28	7.91	7.2727914
5ncy	9.4	7.296318
5wip	4.71	2.7180882
5h1v	4.0	5.223455
5tq5	7.23	8.565119
6bir	7.52	5.465643
4yh4	4.59	6.8131475
6di0	5.22	4.5706053
5tqs	5.86	6.3687677
5jfp	9.32	10.665821
5v40	5.8	7.1718597
5iyy	4.77	3.5899162
5i9i	7.3	8.362553
6c0n	8.37	9.504427
5y97	3.6	2.9673135
5lli	7.05	6.0969114
6eqx	10.47	6.8031793
5m4u	4.89	7.011718
5jv2	4.0	4.2864847
5g5v	6.7	7.0687504
5hu9	7.62	7.858564
5kva	5.14	6.0650063
5zzw	5.51	5.3000393
5m7t	5.41	6.753821
6ffn	8.22	7.028328
5e8z	5.91	8.177671
5usy	7.51	7.461749
5vb5	6.46	7.8025455
5a0b	8.3	6.956764
5lwe	9.96	7.5374107
6aam	8.32	7.7012606
5fpi	4.14	5.2523146
6m8y	6.38	4.9425383
6dqb	6.49	7.209383
5u9i	7.31	5.8196483
5j0d	6.87	5.5774956
5l8t	3.55	5.635793
5adq	5.7	7.8583
5cst	6.96	4.789301
5nx2	8.49	9.784451
5x4p	5.03	2.262567
5neb	7.77	6.915937
5v0n	7.17	7.9547024
5u14	5.34	6.7590847
6ced	5.82	4.8568516
5kat	4.1	5.4410553
5t6f	5.8	6.9324284
5ygd	7.27	6.102065
5t2y	5.66	5.841437
5y62	1.74	4.570902
5he0	6.82	7.828021
5j75	6.82	5.8974237
5uvc	8.21	6.0164104
6b5m	12.0	6.4518404
6b5q	8.24	8.4803705
5y2f	5.15	5.288573
5lyy	4.85	4.8633885
6cqz	9.64	4.0893087
5aan	4.15	5.3418484
5a09	8.46	7.225621
4lqg	8.89	9.538689
5wej	4.82	5.681294
5tqe	6.72	8.366898
5v3y	6.72	7.21369
5a3s	8.68	6.8957567
5yba	4.77	5.256076
5q17	5.25	6.709996
5sz3	8.6	7.8613844
5orh	4.39	4.024066
5t8j	9.0	7.140714
5qil	11.52	7.7513714
5x74	8.64	9.2423315
5oqu	3.61	5.4894285
5vse	5.97	7.125619
5ivy	6.44	6.386012
6gi6	6.71	7.1331615
4m7x	4.8	5.5272403
5f3i	7.1	6.489538
5o22	8.0	6.1311355
5uac	8.3	6.48746
5lsx	5.92	7.5432634
5xhz	6.49	3.9392905
6c4g	8.3	8.154463
5lgn	5.54	6.442693
6at0	4.04	5.072064
5llc	9.52	8.762791
6e9l	6.04	6.736538
5zz4	9.17	8.343759
[truncated: 2,359 more rows]
