# Supplementary material for: An electron-density point-cloud framework for robust protein-ligand interaction prediction
Source: Nat Commun. 2026 Jun 11;17:7424. doi: 10.1038/s41467-026-74196-5 (PMC13408660; doi:10.1038/s41467-026-74196-5)
Supplement: Supplementary file 5 — Source Data [file 41467_2026_74196_MOESM5_ESM.zip › Source Data_rev/figure4/e/rotation_results.txt]

do_translate=True, t_val=10.0
angle_deg	test2013_rmse	test2013_pr	test2013_mae	test2016_rmse	test2016_pr	test2016_mae	test2019_rmse	test2019_pr	test2019_mae	
0	1.2862	0.8444	0.9973	1.1371	0.8584	0.8938	1.3777	0.6614	1.0700
15	1.2826	0.8454	0.9920	1.1354	0.8587	0.8914	1.3815	0.6604	1.0732
30	1.2812	0.8456	0.9902	1.1341	0.8590	0.8886	1.3858	0.6592	1.0762
45	1.2812	0.8457	0.9903	1.1354	0.8588	0.8897	1.3866	0.6584	1.0767
60	1.2801	0.8458	0.9886	1.1355	0.8587	0.8906	1.3851	0.6590	1.0755
75	1.2819	0.8453	0.9911	1.1360	0.8585	0.8923	1.3805	0.6605	1.0724
90	1.2886	0.8434	0.9992	1.1377	0.8582	0.8948	1.3779	0.6613	1.0699
105	1.2830	0.8450	0.9925	1.1365	0.8585	0.8925	1.3817	0.6602	1.0733
120	1.2809	0.8455	0.9906	1.1352	0.8587	0.8902	1.3861	0.6589	1.0767
135	1.2797	0.8461	0.9873	1.1369	0.8583	0.8907	1.3868	0.6583	1.0770
150	1.2804	0.8455	0.9899	1.1359	0.8585	0.8903	1.3851	0.6589	1.0757
165	1.2844	0.8445	0.9927	1.1351	0.8588	0.8914	1.3804	0.6605	1.0724
180	1.2884	0.8437	0.9987	1.1383	0.8581	0.8950	1.3772	0.6616	1.0696
