# Supplementary material for: An electron-density point-cloud framework for robust protein-ligand interaction prediction
Source: Nat Commun. 2026 Jun 11;17:7424. doi: 10.1038/s41467-026-74196-5 (PMC13408660; doi:10.1038/s41467-026-74196-5)
Supplement: Supplementary file 5 — Source Data [file 41467_2026_74196_MOESM5_ESM.zip › Source Data_rev/figure4/g/distortion_with_csv/intra_ligand_rewire_0.00/test2013.csv]

key	true	pred
1ps3	2.28	6.1941295
3d4z	4.89	5.454803
3ejr	8.57	8.099365
3l7b	2.4	3.08492
3g2n	4.09	4.3629217
3ebp	5.91	5.4191136
2w66	4.05	4.5757055
2wca	5.6	6.221691
2vvn	7.3	6.33208
1gpk	5.37	5.8632936
1h23	8.35	8.469729
1e66	9.89	7.744108
3gnw	9.1	7.0591846
3f3a	4.19	5.3195343
3f3c	6.02	5.2393494
3f3e	7.7	7.1563625
2wbg	4.45	5.9931893
2j78	6.42	5.3771935
2cet	8.02	8.1251545
3udh	2.85	3.5441022
4djv	6.72	7.236454
4gid	10.77	8.167158
1r5y	6.46	6.7268543
3ge7	8.7	8.258464
3e93	8.85	7.6282063
1q8t	4.76	5.497922
1q8u	5.96	6.9796906
3ag9	8.05	7.7334948
2v00	3.66	3.9323525
3pww	7.32	7.1660957
3uri	9.0	6.9433546
2hb1	3.8	4.5874305
2qbr	6.33	6.6404524
2qbp	8.4	7.432781
3fcq	2.77	4.1860776
4tmn	10.17	7.4729495
3pxf	4.43	4.809987
2xnb	6.83	7.9203587
2fvd	8.52	7.095958
3ivg	4.3	6.501063
3coy	6.02	6.397471
3mss	4.66	5.2684994
3k5v	6.3	6.1826982
2v7a	8.3	7.623252
2brb	4.86	5.583242
3jvs	6.54	5.3540974
1nvq	8.25	8.437498
3acw	4.76	6.0419674
2zcr	6.87	6.5542808
2zcq	8.82	6.8358135
1bcu	3.28	3.8424253
1oyt	7.24	6.7235785
3utu	10.92	9.939244
3u9q	4.38	4.6534495
2yfe	6.63	6.685651
2p4y	9.0	8.132671
3uo4	6.52	7.4665117
2wtv	8.74	8.656817
3myg	10.7	8.245496
3kgp	2.57	2.5368207
1o5b	5.77	6.1506042
1sqa	9.21	8.138515
3kwa	4.08	4.1633444
2weg	6.5	6.821958
3dd0	9.0	9.216317
2xdl	3.1	5.8382497
1yc1	6.17	7.4674606
2yki	9.46	6.8833013
1p1q	4.89	7.3800287
3g2z	2.36	3.6948328
4de2	4.12	5.193564
4de1	5.96	5.2669473
1vso	4.72	6.15057
3gbb	6.9	7.170915
3fv1	9.3	8.956863
2y5h	5.79	7.1262937
2xbv	8.43	8.63274
1mq6	11.15	8.990711
1uto	2.27	2.401709
3gy4	5.1	4.5491977
1o3f	7.96	7.502866
2yge	5.06	5.8942795
2iwx	6.68	5.804964
2vw5	8.52	6.4602537
2ymd	3.16	6.468455
2xys	7.42	6.995144
2x00	11.33	9.274021
3ozt	4.13	6.337856
3oe5	6.88	6.7517033
3nw9	9.0	7.444233
3n7a	3.7	4.215013
3n86	5.64	5.521494
2xb8	7.59	6.955352
3ao4	2.07	3.6111364
3zsx	3.28	3.233087
3zso	5.12	4.076495
3ueu	5.24	5.7908697
3uex	6.92	6.6818213
3lka	2.82	5.534679
3ehy	5.85	7.0430202
3dxg	2.4	3.0439878
1w4o	5.22	4.078292
1u1b	7.8	6.0241747
1a30	4.3	6.3083916
1z95	7.12	9.197477
3b68	8.4	9.622818
3g0w	9.52	8.600101
