# Supplementary material for: An electron-density point-cloud framework for robust protein-ligand interaction prediction
Source: Nat Commun. 2026 Jun 11;17:7424. doi: 10.1038/s41467-026-74196-5 (PMC13408660; doi:10.1038/s41467-026-74196-5)
Supplement: Supplementary file 5 — Source Data [file 41467_2026_74196_MOESM5_ESM.zip › Source Data_rev/figure4/g/distortion_with_csv/intra_ligand_rewire_0.00/test2016.csv]

key	true	pred
4llx	2.89	3.7658381
5c28	5.66	5.1854067
3uuo	7.96	6.9449472
3ui7	9.0	7.4214063
5c2h	11.09	9.3175
2v00	3.66	3.9389677
3wz8	5.82	5.243229
3pww	7.32	7.350216
3prs	7.82	8.777897
3uri	9.0	7.0100794
4m0z	5.19	6.360407
4m0y	6.46	6.1170588
3qgy	7.8	7.202424
4qd6	8.64	7.505928
4rfm	10.05	8.397137
4cr9	4.1	4.1867795
4cra	7.22	7.0284586
4x6p	8.3	9.12916
4crc	8.72	8.505577
4ty7	9.52	7.87718
5aba	2.98	4.411523
5a7b	3.57	4.909958
4agn	3.97	4.5710073
4agp	4.69	4.94003
4agq	5.01	5.743599
3bgz	6.26	6.611041
3jya	6.89	6.2116504
2c3i	7.6	7.248522
4k18	8.96	7.7841234
5dwr	11.22	10.511511
3mss	4.66	5.2588053
3k5v	6.3	6.1695466
3pyy	6.86	6.25008
2v7a	8.3	7.6292796
4twp	10.0	7.376361
3wtj	6.53	7.1772137
3zdg	7.1	5.737719
3u8k	8.66	6.427292
4qac	9.4	9.4116535
3u8n	10.17	8.141325
1a30	4.3	6.2981977
2qnq	6.11	6.331108
1g2k	7.96	7.7835073
1eby	9.7	9.070029
3o9i	11.82	11.632423
4lzs	4.8	4.8458886
3u5j	5.61	6.1757665
4wiv	6.26	5.918771
4ogj	6.79	5.5529757
3p5o	7.3	7.033983
1ps3	2.28	6.198577
3dx1	3.58	6.0215626
3d4z	4.89	5.4205985
3dx2	6.82	7.091437
3ejr	8.57	8.085286
3l7b	2.4	3.2875423
4eky	3.52	4.642296
3g2n	4.09	4.3592396
3syr	5.1	4.387008
3ebp	5.91	5.397624
2w66	4.05	4.5693254
2w4x	4.85	4.166804
2wca	5.6	6.208897
2xj7	6.66	5.365181
2vvn	7.3	6.2172294
3aru	3.22	4.346093
3arv	5.64	5.921118
3ary	6.0	5.5192785
3arq	6.4	6.7322493
3arp	7.15	6.516346
4ih5	4.11	5.3729773
4ih7	5.24	5.570738
3cj4	6.51	5.5549855
4eo8	8.15	8.418526
3gnw	9.1	7.0550303
1gpk	5.37	5.8699646
1gpn	6.48	7.5031586
1h23	8.35	8.311207
1h22	9.1	7.45866
1e66	9.89	7.7479057
3f3a	4.19	5.2580557
3f3c	6.02	5.236597
4mme	6.5	6.5867996
3f3d	7.16	6.0938444
3f3e	7.7	7.1695595
2wbg	4.45	5.990919
2cbv	5.48	5.356285
2j78	6.42	5.3841805
2j7h	7.19	7.559495
2cet	8.02	8.114067
3udh	2.85	3.5611467
3rsx	4.41	4.8396645
4djv	6.72	7.047761
2vkm	8.74	8.666548
4gid	10.77	8.127297
4jfs	5.27	6.1204863
4j28	5.7	6.3839946
2wvt	6.12	5.762551
2xii	7.2	8.741592
4pcs	7.85	6.006287
3rr4	4.55	6.4728928
1s38	5.15	6.2303658
1r5y	6.46	6.718405
3gc5	7.26	7.0740056
3ge7	8.7	8.242699
4dli	5.62	6.0437427
2zb1	6.32	7.8214025
4f9w	6.94	6.7707877
3e92	8.0	8.351372
3e93	8.85	7.6462126
4owm	2.96	3.9987411
3twp	3.92	4.5194297
3r88	4.82	3.706626
4gkm	5.17	5.447148
3qqs	5.82	5.166686
3gv9	2.12	3.5799336
3gr2	2.52	3.6752872
4kz6	3.1	3.8092544
4jxs	4.74	4.3854637
2r9w	5.1	5.0256686
2hb1	3.8	4.6010084
1bzc	4.92	6.0187607
2qbr	6.33	6.6160192
2qbq	7.44	6.7520323
2qbp	8.4	7.4493093
1q8t	4.76	5.497243
1ydr	5.52	5.8864536
1q8u	5.96	6.964281
1ydt	7.32	6.0619287
3ag9	8.05	7.724137
3fcq	2.77	4.1889133
1z9g	5.64	5.816966
1qf1	7.32	6.3275423
5tmn	8.04	6.898263
4tmn	10.17	7.474295
4ddk	2.29	3.2239735
4ddh	3.32	3.9135818
3ivg	4.3	6.4899654
3coz	5.57	6.0056987
3coy	6.02	6.393345
3pxf	4.43	4.8095965
4eor	6.3	6.843512
2xnb	6.83	7.920478
1pxn	7.15	6.9780283
2fvd	8.52	7.0872874
4k77	6.63	5.641565
4e5w	7.66	7.43097
4ivb	8.72	7.994518
4ivd	9.52	9.21698
4ivc	10.0	8.964707
4f09	6.7	7.407934
4gfm	7.22	6.6808805
4hge	7.92	7.3104944
4e6q	8.36	6.799784
4jia	9.22	6.7163115
2brb	4.86	5.565091
2br1	5.14	6.3219624
3jvr	5.72	4.6663995
3jvs	6.54	5.37794
1nvq	8.25	8.438952
3acw	4.76	5.9641657
4ea2	6.44	6.866355
2zcr	6.87	6.557764
2zy1	7.4	6.106348
2zcq	8.82	6.850544
1bcu	3.28	3.8451385
3bv9	5.36	6.6648254
1oyt	7.24	6.7299113
2zda	8.4	7.35034
3utu	10.92	9.916788
3u9q	4.38	4.6530876
2yfe	6.63	6.69555
3fur	8.0	7.33663
3b1m	8.48	5.8334103
2p4y	9.0	8.132149
3uo4	6.52	7.4778028
3up2	7.4	7.4396434
3e5a	8.23	7.2187333
2wtv	8.74	8.667992
3myg	10.7	8.245342
3kgp	2.57	2.5295713
1c5z	4.01	4.2063136
1o5b	5.77	6.15639
1owh	7.4	6.7598224
1sqa	9.21	8.147786
4jsz	2.3	5.316215
3kwa	4.08	4.175782
2weg	6.5	6.7979693
3ryj	7.8	7.618251
3dd0	9.0	9.196833
2xdl	3.1	5.8413625
3b27	5.16	6.9454956
1yc1	6.17	7.470631
3rlr	7.52	8.171064
2yki	9.46	6.8884025
1z95	7.12	9.163109
3b68	8.4	9.388473
3b5r	8.77	9.638274
3b65	9.27	8.7653885
3g0w	9.52	8.588545
4u4s	2.92	4.967675
1p1q	4.89	7.169951
1syi	5.44	7.399591
1p1n	6.8	6.1372814
2al5	8.4	7.2399325
3g2z	2.36	3.6050444
3g31	2.89	3.418015
4de2	4.12	5.1907024
4de3	5.52	4.7990174
4de1	5.96	5.272201
1vso	4.72	6.154438
4dld	5.82	6.9527254
3gbb	6.9	7.168813
3fv2	8.11	7.711031
3fv1	9.3	8.976532
4mgd	4.69	6.419034
2qe4	7.96	7.392335
1qkt	9.04	8.381181
2pog	9.54	7.5797405
2p15	10.3	9.068798
2y5h	5.79	7.159009
1lpg	7.09	8.059116
2xbv	8.43	8.635901
1z6e	9.72	8.409506
1mq6	11.15	8.985896
1nc3	5.0	6.5471535
1nc1	6.12	8.305487
1y6r	10.11	9.940884
4f2w	11.3	11.193199
4f3c	11.82	11.502952
1uto	2.27	2.3909507
4abg	3.57	4.111143
3gy4	5.1	4.547704
1k1i	6.58	7.055787
1o3f	7.96	7.5131426
2yge	5.06	5.9091377
2fxs	6.06	6.1146746
2iwx	6.68	5.823558
2wer	7.05	7.0183554
2vw5	8.52	6.4749336
4kzq	6.1	6.379204
4kzu	6.5	6.8553896
4j21	7.41	7.2754803
4j3l	7.8	7.7808447
3kr8	8.1	7.6736107
2ymd	3.16	6.4608808
2wnc	6.32	6.2508926
2xys	7.42	6.9924374
2wn9	8.52	6.0915794
2x00	11.33	9.288329
3ozt	4.13	6.319448
3ozs	5.33	7.216144
3oe5	6.88	6.763657
3oe4	7.47	6.288394
3nw9	9.0	7.449263
3ao4	2.07	3.6153731
3zt2	2.84	3.1901536
3zsx	3.28	3.2526307
4cig	3.67	4.6933665
3zso	5.12	4.06598
3n7a	3.7	4.157854
4ciw	4.82	4.9429054
3n86	5.64	5.530788
3n76	6.85	5.457265
2xb8	7.59	6.957199
4bkt	3.62	3.2910457
4w9c	4.65	4.65268
4w9l	5.02	6.069147
4w9i	5.96	5.695817
4w9h	6.73	5.4421577
3nq9	4.03	5.0283175
3ueu	5.24	5.783986
3uev	5.89	5.9650908
3uew	6.31	6.775876
3uex	6.92	6.6863956
3lka	2.82	5.540745
3ehy	5.85	7.0350657
3tsk	7.17	8.307907
3nx7	8.1	7.8213253
4gr0	9.55	8.462439
3dxg	2.4	3.0367281
3d6q	3.76	3.3314958
1w4o	5.22	4.0837708
1o0h	5.92	5.1818094
1u1b	7.8	6.021404
