# Supplementary material for: An electron-density point-cloud framework for robust protein-ligand interaction prediction
Source: Nat Commun. 2026 Jun 11;17:7424. doi: 10.1038/s41467-026-74196-5 (PMC13408660; doi:10.1038/s41467-026-74196-5)
Supplement: Supplementary file 5 — Source Data [file 41467_2026_74196_MOESM5_ESM.zip › Source Data_rev/figure4/g/distortion_with_csv/intra_ligand_rewire_0.00/test2019.csv]

key	true	pred
4nxr	4.34	5.4696417
5es1	8.34	8.636501
6aom	6.2	6.70902
6eeo	6.43	7.04335
5w7i	4.95	5.407365
5fe9	4.68	5.217719
6bdy	5.69	4.452074
6d6t	8.21	5.6436872
4z16	8.32	7.777101
5j1x	5.52	3.5019143
5m4k	5.66	5.4982104
5l8c	7.0	6.5891523
5aqo	2.85	3.0587754
5aqu	2.98	5.0561757
5ixf	5.52	5.6757255
5mts	7.15	6.445751
5i2r	7.72	7.952425
5fap	8.0	7.4906855
5t7s	4.1	3.4568617
5x62	6.42	6.2703314
5hbs	7.73	6.8689413
5dhp	3.85	4.593821
6fap	2.15	3.0406275
4z5w	5.81	6.632726
5mlj	8.85	6.938941
6dge	6.72	4.9533396
5ho8	5.96	6.6521916
5os8	3.98	4.683242
6dh5	11.3	11.1397
6g38	6.62	5.1402664
6guh	7.59	8.052518
5cqx	5.33	8.367515
4xg7	7.49	8.096433
6ap7	5.34	7.1743374
5yji	5.3	5.0009527
5itp	5.0	6.4342794
5vil	8.82	8.353459
5ofv	1.58	4.884389
6cd8	4.71	5.4439187
5o1h	4.85	4.8060474
5ni5	8.05	7.743759
5npf	4.24	3.1633744
6fa5	6.75	5.9503727
5nra	6.91	9.523035
5lcj	6.64	6.5175476
5ml3	9.69	9.413204
5fut	6.45	6.5042133
6ecz	6.57	7.660634
5k03	4.74	4.5598326
6cho	6.78	7.27122
6hf5	5.17	5.0565147
5elw	7.85	7.355623
5tg7	4.53	4.2573977
5m4f	7.89	6.7443275
6b7d	4.28	4.2361245
5x79	4.92	5.7985754
5nze	6.39	7.907257
5sz0	9.1	7.7169147
5d6e	4.3	8.005766
5trs	8.0	6.6170034
5ipj	8.89	8.683948
5g43	3.7	4.406908
5h63	5.92	5.709527
6eol	7.43	5.7587314
5uv5	7.7	5.9159355
5om2	4.06	6.4776874
5faq	5.28	8.523142
5ezx	7.06	6.457991
5z4h	3.02	6.541528
5u13	5.41	5.726276
5hvs	7.15	7.3016987
5l7g	7.8	8.739926
5j7q	4.58	5.449748
5j5d	4.68	3.3858476
5fue	6.33	6.03809
5unj	6.62	6.6153455
5unh	9.46	8.484678
5kbh	6.26	5.3352365
6axp	5.07	5.768964
6eiq	6.42	5.9722433
5ey9	5.41	6.1384745
5icv	5.62	6.449348
5t9u	7.6	7.6985364
5t6g	5.96	6.847102
5n24	8.92	7.371646
5xxk	8.2	7.7641726
5ekh	5.95	7.808568
5n3y	5.03	6.7271576
6f29	5.49	6.55505
4zsj	5.64	5.495427
6gzh	8.27	8.477125
6hmg	4.94	5.0842075
5duf	5.74	5.8647623
5ofi	4.2	3.791451
5nhh	8.95	9.14954
5ylv	6.82	5.8924665
5kez	8.15	6.7292004
5ntp	9.15	8.687681
5nfh	7.74	8.719015
5x5o	8.3	9.510857
5h1e	7.54	5.763753
5ti3	4.36	5.3348994
6bec	4.01	7.599823
5myn	4.52	6.897439
5u4d	6.33	6.9700513
5nzf	4.03	6.822472
6epz	7.14	5.320511
5os7	3.69	6.8497334
5vij	7.61	5.9212203
5myv	7.51	6.5513315
5dh5	9.64	8.400195
6ghj	2.16	5.140266
5gmj	5.08	5.7763643
6fhu	2.64	3.8160603
4ufu	8.0	7.491267
5wf6	7.83	8.208862
6h7b	7.48	6.4794693
5xw6	4.91	6.3815036
5kly	7.21	5.4691105
5yz7	4.75	5.8189373
5hor	8.22	6.4026117
6b1y	7.4	6.0859313
5lpj	5.0	6.062354
6hly	7.33	4.6689672
5vkm	3.55	4.5107965
5yqw	7.51	6.8141055
5f1x	6.11	6.603546
4zyu	5.97	7.057801
6gh9	4.48	6.2971535
5f27	4.0	5.729183
5e3d	4.02	3.880422
5fow	4.03	5.1957893
5jo0	7.3	7.6116114
5hkm	7.89	7.0637927
5ekx	2.03	3.3037992
5v1d	6.7	5.3431478
5a7j	5.2	3.926106
5wvd	7.68	7.0264015
5m0d	6.09	9.343628
6fnt	4.68	6.208069
5v8q	8.44	8.269812
4zx9	7.39	5.8658752
5axi	3.92	5.3519483
5tho	7.64	6.666086
5tdi	9.74	9.688113
5eyz	6.0	4.244737
5n1v	6.19	7.22487
6few	5.85	7.9575386
6iil	6.17	7.179203
5x9p	6.89	3.6038187
5aqf	3.78	4.939272
5wqc	8.96	6.5844545
5hn9	4.3	5.7896976
5u69	6.22	6.746517
6iik	4.91	6.95065
5j7s	7.3	7.043491
5mwp	7.5	7.2679195
6eji	3.52	4.2556224
5sz4	9.7	7.461192
5nyh	7.73	7.071696
5jsj	5.4	8.865202
5o4z	6.07	5.9693165
5f1v	6.85	4.5069184
5ye9	6.45	7.3875113
5t70	3.99	7.099381
5umw	4.23	5.9691033
6ami	4.52	5.2785416
5ksv	5.22	5.2596283
6aol	6.27	7.446454
5iaw	4.81	5.584992
5w10	6.62	5.814929
6h7j	8.62	5.8577256
5mwy	7.0	8.435396
5oxm	1.3	4.680272
5eiw	2.05	4.739006
5qah	3.84	4.0829964
5m4c	7.4	6.669635
5t9w	5.59	8.132347
5fpk	3.55	4.4907136
5q10	5.2	7.97213
5h1u	3.51	3.6626468
5hva	7.07	4.690923
5j19	6.6	6.101288
5e8a	7.47	5.513834
5fdg	6.37	6.5833483
6g8n	5.84	6.5931087
5tg6	4.55	4.815915
5hyx	6.55	7.0815754
6fuh	3.77	6.856521
5mo2	3.84	3.7369952
5g17	6.7	6.110833
5hk9	6.54	6.862958
5lwd	6.24	5.935216
5ztn	8.3	6.9269056
5wfc	4.9	6.470543
5kpm	7.82	6.9359274
5ty8	5.46	3.8308005
6am8	4.89	5.435874
5nw1	6.6	5.765848
5vex	4.63	6.504648
5u9d	9.26	8.446011
5jmp	7.17	6.880057
5lgq	7.05	5.4511223
5tkd	8.15	7.466171
5a4t	5.89	5.1509557
5kls	6.71	3.5989482
5d3j	5.24	6.455563
5i24	7.42	4.889353
5j82	6.0	7.0029364
5ioz	4.96	5.4845243
6e2n	7.9	8.16278
6f8w	4.64	7.472637
4ui7	7.36	7.1727233
5jr2	7.57	7.343838
6gmd	3.69	6.9082656
6bw5	8.25	6.1118374
5w6o	6.28	9.208227
5ecv	6.77	5.816963
5vl2	8.42	6.210869
5ouh	5.67	7.145753
5f2r	4.28	6.6599426
5x13	5.21	5.090255
5jog	8.24	6.5525064
5uf0	3.8	4.653769
5mqy	7.11	8.121921
5h13	4.94	7.5794497
5nar	6.3	7.0053015
5g1n	7.77	6.57371
5d26	6.09	6.4006433
6cks	7.82	7.376157
5n53	2.55	4.8738594
5l9g	7.7	6.0061865
5llo	9.4	7.918048
6eqw	10.65	7.493828
5iw0	7.22	7.316123
5t2i	8.7	8.031469
5eol	9.52	8.239687
5q1f	7.14	8.079668
5vlp	6.08	6.443129
5mme	5.85	5.7160993
6biz	6.57	6.4196014
5uex	8.82	7.168642
5fho	6.67	7.4741383
6bny	6.4	6.6554766
5ho6	6.69	7.346899
5jc1	6.82	7.3105507
5zia	6.52	7.216856
6e99	6.0	7.0880275
5eq0	5.92	5.51587
5f1h	7.85	7.5727186
5y8z	6.21	5.3989234
5icp	8.42	7.811203
4ydf	5.1	6.5335035
5ewy	4.3	5.5323944
5gmp	9.1	7.208326
6dud	6.59	8.296867
6d6u	8.21	5.3222795
5hz8	6.4	6.6568823
5eie	7.64	7.367096
5t8o	6.51	6.0853586
5tr6	8.49	8.381326
5vja	6.59	5.8152237
4muk	6.6	5.760038
6fim	5.85	7.93832
5i3v	7.8	7.6242213
6eqv	6.62	7.629115
6dh1	10.58	10.2486515
6h5w	10.8	7.826437
6b1x	7.4	8.340973
6emh	6.08	6.3349676
5f3c	6.05	7.2290964
5nkk	5.0	4.100995
5ywy	7.23	6.5364504
5v8p	4.99	4.573189
5kbg	6.11	5.282565
5j4n	4.25	4.6263714
5tuo	6.49	5.1282845
5qc4	6.82	6.406414
5mft	7.47	6.726587
6ap8	5.1	6.505887
6e0q	8.1	5.7307215
5ody	8.4	5.8203673
5t1k	6.28	6.869267
5uc4	6.46	8.378569
5qck	7.64	8.332129
6hjk	7.6	8.979303
5i8g	7.52	6.582099
6c0s	7.05	9.654217
5vc5	7.96	8.832603
5jf6	7.21	5.333618
5epp	4.16	4.862726
5y7w	7.7	6.0791802
6f5u	3.54	6.5181947
5k4x	6.42	3.9808078
5xvg	8.05	7.941985
5nzq	2.03	3.050159
5czm	8.32	8.981523
5mge	4.06	4.1809096
6gg5	3.65	5.027883
5up0	6.34	7.460083
4rqi	4.91	6.8856153
5y3n	7.1	7.6457577
5fpp	4.0	4.6388364
5idn	8.59	7.836831
6f6d	4.1	6.7006493
5t6p	6.06	6.444269
5fbe	4.85	7.0952625
5cin	7.74	7.497737
5mxq	5.72	4.161316
5nn4	1.94	4.225977
5iu7	8.96	8.322268
5up3	7.9	7.5695
5o0b	4.18	4.4640985
5jqb	2.22	6.273549
5mja	6.66	6.8069296
6eqp	5.96	5.2491055
5ev8	5.22	6.7569866
5qab	3.65	3.9006963
5jf4	7.19	6.3783417
5o48	4.7	6.79641
5k0t	5.78	7.490776
5i7y	7.28	6.3706603
5tzx	7.28	8.486845
5heb	6.1	5.2107725
5f5i	6.02	6.3195066
5vgo	8.7	8.337831
5h7h	3.77	5.728425
5mnn	3.84	4.1358624
5zag	6.97	5.658958
5ekj	6.0	6.5150194
5ul5	6.97	6.2188635
5iua	8.82	7.7970467
5za8	6.29	5.5044746
5ut0	5.88	6.8737054
5vdo	3.3	5.6449966
5gic	6.48	8.765993
5knu	5.55	5.1027946
5g5f	5.28	3.7658477
5h8e	11.2	8.311653
5lyn	5.04	4.475564
5fsb	2.22	3.1477659
6au9	5.96	5.638879
5yof	5.82	6.020195
4zsh	7.05	6.3259487
6f90	6.0	5.878122
5wyx	6.66	6.1252437
5gjd	7.92	7.489705
5olk	6.0	4.366167
5e89	7.85	5.3756847
3x1k	3.59	5.795959
5em3	3.7	4.30632
5ko5	4.57	3.2981844
6dvn	7.85	6.5358663
5oq7	6.49	6.496411
5njx	4.15	4.5342093
5tg2	5.49	7.2183833
5eoc	7.52	6.7493205
5lck	8.1	6.524825
5i7x	7.28	5.859887
5yzc	5.52	5.4509907
5hbn	4.89	4.637618
5jq9	4.65	6.100431
6cnj	8.11	5.9116225
6f8b	5.21	4.9926205
5or9	4.06	5.031311
6e9a	11.92	10.489452
5ek9	7.33	6.963629
5ml0	6.3	6.616493
5wb6	10.7	9.958257
6agg	4.07	3.4051867
6b7c	5.14	4.861908
5y9l	5.72	7.3913927
5epl	7.03	6.1128063
6cq4	4.85	6.28341
5wuu	6.09	5.5424414
4zyv	7.66	7.5073476
6gw1	5.14	6.9278235
5kxi	7.74	6.60564
5mxf	3.59	3.1742713
5qad	3.77	3.3405812
6fmp	5.64	7.1842628
5o9o	4.89	5.507002
5jjs	7.32	6.966579
5i40	4.86	3.1280704
5h5s	5.09	6.445303
6dq4	4.92	7.1316724
5un9	7.68	5.0651293
5ia1	6.28	7.6162643
6dk1	7.65	6.89972
6ay3	8.02	6.989053
6fii	8.02	4.7877493
5j2x	7.74	6.69681
6gr7	5.5	5.312638
5law	7.1	7.747023
6fbv	6.52	9.5634
5aac	8.89	8.427649
6bin	6.34	5.9814215
6b8y	9.66	8.091688
5xup	5.25	5.4346075
5l4f	5.89	4.391782
5lud	3.61	2.6298919
6ma5	8.1	6.9265995
5ujv	3.6	5.0861683
5i38	3.42	3.216148
5t9z	7.19	7.157955
5urm	5.28	5.387336
4uja	9.05	7.3857126
5nud	7.49	5.6197214
5dyt	7.6	6.706084
6ba7	8.15	5.250408
5wbk	6.03	5.6178136
5d7a	7.68	7.3989344
5fwj	7.89	5.8517637
5khk	6.39	7.266277
5i9x	7.52	8.651877
5j8z	8.3	8.332126
4qna	4.64	4.3440375
6bjo	6.29	6.292987
6ay5	7.16	6.728277
5hv1	4.1	6.295951
5m57	4.92	6.7524962
6bsl	9.0	7.5139523
4yxo	7.04	4.2827
5e88	7.19	5.7727394
6guk	6.15	6.9954557
5n8t	5.74	7.1319
5owl	5.92	6.8098707
5org	8.4	6.385715
5ovv	4.48	5.994785
5ugc	7.89	7.4810824
5lwm	8.87	8.45791
2n06	4.92	6.373591
6bq0	7.34	6.8836756
5c4k	4.56	5.5412507
5aqv	3.43	4.8641872
6df4	7.64	6.3847537
5g2b	7.0	6.9072638
5za9	6.74	6.661831
5maj	7.46	8.855391
5nxg	8.55	7.3514156
6afl	7.0	5.5224276
6ey8	5.81	6.145171
5mhp	7.82	8.485027
4zyw	7.17	7.1813183
6gf9	6.39	6.3721523
5wfm	6.52	5.9115543
5qaq	3.54	4.215663
6g9h	8.4	8.626873
5dtt	3.51	3.3915837
5kbf	8.92	7.2415524
5vd3	5.55	7.2954035
5zwh	8.72	9.242741
5xyf	5.98	6.0672836
5c2o	4.55	4.8914943
5k0m	8.82	7.0944824
5t66	8.43	6.265258
5vdk	7.57	8.195266
5ldm	3.86	4.6584234
6ge0	8.68	9.254558
5j3l	4.8	5.953968
5j41	3.7	5.8815928
6gg4	3.69	3.8603735
6b98	4.65	4.3325405
5k8v	6.34	6.377818
6bmv	4.68	5.88593
5ad1	7.24	4.2318873
5otr	4.92	5.520914
5yg2	6.89	6.8365073
6b1f	8.72	5.942011
6gxa	4.22	6.532811
5wcm	4.0	4.1922836
5idp	7.35	6.986637
5ks7	5.32	6.11488
5lhg	5.6	7.4411926
6afa	5.49	4.040392
5ws3	8.96	6.4591556
5luu	5.06	4.59143
6b5i	5.96	7.2591033
5ni7	7.7	8.181578
5t6z	4.21	5.935175
6hvh	7.33	8.519781
5hna	4.23	6.7995806
5mxo	5.27	6.7189713
5u4f	6.33	7.188695
6gl3	7.96	6.7282476
5dva	3.55	3.7611656
5otc	4.71	6.1058254
5n8v	6.68	6.8368163
6cea	3.14	5.3140564
5wa1	4.17	4.627308
6afh	6.12	5.08078
5tca	7.72	6.3975916
2rvn	6.77	4.1989536
4yxu	7.24	5.6728086
5w7x	4.1	5.22475
5wre	6.41	5.0983763
6duf	8.14	9.447395
5w1w	5.52	6.3905187
5mi7	7.11	6.574766
5eqy	8.0	7.1897707
5i8p	6.73	7.4907503
5gof	4.05	6.1272554
5j9x	7.77	7.07806
5lws	3.94	8.23098
6evm	2.82	4.5164638
6ftn	6.7	9.247045
5o58	6.72	6.4277096
6f92	6.4	6.18643
5cuq	5.92	4.749985
5tkb	7.89	9.026809
6hdq	7.0	6.839448
5gvn	7.05	7.1887436
5d47	7.0	7.5078983
5os3	2.43	3.9012947
4zsg	5.0	5.4090314
5n9r	5.59	7.3864365
5t90	6.68	7.9248004
6afr	7.15	5.404662
6aff	5.41	4.244607
5gr9	7.48	6.629504
5jim	3.99	6.7503076
6beb	3.61	7.174929
6alz	10.42	7.288207
5lvr	3.6	3.7645454
5ocj	4.82	4.737397
5nne	4.71	4.2620006
5ggp	3.3	3.9109612
5ekm	6.32	6.7152023
4xhe	10.3	10.140041
5un1	5.8	4.0162315
5mz8	2.31	2.069184
5q1e	6.92	7.23365
5eym	7.6	8.557257
5tci	6.88	7.1330853
5nkh	7.59	8.271601
5xjm	9.37	5.95705
5lx6	5.72	5.8040867
5jbi	6.92	6.224169
5vr8	6.87	5.317361
2ndf	4.23	4.131467
5vcw	5.96	7.9394464
5ng9	6.72	5.9648714
5t2d	9.1	7.465542
5t2g	8.1	7.7728524
6esj	5.68	5.5477247
5fls	3.04	2.740682
5ldo	3.75	4.484484
5a0c	9.27	7.8017764
6g2l	7.17	6.1544266
6fav	5.33	6.328553
6fuj	4.3	5.9261694
5vqs	5.7	8.771598
5km5	6.92	5.340889
5mrd	4.44	5.7448263
5n16	5.3	5.421135
5yc2	4.94	5.4147635
5ett	6.23	7.522814
5yg3	7.85	6.532448
5cpr	7.56	8.26468
6c6o	8.3	4.9689875
5kma	4.71	4.676178
5u51	4.92	4.704379
5wei	5.7	5.0043173
5jcj	4.42	5.6425114
5eak	9.3	8.037752
5swf	6.26	5.5129714
5mqv	8.1	8.393335
6czd	3.85	4.7734365
5em9	5.57	5.3220654
6g4m	6.6	6.2312565
5g1a	6.57	8.030714
5eec	7.1	6.336459
5ix0	6.28	8.43164
5y93	5.64	5.7228937
6fhk	7.51	7.0138164
5mw6	4.73	4.9529285
5khi	6.77	6.9065714
5i59	6.95	6.746558
5to8	8.51	7.4365015
6eqs	6.43	8.183907
5mxr	5.21	4.568814
5l2n	5.55	6.5999393
5i7u	8.77	8.518293
5egu	5.85	6.6600313
4wz6	5.6	4.161661
5zkc	8.19	5.9208655
5in9	6.36	6.638402
5t8e	9.14	8.041265
5aqq	3.1	2.9733458
5o0j	4.77	5.493827
5e6o	4.11	5.2655673
4zki	2.92	5.506397
5oug	2.77	3.714855
5owh	5.92	8.061348
5gg4	5.82	4.8049173
5myd	4.86	4.7826786
4tvj	7.91	7.4329395
5fun	7.59	6.4262915
5vcy	6.57	7.3689446
5aeh	7.43	8.061147
5nhp	7.64	8.242067
6ccs	3.64	4.3432045
6bfw	6.66	6.3542967
6bbs	9.89	7.6809244
5ngu	7.44	7.946556
5qbv	6.37	6.827074
5kr0	9.15	7.97272
5exx	5.39	5.6223063
6guf	6.65	7.4750314
5mmn	6.7	6.3900948
5mgm	3.3	3.7314212
5jer	3.7	5.7284927
5b2d	4.25	4.4489536
5kh3	4.22	6.328558
6ceh	7.44	7.8705635
6f6s	2.89	4.3381767
5u0w	4.24	4.0738096
5mys	4.3	6.253028
5jiy	6.27	5.157258
5wbq	5.83	6.289364
5eps	4.42	4.227277
6ayh	5.57	4.0809946
6fdu	3.69	6.9363785
5l6o	8.22	5.4037647
5lle	10.22	7.6859837
6fob	7.63	7.6665144
5jnn	5.35	5.8729773
5fnc	4.11	5.6608257
5xg4	5.15	4.930145
5qai	3.82	4.3232822
5xmx	7.24	7.2538977
6g3v	6.04	6.661395
5aqh	2.46	2.6851983
6eo9	6.8	6.975006
5a8y	9.77	8.531002
6m9d	7.35	6.448848
6gjm	3.58	3.2012022
6mxe	4.26	5.244562
5l4j	4.28	5.7454715
6ggv	7.54	7.7054615
5ggn	3.66	3.4502058
5zwf	8.74	8.585234
6euz	4.18	7.0119734
6bkx	6.39	6.794976
5tef	5.4	4.2955265
5f4u	7.02	7.1525702
4yk0	3.74	4.502333
5vqv	6.4	8.312108
5yyb	6.56	4.2517195
5lz7	6.28	6.020476
5tzf	5.8	5.8820114
5qaz	3.4	4.543396
6bnl	6.96	7.1687727
5ovr	4.57	5.285559
5hcl	2.22	2.6294003
5v9p	6.14	7.2933264
6h34	9.3	8.749858
5hey	5.66	5.063104
5f3z	4.54	4.8766656
5ioy	5.22	5.480894
6f3b	6.56	7.1755342
5yu9	6.74	7.241129
5uv1	5.62	5.856251
6b16	7.49	7.5276785
5fh8	6.77	5.841611
5enh	3.72	3.8349254
5mpz	4.07	4.065652
6hvi	6.42	7.1444683
5fq9	6.48	6.9274864
5l6i	4.35	6.6788588
5mym	5.41	7.9494534
6b5r	8.77	5.250534
6bij	6.05	5.4887323
5kau	6.52	7.3559933
4odq	4.47	4.600044
6f22	8.7	6.66359
5k0j	7.12	6.6933146
5zla	4.3	3.9339032
5q1h	5.1	8.289058
5nz4	6.28	7.989033
5mkj	4.31	6.7702703
5ulg	6.72	6.1782675
5yjm	7.68	8.011608
6grp	5.48	5.3422832
6cfd	7.86	8.311359
5tzo	5.23	4.457732
5d4a	5.85	6.14079
5mlw	5.03	6.289309
5nrf	6.79	9.364264
5l8a	4.91	6.0975814
4zy0	8.04	6.578829
5j7g	7.24	6.842977
4xek	5.66	5.666615
5jf2	7.89	5.8505363
6h1h	6.17	6.089081
5gvp	6.78	7.62117
5u4e	6.35	6.469127
6bu1	7.22	5.3030615
5ou1	6.07	5.8424807
5qak	3.66	4.398664
5dxu	8.4	7.1077147
6q3q	4.45	4.7383356
5d3p	5.13	6.4682364
5bpp	4.8	5.936056
5q14	7.68	8.129427
5mzg	6.86	8.441158
5vew	5.15	6.1447797
5vll	6.37	6.2055655
5ul6	8.22	4.4177036
5joh	5.96	6.619225
5k0x	8.36	6.8775425
5jv0	5.96	5.19022
5qb3	4.31	5.929332
5ml8	8.1	7.997614
5i4v	8.52	8.065517
5vt1	4.3	5.718883
5qa8	3.77	3.4320931
5qb2	4.15	5.7950664
5ema	5.23	5.1819477
5dh4	7.24	6.3680954
5er4	2.76	5.0403137
5c4l	5.64	4.7825575
6fui	4.46	6.4574537
5k0c	5.96	6.6144485
6g15	5.37	6.339637
5aqg	4.51	4.6465993
4xk9	9.07	11.045236
5wo4	10.0	7.7288485
6eij	5.77	6.359407
4uc5	5.48	4.476383
5vcv	6.82	7.819956
5ar0	6.14	5.811021
5myx	8.16	7.6484814
5svk	8.48	5.429603
5w88	4.52	5.1238713
4ui5	6.78	7.5722704
6gjj	3.7	2.9685864
5di1	7.68	7.3884225
6min	3.91	3.405355
6g5j	6.7	7.0085917
5aa8	8.07	9.813471
5jha	5.9	7.4407377
6gzm	8.26	8.230274
4r5w	7.13	6.313136
5k4z	6.15	5.2556295
5loh	5.04	8.44382
5ivc	5.92	6.9859724
5wzu	7.0	7.1772366
5a7i	5.26	6.702441
5j79	8.52	7.2030993
6g97	8.38	9.254536
5ick	5.01	5.1596546
5ab1	5.42	6.8324165
6cw4	2.82	7.122305
5cuu	4.37	5.6927376
4w9x	7.4	7.493561
5aei	8.96	6.0199394
5exl	8.43	7.303987
4zt3	8.0	7.892982
6cq0	4.46	6.8672485
5nvz	6.77	5.9022646
5d3c	10.4	9.406252
5n31	5.79	7.0573144
5chk	5.39	5.6631265
6b97	6.63	5.7429366
5vo6	9.05	8.174643
5lso	5.85	5.6487045
5w7u	8.05	8.505625
5vb9	5.89	7.9575853
5f25	5.04	5.4327593
5j32	5.08	4.194083
5td7	5.77	5.5767555
6fmj	6.12	5.3628426
5uyu	9.51	9.395231
5w0i	8.85	7.468054
5uey	8.29	7.124076
5fb1	5.92	6.540037
6ehh	7.49	8.198867
5f5b	3.95	7.5826073
5hx8	10.0	7.1879253
6dlx	3.32	3.1041012
5wxf	4.48	6.99566
5f2p	4.43	4.0573215
6fut	4.7	7.251533
5vsc	6.29	7.048497
5er5	3.67	5.310853
5qae	3.62	3.1675248
5trj	5.92	6.7128544
4y24	6.66	5.134809
5eel	6.08	5.1500397
6ezi	5.31	5.1291428
5f1u	6.4	5.8729525
5vo1	8.15	6.8484383
5u0z	6.19	5.732108
5aqn	2.77	3.480835
6dh7	9.88	9.688362
5h85	4.7	5.263483
5g60	6.52	4.831565
6elo	6.29	7.2455387
6f4n	5.22	4.2915444
5u0e	5.11	4.289237
5fb0	5.47	6.7614846
4znx	6.62	5.779849
5tqf	8.3	8.026766
6ayq	8.19	10.655289
5yyz	4.18	5.2160883
6ek3	6.48	6.350223
4yjl	5.96	6.951708
5gjg	6.21	8.499395
5m0m	8.22	9.241781
5zh3	4.67	5.7557077
5cqt	6.91	6.4886494
5e73	4.64	5.282276
5t18	9.3	8.694908
5i86	6.28	6.6068754
5lgt	6.51	7.8551173
5odx	6.71	7.5890837
5nib	7.72	8.696459
5u2j	5.92	5.4263105
6g6w	9.7	8.257494
5nu1	9.0	7.860217
5kgx	4.8	5.9240923
5k8o	5.96	6.014284
5xzr	5.49	6.3685694
6cjy	7.64	6.1579585
5u49	6.14	6.392203
5toe	5.6	6.4257
5mra	8.0	4.0271683
6boy	5.74	9.7486
5yfs	4.86	4.53382
5mnx	2.48	3.4330652
5xgl	6.88	7.450653
5h09	5.88	8.6074915
5ehv	3.08	5.0925465
5q0n	8.06	7.606885
5d75	6.7	7.7294993
5lt6	5.41	6.355729
5igm	7.38	7.0901966
5ny3	7.47	6.8064013
6cqt	9.64	3.9454994
5mrb	6.33	8.004709
6bu3	6.55	5.23372
6f6u	4.8	6.6084867
6asu	5.21	6.1168704
5ml2	7.89	7.182447
5x9o	5.3	2.923317
5fng	2.96	3.7053933
5tuq	6.35	7.5264287
5v7i	7.18	5.660238
4uw1	7.72	6.5728884
5n0e	8.44	7.752742
5fdz	5.17	6.025158
5eng	5.85	6.187111
6hm2	7.33	4.7602444
5vqx	6.32	9.063257
5nkd	7.59	8.095322
5h08	5.96	5.1739235
5jr6	4.69	7.0921965
5sz2	8.7	4.587696
5qcn	8.22	7.555176
5f74	5.12	4.4205694
6q6y	6.0	6.1069317
5e7r	7.6	7.8649187
5mtv	4.11	4.944915
5vpm	8.8	7.2621193
5xsu	6.74	8.689695
5twg	6.17	4.205142
5k4i	8.51	8.811689
5qag	3.7	4.489155
4z8d	5.22	6.4007373
5lz8	6.01	5.232336
5ybi	3.49	4.7430115
5t4b	9.38	8.86187
6c0r	7.51	9.533684
5v1y	8.15	7.2874947
5aqj	2.68	3.5062673
5ee7	9.21	6.3956223
5n1y	3.22	6.3106737
5iez	7.64	8.128887
5bns	7.02	7.963741
5fsn	5.77	5.875948
5mg2	7.77	6.1421633
5i29	7.82	5.674343
5kde	3.89	4.1956234
6apv	6.96	7.2315893
5zkb	8.7	8.2507515
5ei2	7.34	7.14165
5nfa	5.25	4.6976724
5tq3	8.66	8.75557
5vih	7.49	5.8910685
5iay	5.8	5.0308604
5qa4	3.77	3.6782556
6f6n	3.02	6.755412
5da3	7.1	8.278666
6gy1	6.3	6.0827417
6gvz	6.4	5.7171965
5fb7	7.89	6.747349
5ofw	2.8	4.0495653
5wf7	4.01	6.2023187
5i9z	8.05	7.5185056
6dj7	8.72	9.863377
5q1a	8.02	6.7509565
5z7b	4.89	3.4573662
5g42	2.3	3.7998075
6chp	10.12	7.6993155
4ybk	7.82	8.514866
5qcl	7.96	8.309326
6a6w	5.43	5.993474
5fky	8.33	5.4687357
5ih2	5.76	5.10676
5xmr	7.61	7.549452
5jhd	4.52	2.7952287
5etk	5.82	4.8974247
5vzu	5.57	4.4736605
5juz	5.52	5.4339123
5npc	4.0	4.27413
5wac	7.42	7.9214272
5fcz	4.2	4.966877
5oq5	7.7	8.089809
6ft9	6.96	6.6249447
5oku	6.26	4.1712885
6hm4	5.67	5.798601
5fl1	8.49	6.454236
6c98	4.1	4.9617395
6dxg	4.85	5.510557
6g2n	7.14	5.637192
5klr	7.72	6.464332
5y94	6.79	5.151987
6bl2	7.39	7.575271
6g0z	5.32	6.0314226
6ft8	7.36	6.3334045
5cr7	3.1	4.4068613
6cze	4.03	3.8920815
5n8e	5.33	6.098116
6dh4	11.3	9.829058
5ltn	5.27	5.026155
5x4o	4.06	2.4912345
5o1b	4.7	3.5012124
6hjj	5.77	8.539341
5t2p	5.72	5.954097
4w9w	7.48	7.338152
5hff	6.3	5.520925
5dts	3.55	3.9033132
5fah	6.15	6.7496433
5uit	8.34	7.643319
4zv1	5.24	7.2326
6fdt	4.3	3.9484048
6chm	3.7	5.3050117
5th4	2.85	3.6758645
6fo8	7.74	7.9323587
5zms	5.23	6.4085608
5fqs	7.36	7.7808228
5i2e	6.64	6.922023
5ets	5.91	6.77102
5e0h	5.62	6.2663326
5h15	5.8	6.836076
5oje	5.21	6.017247
5uv2	4.4	5.5151596
6flg	7.52	6.8018646
6df2	7.24	5.250555
5k0b	6.05	6.449277
4wn0	3.22	2.8754408
5emk	7.89	7.1640096
6h3k	7.96	7.904019
5yjk	6.09	7.502128
5lpl	4.92	6.1821475
5kgn	9.03	6.887807
5yvx	5.89	4.8236465
2n1g	5.64	5.634146
5upf	8.6	8.432837
5id0	5.77	6.2964478
5ypo	7.1	6.0053606
6fjm	6.24	6.120063
5u62	5.89	7.4718485
5l72	6.8	8.938042
5h5o	6.56	6.9301424
4mul	6.21	7.142773
6dq5	5.19	6.306795
5mfr	4.3	4.835743
5ime	8.34	8.138615
5w6e	8.04	7.343482
5qam	4.0	4.151476
4zjc	8.96	6.7644563
6f4w	5.53	4.0045586
5u7k	8.15	8.030802
5t97	7.77	8.037554
6f20	4.31	6.5028973
6eya	7.48	7.0915446
5lgs	7.06	6.6816554
5mjb	8.52	6.879328
5t27	7.1	7.0606127
4xtm	4.57	3.6808608
5laz	8.4	8.722379
5ye8	3.0	3.8614044
5dpx	4.46	6.0958962
5jg1	8.72	10.908373
6d50	5.05	4.8221126
6eln	6.05	6.4106197
5edb	7.0	5.733406
5ovc	5.96	5.2095957
5k4l	7.3	7.101672
5o1s	3.65	4.10509
5j7b	8.3	8.261223
4ze6	2.48	3.8143477
5vzy	8.49	7.1080294
5ukk	6.21	6.9084854
5j8x	8.8	6.2582455
5a3x	6.1	5.9673367
5ijp	7.15	4.7673936
5sy3	4.37	5.525034
5koq	9.24	7.876992
5h19	6.49	8.763322
5hx6	8.0	6.5931807
5muc	6.04	6.5908227
6b2q	8.05	7.9165463
5svy	6.13	5.525377
4odl	6.95	5.295635
5ugg	6.42	6.66815
5ufr	8.7	6.661869
5mgg	3.3	3.720559
5db0	7.43	7.974904
5vlh	6.8	6.3019733
5csd	7.89	6.541566
5mw3	6.62	4.9758277
5vqt	5.74	8.07281
6djc	6.63	6.281932
4zj8	9.26	7.2152343
5eqp	5.4	6.34714
5v42	6.62	7.1769657
5nf6	7.46	6.342391
5jrq	6.77	7.854206
5lne	4.76	2.434617
5m6f	6.66	6.2371173
4wnm	7.59	6.6683216
6e86	5.09	3.4756289
5b5g	5.25	6.379145
5zt1	4.67	5.3881006
6exi	5.05	4.694711
5nwb	7.8	6.811551
5mny	1.31	2.9763176
5xo2	4.03	4.312324
6csp	8.52	6.184876
5w5u	7.19	7.258518
5g61	6.4	4.7157784
5n49	6.33	6.8873663
6bhh	3.76	5.6955843
6f9g	5.7	5.889415
6fa2	6.66	5.2473526
6g4n	5.64	5.905798
6fr2	7.92	7.0007095
5g5z	5.66	6.105471
5zo7	9.0	6.657262
6bgx	6.33	7.4001565
5nxq	6.49	4.8863235
5oh9	3.86	4.3089166
5ukj	7.16	7.975611
5v3x	6.59	8.140642
5m7u	8.1	8.230164
5fnf	3.15	5.339613
5vds	3.3	5.031624
5ufs	8.49	8.847128
5gjf	6.59	8.437592
6ej4	6.8	6.4954286
6apz	6.82	4.9529667
5jhb	6.06	7.350276
5zwi	8.64	9.5859585
5etl	4.64	5.3826227
5ur6	7.06	6.7039504
5ful	4.74	6.7864666
6e9w	6.55	6.975622
5uoo	8.85	7.8235264
5n87	9.25	7.9300404
6esn	8.05	8.281295
5kr2	8.48	7.624789
5aip	2.82	3.834536
4yh3	4.59	6.0475883
5sve	5.74	5.635539
5edl	8.35	6.912551
5may	6.48	5.5966477
6fzu	3.67	4.1394644
5mav	5.48	6.2389107
6d5e	6.85	7.1601143
5anv	9.3	8.837004
6htt	6.66	6.585145
5my8	7.14	7.7315073
6dnp	5.18	5.8216753
5ndd	6.46	6.462724
5wbz	6.41	6.566054
5w6t	7.57	7.1066422
4j59	5.85	5.9363613
5e80	8.3	8.165085
4mue	6.7	6.464923
4qmq	6.59	7.3258553
5dh3	7.42	7.327753
5jzi	4.8	5.6783214
5f32	4.94	6.338338
5wg9	5.59	6.307298
6fyv	7.96	7.571295
6apw	6.17	6.845536
5sz9	4.42	5.0863905
6b27	5.03	4.9829044
6b1o	8.51	7.9457874
6cdc	5.6	6.058194
6dne	7.48	5.5873013
6cn6	8.3	8.802284
6c7x	7.19	8.038382
5fdp	6.51	8.001774
6htz	6.74	6.733285
5nwg	6.18	6.962536
6msy	7.0	3.632752
5yve	6.48	6.597829
5huy	5.03	6.711747
5iee	4.94	5.0655303
6hvj	7.55	8.062312
5hdu	9.0	8.691487
5z68	5.89	5.5552745
5l6h	6.62	6.440815
5l26	5.35	4.5985427
5svi	5.17	5.5113974
5n9n	9.39	7.538991
5qaw	3.4	4.98744
4yyt	6.38	6.865945
5cxi	6.55	7.3739176
5nt0	6.55	7.0839896
5z9e	3.48	4.912258
5kyk	5.8	7.1629777
5ye7	5.46	6.736885
5vfm	3.82	4.0198894
5q0z	5.85	8.662377
5c1x	5.75	6.725422
2mwy	6.82	6.958001
5naw	7.3	7.2339096
5evd	5.0	6.255288
6mjf	5.16	5.673237
5vo2	6.81	6.9029236
6hti	7.01	7.3377886
5ux4	7.05	8.115384
5gu4	5.47	5.5745707
6b3e	6.99	7.6243734
5g1c	6.85	7.8115177
5v35	6.96	5.5371537
5lkr	5.48	5.3134317
5kpl	6.29	5.945971
6cd9	4.42	5.546929
6c5t	6.97	6.4354954
6bl1	6.96	7.1469955
5oul	3.3	5.539687
6bgu	6.28	6.980805
2n27	6.55	4.9953246
5om9	4.25	4.726614
5yc3	4.85	5.41181
5j5x	11.02	7.8741665
6gfz	5.51	5.3114576
6dil	8.12	10.130684
5orr	3.77	3.7555933
5vt4	4.35	4.605079
6csq	6.39	6.991316
6bfn	8.03	6.820623
6euw	7.77	8.4183655
5ka3	4.59	5.118387
5m5q	7.05	6.3753395
5gsw	5.94	7.021654
5w4s	4.03	6.5928245
6e8m	6.28	5.1390667
5bqg	4.76	4.614525
5ji6	7.96	6.413829
5jsm	6.59	11.864986
5l98	3.31	4.665654
5im3	5.82	4.9884667
5t4f	8.0	7.907771
5wtt	6.6	5.833482
6euv	8.62	4.687649
5aaa	9.42	9.09325
6gih	4.36	5.7166033
5gs9	5.26	4.381997
5j6a	7.77	6.8113704
5du4	5.25	5.187374
6mvu	2.89	3.2576196
5kr1	9.49	8.964649
6gl8	8.61	7.022084
3egk	4.66	6.713757
5q0v	7.69	6.9981575
5y5n	5.76	7.0842485
6fmk	4.67	4.9913983
5uwk	8.64	9.362122
5duw	3.29	2.4270115
5h1t	3.8	3.8667235
4j5d	5.96	5.6378546
5lc0	6.7	6.9831123
5ia5	7.6	7.813136
5myl	5.0	6.819693
5wg7	4.7	4.5941544
6f1j	4.62	4.1564727
6g9j	8.39	8.6197405
5yp5	4.6	8.4250965
5k5n	8.05	7.31868
5a0a	7.7	7.205057
5hpm	7.13	5.3877645
2n0w	6.15	5.352109
5tpg	7.85	9.310749
5dxt	9.7	7.3404884
5msb	7.46	7.919256
5eb2	1.11	3.9976301
5eq1	4.68	3.934692
5enf	3.57	3.5303833
5j9f	7.23	6.1797333
5ef8	8.85	7.8693957
4zyq	8.01	6.817052
6dvo	7.22	7.977398
5y80	8.79	7.7735796
5zo8	8.2	7.3628216
5eg4	7.68	6.4512963
5itd	6.58	9.421128
4yec	7.6	6.1624184
5ehe	8.32	8.450132
5ew9	11.0	8.124446
5ivn	8.85	6.9315596
5ork	3.63	5.75079
6baw	5.38	7.3984623
6cco	7.29	5.807461
5llm	5.35	6.8934393
6mj7	2.82	3.3369722
5ia4	7.28	8.607234
4zsl	5.0	5.129175
6bsk	6.92	7.985519
5flo	3.15	4.250628
5ul1	6.64	7.013571
5tex	6.4	7.221022
5km3	4.6	4.0588093
5fe6	2.16	4.2431927
5k0f	6.07	6.5686264
5orz	3.36	4.508045
6gzd	8.01	8.257074
5ia3	7.34	7.495848
5v8h	4.11	5.705455
5pzm	5.96	8.054077
5hz6	7.8	6.993961
6bnk	6.99	6.9056816
6b41	8.48	7.4724646
5lmk	7.43	7.003978
5dqf	3.6	5.2678576
5h9q	4.42	5.0555935
5fao	7.96	8.075508
5t54	9.06	3.767833
5ufo	7.43	8.729456
5kdf	3.27	4.70961
5hls	7.41	6.600752
5ur1	8.97	8.133026
5vrp	8.89	7.6107163
5jgd	7.96	7.9866166
5l01	7.48	8.658976
6fby	5.03	6.4577456
5kzq	8.28	6.0822334
5nkb	9.12	8.280975
5vjn	5.06	4.1230807
5yco	4.59	5.0431976
5u2f	6.71	5.777792
5w5s	7.77	5.916633
4z7o	5.04	5.033806
6eab	6.37	8.386182
5o91	6.46	7.726102
5web	8.0	6.39534
4zcs	4.33	6.033181
5i0b	5.06	5.270332
5i2z	7.14	7.478275
6c28	4.17	5.815566
5nxi	6.66	7.3472886
5tb6	5.82	5.135282
5yc1	4.34	6.2141037
5u5k	4.02	5.2350883
6f9u	5.13	7.137285
6ce2	6.3	7.5862775
6cbh	6.29	6.3532987
5j18	9.15	5.2373543
5dx3	7.41	5.814513
6ma4	7.35	7.3559036
5i25	3.49	4.8244557
5cs6	3.2	5.5625296
6hqy	6.44	6.1120443
5ho7	4.77	6.4155455
5h9r	6.08	5.4413223
5ntt	5.75	7.0449934
5y6k	6.07	4.4421883
5q0i	4.25	7.189588
5a5d	8.0	3.8354907
5dtk	4.3	5.0202994
6gxw	3.36	7.1915035
5d3s	5.89	6.476506
6b1e	7.47	8.048964
6fh6	3.0	4.550213
6c7e	8.55	7.447554
5fqr	7.59	7.952299
6f6r	8.25	7.4640965
5elv	6.8	6.4485316
5he7	8.3	7.81468
5wg4	7.0	7.726242
5his	4.71	4.6360435
5zmq	4.74	6.1296873
5i83	5.39	6.346838
6hx5	5.66	4.032262
4z0u	5.7	5.8534994
5oq6	7.56	7.9253306
4pl6	3.1	4.9832196
6afg	4.86	3.8025734
5dtm	4.3	5.712221
4qms	5.13	6.5968275
5lax	5.4	6.009469
6f34	4.94	5.5710373
5m25	8.19	6.6833696
5zc5	7.06	6.779561
5tco	8.19	8.29866
6axq	4.0	3.716182
5jq7	4.8	5.983601
5mnr	5.46	6.878088
5nho	9.52	8.828645
5svx	6.19	5.245236
5ts0	7.8	6.499212
4r6e	7.78	8.296705
5twl	7.98	8.828967
6dgt	7.38	9.68432
6bh0	6.66	7.810281
5u5h	5.89	6.981697
5a3n	7.72	5.9354243
5a1f	4.61	4.943775
5w0f	7.8	6.5158863
5dtw	5.46	7.125866
5qa9	3.64	4.115962
6axl	7.11	4.6190505
6mv3	3.33	5.804792
5vp9	8.99	8.581914
5ix1	6.31	5.5070224
5n4t	5.97	5.4673023
5wzv	6.68	6.6007724
4zy1	8.14	7.152853
6afi	6.2	4.180647
6ckc	8.22	6.7693977
5h6v	6.68	6.042678
6h33	9.22	7.8756185
5ewj	6.89	5.972949
5ku3	4.89	5.225248
5kab	4.68	4.544159
5hyq	6.82	7.151598
6bh3	4.92	6.730513
5f5z	7.07	6.6241174
5xij	7.3	5.7944126
6g22	7.56	5.7631016
6ej3	5.93	7.1380205
4zam	7.96	9.658916
5zaj	7.38	5.9846697
5i1q	7.92	5.819813
5jpt	4.6	5.921707
4yx4	5.97	6.3037033
5dp5	4.73	5.86285
5jt2	7.47	10.955971
6dh6	9.93	9.580411
6gbx	7.7	7.1735115
5glu	4.02	3.0761268
5lsh	3.39	4.279961
5yto	4.48	4.6729417
6f2n	6.7	6.280175
5owf	5.8	6.3020544
5mkr	4.77	5.3979263
6es0	5.65	8.846144
5kbq	7.0	8.223387
6g0q	4.61	5.0429997
5yvt	3.96	4.9845915
6br3	8.72	8.148249
5x4m	2.92	2.3352587
5ef7	9.0	5.6380897
6asz	4.72	5.0058875
5mql	5.85	7.0964394
5wic	4.64	2.6795478
6fgq	7.85	8.094141
6f05	4.47	4.6190166
5jlz	5.82	5.093074
5dg6	5.07	7.388605
5a3t	8.4	6.00031
5uov	10.6	11.053829
5lny	7.38	6.8722963
5gtr	7.17	5.6968904
6h7l	8.97	6.498722
5g3m	5.66	4.914901
6ee2	6.71	7.7105265
5cgv	6.47	7.0753427
5jnl	6.57	7.6958075
5gty	7.72	7.6628428
6fni	8.22	8.909117
5wa8	6.23	5.3934193
5os2	2.74	4.46706
6chh	5.57	8.033562
6h38	8.11	8.5948715
5w5j	5.82	6.4420586
5d1n	5.57	4.899473
5z95	6.55	5.7008576
5ads	5.67	7.6901073
5dp9	6.08	6.849957
6e4w	6.7	6.201521
5t8q	4.16	5.495946
5m9w	2.24	5.6721973
6dj2	8.12	10.343179
5wzr	7.29	4.586728
5vcz	6.35	8.531937
5g3n	7.92	7.227788
6g4z	9.77	8.1648655
5vd1	6.0	8.148029
5wzw	5.91	5.6553106
6an1	5.35	6.1628766
5qb0	3.8	3.2023892
6dcy	5.46	5.056041
6fnf	7.89	9.215486
5x27	9.4	7.894175
6g47	2.18	3.99918
6aud	6.22	7.8189144
5yea	8.3	7.0503635
5ygf	6.21	7.137457
5etm	5.41	5.0783954
6g85	5.21	4.9406548
5a3w	5.82	5.8182817
5nkn	9.92	6.656866
5d45	6.92	7.407231
5z7j	6.6	6.943191
5fyq	5.89	5.796776
6q73	6.9	7.27736
6g33	8.15	5.3531823
5f20	7.52	7.778802
5vnd	6.49	8.899994
5hvt	7.26	5.61576
5kzi	10.0	9.376725
5w73	6.3	7.0669127
5toz	9.46	6.2251644
5nya	6.38	6.501046
5hmy	6.3	5.6025057
5lub	6.15	3.161493
5k32	8.8	7.608836
5o4s	5.47	6.410294
4y5i	3.52	5.1609488
5fat	6.96	7.008397
5tfx	7.22	8.039809
5hmk	7.4	6.621334
6gjy	3.0	3.4799132
5hln	11.52	8.297153
5fso	6.09	3.65634
5e2k	8.03	7.541991
6afj	6.28	4.8873568
6gnm	4.26	5.599986
5y8c	6.8	5.353943
5aqt	3.51	4.308179
5icy	5.06	5.39324
5w0e	9.03	7.5554533
5u2e	6.56	6.084692
5db1	7.66	7.9925585
6b67	5.05	7.262488
5ufi	8.4	7.326194
6fu4	6.19	6.7644234
5e3g	4.3	4.1773534
6hrq	7.09	7.8369713
4ui6	7.06	7.6733055
6css	7.6	6.480021
5tt3	6.71	7.7806454
5nin	7.12	7.318261
5ov9	5.66	4.2598667
5tol	7.48	6.907652
5nwk	6.57	7.0229936
5oh4	4.55	4.4698367
5t19	4.49	4.9644833
4v0i	6.33	7.142696
5edd	5.24	4.844699
5llp	9.24	8.678553
6biv	6.52	5.5711555
5ows	8.0	7.3473425
5j31	6.51	6.183301
5f04	4.0	6.357649
5ug9	8.1	8.03823
6b7b	2.89	3.7319496
4ux9	5.1	5.197588
5gsa	7.09	7.187228
5ut6	4.24	5.393267
5ogk	5.11	4.900592
5dhq	5.7	5.2926455
6cyc	7.85	6.0942698
6bu0	5.96	6.4373646
6cmj	8.3	8.234003
5ivj	7.34	7.787466
5f4p	7.33	6.613802
6g34	8.24	6.1627893
5ttg	7.34	6.37309
5edu	8.66	6.737453
5i13	5.08	5.55235
5o07	7.47	7.2701416
5f1l	7.68	7.280979
5wlv	8.52	7.25402
6fel	6.4	5.276788
6er3	3.24	3.4792209
4y4g	2.0	3.821902
5jzs	3.27	4.565028
5k13	8.74	8.372242
5ytu	4.92	4.1677923
5dw2	5.84	4.066678
5mk3	4.05	5.1955986
5tur	6.05	7.1242304
5vqe	1.49	5.4718485
5f02	7.44	8.289343
5tzz	7.85	7.817879
5qaa	3.91	3.5536537
5cu4	6.49	7.362318
6eiz	6.22	6.5944457
4zfi	6.3	6.143603
5uch	6.01	7.096787
5aqk	3.65	6.4270687
6mim	5.7	4.6386967
5nw7	5.77	5.6552067
6e4a	7.36	6.583618
5u6j	7.64	6.5524836
5w44	6.44	6.6015096
5nqe	6.15	6.996807
4yk6	5.7	6.596216
4muf	6.34	6.297281
6h7n	8.46	5.9868684
6ge7	6.06	6.6370234
4yhz	7.96	6.030925
6b8u	9.7	8.385436
6bhe	4.62	6.18073
5bqi	9.05	6.1019154
6fi1	2.15	3.4607282
5llg	11.13	8.228912
5a9u	10.1	10.379644
6dh0	10.59	9.8419485
5jap	6.64	6.10667
5h5q	5.74	5.355154
4und	8.96	8.358464
6bvb	6.71	5.758576
5ke0	9.7	8.123929
5hn0	3.7	4.5571136
5vb7	6.72	7.961004
4wcf	4.28	4.6992173
4y3y	2.35	4.105373
5jhk	4.64	3.6523614
6g4y	8.82	7.6341486
5uiu	9.7	7.7474732
6gnr	5.44	5.7118654
6fod	8.15	8.257377
5y1u	5.12	5.8685274
5i0l	7.74	7.1633797
6e2m	5.66	6.9762135
5qik	7.66	8.925976
6h8s	4.42	3.8309922
5sxm	8.54	6.256097
5nme	7.09	5.3665
5w5o	8.1	7.8035045
6ezg	7.69	8.327677
6bbv	6.1	7.804477
6g35	7.76	6.148468
5hd0	8.4	8.877334
6b2c	7.03	6.641533
6d1m	8.2	8.0718
5ksx	5.43	5.6767874
5m4i	7.89	7.74345
5fnq	3.0	3.469179
6hke	7.68	3.5443015
5f61	7.46	6.606923
4u68	4.31	4.789239
6er4	2.77	4.013339
5y0x	5.11	5.877664
5eud	6.82	7.5361724
6cwh	7.54	5.4550433
5usf	9.16	6.746067
5j5t	6.96	6.660967
5jq5	5.63	7.4859896
4z0f	5.77	6.254019
5yft	5.0	4.780596
5z89	6.71	5.402541
6g91	5.49	4.6075883
6hu2	5.9	6.082326
5ou3	6.21	6.9816723
5jq8	5.7	7.52017
5ya5	6.72	7.9977384
5izj	11.52	7.097357
5he1	6.55	7.640855
5ldp	4.17	4.6127753
5wxp	3.35	6.5664806
5ih6	5.6	6.5250835
5mnc	1.31	2.9970658
5fsy	5.89	5.7139177
6c7b	5.82	6.2857485
5i88	6.6	6.3189907
5ofx	3.96	2.910707
5ey8	6.31	6.3118114
6ax1	9.42	6.2858634
5j9z	7.8	7.1138763
5fsx	2.72	4.5358315
6g6z	6.66	5.617588
6ej2	7.8	6.9729624
5w1e	5.24	4.032513
5ewa	4.82	5.760912
5ot9	4.07	6.8150406
5uy8	8.3	7.8347025
5nps	5.89	6.697665
5dtq	3.86	5.829001
5uzj	6.78	6.7484217
6b7h	9.03	6.746188
5drc	5.98	5.4786215
6b5a	7.94	8.202976
5m44	7.4	5.256343
6hlz	7.33	4.6465516
5myo	10.53	6.5038157
5n93	8.66	7.5178757
4zt2	8.0	7.954348
5mrm	5.03	5.6910663
5eb3	1.45	4.506273
5iql	4.56	4.5136185
6frf	7.4	6.2921467
5vsb	5.12	6.5872707
5i58	6.92	6.7803226
5aab	9.06	8.945487
5g2n	7.03	8.874163
5hz5	7.07	7.422489
6gon	5.67	6.5324106
5laq	9.2	8.007385
4k1e	8.44	6.6637864
5y6d	7.26	6.0986633
5l8y	6.4	7.594754
5jjr	7.8	6.6258717
5mwh	5.74	6.8667517
5nk7	6.33	7.635062
5c7n	6.57	6.6491823
5lj1	4.5	6.775591
5o4y	8.15	7.5526795
6b7f	3.87	5.187896
6glb	6.89	8.143047
2n14	5.33	5.6301794
5vlk	5.26	5.6537986
5y5t	6.68	7.7797737
5zk3	8.74	6.764353
5dnu	4.11	4.6505384
6db4	7.31	8.174883
5ufp	7.37	7.525438
5thi	3.61	3.8622255
5y8w	6.64	4.8956223
5lmb	7.8	7.4307585
5a6a	7.22	5.886705
5yij	3.42	6.0070176
5xyz	8.1	6.5559783
5igl	7.37	6.6039896
5tp0	5.44	4.2431355
5dex	7.65	5.0228233
5vee	6.11	8.093332
5etf	3.79	5.7823343
6f8g	4.18	4.8602753
6g2a	3.79	7.0814695
5nq5	5.0	7.1142235
5w14	7.34	7.626767
6fug	4.3	6.589301
5usq	7.0	8.618877
4ui4	7.35	7.2529454
5vwk	5.48	5.6738214
6dqa	6.44	6.6335287
5l4e	4.61	4.8078685
5doh	7.49	7.7723885
5tzy	8.7	7.521619
6e4f	9.07	8.4587
5j74	8.72	6.736925
6acb	9.41	8.994347
5kks	8.7	8.235337
5t2b	8.3	7.7416425
5etn	5.37	5.1870966
5td2	8.66	7.7634163
5yqn	4.03	8.252714
5one	7.28	8.627966
5eqq	8.17	7.8743286
5kap	4.23	4.46575
5b25	10.24	9.243433
5n69	6.54	7.8101354
5umx	5.96	6.29171
5kj0	6.89	6.9266596
5o4f	6.68	6.463563
6cjw	5.74	4.870407
5n8j	5.54	5.711499
6dcz	7.17	4.805789
6evr	8.06	7.272353
4xwk	4.63	5.53677
5wfz	8.0	6.4559484
5nzo	2.24	3.7233977
5fl0	6.46	6.403656
6ep4	5.35	4.941066
5huw	6.23	6.56516
6dif	10.72	10.224065
5f94	8.47	7.0972576
5u0f	5.47	5.304554
5unp	10.02	7.749471
5d29	7.01	6.596754
5nka	5.46	7.3002596
5gnk	8.28	7.1907005
6dh3	11.3	10.22592
5mih	4.19	5.861641
5u6d	8.59	7.0184646
5hu1	8.66	8.298468
5ftg	6.15	6.4130387
5twh	6.55	4.781582
5uir	7.14	7.1412735
5vm0	8.8	6.470437
5fsl	4.62	4.435947
6g1v	7.23	7.5819063
5bnm	4.82	5.7541122
5el9	7.64	6.7924275
6bmx	4.72	6.230255
5nee	10.7	8.2496195
5i9y	8.55	8.140863
5l2s	7.08	8.836763
5th7	5.16	8.42692
6emu	5.03	6.0812497
4ysi	5.7	6.0016794
4uff	7.96	7.5694585
6g46	3.73	5.888681
5qim	11.22	7.8221874
5kq5	8.05	8.88397
6ds0	8.66	7.989206
6bm5	5.84	4.364695
5fqt	6.8	7.4377956
5n0d	8.48	8.132427
5adt	5.65	7.3470364
4zx8	7.1	6.60093
5kz0	7.66	8.467197
6g1w	8.14	9.7909355
5cj6	8.69	7.5178323
6f8t	5.15	6.3737326
5xpn	6.99	9.801452
5sy2	4.96	6.5992475
6g92	4.12	4.334785
5yjf	5.74	5.364733
5he2	6.89	7.6883283
5mk9	4.42	4.6979227
5emb	5.2	5.204144
5xo7	6.36	7.706184
6ela	7.59	8.138916
5xag	5.46	7.0502973
5ant	6.36	6.9581995
5d7x	4.82	5.38384
4x2i	6.46	7.1290092
4zcw	7.37	8.85787
5dry	7.7	7.4682236
5nz2	5.03	4.8688803
5jzb	3.39	5.1789317
5qa5	3.52	3.8314407
6dkg	8.59	7.348118
5wbf	3.81	3.0396504
5kkr	6.92	7.084223
5xyx	4.84	5.2954664
5nk3	7.42	7.5700574
4uuh	7.77	7.888727
6f55	4.16	3.705222
5wlo	10.82	10.010493
5u0g	4.58	5.5270133
5a6k	5.95	5.8124027
5enj	2.3	4.4257717
5f3g	6.9	7.921695
5tkk	8.28	7.2897506
5vqz	6.39	9.036029
5eek	9.1	7.934683
5ktu	6.21	5.341846
5qar	3.77	4.747078
5acb	6.8	7.891352
5ofu	4.2	4.93871
5jyo	8.52	6.361397
6cck	7.43	7.6182914
5gvm	6.73	7.7292013
5km2	4.41	4.7744102
6eqm	7.96	7.583829
5o3q	5.68	4.4358683
5hda	5.13	5.0392084
5wgp	5.62	5.8156204
5j27	6.74	7.4317684
5mte	6.78	7.2954106
5o9p	5.09	6.2050962
5n34	4.63	6.255763
5a3q	8.6	7.583329
5d0r	6.37	6.497946
6bhv	5.23	6.513715
5ta4	7.62	6.409979
5tl9	9.0	6.287299
5yia	5.52	7.7888956
5nvx	7.05	6.0082564
5n7v	8.77	7.655546
5epn	8.66	8.843472
5xof	4.01	4.2085533
5if6	7.23	7.1145806
6gjr	3.74	4.5821595
5l96	3.3	5.1388445
5tpx	6.55	7.2979136
6fil	5.85	7.6871324
5dht	6.0	5.26797
5evb	5.0	5.927841
5t36	7.37	5.439247
5d25	6.3	6.1102314
6b96	7.84	6.313177
5tbe	8.97	10.04633
5q1i	6.24	7.029397
5mod	3.52	4.53428
6bh8	5.12	6.1248507
5a4q	5.54	4.475026
5ni8	7.7	7.8666945
6azl	4.93	5.6346054
6czv	6.64	6.3726296
5b5o	5.72	6.001534
6e83	4.54	3.84484
5myk	9.0	6.6621127
5o5f	4.3	5.895114
5epk	5.74	5.8521643
5wp5	5.34	5.1690416
5jy0	5.55	5.810274
6fu5	7.5	8.228312
5q0p	7.41	7.4591494
5z99	6.88	4.2467766
6cn5	7.7	8.738244
6g93	7.96	8.374062
5w8i	6.82	5.2086205
5sxk	4.7	2.276172
5yjy	6.94	4.3300834
5u4c	6.0	5.223806
6ey7	4.3	4.968467
5uig	7.95	6.684681
6aak	9.15	7.610161
6h7k	9.31	7.3152523
5jss	6.45	6.635289
6g3o	9.24	7.165715
5c87	3.7	3.7496328
4qmy	8.4	7.5410385
5tg5	4.01	4.2306376
5h21	5.19	5.431633
5kx8	7.42	7.32435
5u0y	6.08	5.1848083
6evq	2.0	4.29503
5eue	6.77	6.2569685
5u7i	7.18	8.119417
6eil	5.55	5.9781685
5hm0	6.36	5.7790165
5vcx	5.55	7.1954827
6g1u	5.61	6.501487
5l17	9.3	8.020561
6bw2	7.68	6.9903436
5qax	3.8	4.1649575
2n9x	6.4	5.499257
5eob	9.62	8.218597
5moo	1.31	2.8726685
4zx3	7.19	5.0590086
5uuu	7.74	7.2043552
5v8j	5.57	5.6323376
6ayn	5.04	6.465476
5hjb	5.68	4.7530665
5ti6	4.68	5.420677
5hvy	7.76	7.064657
5uwj	5.7	5.7124743
5hg7	8.4	7.652616
5f37	5.77	4.9051123
5zz2	8.85	8.840774
5aa9	8.19	9.583108
5mwg	5.77	6.4459066
5orx	3.51	4.630064
5ty1	5.21	4.6229644
6cz4	7.12	7.177955
5sz6	7.0	7.754196
5kjk	7.92	7.1682873
5tbm	7.31	7.3988314
5izu	7.27	7.249139
6g8m	5.38	6.781431
6bbx	6.67	7.362939
6bfa	9.0	7.5180674
5ipc	4.89	5.914049
5fbo	9.51	9.169178
5jmx	5.09	5.161252
6b5o	8.33	5.46939
5cu2	4.24	4.215952
5g46	2.6	3.5618625
6fi5	5.52	7.058633
6cwi	7.54	5.482227
5fp0	7.77	7.729352
5x26	8.3	7.8080196
5h5r	6.21	5.2882957
5tku	9.8	9.84616
6equ	6.38	8.094459
6do4	7.68	5.6165524
5mes	6.47	6.387832
5nr8	6.76	9.247345
5xpl	7.7	9.902099
4r06	6.29	8.286521
5t8p	5.89	5.371242
6f3g	7.16	6.9112344
5ne3	7.84	7.3765745
5uiq	4.26	3.7702394
5yy4	6.43	6.0426807
6czi	6.25	6.9015074
5jur	8.52	7.604363
5wii	4.49	2.3221655
5hi7	7.85	6.9104595
5vc3	7.11	8.278216
6h7y	9.46	8.532991
6cf6	5.24	5.2796297
5sz5	7.7	7.918547
6dzq	7.37	5.350997
5v1b	7.47	6.560935
5ewz	6.34	5.156608
5twx	7.52	6.165553
5w3i	5.8	5.5786057
6exs	3.44	5.206978
4py2	6.57	6.726636
5t1m	5.82	6.3257704
5g57	8.4	8.3541
5anw	8.52	7.1173897
6eed	6.09	7.372153
5vwi	4.84	5.5751333
5xs2	8.3	6.1973057
5wle	5.72	5.695862
5e28	7.91	7.2737455
5ncy	9.4	7.294545
5wip	4.71	2.7274303
5h1v	4.0	5.211272
5tq5	7.23	8.572216
6bir	7.52	5.58007
4yh4	4.59	6.8025866
6di0	5.22	4.5496435
5tqs	5.86	6.327161
5jfp	9.32	10.688713
5v40	5.8	7.1735535
5iyy	4.77	3.6237993
5i9i	7.3	8.348043
6c0n	8.37	9.498856
5y97	3.6	2.9509344
5lli	7.05	6.1038947
6eqx	10.47	6.8113956
5m4u	4.89	7.0183425
5jv2	4.0	4.293891
5g5v	6.7	7.039199
5hu9	7.62	7.84923
5kva	5.14	6.045059
5zzw	5.51	5.294925
5m7t	5.41	6.7482586
6ffn	8.22	7.0763435
5e8z	5.91	8.187016
5usy	7.51	7.4598503
5vb5	6.46	7.7843003
5a0b	8.3	6.937997
5lwe	9.96	7.4905195
6aam	8.32	7.686671
5fpi	4.14	5.295563
6m8y	6.38	4.941715
6dqb	6.49	7.2187834
5u9i	7.31	5.5543356
5j0d	6.87	5.5762963
5l8t	3.55	5.646376
5adq	5.7	7.845909
5cst	6.96	4.7902308
5nx2	8.49	9.709791
5x4p	5.03	2.2780929
5neb	7.77	6.888588
5v0n	7.17	7.955662
5u14	5.34	6.749604
6ced	5.82	4.837595
5kat	4.1	5.421956
5t6f	5.8	6.935993
5ygd	7.27	6.156996
5t2y	5.66	5.880082
5y62	1.74	4.579768
5he0	6.82	7.823202
5j75	6.82	5.9012184
5uvc	8.21	6.0176187
6b5m	12.0	6.4236507
6b5q	8.24	8.488461
5y2f	5.15	5.2737675
5lyy	4.85	4.877223
6cqz	9.64	4.0885124
5aan	4.15	5.347891
5a09	8.46	7.2404985
4lqg	8.89	9.53244
5wej	4.82	5.667228
5tqe	6.72	8.316391
5v3y	6.72	7.20537
5a3s	8.68	6.9050245
5yba	4.77	5.2569256
5q17	5.25	6.736193
5sz3	8.6	7.8449755
5orh	4.39	4.006955
5t8j	9.0	7.1316953
5qil	11.52	7.763441
5x74	8.64	9.292653
5oqu	3.61	5.4765954
5vse	5.97	7.126475
5ivy	6.44	6.38822
6gi6	6.71	7.1329727
4m7x	4.8	5.5225143
5f3i	7.1	6.493494
5o22	8.0	6.1080036
5uac	8.3	6.6501207
5lsx	5.92	7.5406685
5xhz	6.49	3.981861
6c4g	8.3	8.165942
5lgn	5.54	6.430806
6at0	4.04	5.013175
5llc	9.52	8.760975
6e9l	6.04	6.709117
5zz4	9.17	8.3322315
[truncated: 2,359 more rows]
