# Supplementary material for: An electron-density point-cloud framework for robust protein-ligand interaction prediction
Source: Nat Commun. 2026 Jun 11;17:7424. doi: 10.1038/s41467-026-74196-5 (PMC13408660; doi:10.1038/s41467-026-74196-5)
Supplement: Supplementary file 5 — Source Data [file 41467_2026_74196_MOESM5_ESM.zip › Source Data_rev/figure4/g/distortion_with_csv/intra_ligand_rewire_0.05/test2013.csv]

key	true	pred
1ps3	2.28	6.2050242
3d4z	4.89	5.784106
3ejr	8.57	8.353943
3l7b	2.4	3.0853868
3g2n	4.09	4.8873243
3ebp	5.91	5.5817766
2w66	4.05	4.783293
2wca	5.6	5.868846
2vvn	7.3	6.216891
1gpk	5.37	4.308754
1h23	8.35	7.98537
1e66	9.89	6.381777
3gnw	9.1	6.879548
3f3a	4.19	5.9071407
3f3c	6.02	4.3847456
3f3e	7.7	6.837334
2wbg	4.45	5.9975567
2j78	6.42	5.367431
2cet	8.02	7.97577
3udh	2.85	3.543532
4djv	6.72	7.193529
4gid	10.77	8.37151
1r5y	6.46	6.7230754
3ge7	8.7	8.146531
3e93	8.85	7.8107147
1q8t	4.76	5.8898735
1q8u	5.96	6.2249146
3ag9	8.05	7.811494
2v00	3.66	4.2423024
3pww	7.32	7.3020473
3uri	9.0	7.2094927
2hb1	3.8	4.6733513
2qbr	6.33	7.6561666
2qbp	8.4	7.6882133
3fcq	2.77	5.6650367
4tmn	10.17	7.4381113
3pxf	4.43	4.400551
2xnb	6.83	7.681407
2fvd	8.52	7.2147255
3ivg	4.3	6.543068
3coy	6.02	6.5009747
3mss	4.66	5.217577
3k5v	6.3	6.1453686
2v7a	8.3	8.328966
2brb	4.86	5.5442257
3jvs	6.54	5.4360166
1nvq	8.25	7.473933
3acw	4.76	5.4008713
2zcr	6.87	6.6134043
2zcq	8.82	6.6317253
1bcu	3.28	3.826245
1oyt	7.24	6.497433
3utu	10.92	10.10795
3u9q	4.38	5.6080084
2yfe	6.63	6.1550293
2p4y	9.0	8.329178
3uo4	6.52	8.01646
2wtv	8.74	8.483207
3myg	10.7	7.887766
3kgp	2.57	2.5286956
1o5b	5.77	6.1483316
1sqa	9.21	7.1700287
3kwa	4.08	4.0206337
2weg	6.5	7.2279267
3dd0	9.0	9.010363
2xdl	3.1	5.9447265
1yc1	6.17	7.577309
2yki	9.46	7.1072497
1p1q	4.89	6.9715037
3g2z	2.36	3.5541334
4de2	4.12	5.272647
4de1	5.96	5.5582256
1vso	4.72	6.294734
3gbb	6.9	6.9844766
3fv1	9.3	8.682552
2y5h	5.79	6.795739
2xbv	8.43	8.036566
1mq6	11.15	7.2194824
1uto	2.27	2.3003507
3gy4	5.1	4.5761037
1o3f	7.96	7.0699472
2yge	5.06	5.9211297
2iwx	6.68	5.92448
2vw5	8.52	6.1066713
2ymd	3.16	6.3073215
2xys	7.42	6.859509
2x00	11.33	9.335184
3ozt	4.13	6.4757104
3oe5	6.88	8.632568
3nw9	9.0	7.510069
3n7a	3.7	4.497909
3n86	5.64	5.79328
2xb8	7.59	6.380296
3ao4	2.07	3.688838
3zsx	3.28	3.3794417
3zso	5.12	4.09231
3ueu	5.24	4.832676
3uex	6.92	6.1868467
3lka	2.82	5.541834
3ehy	5.85	6.4006624
3dxg	2.4	1.2053276
1w4o	5.22	3.5512047
1u1b	7.8	6.1290545
1a30	4.3	6.365608
1z95	7.12	9.852743
3b68	8.4	9.903467
3g0w	9.52	9.276995
