# Supplementary material for: An electron-density point-cloud framework for robust protein-ligand interaction prediction
Source: Nat Commun. 2026 Jun 11;17:7424. doi: 10.1038/s41467-026-74196-5 (PMC13408660; doi:10.1038/s41467-026-74196-5)
Supplement: Supplementary file 5 — Source Data [file 41467_2026_74196_MOESM5_ESM.zip › Source Data_rev/figure4/g/distortion_with_csv/intra_ligand_rewire_0.05/test2016.csv]

key	true	pred
4llx	2.89	3.7679949
5c28	5.66	5.1832047
3uuo	7.96	6.773146
3ui7	9.0	7.415737
5c2h	11.09	9.260494
2v00	3.66	4.060018
3wz8	5.82	6.385849
3pww	7.32	7.3793087
3prs	7.82	8.754736
3uri	9.0	7.294901
4m0z	5.19	6.844232
4m0y	6.46	6.3187175
3qgy	7.8	5.659027
4qd6	8.64	7.4395185
4rfm	10.05	8.109954
4cr9	4.1	4.1798086
4cra	7.22	7.287876
4x6p	8.3	9.288095
4crc	8.72	8.142855
4ty7	9.52	7.710304
5aba	2.98	4.868401
5a7b	3.57	4.5211926
4agn	3.97	4.6265326
4agp	4.69	4.6265707
4agq	5.01	5.37185
3bgz	6.26	6.211946
3jya	6.89	5.9454165
2c3i	7.6	6.865571
4k18	8.96	8.501981
5dwr	11.22	9.802362
3mss	4.66	5.3363037
3k5v	6.3	6.349247
3pyy	6.86	6.607316
2v7a	8.3	7.578474
4twp	10.0	7.776498
3wtj	6.53	5.833886
3zdg	7.1	5.7370768
3u8k	8.66	5.3315935
4qac	9.4	9.50886
3u8n	10.17	8.3310585
1a30	4.3	5.957841
2qnq	6.11	6.37735
1g2k	7.96	7.641548
1eby	9.7	8.018637
3o9i	11.82	10.912323
4lzs	4.8	4.6546526
3u5j	5.61	6.082054
4wiv	6.26	5.988037
4ogj	6.79	5.979475
3p5o	7.3	6.708232
1ps3	2.28	5.871516
3dx1	3.58	5.539937
3d4z	4.89	5.371538
3dx2	6.82	6.238402
3ejr	8.57	7.22901
3l7b	2.4	3.686695
4eky	3.52	5.110637
3g2n	4.09	4.639929
3syr	5.1	5.94124
3ebp	5.91	5.6149554
2w66	4.05	5.023707
2w4x	4.85	3.709584
2wca	5.6	5.6290913
2xj7	6.66	5.363227
2vvn	7.3	6.2036843
3aru	3.22	4.3428593
3arv	5.64	5.6773458
3ary	6.0	5.7793245
3arq	6.4	6.4710097
3arp	7.15	6.579918
4ih5	4.11	5.3631496
4ih7	5.24	5.702739
3cj4	6.51	4.9302006
4eo8	8.15	7.9650855
3gnw	9.1	6.65804
1gpk	5.37	5.677308
1gpn	6.48	7.5575943
1h23	8.35	8.282147
1h22	9.1	8.055543
1e66	9.89	8.136429
3f3a	4.19	4.3827314
3f3c	6.02	5.235966
4mme	6.5	5.7892256
3f3d	7.16	6.1054645
3f3e	7.7	6.9822044
2wbg	4.45	6.55841
2cbv	5.48	5.2458744
2j78	6.42	5.049471
2j7h	7.19	7.5550942
2cet	8.02	7.834501
3udh	2.85	3.247188
3rsx	4.41	4.9974136
4djv	6.72	7.35786
2vkm	8.74	8.829174
4gid	10.77	8.352144
4jfs	5.27	5.876604
4j28	5.7	6.144946
2wvt	6.12	5.7534776
2xii	7.2	8.549589
4pcs	7.85	5.706476
3rr4	4.55	6.7565975
1s38	5.15	6.4866743
1r5y	6.46	6.71935
3gc5	7.26	7.3357162
3ge7	8.7	8.12623
4dli	5.62	5.6879644
2zb1	6.32	8.150396
4f9w	6.94	6.9287686
3e92	8.0	8.388254
3e93	8.85	6.2196455
4owm	2.96	3.9885564
3twp	3.92	4.6539955
3r88	4.82	3.5645385
4gkm	5.17	5.682269
3qqs	5.82	5.3169603
3gv9	2.12	3.5820026
3gr2	2.52	3.9871411
4kz6	3.1	3.8283145
4jxs	4.74	4.566058
2r9w	5.1	4.9529724
2hb1	3.8	4.599615
1bzc	4.92	6.2038403
2qbr	6.33	7.968859
2qbq	7.44	6.724787
2qbp	8.4	7.5499763
1q8t	4.76	5.285512
1ydr	5.52	5.9145412
1q8u	5.96	6.5805216
1ydt	7.32	6.3825603
3ag9	8.05	7.8650975
3fcq	2.77	4.1857924
1z9g	5.64	5.513212
1qf1	7.32	6.3906646
5tmn	8.04	7.0022373
4tmn	10.17	7.3091574
4ddk	2.29	3.3932319
4ddh	3.32	4.060006
3ivg	4.3	6.289655
3coz	5.57	5.5392685
3coy	6.02	6.1077514
3pxf	4.43	4.738866
4eor	6.3	6.251296
2xnb	6.83	7.633977
1pxn	7.15	7.1496277
2fvd	8.52	6.921116
4k77	6.63	5.739161
4e5w	7.66	7.0948105
4ivb	8.72	7.86162
4ivd	9.52	9.185465
4ivc	10.0	8.723066
4f09	6.7	6.9263954
4gfm	7.22	6.6983852
4hge	7.92	7.485956
4e6q	8.36	7.420598
4jia	9.22	7.0226474
2brb	4.86	5.0610113
2br1	5.14	6.1704555
3jvr	5.72	4.91893
3jvs	6.54	5.4408474
1nvq	8.25	8.568938
3acw	4.76	6.0235023
4ea2	6.44	6.702834
2zcr	6.87	5.6426115
2zy1	7.4	6.237327
2zcq	8.82	5.1479716
1bcu	3.28	3.8824613
3bv9	5.36	5.7476788
1oyt	7.24	6.297658
2zda	8.4	7.266416
3utu	10.92	9.512375
3u9q	4.38	2.719943
2yfe	6.63	6.290329
3fur	8.0	7.360418
3b1m	8.48	5.9719925
2p4y	9.0	7.2645297
3uo4	6.52	7.8039827
3up2	7.4	7.8943167
3e5a	8.23	5.5119863
2wtv	8.74	7.819293
3myg	10.7	8.058147
3kgp	2.57	2.782818
1c5z	4.01	4.2078476
1o5b	5.77	6.193295
1owh	7.4	7.03179
1sqa	9.21	8.620644
4jsz	2.3	5.3703575
3kwa	4.08	4.1785536
2weg	6.5	6.8137484
3ryj	7.8	7.6418924
3dd0	9.0	9.108847
2xdl	3.1	5.81548
3b27	5.16	7.295577
1yc1	6.17	7.480838
3rlr	7.52	8.161967
2yki	9.46	6.9130354
1z95	7.12	8.420715
3b68	8.4	9.361487
3b5r	8.77	9.265106
3b65	9.27	8.923392
3g0w	9.52	9.061208
4u4s	2.92	4.904055
1p1q	4.89	7.0924063
1syi	5.44	7.7815914
1p1n	6.8	3.9757457
2al5	8.4	7.184312
3g2z	2.36	4.1529794
3g31	2.89	3.3239331
4de2	4.12	5.1599393
4de3	5.52	4.3768525
4de1	5.96	5.595863
1vso	4.72	5.987724
4dld	5.82	7.0625353
3gbb	6.9	7.0808163
3fv2	8.11	7.678718
3fv1	9.3	7.445381
4mgd	4.69	6.4238963
2qe4	7.96	7.58056
1qkt	9.04	7.3690124
2pog	9.54	6.717256
2p15	10.3	8.358277
2y5h	5.79	6.1502323
1lpg	7.09	8.873567
2xbv	8.43	8.619013
1z6e	9.72	8.089431
1mq6	11.15	8.894006
1nc3	5.0	7.179982
1nc1	6.12	8.293312
1y6r	10.11	9.864616
4f2w	11.3	10.941255
4f3c	11.82	10.686659
1uto	2.27	2.292704
4abg	3.57	4.140923
3gy4	5.1	4.54615
1k1i	6.58	7.2664227
1o3f	7.96	7.5053854
2yge	5.06	5.8017936
2fxs	6.06	6.075778
2iwx	6.68	6.0778666
2wer	7.05	7.339175
2vw5	8.52	6.575555
4kzq	6.1	6.487623
4kzu	6.5	6.5371604
4j21	7.41	7.1833897
4j3l	7.8	8.077204
3kr8	8.1	7.377427
2ymd	3.16	6.4642286
2wnc	6.32	6.451865
2xys	7.42	7.560468
2wn9	8.52	6.101449
2x00	11.33	9.07629
3ozt	4.13	5.55777
3ozs	5.33	7.127531
3oe5	6.88	7.278659
3oe4	7.47	6.3924165
3nw9	9.0	6.48382
3ao4	2.07	2.2806628
3zt2	2.84	2.4988978
3zsx	3.28	3.2292018
4cig	3.67	4.6310987
3zso	5.12	3.794757
3n7a	3.7	4.149704
4ciw	4.82	5.2290354
3n86	5.64	5.1922836
3n76	6.85	6.601891
2xb8	7.59	6.643713
4bkt	3.62	3.087085
4w9c	4.65	4.6345005
4w9l	5.02	5.7523823
4w9i	5.96	5.335203
4w9h	6.73	4.525482
3nq9	4.03	4.938674
3ueu	5.24	5.2894487
3uev	5.89	5.9455814
3uew	6.31	6.723194
3uex	6.92	6.3206162
3lka	2.82	5.4884276
3ehy	5.85	6.9344645
3tsk	7.17	8.279448
3nx7	8.1	5.288843
4gr0	9.55	8.263673
3dxg	2.4	3.1837583
3d6q	3.76	3.3971934
1w4o	5.22	3.9799
1o0h	5.92	5.3323236
1u1b	7.8	6.3085165
