# Supplementary material for: An electron-density point-cloud framework for robust protein-ligand interaction prediction
Source: Nat Commun. 2026 Jun 11;17:7424. doi: 10.1038/s41467-026-74196-5 (PMC13408660; doi:10.1038/s41467-026-74196-5)
Supplement: Supplementary file 5 — Source Data [file 41467_2026_74196_MOESM5_ESM.zip › Source Data_rev/figure4/g/distortion_with_csv/intra_ligand_rewire_0.05/test2019.csv]

key	true	pred
4nxr	4.34	5.8219247
5es1	8.34	8.590821
6aom	6.2	6.7752476
6eeo	6.43	6.7367325
5w7i	4.95	5.303639
5fe9	4.68	5.6693535
6bdy	5.69	3.9237585
6d6t	8.21	5.2116795
4z16	8.32	7.415058
5j1x	5.52	3.4996533
5m4k	5.66	6.771329
5l8c	7.0	7.2687283
5aqo	2.85	3.0544813
5aqu	2.98	4.888596
5ixf	5.52	4.3062935
5mts	7.15	6.97217
5i2r	7.72	8.0494995
5fap	8.0	6.9959135
5t7s	4.1	4.003688
5x62	6.42	6.3050337
5hbs	7.73	6.683002
5dhp	3.85	4.675492
6fap	2.15	2.7822394
4z5w	5.81	6.1726513
5mlj	8.85	6.673254
6dge	6.72	4.7678676
5ho8	5.96	6.6457047
5os8	3.98	4.4594297
6dh5	11.3	10.826454
6g38	6.62	5.434308
6guh	7.59	8.44814
5cqx	5.33	6.121459
4xg7	7.49	8.052626
6ap7	5.34	6.9831214
5yji	5.3	5.254492
5itp	5.0	6.247151
5vil	8.82	8.651958
5ofv	1.58	4.878481
6cd8	4.71	5.907262
5o1h	4.85	4.8235893
5ni5	8.05	8.088575
5npf	4.24	2.87205
6fa5	6.75	6.1075478
5nra	6.91	9.675398
5lcj	6.64	6.3585577
5ml3	9.69	9.8859005
5fut	6.45	6.722514
6ecz	6.57	7.495739
5k03	4.74	4.740464
6cho	6.78	6.5654726
6hf5	5.17	5.052419
5elw	7.85	5.319564
5tg7	4.53	4.1932297
5m4f	7.89	6.45275
6b7d	4.28	4.2209263
5x79	4.92	5.9651003
5nze	6.39	7.9079404
5sz0	9.1	7.651351
5d6e	4.3	7.547801
5trs	8.0	6.73152
5ipj	8.89	8.216197
5g43	3.7	3.7344892
5h63	5.92	5.504286
6eol	7.43	5.8909745
5uv5	7.7	7.44123
5om2	4.06	5.522444
5faq	5.28	7.562435
5ezx	7.06	5.6590166
5z4h	3.02	6.6752834
5u13	5.41	5.186865
5hvs	7.15	7.242486
5l7g	7.8	8.07427
5j7q	4.58	5.150053
5j5d	4.68	3.0833507
5fue	6.33	6.033369
5unj	6.62	5.470164
5unh	9.46	8.5738945
5kbh	6.26	5.3372025
6axp	5.07	5.7778378
6eiq	6.42	5.9673624
5ey9	5.41	5.7634177
5icv	5.62	6.6624813
5t9u	7.6	7.2373576
5t6g	5.96	6.306257
5n24	8.92	7.0843077
5xxk	8.2	8.156184
5ekh	5.95	7.586157
5n3y	5.03	6.520417
6f29	5.49	7.271037
4zsj	5.64	5.0095744
6gzh	8.27	7.1358614
6hmg	4.94	3.889262
5duf	5.74	6.091486
5ofi	4.2	3.459592
5nhh	8.95	8.756228
5ylv	6.82	5.877411
5kez	8.15	6.8829093
5ntp	9.15	8.7325
5nfh	7.74	8.627687
5x5o	8.3	9.45508
5h1e	7.54	5.5600414
5ti3	4.36	5.4994373
6bec	4.01	7.643152
5myn	4.52	6.074606
5u4d	6.33	6.8203745
5nzf	4.03	5.893627
6epz	7.14	5.37861
5os7	3.69	6.8581724
5vij	7.61	6.072541
5myv	7.51	6.157467
5dh5	9.64	8.037358
6ghj	2.16	4.7086363
5gmj	5.08	5.637201
6fhu	2.64	4.1203327
4ufu	8.0	7.568952
5wf6	7.83	7.5236993
6h7b	7.48	6.163946
5xw6	4.91	6.7752037
5kly	7.21	5.3061104
5yz7	4.75	5.5476565
5hor	8.22	6.979809
6b1y	7.4	4.857046
5lpj	5.0	6.0063887
6hly	7.33	4.469946
5vkm	3.55	5.1553173
5yqw	7.51	6.0428905
5f1x	6.11	7.0149493
4zyu	5.97	6.982189
6gh9	4.48	6.2959614
5f27	4.0	6.7346067
5e3d	4.02	3.8751764
5fow	4.03	5.8986607
5jo0	7.3	6.2373743
5hkm	7.89	7.1001167
5ekx	2.03	3.3059132
5v1d	6.7	5.327378
5a7j	5.2	4.1716137
5wvd	7.68	5.5642285
5m0d	6.09	8.943764
6fnt	4.68	6.872605
5v8q	8.44	7.5519342
4zx9	7.39	5.009304
5axi	3.92	5.0167947
5tho	7.64	6.106179
5tdi	9.74	10.371985
5eyz	6.0	3.7917018
5n1v	6.19	6.6008167
6few	5.85	8.010704
6iil	6.17	6.87473
5x9p	6.89	3.6243076
5aqf	3.78	4.895443
5wqc	8.96	6.625256
5hn9	4.3	5.9830465
5u69	6.22	6.8751945
6iik	4.91	7.1095805
5j7s	7.3	6.880904
5mwp	7.5	7.365613
6eji	3.52	4.467081
5sz4	9.7	7.327403
5nyh	7.73	7.0631633
5jsj	5.4	8.735842
5o4z	6.07	6.324767
5f1v	6.85	4.499334
5ye9	6.45	7.407218
5t70	3.99	5.915236
5umw	4.23	6.5091944
6ami	4.52	5.281348
5ksv	5.22	3.6721783
6aol	6.27	6.3857946
5iaw	4.81	5.666471
5w10	6.62	5.628093
6h7j	8.62	5.3522625
5mwy	7.0	7.9496303
5oxm	1.3	4.3035326
5eiw	2.05	4.9874926
5qah	3.84	4.6235275
5m4c	7.4	6.637875
5t9w	5.59	7.4390235
5fpk	3.55	4.4937043
5q10	5.2	7.558555
5h1u	3.51	3.7812104
5hva	7.07	3.6457808
5j19	6.6	6.2194815
5e8a	7.47	6.077008
5fdg	6.37	6.3363724
6g8n	5.84	6.1006556
5tg6	4.55	4.282009
5hyx	6.55	6.0747776
6fuh	3.77	6.024519
5mo2	3.84	3.5901823
5g17	6.7	5.3787336
5hk9	6.54	6.5125074
5lwd	6.24	6.0532494
5ztn	8.3	7.1832895
5wfc	4.9	6.7721653
5kpm	7.82	6.9060693
5ty8	5.46	3.9856074
6am8	4.89	5.4747744
5nw1	6.6	4.579737
5vex	4.63	5.6278515
5u9d	9.26	7.714669
5jmp	7.17	6.3042393
5lgq	7.05	4.915402
5tkd	8.15	7.590976
5a4t	5.89	5.1553206
5kls	6.71	3.5924497
5d3j	5.24	6.3570065
5i24	7.42	4.3663197
5j82	6.0	7.7211676
5ioz	4.96	5.4737806
6e2n	7.9	8.101284
6f8w	4.64	7.5526915
4ui7	7.36	7.1967106
5jr2	7.57	7.301477
6gmd	3.69	6.6153007
6bw5	8.25	6.252014
5w6o	6.28	9.008829
5ecv	6.77	6.3482666
5vl2	8.42	6.265216
5ouh	5.67	6.8110914
5f2r	4.28	6.6748843
5x13	5.21	5.4743395
5jog	8.24	6.5868473
5uf0	3.8	4.824285
5mqy	7.11	8.207482
5h13	4.94	7.4084682
5nar	6.3	6.792845
5g1n	7.77	6.580948
5d26	6.09	6.4034915
6cks	7.82	7.1010747
5n53	2.55	5.536607
5l9g	7.7	6.0257845
5llo	9.4	8.250717
6eqw	10.65	8.0780115
5iw0	7.22	7.3836784
5t2i	8.7	8.3562355
5eol	9.52	8.107634
5q1f	7.14	7.948899
5vlp	6.08	5.9971733
5mme	5.85	5.717865
6biz	6.57	4.588908
5uex	8.82	5.7063427
5fho	6.67	6.9551535
6bny	6.4	6.7708054
5ho6	6.69	7.489496
5jc1	6.82	7.334469
5zia	6.52	6.631055
6e99	6.0	7.0606575
5eq0	5.92	4.9575777
5f1h	7.85	7.579207
5y8z	6.21	5.430869
5icp	8.42	7.803441
4ydf	5.1	7.069001
5ewy	4.3	5.5179057
5gmp	9.1	7.214556
6dud	6.59	7.5145597
6d6u	8.21	5.3486986
5hz8	6.4	5.9019136
5eie	7.64	7.3720503
5t8o	6.51	6.6677227
5tr6	8.49	8.168118
5vja	6.59	5.829891
4muk	6.6	5.848159
6fim	5.85	8.023739
5i3v	7.8	7.3042727
6eqv	6.62	7.850908
6dh1	10.58	9.535522
6h5w	10.8	6.1351156
6b1x	7.4	8.52837
6emh	6.08	6.793456
5f3c	6.05	7.4263906
5nkk	5.0	4.0919476
5ywy	7.23	6.5280232
5v8p	4.99	4.8901196
5kbg	6.11	5.149518
5j4n	4.25	4.623782
5tuo	6.49	5.1322556
5qc4	6.82	6.479374
5mft	7.47	6.8062987
6ap8	5.1	6.6219435
6e0q	8.1	5.2600336
5ody	8.4	5.946866
5t1k	6.28	7.3443356
5uc4	6.46	8.636068
5qck	7.64	7.497506
6hjk	7.6	8.953708
5i8g	7.52	6.338673
6c0s	7.05	8.547884
5vc5	7.96	8.614408
5jf6	7.21	5.367815
5epp	4.16	3.0040874
5y7w	7.7	6.160655
6f5u	3.54	5.6852207
5k4x	6.42	4.6761866
5xvg	8.05	7.893855
5nzq	2.03	3.0539742
5czm	8.32	8.759896
5mge	4.06	4.153092
6gg5	3.65	5.052285
5up0	6.34	7.3480053
4rqi	4.91	6.392243
5y3n	7.1	7.918784
5fpp	4.0	4.72026
5idn	8.59	7.7711673
6f6d	4.1	4.399869
5t6p	6.06	6.193008
5fbe	4.85	6.0114627
5cin	7.74	8.14137
5mxq	5.72	4.4879103
5nn4	1.94	4.224387
5iu7	8.96	8.083177
5up3	7.9	7.642377
5o0b	4.18	4.512981
5jqb	2.22	6.2828236
5mja	6.66	6.8200717
6eqp	5.96	5.532956
5ev8	5.22	5.205338
5qab	3.65	3.9504066
5jf4	7.19	7.038475
5o48	4.7	6.0098543
5k0t	5.78	7.520958
5i7y	7.28	6.8257155
5tzx	7.28	8.613705
5heb	6.1	4.971679
5f5i	6.02	6.3344035
5vgo	8.7	8.378846
5h7h	3.77	5.7731676
5mnn	3.84	4.1327343
5zag	6.97	5.3407745
5ekj	6.0	5.8408823
5ul5	6.97	6.409918
5iua	8.82	8.346315
5za8	6.29	5.599374
5ut0	5.88	6.5944505
5vdo	3.3	5.358492
5gic	6.48	8.565626
5knu	5.55	5.111519
5g5f	5.28	3.7757864
5h8e	11.2	8.061755
5lyn	5.04	4.133395
5fsb	2.22	3.2037463
6au9	5.96	5.6594176
5yof	5.82	5.331018
4zsh	7.05	5.307637
6f90	6.0	5.870801
5wyx	6.66	6.085349
5gjd	7.92	7.311732
5olk	6.0	4.4565387
5e89	7.85	5.8558292
3x1k	3.59	5.384675
5em3	3.7	4.691748
5ko5	4.57	2.7837334
6dvn	7.85	6.561022
5oq7	6.49	7.046858
5njx	4.15	4.45644
5tg2	5.49	6.7270722
5eoc	7.52	6.770926
5lck	8.1	6.5266695
5i7x	7.28	5.617993
5yzc	5.52	4.709704
5hbn	4.89	4.6293144
5jq9	4.65	6.1426053
6cnj	8.11	4.6565394
6f8b	5.21	5.287483
5or9	4.06	5.1300516
6e9a	11.92	9.85865
5ek9	7.33	7.1687455
5ml0	6.3	6.62351
5wb6	10.7	9.93144
6agg	4.07	3.0180438
6b7c	5.14	4.931141
5y9l	5.72	7.386243
5epl	7.03	5.0643635
6cq4	4.85	6.283245
5wuu	6.09	5.9069414
4zyv	7.66	6.9557314
6gw1	5.14	6.78526
5kxi	7.74	5.801799
5mxf	3.59	3.2657244
5qad	3.77	3.77324
6fmp	5.64	5.3724456
5o9o	4.89	5.78545
5jjs	7.32	6.8622704
5i40	4.86	3.1325333
5h5s	5.09	6.174034
6dq4	4.92	7.3731894
5un9	7.68	5.2400103
5ia1	6.28	7.2772493
6dk1	7.65	6.3062496
6ay3	8.02	7.061693
6fii	8.02	4.6018
5j2x	7.74	6.8475485
6gr7	5.5	5.4253283
5law	7.1	6.8588824
6fbv	6.52	9.300318
5aac	8.89	8.679277
6bin	6.34	6.108779
6b8y	9.66	8.064958
5xup	5.25	4.830058
5l4f	5.89	4.3915143
5lud	3.61	2.744873
6ma5	8.1	6.8079433
5ujv	3.6	5.0548534
5i38	3.42	1.5098075
5t9z	7.19	7.8083076
5urm	5.28	5.1854115
4uja	9.05	7.3640304
5nud	7.49	5.507396
5dyt	7.6	6.8630333
6ba7	8.15	5.2262754
5wbk	6.03	4.148159
5d7a	7.68	7.207364
5fwj	7.89	5.8323336
5khk	6.39	6.6360226
5i9x	7.52	8.232195
5j8z	8.3	8.410839
4qna	4.64	4.281914
6bjo	6.29	5.7337933
6ay5	7.16	6.142974
5hv1	4.1	6.4461756
5m57	4.92	6.41049
6bsl	9.0	6.708769
4yxo	7.04	4.444811
5e88	7.19	6.059832
6guk	6.15	7.0457354
5n8t	5.74	6.147089
5owl	5.92	6.563263
5org	8.4	6.358499
5ovv	4.48	5.7201777
5ugc	7.89	6.8126326
5lwm	8.87	8.148258
2n06	4.92	6.3649592
6bq0	7.34	6.842245
5c4k	4.56	5.8587065
5aqv	3.43	4.6945276
6df4	7.64	6.381501
5g2b	7.0	7.7188272
5za9	6.74	7.0216513
5maj	7.46	8.689316
5nxg	8.55	8.013334
6afl	7.0	5.53833
6ey8	5.81	6.389119
5mhp	7.82	7.927953
4zyw	7.17	7.038125
6gf9	6.39	5.1298738
5wfm	6.52	6.301545
5qaq	3.54	4.136299
6g9h	8.4	8.357439
5dtt	3.51	3.3427482
5kbf	8.92	8.450004
5vd3	5.55	6.0503845
5zwh	8.72	8.273942
5xyf	5.98	5.5440726
5c2o	4.55	4.4200826
5k0m	8.82	7.2328596
5t66	8.43	5.553626
5vdk	7.57	8.389117
5ldm	3.86	4.743333
6ge0	8.68	9.366168
5j3l	4.8	4.8844366
5j41	3.7	5.922138
6gg4	3.69	3.9185822
6b98	4.65	4.31891
5k8v	6.34	5.4358826
6bmv	4.68	6.966822
5ad1	7.24	4.1200905
5otr	4.92	5.6083856
5yg2	6.89	6.8678775
6b1f	8.72	6.0424223
6gxa	4.22	6.540408
5wcm	4.0	4.801278
5idp	7.35	7.0446677
5ks7	5.32	6.4612174
5lhg	5.6	5.7149334
6afa	5.49	4.055773
5ws3	8.96	5.0661507
5luu	5.06	4.704212
6b5i	5.96	7.282655
5ni7	7.7	7.889433
5t6z	4.21	5.903208
6hvh	7.33	7.9475613
5hna	4.23	6.5648055
5mxo	5.27	6.9120646
5u4f	6.33	5.909659
6gl3	7.96	6.7533116
5dva	3.55	4.0636964
5otc	4.71	5.757436
5n8v	6.68	7.757172
6cea	3.14	5.314951
5wa1	4.17	3.6664276
6afh	6.12	5.1526394
5tca	7.72	5.9413385
2rvn	6.77	4.3195977
4yxu	7.24	5.9470663
5w7x	4.1	5.5055895
5wre	6.41	5.040936
6duf	8.14	8.578531
5w1w	5.52	7.260966
5mi7	7.11	6.6949377
5eqy	8.0	6.508744
5i8p	6.73	7.745476
5gof	4.05	5.7913
5j9x	7.77	6.9859047
5lws	3.94	8.631121
6evm	2.82	4.206284
6ftn	6.7	8.424383
5o58	6.72	6.674444
6f92	6.4	6.54249
5cuq	5.92	4.6993
5tkb	7.89	8.549776
6hdq	7.0	6.646873
5gvn	7.05	6.8682556
5d47	7.0	6.640848
5os3	2.43	3.5043044
4zsg	5.0	5.415287
5n9r	5.59	7.396312
5t90	6.68	7.5290394
6afr	7.15	5.304192
6aff	5.41	2.8172605
5gr9	7.48	6.418788
5jim	3.99	6.102342
6beb	3.61	7.410899
6alz	10.42	6.9842963
5lvr	3.6	3.9457045
5ocj	4.82	4.4932823
5nne	4.71	3.881557
5ggp	3.3	3.8218868
5ekm	6.32	7.0008674
4xhe	10.3	9.49876
5un1	5.8	4.3532414
5mz8	2.31	2.0637417
5q1e	6.92	7.525074
5eym	7.6	7.9482207
5tci	6.88	7.010195
5nkh	7.59	8.035542
5xjm	9.37	5.478833
5lx6	5.72	5.808464
5jbi	6.92	5.7617397
5vr8	6.87	5.582429
2ndf	4.23	4.4844637
5vcw	5.96	8.36116
5ng9	6.72	5.9922476
5t2d	9.1	7.940634
5t2g	8.1	7.632863
6esj	5.68	4.984531
5fls	3.04	2.7187777
5ldo	3.75	4.895214
5a0c	9.27	7.8583775
6g2l	7.17	6.7962103
6fav	5.33	4.6032786
6fuj	4.3	5.7073264
5vqs	5.7	9.792727
5km5	6.92	5.333453
5mrd	4.44	5.2160563
5n16	5.3	5.233412
5yc2	4.94	4.9097733
5ett	6.23	7.323457
5yg3	7.85	6.147191
5cpr	7.56	8.476371
6c6o	8.3	5.071342
5kma	4.71	4.85818
5u51	4.92	3.786625
5wei	5.7	5.4682617
5jcj	4.42	5.7929068
5eak	9.3	7.4456882
5swf	6.26	5.522973
5mqv	8.1	8.33988
6czd	3.85	4.980943
5em9	5.57	5.1815844
6g4m	6.6	6.2079377
5g1a	6.57	8.0903635
5eec	7.1	4.548643
5ix0	6.28	8.548231
5y93	5.64	5.8442764
6fhk	7.51	6.9302087
5mw6	4.73	4.8997564
5khi	6.77	6.1633015
5i59	6.95	6.9690056
5to8	8.51	7.629932
6eqs	6.43	8.116812
5mxr	5.21	4.9330654
5l2n	5.55	6.544474
5i7u	8.77	7.268061
5egu	5.85	6.8710537
4wz6	5.6	3.7633443
5zkc	8.19	5.6471434
5in9	6.36	6.631888
5t8e	9.14	8.24188
5aqq	3.1	2.9859142
5o0j	4.77	5.8960514
5e6o	4.11	5.2955055
4zki	2.92	5.5217376
5oug	2.77	3.7185292
5owh	5.92	7.605352
5gg4	5.82	4.5390873
5myd	4.86	5.4683795
4tvj	7.91	7.0238266
5fun	7.59	6.3135285
5vcy	6.57	7.730768
5aeh	7.43	7.819164
5nhp	7.64	8.104616
6ccs	3.64	5.007434
6bfw	6.66	6.642774
6bbs	9.89	7.3470745
5ngu	7.44	7.7687325
5qbv	6.37	7.8135977
5kr0	9.15	7.5148206
5exx	5.39	6.2738914
6guf	6.65	7.1239977
5mmn	6.7	6.493189
5mgm	3.3	3.9325166
5jer	3.7	5.2386894
5b2d	4.25	3.410055
5kh3	4.22	6.2075357
6ceh	7.44	7.8689494
6f6s	2.89	4.46882
5u0w	4.24	4.0570335
5mys	4.3	6.5947886
5jiy	6.27	5.222617
5wbq	5.83	6.517257
5eps	4.42	4.422307
6ayh	5.57	4.435671
6fdu	3.69	6.4717116
5l6o	8.22	5.4723854
5lle	10.22	7.4723463
6fob	7.63	6.7407556
5jnn	5.35	4.736772
5fnc	4.11	5.6754494
5xg4	5.15	5.0395308
5qai	3.82	3.9943295
5xmx	7.24	5.9320774
6g3v	6.04	6.424227
5aqh	2.46	2.879571
6eo9	6.8	6.9436255
5a8y	9.77	8.7022505
6m9d	7.35	6.6881714
6gjm	3.58	2.852917
6mxe	4.26	3.8231823
5l4j	4.28	5.5591054
6ggv	7.54	5.9346766
5ggn	3.66	3.4292955
5zwf	8.74	7.8292594
6euz	4.18	6.893652
6bkx	6.39	6.7806444
5tef	5.4	5.4682856
5f4u	7.02	6.91127
4yk0	3.74	4.857308
5vqv	6.4	8.238191
5yyb	6.56	4.1341643
5lz7	6.28	5.7915297
5tzf	5.8	5.94821
5qaz	3.4	4.9163017
6bnl	6.96	6.9846053
5ovr	4.57	5.6085205
5hcl	2.22	2.639
5v9p	6.14	4.0305114
6h34	9.3	8.551388
5hey	5.66	5.136142
5f3z	4.54	4.8988028
5ioy	5.22	5.5030165
6f3b	6.56	6.1212373
5yu9	6.74	7.02524
5uv1	5.62	5.6666813
6b16	7.49	7.5622706
5fh8	6.77	5.854478
5enh	3.72	4.1225233
5mpz	4.07	3.5381966
6hvi	6.42	6.89592
5fq9	6.48	7.056852
5l6i	4.35	6.6279535
5mym	5.41	6.6981053
6b5r	8.77	5.064617
6bij	6.05	5.56929
5kau	6.52	6.6367636
4odq	4.47	4.002751
6f22	8.7	6.603409
5k0j	7.12	6.334343
5zla	4.3	3.3850243
5q1h	5.1	8.168896
5nz4	6.28	7.6611376
5mkj	4.31	6.753149
5ulg	6.72	5.8740773
5yjm	7.68	7.7177515
6grp	5.48	5.323061
6cfd	7.86	6.687167
5tzo	5.23	3.751677
5d4a	5.85	5.7344904
5mlw	5.03	5.4445624
5nrf	6.79	9.99658
5l8a	4.91	5.637185
4zy0	8.04	6.3591805
5j7g	7.24	6.860654
4xek	5.66	5.0981646
5jf2	7.89	5.9072123
6h1h	6.17	5.776671
5gvp	6.78	7.223328
5u4e	6.35	6.444083
6bu1	7.22	5.7872405
5ou1	6.07	5.741568
5qak	3.66	4.3300476
5dxu	8.4	7.597831
6q3q	4.45	3.2003756
5d3p	5.13	6.3027306
5bpp	4.8	5.933546
5q14	7.68	8.002055
5mzg	6.86	7.508508
5vew	5.15	6.918232
5vll	6.37	5.8957043
5ul6	8.22	4.222865
5joh	5.96	6.1816454
5k0x	8.36	6.9814997
5jv0	5.96	5.2763977
5qb3	4.31	6.2011375
5ml8	8.1	7.749934
5i4v	8.52	8.524128
5vt1	4.3	5.585638
5qa8	3.77	3.7213964
5qb2	4.15	5.4358387
5ema	5.23	4.4915714
5dh4	7.24	6.4773903
5er4	2.76	4.7641864
5c4l	5.64	4.777973
6fui	4.46	5.9871464
5k0c	5.96	6.4570537
6g15	5.37	6.896166
5aqg	4.51	4.8881598
4xk9	9.07	11.280264
5wo4	10.0	8.607868
6eij	5.77	6.0854273
4uc5	5.48	3.9013486
5vcv	6.82	7.680235
5ar0	6.14	6.0747843
5myx	8.16	7.464581
5svk	8.48	5.31863
5w88	4.52	5.5330505
4ui5	6.78	7.6376143
6gjj	3.7	3.3155174
5di1	7.68	7.1569395
6min	3.91	3.0672183
6g5j	6.7	6.6394577
5aa8	8.07	9.891934
5jha	5.9	7.636244
6gzm	8.26	6.9695034
4r5w	7.13	6.55014
5k4z	6.15	5.3210354
5loh	5.04	8.361977
5ivc	5.92	7.059493
5wzu	7.0	7.064106
5a7i	5.26	6.3726826
5j79	8.52	7.437458
6g97	8.38	7.401216
5ick	5.01	4.9875956
5ab1	5.42	7.3188524
6cw4	2.82	7.781473
5cuu	4.37	5.681545
4w9x	7.4	7.4871893
5aei	8.96	4.8933115
5exl	8.43	6.972433
4zt3	8.0	8.116864
6cq0	4.46	6.7010727
5nvz	6.77	5.7148066
5d3c	10.4	9.898102
5n31	5.79	7.3188553
5chk	5.39	5.7595425
6b97	6.63	5.753705
5vo6	9.05	7.8138494
5lso	5.85	5.6034846
5w7u	8.05	8.286491
5vb9	5.89	7.524415
5f25	5.04	5.4935603
5j32	5.08	4.1962886
5td7	5.77	5.584101
6fmj	6.12	4.551421
5uyu	9.51	9.806622
5w0i	8.85	6.504915
5uey	8.29	7.215661
5fb1	5.92	5.9877505
6ehh	7.49	8.4125595
5f5b	3.95	8.098953
5hx8	10.0	6.6333795
6dlx	3.32	3.2431626
5wxf	4.48	8.980852
5f2p	4.43	4.9332976
6fut	4.7	7.0897408
5vsc	6.29	7.305747
5er5	3.67	5.325615
5qae	3.62	3.1668296
5trj	5.92	6.9446564
4y24	6.66	5.3711133
5eel	6.08	4.979907
6ezi	5.31	4.8159375
5f1u	6.4	6.0412836
5vo1	8.15	6.8231673
5u0z	6.19	5.827546
5aqn	2.77	3.482987
6dh7	9.88	9.637887
5h85	4.7	4.612709
5g60	6.52	4.8569326
6elo	6.29	7.854677
6f4n	5.22	4.5620646
5u0e	5.11	2.4631138
5fb0	5.47	6.667045
4znx	6.62	5.3945966
5tqf	8.3	8.38969
6ayq	8.19	10.085569
5yyz	4.18	5.064857
6ek3	6.48	6.4626684
4yjl	5.96	7.2897387
5gjg	6.21	9.088367
5m0m	8.22	9.35163
5zh3	4.67	5.2942
5cqt	6.91	5.9715567
5e73	4.64	5.646685
5t18	9.3	8.58473
5i86	6.28	6.681245
5lgt	6.51	7.5046697
5odx	6.71	7.543086
5nib	7.72	8.675482
5u2j	5.92	5.4396515
6g6w	9.7	8.751532
5nu1	9.0	7.673791
5kgx	4.8	5.5197954
5k8o	5.96	6.0555444
5xzr	5.49	6.6006503
6cjy	7.64	5.6604576
5u49	6.14	6.3866334
5toe	5.6	6.432081
5mra	8.0	4.0832825
6boy	5.74	9.155697
5yfs	4.86	4.712383
5mnx	2.48	3.2755318
5xgl	6.88	7.771533
5h09	5.88	7.779766
5ehv	3.08	5.0905666
5q0n	8.06	7.3887978
5d75	6.7	7.184076
5lt6	5.41	5.8324914
5igm	7.38	7.4740143
5ny3	7.47	6.3486342
6cqt	9.64	3.9248824
5mrb	6.33	7.7859635
6bu3	6.55	5.317372
6f6u	4.8	4.8965664
6asu	5.21	6.1164417
5ml2	7.89	7.2540565
5x9o	5.3	2.757911
5fng	2.96	3.8151398
5tuq	6.35	7.274349
5v7i	7.18	5.7978425
4uw1	7.72	6.809862
5n0e	8.44	7.935766
5fdz	5.17	6.058086
5eng	5.85	6.1742134
6hm2	7.33	4.804328
5vqx	6.32	9.251074
5nkd	7.59	8.171305
5h08	5.96	6.589224
5jr6	4.69	6.6452603
5sz2	8.7	4.597054
5qcn	8.22	7.8331575
5f74	5.12	4.750403
6q6y	6.0	6.4802055
5e7r	7.6	7.900023
5mtv	4.11	4.862896
5vpm	8.8	6.3829055
5xsu	6.74	8.3782425
5twg	6.17	4.1957064
5k4i	8.51	8.463507
5qag	3.7	4.248481
4z8d	5.22	6.2895856
5lz8	6.01	5.238145
5ybi	3.49	4.8882685
5t4b	9.38	8.735683
6c0r	7.51	9.44112
5v1y	8.15	6.3731794
5aqj	2.68	3.7304244
5ee7	9.21	6.298806
5n1y	3.22	5.5590444
5iez	7.64	8.317717
5bns	7.02	8.040241
5fsn	5.77	4.62186
5mg2	7.77	5.7266746
5i29	7.82	5.5652986
5kde	3.89	3.714974
6apv	6.96	7.537177
5zkb	8.7	7.1713715
5ei2	7.34	7.4159365
5nfa	5.25	3.220501
5tq3	8.66	8.959694
5vih	7.49	5.8796606
5iay	5.8	5.3281045
5qa4	3.77	3.809653
6f6n	3.02	6.6907144
5da3	7.1	8.057976
6gy1	6.3	6.177777
6gvz	6.4	4.9597383
5fb7	7.89	4.904668
5ofw	2.8	4.72233
5wf7	4.01	5.7155223
5i9z	8.05	7.4243245
6dj7	8.72	9.559572
5q1a	8.02	7.075987
5z7b	4.89	3.2611887
5g42	2.3	3.817138
6chp	10.12	7.484868
4ybk	7.82	8.554361
5qcl	7.96	8.551328
6a6w	5.43	4.331318
5fky	8.33	5.448963
5ih2	5.76	5.215683
5xmr	7.61	7.784383
5jhd	4.52	3.514173
5etk	5.82	5.466861
5vzu	5.57	4.0945997
5juz	5.52	5.635558
5npc	4.0	4.210794
5wac	7.42	7.416726
5fcz	4.2	4.8951316
5oq5	7.7	7.851679
6ft9	6.96	6.412313
5oku	6.26	4.1666665
6hm4	5.67	5.3805313
5fl1	8.49	6.2323394
6c98	4.1	5.043918
6dxg	4.85	5.5454216
6g2n	7.14	7.501113
5klr	7.72	5.730126
5y94	6.79	5.138592
6bl2	7.39	7.586153
6g0z	5.32	6.6461287
6ft8	7.36	5.9482155
5cr7	3.1	4.762267
6cze	4.03	3.7385204
5n8e	5.33	5.3608017
6dh4	11.3	9.307241
5ltn	5.27	4.8116817
5x4o	4.06	2.6299574
5o1b	4.7	3.4949858
6hjj	5.77	7.5411263
5t2p	5.72	5.590626
4w9w	7.48	7.467802
5hff	6.3	5.2428994
5dts	3.55	3.9005802
5fah	6.15	8.415838
5uit	8.34	7.638132
4zv1	5.24	4.3784037
6fdt	4.3	2.9196389
6chm	3.7	5.3043184
5th4	2.85	3.5378046
6fo8	7.74	6.566617
5zms	5.23	6.4007483
5fqs	7.36	7.8425145
5i2e	6.64	7.8677077
5ets	5.91	5.3687735
5e0h	5.62	6.351062
5h15	5.8	7.09411
5oje	5.21	6.227528
5uv2	4.4	5.0893903
6flg	7.52	6.8663664
6df2	7.24	4.379826
5k0b	6.05	6.4109917
4wn0	3.22	2.8562698
5emk	7.89	7.1554193
6h3k	7.96	7.6933737
5yjk	6.09	7.060011
5lpl	4.92	6.0429535
5kgn	9.03	6.24428
5yvx	5.89	3.3247533
2n1g	5.64	5.690584
5upf	8.6	8.25079
5id0	5.77	6.4769974
5ypo	7.1	5.9348164
6fjm	6.24	6.395316
5u62	5.89	7.690621
5l72	6.8	8.938707
5h5o	6.56	7.2842937
4mul	6.21	7.11837
6dq5	5.19	6.6988983
5mfr	4.3	3.555256
5ime	8.34	8.347376
5w6e	8.04	7.1959877
5qam	4.0	4.4811378
4zjc	8.96	6.26482
6f4w	5.53	3.9660697
5u7k	8.15	7.5870614
5t97	7.77	7.3945255
6f20	4.31	5.504891
6eya	7.48	7.7273035
5lgs	7.06	6.396508
5mjb	8.52	5.454422
5t27	7.1	7.1532583
4xtm	4.57	4.0429916
5laz	8.4	8.711081
5ye8	3.0	3.8421137
5dpx	4.46	6.0505323
5jg1	8.72	10.45198
6d50	5.05	4.80816
6eln	6.05	7.109914
5edb	7.0	5.727951
5ovc	5.96	5.0275006
5k4l	7.3	7.4627213
5o1s	3.65	4.112588
5j7b	8.3	8.273619
4ze6	2.48	3.8320277
5vzy	8.49	7.3782034
5ukk	6.21	7.1741657
5j8x	8.8	5.6816196
5a3x	6.1	6.0932245
5ijp	7.15	4.562883
5sy3	4.37	5.4832277
5koq	9.24	7.149885
5h19	6.49	9.129362
5hx6	8.0	5.96187
5muc	6.04	7.70681
6b2q	8.05	7.6624007
5svy	6.13	6.255928
4odl	6.95	5.252268
5ugg	6.42	5.830859
5ufr	8.7	6.7368584
5mgg	3.3	3.7257185
5db0	7.43	8.213696
5vlh	6.8	5.829809
5csd	7.89	6.045889
5mw3	6.62	4.6285996
5vqt	5.74	8.186615
6djc	6.63	6.653801
4zj8	9.26	7.201249
5eqp	5.4	6.0491824
5v42	6.62	6.76457
5nf6	7.46	6.3289194
5jrq	6.77	7.92397
5lne	4.76	3.0743608
5m6f	6.66	5.185837
4wnm	7.59	6.7214622
6e86	5.09	3.2856185
5b5g	5.25	5.8076344
5zt1	4.67	5.8247423
6exi	5.05	4.848274
5nwb	7.8	6.982438
5mny	1.31	2.9295306
5xo2	4.03	4.131858
6csp	8.52	6.125565
5w5u	7.19	6.5021496
5g61	6.4	4.9564667
5n49	6.33	6.8652697
6bhh	3.76	5.588125
6f9g	5.7	5.8949885
6fa2	6.66	5.0518928
6g4n	5.64	6.3274784
6fr2	7.92	7.0067215
5g5z	5.66	6.186709
5zo7	9.0	6.9305553
6bgx	6.33	7.007407
5nxq	6.49	4.747178
5oh9	3.86	4.271763
5ukj	7.16	7.361624
5v3x	6.59	8.673704
5m7u	8.1	8.182997
5fnf	3.15	5.506254
5vds	3.3	4.683756
5ufs	8.49	8.972971
5gjf	6.59	8.351759
6ej4	6.8	6.435391
6apz	6.82	4.8569655
5jhb	6.06	7.255285
5zwi	8.64	9.278147
5etl	4.64	7.1465726
5ur6	7.06	5.9319916
5ful	4.74	6.767685
6e9w	6.55	6.980955
5uoo	8.85	7.8080397
5n87	9.25	7.8345284
6esn	8.05	8.2865925
5kr2	8.48	7.034504
5aip	2.82	3.8308957
4yh3	4.59	6.0477667
5sve	5.74	5.378005
5edl	8.35	6.785536
5may	6.48	5.4728265
6fzu	3.67	4.503257
5mav	5.48	6.0243444
6d5e	6.85	7.2838717
5anv	9.3	9.055322
6htt	6.66	6.597494
5my8	7.14	7.9799957
6dnp	5.18	5.614586
5ndd	6.46	5.868766
5wbz	6.41	6.263918
5w6t	7.57	7.8110714
4j59	5.85	5.7388706
5e80	8.3	8.155067
4mue	6.7	6.8332615
4qmq	6.59	7.235745
5dh3	7.42	7.2539434
5jzi	4.8	4.626997
5f32	4.94	6.467363
5wg9	5.59	5.7166886
6fyv	7.96	7.6131134
6apw	6.17	4.9022217
5sz9	4.42	5.787758
6b27	5.03	4.316084
6b1o	8.51	8.017893
6cdc	5.6	5.9919314
6dne	7.48	4.8606195
6cn6	8.3	8.594557
6c7x	7.19	7.6229434
5fdp	6.51	9.210291
6htz	6.74	6.7465963
5nwg	6.18	7.1611085
6msy	7.0	3.604303
5yve	6.48	6.619253
5huy	5.03	6.0096397
5iee	4.94	5.381389
6hvj	7.55	7.9791856
5hdu	9.0	8.7168665
5z68	5.89	5.2434683
5l6h	6.62	6.6009464
5l26	5.35	4.760496
5svi	5.17	5.711501
5n9n	9.39	6.7108607
5qaw	3.4	5.0330687
4yyt	6.38	6.953965
5cxi	6.55	7.509356
5nt0	6.55	7.0785265
5z9e	3.48	4.638438
5kyk	5.8	6.5990753
5ye7	5.46	6.971954
5vfm	3.82	4.0319777
5q0z	5.85	8.232504
5c1x	5.75	7.109831
2mwy	6.82	6.956988
5naw	7.3	6.697823
5evd	5.0	5.07784
6mjf	5.16	5.0889916
5vo2	6.81	6.2248445
6hti	7.01	6.951607
5ux4	7.05	8.688059
5gu4	5.47	5.483571
6b3e	6.99	7.2680073
5g1c	6.85	7.775073
5v35	6.96	5.549734
5lkr	5.48	5.2513933
5kpl	6.29	4.8570614
6cd9	4.42	4.5328016
6c5t	6.97	6.176449
6bl1	6.96	7.005744
5oul	3.3	5.614875
6bgu	6.28	6.509851
2n27	6.55	4.4490976
5om9	4.25	4.751952
5yc3	4.85	5.6565742
5j5x	11.02	7.6780443
6gfz	5.51	5.388113
6dil	8.12	10.083393
5orr	3.77	4.4869113
5vt4	4.35	4.208203
6csq	6.39	6.5100565
6bfn	8.03	6.8710213
6euw	7.77	8.675447
5ka3	4.59	5.080325
5m5q	7.05	6.592899
5gsw	5.94	7.115069
5w4s	4.03	6.4112325
6e8m	6.28	5.171221
5bqg	4.76	4.908721
5ji6	7.96	6.18954
5jsm	6.59	11.30508
5l98	3.31	4.6706877
5im3	5.82	4.452279
5t4f	8.0	8.106615
5wtt	6.6	3.916144
6euv	8.62	4.654948
5aaa	9.42	9.013075
6gih	4.36	5.7297835
5gs9	5.26	4.3917093
5j6a	7.77	6.943054
5du4	5.25	5.3171167
6mvu	2.89	3.5735085
5kr1	9.49	8.972654
6gl8	8.61	7.174186
3egk	4.66	6.97233
5q0v	7.69	6.7197533
5y5n	5.76	6.9384713
6fmk	4.67	4.7284465
5uwk	8.64	9.622019
5duw	3.29	2.256396
5h1t	3.8	4.8288226
4j5d	5.96	5.32034
5lc0	6.7	7.169817
5ia5	7.6	7.962158
5myl	5.0	6.8996964
5wg7	4.7	4.501416
6f1j	4.62	4.143744
6g9j	8.39	8.378829
5yp5	4.6	7.96185
5k5n	8.05	6.6915636
5a0a	7.7	6.9462414
5hpm	7.13	4.719635
2n0w	6.15	5.275058
5tpg	7.85	9.490347
5dxt	9.7	7.6523504
5msb	7.46	7.914421
5eb2	1.11	3.484282
5eq1	4.68	3.948748
5enf	3.57	3.8141618
5j9f	7.23	6.204956
5ef8	8.85	8.006041
4zyq	8.01	6.760395
6dvo	7.22	6.840047
5y80	8.79	7.800315
5zo8	8.2	7.3853855
5eg4	7.68	6.438266
5itd	6.58	10.057985
4yec	7.6	6.104332
5ehe	8.32	8.813158
5ew9	11.0	8.185664
5ivn	8.85	7.6358247
5ork	3.63	5.9037833
6baw	5.38	7.654793
6cco	7.29	5.45792
5llm	5.35	6.538491
6mj7	2.82	3.5865517
5ia4	7.28	8.444204
4zsl	5.0	4.83278
6bsk	6.92	8.670844
5flo	3.15	4.6354084
5ul1	6.64	7.6554956
5tex	6.4	7.4532394
5km3	4.6	3.9649677
5fe6	2.16	4.2630353
5k0f	6.07	7.057354
5orz	3.36	4.494138
6gzd	8.01	7.890727
5ia3	7.34	7.5954866
5v8h	4.11	5.786177
5pzm	5.96	8.059837
5hz6	7.8	6.7042627
6bnk	6.99	5.5237026
6b41	8.48	7.3848834
5lmk	7.43	6.859211
5dqf	3.6	4.950467
5h9q	4.42	5.2602825
5fao	7.96	7.1896124
5t54	9.06	4.4745154
5ufo	7.43	7.2761993
5kdf	3.27	4.7208385
5hls	7.41	5.6900473
5ur1	8.97	8.701763
5vrp	8.89	7.347457
5jgd	7.96	7.9155493
5l01	7.48	8.485083
6fby	5.03	5.0613346
5kzq	8.28	5.2367373
5nkb	9.12	8.043746
5vjn	5.06	4.043944
5yco	4.59	4.9228153
5u2f	6.71	5.0986524
5w5s	7.77	5.660675
4z7o	5.04	5.1125593
6eab	6.37	8.085329
5o91	6.46	7.4071093
5web	8.0	6.580052
4zcs	4.33	5.897388
5i0b	5.06	5.252204
5i2z	7.14	7.737004
6c28	4.17	5.8409996
5nxi	6.66	6.6972694
5tb6	5.82	4.82946
5yc1	4.34	5.1945724
5u5k	4.02	5.2423215
6f9u	5.13	6.6450195
6ce2	6.3	6.8577156
6cbh	6.29	6.8913527
5j18	9.15	5.3531055
5dx3	7.41	4.1744328
6ma4	7.35	7.2613153
5i25	3.49	4.297495
5cs6	3.2	4.8016768
6hqy	6.44	5.9093947
5ho7	4.77	6.758502
5h9r	6.08	5.282385
5ntt	5.75	7.1196384
5y6k	6.07	2.2961698
5q0i	4.25	7.286626
5a5d	8.0	3.3769627
5dtk	4.3	4.198812
6gxw	3.36	7.046992
5d3s	5.89	6.257514
6b1e	7.47	7.013647
6fh6	3.0	4.759988
6c7e	8.55	7.3681736
5fqr	7.59	7.7082367
6f6r	8.25	8.67167
5elv	6.8	6.0057206
5he7	8.3	7.6765575
5wg4	7.0	7.8765817
5his	4.71	4.8963566
5zmq	4.74	5.670416
5i83	5.39	6.456356
6hx5	5.66	4.0344877
4z0u	5.7	5.041297
5oq6	7.56	7.6803265
4pl6	3.1	4.2417374
6afg	4.86	3.9741082
5dtm	4.3	5.7268906
4qms	5.13	6.4281397
5lax	5.4	5.336528
6f34	4.94	5.556139
5m25	8.19	6.832884
5zc5	7.06	6.604531
5tco	8.19	8.8871565
6axq	4.0	3.6985521
5jq7	4.8	5.8814154
5mnr	5.46	6.202941
5nho	9.52	8.556448
5svx	6.19	5.263914
5ts0	7.8	6.560169
4r6e	7.78	6.943918
5twl	7.98	8.710557
6dgt	7.38	9.690436
6bh0	6.66	6.9175673
5u5h	5.89	6.703684
5a3n	7.72	6.306238
5a1f	4.61	4.3444333
5w0f	7.8	5.5657654
5dtw	5.46	6.6162996
5qa9	3.64	4.1090984
6axl	7.11	4.5747533
6mv3	3.33	6.2001605
5vp9	8.99	9.099641
5ix1	6.31	5.1218567
5n4t	5.97	5.4661255
5wzv	6.68	7.625738
4zy1	8.14	6.9273257
6afi	6.2	2.730435
6ckc	8.22	6.6844206
5h6v	6.68	5.7330737
6h33	9.22	6.6729927
5ewj	6.89	6.319731
5ku3	4.89	5.502651
5kab	4.68	5.6504
5hyq	6.82	6.8523326
6bh3	4.92	5.2513137
5f5z	7.07	6.6524105
5xij	7.3	5.208535
6g22	7.56	5.3169928
6ej3	5.93	7.1139717
4zam	7.96	9.561342
5zaj	7.38	6.331814
5i1q	7.92	5.8935604
5jpt	4.6	5.940746
4yx4	5.97	6.3073473
5dp5	4.73	5.2105317
5jt2	7.47	10.731843
6dh6	9.93	9.186545
6gbx	7.7	7.158537
5glu	4.02	2.8146508
5lsh	3.39	4.4105372
5yto	4.48	4.97936
6f2n	6.7	5.1073256
5owf	5.8	6.303252
5mkr	4.77	4.475281
6es0	5.65	9.010228
5kbq	7.0	8.100067
6g0q	4.61	4.8140545
5yvt	3.96	5.5633173
6br3	8.72	8.293943
5x4m	2.92	2.3402848
5ef7	9.0	5.888131
6asz	4.72	4.8477592
5mql	5.85	5.782334
5wic	4.64	2.9964914
6fgq	7.85	7.70473
6f05	4.47	4.657331
5jlz	5.82	3.7182026
5dg6	5.07	7.4873505
5a3t	8.4	6.2836614
5uov	10.6	10.552017
5lny	7.38	6.434522
5gtr	7.17	5.2685766
6h7l	8.97	6.2804575
5g3m	5.66	3.9835932
6ee2	6.71	7.5654044
5cgv	6.47	6.708294
5jnl	6.57	7.304657
5gty	7.72	7.901555
6fni	8.22	9.7486
5wa8	6.23	4.937537
5os2	2.74	4.328123
6chh	5.57	7.9866295
6h38	8.11	7.965179
5w5j	5.82	6.3574734
5d1n	5.57	4.7991467
5z95	6.55	5.090686
5ads	5.67	7.418713
5dp9	6.08	6.8791647
6e4w	6.7	6.215318
5t8q	4.16	5.381254
5m9w	2.24	5.6586523
6dj2	8.12	9.681053
5wzr	7.29	4.7057734
5vcz	6.35	7.4964495
5g3n	7.92	7.0148573
6g4z	9.77	7.668396
5vd1	6.0	7.740059
5wzw	5.91	5.7985177
6an1	5.35	6.2792034
5qb0	3.8	3.1642442
6dcy	5.46	5.019905
6fnf	7.89	9.591812
5x27	9.4	7.6821656
6g47	2.18	3.8426447
6aud	6.22	7.331087
5yea	8.3	6.9760466
5ygf	6.21	7.772894
5etm	5.41	5.620303
6g85	5.21	5.5374684
5a3w	5.82	5.379777
5nkn	9.92	6.739092
5d45	6.92	6.5785885
5z7j	6.6	6.427286
5fyq	5.89	5.30678
6q73	6.9	6.8511877
6g33	8.15	5.5469775
5f20	7.52	7.789747
5vnd	6.49	8.480705
5hvt	7.26	5.5827346
5kzi	10.0	9.051207
5w73	6.3	7.292987
5toz	9.46	5.9889164
5nya	6.38	6.5235357
5hmy	6.3	6.1890345
5lub	6.15	2.7115474
5k32	8.8	8.026389
5o4s	5.47	6.689921
4y5i	3.52	4.2631807
5fat	6.96	7.023377
5tfx	7.22	8.0862465
5hmk	7.4	7.0783396
6gjy	3.0	3.5182886
5hln	11.52	8.189471
5fso	6.09	3.6554503
5e2k	8.03	7.560537
6afj	6.28	5.1399283
6gnm	4.26	4.7092443
5y8c	6.8	5.595172
5aqt	3.51	4.1018834
5icy	5.06	5.5265703
5w0e	9.03	7.7299366
5u2e	6.56	6.105132
5db1	7.66	7.789397
6b67	5.05	6.9951205
5ufi	8.4	6.9873643
6fu4	6.19	6.647132
5e3g	4.3	4.039915
6hrq	7.09	7.9683642
4ui6	7.06	7.9656115
6css	7.6	6.476088
5tt3	6.71	7.795274
5nin	7.12	7.135659
5ov9	5.66	4.3484735
5tol	7.48	6.660693
5nwk	6.57	6.5495057
5oh4	4.55	4.3106594
5t19	4.49	6.068296
4v0i	6.33	6.9072933
5edd	5.24	5.0361776
5llp	9.24	8.387174
6biv	6.52	5.3724527
5ows	8.0	7.3196597
5j31	6.51	6.3356066
5f04	4.0	6.7158885
5ug9	8.1	7.705848
6b7b	2.89	3.8702493
4ux9	5.1	5.054775
5gsa	7.09	7.4362617
5ut6	4.24	5.7058406
5ogk	5.11	4.9095016
5dhq	5.7	5.4335456
6cyc	7.85	6.4638577
6bu0	5.96	6.6184545
6cmj	8.3	8.021131
5ivj	7.34	7.7644835
5f4p	7.33	6.827559
6g34	8.24	6.28006
5ttg	7.34	4.9863234
5edu	8.66	6.600907
5i13	5.08	5.70673
5o07	7.47	7.2585783
5f1l	7.68	7.606139
5wlv	8.52	7.4535823
6fel	6.4	4.932664
6er3	3.24	2.9851031
4y4g	2.0	4.026113
5jzs	3.27	4.4993625
5k13	8.74	8.767174
5ytu	4.92	4.1551094
5dw2	5.84	4.881856
5mk3	4.05	4.3818564
5tur	6.05	7.221903
5vqe	1.49	5.460785
5f02	7.44	7.9029336
5tzz	7.85	7.5859118
5qaa	3.91	3.5416112
5cu4	6.49	6.596022
6eiz	6.22	5.9845157
4zfi	6.3	6.230682
5uch	6.01	7.4793205
5aqk	3.65	5.366411
6mim	5.7	4.5290356
5nw7	5.77	5.0881233
6e4a	7.36	6.2930574
5u6j	7.64	6.445561
5w44	6.44	6.8610764
5nqe	6.15	7.141635
4yk6	5.7	5.8580303
4muf	6.34	6.3113713
6h7n	8.46	5.9784384
6ge7	6.06	5.495543
4yhz	7.96	5.5388327
6b8u	9.7	6.888659
6bhe	4.62	5.823782
5bqi	9.05	5.7551093
6fi1	2.15	3.5153694
5llg	11.13	8.235661
5a9u	10.1	9.455328
6dh0	10.59	9.511702
5jap	6.64	5.9944053
5h5q	5.74	5.786495
4und	8.96	8.403954
6bvb	6.71	5.0876637
5ke0	9.7	7.723173
5hn0	3.7	3.8724217
5vb7	6.72	8.035189
4wcf	4.28	4.660407
4y3y	2.35	4.118895
5jhk	4.64	3.3041177
6g4y	8.82	7.565533
5uiu	9.7	6.983653
6gnr	5.44	5.4771852
6fod	8.15	8.097678
5y1u	5.12	5.8475027
5i0l	7.74	6.9485455
6e2m	5.66	6.8724613
5qik	7.66	8.981266
6h8s	4.42	4.122944
5sxm	8.54	6.1708064
5nme	7.09	4.9907565
5w5o	8.1	7.8298283
6ezg	7.69	8.170195
6bbv	6.1	7.6207933
6g35	7.76	6.811962
5hd0	8.4	8.8774605
6b2c	7.03	6.511881
6d1m	8.2	8.063473
5ksx	5.43	5.5064344
5m4i	7.89	7.7678976
5fnq	3.0	3.3200674
6hke	7.68	3.7672224
5f61	7.46	6.119131
4u68	4.31	4.2013845
6er4	2.77	4.09744
5y0x	5.11	6.3179884
5eud	6.82	7.2346053
6cwh	7.54	5.232092
5usf	9.16	6.7066464
5j5t	6.96	6.576433
5jq5	5.63	7.4719267
4z0f	5.77	6.202694
5yft	5.0	5.0200286
5z89	6.71	5.0363064
6g91	5.49	4.8824286
6hu2	5.9	4.9326506
5ou3	6.21	6.4536157
5jq8	5.7	7.3626714
5ya5	6.72	8.267132
5izj	11.52	7.0082436
5he1	6.55	7.6206894
5ldp	4.17	5.1583776
5wxp	3.35	7.7528715
5ih6	5.6	6.8517704
5mnc	1.31	2.7636633
5fsy	5.89	5.778825
6c7b	5.82	6.0182242
5i88	6.6	5.9748926
5ofx	3.96	2.8513117
5ey8	6.31	6.088978
6ax1	9.42	6.8347893
5j9z	7.8	7.048937
5fsx	2.72	4.724725
6g6z	6.66	5.662618
6ej2	7.8	7.3090935
5w1e	5.24	4.0258636
5ewa	4.82	5.229074
5ot9	4.07	5.2263107
5uy8	8.3	7.8730764
5nps	5.89	6.6664906
5dtq	3.86	6.151861
5uzj	6.78	6.6880736
6b7h	9.03	6.602524
5drc	5.98	5.934789
6b5a	7.94	7.6204805
5m44	7.4	5.2401996
6hlz	7.33	4.644866
5myo	10.53	5.175641
5n93	8.66	7.6165643
4zt2	8.0	9.584049
5mrm	5.03	5.620714
5eb3	1.45	4.503624
5iql	4.56	3.7014866
6frf	7.4	5.920355
5vsb	5.12	6.9820786
5i58	6.92	7.1384416
5aab	9.06	9.0835
5g2n	7.03	8.549621
5hz5	7.07	6.7764907
6gon	5.67	6.4522657
5laq	9.2	8.456512
4k1e	8.44	7.3601084
5y6d	7.26	5.3885894
5l8y	6.4	7.3202124
5jjr	7.8	7.113251
5mwh	5.74	6.5167303
5nk7	6.33	7.6733303
5c7n	6.57	6.6192594
5lj1	4.5	6.3035674
5o4y	8.15	7.7598667
6b7f	3.87	5.2132125
6glb	6.89	7.816498
2n14	5.33	5.824939
5vlk	5.26	6.145688
5y5t	6.68	7.853556
5zk3	8.74	6.891269
5dnu	4.11	4.8519545
6db4	7.31	7.7870264
5ufp	7.37	8.087651
5thi	3.61	4.8400826
5y8w	6.64	5.452054
5lmb	7.8	7.293133
5a6a	7.22	5.774826
5yij	3.42	6.223196
5xyz	8.1	6.313081
5igl	7.37	6.1879764
5tp0	5.44	4.2112503
5dex	7.65	5.157379
5vee	6.11	7.902485
5etf	3.79	5.886751
6f8g	4.18	3.6327991
6g2a	3.79	7.2531366
5nq5	5.0	7.241207
5w14	7.34	7.0715046
6fug	4.3	6.252129
5usq	7.0	8.319422
4ui4	7.35	6.5763793
5vwk	5.48	5.834929
6dqa	6.44	5.943611
5l4e	4.61	4.7334566
5doh	7.49	7.821438
5tzy	8.7	7.0153913
6e4f	9.07	8.377336
5j74	8.72	7.3509493
6acb	9.41	9.561846
5kks	8.7	7.7957797
5t2b	8.3	7.5854425
5etn	5.37	5.346176
5td2	8.66	7.491634
5yqn	4.03	7.553214
5one	7.28	5.334036
5eqq	8.17	8.429886
5kap	4.23	5.3344507
5b25	10.24	8.769696
5n69	6.54	7.3439455
5umx	5.96	6.0498333
5kj0	6.89	5.9824576
5o4f	6.68	6.0550227
6cjw	5.74	4.874519
5n8j	5.54	5.4245443
6dcz	7.17	5.05885
6evr	8.06	7.3566437
4xwk	4.63	5.7798257
5wfz	8.0	7.1096716
5nzo	2.24	4.0611277
5fl0	6.46	5.860451
6ep4	5.35	4.210351
5huw	6.23	4.884124
6dif	10.72	8.732733
5f94	8.47	7.210369
5u0f	5.47	5.3000345
5unp	10.02	7.688938
5d29	7.01	6.835599
5nka	5.46	7.4908276
5gnk	8.28	7.0651493
6dh3	11.3	10.060137
5mih	4.19	6.076083
5u6d	8.59	6.166342
5hu1	8.66	7.7620945
5ftg	6.15	5.9816008
5twh	6.55	4.657589
5uir	7.14	6.9504995
5vm0	8.8	6.353671
5fsl	4.62	4.018249
6g1v	7.23	7.2133236
5bnm	4.82	5.871476
5el9	7.64	6.789819
6bmx	4.72	7.8274674
5nee	10.7	7.435566
5i9y	8.55	8.121631
5l2s	7.08	8.743129
5th7	5.16	6.486348
6emu	5.03	6.077365
4ysi	5.7	5.5575905
4uff	7.96	7.881654
6g46	3.73	5.8540535
5qim	11.22	7.2065496
5kq5	8.05	8.051117
6ds0	8.66	8.238657
6bm5	5.84	4.545091
5fqt	6.8	6.5697093
5n0d	8.48	7.8534293
5adt	5.65	6.760785
4zx8	7.1	6.9752975
5kz0	7.66	7.733253
6g1w	8.14	10.111193
5cj6	8.69	7.505763
6f8t	5.15	5.7356033
5xpn	6.99	9.880766
5sy2	4.96	6.58599
6g92	4.12	4.3445606
5yjf	5.74	5.3525057
5he2	6.89	7.717543
5mk9	4.42	4.871131
5emb	5.2	5.331067
5xo7	6.36	7.0736294
6ela	7.59	7.952147
5xag	5.46	7.0904517
5ant	6.36	6.489692
5d7x	4.82	5.421483
4x2i	6.46	5.9897265
4zcw	7.37	8.795746
5dry	7.7	7.44893
5nz2	5.03	4.731696
5jzb	3.39	5.1635427
5qa5	3.52	3.8290334
6dkg	8.59	6.9295754
5wbf	3.81	1.1429424
5kkr	6.92	7.1034307
5xyx	4.84	5.4898562
5nk3	7.42	7.0037537
4uuh	7.77	7.9834776
6f55	4.16	3.574142
5wlo	10.82	9.373157
5u0g	4.58	5.531232
5a6k	5.95	5.807628
5enj	2.3	4.162978
5f3g	6.9	8.472021
5tkk	8.28	7.5408297
5vqz	6.39	8.26387
5eek	9.1	7.937978
5ktu	6.21	5.078797
5qar	3.77	4.813195
5acb	6.8	8.003026
5ofu	4.2	5.3735476
5jyo	8.52	6.7147655
6cck	7.43	8.419052
5gvm	6.73	7.0271015
5km2	4.41	5.0056853
6eqm	7.96	7.784605
5o3q	5.68	4.4522753
5hda	5.13	3.8298438
5wgp	5.62	6.2790008
5j27	6.74	7.606282
5mte	6.78	7.2814417
5o9p	5.09	4.7598085
5n34	4.63	6.375992
5a3q	8.6	8.014498
5d0r	6.37	6.475184
6bhv	5.23	5.920328
5ta4	7.62	6.213214
5tl9	9.0	5.919677
5yia	5.52	7.0939364
5nvx	7.05	5.919261
5n7v	8.77	7.446933
5epn	8.66	9.222397
5xof	4.01	3.8195324
5if6	7.23	7.085066
6gjr	3.74	4.382592
5l96	3.3	4.766071
5tpx	6.55	7.2796593
6fil	5.85	7.84875
5dht	6.0	5.395101
5evb	5.0	5.3536725
5t36	7.37	4.248654
5d25	6.3	5.5003
6b96	7.84	6.2820797
5tbe	8.97	10.0860615
5q1i	6.24	6.481288
5mod	3.52	4.586072
6bh8	5.12	6.6657734
5a4q	5.54	4.5623517
5ni8	7.7	7.414338
6azl	4.93	5.2800975
6czv	6.64	5.430584
5b5o	5.72	6.19147
6e83	4.54	3.8943064
5myk	9.0	6.5424485
5o5f	4.3	5.808547
5epk	5.74	5.7595663
5wp5	5.34	5.001221
5jy0	5.55	5.789604
6fu5	7.5	8.22086
5q0p	7.41	6.772178
5z99	6.88	4.2402735
6cn5	7.7	6.867521
6g93	7.96	7.396701
5w8i	6.82	5.6591396
5sxk	4.7	2.3517292
5yjy	6.94	4.278981
5u4c	6.0	5.2335844
6ey7	4.3	4.9486666
5uig	7.95	6.209035
6aak	9.15	6.9728403
6h7k	9.31	7.3342466
5jss	6.45	6.2015705
6g3o	9.24	7.469497
5c87	3.7	4.052963
4qmy	8.4	6.591091
5tg5	4.01	4.034336
5h21	5.19	5.4094086
5kx8	7.42	6.679251
5u0y	6.08	5.2597113
6evq	2.0	4.19061
5eue	6.77	6.1895456
5u7i	7.18	9.075188
6eil	5.55	6.0188737
5hm0	6.36	5.793895
5vcx	5.55	6.950406
6g1u	5.61	4.9376082
5l17	9.3	7.660245
6bw2	7.68	7.376622
5qax	3.8	4.1529064
2n9x	6.4	3.5922947
5eob	9.62	8.646034
5moo	1.31	2.4572778
4zx3	7.19	5.961188
5uuu	7.74	7.0894527
5v8j	5.57	5.6215706
6ayn	5.04	6.528999
5hjb	5.68	4.1823835
5ti6	4.68	5.2316737
5hvy	7.76	7.4716387
5uwj	5.7	5.373631
5hg7	8.4	7.403202
5f37	5.77	4.896209
5zz2	8.85	8.836445
5aa9	8.19	9.075321
5mwg	5.77	6.5612173
5orx	3.51	4.7621865
5ty1	5.21	4.6921005
6cz4	7.12	7.050807
5sz6	7.0	9.198972
5kjk	7.92	8.377575
5tbm	7.31	7.669472
5izu	7.27	6.4911213
6g8m	5.38	7.040312
6bbx	6.67	6.7894573
6bfa	9.0	5.4191008
5ipc	4.89	5.5770206
5fbo	9.51	8.579892
5jmx	5.09	5.1544986
6b5o	8.33	5.475978
5cu2	4.24	4.205514
5g46	2.6	4.8167453
6fi5	5.52	6.460121
6cwi	7.54	4.8257365
5fp0	7.77	7.606041
5x26	8.3	7.849599
5h5r	6.21	5.4002113
5tku	9.8	9.425071
6equ	6.38	8.351126
6do4	7.68	4.437495
5mes	6.47	6.18783
5nr8	6.76	10.078289
5xpl	7.7	7.6571383
4r06	6.29	7.5024433
5t8p	5.89	5.0307827
6f3g	7.16	6.299757
5ne3	7.84	7.0850325
5uiq	4.26	3.759758
5yy4	6.43	5.0023336
6czi	6.25	6.6897364
5jur	8.52	7.973302
5wii	4.49	3.1892366
5hi7	7.85	7.3222866
5vc3	7.11	7.967728
6h7y	9.46	7.492819
6cf6	5.24	3.590406
5sz5	7.7	7.6815834
6dzq	7.37	5.3755255
5v1b	7.47	6.56654
5ewz	6.34	4.205098
5twx	7.52	6.46378
5w3i	5.8	5.3614926
6exs	3.44	4.5772014
4py2	6.57	6.749898
5t1m	5.82	6.612554
5g57	8.4	7.738765
5anw	8.52	6.7032638
6eed	6.09	8.051012
5vwi	4.84	5.699321
5xs2	8.3	6.1297793
5wle	5.72	4.7095413
5e28	7.91	7.527308
5ncy	9.4	8.0075655
5wip	4.71	3.4012787
5h1v	4.0	5.07362
5tq5	7.23	8.673378
6bir	7.52	4.7808743
4yh4	4.59	6.799051
6di0	5.22	4.4739122
5tqs	5.86	6.0591984
5jfp	9.32	10.870853
5v40	5.8	7.5574703
5iyy	4.77	3.6377068
5i9i	7.3	7.665773
6c0n	8.37	9.429058
5y97	3.6	3.300661
5lli	7.05	5.4068327
6eqx	10.47	6.6744623
5m4u	4.89	6.948815
5jv2	4.0	4.222865
5g5v	6.7	7.1609483
5hu9	7.62	8.302089
5kva	5.14	6.5438147
5zzw	5.51	5.0941
5m7t	5.41	6.532687
6ffn	8.22	5.8653383
5e8z	5.91	8.185736
5usy	7.51	7.93499
5vb5	6.46	6.9578547
5a0b	8.3	6.800157
5lwe	9.96	7.141489
6aam	8.32	6.7892685
5fpi	4.14	4.4848976
6m8y	6.38	5.593693
6dqb	6.49	7.1341314
5u9i	7.31	4.03086
5j0d	6.87	5.259777
5l8t	3.55	5.703573
5adq	5.7	7.8833504
5cst	6.96	5.324851
5nx2	8.49	9.027044
5x4p	5.03	2.969173
5neb	7.77	6.1102514
5v0n	7.17	7.8136134
5u14	5.34	6.7493405
6ced	5.82	4.5712757
5kat	4.1	5.753029
5t6f	5.8	6.8272233
5ygd	7.27	6.3814044
5t2y	5.66	5.898257
5y62	1.74	4.3735056
5he0	6.82	7.403222
5j75	6.82	6.60293
5uvc	8.21	6.0545034
6b5m	12.0	5.161544
6b5q	8.24	8.04027
5y2f	5.15	5.3137903
5lyy	4.85	4.6314154
6cqz	9.64	4.0817256
5aan	4.15	5.198162
5a09	8.46	7.2049227
4lqg	8.89	9.534202
5wej	4.82	6.138229
5tqe	6.72	8.746454
5v3y	6.72	8.948888
5a3s	8.68	7.6109486
5yba	4.77	5.4173236
5q17	5.25	6.740194
5sz3	8.6	7.984438
5orh	4.39	4.3575
5t8j	9.0	7.233612
5qil	11.52	7.85777
5x74	8.64	9.788621
5oqu	3.61	5.1140766
5vse	5.97	7.212527
5ivy	6.44	6.245649
6gi6	6.71	7.08143
4m7x	4.8	5.2941227
5f3i	7.1	6.272287
5o22	8.0	6.0586853
5uac	8.3	7.3840504
5lsx	5.92	8.128897
5xhz	6.49	3.6169863
6c4g	8.3	8.045911
5lgn	5.54	6.7180204
6at0	4.04	5.0636854
5llc	9.52	8.648826
6e9l	6.04	6.7197733
5zz4	9.17	8.306299
[truncated: 2,359 more rows]
