# Supplementary material for: An electron-density point-cloud framework for robust protein-ligand interaction prediction
Source: Nat Commun. 2026 Jun 11;17:7424. doi: 10.1038/s41467-026-74196-5 (PMC13408660; doi:10.1038/s41467-026-74196-5)
Supplement: Supplementary file 5 — Source Data [file 41467_2026_74196_MOESM5_ESM.zip › Source Data_rev/figure4/g/distortion_with_csv/intra_ligand_rewire_0.10/test2013.csv]

key	true	pred
1ps3	2.28	6.1842923
3d4z	4.89	6.317042
3ejr	8.57	8.675888
3l7b	2.4	3.548088
3g2n	4.09	5.23958
3ebp	5.91	6.017784
2w66	4.05	4.524015
2wca	5.6	5.6961
2vvn	7.3	5.7196865
1gpk	5.37	6.0444794
1h23	8.35	8.357452
1e66	9.89	7.029952
3gnw	9.1	6.448411
3f3a	4.19	3.7766166
3f3c	6.02	4.679051
3f3e	7.7	6.4737415
2wbg	4.45	4.863933
2j78	6.42	5.354371
2cet	8.02	6.722426
3udh	2.85	2.462099
4djv	6.72	6.6420517
4gid	10.77	6.9805784
1r5y	6.46	7.0497365
3ge7	8.7	7.1815066
3e93	8.85	8.605609
1q8t	4.76	5.924762
1q8u	5.96	6.719929
3ag9	8.05	7.514762
2v00	3.66	4.002567
3pww	7.32	7.585785
3uri	9.0	7.8777223
2hb1	3.8	6.2776074
2qbr	6.33	6.265936
2qbp	8.4	7.637246
3fcq	2.77	2.8490314
4tmn	10.17	7.2645693
3pxf	4.43	4.6873693
2xnb	6.83	7.0396004
2fvd	8.52	6.272741
3ivg	4.3	5.8449774
3coy	6.02	5.8419275
3mss	4.66	5.013532
3k5v	6.3	6.3745127
2v7a	8.3	7.7523293
2brb	4.86	5.59307
3jvs	6.54	5.1112337
1nvq	8.25	7.781204
3acw	4.76	5.113356
2zcr	6.87	4.7521267
2zcq	8.82	6.845439
1bcu	3.28	4.9511757
1oyt	7.24	5.6686573
3utu	10.92	9.061588
3u9q	4.38	3.1732175
2yfe	6.63	5.7203035
2p4y	9.0	7.165086
3uo4	6.52	8.395992
2wtv	8.74	8.436367
3myg	10.7	7.8818064
3kgp	2.57	2.5935009
1o5b	5.77	5.8532915
1sqa	9.21	8.280667
3kwa	4.08	4.1641483
2weg	6.5	6.804488
3dd0	9.0	9.104019
2xdl	3.1	6.4492173
1yc1	6.17	7.877194
2yki	9.46	6.9564495
1p1q	4.89	6.0791245
3g2z	2.36	3.4968457
4de2	4.12	5.6475725
4de1	5.96	5.2366
1vso	4.72	5.871669
3gbb	6.9	5.4382143
3fv1	9.3	7.8536434
2y5h	5.79	6.9234
2xbv	8.43	5.0114403
1mq6	11.15	7.363103
1uto	2.27	2.287107
3gy4	5.1	4.5306416
1o3f	7.96	7.308323
2yge	5.06	5.766526
2iwx	6.68	6.3954678
2vw5	8.52	6.174289
2ymd	3.16	5.8027124
2xys	7.42	5.347201
2x00	11.33	9.459046
3ozt	4.13	6.0986853
3oe5	6.88	6.070799
3nw9	9.0	8.078814
3n7a	3.7	4.255727
3n86	5.64	6.355953
2xb8	7.59	5.557493
3ao4	2.07	1.8022083
3zsx	3.28	3.2892113
3zso	5.12	3.608879
3ueu	5.24	3.8764398
3uex	6.92	6.559965
3lka	2.82	5.339919
3ehy	5.85	6.9904532
3dxg	2.4	4.144192
1w4o	5.22	3.9487903
1u1b	7.8	6.0151625
1a30	4.3	5.900814
1z95	7.12	7.914241
3b68	8.4	8.603263
3g0w	9.52	8.239221
