# Supplementary material for: An electron-density point-cloud framework for robust protein-ligand interaction prediction
Source: Nat Commun. 2026 Jun 11;17:7424. doi: 10.1038/s41467-026-74196-5 (PMC13408660; doi:10.1038/s41467-026-74196-5)
Supplement: Supplementary file 5 — Source Data [file 41467_2026_74196_MOESM5_ESM.zip › Source Data_rev/figure4/g/distortion_with_csv/intra_ligand_rewire_0.10/test2016.csv]

key	true	pred
4llx	2.89	3.642233
5c28	5.66	5.228069
3uuo	7.96	6.893832
3ui7	9.0	7.387086
5c2h	11.09	9.165754
2v00	3.66	6.4311943
3wz8	5.82	6.5271554
3pww	7.32	8.178718
3prs	7.82	8.555859
3uri	9.0	6.446043
4m0z	5.19	6.6044397
4m0y	6.46	6.4435654
3qgy	7.8	7.3420057
4qd6	8.64	7.191002
4rfm	10.05	8.466513
4cr9	4.1	3.927533
4cra	7.22	7.37801
4x6p	8.3	4.5667315
4crc	8.72	9.764132
4ty7	9.52	7.9813366
5aba	2.98	5.1384687
5a7b	3.57	4.1856117
4agn	3.97	4.864288
4agp	4.69	5.0767293
4agq	5.01	5.539372
3bgz	6.26	6.106196
3jya	6.89	6.036649
2c3i	7.6	7.1372623
4k18	8.96	7.1811175
5dwr	11.22	9.878415
3mss	4.66	5.1715107
3k5v	6.3	6.032085
3pyy	6.86	5.394231
2v7a	8.3	7.603664
4twp	10.0	7.3021207
3wtj	6.53	7.3135953
3zdg	7.1	5.2438955
3u8k	8.66	5.3339663
4qac	9.4	7.7519193
3u8n	10.17	8.04632
1a30	4.3	5.8591185
2qnq	6.11	5.752631
1g2k	7.96	7.7073107
1eby	9.7	8.557266
3o9i	11.82	10.90505
4lzs	4.8	4.914385
3u5j	5.61	5.5029583
4wiv	6.26	5.3017244
4ogj	6.79	6.1700954
3p5o	7.3	6.48773
1ps3	2.28	4.338588
3dx1	3.58	4.6893525
3d4z	4.89	3.6420374
3dx2	6.82	5.5122404
3ejr	8.57	7.6884546
3l7b	2.4	5.15975
4eky	3.52	4.9305077
3g2n	4.09	5.252221
3syr	5.1	5.1209574
3ebp	5.91	6.4134483
2w66	4.05	3.264308
2w4x	4.85	3.8727121
2wca	5.6	6.1633444
2xj7	6.66	5.5934505
2vvn	7.3	5.9794354
3aru	3.22	4.281043
3arv	5.64	5.9725246
3ary	6.0	5.3422713
3arq	6.4	6.226039
3arp	7.15	5.9581385
4ih5	4.11	5.8019886
4ih7	5.24	5.0371876
3cj4	6.51	5.0190945
4eo8	8.15	7.7597356
3gnw	9.1	6.6951284
1gpk	5.37	5.889446
1gpn	6.48	5.892087
1h23	8.35	8.318167
1h22	9.1	6.8766117
1e66	9.89	5.7299037
3f3a	4.19	4.373907
3f3c	6.02	4.65623
4mme	6.5	7.6379347
3f3d	7.16	6.0941906
3f3e	7.7	6.5926085
2wbg	4.45	5.098976
2cbv	5.48	4.9797535
2j78	6.42	4.797417
2j7h	7.19	5.115313
2cet	8.02	5.1824136
3udh	2.85	3.75739
3rsx	4.41	6.2872586
4djv	6.72	7.0715485
2vkm	8.74	9.419268
4gid	10.77	8.746556
4jfs	5.27	5.3479133
4j28	5.7	5.50159
2wvt	6.12	5.404502
2xii	7.2	6.9260173
4pcs	7.85	5.914918
3rr4	4.55	7.098717
1s38	5.15	6.406341
1r5y	6.46	7.645527
3gc5	7.26	7.2793016
3ge7	8.7	8.704184
4dli	5.62	5.9684973
2zb1	6.32	6.65215
4f9w	6.94	7.4832945
3e92	8.0	7.8627453
3e93	8.85	7.9646196
4owm	2.96	3.7394092
3twp	3.92	4.4398136
3r88	4.82	3.897212
4gkm	5.17	4.7067413
3qqs	5.82	5.7523127
3gv9	2.12	3.054872
3gr2	2.52	4.368017
4kz6	3.1	3.8854141
4jxs	4.74	5.518304
2r9w	5.1	5.20277
2hb1	3.8	5.4435153
1bzc	4.92	6.3110514
2qbr	6.33	6.7272587
2qbq	7.44	6.906886
2qbp	8.4	7.4289126
1q8t	4.76	5.460858
1ydr	5.52	5.4211097
1q8u	5.96	5.9673815
1ydt	7.32	5.678792
3ag9	8.05	7.492385
3fcq	2.77	5.794943
1z9g	5.64	4.6513596
1qf1	7.32	6.2031546
5tmn	8.04	5.8358727
4tmn	10.17	7.2186623
4ddk	2.29	2.6810176
4ddh	3.32	4.00379
3ivg	4.3	7.5179915
3coz	5.57	5.5548916
3coy	6.02	6.4006615
3pxf	4.43	4.23597
4eor	6.3	6.228618
2xnb	6.83	7.5304728
1pxn	7.15	7.7767954
2fvd	8.52	7.072858
4k77	6.63	5.4830265
4e5w	7.66	5.831014
4ivb	8.72	7.8067336
4ivd	9.52	8.519688
4ivc	10.0	8.362789
4f09	6.7	6.30824
4gfm	7.22	6.339612
4hge	7.92	6.617857
4e6q	8.36	6.6989517
4jia	9.22	7.278947
2brb	4.86	5.3768425
2br1	5.14	5.198105
3jvr	5.72	5.854595
3jvs	6.54	4.5598607
1nvq	8.25	8.229936
3acw	4.76	5.1770096
4ea2	6.44	6.13995
2zcr	6.87	5.540349
2zy1	7.4	6.0619307
2zcq	8.82	6.640317
1bcu	3.28	3.71258
3bv9	5.36	6.394841
1oyt	7.24	6.533586
2zda	8.4	7.667295
3utu	10.92	10.281551
3u9q	4.38	5.185055
2yfe	6.63	6.390278
3fur	8.0	7.1698575
3b1m	8.48	5.8332253
2p4y	9.0	6.6204443
3uo4	6.52	6.964887
3up2	7.4	5.718821
3e5a	8.23	7.1956778
2wtv	8.74	7.8604455
3myg	10.7	7.655383
3kgp	2.57	3.440097
1c5z	4.01	4.3947573
1o5b	5.77	6.3737555
1owh	7.4	7.0263643
1sqa	9.21	7.715523
4jsz	2.3	6.2095118
3kwa	4.08	4.043563
2weg	6.5	6.8194
3ryj	7.8	7.827464
3dd0	9.0	9.357612
2xdl	3.1	6.074354
3b27	5.16	6.4427214
1yc1	6.17	7.640031
3rlr	7.52	8.194777
2yki	9.46	7.421254
1z95	7.12	9.318987
3b68	8.4	8.923468
3b5r	8.77	9.51113
3b65	9.27	7.752757
3g0w	9.52	7.881021
4u4s	2.92	3.8438692
1p1q	4.89	7.513459
1syi	5.44	5.621272
1p1n	6.8	6.2002163
2al5	8.4	7.602422
3g2z	2.36	3.7528987
3g31	2.89	3.464034
4de2	4.12	4.9289875
4de3	5.52	3.9992638
4de1	5.96	7.176499
1vso	4.72	6.1170626
4dld	5.82	6.412907
3gbb	6.9	5.850835
3fv2	8.11	7.413235
3fv1	9.3	8.763817
4mgd	4.69	5.337152
2qe4	7.96	7.0470476
1qkt	9.04	7.3342133
2pog	9.54	7.7140627
2p15	10.3	8.579548
2y5h	5.79	7.025716
1lpg	7.09	8.576481
2xbv	8.43	7.35355
1z6e	9.72	9.01066
1mq6	11.15	5.962388
1nc3	5.0	7.5743103
1nc1	6.12	8.832187
1y6r	10.11	9.13044
4f2w	11.3	10.427981
4f3c	11.82	11.011536
1uto	2.27	3.4282358
4abg	3.57	3.2299047
3gy4	5.1	4.5439153
1k1i	6.58	6.9985876
1o3f	7.96	7.1439714
2yge	5.06	5.5841722
2fxs	6.06	6.6687126
2iwx	6.68	6.561821
2wer	7.05	7.4400625
2vw5	8.52	5.664504
4kzq	6.1	6.640773
4kzu	6.5	6.5493197
4j21	7.41	7.634164
4j3l	7.8	6.827296
3kr8	8.1	7.5343285
2ymd	3.16	6.444578
2wnc	6.32	5.9348288
2xys	7.42	5.734964
2wn9	8.52	5.4504156
2x00	11.33	9.418407
3ozt	4.13	6.637488
3ozs	5.33	6.157431
3oe5	6.88	6.7797985
3oe4	7.47	6.3732147
3nw9	9.0	7.8030186
3ao4	2.07	3.6674118
3zt2	2.84	3.9210715
3zsx	3.28	2.8009531
4cig	3.67	4.7900453
3zso	5.12	4.563615
3n7a	3.7	4.151244
4ciw	4.82	4.358342
3n86	5.64	5.2311687
3n76	6.85	5.3870277
2xb8	7.59	6.9856014
4bkt	3.62	3.3288193
4w9c	4.65	3.9599638
4w9l	5.02	4.7395525
4w9i	5.96	5.6667995
4w9h	6.73	4.341903
3nq9	4.03	5.0177712
3ueu	5.24	3.4656715
3uev	5.89	5.630972
3uew	6.31	4.074051
3uex	6.92	4.7221603
3lka	2.82	5.7245283
3ehy	5.85	6.9829206
3tsk	7.17	8.207026
3nx7	8.1	7.084422
4gr0	9.55	8.183215
3dxg	2.4	3.3441138
3d6q	3.76	3.320747
1w4o	5.22	3.991246
1o0h	5.92	5.853561
1u1b	7.8	6.82918
