# Supplementary material for: An electron-density point-cloud framework for robust protein-ligand interaction prediction
Source: Nat Commun. 2026 Jun 11;17:7424. doi: 10.1038/s41467-026-74196-5 (PMC13408660; doi:10.1038/s41467-026-74196-5)
Supplement: Supplementary file 5 — Source Data [file 41467_2026_74196_MOESM5_ESM.zip › Source Data_rev/figure4/g/distortion_with_csv/intra_ligand_rewire_0.10/test2019.csv]

key	true	pred
4nxr	4.34	5.662523
5es1	8.34	7.8191633
6aom	6.2	5.1200433
6eeo	6.43	7.8732657
5w7i	4.95	3.9815247
5fe9	4.68	5.345538
6bdy	5.69	4.880356
6d6t	8.21	5.1616898
4z16	8.32	7.5263596
5j1x	5.52	3.497651
5m4k	5.66	6.349606
5l8c	7.0	6.173359
5aqo	2.85	2.6647978
5aqu	2.98	4.354376
5ixf	5.52	6.0610213
5mts	7.15	7.760586
5i2r	7.72	8.881405
5fap	8.0	6.3577614
5t7s	4.1	3.5592096
5x62	6.42	6.368616
5hbs	7.73	5.869453
5dhp	3.85	4.534908
6fap	2.15	3.0195005
4z5w	5.81	4.584302
5mlj	8.85	6.60471
6dge	6.72	4.1212745
5ho8	5.96	6.0241942
5os8	3.98	4.1964655
6dh5	11.3	11.238583
6g38	6.62	5.4833355
6guh	7.59	6.7443075
5cqx	5.33	4.4894686
4xg7	7.49	6.9489956
6ap7	5.34	7.3878
5yji	5.3	4.262177
5itp	5.0	6.248081
5vil	8.82	8.203216
5ofv	1.58	4.2835526
6cd8	4.71	4.0670233
5o1h	4.85	4.1206903
5ni5	8.05	8.183525
5npf	4.24	3.3872328
6fa5	6.75	6.004562
5nra	6.91	9.047577
5lcj	6.64	6.3433943
5ml3	9.69	9.29741
5fut	6.45	5.24232
6ecz	6.57	7.2559767
5k03	4.74	4.286985
6cho	6.78	6.585658
6hf5	5.17	5.356533
5elw	7.85	6.0748186
5tg7	4.53	4.238366
5m4f	7.89	6.4362693
6b7d	4.28	4.205617
5x79	4.92	5.3729935
5nze	6.39	6.6197834
5sz0	9.1	7.3866024
5d6e	4.3	7.5640364
5trs	8.0	6.673749
5ipj	8.89	6.956339
5g43	3.7	4.1802187
5h63	5.92	5.433611
6eol	7.43	5.3584146
5uv5	7.7	6.151162
5om2	4.06	6.391206
5faq	5.28	8.09915
5ezx	7.06	6.249505
5z4h	3.02	6.176985
5u13	5.41	4.8313446
5hvs	7.15	6.6332617
5l7g	7.8	8.165149
5j7q	4.58	5.103297
5j5d	4.68	1.4703196
5fue	6.33	5.338125
5unj	6.62	5.5328083
5unh	9.46	9.165604
5kbh	6.26	5.4126225
6axp	5.07	4.60408
6eiq	6.42	5.9479113
5ey9	5.41	5.1147356
5icv	5.62	6.4154396
5t9u	7.6	6.7045226
5t6g	5.96	5.97569
5n24	8.92	7.3626623
5xxk	8.2	7.0777082
5ekh	5.95	7.767353
5n3y	5.03	6.4312353
6f29	5.49	7.180301
4zsj	5.64	5.126313
6gzh	8.27	7.1249056
6hmg	4.94	5.281262
5duf	5.74	5.75385
5ofi	4.2	4.0909605
5nhh	8.95	7.787361
5ylv	6.82	6.445594
5kez	8.15	6.3862042
5ntp	9.15	8.498292
5nfh	7.74	8.65439
5x5o	8.3	9.217121
5h1e	7.54	4.8297653
5ti3	4.36	5.1385884
6bec	4.01	5.5592546
5myn	4.52	9.835106
5u4d	6.33	6.8291426
5nzf	4.03	6.0024614
6epz	7.14	4.618615
5os7	3.69	6.1177325
5vij	7.61	6.836097
5myv	7.51	6.17038
5dh5	9.64	8.389323
6ghj	2.16	4.69424
5gmj	5.08	4.3655624
6fhu	2.64	4.0155168
4ufu	8.0	7.40987
5wf6	7.83	6.825903
6h7b	7.48	5.7144413
5xw6	4.91	6.267623
5kly	7.21	5.6448054
5yz7	4.75	5.9307427
5hor	8.22	6.9428205
6b1y	7.4	4.5002246
5lpj	5.0	5.8413277
6hly	7.33	4.040335
5vkm	3.55	4.4987736
5yqw	7.51	6.218126
5f1x	6.11	7.3214054
4zyu	5.97	5.5216265
6gh9	4.48	6.4077253
5f27	4.0	5.579541
5e3d	4.02	4.263008
5fow	4.03	5.1756134
5jo0	7.3	6.741456
5hkm	7.89	6.1564035
5ekx	2.03	3.8195424
5v1d	6.7	5.8656816
5a7j	5.2	3.7460577
5wvd	7.68	6.676898
5m0d	6.09	8.497783
6fnt	4.68	5.0688562
5v8q	8.44	7.613444
4zx9	7.39	5.7081356
5axi	3.92	3.9482589
5tho	7.64	6.09292
5tdi	9.74	10.31056
5eyz	6.0	3.984743
5n1v	6.19	7.1936007
6few	5.85	8.962934
6iil	6.17	7.364057
5x9p	6.89	4.3726873
5aqf	3.78	4.5289307
5wqc	8.96	6.1260056
5hn9	4.3	7.078903
5u69	6.22	6.612008
6iik	4.91	7.158738
5j7s	7.3	5.742139
5mwp	7.5	6.764431
6eji	3.52	4.3590727
5sz4	9.7	9.572536
5nyh	7.73	7.267824
5jsj	5.4	7.460129
5o4z	6.07	6.23067
5f1v	6.85	5.6887393
5ye9	6.45	7.754239
5t70	3.99	6.2782183
5umw	4.23	5.926614
6ami	4.52	4.6470313
5ksv	5.22	2.8489141
6aol	6.27	6.532799
5iaw	4.81	4.4468923
5w10	6.62	5.4105554
6h7j	8.62	6.4002943
5mwy	7.0	7.8115625
5oxm	1.3	4.2221203
5eiw	2.05	5.208127
5qah	3.84	3.2248194
5m4c	7.4	6.7710185
5t9w	5.59	6.844267
5fpk	3.55	5.612669
5q10	5.2	8.981361
5h1u	3.51	3.8423986
5hva	7.07	3.369341
5j19	6.6	5.1214113
5e8a	7.47	3.1620975
5fdg	6.37	7.07135
6g8n	5.84	6.251294
5tg6	4.55	4.7250485
5hyx	6.55	7.6648164
6fuh	3.77	6.1604905
5mo2	3.84	1.2154216
5g17	6.7	6.5490046
5hk9	6.54	5.964164
5lwd	6.24	5.4171677
5ztn	8.3	6.0251656
5wfc	4.9	6.930825
5kpm	7.82	6.708576
5ty8	5.46	3.8885782
6am8	4.89	4.795045
5nw1	6.6	5.3665733
5vex	4.63	6.69913
5u9d	9.26	9.176008
5jmp	7.17	6.725565
5lgq	7.05	5.407609
5tkd	8.15	7.173342
5a4t	5.89	6.4018574
5kls	6.71	2.704272
5d3j	5.24	5.756955
5i24	7.42	4.374196
5j82	6.0	7.7086563
5ioz	4.96	4.3166842
6e2n	7.9	8.940071
6f8w	4.64	6.509221
4ui7	7.36	7.299485
5jr2	7.57	6.87449
6gmd	3.69	6.6051345
6bw5	8.25	6.7437367
5w6o	6.28	10.521868
5ecv	6.77	7.0136385
5vl2	8.42	6.081683
5ouh	5.67	6.415557
5f2r	4.28	6.117848
5x13	5.21	4.774228
5jog	8.24	6.9221463
5uf0	3.8	4.7055035
5mqy	7.11	6.7710967
5h13	4.94	6.9407825
5nar	6.3	5.4380035
5g1n	7.77	6.309543
5d26	6.09	6.505147
6cks	7.82	7.015732
5n53	2.55	4.8770475
5l9g	7.7	5.657948
5llo	9.4	6.793968
6eqw	10.65	6.8434095
5iw0	7.22	7.252987
5t2i	8.7	8.810683
5eol	9.52	7.3246355
5q1f	7.14	6.7741485
5vlp	6.08	5.9431467
5mme	5.85	5.6315985
6biz	6.57	3.1070352
5uex	8.82	5.725369
5fho	6.67	7.5024357
6bny	6.4	7.011361
5ho6	6.69	8.498251
5jc1	6.82	5.485708
5zia	6.52	5.575103
6e99	6.0	6.564688
5eq0	5.92	6.475836
5f1h	7.85	7.1034627
5y8z	6.21	5.1628714
5icp	8.42	6.8575163
4ydf	5.1	8.112182
5ewy	4.3	5.768628
5gmp	9.1	7.177389
6dud	6.59	8.197942
6d6u	8.21	4.717398
5hz8	6.4	6.8167057
5eie	7.64	6.545289
5t8o	6.51	6.4920683
5tr6	8.49	7.6019163
5vja	6.59	5.3492355
4muk	6.6	5.376994
6fim	5.85	7.6470904
5i3v	7.8	6.870552
6eqv	6.62	7.8287387
6dh1	10.58	10.259012
6h5w	10.8	6.863369
6b1x	7.4	8.358259
6emh	6.08	6.219224
5f3c	6.05	7.6010013
5nkk	5.0	4.673537
5ywy	7.23	6.1711807
5v8p	4.99	5.124895
5kbg	6.11	5.0351524
5j4n	4.25	3.482873
5tuo	6.49	4.687234
5qc4	6.82	7.144701
5mft	7.47	5.363158
6ap8	5.1	6.1899686
6e0q	8.1	4.5252886
5ody	8.4	4.119728
5t1k	6.28	7.3634014
5uc4	6.46	7.8611445
5qck	7.64	7.6624126
6hjk	7.6	7.7612886
5i8g	7.52	6.525421
6c0s	7.05	9.949459
5vc5	7.96	9.0016575
5jf6	7.21	5.3552785
5epp	4.16	4.192708
5y7w	7.7	5.481715
6f5u	3.54	6.173561
5k4x	6.42	4.1220865
5xvg	8.05	7.7497406
5nzq	2.03	3.8761973
5czm	8.32	6.7271037
5mge	4.06	4.189014
6gg5	3.65	4.665731
5up0	6.34	7.691473
4rqi	4.91	6.0067215
5y3n	7.1	8.159641
5fpp	4.0	2.2080994
5idn	8.59	7.4745398
6f6d	4.1	4.305948
5t6p	6.06	6.013731
5fbe	4.85	4.8783565
5cin	7.74	8.162586
5mxq	5.72	4.067683
5nn4	1.94	4.224027
5iu7	8.96	7.4970317
5up3	7.9	7.5265436
5o0b	4.18	4.927931
5jqb	2.22	6.5628967
5mja	6.66	6.78168
6eqp	5.96	4.8408794
5ev8	5.22	5.9482136
5qab	3.65	4.1995516
5jf4	7.19	5.804389
5o48	4.7	6.532467
5k0t	5.78	6.792086
5i7y	7.28	6.5532413
5tzx	7.28	9.065902
5heb	6.1	4.9001245
5f5i	6.02	6.0300074
5vgo	8.7	8.323164
5h7h	3.77	5.3517256
5mnn	3.84	2.727129
5zag	6.97	6.143011
5ekj	6.0	5.9701257
5ul5	6.97	6.1544456
5iua	8.82	7.610692
5za8	6.29	6.098539
5ut0	5.88	6.452368
5vdo	3.3	5.8355813
5gic	6.48	7.189744
5knu	5.55	5.2658086
5g5f	5.28	4.256633
5h8e	11.2	8.124354
5lyn	5.04	3.4882054
5fsb	2.22	3.2712193
6au9	5.96	4.8867235
5yof	5.82	4.570913
4zsh	7.05	5.3230114
6f90	6.0	5.2512827
5wyx	6.66	6.371207
5gjd	7.92	6.4647675
5olk	6.0	4.683275
5e89	7.85	6.0491295
3x1k	3.59	5.747578
5em3	3.7	4.1111116
5ko5	4.57	3.0536118
6dvn	7.85	5.9571295
5oq7	6.49	6.4160748
5njx	4.15	2.4467754
5tg2	5.49	5.743255
5eoc	7.52	8.280773
5lck	8.1	6.8390245
5i7x	7.28	5.5524516
5yzc	5.52	4.4648767
5hbn	4.89	5.290625
5jq9	4.65	8.616634
6cnj	8.11	5.7078223
6f8b	5.21	4.8001833
5or9	4.06	5.755345
6e9a	11.92	9.034502
5ek9	7.33	6.0714545
5ml0	6.3	6.1370306
5wb6	10.7	10.932724
6agg	4.07	2.5027962
6b7c	5.14	4.889677
5y9l	5.72	5.944399
5epl	7.03	5.764017
6cq4	4.85	6.780776
5wuu	6.09	5.9790163
4zyv	7.66	6.846592
6gw1	5.14	5.8610697
5kxi	7.74	5.189244
5mxf	3.59	2.5179114
5qad	3.77	3.2790174
6fmp	5.64	6.314065
5o9o	4.89	6.552944
5jjs	7.32	6.7686234
5i40	4.86	3.212934
5h5s	5.09	5.9412994
6dq4	4.92	7.474885
5un9	7.68	4.7906446
5ia1	6.28	7.290012
6dk1	7.65	5.251384
6ay3	8.02	6.425816
6fii	8.02	4.3653846
5j2x	7.74	6.8736763
6gr7	5.5	5.1703563
5law	7.1	6.0009894
6fbv	6.52	8.887226
5aac	8.89	8.365966
6bin	6.34	3.5182853
6b8y	9.66	7.4617057
5xup	5.25	5.832709
5l4f	5.89	4.3757854
5lud	3.61	2.6102726
6ma5	8.1	6.8668685
5ujv	3.6	5.3496017
5i38	3.42	3.217106
5t9z	7.19	6.963847
5urm	5.28	5.3267107
4uja	9.05	7.383877
5nud	7.49	5.5765963
5dyt	7.6	7.1143203
6ba7	8.15	5.3713374
5wbk	6.03	4.323292
5d7a	7.68	6.7019987
5fwj	7.89	6.1466484
5khk	6.39	6.193221
5i9x	7.52	8.47423
5j8z	8.3	8.11614
4qna	4.64	4.324533
6bjo	6.29	5.88196
6ay5	7.16	6.219028
5hv1	4.1	6.0726557
5m57	4.92	6.8559065
6bsl	9.0	5.939157
4yxo	7.04	4.279185
5e88	7.19	5.793996
6guk	6.15	6.2396326
5n8t	5.74	6.8171854
5owl	5.92	6.378134
5org	8.4	6.613054
5ovv	4.48	4.8520317
5ugc	7.89	5.712025
5lwm	8.87	7.3157053
2n06	4.92	6.716735
6bq0	7.34	7.061839
5c4k	4.56	5.3712587
5aqv	3.43	5.3427362
6df4	7.64	6.0383162
5g2b	7.0	6.4975452
5za9	6.74	5.521024
5maj	7.46	9.018076
5nxg	8.55	7.1835437
6afl	7.0	4.69406
6ey8	5.81	6.9856515
5mhp	7.82	8.167243
4zyw	7.17	6.45607
6gf9	6.39	4.0774636
5wfm	6.52	6.93868
5qaq	3.54	3.6961842
6g9h	8.4	7.9950686
5dtt	3.51	3.8005555
5kbf	8.92	6.779294
5vd3	5.55	6.6121225
5zwh	8.72	6.358616
5xyf	5.98	5.313597
5c2o	4.55	5.175529
5k0m	8.82	7.251439
5t66	8.43	6.71992
5vdk	7.57	8.542113
5ldm	3.86	4.893171
6ge0	8.68	8.463898
5j3l	4.8	3.8428593
5j41	3.7	4.7930164
6gg4	3.69	4.015857
6b98	4.65	4.3537574
5k8v	6.34	5.8575926
6bmv	4.68	6.7263947
5ad1	7.24	3.864513
5otr	4.92	5.402507
5yg2	6.89	4.9455857
6b1f	8.72	6.084794
6gxa	4.22	6.4574633
5wcm	4.0	4.256325
5idp	7.35	6.9022007
5ks7	5.32	4.7197
5lhg	5.6	5.5953865
6afa	5.49	3.539595
5ws3	8.96	6.4415636
5luu	5.06	4.722634
6b5i	5.96	8.169867
5ni7	7.7	7.5656776
5t6z	4.21	5.0176516
6hvh	7.33	7.6269207
5hna	4.23	6.2685375
5mxo	5.27	6.3298187
5u4f	6.33	6.7338448
6gl3	7.96	6.2273893
5dva	3.55	3.9040487
5otc	4.71	3.6869545
5n8v	6.68	7.044248
6cea	3.14	5.584674
5wa1	4.17	2.7045386
6afh	6.12	4.2431107
5tca	7.72	5.469103
2rvn	6.77	4.110163
4yxu	7.24	5.7173805
5w7x	4.1	4.3225374
5wre	6.41	5.6972404
6duf	8.14	8.957117
5w1w	5.52	6.6691556
5mi7	7.11	5.709645
5eqy	8.0	6.458606
5i8p	6.73	8.023547
5gof	4.05	6.066751
5j9x	7.77	6.713992
5lws	3.94	8.668157
6evm	2.82	3.9592729
6ftn	6.7	8.544842
5o58	6.72	6.4336224
6f92	6.4	5.563664
5cuq	5.92	4.374627
5tkb	7.89	8.571386
6hdq	7.0	6.3491383
5gvn	7.05	6.2774124
5d47	7.0	6.5782113
5os3	2.43	3.1538823
4zsg	5.0	5.5490294
5n9r	5.59	7.994173
5t90	6.68	7.4842925
6afr	7.15	5.2722626
6aff	5.41	3.8126307
5gr9	7.48	5.0912967
5jim	3.99	6.4290905
6beb	3.61	6.5248404
6alz	10.42	6.4471
5lvr	3.6	3.8627133
5ocj	4.82	5.1549892
5nne	4.71	3.403215
5ggp	3.3	4.3014727
5ekm	6.32	6.5684223
4xhe	10.3	9.793072
5un1	5.8	4.2555404
5mz8	2.31	2.0662994
5q1e	6.92	8.342909
5eym	7.6	8.206352
5tci	6.88	6.5774403
5nkh	7.59	7.4522247
5xjm	9.37	4.699108
5lx6	5.72	5.7900987
5jbi	6.92	6.2367
5vr8	6.87	5.566945
2ndf	4.23	5.062256
5vcw	5.96	8.289907
5ng9	6.72	5.8252163
5t2d	9.1	7.202018
5t2g	8.1	7.916151
6esj	5.68	6.417257
5fls	3.04	2.8490262
5ldo	3.75	4.621191
5a0c	9.27	8.290625
6g2l	7.17	5.983985
6fav	5.33	5.7452645
6fuj	4.3	5.9418015
5vqs	5.7	9.475877
5km5	6.92	5.8023224
5mrd	4.44	5.7016373
5n16	5.3	5.418105
5yc2	4.94	3.9766738
5ett	6.23	7.8304167
5yg3	7.85	6.40025
5cpr	7.56	8.161413
6c6o	8.3	5.928388
5kma	4.71	4.531987
5u51	4.92	3.9950936
5wei	5.7	4.9340944
5jcj	4.42	5.5781775
5eak	9.3	7.588976
5swf	6.26	4.692924
5mqv	8.1	7.789941
6czd	3.85	4.9755735
5em9	5.57	4.4704256
6g4m	6.6	5.694131
5g1a	6.57	8.192845
5eec	7.1	5.966591
5ix0	6.28	7.7729454
5y93	5.64	4.768681
6fhk	7.51	7.0368533
5mw6	4.73	6.0210285
5khi	6.77	6.331568
5i59	6.95	7.8628287
5to8	8.51	7.021716
6eqs	6.43	7.2680025
5mxr	5.21	4.4837255
5l2n	5.55	6.5872555
5i7u	8.77	7.9084387
5egu	5.85	6.5965815
4wz6	5.6	4.5698643
5zkc	8.19	5.218638
5in9	6.36	6.486748
5t8e	9.14	7.722391
5aqq	3.1	3.2998717
5o0j	4.77	5.2154474
5e6o	4.11	5.1668024
4zki	2.92	5.285375
5oug	2.77	3.9465969
5owh	5.92	7.4054956
5gg4	5.82	2.9634159
5myd	4.86	4.4913044
4tvj	7.91	5.460371
5fun	7.59	5.5037136
5vcy	6.57	8.105483
5aeh	7.43	8.213826
5nhp	7.64	7.979423
6ccs	3.64	4.6528387
6bfw	6.66	5.874946
6bbs	9.89	7.617205
5ngu	7.44	7.901538
5qbv	6.37	6.9722414
5kr0	9.15	6.916085
5exx	5.39	5.5609245
6guf	6.65	7.2692475
5mmn	6.7	6.5970364
5mgm	3.3	3.510707
5jer	3.7	5.0046687
5b2d	4.25	4.063874
5kh3	4.22	6.4903812
6ceh	7.44	7.4366245
6f6s	2.89	3.58386
5u0w	4.24	3.9096518
5mys	4.3	6.840024
5jiy	6.27	6.941991
5wbq	5.83	6.7601027
5eps	4.42	5.6146555
6ayh	5.57	3.7212293
6fdu	3.69	6.766495
5l6o	8.22	5.307314
5lle	10.22	7.741375
6fob	7.63	5.355095
5jnn	5.35	5.1038446
5fnc	4.11	6.356096
5xg4	5.15	4.5830364
5qai	3.82	3.9752526
5xmx	7.24	5.0244026
6g3v	6.04	6.018883
5aqh	2.46	2.2579367
6eo9	6.8	8.808388
5a8y	9.77	8.32048
6m9d	7.35	6.4367833
6gjm	3.58	3.3765934
6mxe	4.26	5.198118
5l4j	4.28	5.389844
6ggv	7.54	4.7227
5ggn	3.66	3.700249
5zwf	8.74	7.141835
6euz	4.18	6.427575
6bkx	6.39	5.4388924
5tef	5.4	4.349038
5f4u	7.02	7.390856
4yk0	3.74	4.311735
5vqv	6.4	6.313216
5yyb	6.56	3.089467
5lz7	6.28	5.992253
5tzf	5.8	5.9480667
5qaz	3.4	4.5590725
6bnl	6.96	5.7269917
5ovr	4.57	7.1311426
5hcl	2.22	2.6342492
5v9p	6.14	7.0458794
6h34	9.3	6.592503
5hey	5.66	3.0856862
5f3z	4.54	4.9223375
5ioy	5.22	5.262312
6f3b	6.56	6.605819
5yu9	6.74	6.5119934
5uv1	5.62	3.4035468
6b16	7.49	7.454086
5fh8	6.77	5.182787
5enh	3.72	3.9259305
5mpz	4.07	3.9360075
6hvi	6.42	7.1033974
5fq9	6.48	5.5210037
5l6i	4.35	7.196183
5mym	5.41	7.3711524
6b5r	8.77	3.6127925
6bij	6.05	2.9815445
5kau	6.52	7.1900587
4odq	4.47	2.8733099
6f22	8.7	6.588197
5k0j	7.12	7.236182
5zla	4.3	4.299838
5q1h	5.1	7.1418133
5nz4	6.28	7.291148
5mkj	4.31	6.381687
5ulg	6.72	6.1869864
5yjm	7.68	8.050161
6grp	5.48	6.867908
6cfd	7.86	8.934958
5tzo	5.23	4.5921006
5d4a	5.85	6.0751514
5mlw	5.03	5.4886193
5nrf	6.79	9.396081
5l8a	4.91	6.7328186
4zy0	8.04	5.665834
5j7g	7.24	6.396439
4xek	5.66	4.7612615
5jf2	7.89	5.815692
6h1h	6.17	5.9962893
5gvp	6.78	7.2182865
5u4e	6.35	6.1854353
6bu1	7.22	5.871766
5ou1	6.07	5.7382727
5qak	3.66	4.53055
5dxu	8.4	6.3152723
6q3q	4.45	3.0692434
5d3p	5.13	5.806869
5bpp	4.8	6.370411
5q14	7.68	7.367599
5mzg	6.86	8.10135
5vew	5.15	6.058057
5vll	6.37	6.189101
5ul6	8.22	4.4942045
5joh	5.96	6.5549836
5k0x	8.36	5.9977274
5jv0	5.96	5.362384
5qb3	4.31	5.625014
5ml8	8.1	7.3183174
5i4v	8.52	8.2219925
5vt1	4.3	5.5800543
5qa8	3.77	3.5045683
5qb2	4.15	5.8974004
5ema	5.23	4.067275
5dh4	7.24	6.7546425
5er4	2.76	5.0617485
5c4l	5.64	4.89045
6fui	4.46	6.509102
5k0c	5.96	7.1853004
6g15	5.37	5.93419
5aqg	4.51	3.6527696
4xk9	9.07	10.028997
5wo4	10.0	8.404174
6eij	5.77	6.243483
4uc5	5.48	4.22543
5vcv	6.82	7.756741
5ar0	6.14	5.8860364
5myx	8.16	5.175543
5svk	8.48	5.87022
5w88	4.52	4.903759
4ui5	6.78	10.658604
6gjj	3.7	2.8394136
5di1	7.68	7.1098895
6min	3.91	-1.3516656
6g5j	6.7	5.560706
5aa8	8.07	8.092884
5jha	5.9	7.5326595
6gzm	8.26	7.699316
4r5w	7.13	5.913616
5k4z	6.15	4.9381466
5loh	5.04	7.628604
5ivc	5.92	7.5244613
5wzu	7.0	6.551568
5a7i	5.26	5.7280407
5j79	8.52	6.9662666
6g97	8.38	8.053552
5ick	5.01	5.4968534
5ab1	5.42	7.8675694
6cw4	2.82	6.8272777
5cuu	4.37	4.802416
4w9x	7.4	6.254748
5aei	8.96	2.7879224
5exl	8.43	7.325723
4zt3	8.0	8.280834
6cq0	4.46	7.386526
5nvz	6.77	5.0724974
5d3c	10.4	10.162429
5n31	5.79	6.4843435
5chk	5.39	6.266473
6b97	6.63	5.6773944
5vo6	9.05	8.121135
5lso	5.85	6.7734323
5w7u	8.05	8.82703
5vb9	5.89	8.040398
5f25	5.04	5.482221
5j32	5.08	4.0924144
5td7	5.77	5.4933004
6fmj	6.12	4.72385
5uyu	9.51	9.126635
5w0i	8.85	6.2887087
5uey	8.29	7.1303596
5fb1	5.92	4.113823
6ehh	7.49	4.8271246
5f5b	3.95	5.972403
5hx8	10.0	5.844514
6dlx	3.32	3.1370718
5wxf	4.48	7.261425
5f2p	4.43	4.68669
6fut	4.7	7.475521
5vsc	6.29	6.951906
5er5	3.67	4.301269
5qae	3.62	3.4067106
5trj	5.92	6.4921
4y24	6.66	5.6594944
5eel	6.08	6.8800545
6ezi	5.31	4.7044983
5f1u	6.4	5.8834305
5vo1	8.15	5.5941424
5u0z	6.19	5.792024
5aqn	2.77	3.594417
6dh7	9.88	9.886013
5h85	4.7	4.772196
5g60	6.52	4.96772
6elo	6.29	6.860799
6f4n	5.22	4.9724493
5u0e	5.11	3.3758912
5fb0	5.47	3.8454504
4znx	6.62	4.6510773
5tqf	8.3	8.141359
6ayq	8.19	9.581118
5yyz	4.18	4.058972
6ek3	6.48	6.603855
4yjl	5.96	5.34149
5gjg	6.21	8.216116
5m0m	8.22	8.741621
5zh3	4.67	5.249713
5cqt	6.91	6.1441574
5e73	4.64	5.5683646
5t18	9.3	8.297003
5i86	6.28	6.5488605
5lgt	6.51	6.1358843
5odx	6.71	7.9983497
5nib	7.72	8.69306
5u2j	5.92	4.3366146
6g6w	9.7	8.6322775
5nu1	9.0	8.010218
5kgx	4.8	5.2470827
5k8o	5.96	5.6017404
5xzr	5.49	6.3723865
6cjy	7.64	6.1122146
5u49	6.14	5.409393
5toe	5.6	5.496046
5mra	8.0	4.449079
6boy	5.74	9.571096
5yfs	4.86	4.786272
5mnx	2.48	3.6236243
5xgl	6.88	6.8810177
5h09	5.88	7.9046125
5ehv	3.08	3.1766584
5q0n	8.06	7.524482
5d75	6.7	7.554231
5lt6	5.41	5.2967944
5igm	7.38	6.948992
5ny3	7.47	5.183651
6cqt	9.64	3.9316537
5mrb	6.33	6.509989
6bu3	6.55	6.2134237
6f6u	4.8	5.065681
6asu	5.21	6.5570946
5ml2	7.89	7.1651907
5x9o	5.3	3.0960078
5fng	2.96	3.2953339
5tuq	6.35	7.0962048
5v7i	7.18	4.979602
4uw1	7.72	5.7163734
5n0e	8.44	7.649317
5fdz	5.17	5.5391207
5eng	5.85	4.8654814
6hm2	7.33	4.4394474
5vqx	6.32	8.354183
5nkd	7.59	8.410617
5h08	5.96	5.735074
5jr6	4.69	6.561345
5sz2	8.7	4.0949574
5qcn	8.22	7.3297963
5f74	5.12	2.8715823
6q6y	6.0	6.2894516
5e7r	7.6	6.6814785
5mtv	4.11	5.194115
5vpm	8.8	7.1496162
5xsu	6.74	7.581558
5twg	6.17	3.7555647
5k4i	8.51	8.281687
5qag	3.7	3.9795609
4z8d	5.22	6.126754
5lz8	6.01	5.3522882
5ybi	3.49	5.755901
5t4b	9.38	8.4661045
6c0r	7.51	5.4253645
5v1y	8.15	6.0771847
5aqj	2.68	3.3206835
5ee7	9.21	6.0795746
5n1y	3.22	4.8845844
5iez	7.64	8.164839
5bns	7.02	7.88903
5fsn	5.77	5.55538
5mg2	7.77	5.878557
5i29	7.82	5.6897793
5kde	3.89	3.4169526
6apv	6.96	5.2906427
5zkb	8.7	7.1129775
5ei2	7.34	6.7515726
5nfa	5.25	3.7706594
5tq3	8.66	8.637823
5vih	7.49	5.9909277
5iay	5.8	5.731289
5qa4	3.77	3.3144383
6f6n	3.02	6.2684174
5da3	7.1	8.182326
6gy1	6.3	6.7472215
6gvz	6.4	5.147893
5fb7	7.89	6.1332846
5ofw	2.8	4.9631934
5wf7	4.01	5.593239
5i9z	8.05	7.5411224
6dj7	8.72	8.318548
5q1a	8.02	7.518398
5z7b	4.89	5.279915
5g42	2.3	3.9639554
6chp	10.12	6.1495066
4ybk	7.82	8.495106
5qcl	7.96	9.288153
6a6w	5.43	6.4376483
5fky	8.33	4.8500633
5ih2	5.76	5.3920755
5xmr	7.61	7.340185
5jhd	4.52	2.9192607
5etk	5.82	4.840661
5vzu	5.57	4.2980986
5juz	5.52	5.482376
5npc	4.0	4.563157
5wac	7.42	8.391676
5fcz	4.2	4.221223
5oq5	7.7	9.917772
6ft9	6.96	6.5230703
5oku	6.26	3.674418
6hm4	5.67	3.5773568
5fl1	8.49	6.18898
6c98	4.1	4.816921
6dxg	4.85	5.391878
6g2n	7.14	5.224228
5klr	7.72	5.353741
5y94	6.79	5.0875955
6bl2	7.39	7.828858
6g0z	5.32	5.6459303
6ft8	7.36	5.212182
5cr7	3.1	4.862099
6cze	4.03	4.5288506
5n8e	5.33	5.113347
6dh4	11.3	9.872499
5ltn	5.27	4.627873
5x4o	4.06	2.1259768
5o1b	4.7	3.4902472
6hjj	5.77	7.484107
5t2p	5.72	4.8555202
4w9w	7.48	7.2640114
5hff	6.3	4.690858
5dts	3.55	3.9440584
5fah	6.15	6.504947
5uit	8.34	6.0709867
4zv1	5.24	5.280079
6fdt	4.3	2.4134505
6chm	3.7	5.0125327
5th4	2.85	2.9559836
6fo8	7.74	4.610714
5zms	5.23	6.6208577
5fqs	7.36	7.0340447
5i2e	6.64	6.853366
5ets	5.91	6.4496355
5e0h	5.62	6.5644283
5h15	5.8	6.2091722
5oje	5.21	6.514264
5uv2	4.4	4.9552984
6flg	7.52	6.796777
6df2	7.24	4.1062994
5k0b	6.05	6.2677937
4wn0	3.22	3.4498568
5emk	7.89	7.5622654
6h3k	7.96	7.8270283
5yjk	6.09	8.558923
5lpl	4.92	6.725528
5kgn	9.03	7.5888247
5yvx	5.89	4.69814
2n1g	5.64	2.650243
5upf	8.6	7.969557
5id0	5.77	6.816352
5ypo	7.1	5.6021686
6fjm	6.24	6.0625615
5u62	5.89	8.164513
5l72	6.8	7.8816614
5h5o	6.56	7.4531975
4mul	6.21	8.03643
6dq5	5.19	7.090818
5mfr	4.3	5.2665715
5ime	8.34	8.077257
5w6e	8.04	7.0107574
5qam	4.0	4.2726717
4zjc	8.96	6.4681025
6f4w	5.53	4.2128086
5u7k	8.15	8.2360325
5t97	7.77	6.8850746
6f20	4.31	5.3162374
6eya	7.48	6.5486493
5lgs	7.06	6.3363757
5mjb	8.52	6.755466
5t27	7.1	7.136441
4xtm	4.57	4.3763714
5laz	8.4	8.274249
5ye8	3.0	4.5711207
5dpx	4.46	6.0753403
5jg1	8.72	11.051594
6d50	5.05	4.3836718
6eln	6.05	7.1399436
5edb	7.0	5.508501
5ovc	5.96	4.942032
5k4l	7.3	7.334077
5o1s	3.65	4.1924205
5j7b	8.3	8.20529
4ze6	2.48	3.9657152
5vzy	8.49	5.121213
5ukk	6.21	6.5692563
5j8x	8.8	5.223048
5a3x	6.1	6.4025755
5ijp	7.15	5.296017
5sy3	4.37	6.2220917
5koq	9.24	5.1826916
5h19	6.49	9.393984
5hx6	8.0	6.2277064
5muc	6.04	6.9325438
6b2q	8.05	7.5026455
5svy	6.13	5.998644
4odl	6.95	3.3570514
5ugg	6.42	5.717323
5ufr	8.7	6.8718233
5mgg	3.3	4.2394943
5db0	7.43	7.801105
5vlh	6.8	6.1311426
5csd	7.89	6.530937
5mw3	6.62	5.03459
5vqt	5.74	7.336941
6djc	6.63	6.3628573
4zj8	9.26	7.0232973
5eqp	5.4	5.3610964
5v42	6.62	7.93941
5nf6	7.46	5.4137626
5jrq	6.77	6.680274
5lne	4.76	3.2595468
5m6f	6.66	4.553133
4wnm	7.59	5.7362976
6e86	5.09	3.4924345
5b5g	5.25	6.090213
5zt1	4.67	5.8300233
6exi	5.05	6.579623
5nwb	7.8	6.8327
5mny	1.31	2.9660783
5xo2	4.03	4.1726875
6csp	8.52	5.8972287
5w5u	7.19	7.5308156
5g61	6.4	5.127693
5n49	6.33	7.090749
6bhh	3.76	5.6844807
6f9g	5.7	5.8826747
6fa2	6.66	4.9907227
6g4n	5.64	5.9951477
6fr2	7.92	7.048214
5g5z	5.66	6.1633654
5zo7	9.0	6.702033
6bgx	6.33	7.481228
5nxq	6.49	5.3532
5oh9	3.86	3.9247842
5ukj	7.16	7.6982183
5v3x	6.59	8.318312
5m7u	8.1	6.249198
5fnf	3.15	5.766259
5vds	3.3	5.3797197
5ufs	8.49	7.3496103
5gjf	6.59	8.065456
6ej4	6.8	6.8300858
6apz	6.82	4.2532444
5jhb	6.06	6.250523
5zwi	8.64	8.067705
5etl	4.64	5.200828
5ur6	7.06	5.5996
5ful	4.74	7.4515963
6e9w	6.55	7.0732675
5uoo	8.85	6.3364267
5n87	9.25	7.902583
6esn	8.05	6.8292484
5kr2	8.48	6.3153286
5aip	2.82	4.117394
4yh3	4.59	6.00125
5sve	5.74	4.6728106
5edl	8.35	6.7780204
5may	6.48	5.845871
6fzu	3.67	4.2846518
5mav	5.48	5.868217
6d5e	6.85	6.8566637
5anv	9.3	8.709855
6htt	6.66	6.3021736
5my8	7.14	7.6232257
6dnp	5.18	6.531386
5ndd	6.46	5.5461426
5wbz	6.41	6.3343263
5w6t	7.57	7.2546196
4j59	5.85	6.558422
5e80	8.3	8.802152
4mue	6.7	5.765089
4qmq	6.59	6.746542
5dh3	7.42	7.40666
5jzi	4.8	2.8625069
5f32	4.94	6.765472
5wg9	5.59	5.8761253
6fyv	7.96	7.475909
6apw	6.17	5.590783
5sz9	4.42	5.3264446
6b27	5.03	4.6092954
6b1o	8.51	7.7614164
6cdc	5.6	6.196268
6dne	7.48	5.5839267
6cn6	8.3	8.013571
6c7x	7.19	8.298204
5fdp	6.51	8.069754
6htz	6.74	6.6406417
5nwg	6.18	6.7915754
6msy	7.0	2.5002353
5yve	6.48	5.5377307
5huy	5.03	5.459143
5iee	4.94	4.906108
6hvj	7.55	7.5349874
5hdu	9.0	9.274421
5z68	5.89	7.1687417
5l6h	6.62	7.1803617
5l26	5.35	4.896424
5svi	5.17	4.44269
5n9n	9.39	6.233882
5qaw	3.4	5.3719745
4yyt	6.38	6.953085
5cxi	6.55	7.445759
5nt0	6.55	7.088973
5z9e	3.48	4.9936237
5kyk	5.8	5.834036
5ye7	5.46	7.1499553
5vfm	3.82	4.2516165
5q0z	5.85	7.4619627
5c1x	5.75	6.069667
2mwy	6.82	8.643715
5naw	7.3	6.772196
5evd	5.0	4.2257833
6mjf	5.16	5.8672605
5vo2	6.81	7.028263
6hti	7.01	7.2609406
5ux4	7.05	7.1812477
5gu4	5.47	4.941568
6b3e	6.99	7.6948214
5g1c	6.85	7.771707
5v35	6.96	5.5382957
5lkr	5.48	5.4188423
5kpl	6.29	6.0071497
6cd9	4.42	4.4597526
6c5t	6.97	5.227439
6bl1	6.96	8.02714
5oul	3.3	4.8126516
6bgu	6.28	6.141641
2n27	6.55	5.052084
5om9	4.25	4.377883
5yc3	4.85	5.8739066
5j5x	11.02	7.24298
6gfz	5.51	4.84883
6dil	8.12	9.286965
5orr	3.77	5.015195
5vt4	4.35	3.9087644
6csq	6.39	5.7889605
6bfn	8.03	7.725679
6euw	7.77	8.349346
5ka3	4.59	5.454204
5m5q	7.05	6.3275237
5gsw	5.94	5.8011494
5w4s	4.03	4.8183513
6e8m	6.28	5.134515
5bqg	4.76	4.360167
5ji6	7.96	6.1426926
5jsm	6.59	11.736015
5l98	3.31	3.8919873
5im3	5.82	4.5323057
5t4f	8.0	6.311785
5wtt	6.6	4.341163
6euv	8.62	5.1189785
5aaa	9.42	8.677603
6gih	4.36	5.819405
5gs9	5.26	6.704402
5j6a	7.77	6.3776817
5du4	5.25	4.4888096
6mvu	2.89	2.076045
5kr1	9.49	8.548464
6gl8	8.61	6.9571323
3egk	4.66	7.3120546
5q0v	7.69	6.335641
5y5n	5.76	8.064044
6fmk	4.67	4.4742374
5uwk	8.64	6.364709
5duw	3.29	2.008308
5h1t	3.8	4.1313066
4j5d	5.96	5.284306
5lc0	6.7	6.768363
5ia5	7.6	6.1635346
5myl	5.0	6.504429
5wg7	4.7	3.6884298
6f1j	4.62	3.89429
6g9j	8.39	7.7889533
5yp5	4.6	7.006502
5k5n	8.05	6.939192
5a0a	7.7	6.9383087
5hpm	7.13	5.9691005
2n0w	6.15	6.177387
5tpg	7.85	9.198671
5dxt	9.7	7.191222
5msb	7.46	8.1635
5eb2	1.11	3.6452098
5eq1	4.68	3.7796495
5enf	3.57	4.4686055
5j9f	7.23	5.634038
5ef8	8.85	7.37323
4zyq	8.01	7.1570854
6dvo	7.22	7.953993
5y80	8.79	6.3585835
5zo8	8.2	7.757357
5eg4	7.68	5.6046886
5itd	6.58	9.079609
4yec	7.6	5.794251
5ehe	8.32	7.660161
5ew9	11.0	7.7603755
5ivn	8.85	5.8041883
5ork	3.63	5.581561
6baw	5.38	7.5468707
6cco	7.29	6.334621
5llm	5.35	6.163299
6mj7	2.82	3.8577564
5ia4	7.28	7.9785957
4zsl	5.0	4.8937674
6bsk	6.92	7.9673805
5flo	3.15	4.003277
5ul1	6.64	7.412862
5tex	6.4	6.796475
5km3	4.6	4.576008
5fe6	2.16	4.159238
5k0f	6.07	7.0588746
5orz	3.36	4.1734295
6gzd	8.01	7.3605437
5ia3	7.34	6.758729
5v8h	4.11	5.8641515
5pzm	5.96	7.971211
5hz6	7.8	6.8765216
6bnk	6.99	4.058214
6b41	8.48	5.598117
5lmk	7.43	7.5288324
5dqf	3.6	4.003875
5h9q	4.42	4.965545
5fao	7.96	7.3685007
5t54	9.06	4.550611
5ufo	7.43	8.447742
5kdf	3.27	4.7238684
5hls	7.41	5.3615265
5ur1	8.97	8.74356
5vrp	8.89	6.645386
5jgd	7.96	7.8894615
5l01	7.48	8.043639
6fby	5.03	4.505059
5kzq	8.28	5.8480153
5nkb	9.12	8.131561
5vjn	5.06	4.1091824
5yco	4.59	4.665801
5u2f	6.71	7.4764647
5w5s	7.77	4.0211053
4z7o	5.04	4.528944
6eab	6.37	8.18897
5o91	6.46	7.7256136
5web	8.0	6.3988743
4zcs	4.33	5.8802648
5i0b	5.06	5.709398
5i2z	7.14	7.9671726
6c28	4.17	5.372031
5nxi	6.66	7.536228
5tb6	5.82	4.37191
5yc1	4.34	5.9566355
5u5k	4.02	5.768814
6f9u	5.13	6.642685
6ce2	6.3	4.0966444
6cbh	6.29	6.6638823
5j18	9.15	6.2436075
5dx3	7.41	5.30522
6ma4	7.35	7.0544305
5i25	3.49	3.4284139
5cs6	3.2	4.4147463
6hqy	6.44	5.953677
5ho7	4.77	6.2414875
5h9r	6.08	5.7196584
5ntt	5.75	6.415882
5y6k	6.07	4.8477726
5q0i	4.25	5.5689106
5a5d	8.0	3.7435832
5dtk	4.3	5.2091813
6gxw	3.36	6.604188
5d3s	5.89	6.8705406
6b1e	7.47	6.9928546
6fh6	3.0	3.966856
6c7e	8.55	8.448176
5fqr	7.59	6.2869506
6f6r	8.25	6.8319235
5elv	6.8	5.6162496
5he7	8.3	7.661461
5wg4	7.0	7.7080956
5his	4.71	5.0489817
5zmq	4.74	4.990983
5i83	5.39	5.8385286
6hx5	5.66	3.7442813
4z0u	5.7	5.6062512
5oq6	7.56	7.1881146
4pl6	3.1	4.96417
6afg	4.86	0.9375739
5dtm	4.3	5.814359
4qms	5.13	6.3236876
5lax	5.4	2.520088
6f34	4.94	5.9670124
5m25	8.19	7.070055
5zc5	7.06	6.4871387
5tco	8.19	8.60862
6axq	4.0	3.6944857
5jq7	4.8	4.0113225
5mnr	5.46	6.768859
5nho	9.52	7.8608036
5svx	6.19	5.6659145
5ts0	7.8	5.626214
4r6e	7.78	6.6382775
5twl	7.98	7.875586
6dgt	7.38	9.340542
6bh0	6.66	6.6923456
5u5h	5.89	7.3185997
5a3n	7.72	5.499837
5a1f	4.61	4.364549
5w0f	7.8	5.6989355
5dtw	5.46	7.45864
5qa9	3.64	4.491143
6axl	7.11	3.3912864
6mv3	3.33	5.4131765
5vp9	8.99	8.05797
5ix1	6.31	5.192177
5n4t	5.97	5.422658
5wzv	6.68	8.55121
4zy1	8.14	7.1563673
6afi	6.2	4.1181965
6ckc	8.22	6.0845094
5h6v	6.68	6.1384926
6h33	9.22	8.081121
5ewj	6.89	6.651484
5ku3	4.89	5.17976
5kab	4.68	4.109515
5hyq	6.82	8.590503
6bh3	4.92	5.9285245
5f5z	7.07	6.0538416
5xij	7.3	4.364608
6g22	7.56	6.3610635
6ej3	5.93	6.731786
4zam	7.96	10.116776
5zaj	7.38	6.0783224
5i1q	7.92	5.0963597
5jpt	4.6	5.8066797
4yx4	5.97	6.5559483
5dp5	4.73	7.524834
5jt2	7.47	9.736047
6dh6	9.93	9.505358
6gbx	7.7	7.4918957
5glu	4.02	3.2288997
5lsh	3.39	5.1701546
5yto	4.48	9.060072
6f2n	6.7	5.4255867
5owf	5.8	6.2927246
5mkr	4.77	4.2601285
6es0	5.65	8.684808
5kbq	7.0	8.04546
6g0q	4.61	4.3724337
5yvt	3.96	5.789176
6br3	8.72	7.4843397
5x4m	2.92	2.218224
5ef7	9.0	5.3938084
6asz	4.72	3.9418254
5mql	5.85	6.567996
5wic	4.64	2.6855016
6fgq	7.85	7.760963
6f05	4.47	4.4570293
5jlz	5.82	1.8567951
5dg6	5.07	6.7137556
5a3t	8.4	4.530363
5uov	10.6	10.357431
5lny	7.38	7.1394157
5gtr	7.17	3.7974753
6h7l	8.97	6.9499693
5g3m	5.66	4.839924
6ee2	6.71	7.4086046
5cgv	6.47	7.195697
5jnl	6.57	6.9295473
5gty	7.72	7.6744413
6fni	8.22	8.968638
5wa8	6.23	5.598874
5os2	2.74	3.0565233
6chh	5.57	7.8300123
6h38	8.11	7.173089
5w5j	5.82	6.6239357
5d1n	5.57	4.2964573
5z95	6.55	4.5137024
5ads	5.67	7.468333
5dp9	6.08	6.194192
6e4w	6.7	5.570943
5t8q	4.16	4.832885
5m9w	2.24	5.6803513
6dj2	8.12	8.945756
5wzr	7.29	4.6643286
5vcz	6.35	8.287192
5g3n	7.92	6.5322876
6g4z	9.77	7.768441
5vd1	6.0	8.219393
5wzw	5.91	6.239772
6an1	5.35	5.7675323
5qb0	3.8	3.1193151
6dcy	5.46	4.155724
6fnf	7.89	8.909206
5x27	9.4	7.2483406
6g47	2.18	4.0809107
6aud	6.22	6.833413
5yea	8.3	7.593398
5ygf	6.21	6.6602936
5etm	5.41	4.974991
6g85	5.21	4.9318686
5a3w	5.82	5.959157
5nkn	9.92	6.6676793
5d45	6.92	6.5367155
5z7j	6.6	6.007244
5fyq	5.89	5.7498093
6q73	6.9	6.4365516
6g33	8.15	5.923349
5f20	7.52	7.121894
5vnd	6.49	9.067751
5hvt	7.26	4.5699444
5kzi	10.0	9.1523485
5w73	6.3	7.033552
5toz	9.46	5.8816414
5nya	6.38	6.41238
5hmy	6.3	6.92042
5lub	6.15	2.79862
5k32	8.8	7.331565
5o4s	5.47	6.548687
4y5i	3.52	4.427971
5fat	6.96	5.151143
5tfx	7.22	7.5607777
5hmk	7.4	6.5920496
6gjy	3.0	4.6732335
5hln	11.52	7.2080617
5fso	6.09	4.061879
5e2k	8.03	6.9851284
6afj	6.28	5.8085046
6gnm	4.26	5.7071786
5y8c	6.8	5.5974836
5aqt	3.51	4.1663837
5icy	5.06	3.9757867
5w0e	9.03	7.539589
5u2e	6.56	5.5324655
5db1	7.66	8.065612
6b67	5.05	6.5975447
5ufi	8.4	6.6587944
6fu4	6.19	6.7425814
5e3g	4.3	4.426921
6hrq	7.09	8.32915
4ui6	7.06	7.664192
6css	7.6	6.5716867
5tt3	6.71	8.853289
5nin	7.12	7.286998
5ov9	5.66	4.455922
5tol	7.48	6.3853903
5nwk	6.57	6.8270836
5oh4	4.55	2.6477122
5t19	4.49	7.651664
4v0i	6.33	7.9042363
5edd	5.24	3.1081169
5llp	9.24	8.963011
6biv	6.52	5.131116
5ows	8.0	7.4805336
5j31	6.51	5.389487
5f04	4.0	7.4933004
5ug9	8.1	7.136033
6b7b	2.89	3.5918431
4ux9	5.1	4.218575
5gsa	7.09	9.635092
5ut6	4.24	5.592473
5ogk	5.11	4.6516123
5dhq	5.7	5.534827
6cyc	7.85	5.4532804
6bu0	5.96	6.105962
6cmj	8.3	7.9596853
5ivj	7.34	8.514452
5f4p	7.33	6.6723423
6g34	8.24	6.5339813
5ttg	7.34	6.794045
5edu	8.66	6.0188026
5i13	5.08	7.082696
5o07	7.47	7.539322
5f1l	7.68	7.1783514
5wlv	8.52	5.9782305
6fel	6.4	5.070586
6er3	3.24	3.500629
4y4g	2.0	4.397195
5jzs	3.27	4.411073
5k13	8.74	7.1814446
5ytu	4.92	5.6654253
5dw2	5.84	4.0774283
5mk3	4.05	4.588887
5tur	6.05	7.140069
5vqe	1.49	5.477931
5f02	7.44	7.701112
5tzz	7.85	8.06501
5qaa	3.91	3.8480177
5cu4	6.49	7.4396944
6eiz	6.22	5.540472
4zfi	6.3	5.4696016
5uch	6.01	7.095512
5aqk	3.65	6.0965033
6mim	5.7	1.7629042
5nw7	5.77	5.516199
6e4a	7.36	6.2347417
5u6j	7.64	6.660966
5w44	6.44	7.351799
5nqe	6.15	6.685939
4yk6	5.7	5.555313
4muf	6.34	6.96057
6h7n	8.46	5.5054226
6ge7	6.06	5.2053614
4yhz	7.96	5.814431
6b8u	9.7	8.38702
6bhe	4.62	4.159811
5bqi	9.05	5.312398
6fi1	2.15	3.780467
5llg	11.13	8.199949
5a9u	10.1	10.044054
6dh0	10.59	8.560482
5jap	6.64	5.427794
5h5q	5.74	6.251853
4und	8.96	6.64238
6bvb	6.71	3.2401836
5ke0	9.7	9.2980385
5hn0	3.7	5.030275
5vb7	6.72	7.537953
4wcf	4.28	5.303516
4y3y	2.35	4.135727
5jhk	4.64	3.4400883
6g4y	8.82	7.5704284
5uiu	9.7	6.4319296
6gnr	5.44	5.088318
6fod	8.15	6.239985
5y1u	5.12	5.7243023
5i0l	7.74	7.8175697
6e2m	5.66	7.392048
5qik	7.66	7.8792877
6h8s	4.42	3.9053576
5sxm	8.54	5.972858
5nme	7.09	4.6198673
5w5o	8.1	6.9644547
6ezg	7.69	8.281988
6bbv	6.1	7.725089
6g35	7.76	7.356477
5hd0	8.4	8.831288
6b2c	7.03	6.489804
6d1m	8.2	7.8052588
5ksx	5.43	6.9681044
5m4i	7.89	7.385214
5fnq	3.0	3.6581197
6hke	7.68	3.3003902
5f61	7.46	6.0241127
4u68	4.31	4.4034214
6er4	2.77	3.803186
5y0x	5.11	5.802797
5eud	6.82	7.2778068
6cwh	7.54	5.382799
5usf	9.16	7.1156454
5j5t	6.96	6.3454485
5jq5	5.63	6.6263113
4z0f	5.77	5.2345366
5yft	5.0	5.2059584
5z89	6.71	4.6501474
6g91	5.49	4.9027805
6hu2	5.9	5.988489
5ou3	6.21	7.162677
5jq8	5.7	7.7074747
5ya5	6.72	8.611053
5izj	11.52	6.821278
5he1	6.55	7.0649977
5ldp	4.17	4.4853487
5wxp	3.35	6.376489
5ih6	5.6	6.8167315
5mnc	1.31	2.5076146
5fsy	5.89	6.2338915
6c7b	5.82	6.3777075
5i88	6.6	4.210992
5ofx	3.96	4.1156845
5ey8	6.31	5.069683
6ax1	9.42	6.3568788
5j9z	7.8	7.0387335
5fsx	2.72	4.973966
6g6z	6.66	5.1887045
6ej2	7.8	7.1425133
5w1e	5.24	3.945064
5ewa	4.82	5.138219
5ot9	4.07	5.4724836
5uy8	8.3	7.570738
5nps	5.89	4.7105937
5dtq	3.86	6.5910645
5uzj	6.78	6.9948597
6b7h	9.03	5.623824
5drc	5.98	5.780526
6b5a	7.94	7.998053
5m44	7.4	5.3994865
6hlz	7.33	5.6632814
5myo	10.53	8.783262
5n93	8.66	7.262234
4zt2	8.0	7.3536468
5mrm	5.03	5.1407638
5eb3	1.45	5.3627625
5iql	4.56	4.6619973
6frf	7.4	6.1462874
5vsb	5.12	7.234152
5i58	6.92	8.629714
5aab	9.06	8.193406
5g2n	7.03	8.58605
5hz5	7.07	7.5703144
6gon	5.67	6.4897594
5laq	9.2	7.5116024
4k1e	8.44	7.164649
5y6d	7.26	6.208539
5l8y	6.4	6.826428
5jjr	7.8	7.235594
5mwh	5.74	6.755292
5nk7	6.33	7.526586
5c7n	6.57	6.689634
5lj1	4.5	5.692042
5o4y	8.15	7.3430195
6b7f	3.87	4.9603868
6glb	6.89	8.101449
2n14	5.33	5.812297
5vlk	5.26	5.754299
5y5t	6.68	6.101471
5zk3	8.74	6.1598544
5dnu	4.11	4.698238
6db4	7.31	8.0005455
5ufp	7.37	6.802267
5thi	3.61	2.7400455
5y8w	6.64	4.642104
5lmb	7.8	7.309392
5a6a	7.22	5.512675
5yij	3.42	6.4694514
5xyz	8.1	6.511421
5igl	7.37	5.769372
5tp0	5.44	4.8390026
5dex	7.65	4.7888026
5vee	6.11	8.178661
5etf	3.79	6.9527884
6f8g	4.18	3.8062038
6g2a	3.79	5.5499363
5nq5	5.0	7.1419477
5w14	7.34	7.139537
6fug	4.3	4.503643
5usq	7.0	8.63944
4ui4	7.35	7.066498
5vwk	5.48	5.3774548
6dqa	6.44	6.571937
5l4e	4.61	5.576071
5doh	7.49	7.1944
5tzy	8.7	7.043929
6e4f	9.07	7.9458714
5j74	8.72	6.4456506
6acb	9.41	9.461152
5kks	8.7	8.169399
5t2b	8.3	7.7239842
5etn	5.37	7.8754845
5td2	8.66	7.660718
5yqn	4.03	6.9523244
5one	7.28	7.6616592
5eqq	8.17	6.4792213
5kap	4.23	4.8660135
5b25	10.24	8.622192
5n69	6.54	7.554116
5umx	5.96	6.188615
5kj0	6.89	6.3052816
5o4f	6.68	4.7160816
6cjw	5.74	5.306215
5n8j	5.54	4.4687285
6dcz	7.17	4.8206887
6evr	8.06	8.046343
4xwk	4.63	5.2470675
5wfz	8.0	6.7212214
5nzo	2.24	3.652338
5fl0	6.46	5.3703446
6ep4	5.35	4.3519745
5huw	6.23	4.9521136
6dif	10.72	9.613737
5f94	8.47	6.969045
5u0f	5.47	4.4217963
5unp	10.02	7.8401623
5d29	7.01	5.8421373
5nka	5.46	7.301208
5gnk	8.28	3.4041734
6dh3	11.3	8.891628
5mih	4.19	5.363817
5u6d	8.59	6.587548
5hu1	8.66	8.593569
5ftg	6.15	7.2251034
5twh	6.55	4.8953295
5uir	7.14	7.5465713
5vm0	8.8	6.206441
5fsl	4.62	5.689032
6g1v	7.23	6.3403473
5bnm	4.82	5.3804064
5el9	7.64	5.8183317
6bmx	4.72	7.3430834
5nee	10.7	8.001851
5i9y	8.55	7.297867
5l2s	7.08	8.49587
5th7	5.16	7.0922346
6emu	5.03	3.8683448
4ysi	5.7	5.9544697
4uff	7.96	7.6633215
6g46	3.73	7.1164527
5qim	11.22	7.8708835
5kq5	8.05	8.687222
6ds0	8.66	8.056427
6bm5	5.84	5.020877
5fqt	6.8	6.5630608
5n0d	8.48	7.541563
5adt	5.65	7.25614
4zx8	7.1	5.415905
5kz0	7.66	7.2582226
6g1w	8.14	9.672642
5cj6	8.69	6.8157387
6f8t	5.15	6.124337
5xpn	6.99	7.7210274
5sy2	4.96	6.027692
6g92	4.12	4.768955
5yjf	5.74	7.740971
5he2	6.89	7.4642057
5mk9	4.42	4.210473
5emb	5.2	4.912433
5xo7	6.36	6.6644564
6ela	7.59	8.293295
5xag	5.46	7.6934133
5ant	6.36	6.9044456
5d7x	4.82	4.757898
4x2i	6.46	5.5334883
4zcw	7.37	7.898039
5dry	7.7	8.106687
5nz2	5.03	5.2846594
5jzb	3.39	4.5640664
5qa5	3.52	4.0202622
6dkg	8.59	6.915077
5wbf	3.81	1.1251822
5kkr	6.92	6.169447
5xyx	4.84	5.379602
5nk3	7.42	7.435125
4uuh	7.77	7.2956243
6f55	4.16	2.6468077
5wlo	10.82	9.062872
5u0g	4.58	5.344157
5a6k	5.95	5.2586737
5enj	2.3	4.290881
5f3g	6.9	7.425436
5tkk	8.28	7.5793085
5vqz	6.39	6.231331
5eek	9.1	6.5008235
5ktu	6.21	4.6497087
5qar	3.77	4.2394333
5acb	6.8	6.7346754
5ofu	4.2	5.8042884
5jyo	8.52	5.4370713
6cck	7.43	7.4345512
5gvm	6.73	7.121992
5km2	4.41	4.6550016
6eqm	7.96	7.4694066
5o3q	5.68	3.7438667
5hda	5.13	4.3519816
5wgp	5.62	3.7556372
5j27	6.74	6.9626083
5mte	6.78	6.825956
5o9p	5.09	6.4569383
5n34	4.63	6.200486
5a3q	8.6	7.7080984
5d0r	6.37	6.1673374
6bhv	5.23	5.864743
5ta4	7.62	7.0384593
5tl9	9.0	5.25592
5yia	5.52	4.9018173
5nvx	7.05	5.8473186
5n7v	8.77	7.377761
5epn	8.66	7.732045
5xof	4.01	3.5912218
5if6	7.23	8.342579
6gjr	3.74	4.8687572
5l96	3.3	5.3053403
5tpx	6.55	8.058305
6fil	5.85	8.123663
5dht	6.0	5.147928
5evb	5.0	6.09313
5t36	7.37	4.5319514
5d25	6.3	5.305918
6b96	7.84	6.76918
5tbe	8.97	9.833913
5q1i	6.24	6.852103
5mod	3.52	5.031739
6bh8	5.12	5.61312
5a4q	5.54	4.3789682
5ni8	7.7	7.5507164
6azl	4.93	6.0255876
6czv	6.64	5.69812
5b5o	5.72	6.262349
6e83	4.54	3.4764524
5myk	9.0	5.0844097
5o5f	4.3	6.0400505
5epk	5.74	4.6857796
5wp5	5.34	4.702447
5jy0	5.55	6.8193207
6fu5	7.5	6.649103
5q0p	7.41	6.9969587
5z99	6.88	4.6981487
6cn5	7.7	6.4956656
6g93	7.96	6.8335905
5w8i	6.82	5.4240437
5sxk	4.7	3.1149054
5yjy	6.94	4.5433464
5u4c	6.0	5.0672503
6ey7	4.3	4.3543544
5uig	7.95	6.7741003
6aak	9.15	6.9633765
6h7k	9.31	7.5763106
5jss	6.45	4.8416514
6g3o	9.24	6.2668962
5c87	3.7	3.970144
4qmy	8.4	6.8777804
5tg5	4.01	4.26868
5h21	5.19	5.9496226
5kx8	7.42	6.1330223
5u0y	6.08	6.3465834
6evq	2.0	3.7415743
5eue	6.77	5.9653144
5u7i	7.18	8.181802
6eil	5.55	7.19186
5hm0	6.36	5.1993194
5vcx	5.55	7.1148615
6g1u	5.61	6.539055
5l17	9.3	5.7568264
6bw2	7.68	6.1528263
5qax	3.8	4.422491
2n9x	6.4	3.0360925
5eob	9.62	9.251936
5moo	1.31	3.041089
4zx3	7.19	4.600552
5uuu	7.74	8.020081
5v8j	5.57	6.2289343
6ayn	5.04	6.9951305
5hjb	5.68	2.2541118
5ti6	4.68	5.3947434
5hvy	7.76	8.372032
5uwj	5.7	4.5633388
5hg7	8.4	7.2603836
5f37	5.77	5.0166636
5zz2	8.85	8.981995
5aa9	8.19	9.098949
5mwg	5.77	6.3635983
5orx	3.51	5.234017
5ty1	5.21	4.387102
6cz4	7.12	7.2193365
5sz6	7.0	7.5993733
5kjk	7.92	7.2968574
5tbm	7.31	7.232708
5izu	7.27	5.6426
6g8m	5.38	6.9759846
6bbx	6.67	5.445679
6bfa	9.0	7.245107
5ipc	4.89	6.4072824
5fbo	9.51	8.772789
5jmx	5.09	4.707466
6b5o	8.33	3.4682503
5cu2	4.24	3.8677423
5g46	2.6	4.2857037
6fi5	5.52	4.4026003
6cwi	7.54	3.9793472
5fp0	7.77	7.2264624
5x26	8.3	7.7505665
5h5r	6.21	4.9817657
5tku	9.8	8.363445
6equ	6.38	8.61698
6do4	7.68	4.4185266
5mes	6.47	6.575179
5nr8	6.76	8.841728
5xpl	7.7	8.989319
4r06	6.29	7.246766
5t8p	5.89	5.404211
6f3g	7.16	6.9086337
5ne3	7.84	6.9356995
5uiq	4.26	3.7686877
5yy4	6.43	5.6603384
6czi	6.25	5.586708
5jur	8.52	7.4678817
5wii	4.49	3.1414793
5hi7	7.85	6.078383
5vc3	7.11	8.874022
6h7y	9.46	7.835364
6cf6	5.24	3.1957166
5sz5	7.7	8.017449
6dzq	7.37	4.626939
5v1b	7.47	6.6068425
5ewz	6.34	4.117448
5twx	7.52	7.3107214
5w3i	5.8	3.3793635
6exs	3.44	4.638975
4py2	6.57	6.427974
5t1m	5.82	6.4599433
5g57	8.4	7.6711006
5anw	8.52	6.604476
6eed	6.09	8.670515
5vwi	4.84	4.684783
5xs2	8.3	6.1860256
5wle	5.72	3.8928661
5e28	7.91	7.5996447
5ncy	9.4	8.667952
5wip	4.71	4.14
5h1v	4.0	5.0746756
5tq5	7.23	8.367815
6bir	7.52	0.7359954
4yh4	4.59	6.305382
6di0	5.22	4.9680552
5tqs	5.86	5.85077
5jfp	9.32	10.045752
5v40	5.8	7.759222
5iyy	4.77	3.3887749
5i9i	7.3	6.230919
6c0n	8.37	8.914333
5y97	3.6	3.2063754
5lli	7.05	5.719547
6eqx	10.47	6.7877474
5m4u	4.89	7.247858
5jv2	4.0	4.3105254
5g5v	6.7	7.691119
5hu9	7.62	7.877175
5kva	5.14	5.488924
5zzw	5.51	4.9097157
5m7t	5.41	6.6787605
6ffn	8.22	6.523588
5e8z	5.91	8.152939
5usy	7.51	7.570406
5vb5	6.46	6.003012
5a0b	8.3	7.452223
5lwe	9.96	7.2065554
6aam	8.32	5.454814
5fpi	4.14	4.8926926
6m8y	6.38	7.8315306
6dqb	6.49	7.0634813
5u9i	7.31	4.6944895
5j0d	6.87	5.1827555
5l8t	3.55	5.605925
5adq	5.7	6.850749
5cst	6.96	5.8328457
5nx2	8.49	8.0090275
5x4p	5.03	2.075121
5neb	7.77	6.6448317
5v0n	7.17	9.317013
5u14	5.34	5.464724
6ced	5.82	3.352145
5kat	4.1	4.7153797
5t6f	5.8	7.1966014
5ygd	7.27	5.870702
5t2y	5.66	6.9601717
5y62	1.74	3.647099
5he0	6.82	6.9289746
5j75	6.82	6.2280955
5uvc	8.21	6.031543
6b5m	12.0	6.3630104
6b5q	8.24	6.2968025
5y2f	5.15	5.3678713
5lyy	4.85	5.0561523
6cqz	9.64	4.081578
5aan	4.15	5.7208056
5a09	8.46	7.6316924
4lqg	8.89	9.504208
5wej	4.82	4.539551
5tqe	6.72	8.640542
5v3y	6.72	7.7171717
5a3s	8.68	6.3761683
5yba	4.77	5.9843426
5q17	5.25	6.9684286
5sz3	8.6	6.945031
5orh	4.39	4.8882513
5t8j	9.0	6.9308715
5qil	11.52	7.967469
5x74	8.64	9.87751
5oqu	3.61	4.3555326
5vse	5.97	7.3409038
5ivy	6.44	6.041879
6gi6	6.71	7.304434
4m7x	4.8	7.1254554
5f3i	7.1	6.2072763
5o22	8.0	6.4445114
5uac	8.3	5.3875294
5lsx	5.92	7.973208
5xhz	6.49	2.0855446
6c4g	8.3	7.8949013
5lgn	5.54	5.9383383
6at0	4.04	4.6087046
5llc	9.52	8.660597
6e9l	6.04	7.8391223
5zz4	9.17	9.141782
[truncated: 2,359 more rows]
