# Supplementary material for: An electron-density point-cloud framework for robust protein-ligand interaction prediction
Source: Nat Commun. 2026 Jun 11;17:7424. doi: 10.1038/s41467-026-74196-5 (PMC13408660; doi:10.1038/s41467-026-74196-5)
Supplement: Supplementary file 5 — Source Data [file 41467_2026_74196_MOESM5_ESM.zip › Source Data_rev/figure4/g/distortion_with_csv/intra_ligand_rewire_0.15/test2013.csv]

key	true	pred
1ps3	2.28	4.508066
3d4z	4.89	6.2589855
3ejr	8.57	3.9840062
3l7b	2.4	3.5349731
3g2n	4.09	5.7326965
3ebp	5.91	6.14009
2w66	4.05	4.5488644
2wca	5.6	5.903926
2vvn	7.3	4.230929
1gpk	5.37	5.461074
1h23	8.35	7.116863
1e66	9.89	4.7695837
3gnw	9.1	5.61556
3f3a	4.19	5.6693425
3f3c	6.02	4.1253257
3f3e	7.7	5.760397
2wbg	4.45	4.4974003
2j78	6.42	4.8350053
2cet	8.02	6.5654483
3udh	2.85	2.8217914
4djv	6.72	6.3332705
4gid	10.77	8.70652
1r5y	6.46	7.315005
3ge7	8.7	8.560219
3e93	8.85	7.9356794
1q8t	4.76	5.9623165
1q8u	5.96	5.204528
3ag9	8.05	6.387844
2v00	3.66	4.586569
3pww	7.32	6.825594
3uri	9.0	6.41964
2hb1	3.8	4.9018693
2qbr	6.33	6.701165
2qbp	8.4	8.132604
3fcq	2.77	2.1128407
4tmn	10.17	6.495714
3pxf	4.43	4.273482
2xnb	6.83	6.7006826
2fvd	8.52	6.930816
3ivg	4.3	7.380357
3coy	6.02	4.961364
3mss	4.66	4.8258457
3k5v	6.3	6.743191
2v7a	8.3	7.202692
2brb	4.86	5.958475
3jvs	6.54	5.7418447
1nvq	8.25	7.20275
3acw	4.76	5.8357534
2zcr	6.87	4.4400077
2zcq	8.82	5.531588
1bcu	3.28	5.7244596
1oyt	7.24	6.5007563
3utu	10.92	9.701658
3u9q	4.38	4.5911045
2yfe	6.63	6.565241
2p4y	9.0	7.9940815
3uo4	6.52	7.6333795
2wtv	8.74	8.45444
3myg	10.7	7.8101807
3kgp	2.57	3.093991
1o5b	5.77	5.9693203
1sqa	9.21	9.219864
3kwa	4.08	3.8733766
2weg	6.5	7.3999615
3dd0	9.0	9.356697
2xdl	3.1	7.0104594
1yc1	6.17	8.292415
2yki	9.46	7.3373218
1p1q	4.89	7.8939962
3g2z	2.36	4.8268585
4de2	4.12	4.845938
4de1	5.96	5.717063
1vso	4.72	5.867713
3gbb	6.9	6.135381
3fv1	9.3	7.509886
2y5h	5.79	6.192792
2xbv	8.43	7.6104517
1mq6	11.15	5.7564964
1uto	2.27	2.3983555
3gy4	5.1	4.489376
1o3f	7.96	7.3541765
2yge	5.06	6.8740826
2iwx	6.68	7.1691794
2vw5	8.52	6.6601834
2ymd	3.16	6.1324916
2xys	7.42	6.508526
2x00	11.33	8.761597
3ozt	4.13	5.8193645
3oe5	6.88	6.0024977
3nw9	9.0	6.843757
3n7a	3.7	4.1140127
3n86	5.64	4.7171474
2xb8	7.59	6.575383
3ao4	2.07	4.0884633
3zsx	3.28	3.9266927
3zso	5.12	5.486951
3ueu	5.24	4.619813
3uex	6.92	3.2486424
3lka	2.82	5.0417624
3ehy	5.85	6.99173
3dxg	2.4	2.975542
1w4o	5.22	4.4933243
1u1b	7.8	6.7972155
1a30	4.3	4.8284345
1z95	7.12	8.598361
3b68	8.4	7.5882006
3g0w	9.52	7.788252
