# Supplementary material for: An electron-density point-cloud framework for robust protein-ligand interaction prediction
Source: Nat Commun. 2026 Jun 11;17:7424. doi: 10.1038/s41467-026-74196-5 (PMC13408660; doi:10.1038/s41467-026-74196-5)
Supplement: Supplementary file 5 — Source Data [file 41467_2026_74196_MOESM5_ESM.zip › Source Data_rev/figure4/g/distortion_with_csv/intra_ligand_rewire_0.15/test2016.csv]

key	true	pred
4llx	2.89	4.2240944
5c28	5.66	5.8832855
3uuo	7.96	6.9065695
3ui7	9.0	7.91508
5c2h	11.09	7.7789726
2v00	3.66	4.16645
3wz8	5.82	5.547123
3pww	7.32	6.9581547
3prs	7.82	8.698467
3uri	9.0	7.846202
4m0z	5.19	5.810091
4m0y	6.46	5.370224
3qgy	7.8	8.191937
4qd6	8.64	7.0777454
4rfm	10.05	8.099864
4cr9	4.1	4.975526
4cra	7.22	7.867181
4x6p	8.3	9.164538
4crc	8.72	3.3444133
4ty7	9.52	7.0941105
5aba	2.98	4.8306026
5a7b	3.57	6.483568
4agn	3.97	5.4951725
4agp	4.69	4.7126226
4agq	5.01	4.9734826
3bgz	6.26	6.078378
3jya	6.89	5.744361
2c3i	7.6	6.4419026
4k18	8.96	8.629759
5dwr	11.22	9.670096
3mss	4.66	5.493102
3k5v	6.3	6.70066
3pyy	6.86	5.092434
2v7a	8.3	6.687352
4twp	10.0	7.3872724
3wtj	6.53	6.0322056
3zdg	7.1	5.229343
3u8k	8.66	4.183567
4qac	9.4	8.613075
3u8n	10.17	6.806916
1a30	4.3	6.186369
2qnq	6.11	7.2973876
1g2k	7.96	7.054948
1eby	9.7	8.964915
3o9i	11.82	11.22929
4lzs	4.8	4.255512
3u5j	5.61	5.714432
4wiv	6.26	6.343117
4ogj	6.79	5.3359423
3p5o	7.3	5.39184
1ps3	2.28	3.4671495
3dx1	3.58	4.734792
3d4z	4.89	6.8566575
3dx2	6.82	4.9361234
3ejr	8.57	8.071892
3l7b	2.4	4.0998626
4eky	3.52	6.311923
3g2n	4.09	4.794593
3syr	5.1	5.1242676
3ebp	5.91	6.231157
2w66	4.05	5.028675
2w4x	4.85	3.1151114
2wca	5.6	5.6970854
2xj7	6.66	2.3650384
2vvn	7.3	5.43279
3aru	3.22	5.1986094
3arv	5.64	6.309979
3ary	6.0	4.9978013
3arq	6.4	5.978642
3arp	7.15	6.108634
4ih5	4.11	5.447712
4ih7	5.24	5.4330945
3cj4	6.51	5.158518
4eo8	8.15	7.625096
3gnw	9.1	6.631853
1gpk	5.37	6.3655815
1gpn	6.48	6.876128
1h23	8.35	7.9719186
1h22	9.1	6.9736857
1e66	9.89	6.6842546
3f3a	4.19	6.815134
3f3c	6.02	5.059554
4mme	6.5	5.742255
3f3d	7.16	3.2339084
3f3e	7.7	6.8141365
2wbg	4.45	5.417455
2cbv	5.48	4.433977
2j78	6.42	5.7905703
2j7h	7.19	6.637035
2cet	8.02	6.7917604
3udh	2.85	1.8501925
3rsx	4.41	6.155349
4djv	6.72	5.807972
2vkm	8.74	9.177076
4gid	10.77	8.368893
4jfs	5.27	5.453497
4j28	5.7	4.8690605
2wvt	6.12	4.1588883
2xii	7.2	7.8012886
4pcs	7.85	5.3808355
3rr4	4.55	7.527011
1s38	5.15	5.760083
1r5y	6.46	8.597598
3gc5	7.26	7.462095
3ge7	8.7	9.697676
4dli	5.62	5.469726
2zb1	6.32	8.125481
4f9w	6.94	6.863359
3e92	8.0	8.149186
3e93	8.85	8.748096
4owm	2.96	4.1678185
3twp	3.92	4.281728
3r88	4.82	3.9543862
4gkm	5.17	5.0688257
3qqs	5.82	5.522105
3gv9	2.12	3.4435306
3gr2	2.52	4.654019
4kz6	3.1	3.979888
4jxs	4.74	6.305736
2r9w	5.1	6.3398027
2hb1	3.8	6.722167
1bzc	4.92	6.4667478
2qbr	6.33	7.111271
2qbq	7.44	8.169656
2qbp	8.4	6.91397
1q8t	4.76	6.0768228
1ydr	5.52	4.991322
1q8u	5.96	6.6952295
1ydt	7.32	6.132531
3ag9	8.05	7.1353593
3fcq	2.77	3.7063642
1z9g	5.64	5.285657
1qf1	7.32	5.5816402
5tmn	8.04	5.318474
4tmn	10.17	7.8484936
4ddk	2.29	2.7601376
4ddh	3.32	2.6495218
3ivg	4.3	6.524659
3coz	5.57	5.504677
3coy	6.02	5.841102
3pxf	4.43	4.3620796
4eor	6.3	6.560662
2xnb	6.83	6.351181
1pxn	7.15	6.8197975
2fvd	8.52	7.355405
4k77	6.63	3.8925674
4e5w	7.66	7.100895
4ivb	8.72	7.6835785
4ivd	9.52	8.037003
4ivc	10.0	7.5737567
4f09	6.7	6.0846605
4gfm	7.22	6.830389
4hge	7.92	6.5427217
4e6q	8.36	6.6688604
4jia	9.22	6.370755
2brb	4.86	5.77735
2br1	5.14	5.7758803
3jvr	5.72	4.04648
3jvs	6.54	4.4993567
1nvq	8.25	8.965408
3acw	4.76	6.2254744
4ea2	6.44	5.242635
2zcr	6.87	5.6501474
2zy1	7.4	5.916313
2zcq	8.82	6.609239
1bcu	3.28	4.2065773
3bv9	5.36	5.669898
1oyt	7.24	6.0890045
2zda	8.4	6.573476
3utu	10.92	9.9093075
3u9q	4.38	4.6875005
2yfe	6.63	4.7053823
3fur	8.0	6.219949
3b1m	8.48	6.5234156
2p4y	9.0	7.6435456
3uo4	6.52	8.125843
3up2	7.4	6.9897795
3e5a	8.23	6.24156
2wtv	8.74	7.642186
3myg	10.7	7.5348463
3kgp	2.57	4.156752
1c5z	4.01	3.8080077
1o5b	5.77	5.5429754
1owh	7.4	7.1299353
1sqa	9.21	9.262223
4jsz	2.3	5.77645
3kwa	4.08	3.3260727
2weg	6.5	8.086162
3ryj	7.8	7.4571037
3dd0	9.0	9.105744
2xdl	3.1	4.7424803
3b27	5.16	7.2003336
1yc1	6.17	8.964708
3rlr	7.52	7.5044646
2yki	9.46	7.2730856
1z95	7.12	8.269412
3b68	8.4	7.6547422
3b5r	8.77	8.438705
3b65	9.27	7.3513474
3g0w	9.52	8.161225
4u4s	2.92	3.8668704
1p1q	4.89	7.519018
1syi	5.44	6.964945
1p1n	6.8	4.2940736
2al5	8.4	7.828241
3g2z	2.36	3.3892019
3g31	2.89	3.0621152
4de2	4.12	5.4557104
4de3	5.52	5.6952305
4de1	5.96	6.2287035
1vso	4.72	6.5114155
4dld	5.82	6.4021606
3gbb	6.9	5.230641
3fv2	8.11	6.4636493
3fv1	9.3	7.612707
4mgd	4.69	6.3189015
2qe4	7.96	7.318165
1qkt	9.04	6.687719
2pog	9.54	6.483461
2p15	10.3	8.389501
2y5h	5.79	6.158668
1lpg	7.09	8.10213
2xbv	8.43	8.735302
1z6e	9.72	13.582299
1mq6	11.15	4.4282694
1nc3	5.0	7.011567
1nc1	6.12	9.091013
1y6r	10.11	9.78627
4f2w	11.3	10.885335
4f3c	11.82	9.4717045
1uto	2.27	3.8143265
4abg	3.57	4.718793
3gy4	5.1	5.4286823
1k1i	6.58	8.2380085
1o3f	7.96	7.114106
2yge	5.06	6.98269
2fxs	6.06	4.6197987
2iwx	6.68	6.7571645
2wer	7.05	6.7745867
2vw5	8.52	6.443472
4kzq	6.1	12.0639305
4kzu	6.5	8.986523
4j21	7.41	7.239389
4j3l	7.8	7.029665
3kr8	8.1	6.816896
2ymd	3.16	6.47241
2wnc	6.32	5.960029
2xys	7.42	5.582568
2wn9	8.52	5.5705633
2x00	11.33	8.5323
3ozt	4.13	7.5559397
3ozs	5.33	8.10769
3oe5	6.88	5.5749865
3oe4	7.47	5.3904276
3nw9	9.0	7.5286717
3ao4	2.07	1.1733085
3zt2	2.84	3.8402948
3zsx	3.28	2.745038
4cig	3.67	4.6416717
3zso	5.12	3.6921794
3n7a	3.7	4.2904706
4ciw	4.82	4.93273
3n86	5.64	4.0776796
3n76	6.85	5.390477
2xb8	7.59	6.514929
4bkt	3.62	3.9895196
4w9c	4.65	4.513317
4w9l	5.02	5.536414
4w9i	5.96	5.8986454
4w9h	6.73	4.5253916
3nq9	4.03	4.9952965
3ueu	5.24	5.2179008
3uev	5.89	4.3263206
3uew	6.31	4.3897705
3uex	6.92	3.2830763
3lka	2.82	5.0736327
3ehy	5.85	9.431856
3tsk	7.17	8.453946
3nx7	8.1	6.774358
4gr0	9.55	8.515148
3dxg	2.4	3.4010615
3d6q	3.76	3.6034505
1w4o	5.22	4.1981463
1o0h	5.92	3.5958855
1u1b	7.8	6.8649826
