# Supplementary material for: An electron-density point-cloud framework for robust protein-ligand interaction prediction
Source: Nat Commun. 2026 Jun 11;17:7424. doi: 10.1038/s41467-026-74196-5 (PMC13408660; doi:10.1038/s41467-026-74196-5)
Supplement: Supplementary file 5 — Source Data [file 41467_2026_74196_MOESM5_ESM.zip › Source Data_rev/figure4/g/distortion_with_csv/intra_ligand_rewire_0.15/test2019.csv]

key	true	pred
4nxr	4.34	4.463887
5es1	8.34	8.329678
6aom	6.2	5.933632
6eeo	6.43	6.4442606
5w7i	4.95	5.016349
5fe9	4.68	5.139925
6bdy	5.69	4.138311
6d6t	8.21	5.872772
4z16	8.32	7.3695908
5j1x	5.52	3.5754762
5m4k	5.66	7.6788054
5l8c	7.0	8.3217745
5aqo	2.85	2.5198104
5aqu	2.98	4.869617
5ixf	5.52	5.9455585
5mts	7.15	7.9274797
5i2r	7.72	8.429869
5fap	8.0	7.9367256
5t7s	4.1	3.9817228
5x62	6.42	5.435313
5hbs	7.73	4.11931
5dhp	3.85	5.936775
6fap	2.15	2.4945734
4z5w	5.81	6.1278553
5mlj	8.85	5.759574
6dge	6.72	4.5049105
5ho8	5.96	5.7761097
5os8	3.98	4.434021
6dh5	11.3	12.34775
6g38	6.62	5.856908
6guh	7.59	6.5787334
5cqx	5.33	5.8294325
4xg7	7.49	5.1671534
6ap7	5.34	7.104612
5yji	5.3	5.238098
5itp	5.0	4.3286867
5vil	8.82	9.792624
5ofv	1.58	3.0381918
6cd8	4.71	5.3033247
5o1h	4.85	5.320984
5ni5	8.05	5.2089663
5npf	4.24	3.5017707
6fa5	6.75	6.4919295
5nra	6.91	9.518345
5lcj	6.64	6.9413185
5ml3	9.69	5.884406
5fut	6.45	6.2215185
6ecz	6.57	7.231921
5k03	4.74	6.4348845
6cho	6.78	7.5310116
6hf5	5.17	5.8609385
5elw	7.85	7.000285
5tg7	4.53	4.034706
5m4f	7.89	6.18474
6b7d	4.28	3.911942
5x79	4.92	6.333621
5nze	6.39	6.7760224
5sz0	9.1	7.841694
5d6e	4.3	6.6675386
5trs	8.0	6.1992273
5ipj	8.89	7.6577864
5g43	3.7	4.3839407
5h63	5.92	4.2337465
6eol	7.43	4.6757407
5uv5	7.7	8.181456
5om2	4.06	6.057926
5faq	5.28	7.4260345
5ezx	7.06	5.9132633
5z4h	3.02	5.52719
5u13	5.41	3.5089831
5hvs	7.15	6.561344
5l7g	7.8	6.868311
5j7q	4.58	5.0626755
5j5d	4.68	2.4285593
5fue	6.33	7.3210053
5unj	6.62	6.3970423
5unh	9.46	7.8976684
5kbh	6.26	4.04787
6axp	5.07	6.363752
6eiq	6.42	6.3548174
5ey9	5.41	5.0417175
5icv	5.62	5.903774
5t9u	7.6	6.5667386
5t6g	5.96	6.08307
5n24	8.92	6.4324913
5xxk	8.2	7.142229
5ekh	5.95	7.6656075
5n3y	5.03	5.8519387
6f29	5.49	5.8766165
4zsj	5.64	4.4205384
6gzh	8.27	8.36636
6hmg	4.94	3.9660316
5duf	5.74	6.3878183
5ofi	4.2	2.2509694
5nhh	8.95	8.111752
5ylv	6.82	6.111743
5kez	8.15	6.399909
5ntp	9.15	6.8890243
5nfh	7.74	7.2639465
5x5o	8.3	9.2954445
5h1e	7.54	4.099726
5ti3	4.36	6.4103913
6bec	4.01	6.5135183
5myn	4.52	6.9342384
5u4d	6.33	5.759678
5nzf	4.03	4.990886
6epz	7.14	4.761798
5os7	3.69	6.6115837
5vij	7.61	5.856675
5myv	7.51	6.646014
5dh5	9.64	8.210148
6ghj	2.16	3.8170807
5gmj	5.08	5.01746
6fhu	2.64	3.9294698
4ufu	8.0	6.9824963
5wf6	7.83	6.740534
6h7b	7.48	4.8036356
5xw6	4.91	7.176593
5kly	7.21	5.3062897
5yz7	4.75	4.251211
5hor	8.22	8.291452
6b1y	7.4	5.4289494
5lpj	5.0	5.4766893
6hly	7.33	4.7135324
5vkm	3.55	4.9483423
5yqw	7.51	5.315379
5f1x	6.11	6.990406
4zyu	5.97	7.2727613
6gh9	4.48	9.974072
5f27	4.0	6.4794865
5e3d	4.02	4.97915
5fow	4.03	5.138097
5jo0	7.3	4.5651026
5hkm	7.89	7.114191
5ekx	2.03	3.5961676
5v1d	6.7	6.5942316
5a7j	5.2	4.760604
5wvd	7.68	6.1484475
5m0d	6.09	7.1405277
6fnt	4.68	5.2468734
5v8q	8.44	7.2546268
4zx9	7.39	4.8410196
5axi	3.92	5.436308
5tho	7.64	5.9363303
5tdi	9.74	10.272886
5eyz	6.0	5.013114
5n1v	6.19	8.642587
6few	5.85	8.14305
6iil	6.17	6.988307
5x9p	6.89	2.6218994
5aqf	3.78	4.6543293
5wqc	8.96	6.523757
5hn9	4.3	5.655392
5u69	6.22	7.0772324
6iik	4.91	6.9943867
5j7s	7.3	6.54414
5mwp	7.5	7.7436714
6eji	3.52	3.8990927
5sz4	9.7	8.247179
5nyh	7.73	6.4356565
5jsj	5.4	7.4719944
5o4z	6.07	6.369605
5f1v	6.85	6.9553757
5ye9	6.45	6.8796406
5t70	3.99	5.750289
5umw	4.23	6.0927534
6ami	4.52	8.0280075
5ksv	5.22	1.7978114
6aol	6.27	7.2239857
5iaw	4.81	4.6626763
5w10	6.62	6.3816156
6h7j	8.62	4.887903
5mwy	7.0	7.192496
5oxm	1.3	3.1213796
5eiw	2.05	5.0786247
5qah	3.84	4.371642
5m4c	7.4	6.337719
5t9w	5.59	7.3770404
5fpk	3.55	5.09783
5q10	5.2	8.18364
5h1u	3.51	4.3453097
5hva	7.07	2.6045566
5j19	6.6	5.9708557
5e8a	7.47	4.3071027
5fdg	6.37	5.60598
6g8n	5.84	5.7255974
5tg6	4.55	5.6763935
5hyx	6.55	4.872248
6fuh	3.77	5.95996
5mo2	3.84	2.7297003
5g17	6.7	5.7850256
5hk9	6.54	6.476745
5lwd	6.24	6.589457
5ztn	8.3	5.8087177
5wfc	4.9	6.747687
5kpm	7.82	6.6830482
5ty8	5.46	3.9305751
6am8	4.89	4.195486
5nw1	6.6	4.7817297
5vex	4.63	6.966342
5u9d	9.26	8.104734
5jmp	7.17	5.3302917
5lgq	7.05	3.7807422
5tkd	8.15	6.568825
5a4t	5.89	5.5118885
5kls	6.71	3.448635
5d3j	5.24	6.0637407
5i24	7.42	4.057212
5j82	6.0	7.6695614
5ioz	4.96	9.250467
6e2n	7.9	8.731716
6f8w	4.64	5.967432
4ui7	7.36	6.8098197
5jr2	7.57	3.597513
6gmd	3.69	7.353399
6bw5	8.25	6.263811
5w6o	6.28	11.927019
5ecv	6.77	4.2419205
5vl2	8.42	7.073988
5ouh	5.67	4.8377056
5f2r	4.28	7.3938146
5x13	5.21	5.0997944
5jog	8.24	6.8370953
5uf0	3.8	5.3606625
5mqy	7.11	8.184715
5h13	4.94	8.142167
5nar	6.3	6.450757
5g1n	7.77	4.716297
5d26	6.09	6.2046375
6cks	7.82	6.776674
5n53	2.55	4.2103977
5l9g	7.7	5.5583076
5llo	9.4	8.923813
6eqw	10.65	6.849526
5iw0	7.22	6.695235
5t2i	8.7	8.390483
5eol	9.52	7.7787046
5q1f	7.14	6.845208
5vlp	6.08	5.3004904
5mme	5.85	5.625822
6biz	6.57	2.8309927
5uex	8.82	6.5077515
5fho	6.67	8.829051
6bny	6.4	6.860072
5ho6	6.69	10.144674
5jc1	6.82	6.369387
5zia	6.52	5.660675
6e99	6.0	6.995509
5eq0	5.92	4.23555
5f1h	7.85	7.492653
5y8z	6.21	5.435867
5icp	8.42	7.2907414
4ydf	5.1	8.228435
5ewy	4.3	6.665959
5gmp	9.1	6.1784987
6dud	6.59	8.243348
6d6u	8.21	4.8135047
5hz8	6.4	6.48442
5eie	7.64	4.5629864
5t8o	6.51	5.06744
5tr6	8.49	6.2896442
5vja	6.59	5.9611225
4muk	6.6	4.7469654
6fim	5.85	8.761694
5i3v	7.8	7.193801
6eqv	6.62	6.4750586
6dh1	10.58	9.069708
6h5w	10.8	6.675008
6b1x	7.4	7.102853
6emh	6.08	4.9118
5f3c	6.05	7.2772303
5nkk	5.0	8.321363
5ywy	7.23	6.187069
5v8p	4.99	5.359031
5kbg	6.11	4.3565445
5j4n	4.25	3.928165
5tuo	6.49	4.8210106
5qc4	6.82	6.8142276
5mft	7.47	5.8865676
6ap8	5.1	6.6903605
6e0q	8.1	5.7989407
5ody	8.4	5.014033
5t1k	6.28	6.3886204
5uc4	6.46	8.0362
5qck	7.64	8.446575
6hjk	7.6	9.060955
5i8g	7.52	6.279608
6c0s	7.05	7.2394753
5vc5	7.96	9.027563
5jf6	7.21	5.7789383
5epp	4.16	3.9957628
5y7w	7.7	3.4128096
6f5u	3.54	5.9816413
5k4x	6.42	3.7588692
5xvg	8.05	6.9782877
5nzq	2.03	3.9631295
5czm	8.32	9.499873
5mge	4.06	4.438398
6gg5	3.65	5.330906
5up0	6.34	7.2843013
4rqi	4.91	4.734359
5y3n	7.1	7.8085995
5fpp	4.0	3.7978601
5idn	8.59	7.16004
6f6d	4.1	4.9211807
5t6p	6.06	3.8879936
5fbe	4.85	6.6558304
5cin	7.74	6.9550285
5mxq	5.72	4.04849
5nn4	1.94	3.8882604
5iu7	8.96	7.7243624
5up3	7.9	6.383518
5o0b	4.18	4.316498
5jqb	2.22	5.2255588
5mja	6.66	5.926836
6eqp	5.96	2.8388534
5ev8	5.22	6.0479608
5qab	3.65	2.786006
5jf4	7.19	5.7242336
5o48	4.7	6.817875
5k0t	5.78	7.389685
5i7y	7.28	6.4809904
5tzx	7.28	9.623915
5heb	6.1	6.2436633
5f5i	6.02	5.119751
5vgo	8.7	9.291855
5h7h	3.77	4.904501
5mnn	3.84	1.5708373
5zag	6.97	3.7949746
5ekj	6.0	6.071622
5ul5	6.97	6.0966444
5iua	8.82	8.231077
5za8	6.29	4.769742
5ut0	5.88	6.7738013
5vdo	3.3	6.21457
5gic	6.48	5.7750273
5knu	5.55	5.585321
5g5f	5.28	3.959968
5h8e	11.2	6.9336443
5lyn	5.04	3.6697516
5fsb	2.22	3.2105105
6au9	5.96	5.7014103
5yof	5.82	4.7952538
4zsh	7.05	5.442069
6f90	6.0	5.0561485
5wyx	6.66	5.867749
5gjd	7.92	7.053493
5olk	6.0	2.1568022
5e89	7.85	6.6190047
3x1k	3.59	5.9479623
5em3	3.7	4.177986
5ko5	4.57	3.091979
6dvn	7.85	6.115905
5oq7	6.49	7.6331673
5njx	4.15	1.6065145
5tg2	5.49	6.696989
5eoc	7.52	7.7376633
5lck	8.1	6.406301
5i7x	7.28	5.783519
5yzc	5.52	4.1966343
5hbn	4.89	5.8059034
5jq9	4.65	6.2014174
6cnj	8.11	5.444964
6f8b	5.21	4.551879
5or9	4.06	5.1663113
6e9a	11.92	9.542291
5ek9	7.33	5.366328
5ml0	6.3	4.3827815
5wb6	10.7	7.600871
6agg	4.07	3.2181005
6b7c	5.14	5.1066847
5y9l	5.72	8.10306
5epl	7.03	3.5028448
6cq4	4.85	6.7298446
5wuu	6.09	5.7514243
4zyv	7.66	7.745348
6gw1	5.14	5.8098936
5kxi	7.74	5.830762
5mxf	3.59	3.1793253
5qad	3.77	3.301074
6fmp	5.64	4.7029357
5o9o	4.89	5.846349
5jjs	7.32	6.3887434
5i40	4.86	3.2542934
5h5s	5.09	5.051716
6dq4	4.92	7.2299814
5un9	7.68	4.813141
5ia1	6.28	7.6618776
6dk1	7.65	4.782648
6ay3	8.02	6.649788
6fii	8.02	3.0062976
5j2x	7.74	7.152836
6gr7	5.5	5.786913
5law	7.1	7.237131
6fbv	6.52	7.594919
5aac	8.89	7.5386033
6bin	6.34	2.903366
6b8y	9.66	7.2663107
5xup	5.25	6.3849516
5l4f	5.89	3.995677
5lud	3.61	4.803797
6ma5	8.1	7.363842
5ujv	3.6	5.366237
5i38	3.42	3.2865834
5t9z	7.19	5.996332
5urm	5.28	4.9101267
4uja	9.05	7.0688605
5nud	7.49	5.8820934
5dyt	7.6	8.183646
6ba7	8.15	5.0351577
5wbk	6.03	1.6742456
5d7a	7.68	6.405248
5fwj	7.89	5.5123158
5khk	6.39	7.1203127
5i9x	7.52	8.425774
5j8z	8.3	8.803322
4qna	4.64	4.3916783
6bjo	6.29	5.450004
6ay5	7.16	5.692815
5hv1	4.1	6.802495
5m57	4.92	6.079438
6bsl	9.0	7.2824554
4yxo	7.04	4.4487476
5e88	7.19	6.2488537
6guk	6.15	6.5776052
5n8t	5.74	6.2380576
5owl	5.92	5.8156595
5org	8.4	5.893529
5ovv	4.48	4.687176
5ugc	7.89	7.181222
5lwm	8.87	7.205956
2n06	4.92	5.795915
6bq0	7.34	6.0436797
5c4k	4.56	5.6678944
5aqv	3.43	8.909453
6df4	7.64	5.8929844
5g2b	7.0	9.169787
5za9	6.74	5.846616
5maj	7.46	9.096027
5nxg	8.55	6.328801
6afl	7.0	6.911137
6ey8	5.81	7.2882614
5mhp	7.82	8.010021
4zyw	7.17	6.597746
6gf9	6.39	4.3493886
5wfm	6.52	5.982892
5qaq	3.54	3.7216158
6g9h	8.4	7.5665164
5dtt	3.51	2.40455
5kbf	8.92	8.528408
5vd3	5.55	7.467797
5zwh	8.72	7.9669256
5xyf	5.98	4.9091363
5c2o	4.55	5.54846
5k0m	8.82	5.4998403
5t66	8.43	6.282044
5vdk	7.57	8.775087
5ldm	3.86	5.2187257
6ge0	8.68	6.688174
5j3l	4.8	5.0357084
5j41	3.7	6.6337523
6gg4	3.69	5.493019
6b98	4.65	5.432775
5k8v	6.34	5.31476
6bmv	4.68	8.960468
5ad1	7.24	4.2236657
5otr	4.92	5.297179
5yg2	6.89	5.184802
6b1f	8.72	5.7431836
6gxa	4.22	6.5135994
5wcm	4.0	7.457216
5idp	7.35	6.2902355
5ks7	5.32	5.331805
5lhg	5.6	6.54614
6afa	5.49	3.6104128
5ws3	8.96	4.9892387
5luu	5.06	4.692277
6b5i	5.96	7.8047447
5ni7	7.7	7.3680677
5t6z	4.21	5.6977615
6hvh	7.33	7.155876
5hna	4.23	6.89287
5mxo	5.27	4.806639
5u4f	6.33	6.5293646
6gl3	7.96	7.9316883
5dva	3.55	4.009411
5otc	4.71	3.481677
5n8v	6.68	7.153193
6cea	3.14	5.940336
5wa1	4.17	1.9009007
6afh	6.12	5.3170767
5tca	7.72	7.095062
2rvn	6.77	4.740669
4yxu	7.24	6.682911
5w7x	4.1	4.114887
5wre	6.41	5.6023617
6duf	8.14	9.886539
5w1w	5.52	6.223991
5mi7	7.11	5.952629
5eqy	8.0	5.37279
5i8p	6.73	7.745163
5gof	4.05	9.72028
5j9x	7.77	6.594758
5lws	3.94	9.919903
6evm	2.82	3.2437062
6ftn	6.7	7.661089
5o58	6.72	6.6463766
6f92	6.4	4.3821974
5cuq	5.92	4.8138056
5tkb	7.89	7.1655064
6hdq	7.0	6.0296955
5gvn	7.05	6.1611996
5d47	7.0	5.2335215
5os3	2.43	3.2106552
4zsg	5.0	5.1075726
5n9r	5.59	6.805291
5t90	6.68	5.8808227
6afr	7.15	5.4430127
6aff	5.41	2.7048244
5gr9	7.48	5.4012403
5jim	3.99	5.8447456
6beb	3.61	5.9105997
6alz	10.42	5.542281
5lvr	3.6	1.2933425
5ocj	4.82	8.241247
5nne	4.71	4.2707977
5ggp	3.3	9.308102
5ekm	6.32	6.851218
4xhe	10.3	9.586115
5un1	5.8	3.6979327
5mz8	2.31	1.6926163
5q1e	6.92	9.759887
5eym	7.6	7.717641
5tci	6.88	7.0519466
5nkh	7.59	7.108631
5xjm	9.37	3.9246795
5lx6	5.72	5.4318895
5jbi	6.92	3.7211285
5vr8	6.87	4.2031393
2ndf	4.23	3.848959
5vcw	5.96	8.353739
5ng9	6.72	5.0833454
5t2d	9.1	8.106775
5t2g	8.1	7.496043
6esj	5.68	5.67714
5fls	3.04	2.991383
5ldo	3.75	4.505885
5a0c	9.27	7.0314445
6g2l	7.17	5.9451113
6fav	5.33	5.487317
6fuj	4.3	5.9139814
5vqs	5.7	8.087591
5km5	6.92	6.6067
5mrd	4.44	7.0839086
5n16	5.3	4.635527
5yc2	4.94	3.4902778
5ett	6.23	7.2003126
5yg3	7.85	6.324976
5cpr	7.56	8.571739
6c6o	8.3	4.528406
5kma	4.71	4.788112
5u51	4.92	4.91435
5wei	5.7	5.013336
5jcj	4.42	5.3900027
5eak	9.3	7.500716
5swf	6.26	5.3385367
5mqv	8.1	7.3276463
6czd	3.85	4.943446
5em9	5.57	5.1798024
6g4m	6.6	6.6112328
5g1a	6.57	7.7871313
5eec	7.1	4.5764027
5ix0	6.28	6.6525717
5y93	5.64	5.3303013
6fhk	7.51	7.6046877
5mw6	4.73	1.9496859
5khi	6.77	6.4347787
5i59	6.95	7.7334595
5to8	8.51	7.264842
6eqs	6.43	7.610327
5mxr	5.21	5.1928215
5l2n	5.55	5.9208984
5i7u	8.77	7.2332554
5egu	5.85	6.749856
4wz6	5.6	3.833733
5zkc	8.19	5.232748
5in9	6.36	6.6279287
5t8e	9.14	7.147374
5aqq	3.1	3.3861017
5o0j	4.77	6.142224
5e6o	4.11	4.930199
4zki	2.92	5.223012
5oug	2.77	3.8234742
5owh	5.92	7.808837
5gg4	5.82	2.98274
5myd	4.86	4.8807287
4tvj	7.91	6.5231237
5fun	7.59	6.4690595
5vcy	6.57	8.156797
5aeh	7.43	8.149687
5nhp	7.64	8.538513
6ccs	3.64	4.8311977
6bfw	6.66	5.9058
6bbs	9.89	8.491318
5ngu	7.44	7.504123
5qbv	6.37	9.062782
5kr0	9.15	7.297374
5exx	5.39	5.6687794
6guf	6.65	7.4252586
5mmn	6.7	8.485863
5mgm	3.3	3.9957197
5jer	3.7	5.4972496
5b2d	4.25	2.8105397
5kh3	4.22	6.294677
6ceh	7.44	6.55907
6f6s	2.89	2.6675005
5u0w	4.24	3.8689737
5mys	4.3	8.451437
5jiy	6.27	7.7355804
5wbq	5.83	6.096209
5eps	4.42	4.2733445
6ayh	5.57	2.9886918
6fdu	3.69	6.3085546
5l6o	8.22	5.7014484
5lle	10.22	7.2469378
6fob	7.63	3.1568289
5jnn	5.35	5.296154
5fnc	4.11	6.502111
5xg4	5.15	4.59379
5qai	3.82	4.715683
5xmx	7.24	6.701782
6g3v	6.04	6.138006
5aqh	2.46	3.8176434
6eo9	6.8	6.875325
5a8y	9.77	8.549147
6m9d	7.35	7.246617
6gjm	3.58	2.516365
6mxe	4.26	4.269897
5l4j	4.28	5.131447
6ggv	7.54	4.0529656
5ggn	3.66	3.433259
5zwf	8.74	6.992506
6euz	4.18	6.430999
6bkx	6.39	6.952346
5tef	5.4	4.523216
5f4u	7.02	7.4661593
4yk0	3.74	4.0011196
5vqv	6.4	7.364563
5yyb	6.56	3.7365975
5lz7	6.28	6.2378335
5tzf	5.8	5.7580366
5qaz	3.4	3.1691728
6bnl	6.96	4.059482
5ovr	4.57	7.399194
5hcl	2.22	2.7946596
5v9p	6.14	7.9128666
6h34	9.3	6.741442
5hey	5.66	3.3231125
5f3z	4.54	5.3301487
5ioy	5.22	6.991257
6f3b	6.56	6.443116
5yu9	6.74	6.911193
5uv1	5.62	4.3614635
6b16	7.49	6.7748194
5fh8	6.77	5.699838
5enh	3.72	3.805366
5mpz	4.07	3.5679412
6hvi	6.42	6.5467434
5fq9	6.48	6.392103
5l6i	4.35	7.3127694
5mym	5.41	6.738482
6b5r	8.77	3.6753416
6bij	6.05	1.1056113
5kau	6.52	4.714315
4odq	4.47	4.791232
6f22	8.7	6.4942584
5k0j	7.12	6.2182035
5zla	4.3	3.1974106
5q1h	5.1	7.4140844
5nz4	6.28	3.9505935
5mkj	4.31	6.0790367
5ulg	6.72	5.6123233
5yjm	7.68	7.618362
6grp	5.48	7.090141
6cfd	7.86	5.7419825
5tzo	5.23	4.5208616
5d4a	5.85	5.8064575
5mlw	5.03	6.068452
5nrf	6.79	8.968672
5l8a	4.91	6.540963
4zy0	8.04	6.5382357
5j7g	7.24	7.3103347
4xek	5.66	4.1419787
5jf2	7.89	5.475177
6h1h	6.17	5.1171207
5gvp	6.78	7.8190393
5u4e	6.35	6.210468
6bu1	7.22	5.167756
5ou1	6.07	6.1707993
5qak	3.66	2.9635782
5dxu	8.4	8.88829
6q3q	4.45	4.0078335
5d3p	5.13	5.356539
5bpp	4.8	5.8827257
5q14	7.68	7.302168
5mzg	6.86	5.9442005
5vew	5.15	5.78383
5vll	6.37	6.257237
5ul6	8.22	4.2013063
5joh	5.96	7.599001
5k0x	8.36	6.8239737
5jv0	5.96	5.980045
5qb3	4.31	6.186455
5ml8	8.1	7.4912796
5i4v	8.52	8.617581
5vt1	4.3	5.2940965
5qa8	3.77	3.598757
5qb2	4.15	5.2206416
5ema	5.23	4.514328
5dh4	7.24	5.888625
5er4	2.76	4.7747545
5c4l	5.64	5.0608497
6fui	4.46	4.7277794
5k0c	5.96	6.8056016
6g15	5.37	6.3228917
5aqg	4.51	5.0284863
4xk9	9.07	9.3203125
5wo4	10.0	7.6918154
6eij	5.77	6.2990627
4uc5	5.48	5.3520637
5vcv	6.82	7.9748755
5ar0	6.14	5.8428693
5myx	8.16	5.9809923
5svk	8.48	5.0004463
5w88	4.52	5.082713
4ui5	6.78	6.999376
6gjj	3.7	4.5117435
5di1	7.68	7.410723
6min	3.91	2.2238238
6g5j	6.7	6.255234
5aa8	8.07	9.722417
5jha	5.9	8.463028
6gzm	8.26	7.560001
4r5w	7.13	6.0523434
5k4z	6.15	4.902032
5loh	5.04	6.197505
5ivc	5.92	7.085428
5wzu	7.0	6.750849
5a7i	5.26	5.6606
5j79	8.52	7.2893553
6g97	8.38	7.6343417
5ick	5.01	4.8713665
5ab1	5.42	8.245372
6cw4	2.82	7.123373
5cuu	4.37	5.125281
4w9x	7.4	6.1431284
5aei	8.96	4.0529203
5exl	8.43	6.499339
4zt3	8.0	7.2304745
6cq0	4.46	8.38626
5nvz	6.77	4.932873
5d3c	10.4	8.907673
5n31	5.79	5.8404136
5chk	5.39	3.7928157
6b97	6.63	6.154726
5vo6	9.05	7.9830317
5lso	5.85	6.0793066
5w7u	8.05	6.3689814
5vb9	5.89	7.532857
5f25	5.04	5.3601418
5j32	5.08	4.170765
5td7	5.77	5.109662
6fmj	6.12	5.4130526
5uyu	9.51	9.354649
5w0i	8.85	5.2025433
5uey	8.29	7.3192825
5fb1	5.92	3.6299663
6ehh	7.49	7.44344
5f5b	3.95	7.3107357
5hx8	10.0	7.524297
6dlx	3.32	2.9827251
5wxf	4.48	6.8355308
5f2p	4.43	5.510537
6fut	4.7	7.114935
5vsc	6.29	6.9225607
5er5	3.67	6.273369
5qae	3.62	3.0844312
5trj	5.92	6.3895617
4y24	6.66	4.2996535
5eel	6.08	0.7411585
6ezi	5.31	3.8538332
5f1u	6.4	5.976696
5vo1	8.15	4.7123365
5u0z	6.19	3.2133603
5aqn	2.77	3.7028327
6dh7	9.88	8.472305
5h85	4.7	3.7452672
5g60	6.52	4.4708767
6elo	6.29	7.4002094
6f4n	5.22	3.1352072
5u0e	5.11	4.821656
5fb0	5.47	5.1806364
4znx	6.62	2.5261827
5tqf	8.3	8.610716
6ayq	8.19	10.46718
5yyz	4.18	2.9850893
6ek3	6.48	6.304881
4yjl	5.96	4.867243
5gjg	6.21	7.5826874
5m0m	8.22	8.079758
5zh3	4.67	4.279482
5cqt	6.91	6.238084
5e73	4.64	5.287159
5t18	9.3	8.023404
5i86	6.28	5.583219
5lgt	6.51	7.4853287
5odx	6.71	7.3762727
5nib	7.72	7.3946123
5u2j	5.92	3.3060014
6g6w	9.7	8.698608
5nu1	9.0	7.3552704
5kgx	4.8	5.2962875
5k8o	5.96	5.7042804
5xzr	5.49	6.4886827
6cjy	7.64	6.2075043
5u49	6.14	5.738741
5toe	5.6	4.903163
5mra	8.0	4.37642
6boy	5.74	5.759509
5yfs	4.86	4.435048
5mnx	2.48	3.8956306
5xgl	6.88	5.6249537
5h09	5.88	7.8182387
5ehv	3.08	4.64546
5q0n	8.06	7.4472885
5d75	6.7	6.7651644
5lt6	5.41	6.6260195
5igm	7.38	7.02585
5ny3	7.47	5.6822176
6cqt	9.64	4.2559767
5mrb	6.33	6.8750963
6bu3	6.55	5.9056115
6f6u	4.8	6.420533
6asu	5.21	6.1792655
5ml2	7.89	7.348071
5x9o	5.3	3.1704984
5fng	2.96	3.6243012
5tuq	6.35	7.2675514
5v7i	7.18	5.8711996
4uw1	7.72	6.570137
5n0e	8.44	6.5118275
5fdz	5.17	5.942196
5eng	5.85	6.063401
6hm2	7.33	5.21976
5vqx	6.32	8.907772
5nkd	7.59	7.7089787
5h08	5.96	5.926466
5jr6	4.69	5.7627916
5sz2	8.7	5.5522194
5qcn	8.22	7.7291
5f74	5.12	4.4383597
6q6y	6.0	5.8725123
5e7r	7.6	7.395583
5mtv	4.11	3.983713
5vpm	8.8	7.217496
5xsu	6.74	12.653577
5twg	6.17	2.8065994
5k4i	8.51	8.225058
5qag	3.7	4.5776234
4z8d	5.22	5.7832446
5lz8	6.01	5.587331
5ybi	3.49	8.918638
5t4b	9.38	8.074568
6c0r	7.51	5.6324606
5v1y	8.15	5.8820915
5aqj	2.68	3.4563723
5ee7	9.21	5.9575295
5n1y	3.22	5.0628986
5iez	7.64	7.6451063
5bns	7.02	7.5206203
5fsn	5.77	5.3188367
5mg2	7.77	5.9863167
5i29	7.82	5.742494
5kde	3.89	1.8064859
6apv	6.96	6.723728
5zkb	8.7	5.370105
5ei2	7.34	6.98713
5nfa	5.25	3.695417
5tq3	8.66	8.639961
5vih	7.49	7.54058
5iay	5.8	4.1747704
5qa4	3.77	4.0439744
6f6n	3.02	6.084806
5da3	7.1	7.1985497
6gy1	6.3	6.3485394
6gvz	6.4	4.9539785
5fb7	7.89	5.0677304
5ofw	2.8	4.9717913
5wf7	4.01	5.7130246
5i9z	8.05	6.9104624
6dj7	8.72	8.618156
5q1a	8.02	6.8594418
5z7b	4.89	2.4107227
5g42	2.3	4.5313025
6chp	10.12	6.8673224
4ybk	7.82	8.525066
5qcl	7.96	8.517665
6a6w	5.43	6.340211
5fky	8.33	4.981944
5ih2	5.76	4.135558
5xmr	7.61	6.620864
5jhd	4.52	3.755406
5etk	5.82	5.1602907
5vzu	5.57	4.5099506
5juz	5.52	5.006012
5npc	4.0	5.081773
5wac	7.42	8.454173
5fcz	4.2	4.750466
5oq5	7.7	7.5367994
6ft9	6.96	6.1479588
5oku	6.26	4.169511
6hm4	5.67	3.4816298
5fl1	8.49	6.3743906
6c98	4.1	4.559991
6dxg	4.85	5.9244347
6g2n	7.14	5.906702
5klr	7.72	5.5924187
5y94	6.79	4.774084
6bl2	7.39	6.80249
6g0z	5.32	5.2841616
6ft8	7.36	6.4734674
5cr7	3.1	4.9821367
6cze	4.03	3.987041
5n8e	5.33	4.6889515
6dh4	11.3	10.392782
5ltn	5.27	3.6902037
5x4o	4.06	2.8698845
5o1b	4.7	3.8094728
6hjj	5.77	6.4741564
5t2p	5.72	5.583878
4w9w	7.48	6.8646584
5hff	6.3	3.804515
5dts	3.55	4.5569296
5fah	6.15	8.837879
5uit	8.34	7.4947033
4zv1	5.24	5.8079023
6fdt	4.3	1.5376407
6chm	3.7	4.6546125
5th4	2.85	3.0885115
6fo8	7.74	5.5069647
5zms	5.23	7.056417
5fqs	7.36	6.8861084
5i2e	6.64	7.720109
5ets	5.91	7.110773
5e0h	5.62	5.406033
5h15	5.8	7.0813584
5oje	5.21	6.384716
5uv2	4.4	5.2193685
6flg	7.52	8.474475
6df2	7.24	5.504826
5k0b	6.05	6.8637686
4wn0	3.22	3.177838
5emk	7.89	6.583145
6h3k	7.96	8.146666
5yjk	6.09	6.889518
5lpl	4.92	5.462821
5kgn	9.03	4.4425373
5yvx	5.89	4.1490164
2n1g	5.64	2.7415328
5upf	8.6	7.8566494
5id0	5.77	7.32912
5ypo	7.1	5.8807592
6fjm	6.24	5.634804
5u62	5.89	6.2763743
5l72	6.8	7.3475866
5h5o	6.56	7.860652
4mul	6.21	7.5114136
6dq5	5.19	7.4933047
5mfr	4.3	4.610913
5ime	8.34	7.8786983
5w6e	8.04	7.680968
5qam	4.0	4.278997
4zjc	8.96	5.9367867
6f4w	5.53	4.309697
5u7k	8.15	8.163946
5t97	7.77	6.054958
6f20	4.31	5.7997456
6eya	7.48	7.4126205
5lgs	7.06	6.1336956
5mjb	8.52	5.2283726
5t27	7.1	6.7077427
4xtm	4.57	4.791259
5laz	8.4	7.9255557
5ye8	3.0	4.133042
5dpx	4.46	5.5656157
5jg1	8.72	10.1915865
6d50	5.05	3.0938847
6eln	6.05	7.242137
5edb	7.0	6.542666
5ovc	5.96	4.5459204
5k4l	7.3	10.09519
5o1s	3.65	3.6713521
5j7b	8.3	7.911955
4ze6	2.48	3.7212038
5vzy	8.49	5.405856
5ukk	6.21	7.242799
5j8x	8.8	4.6927824
5a3x	6.1	5.842639
5ijp	7.15	5.0161285
5sy3	4.37	6.8139763
5koq	9.24	6.602458
5h19	6.49	9.614744
5hx6	8.0	5.6580653
5muc	6.04	6.9019203
6b2q	8.05	7.7535644
5svy	6.13	6.4244337
4odl	6.95	5.491359
5ugg	6.42	5.317169
5ufr	8.7	7.3073792
5mgg	3.3	3.8208508
5db0	7.43	7.7491674
5vlh	6.8	6.4087863
5csd	7.89	6.079813
5mw3	6.62	5.8037767
5vqt	5.74	9.384251
6djc	6.63	6.1803102
4zj8	9.26	6.1704664
5eqp	5.4	4.9142427
5v42	6.62	6.2965484
5nf6	7.46	5.1960993
5jrq	6.77	7.6654577
5lne	4.76	3.7511559
5m6f	6.66	5.0343347
4wnm	7.59	6.6414824
6e86	5.09	2.8182397
5b5g	5.25	6.314781
5zt1	4.67	8.615572
6exi	5.05	5.6063375
5nwb	7.8	8.297267
5mny	1.31	2.5999007
5xo2	4.03	3.6574755
6csp	8.52	6.1675076
5w5u	7.19	6.1630177
5g61	6.4	5.0112157
5n49	6.33	7.3224926
6bhh	3.76	5.218583
6f9g	5.7	5.10422
6fa2	6.66	9.862659
6g4n	5.64	6.8440204
6fr2	7.92	5.314266
5g5z	5.66	5.9940224
5zo7	9.0	7.7634597
6bgx	6.33	7.5784826
5nxq	6.49	4.871185
5oh9	3.86	0.76127124
5ukj	7.16	7.637574
5v3x	6.59	7.911646
5m7u	8.1	5.9646196
5fnf	3.15	5.582017
5vds	3.3	5.565304
5ufs	8.49	7.541105
5gjf	6.59	8.953042
6ej4	6.8	5.6009483
6apz	6.82	4.540969
5jhb	6.06	7.5674677
5zwi	8.64	7.204412
5etl	4.64	6.833235
5ur6	7.06	5.713172
5ful	4.74	5.9974365
6e9w	6.55	6.919735
5uoo	8.85	6.6805816
5n87	9.25	8.133396
6esn	8.05	5.4595613
5kr2	8.48	5.922006
5aip	2.82	5.516514
4yh3	4.59	6.1665277
5sve	5.74	5.040238
5edl	8.35	5.080537
5may	6.48	5.8074703
6fzu	3.67	3.6099558
5mav	5.48	4.7694902
6d5e	6.85	6.966437
5anv	9.3	8.950602
6htt	6.66	6.3968153
5my8	7.14	9.495472
6dnp	5.18	6.1444902
5ndd	6.46	5.6758394
5wbz	6.41	5.957057
5w6t	7.57	7.2333603
4j59	5.85	5.977751
5e80	8.3	7.542047
4mue	6.7	5.651154
4qmq	6.59	6.2613993
5dh3	7.42	7.4439564
5jzi	4.8	3.5335863
5f32	4.94	6.581045
5wg9	5.59	6.9540772
6fyv	7.96	6.7520895
6apw	6.17	4.483203
5sz9	4.42	5.180074
6b27	5.03	3.5199084
6b1o	8.51	5.184124
6cdc	5.6	4.9262524
6dne	7.48	4.6899886
6cn6	8.3	7.776248
6c7x	7.19	8.169345
5fdp	6.51	8.794165
6htz	6.74	4.7301526
5nwg	6.18	5.541218
6msy	7.0	3.6373916
5yve	6.48	6.069544
5huy	5.03	4.057651
5iee	4.94	4.408105
6hvj	7.55	7.8180113
5hdu	9.0	8.496128
5z68	5.89	6.679528
5l6h	6.62	5.4333606
5l26	5.35	5.5151587
5svi	5.17	5.4906654
5n9n	9.39	6.64394
5qaw	3.4	5.5378947
4yyt	6.38	6.9129496
5cxi	6.55	7.379522
5nt0	6.55	7.9500465
5z9e	3.48	4.8328195
5kyk	5.8	6.361761
5ye7	5.46	5.9502172
5vfm	3.82	3.5544324
5q0z	5.85	7.988374
5c1x	5.75	6.8849397
2mwy	6.82	6.9311905
5naw	7.3	7.162403
5evd	5.0	5.3759174
6mjf	5.16	5.629555
5vo2	6.81	5.76546
6hti	7.01	6.3111854
5ux4	7.05	8.148991
5gu4	5.47	5.0957117
6b3e	6.99	7.484137
5g1c	6.85	6.38095
5v35	6.96	4.9870605
5lkr	5.48	5.8026247
5kpl	6.29	5.355724
6cd9	4.42	4.6549077
6c5t	6.97	7.4976397
6bl1	6.96	7.2882166
5oul	3.3	5.1359954
6bgu	6.28	7.0897636
2n27	6.55	4.617055
5om9	4.25	4.1786475
5yc3	4.85	5.1923327
5j5x	11.02	8.400486
6gfz	5.51	5.0768566
6dil	8.12	9.541888
5orr	3.77	4.199191
5vt4	4.35	3.3465316
6csq	6.39	6.985816
6bfn	8.03	8.103933
6euw	7.77	7.908493
5ka3	4.59	4.0731115
5m5q	7.05	7.7628694
5gsw	5.94	6.548377
5w4s	4.03	6.968196
6e8m	6.28	5.9852157
5bqg	4.76	4.9105825
5ji6	7.96	6.1664143
5jsm	6.59	10.100014
5l98	3.31	4.3579698
5im3	5.82	4.375888
5t4f	8.0	7.595008
5wtt	6.6	5.055566
6euv	8.62	4.22173
5aaa	9.42	8.7973795
6gih	4.36	5.9915113
5gs9	5.26	3.7776732
5j6a	7.77	5.9377327
5du4	5.25	5.4185743
6mvu	2.89	0.81295824
5kr1	9.49	7.4298944
6gl8	8.61	7.224475
3egk	4.66	7.5374737
5q0v	7.69	5.7666345
5y5n	5.76	7.370541
6fmk	4.67	3.3256364
5uwk	8.64	9.397377
5duw	3.29	2.3991294
5h1t	3.8	4.9061227
4j5d	5.96	5.709252
5lc0	6.7	6.9282885
5ia5	7.6	7.558625
5myl	5.0	6.5173464
5wg7	4.7	5.1661377
6f1j	4.62	4.274029
6g9j	8.39	7.342685
5yp5	4.6	7.8581533
5k5n	8.05	5.9021697
5a0a	7.7	6.5830355
5hpm	7.13	5.515359
2n0w	6.15	5.3779316
5tpg	7.85	6.667391
5dxt	9.7	7.640245
5msb	7.46	7.382407
5eb2	1.11	3.7233799
5eq1	4.68	4.208396
5enf	3.57	3.2313502
5j9f	7.23	4.5177317
5ef8	8.85	8.295319
4zyq	8.01	7.7126813
6dvo	7.22	7.016551
5y80	8.79	6.912633
5zo8	8.2	7.1278954
5eg4	7.68	5.190793
5itd	6.58	9.603839
4yec	7.6	4.905827
5ehe	8.32	7.830745
5ew9	11.0	8.554719
5ivn	8.85	5.667717
5ork	3.63	5.1437087
6baw	5.38	8.03697
6cco	7.29	5.2241855
5llm	5.35	6.9809213
6mj7	2.82	3.6578288
5ia4	7.28	7.6028314
4zsl	5.0	4.1874638
6bsk	6.92	7.224046
5flo	3.15	5.4794636
5ul1	6.64	6.4511833
5tex	6.4	6.370958
5km3	4.6	3.757882
5fe6	2.16	3.8149354
5k0f	6.07	6.247734
5orz	3.36	3.7740011
6gzd	8.01	7.942626
5ia3	7.34	7.304384
5v8h	4.11	5.8386602
5pzm	5.96	7.375963
5hz6	7.8	6.855442
6bnk	6.99	1.245544
6b41	8.48	5.2435207
5lmk	7.43	6.6200504
5dqf	3.6	2.83656
5h9q	4.42	4.502227
5fao	7.96	7.6313114
5t54	9.06	4.541796
5ufo	7.43	9.032003
5kdf	3.27	4.7269807
5hls	7.41	5.660853
5ur1	8.97	7.678723
5vrp	8.89	6.918771
5jgd	7.96	7.761303
5l01	7.48	7.905002
6fby	5.03	4.519741
5kzq	8.28	6.4408607
5nkb	9.12	6.950522
5vjn	5.06	3.5968566
5yco	4.59	4.3376617
5u2f	6.71	5.229926
5w5s	7.77	6.9270782
4z7o	5.04	5.2203326
6eab	6.37	8.448826
5o91	6.46	7.4307837
5web	8.0	7.338578
4zcs	4.33	6.3747435
5i0b	5.06	6.3175116
5i2z	7.14	7.2558317
6c28	4.17	5.058528
5nxi	6.66	7.138285
5tb6	5.82	4.9163632
5yc1	4.34	6.189296
5u5k	4.02	4.7058916
6f9u	5.13	4.683216
6ce2	6.3	7.465458
6cbh	6.29	5.847969
5j18	9.15	5.3311653
5dx3	7.41	5.1372404
6ma4	7.35	7.465493
5i25	3.49	4.287266
5cs6	3.2	5.5390377
6hqy	6.44	5.7393517
5ho7	4.77	7.1003237
5h9r	6.08	4.4344797
5ntt	5.75	6.6810474
5y6k	6.07	3.58671
5q0i	4.25	4.216196
5a5d	8.0	2.917776
5dtk	4.3	5.4114723
6gxw	3.36	6.478992
5d3s	5.89	6.038087
6b1e	7.47	5.640868
6fh6	3.0	4.709139
6c7e	8.55	8.429567
5fqr	7.59	7.794964
6f6r	8.25	8.625965
5elv	6.8	3.505625
5he7	8.3	6.5443244
5wg4	7.0	7.8911133
5his	4.71	3.5949244
5zmq	4.74	5.4785714
5i83	5.39	5.1078634
6hx5	5.66	2.8162713
4z0u	5.7	4.610572
5oq6	7.56	7.1577806
4pl6	3.1	4.792917
6afg	4.86	3.7760837
5dtm	4.3	6.006924
4qms	5.13	6.0564394
5lax	5.4	1.2038907
6f34	4.94	5.677855
5m25	8.19	3.0187569
5zc5	7.06	8.517855
5tco	8.19	7.486597
6axq	4.0	4.3594685
5jq7	4.8	4.5584736
5mnr	5.46	3.7245028
5nho	9.52	5.867839
5svx	6.19	5.243232
5ts0	7.8	5.230492
4r6e	7.78	8.390488
5twl	7.98	8.716698
6dgt	7.38	10.790365
6bh0	6.66	6.562853
5u5h	5.89	7.1129193
5a3n	7.72	5.776172
5a1f	4.61	4.4476843
5w0f	7.8	4.589679
5dtw	5.46	7.5523424
5qa9	3.64	3.769774
6axl	7.11	4.0309353
6mv3	3.33	5.2194624
5vp9	8.99	8.092609
5ix1	6.31	4.744323
5n4t	5.97	6.4933496
5wzv	6.68	7.5983934
4zy1	8.14	7.8950005
6afi	6.2	3.3266258
6ckc	8.22	6.4208164
5h6v	6.68	4.729755
6h33	9.22	7.8016224
5ewj	6.89	6.2656207
5ku3	4.89	5.437687
5kab	4.68	4.205007
5hyq	6.82	6.012089
6bh3	4.92	6.6812105
5f5z	7.07	6.093402
5xij	7.3	5.6224174
6g22	7.56	6.268442
6ej3	5.93	6.6483727
4zam	7.96	9.923083
5zaj	7.38	6.144903
5i1q	7.92	3.8392763
5jpt	4.6	6.8108845
4yx4	5.97	6.192273
5dp5	4.73	5.719347
5jt2	7.47	9.069703
6dh6	9.93	9.250925
6gbx	7.7	7.810422
5glu	4.02	2.5972266
5lsh	3.39	4.4458437
5yto	4.48	4.7169285
6f2n	6.7	5.0412006
5owf	5.8	5.6926956
5mkr	4.77	4.132512
6es0	5.65	8.457609
5kbq	7.0	6.691942
6g0q	4.61	5.2656274
5yvt	3.96	7.112356
6br3	8.72	8.275478
5x4m	2.92	2.199282
5ef7	9.0	5.707118
6asz	4.72	2.8242311
5mql	5.85	6.5321503
5wic	4.64	2.721191
6fgq	7.85	8.855632
6f05	4.47	6.1581235
5jlz	5.82	-0.80635357
5dg6	5.07	7.1204762
5a3t	8.4	4.9920826
5uov	10.6	10.317829
5lny	7.38	9.687914
5gtr	7.17	4.948234
6h7l	8.97	5.8560934
5g3m	5.66	4.4364614
6ee2	6.71	7.5334673
5cgv	6.47	6.6361876
5jnl	6.57	3.8580296
5gty	7.72	7.909375
6fni	8.22	9.357599
5wa8	6.23	4.6210384
5os2	2.74	3.9157772
6chh	5.57	7.235177
6h38	8.11	7.043927
5w5j	5.82	5.7235546
5d1n	5.57	4.453621
5z95	6.55	4.7837806
5ads	5.67	6.0988994
5dp9	6.08	6.825074
6e4w	6.7	5.449979
5t8q	4.16	5.053498
5m9w	2.24	4.379076
6dj2	8.12	8.828181
5wzr	7.29	4.410608
5vcz	6.35	8.457224
5g3n	7.92	6.4354596
6g4z	9.77	7.980154
5vd1	6.0	7.7631297
5wzw	5.91	6.4798355
6an1	5.35	6.2824726
5qb0	3.8	3.547814
6dcy	5.46	4.9261575
6fnf	7.89	9.112596
5x27	9.4	6.777054
6g47	2.18	4.310915
6aud	6.22	7.689618
5yea	8.3	7.2907963
5ygf	6.21	6.1429243
5etm	5.41	8.258737
6g85	5.21	3.381751
5a3w	5.82	6.650319
5nkn	9.92	7.21015
5d45	6.92	6.7171507
5z7j	6.6	5.073881
5fyq	5.89	5.564592
6q73	6.9	6.778881
6g33	8.15	4.338881
5f20	7.52	8.516062
5vnd	6.49	8.13122
5hvt	7.26	5.729176
5kzi	10.0	8.45347
5w73	6.3	7.2447777
5toz	9.46	5.7076445
5nya	6.38	6.923748
5hmy	6.3	6.2578287
5lub	6.15	2.5518255
5k32	8.8	7.3804574
5o4s	5.47	5.2588634
4y5i	3.52	2.519449
5fat	6.96	5.883008
5tfx	7.22	8.458772
5hmk	7.4	5.878132
6gjy	3.0	3.3222404
5hln	11.52	8.348747
5fso	6.09	2.0577345
5e2k	8.03	6.555807
6afj	6.28	4.9251814
6gnm	4.26	4.5423098
5y8c	6.8	5.8275266
5aqt	3.51	4.391532
5icy	5.06	4.6578913
5w0e	9.03	6.0876217
5u2e	6.56	4.977812
5db1	7.66	7.6600676
6b67	5.05	6.243639
5ufi	8.4	6.424722
6fu4	6.19	7.951847
5e3g	4.3	4.9439387
6hrq	7.09	7.4326043
4ui6	7.06	7.2655306
6css	7.6	6.425504
5tt3	6.71	8.077621
5nin	7.12	7.638009
5ov9	5.66	4.505079
5tol	7.48	7.5084705
5nwk	6.57	4.920458
5oh4	4.55	-1.80441
5t19	4.49	5.8291674
4v0i	6.33	6.567599
5edd	5.24	4.752373
5llp	9.24	9.117142
6biv	6.52	1.6242105
5ows	8.0	7.244966
5j31	6.51	3.7093751
5f04	4.0	7.8864064
5ug9	8.1	7.827491
6b7b	2.89	3.4679465
4ux9	5.1	4.058875
5gsa	7.09	8.010607
5ut6	4.24	7.419857
5ogk	5.11	4.712061
5dhq	5.7	5.4856863
6cyc	7.85	7.256131
6bu0	5.96	7.2632265
6cmj	8.3	7.7521486
5ivj	7.34	8.053129
5f4p	7.33	6.5422907
6g34	8.24	7.3137217
5ttg	7.34	5.804141
5edu	8.66	5.506505
5i13	5.08	6.785598
5o07	7.47	6.806055
5f1l	7.68	6.52707
5wlv	8.52	6.122303
6fel	6.4	4.783442
6er3	3.24	2.7157624
4y4g	2.0	4.9627304
5jzs	3.27	6.784929
5k13	8.74	9.658924
5ytu	4.92	5.2055902
5dw2	5.84	3.364623
5mk3	4.05	3.6531372
5tur	6.05	7.1246166
5vqe	1.49	4.458772
5f02	7.44	8.301043
5tzz	7.85	8.146772
5qaa	3.91	3.8458686
5cu4	6.49	6.639895
6eiz	6.22	6.7898784
4zfi	6.3	5.796381
5uch	6.01	5.226548
5aqk	3.65	5.143175
6mim	5.7	1.135484
5nw7	5.77	4.7665553
6e4a	7.36	5.5573
5u6j	7.64	9.614523
5w44	6.44	7.313371
5nqe	6.15	6.7772655
4yk6	5.7	4.1536736
4muf	6.34	7.390301
6h7n	8.46	5.3110056
6ge7	6.06	4.687975
4yhz	7.96	6.2632856
6b8u	9.7	7.862249
6bhe	4.62	5.0713263
5bqi	9.05	4.7572074
6fi1	2.15	3.5779474
5llg	11.13	7.78292
5a9u	10.1	8.902623
6dh0	10.59	8.066147
5jap	6.64	6.4129133
5h5q	5.74	5.106528
4und	8.96	9.269477
6bvb	6.71	5.2563243
5ke0	9.7	7.312171
5hn0	3.7	4.566677
5vb7	6.72	8.263854
4wcf	4.28	4.6132445
4y3y	2.35	4.552669
5jhk	4.64	3.4961445
6g4y	8.82	7.90135
5uiu	9.7	7.578841
6gnr	5.44	5.536031
6fod	8.15	6.286864
5y1u	5.12	5.604894
5i0l	7.74	4.7316103
6e2m	5.66	7.971341
5qik	7.66	8.032604
6h8s	4.42	4.8197365
5sxm	8.54	3.5012069
5nme	7.09	1.7651055
5w5o	8.1	7.025719
6ezg	7.69	8.348284
6bbv	6.1	5.9568954
6g35	7.76	5.5098825
5hd0	8.4	7.007986
6b2c	7.03	5.322889
6d1m	8.2	7.331014
5ksx	5.43	6.02551
5m4i	7.89	7.253784
5fnq	3.0	3.9050696
6hke	7.68	4.4942617
5f61	7.46	6.0911846
4u68	4.31	3.5617046
6er4	2.77	3.6883712
5y0x	5.11	5.187912
5eud	6.82	6.7293525
6cwh	7.54	4.6284385
5usf	9.16	7.3603897
5j5t	6.96	7.2281704
5jq5	5.63	5.654315
4z0f	5.77	4.72063
5yft	5.0	5.208197
5z89	6.71	4.755558
6g91	5.49	4.5905128
6hu2	5.9	4.7798157
5ou3	6.21	6.1848288
5jq8	5.7	6.9697723
5ya5	6.72	7.9375005
5izj	11.52	6.243431
5he1	6.55	7.7577677
5ldp	4.17	4.223837
5wxp	3.35	6.5106635
5ih6	5.6	5.7010307
5mnc	1.31	2.5999744
5fsy	5.89	5.0257535
6c7b	5.82	7.4549675
5i88	6.6	4.930425
5ofx	3.96	5.2606053
5ey8	6.31	6.8048115
6ax1	9.42	5.938843
5j9z	7.8	6.3280225
5fsx	2.72	4.1476345
6g6z	6.66	5.1503434
6ej2	7.8	6.5405316
5w1e	5.24	3.396957
5ewa	4.82	5.3732963
5ot9	4.07	5.9816594
5uy8	8.3	7.771085
5nps	5.89	7.326035
5dtq	3.86	6.4856253
5uzj	6.78	6.206148
6b7h	9.03	4.5916305
5drc	5.98	5.781434
6b5a	7.94	8.028262
5m44	7.4	5.0448027
6hlz	7.33	5.041523
5myo	10.53	4.979043
5n93	8.66	7.1594257
4zt2	8.0	9.778063
5mrm	5.03	5.520397
5eb3	1.45	4.464802
5iql	4.56	2.2228193
6frf	7.4	5.966935
5vsb	5.12	5.996821
5i58	6.92	8.466312
5aab	9.06	10.365978
5g2n	7.03	9.49914
5hz5	7.07	7.390896
6gon	5.67	7.7044983
5laq	9.2	7.8285027
4k1e	8.44	6.8674703
5y6d	7.26	5.2252655
5l8y	6.4	6.5173664
5jjr	7.8	8.09951
5mwh	5.74	6.1940155
5nk7	6.33	7.417875
5c7n	6.57	6.0995626
5lj1	4.5	5.607791
5o4y	8.15	7.061102
6b7f	3.87	4.542529
6glb	6.89	7.690945
2n14	5.33	6.09568
5vlk	5.26	3.8732624
5y5t	6.68	6.467677
5zk3	8.74	5.3971004
5dnu	4.11	4.571488
6db4	7.31	7.7009363
5ufp	7.37	7.711919
5thi	3.61	2.8955338
5y8w	6.64	4.781752
5lmb	7.8	5.6457043
5a6a	7.22	3.4554753
5yij	3.42	6.8179293
5xyz	8.1	6.4907293
5igl	7.37	7.024825
5tp0	5.44	4.800789
5dex	7.65	4.554822
5vee	6.11	7.3704433
5etf	3.79	5.194851
6f8g	4.18	3.662661
6g2a	3.79	5.819371
5nq5	5.0	7.2860184
5w14	7.34	7.249938
6fug	4.3	5.32527
5usq	7.0	8.121358
4ui4	7.35	6.604371
5vwk	5.48	6.132258
6dqa	6.44	6.703811
5l4e	4.61	4.69108
5doh	7.49	6.689899
5tzy	8.7	6.5175385
6e4f	9.07	7.986612
5j74	8.72	6.911605
6acb	9.41	9.074085
5kks	8.7	7.909566
5t2b	8.3	8.240912
5etn	5.37	5.5139565
5td2	8.66	8.73513
5yqn	4.03	7.1554546
5one	7.28	7.6878185
5eqq	8.17	8.506438
5kap	4.23	5.5426683
5b25	10.24	8.961009
5n69	6.54	6.1535954
5umx	5.96	6.4690113
5kj0	6.89	5.6194983
5o4f	6.68	4.04681
6cjw	5.74	4.7941256
5n8j	5.54	5.1713204
6dcz	7.17	4.196451
6evr	8.06	6.545046
4xwk	4.63	5.722477
5wfz	8.0	5.8288393
5nzo	2.24	3.6886444
5fl0	6.46	4.392805
6ep4	5.35	3.0326028
5huw	6.23	4.032403
6dif	10.72	8.806517
5f94	8.47	6.8374076
5u0f	5.47	3.56243
5unp	10.02	7.6463118
5d29	7.01	5.906242
5nka	5.46	7.3674955
5gnk	8.28	7.2063737
6dh3	11.3	9.158768
5mih	4.19	4.2342033
5u6d	8.59	5.706046
5hu1	8.66	8.525946
5ftg	6.15	6.7871737
5twh	6.55	4.7067075
5uir	7.14	7.1260996
5vm0	8.8	6.606571
5fsl	4.62	2.4707494
6g1v	7.23	7.22773
5bnm	4.82	5.1105433
5el9	7.64	5.256202
6bmx	4.72	8.957594
5nee	10.7	7.791749
5i9y	8.55	7.8771944
5l2s	7.08	8.708917
5th7	5.16	7.2934327
6emu	5.03	6.002183
4ysi	5.7	4.889145
4uff	7.96	7.523391
6g46	3.73	6.512207
5qim	11.22	7.924593
5kq5	8.05	7.0454683
6ds0	8.66	7.5212307
6bm5	5.84	5.0737944
5fqt	6.8	7.187365
5n0d	8.48	6.919106
5adt	5.65	5.7804775
4zx8	7.1	5.512821
5kz0	7.66	7.8837614
6g1w	8.14	10.127356
5cj6	8.69	7.0079966
6f8t	5.15	4.3038373
5xpn	6.99	8.881348
5sy2	4.96	7.5346537
6g92	4.12	4.610491
5yjf	5.74	4.853939
5he2	6.89	8.173859
5mk9	4.42	3.7335196
5emb	5.2	3.9383557
5xo7	6.36	4.7052817
6ela	7.59	8.880175
5xag	5.46	7.652851
5ant	6.36	5.8224916
5d7x	4.82	4.332608
4x2i	6.46	6.571393
4zcw	7.37	6.920226
5dry	7.7	7.976856
5nz2	5.03	6.1736484
5jzb	3.39	4.5096
5qa5	3.52	3.7897522
6dkg	8.59	7.9734573
5wbf	3.81	3.4120204
5kkr	6.92	7.0562296
5xyx	4.84	5.531088
5nk3	7.42	6.9162292
4uuh	7.77	6.3729577
6f55	4.16	3.375698
5wlo	10.82	8.894862
5u0g	4.58	5.2662454
5a6k	5.95	5.2916656
5enj	2.3	4.5735006
5f3g	6.9	8.45504
5tkk	8.28	7.6653614
5vqz	6.39	7.7582355
5eek	9.1	7.204541
5ktu	6.21	5.3503
5qar	3.77	0.19522524
5acb	6.8	6.862826
5ofu	4.2	5.546484
5jyo	8.52	6.658603
6cck	7.43	8.800179
5gvm	6.73	7.5992823
5km2	4.41	3.5148573
6eqm	7.96	6.9699554
5o3q	5.68	5.507187
5hda	5.13	3.554691
5wgp	5.62	6.5003457
5j27	6.74	8.465696
5mte	6.78	5.266107
5o9p	5.09	6.8379364
5n34	4.63	6.2177906
5a3q	8.6	6.085825
5d0r	6.37	5.627935
6bhv	5.23	6.0463448
5ta4	7.62	5.1680956
5tl9	9.0	5.4921293
5yia	5.52	3.9041796
5nvx	7.05	5.2417493
5n7v	8.77	6.1958084
5epn	8.66	9.701775
5xof	4.01	2.9171467
5if6	7.23	6.9655333
6gjr	3.74	4.5479193
5l96	3.3	5.1230097
5tpx	6.55	7.5605545
6fil	5.85	7.551247
5dht	6.0	5.450175
5evb	5.0	6.448045
5t36	7.37	4.246249
5d25	6.3	5.7525697
6b96	7.84	6.0689545
5tbe	8.97	9.913229
5q1i	6.24	6.3627005
5mod	3.52	4.39159
6bh8	5.12	5.695173
5a4q	5.54	4.49677
5ni8	7.7	6.273844
6azl	4.93	3.2914796
6czv	6.64	5.8696246
5b5o	5.72	5.2085276
6e83	4.54	3.980235
5myk	9.0	4.288985
5o5f	4.3	6.153306
5epk	5.74	4.77846
5wp5	5.34	2.8657916
5jy0	5.55	3.8923988
6fu5	7.5	7.9021277
5q0p	7.41	5.602641
5z99	6.88	3.8730795
6cn5	7.7	6.1129847
6g93	7.96	5.805176
5w8i	6.82	5.345868
5sxk	4.7	2.2677517
5yjy	6.94	4.731091
5u4c	6.0	5.717987
6ey7	4.3	3.7776659
5uig	7.95	5.931758
6aak	9.15	6.663717
6h7k	9.31	7.2992864
5jss	6.45	6.4079914
6g3o	9.24	8.392791
5c87	3.7	3.8386035
4qmy	8.4	7.3338513
5tg5	4.01	4.3530884
5h21	5.19	5.5291123
5kx8	7.42	6.9671345
5u0y	6.08	5.78821
6evq	2.0	3.6180654
5eue	6.77	6.193494
5u7i	7.18	8.042299
6eil	5.55	5.9302583
5hm0	6.36	4.758773
5vcx	5.55	5.8760266
6g1u	5.61	5.785303
5l17	9.3	6.8360033
6bw2	7.68	7.027067
5qax	3.8	3.0101657
2n9x	6.4	3.6930733
5eob	9.62	8.645776
5moo	1.31	2.9891176
4zx3	7.19	4.1307917
5uuu	7.74	7.9634657
5v8j	5.57	7.1681247
6ayn	5.04	4.859988
5hjb	5.68	3.3537662
5ti6	4.68	6.1116266
5hvy	7.76	6.6035995
5uwj	5.7	1.0712502
5hg7	8.4	7.485445
5f37	5.77	5.292022
5zz2	8.85	9.440735
5aa9	8.19	8.665859
5mwg	5.77	7.132517
5orx	3.51	4.5438137
5ty1	5.21	4.9920816
6cz4	7.12	6.946383
5sz6	7.0	7.889164
5kjk	7.92	7.661725
5tbm	7.31	7.288609
5izu	7.27	4.958127
6g8m	5.38	6.556876
6bbx	6.67	6.5229325
6bfa	9.0	5.742894
5ipc	4.89	5.099184
5fbo	9.51	8.0042515
5jmx	5.09	5.0681477
6b5o	8.33	3.9212499
5cu2	4.24	4.0068226
5g46	2.6	6.83012
6fi5	5.52	5.262248
6cwi	7.54	4.7635164
5fp0	7.77	7.0663204
5x26	8.3	7.07781
5h5r	6.21	6.181069
5tku	9.8	6.040327
6equ	6.38	7.5326385
6do4	7.68	1.5364949
5mes	6.47	6.8360844
5nr8	6.76	9.041863
5xpl	7.7	8.123892
4r06	6.29	7.9238486
5t8p	5.89	5.9573474
6f3g	7.16	6.3126535
5ne3	7.84	6.020408
5uiq	4.26	3.915489
5yy4	6.43	4.2673683
6czi	6.25	5.529358
5jur	8.52	7.352273
5wii	4.49	3.2053723
5hi7	7.85	7.083054
5vc3	7.11	7.4511724
6h7y	9.46	7.652708
6cf6	5.24	2.7597284
5sz5	7.7	7.8652744
6dzq	7.37	7.468489
5v1b	7.47	6.4877777
5ewz	6.34	3.9486609
5twx	7.52	6.433265
5w3i	5.8	5.436842
6exs	3.44	5.1239595
4py2	6.57	6.063738
5t1m	5.82	9.360825
5g57	8.4	7.6172886
5anw	8.52	6.8782697
6eed	6.09	6.4973927
5vwi	4.84	3.3401883
5xs2	8.3	5.9489613
5wle	5.72	3.899541
5e28	7.91	6.2561564
5ncy	9.4	9.003818
5wip	4.71	3.9817767
5h1v	4.0	5.0793304
5tq5	7.23	8.048624
6bir	7.52	0.98247325
4yh4	4.59	6.269474
6di0	5.22	4.5498195
5tqs	5.86	2.2635722
5jfp	9.32	10.661314
5v40	5.8	11.52066
5iyy	4.77	2.8726292
5i9i	7.3	7.1614065
6c0n	8.37	6.990224
5y97	3.6	3.3427622
5lli	7.05	3.8002625
6eqx	10.47	6.66965
5m4u	4.89	7.1900735
5jv2	4.0	4.2257195
5g5v	6.7	8.049557
5hu9	7.62	8.516936
5kva	5.14	6.824543
5zzw	5.51	4.3892975
5m7t	5.41	4.4059076
6ffn	8.22	6.8986654
5e8z	5.91	8.743112
5usy	7.51	7.550337
5vb5	6.46	7.4965396
5a0b	8.3	6.7960653
5lwe	9.96	8.149809
6aam	8.32	5.691082
5fpi	4.14	3.8570004
6m8y	6.38	5.691793
6dqb	6.49	7.0985837
5u9i	7.31	5.243766
5j0d	6.87	5.2646646
5l8t	3.55	4.9282894
5adq	5.7	6.489359
5cst	6.96	5.6125383
5nx2	8.49	5.1671505
5x4p	5.03	2.4203858
5neb	7.77	5.9299536
5v0n	7.17	6.009774
5u14	5.34	6.814741
6ced	5.82	3.9554267
5kat	4.1	6.020849
5t6f	5.8	6.173327
5ygd	7.27	5.296735
5t2y	5.66	6.3260064
5y62	1.74	2.7982252
5he0	6.82	6.5256605
5j75	6.82	5.9469023
5uvc	8.21	5.047081
6b5m	12.0	3.4145951
6b5q	8.24	6.70002
5y2f	5.15	4.7719173
5lyy	4.85	4.9045935
6cqz	9.64	4.091557
5aan	4.15	6.222253
5a09	8.46	8.95105
4lqg	8.89	7.754362
5wej	4.82	5.157718
5tqe	6.72	14.50377
5v3y	6.72	6.870829
5a3s	8.68	7.287526
5yba	4.77	3.564272
5q17	5.25	5.9792314
5sz3	8.6	7.913082
5orh	4.39	9.478511
5t8j	9.0	7.3300657
5qil	11.52	8.769403
5x74	8.64	9.125345
5oqu	3.61	5.2558527
5vse	5.97	6.7381268
5ivy	6.44	5.944922
6gi6	6.71	7.1536074
4m7x	4.8	5.43555
5f3i	7.1	7.23776
5o22	8.0	4.7858176
5uac	8.3	5.2043486
5lsx	5.92	8.049382
5xhz	6.49	5.2064595
6c4g	8.3	8.138172
5lgn	5.54	5.4545593
6at0	4.04	4.379163
5llc	9.52	8.004572
6e9l	6.04	6.844786
5zz4	9.17	8.149279
[truncated: 2,359 more rows]
