# Supplementary material for: An electron-density point-cloud framework for robust protein-ligand interaction prediction
Source: Nat Commun. 2026 Jun 11;17:7424. doi: 10.1038/s41467-026-74196-5 (PMC13408660; doi:10.1038/s41467-026-74196-5)
Supplement: Supplementary file 5 — Source Data [file 41467_2026_74196_MOESM5_ESM.zip › Source Data_rev/figure4/g/distortion_with_csv/intra_ligand_rewire_0.20/test2013.csv]

key	true	pred
1ps3	2.28	3.12219
3d4z	4.89	2.061915
3ejr	8.57	8.213091
3l7b	2.4	4.0895987
3g2n	4.09	5.9539976
3ebp	5.91	8.360413
2w66	4.05	4.4816637
2wca	5.6	4.280057
2vvn	7.3	4.878332
1gpk	5.37	5.584425
1h23	8.35	8.230495
1e66	9.89	6.081628
3gnw	9.1	6.82679
3f3a	4.19	6.3759956
3f3c	6.02	4.42933
3f3e	7.7	5.744488
2wbg	4.45	5.935707
2j78	6.42	5.789852
2cet	8.02	6.7698216
3udh	2.85	2.6059196
4djv	6.72	6.235199
4gid	10.77	11.90568
1r5y	6.46	6.2040825
3ge7	8.7	10.369537
3e93	8.85	8.494538
1q8t	4.76	5.0259027
1q8u	5.96	5.9805837
3ag9	8.05	5.903302
2v00	3.66	4.29563
3pww	7.32	8.32898
3uri	9.0	6.8342543
2hb1	3.8	5.4728374
2qbr	6.33	7.0646887
2qbp	8.4	7.549099
3fcq	2.77	3.4108279
4tmn	10.17	5.080097
3pxf	4.43	4.3804703
2xnb	6.83	6.8182187
2fvd	8.52	7.1018457
3ivg	4.3	7.06335
3coy	6.02	5.3678155
3mss	4.66	6.1816015
3k5v	6.3	7.0517054
2v7a	8.3	7.9969144
2brb	4.86	7.534269
3jvs	6.54	4.3052216
1nvq	8.25	7.631275
3acw	4.76	5.461815
2zcr	6.87	5.320614
2zcq	8.82	4.482667
1bcu	3.28	4.8213997
1oyt	7.24	6.8610497
3utu	10.92	9.598879
3u9q	4.38	2.5164013
2yfe	6.63	5.7396665
2p4y	9.0	6.7381124
3uo4	6.52	8.0774355
2wtv	8.74	8.673704
3myg	10.7	6.7261825
3kgp	2.57	3.6089592
1o5b	5.77	6.181511
1sqa	9.21	9.090427
3kwa	4.08	5.18852
2weg	6.5	6.8278093
3dd0	9.0	9.6564245
2xdl	3.1	5.607468
1yc1	6.17	10.048851
2yki	9.46	13.162872
1p1q	4.89	7.822633
3g2z	2.36	4.2266436
4de2	4.12	5.595534
4de1	5.96	9.133539
1vso	4.72	6.280673
3gbb	6.9	2.5758266
3fv1	9.3	7.754457
2y5h	5.79	6.680073
2xbv	8.43	17.333385
1mq6	11.15	3.578166
1uto	2.27	3.8211234
3gy4	5.1	4.7500734
1o3f	7.96	6.967565
2yge	5.06	1.6319585
2iwx	6.68	7.4909563
2vw5	8.52	4.3594813
2ymd	3.16	6.156336
2xys	7.42	8.185778
2x00	11.33	8.810504
3ozt	4.13	5.0308003
3oe5	6.88	6.2632103
3nw9	9.0	6.7213345
3n7a	3.7	4.205257
3n86	5.64	4.722227
2xb8	7.59	6.6157694
3ao4	2.07	1.9924054
3zsx	3.28	3.1196675
3zso	5.12	3.5349941
3ueu	5.24	3.2887783
3uex	6.92	3.5588856
3lka	2.82	5.4067683
3ehy	5.85	6.774338
3dxg	2.4	3.8606353
1w4o	5.22	4.720915
1u1b	7.8	6.4736304
1a30	4.3	5.663108
1z95	7.12	7.565953
3b68	8.4	8.310123
3g0w	9.52	6.539699
