# Supplementary material for: An electron-density point-cloud framework for robust protein-ligand interaction prediction
Source: Nat Commun. 2026 Jun 11;17:7424. doi: 10.1038/s41467-026-74196-5 (PMC13408660; doi:10.1038/s41467-026-74196-5)
Supplement: Supplementary file 5 — Source Data [file 41467_2026_74196_MOESM5_ESM.zip › Source Data_rev/figure4/g/distortion_with_csv/intra_ligand_rewire_0.20/test2016.csv]

key	true	pred
4llx	2.89	4.1482086
5c28	5.66	5.279817
3uuo	7.96	6.8102536
3ui7	9.0	8.006738
5c2h	11.09	8.414737
2v00	3.66	4.0371637
3wz8	5.82	7.3892016
3pww	7.32	7.9960375
3prs	7.82	8.136595
3uri	9.0	7.1938562
4m0z	5.19	7.526948
4m0y	6.46	5.8537865
3qgy	7.8	7.7619734
4qd6	8.64	6.51956
4rfm	10.05	9.807949
4cr9	4.1	8.594036
4cra	7.22	7.055025
4x6p	8.3	6.5729904
4crc	8.72	5.86008
4ty7	9.52	6.1440473
5aba	2.98	4.629989
5a7b	3.57	8.218577
4agn	3.97	3.794572
4agp	4.69	3.3747058
4agq	5.01	4.03006
3bgz	6.26	6.3592024
3jya	6.89	4.6993966
2c3i	7.6	6.125704
4k18	8.96	7.9995794
5dwr	11.22	8.601236
3mss	4.66	4.872371
3k5v	6.3	7.671734
3pyy	6.86	5.642435
2v7a	8.3	6.290332
4twp	10.0	7.135798
3wtj	6.53	7.4440184
3zdg	7.1	4.8632007
3u8k	8.66	6.204526
4qac	9.4	7.6885214
3u8n	10.17	7.6018395
1a30	4.3	5.0632563
2qnq	6.11	6.3316774
1g2k	7.96	7.1836686
1eby	9.7	9.754307
3o9i	11.82	11.102782
4lzs	4.8	5.0887556
3u5j	5.61	5.9075847
4wiv	6.26	5.827647
4ogj	6.79	5.3887353
3p5o	7.3	4.4727297
1ps3	2.28	5.352292
3dx1	3.58	3.998081
3d4z	4.89	3.6736
3dx2	6.82	5.022765
3ejr	8.57	6.6600823
3l7b	2.4	4.1070757
4eky	3.52	8.135048
3g2n	4.09	5.536702
3syr	5.1	5.6350284
3ebp	5.91	13.770258
2w66	4.05	4.9744053
2w4x	4.85	3.4578485
2wca	5.6	5.868435
2xj7	6.66	4.430962
2vvn	7.3	4.7252007
3aru	3.22	2.9890018
3arv	5.64	6.2915993
3ary	6.0	4.688672
3arq	6.4	6.104563
3arp	7.15	5.9432926
4ih5	4.11	5.86559
4ih7	5.24	4.8874426
3cj4	6.51	4.39929
4eo8	8.15	8.679686
3gnw	9.1	7.462558
1gpk	5.37	4.9978776
1gpn	6.48	7.261464
1h23	8.35	8.34417
1h22	9.1	6.706147
1e66	9.89	6.9430075
3f3a	4.19	4.5466
3f3c	6.02	4.2795405
4mme	6.5	5.6943936
3f3d	7.16	4.834203
3f3e	7.7	6.0093555
2wbg	4.45	3.8967621
2cbv	5.48	2.9841065
2j78	6.42	6.7185793
2j7h	7.19	5.5398664
2cet	8.02	4.869922
3udh	2.85	3.1688805
3rsx	4.41	8.47852
4djv	6.72	5.7526402
2vkm	8.74	9.73741
4gid	10.77	9.380337
4jfs	5.27	4.6731205
4j28	5.7	5.202359
2wvt	6.12	4.3881073
2xii	7.2	4.3475466
4pcs	7.85	3.9587927
3rr4	4.55	6.018683
1s38	5.15	6.4092965
1r5y	6.46	7.2070575
3gc5	7.26	7.555112
3ge7	8.7	8.360929
4dli	5.62	5.47402
2zb1	6.32	7.37088
4f9w	6.94	8.081148
3e92	8.0	8.071405
3e93	8.85	7.761958
4owm	2.96	4.5151076
3twp	3.92	5.5911517
3r88	4.82	3.6530008
4gkm	5.17	6.5403967
3qqs	5.82	4.086646
3gv9	2.12	2.8527412
3gr2	2.52	3.796637
4kz6	3.1	4.6882396
4jxs	4.74	6.6890693
2r9w	5.1	4.370392
2hb1	3.8	5.654319
1bzc	4.92	6.3500233
2qbr	6.33	7.3668056
2qbq	7.44	5.124723
2qbp	8.4	7.3912735
1q8t	4.76	5.832041
1ydr	5.52	5.307988
1q8u	5.96	6.609763
1ydt	7.32	6.4038267
3ag9	8.05	6.2074537
3fcq	2.77	2.9413786
1z9g	5.64	4.430677
1qf1	7.32	4.3168173
5tmn	8.04	4.988549
4tmn	10.17	6.530941
4ddk	2.29	3.7711997
4ddh	3.32	3.4914885
3ivg	4.3	9.591238
3coz	5.57	5.4687595
3coy	6.02	4.540068
3pxf	4.43	4.666567
4eor	6.3	7.98729
2xnb	6.83	7.1404157
1pxn	7.15	7.067459
2fvd	8.52	6.8658967
4k77	6.63	1.4580297
4e5w	7.66	5.896309
4ivb	8.72	6.929405
4ivd	9.52	7.05698
4ivc	10.0	8.280283
4f09	6.7	6.404476
4gfm	7.22	5.6358814
4hge	7.92	7.5998697
4e6q	8.36	6.2906756
4jia	9.22	8.271317
2brb	4.86	5.9504523
2br1	5.14	5.135661
3jvr	5.72	4.21797
3jvs	6.54	4.7952213
1nvq	8.25	6.5481234
3acw	4.76	5.5612526
4ea2	6.44	4.042946
2zcr	6.87	7.022361
2zy1	7.4	5.241254
2zcq	8.82	4.00608
1bcu	3.28	4.2525845
3bv9	5.36	6.768029
1oyt	7.24	6.2517776
2zda	8.4	6.5177755
3utu	10.92	9.083134
3u9q	4.38	3.9432688
2yfe	6.63	5.4498444
3fur	8.0	7.0519495
3b1m	8.48	5.8947964
2p4y	9.0	7.5621624
3uo4	6.52	8.452509
3up2	7.4	6.016902
3e5a	8.23	5.688992
2wtv	8.74	9.087234
3myg	10.7	6.9674835
3kgp	2.57	3.2294345
1c5z	4.01	5.2432165
1o5b	5.77	7.787021
1owh	7.4	7.1513844
1sqa	9.21	8.847808
4jsz	2.3	6.601635
3kwa	4.08	3.6300225
2weg	6.5	6.5915756
3ryj	7.8	8.408043
3dd0	9.0	9.26264
2xdl	3.1	5.6703997
3b27	5.16	7.453718
1yc1	6.17	8.977939
3rlr	7.52	8.126528
2yki	9.46	8.966299
1z95	7.12	8.674759
3b68	8.4	6.5085535
3b5r	8.77	9.291756
3b65	9.27	8.516485
3g0w	9.52	7.910486
4u4s	2.92	3.9617872
1p1q	4.89	7.143013
1syi	5.44	7.1953125
1p1n	6.8	3.3259833
2al5	8.4	6.824184
3g2z	2.36	4.5240703
3g31	2.89	3.2871165
4de2	4.12	7.4987307
4de3	5.52	7.9316225
4de1	5.96	5.6945305
1vso	4.72	4.3843746
4dld	5.82	5.2472944
3gbb	6.9	6.8844366
3fv2	8.11	6.2573323
3fv1	9.3	7.308591
4mgd	4.69	6.2750845
2qe4	7.96	7.0846243
1qkt	9.04	7.018644
2pog	9.54	7.053833
2p15	10.3	7.481203
2y5h	5.79	6.4042287
1lpg	7.09	9.648479
2xbv	8.43	6.650185
1z6e	9.72	10.92251
1mq6	11.15	4.306004
1nc3	5.0	8.356197
1nc1	6.12	8.589434
1y6r	10.11	9.847097
4f2w	11.3	9.897329
4f3c	11.82	10.778681
1uto	2.27	2.369469
4abg	3.57	6.7313075
3gy4	5.1	4.9789343
1k1i	6.58	6.4953885
1o3f	7.96	6.8176026
2yge	5.06	2.163148
2fxs	6.06	6.3945947
2iwx	6.68	8.140325
2wer	7.05	5.5108805
2vw5	8.52	6.831108
4kzq	6.1	6.3971586
4kzu	6.5	8.240918
4j21	7.41	8.022753
4j3l	7.8	7.807354
3kr8	8.1	6.6853595
2ymd	3.16	5.154909
2wnc	6.32	5.3399224
2xys	7.42	7.0557413
2wn9	8.52	6.5445886
2x00	11.33	8.3315
3ozt	4.13	5.2506533
3ozs	5.33	6.93437
3oe5	6.88	7.123432
3oe4	7.47	5.9507174
3nw9	9.0	7.349024
3ao4	2.07	0.7205013
3zt2	2.84	2.9805274
3zsx	3.28	2.1731868
4cig	3.67	5.849473
3zso	5.12	4.9902096
3n7a	3.7	4.4947987
4ciw	4.82	5.267867
3n86	5.64	5.4586873
3n76	6.85	7.0100036
2xb8	7.59	5.453825
4bkt	3.62	2.9268937
4w9c	4.65	3.7689662
4w9l	5.02	3.733959
4w9i	5.96	3.817511
4w9h	6.73	4.548436
3nq9	4.03	3.8783498
3ueu	5.24	3.8920302
3uev	5.89	3.6681905
3uew	6.31	5.1068707
3uex	6.92	4.2328634
3lka	2.82	5.950945
3ehy	5.85	6.961668
3tsk	7.17	7.6587896
3nx7	8.1	5.7954435
4gr0	9.55	5.96509
3dxg	2.4	2.9256916
3d6q	3.76	2.5639408
1w4o	5.22	2.7484405
1o0h	5.92	5.8753605
1u1b	7.8	6.727235
