# Supplementary material for: An electron-density point-cloud framework for robust protein-ligand interaction prediction
Source: Nat Commun. 2026 Jun 11;17:7424. doi: 10.1038/s41467-026-74196-5 (PMC13408660; doi:10.1038/s41467-026-74196-5)
Supplement: Supplementary file 5 — Source Data [file 41467_2026_74196_MOESM5_ESM.zip › Source Data_rev/figure4/g/distortion_with_csv/intra_ligand_rewire_0.20/test2019.csv]

key	true	pred
4nxr	4.34	5.5836234
5es1	8.34	7.5569744
6aom	6.2	6.462338
6eeo	6.43	6.9178543
5w7i	4.95	2.4236383
5fe9	4.68	5.256172
6bdy	5.69	7.30478
6d6t	8.21	6.193337
4z16	8.32	6.7669573
5j1x	5.52	2.0922751
5m4k	5.66	9.645362
5l8c	7.0	5.702526
5aqo	2.85	3.14042
5aqu	2.98	4.4172115
5ixf	5.52	9.369806
5mts	7.15	8.506778
5i2r	7.72	7.708338
5fap	8.0	6.5047455
5t7s	4.1	3.320689
5x62	6.42	7.030571
5hbs	7.73	5.5885153
5dhp	3.85	5.173277
6fap	2.15	3.783822
4z5w	5.81	4.6177025
5mlj	8.85	3.6247134
6dge	6.72	3.3367803
5ho8	5.96	6.476834
5os8	3.98	5.004962
6dh5	11.3	10.728661
6g38	6.62	6.7718434
6guh	7.59	7.0584297
5cqx	5.33	4.737502
4xg7	7.49	7.0683846
6ap7	5.34	6.7597637
5yji	5.3	4.9629235
5itp	5.0	5.5662184
5vil	8.82	8.871532
5ofv	1.58	4.049428
6cd8	4.71	3.942165
5o1h	4.85	2.6793141
5ni5	8.05	8.103019
5npf	4.24	3.351951
6fa5	6.75	6.28454
5nra	6.91	10.518029
5lcj	6.64	6.443533
5ml3	9.69	8.334681
5fut	6.45	6.176274
6ecz	6.57	6.6345086
5k03	4.74	5.33891
6cho	6.78	6.250451
6hf5	5.17	4.9791045
5elw	7.85	5.8024282
5tg7	4.53	4.0690937
5m4f	7.89	5.301841
6b7d	4.28	4.2293367
5x79	4.92	6.0089645
5nze	6.39	6.73027
5sz0	9.1	7.7245207
5d6e	4.3	8.201625
5trs	8.0	6.730631
5ipj	8.89	7.8045735
5g43	3.7	4.6122212
5h63	5.92	3.0265737
6eol	7.43	5.1726
5uv5	7.7	6.927553
5om2	4.06	6.6004696
5faq	5.28	8.502876
5ezx	7.06	5.7294416
5z4h	3.02	6.117196
5u13	5.41	5.5637145
5hvs	7.15	6.7794414
5l7g	7.8	7.4942484
5j7q	4.58	5.962247
5j5d	4.68	-0.42767274
5fue	6.33	4.1995535
5unj	6.62	3.221439
5unh	9.46	8.978291
5kbh	6.26	4.1921835
6axp	5.07	4.8148813
6eiq	6.42	6.3433886
5ey9	5.41	5.6742163
5icv	5.62	6.0280857
5t9u	7.6	7.166791
5t6g	5.96	6.8579607
5n24	8.92	6.8405704
5xxk	8.2	6.5755787
5ekh	5.95	7.060662
5n3y	5.03	5.227131
6f29	5.49	9.089429
4zsj	5.64	5.411613
6gzh	8.27	7.0376306
6hmg	4.94	4.123412
5duf	5.74	5.413205
5ofi	4.2	4.5617046
5nhh	8.95	7.2681103
5ylv	6.82	5.669376
5kez	8.15	5.398247
5ntp	9.15	6.9695826
5nfh	7.74	7.8424706
5x5o	8.3	9.33519
5h1e	7.54	0.9540261
5ti3	4.36	5.210827
6bec	4.01	8.423758
5myn	4.52	7.589428
5u4d	6.33	7.9033937
5nzf	4.03	5.451282
6epz	7.14	4.5225644
5os7	3.69	5.9807415
5vij	7.61	5.253517
5myv	7.51	6.283462
5dh5	9.64	8.297493
6ghj	2.16	3.8179913
5gmj	5.08	4.5261154
6fhu	2.64	3.008615
4ufu	8.0	7.1840353
5wf6	7.83	7.469161
6h7b	7.48	2.0722537
5xw6	4.91	7.315452
5kly	7.21	6.024534
5yz7	4.75	5.313743
5hor	8.22	6.734534
6b1y	7.4	4.074993
5lpj	5.0	4.703705
6hly	7.33	3.2961657
5vkm	3.55	4.706512
5yqw	7.51	4.0337315
5f1x	6.11	7.6469064
4zyu	5.97	6.883798
6gh9	4.48	7.6539216
5f27	4.0	6.8761544
5e3d	4.02	4.4516835
5fow	4.03	4.7651834
5jo0	7.3	5.722722
5hkm	7.89	7.7437377
5ekx	2.03	3.5559425
5v1d	6.7	4.6806517
5a7j	5.2	4.2841477
5wvd	7.68	4.000441
5m0d	6.09	7.2859077
6fnt	4.68	4.748417
5v8q	8.44	6.7268877
4zx9	7.39	6.3207016
5axi	3.92	4.8015966
5tho	7.64	4.4466524
5tdi	9.74	10.709352
5eyz	6.0	2.4700441
5n1v	6.19	5.8204556
6few	5.85	6.678863
6iil	6.17	9.482544
5x9p	6.89	2.9983819
5aqf	3.78	4.0962257
5wqc	8.96	6.253656
5hn9	4.3	3.341283
5u69	6.22	7.323533
6iik	4.91	8.659739
5j7s	7.3	6.28894
5mwp	7.5	6.6095705
6eji	3.52	2.2659297
5sz4	9.7	7.2177567
5nyh	7.73	8.011014
5jsj	5.4	7.05645
5o4z	6.07	5.835098
5f1v	6.85	5.0731573
5ye9	6.45	7.154824
5t70	3.99	4.554376
5umw	4.23	5.709765
6ami	4.52	6.8910513
5ksv	5.22	1.2595494
6aol	6.27	6.888259
5iaw	4.81	0.7824693
5w10	6.62	6.866354
6h7j	8.62	6.000918
5mwy	7.0	6.679139
5oxm	1.3	3.0410724
5eiw	2.05	4.888755
5qah	3.84	4.586337
5m4c	7.4	5.822939
5t9w	5.59	7.6224275
5fpk	3.55	5.616752
5q10	5.2	7.9867287
5h1u	3.51	4.619794
5hva	7.07	3.9654438
5j19	6.6	5.5753355
5e8a	7.47	1.7656447
5fdg	6.37	5.0154066
6g8n	5.84	6.99139
5tg6	4.55	4.1934752
5hyx	6.55	10.180368
6fuh	3.77	5.8511705
5mo2	3.84	1.4325902
5g17	6.7	5.7690763
5hk9	6.54	6.7932606
5lwd	6.24	2.9974113
5ztn	8.3	8.170029
5wfc	4.9	6.023262
5kpm	7.82	6.9501038
5ty8	5.46	0.4367621
6am8	4.89	5.165066
5nw1	6.6	4.01128
5vex	4.63	7.531813
5u9d	9.26	7.9497075
5jmp	7.17	4.3939285
5lgq	7.05	3.8152435
5tkd	8.15	7.58253
5a4t	5.89	5.536828
5kls	6.71	3.2505822
5d3j	5.24	5.6098113
5i24	7.42	3.9967363
5j82	6.0	8.361256
5ioz	4.96	4.9606333
6e2n	7.9	9.025152
6f8w	4.64	6.305708
4ui7	7.36	7.4823422
5jr2	7.57	2.4280481
6gmd	3.69	5.601468
6bw5	8.25	5.62183
5w6o	6.28	9.985065
5ecv	6.77	6.3663583
5vl2	8.42	6.278009
5ouh	5.67	3.5937734
5f2r	4.28	5.5504866
5x13	5.21	1.998441
5jog	8.24	6.481859
5uf0	3.8	4.9858823
5mqy	7.11	5.9151583
5h13	4.94	7.0578327
5nar	6.3	6.707574
5g1n	7.77	5.2606926
5d26	6.09	6.070738
6cks	7.82	7.1255336
5n53	2.55	4.384177
5l9g	7.7	6.2796164
5llo	9.4	7.7426696
6eqw	10.65	8.110741
5iw0	7.22	7.1391664
5t2i	8.7	8.113774
5eol	9.52	7.4483213
5q1f	7.14	7.7825155
5vlp	6.08	3.6399837
5mme	5.85	2.8860254
6biz	6.57	-0.19894347
5uex	8.82	6.0886097
5fho	6.67	8.309794
6bny	6.4	6.609681
5ho6	6.69	8.333357
5jc1	6.82	5.5317545
5zia	6.52	6.224106
6e99	6.0	6.209074
5eq0	5.92	5.7901363
5f1h	7.85	7.672591
5y8z	6.21	5.362262
5icp	8.42	7.8001347
4ydf	5.1	8.478299
5ewy	4.3	4.664218
5gmp	9.1	6.073183
6dud	6.59	7.612461
6d6u	8.21	4.6098766
5hz8	6.4	5.049158
5eie	7.64	4.5520525
5t8o	6.51	4.441107
5tr6	8.49	7.363419
5vja	6.59	6.497809
4muk	6.6	4.6918035
6fim	5.85	7.2354193
5i3v	7.8	7.8698587
6eqv	6.62	6.407901
6dh1	10.58	9.275486
6h5w	10.8	3.4302673
6b1x	7.4	6.5420256
6emh	6.08	5.9560165
5f3c	6.05	7.5885544
5nkk	5.0	5.6570125
5ywy	7.23	6.469833
5v8p	4.99	5.5690374
5kbg	6.11	3.5374308
5j4n	4.25	3.940634
5tuo	6.49	4.823843
5qc4	6.82	5.915141
5mft	7.47	4.512236
6ap8	5.1	6.2916636
6e0q	8.1	5.9394693
5ody	8.4	4.5773945
5t1k	6.28	6.7911906
5uc4	6.46	6.0789766
5qck	7.64	7.986039
6hjk	7.6	8.191344
5i8g	7.52	5.520357
6c0s	7.05	2.3726513
5vc5	7.96	8.845615
5jf6	7.21	5.567073
5epp	4.16	4.6116304
5y7w	7.7	6.2294817
6f5u	3.54	4.4867992
5k4x	6.42	3.6301818
5xvg	8.05	8.310716
5nzq	2.03	4.4884596
5czm	8.32	9.661293
5mge	4.06	5.290035
6gg5	3.65	6.03397
5up0	6.34	7.8113766
4rqi	4.91	4.0631285
5y3n	7.1	9.3039875
5fpp	4.0	3.2657905
5idn	8.59	6.5921926
6f6d	4.1	5.499927
5t6p	6.06	5.1190615
5fbe	4.85	4.9241743
5cin	7.74	6.0255904
5mxq	5.72	3.752059
5nn4	1.94	3.6206324
5iu7	8.96	8.039019
5up3	7.9	7.3419757
5o0b	4.18	4.08708
5jqb	2.22	4.997737
5mja	6.66	6.4987392
6eqp	5.96	4.145065
5ev8	5.22	6.9845934
5qab	3.65	4.2982807
5jf4	7.19	5.365882
5o48	4.7	5.3695436
5k0t	5.78	7.8035445
5i7y	7.28	6.718356
5tzx	7.28	9.084732
5heb	6.1	7.082715
5f5i	6.02	5.189662
5vgo	8.7	7.0450583
5h7h	3.77	3.521382
5mnn	3.84	2.394351
5zag	6.97	6.1032324
5ekj	6.0	5.798068
5ul5	6.97	6.314638
5iua	8.82	8.026864
5za8	6.29	8.211104
5ut0	5.88	6.200981
5vdo	3.3	6.1114597
5gic	6.48	6.3440924
5knu	5.55	4.6165442
5g5f	5.28	3.1564798
5h8e	11.2	6.3751106
5lyn	5.04	3.042266
5fsb	2.22	2.603456
6au9	5.96	6.081518
5yof	5.82	5.170368
4zsh	7.05	6.728369
6f90	6.0	4.0204687
5wyx	6.66	9.157649
5gjd	7.92	6.795068
5olk	6.0	3.0796454
5e89	7.85	3.0976067
3x1k	3.59	5.7035427
5em3	3.7	4.5587645
5ko5	4.57	3.1844087
6dvn	7.85	2.5985706
5oq7	6.49	7.7399344
5njx	4.15	3.697237
5tg2	5.49	6.2896504
5eoc	7.52	10.397379
5lck	8.1	5.968224
5i7x	7.28	7.379795
5yzc	5.52	7.8988295
5hbn	4.89	3.9470403
5jq9	4.65	5.3958993
6cnj	8.11	9.408783
6f8b	5.21	5.0900126
5or9	4.06	5.0246744
6e9a	11.92	9.362248
5ek9	7.33	5.332576
5ml0	6.3	4.0890875
5wb6	10.7	6.4713936
6agg	4.07	3.0537248
6b7c	5.14	5.0686464
5y9l	5.72	6.866544
5epl	7.03	5.3890295
6cq4	4.85	6.550602
5wuu	6.09	5.683714
4zyv	7.66	6.2747774
6gw1	5.14	4.9057026
5kxi	7.74	5.7790155
5mxf	3.59	2.3338215
5qad	3.77	3.4496229
6fmp	5.64	5.5258665
5o9o	4.89	5.456832
5jjs	7.32	6.7004433
5i40	4.86	3.8151128
5h5s	5.09	5.8068895
6dq4	4.92	10.016949
5un9	7.68	5.1983285
5ia1	6.28	7.4545145
6dk1	7.65	5.772052
6ay3	8.02	5.7383513
6fii	8.02	3.316074
5j2x	7.74	7.8613844
6gr7	5.5	5.310937
5law	7.1	6.4129443
6fbv	6.52	7.8550406
5aac	8.89	8.320309
6bin	6.34	0.6802954
6b8y	9.66	7.7076154
5xup	5.25	3.3402948
5l4f	5.89	5.1899095
5lud	3.61	5.736686
6ma5	8.1	6.12156
5ujv	3.6	4.7211795
5i38	3.42	4.2330775
5t9z	7.19	8.127439
5urm	5.28	2.069484
4uja	9.05	5.2699614
5nud	7.49	6.3879433
5dyt	7.6	6.8753767
6ba7	8.15	7.1063237
5wbk	6.03	2.8546374
5d7a	7.68	7.3314137
5fwj	7.89	4.7326665
5khk	6.39	6.1006765
5i9x	7.52	8.268215
5j8z	8.3	8.154856
4qna	4.64	4.2925067
6bjo	6.29	7.376752
6ay5	7.16	4.2059126
5hv1	4.1	6.2338324
5m57	4.92	6.804059
6bsl	9.0	8.6416
4yxo	7.04	5.8132486
5e88	7.19	7.871318
6guk	6.15	6.8708367
5n8t	5.74	6.9980707
5owl	5.92	6.1232815
5org	8.4	4.793456
5ovv	4.48	5.483197
5ugc	7.89	6.8922777
5lwm	8.87	7.258416
2n06	4.92	5.7171283
6bq0	7.34	6.465507
5c4k	4.56	6.0170975
5aqv	3.43	5.6266007
6df4	7.64	6.5141706
5g2b	7.0	8.257017
5za9	6.74	7.2232933
5maj	7.46	8.043001
5nxg	8.55	7.4576597
6afl	7.0	5.2529135
6ey8	5.81	5.892537
5mhp	7.82	8.436443
4zyw	7.17	8.377869
6gf9	6.39	5.1825314
5wfm	6.52	5.8292007
5qaq	3.54	4.257305
6g9h	8.4	7.2143483
5dtt	3.51	2.7817297
5kbf	8.92	8.718624
5vd3	5.55	5.7809935
5zwh	8.72	6.868888
5xyf	5.98	3.348816
5c2o	4.55	1.9640234
5k0m	8.82	6.018921
5t66	8.43	0.9227594
5vdk	7.57	7.608135
5ldm	3.86	5.737977
6ge0	8.68	7.0943937
5j3l	4.8	7.0794315
5j41	3.7	5.190104
6gg4	3.69	4.358099
6b98	4.65	5.2961082
5k8v	6.34	5.2244997
6bmv	4.68	9.120428
5ad1	7.24	-0.6210581
5otr	4.92	5.6716986
5yg2	6.89	6.7066307
6b1f	8.72	8.452206
6gxa	4.22	5.9549556
5wcm	4.0	5.726938
5idp	7.35	6.069816
5ks7	5.32	7.15545
5lhg	5.6	6.3587227
6afa	5.49	3.8339844
5ws3	8.96	5.810627
5luu	5.06	4.684734
6b5i	5.96	12.7495165
5ni7	7.7	9.619867
5t6z	4.21	4.652296
6hvh	7.33	7.351659
5hna	4.23	5.8228188
5mxo	5.27	5.9473968
5u4f	6.33	7.7369356
6gl3	7.96	9.340504
5dva	3.55	4.305293
5otc	4.71	3.478076
5n8v	6.68	6.7806454
6cea	3.14	3.8484952
5wa1	4.17	-2.4403229
6afh	6.12	4.504358
5tca	7.72	5.306742
2rvn	6.77	4.824224
4yxu	7.24	8.74861
5w7x	4.1	1.3500737
5wre	6.41	5.4021873
6duf	8.14	6.525923
5w1w	5.52	4.6043425
5mi7	7.11	5.239106
5eqy	8.0	5.933652
5i8p	6.73	9.121584
5gof	4.05	5.8676023
5j9x	7.77	8.223295
5lws	3.94	10.493313
6evm	2.82	2.7046247
6ftn	6.7	7.598996
5o58	6.72	5.7217426
6f92	6.4	4.927682
5cuq	5.92	4.673963
5tkb	7.89	9.239353
6hdq	7.0	6.4694433
5gvn	7.05	7.0274367
5d47	7.0	6.1961765
5os3	2.43	3.9472413
4zsg	5.0	3.9005523
5n9r	5.59	7.020277
5t90	6.68	3.8303432
6afr	7.15	3.4441857
6aff	5.41	1.8712407
5gr9	7.48	3.3217592
5jim	3.99	6.478983
6beb	3.61	7.7442937
6alz	10.42	4.1902432
5lvr	3.6	6.149048
5ocj	4.82	4.439598
5nne	4.71	0.61466825
5ggp	3.3	3.1909058
5ekm	6.32	9.744854
4xhe	10.3	8.95122
5un1	5.8	3.6168177
5mz8	2.31	2.5224628
5q1e	6.92	7.8444834
5eym	7.6	8.047656
5tci	6.88	6.789839
5nkh	7.59	7.529505
5xjm	9.37	2.820377
5lx6	5.72	5.2470636
5jbi	6.92	5.0988345
5vr8	6.87	3.5467737
2ndf	4.23	-0.7283926
5vcw	5.96	7.646431
5ng9	6.72	5.343466
5t2d	9.1	8.031919
5t2g	8.1	7.7783513
6esj	5.68	6.0185
5fls	3.04	4.7948866
5ldo	3.75	4.172276
5a0c	9.27	7.341361
6g2l	7.17	9.483462
6fav	5.33	4.836191
6fuj	4.3	7.346655
5vqs	5.7	8.415388
5km5	6.92	5.7065806
5mrd	4.44	5.6462603
5n16	5.3	4.8807917
5yc2	4.94	5.2656164
5ett	6.23	9.174155
5yg3	7.85	5.2094555
5cpr	7.56	7.9513273
6c6o	8.3	3.025255
5kma	4.71	4.663987
5u51	4.92	4.198329
5wei	5.7	4.017405
5jcj	4.42	5.712348
5eak	9.3	5.816268
5swf	6.26	5.325883
5mqv	8.1	7.807764
6czd	3.85	5.0528183
5em9	5.57	4.0852623
6g4m	6.6	6.57522
5g1a	6.57	8.868776
5eec	7.1	5.4079905
5ix0	6.28	9.174352
5y93	5.64	4.943148
6fhk	7.51	11.570145
5mw6	4.73	5.3492813
5khi	6.77	7.261963
5i59	6.95	7.919685
5to8	8.51	7.7873716
6eqs	6.43	9.023804
5mxr	5.21	3.6470706
5l2n	5.55	3.5555959
5i7u	8.77	7.385123
5egu	5.85	7.610933
4wz6	5.6	7.3104725
5zkc	8.19	3.2633748
5in9	6.36	6.9460545
5t8e	9.14	7.4261165
5aqq	3.1	2.668933
5o0j	4.77	6.3542128
5e6o	4.11	4.45207
4zki	2.92	5.574733
5oug	2.77	3.055045
5owh	5.92	7.6455145
5gg4	5.82	3.4127913
5myd	4.86	5.00778
4tvj	7.91	6.7760963
5fun	7.59	7.028245
5vcy	6.57	9.107175
5aeh	7.43	7.698514
5nhp	7.64	8.978262
6ccs	3.64	4.44655
6bfw	6.66	4.290674
6bbs	9.89	6.1484494
5ngu	7.44	10.888274
5qbv	6.37	8.988741
5kr0	9.15	7.736824
5exx	5.39	5.860111
6guf	6.65	7.150734
5mmn	6.7	8.469678
5mgm	3.3	3.8297806
5jer	3.7	4.747754
5b2d	4.25	1.7924224
5kh3	4.22	7.169676
6ceh	7.44	7.40199
6f6s	2.89	2.4120436
5u0w	4.24	3.9553208
5mys	4.3	7.541237
5jiy	6.27	4.8643403
5wbq	5.83	6.7765083
5eps	4.42	6.410361
6ayh	5.57	3.1192853
6fdu	3.69	6.9473658
5l6o	8.22	5.0741253
5lle	10.22	7.057003
6fob	7.63	2.9092016
5jnn	5.35	5.2425327
5fnc	4.11	6.1268854
5xg4	5.15	4.2739544
5qai	3.82	4.902486
5xmx	7.24	5.123712
6g3v	6.04	7.257784
5aqh	2.46	3.1519651
6eo9	6.8	6.4090567
5a8y	9.77	8.32288
6m9d	7.35	13.473728
6gjm	3.58	3.9646792
6mxe	4.26	3.7129188
5l4j	4.28	5.4274435
6ggv	7.54	2.6476555
5ggn	3.66	3.5117698
5zwf	8.74	3.382465
6euz	4.18	7.796638
6bkx	6.39	6.721039
5tef	5.4	3.0355096
5f4u	7.02	8.315018
4yk0	3.74	4.2200847
5vqv	6.4	6.859787
5yyb	6.56	3.449501
5lz7	6.28	5.9275827
5tzf	5.8	5.800017
5qaz	3.4	3.1813755
6bnl	6.96	1.0291154
5ovr	4.57	7.357041
5hcl	2.22	2.5924761
5v9p	6.14	7.6209345
6h34	9.3	6.686265
5hey	5.66	3.6932585
5f3z	4.54	4.4405594
5ioy	5.22	6.426384
6f3b	6.56	7.097288
5yu9	6.74	6.9558325
5uv1	5.62	4.215534
6b16	7.49	6.716037
5fh8	6.77	4.9549685
5enh	3.72	4.373077
5mpz	4.07	4.068973
6hvi	6.42	6.124476
5fq9	6.48	5.0532975
5l6i	4.35	5.005007
5mym	5.41	7.52069
6b5r	8.77	5.0717163
6bij	6.05	0.4920563
5kau	6.52	4.781037
4odq	4.47	4.4144883
6f22	8.7	5.615945
5k0j	7.12	6.6529183
5zla	4.3	3.5772836
5q1h	5.1	5.127269
5nz4	6.28	4.9717155
5mkj	4.31	7.2581034
5ulg	6.72	5.7951007
5yjm	7.68	6.2932887
6grp	5.48	6.622307
6cfd	7.86	6.9710727
5tzo	5.23	2.5540063
5d4a	5.85	5.999793
5mlw	5.03	5.3901935
5nrf	6.79	8.949358
5l8a	4.91	6.577822
4zy0	8.04	5.0181055
5j7g	7.24	6.95171
4xek	5.66	2.4263926
5jf2	7.89	5.363036
6h1h	6.17	5.920128
5gvp	6.78	4.4802175
5u4e	6.35	6.490512
6bu1	7.22	5.6664796
5ou1	6.07	5.005972
5qak	3.66	4.2337737
5dxu	8.4	7.4316273
6q3q	4.45	1.2531294
5d3p	5.13	6.0454435
5bpp	4.8	6.8515396
5q14	7.68	6.8853216
5mzg	6.86	8.235006
5vew	5.15	5.374284
5vll	6.37	5.6139193
5ul6	8.22	6.6284103
5joh	5.96	7.5805593
5k0x	8.36	7.8451004
5jv0	5.96	6.403171
5qb3	4.31	4.7452416
5ml8	8.1	7.33471
5i4v	8.52	8.136433
5vt1	4.3	5.24435
5qa8	3.77	3.749805
5qb2	4.15	5.6099863
5ema	5.23	4.2355785
5dh4	7.24	7.2192745
5er4	2.76	4.30466
5c4l	5.64	4.5448236
6fui	4.46	6.6292214
5k0c	5.96	6.758651
6g15	5.37	8.521301
5aqg	4.51	4.8690605
4xk9	9.07	9.465059
5wo4	10.0	8.381286
6eij	5.77	4.881981
4uc5	5.48	5.0328865
5vcv	6.82	7.002473
5ar0	6.14	5.2781982
5myx	8.16	9.059907
5svk	8.48	4.7673798
5w88	4.52	5.6158934
4ui5	6.78	7.5605326
6gjj	3.7	3.2812624
5di1	7.68	7.197191
6min	3.91	1.8435204
6g5j	6.7	6.4836974
5aa8	8.07	9.208354
5jha	5.9	7.985303
6gzm	8.26	7.815726
4r5w	7.13	6.1841583
5k4z	6.15	5.241928
5loh	5.04	6.809103
5ivc	5.92	7.3319616
5wzu	7.0	8.907482
5a7i	5.26	7.1978426
5j79	8.52	7.0077047
6g97	8.38	7.232373
5ick	5.01	1.5035491
5ab1	5.42	8.509144
6cw4	2.82	7.5737286
5cuu	4.37	5.1553164
4w9x	7.4	6.8169646
5aei	8.96	1.4652953
5exl	8.43	5.4050646
4zt3	8.0	8.631981
6cq0	4.46	7.274597
5nvz	6.77	4.177352
5d3c	10.4	11.283181
5n31	5.79	5.1334653
5chk	5.39	5.1390457
6b97	6.63	6.1560197
5vo6	9.05	7.842222
5lso	5.85	6.8465223
5w7u	8.05	8.567598
5vb9	5.89	6.798099
5f25	5.04	5.6421576
5j32	5.08	3.937098
5td7	5.77	10.305104
6fmj	6.12	3.0523076
5uyu	9.51	9.4489
5w0i	8.85	5.097289
5uey	8.29	4.78326
5fb1	5.92	1.912648
6ehh	7.49	6.615608
5f5b	3.95	6.6468153
5hx8	10.0	5.2118216
6dlx	3.32	4.1704683
5wxf	4.48	8.102669
5f2p	4.43	5.993405
6fut	4.7	5.026787
5vsc	6.29	6.612734
5er5	3.67	6.5427933
5qae	3.62	2.9309003
5trj	5.92	5.5160294
4y24	6.66	4.382163
5eel	6.08	5.912659
6ezi	5.31	4.6010103
5f1u	6.4	6.9819336
5vo1	8.15	5.5716953
5u0z	6.19	4.2286854
5aqn	2.77	3.7898846
6dh7	9.88	9.105282
5h85	4.7	4.9852533
5g60	6.52	4.558633
6elo	6.29	8.533956
6f4n	5.22	5.2317505
5u0e	5.11	4.7950296
5fb0	5.47	5.1917286
4znx	6.62	3.1925967
5tqf	8.3	14.408894
6ayq	8.19	8.957506
5yyz	4.18	4.6206646
6ek3	6.48	7.3306503
4yjl	5.96	6.2641993
5gjg	6.21	8.165474
5m0m	8.22	7.751763
5zh3	4.67	6.2301106
5cqt	6.91	5.453784
5e73	4.64	6.320094
5t18	9.3	7.080332
5i86	6.28	6.120136
5lgt	6.51	5.385491
5odx	6.71	8.740386
5nib	7.72	8.277816
5u2j	5.92	5.254661
6g6w	9.7	8.486462
5nu1	9.0	5.965829
5kgx	4.8	5.3115635
5k8o	5.96	0.955564
5xzr	5.49	6.010761
6cjy	7.64	6.181003
5u49	6.14	6.5642524
5toe	5.6	4.950171
5mra	8.0	5.4303417
6boy	5.74	4.634822
5yfs	4.86	3.8910334
5mnx	2.48	3.7618346
5xgl	6.88	5.51912
5h09	5.88	8.159933
5ehv	3.08	3.6414542
5q0n	8.06	7.018472
5d75	6.7	6.429161
5lt6	5.41	5.931202
5igm	7.38	5.4065466
5ny3	7.47	5.3971024
6cqt	9.64	3.826007
5mrb	6.33	6.5440054
6bu3	6.55	6.7136908
6f6u	4.8	4.8705287
6asu	5.21	6.4449663
5ml2	7.89	7.1921234
5x9o	5.3	2.0305955
5fng	2.96	2.4587703
5tuq	6.35	6.7220182
5v7i	7.18	5.0505676
4uw1	7.72	5.83972
5n0e	8.44	7.2786245
5fdz	5.17	6.705613
5eng	5.85	4.1592007
6hm2	7.33	4.5744615
5vqx	6.32	9.3128395
5nkd	7.59	7.806157
5h08	5.96	6.9962087
5jr6	4.69	2.1493287
5sz2	8.7	4.1555014
5qcn	8.22	8.0930195
5f74	5.12	5.4404035
6q6y	6.0	6.106145
5e7r	7.6	7.7240844
5mtv	4.11	3.8504736
5vpm	8.8	6.5818396
5xsu	6.74	8.068413
5twg	6.17	4.8494596
5k4i	8.51	7.796306
5qag	3.7	4.412891
4z8d	5.22	5.822872
5lz8	6.01	4.89318
5ybi	3.49	9.934206
5t4b	9.38	8.205963
6c0r	7.51	10.071439
5v1y	8.15	4.6163006
5aqj	2.68	2.6661136
5ee7	9.21	4.7154837
5n1y	3.22	4.3221145
5iez	7.64	8.273114
5bns	7.02	8.751133
5fsn	5.77	4.2056994
5mg2	7.77	5.7231817
5i29	7.82	5.7046003
5kde	3.89	3.5280077
6apv	6.96	7.5987062
5zkb	8.7	6.675839
5ei2	7.34	7.0301256
5nfa	5.25	3.3222232
5tq3	8.66	9.201641
5vih	7.49	5.579618
5iay	5.8	3.4047265
5qa4	3.77	3.9609346
6f6n	3.02	6.426812
5da3	7.1	8.324117
6gy1	6.3	7.797514
6gvz	6.4	3.683225
5fb7	7.89	4.221839
5ofw	2.8	4.0646143
5wf7	4.01	5.7736444
5i9z	8.05	6.9618363
6dj7	8.72	7.6756344
5q1a	8.02	6.8342996
5z7b	4.89	3.5012383
5g42	2.3	4.0950933
6chp	10.12	7.467668
4ybk	7.82	9.383888
5qcl	7.96	8.078476
6a6w	5.43	7.8021564
5fky	8.33	4.2398033
5ih2	5.76	3.4840944
5xmr	7.61	6.2001934
5jhd	4.52	4.6452494
5etk	5.82	5.888615
5vzu	5.57	1.6552863
5juz	5.52	4.626487
5npc	4.0	5.224533
5wac	7.42	7.02043
5fcz	4.2	4.8244762
5oq5	7.7	8.361595
6ft9	6.96	6.7523475
5oku	6.26	4.01923
6hm4	5.67	3.966344
5fl1	8.49	3.8528013
6c98	4.1	4.5271325
6dxg	4.85	5.9112444
6g2n	7.14	5.897049
5klr	7.72	2.8937087
5y94	6.79	4.344327
6bl2	7.39	7.9111156
6g0z	5.32	7.398044
6ft8	7.36	5.9083843
5cr7	3.1	6.1063848
6cze	4.03	6.367739
5n8e	5.33	5.393587
6dh4	11.3	9.558931
5ltn	5.27	5.54042
5x4o	4.06	1.9879019
5o1b	4.7	4.299966
6hjj	5.77	6.9652777
5t2p	5.72	4.814613
4w9w	7.48	6.6274652
5hff	6.3	5.436945
5dts	3.55	4.2034335
5fah	6.15	5.6376896
5uit	8.34	6.6131945
4zv1	5.24	4.720242
6fdt	4.3	1.6371381
6chm	3.7	4.101267
5th4	2.85	2.6371608
6fo8	7.74	4.260708
5zms	5.23	5.6576605
5fqs	7.36	6.5964994
5i2e	6.64	8.293791
5ets	5.91	6.664925
5e0h	5.62	2.155571
5h15	5.8	6.8889666
5oje	5.21	6.9683156
5uv2	4.4	4.3360343
6flg	7.52	10.158812
6df2	7.24	8.096103
5k0b	6.05	6.554549
4wn0	3.22	4.2104836
5emk	7.89	7.0965033
6h3k	7.96	6.7929254
5yjk	6.09	7.3779182
5lpl	4.92	5.138878
5kgn	9.03	7.443207
5yvx	5.89	4.1297903
2n1g	5.64	4.737132
5upf	8.6	9.198015
5id0	5.77	7.5170565
5ypo	7.1	5.252194
6fjm	6.24	3.931756
5u62	5.89	7.9576383
5l72	6.8	8.179539
5h5o	6.56	8.489179
4mul	6.21	8.036735
6dq5	5.19	6.017616
5mfr	4.3	2.9223452
5ime	8.34	7.306179
5w6e	8.04	7.496748
5qam	4.0	5.3471513
4zjc	8.96	6.23258
6f4w	5.53	6.377099
5u7k	8.15	8.750174
5t97	7.77	4.944456
6f20	4.31	5.2203426
6eya	7.48	4.0809007
5lgs	7.06	6.383698
5mjb	8.52	6.1617203
5t27	7.1	6.342414
4xtm	4.57	4.5860114
5laz	8.4	7.295047
5ye8	3.0	6.2696147
5dpx	4.46	7.563798
5jg1	8.72	9.857698
6d50	5.05	3.1931562
6eln	6.05	6.8096113
5edb	7.0	6.0108805
5ovc	5.96	5.6649437
5k4l	7.3	18.494675
5o1s	3.65	3.7064915
5j7b	8.3	7.317298
4ze6	2.48	3.25609
5vzy	8.49	6.282545
5ukk	6.21	6.2560263
5j8x	8.8	6.9538794
5a3x	6.1	5.8151083
5ijp	7.15	6.160811
5sy3	4.37	7.55307
5koq	9.24	8.244934
5h19	6.49	12.979011
5hx6	8.0	4.1944633
5muc	6.04	6.734614
6b2q	8.05	6.847745
5svy	6.13	5.0024157
4odl	6.95	1.8964952
5ugg	6.42	4.389633
5ufr	8.7	7.177928
5mgg	3.3	3.8784623
5db0	7.43	8.146441
5vlh	6.8	7.4720936
5csd	7.89	4.861111
5mw3	6.62	4.6888695
5vqt	5.74	8.30324
6djc	6.63	5.1335535
4zj8	9.26	6.067605
5eqp	5.4	5.29949
5v42	6.62	11.747211
5nf6	7.46	6.154025
5jrq	6.77	7.726741
5lne	4.76	2.6668243
5m6f	6.66	5.3932757
4wnm	7.59	5.112734
6e86	5.09	3.3129835
5b5g	5.25	6.5381575
5zt1	4.67	13.213764
6exi	5.05	4.706028
5nwb	7.8	6.798736
5mny	1.31	3.6897123
5xo2	4.03	3.146832
6csp	8.52	6.1321397
5w5u	7.19	6.242854
5g61	6.4	5.6631575
5n49	6.33	6.692101
6bhh	3.76	5.3348217
6f9g	5.7	5.4310474
6fa2	6.66	5.164691
6g4n	5.64	6.953974
6fr2	7.92	5.649606
5g5z	5.66	7.2075243
5zo7	9.0	6.353324
6bgx	6.33	7.5263586
5nxq	6.49	4.5447702
5oh9	3.86	0.6167216
5ukj	7.16	9.917
5v3x	6.59	7.012272
5m7u	8.1	6.4573812
5fnf	3.15	4.919739
5vds	3.3	2.9812458
5ufs	8.49	7.0060225
5gjf	6.59	6.504404
6ej4	6.8	5.2126884
6apz	6.82	5.1524024
5jhb	6.06	8.433629
5zwi	8.64	6.909971
5etl	4.64	5.5914083
5ur6	7.06	5.317888
5ful	4.74	5.640526
6e9w	6.55	7.810782
5uoo	8.85	4.9591103
5n87	9.25	5.215727
6esn	8.05	8.987379
5kr2	8.48	5.827457
5aip	2.82	7.5863237
4yh3	4.59	4.8128386
5sve	5.74	6.112215
5edl	8.35	7.466114
5may	6.48	6.7140307
6fzu	3.67	4.4025326
5mav	5.48	4.609557
6d5e	6.85	6.922702
5anv	9.3	7.041389
6htt	6.66	5.5351076
5my8	7.14	7.823716
6dnp	5.18	5.87395
5ndd	6.46	5.389971
5wbz	6.41	5.8817058
5w6t	7.57	5.985112
4j59	5.85	5.1544275
5e80	8.3	7.155512
4mue	6.7	6.2705307
4qmq	6.59	7.4590654
5dh3	7.42	8.977254
5jzi	4.8	4.5414047
5f32	4.94	8.996822
5wg9	5.59	5.6820593
6fyv	7.96	7.0757456
6apw	6.17	10.033785
5sz9	4.42	5.2251077
6b27	5.03	5.0907307
6b1o	8.51	5.7633295
6cdc	5.6	5.4851117
6dne	7.48	5.7832317
6cn6	8.3	7.6260366
6c7x	7.19	7.1397686
5fdp	6.51	6.8368874
6htz	6.74	5.584676
5nwg	6.18	7.648647
6msy	7.0	2.9308333
5yve	6.48	6.2312913
5huy	5.03	4.4189157
5iee	4.94	4.0664625
6hvj	7.55	7.4831066
5hdu	9.0	9.094533
5z68	5.89	14.05776
5l6h	6.62	3.462223
5l26	5.35	6.927058
5svi	5.17	7.701627
5n9n	9.39	7.040261
5qaw	3.4	5.2475376
4yyt	6.38	5.8460293
5cxi	6.55	7.1343746
5nt0	6.55	6.915596
5z9e	3.48	5.111304
5kyk	5.8	8.208742
5ye7	5.46	7.0094852
5vfm	3.82	3.148021
5q0z	5.85	7.34276
5c1x	5.75	5.725505
2mwy	6.82	7.4943404
5naw	7.3	4.848917
5evd	5.0	6.5970383
6mjf	5.16	6.781639
5vo2	6.81	6.19791
6hti	7.01	6.717256
5ux4	7.05	8.401606
5gu4	5.47	4.649769
6b3e	6.99	7.364355
5g1c	6.85	6.4569473
5v35	6.96	4.3276653
5lkr	5.48	6.1486406
5kpl	6.29	5.2648277
6cd9	4.42	2.8267243
6c5t	6.97	7.506675
6bl1	6.96	6.2136726
5oul	3.3	4.499019
6bgu	6.28	6.3278255
2n27	6.55	5.0792885
5om9	4.25	3.7399888
5yc3	4.85	6.4386587
5j5x	11.02	9.048921
6gfz	5.51	4.4193153
6dil	8.12	7.69007
5orr	3.77	5.462576
5vt4	4.35	2.5905678
6csq	6.39	6.4788976
6bfn	8.03	7.605378
6euw	7.77	8.127613
5ka3	4.59	5.055724
5m5q	7.05	6.405794
5gsw	5.94	7.6163845
5w4s	4.03	7.009057
6e8m	6.28	5.757351
5bqg	4.76	4.628109
5ji6	7.96	5.307329
5jsm	6.59	10.658077
5l98	3.31	5.246007
5im3	5.82	2.962953
5t4f	8.0	7.6999526
5wtt	6.6	2.6334774
6euv	8.62	4.8415627
5aaa	9.42	8.372412
6gih	4.36	7.7102213
5gs9	5.26	4.8802614
5j6a	7.77	6.8056593
5du4	5.25	4.570528
6mvu	2.89	3.852922
5kr1	9.49	9.682163
6gl8	8.61	5.403416
3egk	4.66	6.11028
5q0v	7.69	7.059181
5y5n	5.76	6.9750648
6fmk	4.67	4.711075
5uwk	8.64	9.935272
5duw	3.29	2.4443765
5h1t	3.8	3.732789
4j5d	5.96	5.2538238
5lc0	6.7	6.515251
5ia5	7.6	5.860195
5myl	5.0	7.363036
5wg7	4.7	5.7390294
6f1j	4.62	2.6361675
6g9j	8.39	7.765417
5yp5	4.6	7.4078355
5k5n	8.05	6.5488734
5a0a	7.7	8.561013
5hpm	7.13	7.4743624
2n0w	6.15	6.7275753
5tpg	7.85	4.4622593
5dxt	9.7	7.484602
5msb	7.46	7.7731075
5eb2	1.11	3.4735072
5eq1	4.68	4.2824826
5enf	3.57	3.212183
5j9f	7.23	5.6917753
5ef8	8.85	9.871931
4zyq	8.01	6.460931
6dvo	7.22	6.5919046
5y80	8.79	6.109539
5zo8	8.2	7.3455467
5eg4	7.68	5.2292233
5itd	6.58	9.967882
4yec	7.6	4.1754127
5ehe	8.32	7.9023
5ew9	11.0	8.084368
5ivn	8.85	8.302183
5ork	3.63	5.7432504
6baw	5.38	8.482157
6cco	7.29	4.9099283
5llm	5.35	9.188555
6mj7	2.82	3.3937395
5ia4	7.28	9.5442915
4zsl	5.0	3.3613815
6bsk	6.92	7.4835234
5flo	3.15	3.7038305
5ul1	6.64	7.3062725
5tex	6.4	6.1739426
5km3	4.6	4.17651
5fe6	2.16	4.0688624
5k0f	6.07	8.08284
5orz	3.36	3.5674078
6gzd	8.01	6.321931
5ia3	7.34	7.0885987
5v8h	4.11	7.913984
5pzm	5.96	8.554162
5hz6	7.8	7.488965
6bnk	6.99	1.2313417
6b41	8.48	7.043413
5lmk	7.43	6.78698
5dqf	3.6	3.7802408
5h9q	4.42	5.401894
5fao	7.96	8.283817
5t54	9.06	5.045747
5ufo	7.43	7.421171
5kdf	3.27	3.9442236
5hls	7.41	4.4211817
5ur1	8.97	7.8900123
5vrp	8.89	6.9006233
5jgd	7.96	7.5158052
5l01	7.48	5.9390726
6fby	5.03	4.6608315
5kzq	8.28	5.213811
5nkb	9.12	8.230765
5vjn	5.06	3.9327955
5yco	4.59	5.5013723
5u2f	6.71	5.687605
5w5s	7.77	6.971733
4z7o	5.04	4.2699347
6eab	6.37	6.696084
5o91	6.46	7.866457
5web	8.0	6.2740984
4zcs	4.33	6.2888474
5i0b	5.06	6.275226
5i2z	7.14	7.1627264
6c28	4.17	3.772892
5nxi	6.66	6.9977283
5tb6	5.82	3.733171
5yc1	4.34	5.580295
5u5k	4.02	4.7128
6f9u	5.13	4.0860443
6ce2	6.3	4.28901
6cbh	6.29	6.681634
5j18	9.15	4.6288576
5dx3	7.41	6.8920727
6ma4	7.35	6.898211
5i25	3.49	3.6679225
5cs6	3.2	4.0756903
6hqy	6.44	4.8291764
5ho7	4.77	7.293878
5h9r	6.08	3.1196904
5ntt	5.75	5.6040535
5y6k	6.07	1.3629216
5q0i	4.25	5.096016
5a5d	8.0	3.43953
5dtk	4.3	4.752905
6gxw	3.36	6.035824
5d3s	5.89	7.0838523
6b1e	7.47	3.9749475
6fh6	3.0	3.610729
6c7e	8.55	7.9278708
5fqr	7.59	4.698962
6f6r	8.25	6.2329574
5elv	6.8	4.244865
5he7	8.3	7.6908584
5wg4	7.0	6.8103867
5his	4.71	1.9275097
5zmq	4.74	5.0114136
5i83	5.39	5.911745
6hx5	5.66	3.8285236
4z0u	5.7	4.7602406
5oq6	7.56	9.503532
4pl6	3.1	4.3694677
6afg	4.86	-0.12974805
5dtm	4.3	5.9207454
4qms	5.13	6.0907097
5lax	5.4	3.2989268
6f34	4.94	5.497946
5m25	8.19	6.045318
5zc5	7.06	6.9480023
5tco	8.19	8.793249
6axq	4.0	3.235359
5jq7	4.8	4.9761853
5mnr	5.46	4.6209435
5nho	9.52	7.250149
5svx	6.19	5.0336256
5ts0	7.8	6.642231
4r6e	7.78	9.012648
5twl	7.98	7.7212796
6dgt	7.38	9.074201
6bh0	6.66	6.873632
5u5h	5.89	6.403766
5a3n	7.72	4.521618
5a1f	4.61	4.7647614
5w0f	7.8	4.3898106
5dtw	5.46	5.149325
5qa9	3.64	3.917831
6axl	7.11	4.470026
6mv3	3.33	5.427271
5vp9	8.99	9.254037
5ix1	6.31	4.0909204
5n4t	5.97	4.864625
5wzv	6.68	8.359074
4zy1	8.14	6.018821
6afi	6.2	3.9328194
6ckc	8.22	5.078454
5h6v	6.68	5.14515
6h33	9.22	6.3411913
5ewj	6.89	7.6582046
5ku3	4.89	5.7700224
5kab	4.68	5.3678055
5hyq	6.82	9.399252
6bh3	4.92	6.52813
5f5z	7.07	5.665698
5xij	7.3	7.62183
6g22	7.56	6.14546
6ej3	5.93	7.008216
4zam	7.96	11.76951
5zaj	7.38	8.603819
5i1q	7.92	4.269566
5jpt	4.6	5.6744776
4yx4	5.97	6.5617676
5dp5	4.73	5.1370897
5jt2	7.47	12.724202
6dh6	9.93	9.123749
6gbx	7.7	7.7710805
5glu	4.02	2.875255
5lsh	3.39	3.7426586
5yto	4.48	4.3719234
6f2n	6.7	7.404744
5owf	5.8	5.34221
5mkr	4.77	4.8234854
6es0	5.65	7.9986835
5kbq	7.0	6.6447496
6g0q	4.61	4.599083
5yvt	3.96	6.4872494
6br3	8.72	7.915267
5x4m	2.92	2.124299
5ef7	9.0	5.577976
6asz	4.72	2.7406836
5mql	5.85	6.141919
5wic	4.64	9.257721
6fgq	7.85	8.846893
6f05	4.47	5.2524796
5jlz	5.82	-0.56739724
5dg6	5.07	5.843442
5a3t	8.4	5.638589
5uov	10.6	9.848089
5lny	7.38	7.4221277
5gtr	7.17	3.1739507
6h7l	8.97	6.8591833
5g3m	5.66	3.5376177
6ee2	6.71	6.778062
5cgv	6.47	6.022051
5jnl	6.57	6.8278866
5gty	7.72	8.952208
6fni	8.22	9.347161
5wa8	6.23	4.3137035
5os2	2.74	3.562266
6chh	5.57	7.0141225
6h38	8.11	7.481279
5w5j	5.82	6.2684474
5d1n	5.57	3.749704
5z95	6.55	4.8816967
5ads	5.67	7.2138605
5dp9	6.08	10.948053
6e4w	6.7	5.269129
5t8q	4.16	4.2844763
5m9w	2.24	3.9605212
6dj2	8.12	8.366471
5wzr	7.29	4.5420103
5vcz	6.35	8.081056
5g3n	7.92	6.365859
6g4z	9.77	6.42385
5vd1	6.0	7.4484844
5wzw	5.91	5.994988
6an1	5.35	6.205266
5qb0	3.8	3.356583
6dcy	5.46	5.2931337
6fnf	7.89	9.282101
5x27	9.4	7.318589
6g47	2.18	3.9225612
6aud	6.22	7.623139
5yea	8.3	7.80105
5ygf	6.21	6.8114605
5etm	5.41	5.5716457
6g85	5.21	4.5680885
5a3w	5.82	5.3287306
5nkn	9.92	8.195229
5d45	6.92	5.09707
5z7j	6.6	6.4859467
5fyq	5.89	5.2383404
6q73	6.9	5.7077413
6g33	8.15	5.1608915
5f20	7.52	9.822526
5vnd	6.49	8.123638
5hvt	7.26	4.2940106
5kzi	10.0	8.645753
5w73	6.3	7.4959993
5toz	9.46	4.8292794
5nya	6.38	6.659417
5hmy	6.3	6.5988874
5lub	6.15	2.7411098
5k32	8.8	6.201023
5o4s	5.47	6.430742
4y5i	3.52	3.2715988
5fat	6.96	5.397357
5tfx	7.22	7.339052
5hmk	7.4	5.4510965
6gjy	3.0	4.6572556
5hln	11.52	7.639471
5fso	6.09	1.002943
5e2k	8.03	8.779417
6afj	6.28	5.9162073
6gnm	4.26	5.329248
5y8c	6.8	5.187436
5aqt	3.51	3.7759714
5icy	5.06	4.6870804
5w0e	9.03	6.645257
5u2e	6.56	5.1800327
5db1	7.66	7.842837
6b67	5.05	3.7968082
5ufi	8.4	6.5717497
6fu4	6.19	9.021137
5e3g	4.3	4.634383
6hrq	7.09	6.637865
4ui6	7.06	7.5999174
6css	7.6	6.6964216
5tt3	6.71	12.700481
5nin	7.12	4.481453
5ov9	5.66	4.863018
5tol	7.48	7.752468
5nwk	6.57	5.9054685
5oh4	4.55	2.3408651
5t19	4.49	7.136113
4v0i	6.33	6.996293
5edd	5.24	3.8454523
5llp	9.24	9.092671
6biv	6.52	4.227793
5ows	8.0	6.8335485
5j31	6.51	5.807332
5f04	4.0	11.066622
5ug9	8.1	7.6330147
6b7b	2.89	3.648798
4ux9	5.1	2.9362216
5gsa	7.09	7.8630667
5ut6	4.24	6.197626
5ogk	5.11	4.1783705
5dhq	5.7	4.8269396
6cyc	7.85	7.263261
6bu0	5.96	10.951569
6cmj	8.3	7.134305
5ivj	7.34	8.769994
5f4p	7.33	6.9736414
6g34	8.24	6.7513895
5ttg	7.34	5.3680973
5edu	8.66	6.2791553
5i13	5.08	5.9903736
5o07	7.47	6.074604
5f1l	7.68	6.53912
5wlv	8.52	6.952774
6fel	6.4	4.4882617
6er3	3.24	2.043388
4y4g	2.0	4.957223
5jzs	3.27	4.6614776
5k13	8.74	8.009561
5ytu	4.92	4.267197
5dw2	5.84	4.238428
5mk3	4.05	1.8790289
5tur	6.05	6.964304
5vqe	1.49	5.221665
5f02	7.44	7.996458
5tzz	7.85	6.8517303
5qaa	3.91	2.908352
5cu4	6.49	7.5333014
6eiz	6.22	5.43657
4zfi	6.3	6.1215334
5uch	6.01	8.029226
5aqk	3.65	5.90437
6mim	5.7	2.1296268
5nw7	5.77	2.7162287
6e4a	7.36	7.2252817
5u6j	7.64	5.5757794
5w44	6.44	6.4652405
5nqe	6.15	5.706524
4yk6	5.7	4.6430807
4muf	6.34	6.514447
6h7n	8.46	3.892519
6ge7	6.06	4.3754015
4yhz	7.96	5.1350245
6b8u	9.7	8.104523
6bhe	4.62	4.626419
5bqi	9.05	6.1206307
6fi1	2.15	4.602591
5llg	11.13	7.4780607
5a9u	10.1	9.532015
6dh0	10.59	8.303231
5jap	6.64	5.6419077
5h5q	5.74	7.176597
4und	8.96	7.876244
6bvb	6.71	2.5683587
5ke0	9.7	9.987614
5hn0	3.7	4.780345
5vb7	6.72	7.8462276
4wcf	4.28	5.0854034
4y3y	2.35	4.616825
5jhk	4.64	3.041282
6g4y	8.82	5.0225844
5uiu	9.7	6.2948065
6gnr	5.44	4.916966
6fod	8.15	7.2956758
5y1u	5.12	5.771623
5i0l	7.74	8.843329
6e2m	5.66	7.4572644
5qik	7.66	9.099121
6h8s	4.42	5.3471155
5sxm	8.54	6.096383
5nme	7.09	-0.11615461
5w5o	8.1	5.997843
6ezg	7.69	9.084375
6bbv	6.1	6.9558425
6g35	7.76	5.291272
5hd0	8.4	8.205854
6b2c	7.03	6.309493
6d1m	8.2	7.885469
5ksx	5.43	5.315421
5m4i	7.89	7.352254
5fnq	3.0	2.8304932
6hke	7.68	5.0172424
5f61	7.46	4.7904577
4u68	4.31	4.218725
6er4	2.77	3.3979797
5y0x	5.11	4.588826
5eud	6.82	7.257887
6cwh	7.54	4.2252817
5usf	9.16	5.449525
5j5t	6.96	6.0449467
5jq5	5.63	6.849509
4z0f	5.77	6.1167636
5yft	5.0	5.346215
5z89	6.71	4.678883
6g91	5.49	2.3335762
6hu2	5.9	4.461329
5ou3	6.21	6.5408087
5jq8	5.7	7.4694996
5ya5	6.72	12.422341
5izj	11.52	6.272379
5he1	6.55	5.122478
5ldp	4.17	4.5996075
5wxp	3.35	6.6898456
5ih6	5.6	5.8734994
5mnc	1.31	5.19779
5fsy	5.89	6.009247
6c7b	5.82	5.7181406
5i88	6.6	5.7594256
5ofx	3.96	4.034878
5ey8	6.31	5.047263
6ax1	9.42	5.114735
5j9z	7.8	7.1313305
5fsx	2.72	5.5379653
6g6z	6.66	5.5379305
6ej2	7.8	6.108732
5w1e	5.24	4.9488835
5ewa	4.82	5.733215
5ot9	4.07	6.150133
5uy8	8.3	8.7680645
5nps	5.89	4.742193
5dtq	3.86	7.610656
5uzj	6.78	6.4298744
6b7h	9.03	4.5915585
5drc	5.98	10.962477
6b5a	7.94	6.5252237
5m44	7.4	5.9133806
6hlz	7.33	4.790826
5myo	10.53	7.8781567
5n93	8.66	7.7780037
4zt2	8.0	8.573816
5mrm	5.03	5.967915
5eb3	1.45	3.0928185
5iql	4.56	2.2127566
6frf	7.4	4.9500637
5vsb	5.12	6.8065414
5i58	6.92	7.6713853
5aab	9.06	7.437724
5g2n	7.03	11.373343
5hz5	7.07	7.0574923
6gon	5.67	6.6216164
5laq	9.2	8.0785475
4k1e	8.44	4.390808
5y6d	7.26	4.7185726
5l8y	6.4	9.376682
5jjr	7.8	5.6048
5mwh	5.74	6.8729153
5nk7	6.33	7.215539
5c7n	6.57	5.2598286
5lj1	4.5	5.3694267
5o4y	8.15	7.7459
6b7f	3.87	5.376176
6glb	6.89	6.622384
2n14	5.33	5.4758043
5vlk	5.26	5.8808055
5y5t	6.68	8.309517
5zk3	8.74	4.438301
5dnu	4.11	8.867861
6db4	7.31	7.9024563
5ufp	7.37	7.59214
5thi	3.61	3.9536815
5y8w	6.64	5.3573756
5lmb	7.8	5.722801
5a6a	7.22	5.167592
5yij	3.42	7.954773
5xyz	8.1	5.960308
5igl	7.37	6.1642513
5tp0	5.44	4.6121035
5dex	7.65	3.655785
5vee	6.11	6.6505218
5etf	3.79	5.9830456
6f8g	4.18	3.8031745
6g2a	3.79	2.9197392
5nq5	5.0	7.4287415
5w14	7.34	7.1244507
6fug	4.3	6.3918586
5usq	7.0	8.330889
4ui4	7.35	7.460779
5vwk	5.48	5.831788
6dqa	6.44	5.7072573
5l4e	4.61	9.969118
5doh	7.49	8.307371
5tzy	8.7	8.007477
6e4f	9.07	8.10516
5j74	8.72	6.3070364
6acb	9.41	11.887218
5kks	8.7	7.9966936
5t2b	8.3	8.598069
5etn	5.37	3.5344787
5td2	8.66	8.523056
5yqn	4.03	8.861134
5one	7.28	6.1714635
5eqq	8.17	8.361235
5kap	4.23	4.800782
5b25	10.24	8.136696
5n69	6.54	5.9733357
5umx	5.96	8.255383
5kj0	6.89	5.607933
5o4f	6.68	4.5344143
6cjw	5.74	5.1269665
5n8j	5.54	3.9712548
6dcz	7.17	5.1346664
6evr	8.06	6.704319
4xwk	4.63	5.236935
5wfz	8.0	5.8430433
5nzo	2.24	3.5523143
5fl0	6.46	5.997043
6ep4	5.35	4.933342
5huw	6.23	4.947529
6dif	10.72	9.657215
5f94	8.47	6.1617
5u0f	5.47	5.4775934
5unp	10.02	7.1566973
5d29	7.01	6.3804917
5nka	5.46	7.264945
5gnk	8.28	7.873966
6dh3	11.3	8.232737
5mih	4.19	4.822108
5u6d	8.59	6.8206787
5hu1	8.66	7.7560754
5ftg	6.15	6.711258
5twh	6.55	4.6356435
5uir	7.14	6.4309173
5vm0	8.8	7.731846
5fsl	4.62	3.5524404
6g1v	7.23	5.5166883
5bnm	4.82	5.3077517
5el9	7.64	6.152198
6bmx	4.72	7.760912
5nee	10.7	8.154211
5i9y	8.55	7.9075336
5l2s	7.08	7.4400992
5th7	5.16	6.1344986
6emu	5.03	5.4305353
4ysi	5.7	4.4614105
4uff	7.96	8.439216
6g46	3.73	14.264823
5qim	11.22	7.504208
5kq5	8.05	6.0440335
6ds0	8.66	7.4222527
6bm5	5.84	5.4436893
5fqt	6.8	2.7139359
5n0d	8.48	7.407593
5adt	5.65	5.7516136
4zx8	7.1	6.8818626
5kz0	7.66	7.9018893
6g1w	8.14	9.929333
5cj6	8.69	6.6171265
6f8t	5.15	5.742579
5xpn	6.99	5.3895454
5sy2	4.96	7.1205254
6g92	4.12	4.5961676
5yjf	5.74	4.972561
5he2	6.89	6.355043
5mk9	4.42	5.55678
5emb	5.2	7.204229
5xo7	6.36	5.8567724
6ela	7.59	9.956353
5xag	5.46	6.7921476
5ant	6.36	6.374848
5d7x	4.82	4.573792
4x2i	6.46	5.7672815
4zcw	7.37	8.856348
5dry	7.7	7.8068132
5nz2	5.03	5.2553167
5jzb	3.39	5.137412
5qa5	3.52	3.2815628
6dkg	8.59	6.3140287
5wbf	3.81	4.137808
5kkr	6.92	8.376987
5xyx	4.84	5.552846
5nk3	7.42	7.2095385
4uuh	7.77	7.332636
6f55	4.16	2.9471724
5wlo	10.82	9.293543
5u0g	4.58	1.3325555
5a6k	5.95	2.422661
5enj	2.3	5.1328325
5f3g	6.9	7.9256015
5tkk	8.28	7.867485
5vqz	6.39	9.444124
5eek	9.1	7.043532
5ktu	6.21	5.5829406
5qar	3.77	5.0277
5acb	6.8	6.1221056
5ofu	4.2	5.6297603
5jyo	8.52	8.984776
6cck	7.43	8.353873
5gvm	6.73	6.3529325
5km2	4.41	2.0332716
6eqm	7.96	7.558923
5o3q	5.68	4.5247006
5hda	5.13	4.2457137
5wgp	5.62	4.972026
5j27	6.74	7.4375744
5mte	6.78	6.2856684
5o9p	5.09	6.5117717
5n34	4.63	4.534114
5a3q	8.6	8.480804
5d0r	6.37	6.431134
6bhv	5.23	5.979149
5ta4	7.62	5.68271
5tl9	9.0	3.4190793
5yia	5.52	5.4770536
5nvx	7.05	6.1380563
5n7v	8.77	7.703763
5epn	8.66	8.551866
5xof	4.01	3.7807617
5if6	7.23	9.188291
6gjr	3.74	4.449197
5l96	3.3	5.193056
5tpx	6.55	8.062361
6fil	5.85	7.490595
5dht	6.0	5.335619
5evb	5.0	6.0691996
5t36	7.37	4.4902277
5d25	6.3	4.362376
6b96	7.84	6.844365
5tbe	8.97	8.624735
5q1i	6.24	6.2632637
5mod	3.52	4.7832785
6bh8	5.12	6.499546
5a4q	5.54	4.462801
5ni8	7.7	7.2066283
6azl	4.93	3.6185212
6czv	6.64	4.8902617
5b5o	5.72	7.377945
6e83	4.54	3.5489905
5myk	9.0	4.5904293
5o5f	4.3	5.9558516
5epk	5.74	5.7127237
5wp5	5.34	5.1005936
5jy0	5.55	1.9865878
6fu5	7.5	5.5117197
5q0p	7.41	6.3466606
5z99	6.88	1.9718621
6cn5	7.7	6.918082
6g93	7.96	7.2696576
5w8i	6.82	4.1162066
5sxk	4.7	3.5759509
5yjy	6.94	7.2932243
5u4c	6.0	5.065454
6ey7	4.3	4.731188
5uig	7.95	6.256415
6aak	9.15	5.468315
6h7k	9.31	7.165371
5jss	6.45	5.2981906
6g3o	9.24	7.2211847
5c87	3.7	3.7855203
4qmy	8.4	7.1052113
5tg5	4.01	4.7059565
5h21	5.19	5.4700212
5kx8	7.42	5.2313666
5u0y	6.08	8.09788
6evq	2.0	3.13036
5eue	6.77	6.1180086
5u7i	7.18	8.057181
6eil	5.55	6.188854
5hm0	6.36	5.443445
5vcx	5.55	4.933006
6g1u	5.61	5.7760067
5l17	9.3	4.0183353
6bw2	7.68	5.2879987
5qax	3.8	4.3414636
2n9x	6.4	1.6624911
5eob	9.62	9.940105
5moo	1.31	1.9679468
4zx3	7.19	4.746678
5uuu	7.74	6.6713247
5v8j	5.57	9.392662
6ayn	5.04	6.1034374
5hjb	5.68	4.024542
5ti6	4.68	5.094801
5hvy	7.76	8.548373
5uwj	5.7	4.0577507
5hg7	8.4	7.5092297
5f37	5.77	5.188319
5zz2	8.85	9.090528
5aa9	8.19	8.442518
5mwg	5.77	7.35013
5orx	3.51	5.038366
5ty1	5.21	4.6560698
6cz4	7.12	7.710241
5sz6	7.0	8.385693
5kjk	7.92	7.5870557
5tbm	7.31	7.003396
5izu	7.27	3.3748133
6g8m	5.38	7.2150764
6bbx	6.67	3.391561
6bfa	9.0	7.7397013
5ipc	4.89	5.6624327
5fbo	9.51	8.962183
5jmx	5.09	5.3268976
6b5o	8.33	4.8216686
5cu2	4.24	3.9366293
5g46	2.6	7.4375095
6fi5	5.52	4.9436445
6cwi	7.54	2.6169212
5fp0	7.77	6.4089813
5x26	8.3	7.2718863
5h5r	6.21	3.8826752
5tku	9.8	6.851924
6equ	6.38	9.685223
6do4	7.68	2.345796
5mes	6.47	5.9653683
5nr8	6.76	8.396814
5xpl	7.7	8.008856
4r06	6.29	6.849533
5t8p	5.89	3.9785984
6f3g	7.16	5.787012
5ne3	7.84	5.4338007
5uiq	4.26	4.0149765
5yy4	6.43	4.1622267
6czi	6.25	5.4744005
5jur	8.52	6.714677
5wii	4.49	2.7762709
5hi7	7.85	6.9026537
5vc3	7.11	8.877108
6h7y	9.46	11.648579
6cf6	5.24	1.9059201
5sz5	7.7	7.970117
6dzq	7.37	6.9708767
5v1b	7.47	6.2359858
5ewz	6.34	3.4701023
5twx	7.52	6.5894604
5w3i	5.8	5.4396114
6exs	3.44	5.3423467
4py2	6.57	7.0560293
5t1m	5.82	7.745233
5g57	8.4	10.402325
5anw	8.52	6.6567173
6eed	6.09	7.1211762
5vwi	4.84	3.2303026
5xs2	8.3	5.837291
5wle	5.72	2.4400425
5e28	7.91	7.582446
5ncy	9.4	8.79928
5wip	4.71	5.1194572
5h1v	4.0	4.0984783
5tq5	7.23	8.191179
6bir	7.52	-0.978608
4yh4	4.59	6.6798005
6di0	5.22	4.2109504
5tqs	5.86	3.9781876
5jfp	9.32	11.33699
5v40	5.8	8.046834
5iyy	4.77	2.9113894
5i9i	7.3	8.096388
6c0n	8.37	7.6927576
5y97	3.6	3.9194949
5lli	7.05	5.35953
6eqx	10.47	4.595475
5m4u	4.89	7.233918
5jv2	4.0	4.69615
5g5v	6.7	7.420322
5hu9	7.62	9.740804
5kva	5.14	4.924344
5zzw	5.51	4.757651
5m7t	5.41	4.592247
6ffn	8.22	6.2953663
5e8z	5.91	8.288826
5usy	7.51	7.6775613
5vb5	6.46	3.2349744
5a0b	8.3	8.180496
5lwe	9.96	6.9370513
6aam	8.32	6.5336123
5fpi	4.14	5.3963614
6m8y	6.38	6.7445393
6dqb	6.49	6.7095976
5u9i	7.31	5.0105157
5j0d	6.87	2.807533
5l8t	3.55	4.1356974
5adq	5.7	6.8347235
5cst	6.96	5.1503243
5nx2	8.49	6.379516
5x4p	5.03	1.9883964
5neb	7.77	4.215891
5v0n	7.17	7.848356
5u14	5.34	6.3835225
6ced	5.82	2.1452913
5kat	4.1	6.9765825
5t6f	5.8	7.653741
5ygd	7.27	4.0423775
5t2y	5.66	6.5457773
5y62	1.74	2.647859
5he0	6.82	6.821597
5j75	6.82	5.4937515
5uvc	8.21	6.0729847
6b5m	12.0	2.6339717
6b5q	8.24	6.2024317
5y2f	5.15	5.348069
5lyy	4.85	5.7001534
6cqz	9.64	5.9490232
5aan	4.15	6.099849
5a09	8.46	6.7366686
4lqg	8.89	6.796289
5wej	4.82	5.0237255
5tqe	6.72	10.553791
5v3y	6.72	9.533581
5a3s	8.68	7.4964504
5yba	4.77	5.267274
5q17	5.25	7.0198565
5sz3	8.6	6.5581956
5orh	4.39	5.8430815
5t8j	9.0	5.6647844
5qil	11.52	7.8110123
5x74	8.64	10.302959
5oqu	3.61	3.9170656
5vse	5.97	5.1338058
5ivy	6.44	6.8186173
6gi6	6.71	5.552286
4m7x	4.8	7.4694467
5f3i	7.1	6.8658757
5o22	8.0	5.3639107
5uac	8.3	7.3977423
5lsx	5.92	7.10499
5xhz	6.49	3.6938639
6c4g	8.3	8.063515
5lgn	5.54	6.703218
6at0	4.04	4.3023677
5llc	9.52	7.962808
6e9l	6.04	5.7377944
5zz4	9.17	8.232613
[truncated: 2,359 more rows]
