# Supplementary material for: An electron-density point-cloud framework for robust protein-ligand interaction prediction
Source: Nat Commun. 2026 Jun 11;17:7424. doi: 10.1038/s41467-026-74196-5 (PMC13408660; doi:10.1038/s41467-026-74196-5)
Supplement: Supplementary file 5 — Source Data [file 41467_2026_74196_MOESM5_ESM.zip › Source Data_rev/figure4/g/distortion_with_csv/intra_ligand_rewire_0.25/test2013.csv]

key	true	pred
1ps3	2.28	2.6611347
3d4z	4.89	4.57839
3ejr	8.57	5.6135883
3l7b	2.4	5.9287176
3g2n	4.09	5.5352974
3ebp	5.91	6.3269176
2w66	4.05	3.9930592
2wca	5.6	5.1027746
2vvn	7.3	2.1899807
1gpk	5.37	4.798871
1h23	8.35	12.197088
1e66	9.89	5.7639093
3gnw	9.1	6.813142
3f3a	4.19	4.8663816
3f3c	6.02	3.8282156
3f3e	7.7	6.731818
2wbg	4.45	2.0304935
2j78	6.42	3.4555798
2cet	8.02	6.730999
3udh	2.85	2.4608097
4djv	6.72	5.6756916
4gid	10.77	7.0567904
1r5y	6.46	7.7783585
3ge7	8.7	12.091243
3e93	8.85	8.688875
1q8t	4.76	5.676489
1q8u	5.96	4.9966116
3ag9	8.05	7.966083
2v00	3.66	4.817706
3pww	7.32	8.884438
3uri	9.0	8.16139
2hb1	3.8	4.829545
2qbr	6.33	7.090104
2qbp	8.4	6.674341
3fcq	2.77	2.0094512
4tmn	10.17	7.707633
3pxf	4.43	4.568881
2xnb	6.83	7.1326113
2fvd	8.52	6.235763
3ivg	4.3	10.621891
3coy	6.02	4.981126
3mss	4.66	5.6741858
3k5v	6.3	7.615378
2v7a	8.3	4.170081
2brb	4.86	6.807552
3jvs	6.54	5.854668
1nvq	8.25	8.112181
3acw	4.76	4.385993
2zcr	6.87	5.736348
2zcq	8.82	4.1044273
1bcu	3.28	14.035658
1oyt	7.24	5.1935215
3utu	10.92	8.2276945
3u9q	4.38	4.2077665
2yfe	6.63	6.081069
2p4y	9.0	6.597704
3uo4	6.52	10.951075
2wtv	8.74	9.011633
3myg	10.7	7.543524
3kgp	2.57	2.4263124
1o5b	5.77	5.5490513
1sqa	9.21	8.422293
3kwa	4.08	3.1681528
2weg	6.5	6.56382
3dd0	9.0	9.57885
2xdl	3.1	5.9092093
1yc1	6.17	8.307386
2yki	9.46	9.686152
1p1q	4.89	7.585315
3g2z	2.36	4.076277
4de2	4.12	4.2878075
4de1	5.96	6.704568
1vso	4.72	5.631962
3gbb	6.9	4.1874228
3fv1	9.3	6.480376
2y5h	5.79	7.216848
2xbv	8.43	7.0925846
1mq6	11.15	6.3084803
1uto	2.27	3.268187
3gy4	5.1	11.1515465
1o3f	7.96	6.5959196
2yge	5.06	3.3139696
2iwx	6.68	5.738693
2vw5	8.52	6.867067
2ymd	3.16	5.2254257
2xys	7.42	5.2757463
2x00	11.33	8.485359
3ozt	4.13	4.62868
3oe5	6.88	5.85437
3nw9	9.0	6.0711927
3n7a	3.7	5.072304
3n86	5.64	8.945596
2xb8	7.59	5.36308
3ao4	2.07	3.494176
3zsx	3.28	4.869255
3zso	5.12	2.5442348
3ueu	5.24	3.7469802
3uex	6.92	4.542574
3lka	2.82	5.7474065
3ehy	5.85	4.3850255
3dxg	2.4	3.3790994
1w4o	5.22	3.4040315
1u1b	7.8	6.8289623
1a30	4.3	5.7335386
1z95	7.12	7.58543
3b68	8.4	8.3475275
3g0w	9.52	7.7639294
