# Supplementary material for: An electron-density point-cloud framework for robust protein-ligand interaction prediction
Source: Nat Commun. 2026 Jun 11;17:7424. doi: 10.1038/s41467-026-74196-5 (PMC13408660; doi:10.1038/s41467-026-74196-5)
Supplement: Supplementary file 5 — Source Data [file 41467_2026_74196_MOESM5_ESM.zip › Source Data_rev/figure4/g/distortion_with_csv/intra_ligand_rewire_0.25/test2016.csv]

key	true	pred
4llx	2.89	5.160041
5c28	5.66	5.567424
3uuo	7.96	8.415731
3ui7	9.0	9.91069
5c2h	11.09	8.245586
2v00	3.66	6.309968
3wz8	5.82	8.457211
3pww	7.32	11.180672
3prs	7.82	9.503338
3uri	9.0	6.120482
4m0z	5.19	7.1967993
4m0y	6.46	3.8312411
3qgy	7.8	6.8755875
4qd6	8.64	6.94396
4rfm	10.05	8.027273
4cr9	4.1	8.726848
4cra	7.22	10.527534
4x6p	8.3	8.874263
4crc	8.72	12.07019
4ty7	9.52	7.9096575
5aba	2.98	4.0499887
5a7b	3.57	3.2030592
4agn	3.97	4.721242
4agp	4.69	4.72354
4agq	5.01	8.854939
3bgz	6.26	7.3089337
3jya	6.89	4.080849
2c3i	7.6	6.718866
4k18	8.96	8.237165
5dwr	11.22	9.312258
3mss	4.66	5.1244955
3k5v	6.3	8.778932
3pyy	6.86	5.009507
2v7a	8.3	6.6078434
4twp	10.0	9.055215
3wtj	6.53	5.12871
3zdg	7.1	4.0861464
3u8k	8.66	4.6209416
4qac	9.4	5.621052
3u8n	10.17	5.4454584
1a30	4.3	5.0706034
2qnq	6.11	6.003652
1g2k	7.96	7.128832
1eby	9.7	11.674001
3o9i	11.82	12.35051
4lzs	4.8	4.596441
3u5j	5.61	4.6908665
4wiv	6.26	5.168357
4ogj	6.79	5.2803774
3p5o	7.3	8.779176
1ps3	2.28	1.9325941
3dx1	3.58	2.5718517
3d4z	4.89	2.8438303
3dx2	6.82	6.0667467
3ejr	8.57	6.2899456
3l7b	2.4	6.5597744
4eky	3.52	7.5771523
3g2n	4.09	4.565513
3syr	5.1	5.714082
3ebp	5.91	9.98735
2w66	4.05	3.155898
2w4x	4.85	3.0359879
2wca	5.6	6.1026077
2xj7	6.66	5.086764
2vvn	7.3	5.060461
3aru	3.22	5.1201324
3arv	5.64	6.2944784
3ary	6.0	5.554277
3arq	6.4	3.948991
3arp	7.15	6.244607
4ih5	4.11	5.2697754
4ih7	5.24	5.366992
3cj4	6.51	2.831818
4eo8	8.15	7.3932147
3gnw	9.1	6.7745147
1gpk	5.37	8.927965
1gpn	6.48	5.7870555
1h23	8.35	9.274006
1h22	9.1	7.545632
1e66	9.89	5.229248
3f3a	4.19	4.482347
3f3c	6.02	6.3446236
4mme	6.5	4.8779716
3f3d	7.16	5.8768034
3f3e	7.7	5.8496914
2wbg	4.45	4.874811
2cbv	5.48	4.92566
2j78	6.42	4.805856
2j7h	7.19	5.469653
2cet	8.02	5.866212
3udh	2.85	-0.1361905
3rsx	4.41	5.147702
4djv	6.72	6.8272266
2vkm	8.74	11.326145
4gid	10.77	11.703292
4jfs	5.27	4.543637
4j28	5.7	5.793245
2wvt	6.12	5.686827
2xii	7.2	5.829339
4pcs	7.85	5.9194984
3rr4	4.55	6.019376
1s38	5.15	6.7749443
1r5y	6.46	7.404093
3gc5	7.26	10.182447
3ge7	8.7	10.248147
4dli	5.62	5.33531
2zb1	6.32	8.305052
4f9w	6.94	8.371152
3e92	8.0	7.9638824
3e93	8.85	8.404457
4owm	2.96	3.6051946
3twp	3.92	7.344153
3r88	4.82	4.6463256
4gkm	5.17	8.021513
3qqs	5.82	6.032131
3gv9	2.12	3.5772157
3gr2	2.52	4.767653
4kz6	3.1	4.1161804
4jxs	4.74	5.745372
2r9w	5.1	6.469425
2hb1	3.8	5.2676
1bzc	4.92	6.470332
2qbr	6.33	7.6888256
2qbq	7.44	5.3349457
2qbp	8.4	8.356033
1q8t	4.76	6.428312
1ydr	5.52	5.2703323
1q8u	5.96	6.3617773
1ydt	7.32	7.5831614
3ag9	8.05	8.8643265
3fcq	2.77	6.4831095
1z9g	5.64	4.4504743
1qf1	7.32	5.3479185
5tmn	8.04	4.460156
4tmn	10.17	7.64607
4ddk	2.29	4.3471885
4ddh	3.32	2.5529532
3ivg	4.3	11.587922
3coz	5.57	2.902542
3coy	6.02	5.037251
3pxf	4.43	4.1181054
4eor	6.3	6.261839
2xnb	6.83	5.971389
1pxn	7.15	8.593222
2fvd	8.52	7.597526
4k77	6.63	5.4064913
4e5w	7.66	6.339032
4ivb	8.72	5.768097
4ivd	9.52	8.133366
4ivc	10.0	7.348686
4f09	6.7	7.3850384
4gfm	7.22	6.768458
4hge	7.92	8.199784
4e6q	8.36	6.349481
4jia	9.22	7.0819416
2brb	4.86	5.362076
2br1	5.14	9.040235
3jvr	5.72	6.416897
3jvs	6.54	3.2358732
1nvq	8.25	7.071726
3acw	4.76	5.7350187
4ea2	6.44	3.3662245
2zcr	6.87	4.9272275
2zy1	7.4	5.1883373
2zcq	8.82	4.8961587
1bcu	3.28	15.8713665
3bv9	5.36	6.4511557
1oyt	7.24	5.217821
2zda	8.4	7.1591616
3utu	10.92	9.380474
3u9q	4.38	3.8522115
2yfe	6.63	7.7614126
3fur	8.0	7.2905354
3b1m	8.48	6.658666
2p4y	9.0	7.202079
3uo4	6.52	9.031367
3up2	7.4	7.50492
3e5a	8.23	5.6723557
2wtv	8.74	8.451285
3myg	10.7	7.340461
3kgp	2.57	4.5497646
1c5z	4.01	6.2791014
1o5b	5.77	5.842794
1owh	7.4	8.859864
1sqa	9.21	8.968388
4jsz	2.3	6.363772
3kwa	4.08	3.4239907
2weg	6.5	6.186674
3ryj	7.8	9.253725
3dd0	9.0	10.377378
2xdl	3.1	6.2275143
3b27	5.16	7.3794994
1yc1	6.17	8.144604
3rlr	7.52	9.269894
2yki	9.46	13.875912
1z95	7.12	8.433025
3b68	8.4	9.036435
3b5r	8.77	8.021139
3b65	9.27	7.72753
3g0w	9.52	7.894996
4u4s	2.92	2.9791226
1p1q	4.89	6.5384326
1syi	5.44	6.081708
1p1n	6.8	3.8840983
2al5	8.4	7.149676
3g2z	2.36	4.3015323
3g31	2.89	3.7153544
4de2	4.12	9.33898
4de3	5.52	5.8564024
4de1	5.96	7.2377386
1vso	4.72	5.9282513
4dld	5.82	2.772758
3gbb	6.9	4.595701
3fv2	8.11	6.2795963
3fv1	9.3	7.7939596
4mgd	4.69	6.238796
2qe4	7.96	7.1423984
1qkt	9.04	6.450714
2pog	9.54	7.3970757
2p15	10.3	6.576118
2y5h	5.79	8.149956
1lpg	7.09	7.2099886
2xbv	8.43	7.478755
1z6e	9.72	10.49195
1mq6	11.15	4.970005
1nc3	5.0	9.871455
1nc1	6.12	11.361066
1y6r	10.11	9.627676
4f2w	11.3	8.427855
4f3c	11.82	12.784004
1uto	2.27	3.9909449
4abg	3.57	6.8408256
3gy4	5.1	7.9426804
1k1i	6.58	6.016432
1o3f	7.96	7.5082107
2yge	5.06	1.9796424
2fxs	6.06	6.4374404
2iwx	6.68	7.263647
2wer	7.05	12.018801
2vw5	8.52	6.1644497
4kzq	6.1	12.83255
4kzu	6.5	6.843436
4j21	7.41	7.3077927
4j3l	7.8	7.6064715
3kr8	8.1	6.320197
2ymd	3.16	5.0684743
2wnc	6.32	4.8290277
2xys	7.42	6.625849
2wn9	8.52	5.6375656
2x00	11.33	8.372589
3ozt	4.13	7.5624266
3ozs	5.33	8.19785
3oe5	6.88	8.435026
3oe4	7.47	5.14065
3nw9	9.0	7.910658
3ao4	2.07	2.3796415
3zt2	2.84	1.6561662
3zsx	3.28	3.0080318
4cig	3.67	5.4484634
3zso	5.12	4.502406
3n7a	3.7	2.694091
4ciw	4.82	5.109655
3n86	5.64	5.3345165
3n76	6.85	9.806107
2xb8	7.59	5.977689
4bkt	3.62	2.884684
4w9c	4.65	3.3456311
4w9l	5.02	4.679639
4w9i	5.96	2.5615516
4w9h	6.73	4.970552
3nq9	4.03	4.008649
3ueu	5.24	4.0124955
3uev	5.89	2.6783686
3uew	6.31	3.8728013
3uex	6.92	3.4937186
3lka	2.82	4.8980055
3ehy	5.85	4.3922663
3tsk	7.17	7.9527597
3nx7	8.1	6.8156657
4gr0	9.55	7.1041517
3dxg	2.4	2.1200204
3d6q	3.76	3.0276794
1w4o	5.22	3.1618648
1o0h	5.92	4.9449406
1u1b	7.8	6.4830937
