# Supplementary material for: An electron-density point-cloud framework for robust protein-ligand interaction prediction
Source: Nat Commun. 2026 Jun 11;17:7424. doi: 10.1038/s41467-026-74196-5 (PMC13408660; doi:10.1038/s41467-026-74196-5)
Supplement: Supplementary file 5 — Source Data [file 41467_2026_74196_MOESM5_ESM.zip › Source Data_rev/figure4/g/distortion_with_csv/intra_ligand_rewire_0.25/test2019.csv]

key	true	pred
4nxr	4.34	5.850168
5es1	8.34	6.450764
6aom	6.2	5.390185
6eeo	6.43	7.92507
5w7i	4.95	3.729568
5fe9	4.68	5.4023957
6bdy	5.69	3.9863348
6d6t	8.21	4.7078323
4z16	8.32	5.963794
5j1x	5.52	3.018807
5m4k	5.66	10.027153
5l8c	7.0	6.287512
5aqo	2.85	1.5553957
5aqu	2.98	4.047031
5ixf	5.52	4.8230243
5mts	7.15	9.557325
5i2r	7.72	9.121569
5fap	8.0	6.3275876
5t7s	4.1	1.6247823
5x62	6.42	6.2448235
5hbs	7.73	4.3762665
5dhp	3.85	4.794406
6fap	2.15	3.4493258
4z5w	5.81	5.6202393
5mlj	8.85	3.6071422
6dge	6.72	4.6435523
5ho8	5.96	5.9801073
5os8	3.98	7.7841964
6dh5	11.3	14.476802
6g38	6.62	5.614888
6guh	7.59	6.36993
5cqx	5.33	3.5710533
4xg7	7.49	6.0633316
6ap7	5.34	6.726509
5yji	5.3	5.8987703
5itp	5.0	5.230318
5vil	8.82	7.8179874
5ofv	1.58	3.0538692
6cd8	4.71	5.2599134
5o1h	4.85	4.426586
5ni5	8.05	7.6654367
5npf	4.24	1.9874766
6fa5	6.75	7.601616
5nra	6.91	9.020262
5lcj	6.64	5.67629
5ml3	9.69	8.382003
5fut	6.45	6.5737824
6ecz	6.57	9.031141
5k03	4.74	6.538643
6cho	6.78	5.4248943
6hf5	5.17	5.6155868
5elw	7.85	6.61163
5tg7	4.53	3.6598732
5m4f	7.89	6.3879366
6b7d	4.28	4.655536
5x79	4.92	5.545921
5nze	6.39	5.2976265
5sz0	9.1	7.2843204
5d6e	4.3	5.394078
5trs	8.0	4.0712957
5ipj	8.89	6.566122
5g43	3.7	4.5255756
5h63	5.92	2.2701645
6eol	7.43	4.9868207
5uv5	7.7	4.4164305
5om2	4.06	4.302238
5faq	5.28	9.95991
5ezx	7.06	4.3373075
5z4h	3.02	5.179657
5u13	5.41	2.8126593
5hvs	7.15	6.343231
5l7g	7.8	6.0971746
5j7q	4.58	4.9194846
5j5d	4.68	2.87391
5fue	6.33	4.8642654
5unj	6.62	0.67280734
5unh	9.46	5.7217073
5kbh	6.26	3.750768
6axp	5.07	3.6820946
6eiq	6.42	5.7714157
5ey9	5.41	7.286363
5icv	5.62	4.884567
5t9u	7.6	7.3842363
5t6g	5.96	7.3355694
5n24	8.92	6.207468
5xxk	8.2	9.540006
5ekh	5.95	7.1444454
5n3y	5.03	6.4627323
6f29	5.49	5.9806533
4zsj	5.64	3.7973142
6gzh	8.27	5.995884
6hmg	4.94	3.7712052
5duf	5.74	5.7452326
5ofi	4.2	3.9789824
5nhh	8.95	6.856962
5ylv	6.82	5.7069907
5kez	8.15	7.232564
5ntp	9.15	7.3440585
5nfh	7.74	7.88058
5x5o	8.3	10.731773
5h1e	7.54	-0.85427904
5ti3	4.36	6.413313
6bec	4.01	7.2372556
5myn	4.52	6.415758
5u4d	6.33	5.974864
5nzf	4.03	1.1244687
6epz	7.14	3.1496959
5os7	3.69	5.8901367
5vij	7.61	8.489216
5myv	7.51	1.0669512
5dh5	9.64	8.934685
6ghj	2.16	3.8928943
5gmj	5.08	7.1108575
6fhu	2.64	3.9962723
4ufu	8.0	15.565386
5wf6	7.83	7.548744
6h7b	7.48	5.5539837
5xw6	4.91	6.43913
5kly	7.21	5.8408394
5yz7	4.75	4.022912
5hor	8.22	7.8589044
6b1y	7.4	3.3052785
5lpj	5.0	5.2142906
6hly	7.33	3.8027844
5vkm	3.55	3.4616055
5yqw	7.51	5.8806534
5f1x	6.11	6.0893927
4zyu	5.97	7.272908
6gh9	4.48	8.750839
5f27	4.0	3.4752007
5e3d	4.02	5.2384014
5fow	4.03	6.46286
5jo0	7.3	5.143854
5hkm	7.89	7.4203453
5ekx	2.03	4.128673
5v1d	6.7	8.467948
5a7j	5.2	4.483737
5wvd	7.68	3.7309442
5m0d	6.09	7.69672
6fnt	4.68	6.1679125
5v8q	8.44	7.636735
4zx9	7.39	5.9108686
5axi	3.92	5.2487717
5tho	7.64	9.314544
5tdi	9.74	10.349458
5eyz	6.0	3.7650938
5n1v	6.19	5.8651896
6few	5.85	6.655939
6iil	6.17	6.0834727
5x9p	6.89	4.385254
5aqf	3.78	2.8816252
5wqc	8.96	5.110155
5hn9	4.3	4.463232
5u69	6.22	6.361655
6iik	4.91	9.441101
5j7s	7.3	4.702747
5mwp	7.5	6.9460964
6eji	3.52	5.1612606
5sz4	9.7	7.2272625
5nyh	7.73	7.319948
5jsj	5.4	8.943838
5o4z	6.07	7.88717
5f1v	6.85	6.724086
5ye9	6.45	6.101946
5t70	3.99	4.8813896
5umw	4.23	5.8621073
6ami	4.52	5.9996996
5ksv	5.22	2.4139745
6aol	6.27	7.8093324
5iaw	4.81	2.4299994
5w10	6.62	7.19016
6h7j	8.62	5.4700127
5mwy	7.0	7.452012
5oxm	1.3	2.0791326
5eiw	2.05	5.4598017
5qah	3.84	4.2413797
5m4c	7.4	6.0097528
5t9w	5.59	5.1656246
5fpk	3.55	3.9099917
5q10	5.2	5.436161
5h1u	3.51	4.7227273
5hva	7.07	2.7017472
5j19	6.6	5.5365334
5e8a	7.47	2.5376227
5fdg	6.37	5.7961473
6g8n	5.84	5.7524624
5tg6	4.55	7.8595457
5hyx	6.55	8.807413
6fuh	3.77	5.1716785
5mo2	3.84	1.2430209
5g17	6.7	4.536323
5hk9	6.54	4.842348
5lwd	6.24	4.133963
5ztn	8.3	7.7926626
5wfc	4.9	6.7666163
5kpm	7.82	7.1227045
5ty8	5.46	1.6088223
6am8	4.89	5.2948627
5nw1	6.6	4.3095093
5vex	4.63	8.2248535
5u9d	9.26	8.885564
5jmp	7.17	5.747127
5lgq	7.05	0.95228446
5tkd	8.15	7.1473274
5a4t	5.89	4.817642
5kls	6.71	3.3211603
5d3j	5.24	4.6426115
5i24	7.42	3.6995707
5j82	6.0	8.638934
5ioz	4.96	9.710516
6e2n	7.9	11.4198
6f8w	4.64	6.8179927
4ui7	7.36	6.825899
5jr2	7.57	3.8652549
6gmd	3.69	6.441001
6bw5	8.25	5.130533
5w6o	6.28	10.854439
5ecv	6.77	4.3929396
5vl2	8.42	7.503045
5ouh	5.67	4.771048
5f2r	4.28	7.225882
5x13	5.21	5.220948
5jog	8.24	7.091935
5uf0	3.8	6.2998743
5mqy	7.11	7.822461
5h13	4.94	6.0040007
5nar	6.3	4.174995
5g1n	7.77	1.5319912
5d26	6.09	6.3404455
6cks	7.82	6.4168763
5n53	2.55	4.867489
5l9g	7.7	5.869574
5llo	9.4	7.53184
6eqw	10.65	6.897337
5iw0	7.22	8.460552
5t2i	8.7	7.2710676
5eol	9.52	7.710583
5q1f	7.14	5.596152
5vlp	6.08	5.199118
5mme	5.85	5.1574917
6biz	6.57	0.9944787
5uex	8.82	4.575611
5fho	6.67	5.830694
6bny	6.4	7.5112886
5ho6	6.69	8.858953
5jc1	6.82	3.9532588
5zia	6.52	4.733611
6e99	6.0	6.5810456
5eq0	5.92	3.7745225
5f1h	7.85	8.192555
5y8z	6.21	4.7627764
5icp	8.42	6.729407
4ydf	5.1	9.299677
5ewy	4.3	5.71671
5gmp	9.1	7.2269793
6dud	6.59	7.924701
6d6u	8.21	9.731478
5hz8	6.4	4.9970493
5eie	7.64	4.420336
5t8o	6.51	4.4289436
5tr6	8.49	6.764709
5vja	6.59	7.369888
4muk	6.6	6.7556047
6fim	5.85	7.217411
5i3v	7.8	8.211948
6eqv	6.62	6.9345646
6dh1	10.58	9.46658
6h5w	10.8	4.0031943
6b1x	7.4	6.6282387
6emh	6.08	5.938516
5f3c	6.05	8.013167
5nkk	5.0	6.494667
5ywy	7.23	7.448332
5v8p	4.99	6.1287355
5kbg	6.11	4.7533107
5j4n	4.25	4.5954785
5tuo	6.49	3.9522796
5qc4	6.82	5.593455
5mft	7.47	6.5531864
6ap8	5.1	6.345026
6e0q	8.1	5.821508
5ody	8.4	3.440709
5t1k	6.28	7.7998857
5uc4	6.46	9.5379925
5qck	7.64	6.751922
6hjk	7.6	7.2849355
5i8g	7.52	4.674895
6c0s	7.05	7.6120176
5vc5	7.96	12.275082
5jf6	7.21	4.8870525
5epp	4.16	1.4648488
5y7w	7.7	3.0609226
6f5u	3.54	4.585764
5k4x	6.42	4.007228
5xvg	8.05	7.234064
5nzq	2.03	4.1460385
5czm	8.32	8.303968
5mge	4.06	5.592023
6gg5	3.65	9.477101
5up0	6.34	7.4133835
4rqi	4.91	7.7112465
5y3n	7.1	10.586739
5fpp	4.0	1.5404235
5idn	8.59	7.7244925
6f6d	4.1	3.0728173
5t6p	6.06	4.9834337
5fbe	4.85	3.930116
5cin	7.74	4.234508
5mxq	5.72	5.4594584
5nn4	1.94	4.182764
5iu7	8.96	10.227026
5up3	7.9	7.517864
5o0b	4.18	4.030388
5jqb	2.22	6.2640996
5mja	6.66	6.204259
6eqp	5.96	3.993442
5ev8	5.22	5.4707017
5qab	3.65	3.7757797
5jf4	7.19	3.8298488
5o48	4.7	6.5777855
5k0t	5.78	6.0652266
5i7y	7.28	7.1915793
5tzx	7.28	10.399398
5heb	6.1	6.480894
5f5i	6.02	6.658629
5vgo	8.7	9.627578
5h7h	3.77	3.022324
5mnn	3.84	3.284368
5zag	6.97	7.0923247
5ekj	6.0	6.623577
5ul5	6.97	5.3967776
5iua	8.82	6.7133474
5za8	6.29	6.435358
5ut0	5.88	6.2107706
5vdo	3.3	5.167367
5gic	6.48	5.5991616
5knu	5.55	5.199058
5g5f	5.28	3.1204362
5h8e	11.2	8.668838
5lyn	5.04	1.3480583
5fsb	2.22	2.4583957
6au9	5.96	4.786628
5yof	5.82	5.02749
4zsh	7.05	5.153054
6f90	6.0	4.759425
5wyx	6.66	6.4092126
5gjd	7.92	6.7164726
5olk	6.0	3.4253101
5e89	7.85	4.024608
3x1k	3.59	10.568281
5em3	3.7	4.18572
5ko5	4.57	2.3098369
6dvn	7.85	4.4798565
5oq7	6.49	6.3478994
5njx	4.15	3.3897958
5tg2	5.49	6.435138
5eoc	7.52	9.106128
5lck	8.1	5.9021974
5i7x	7.28	5.8735547
5yzc	5.52	9.107719
5hbn	4.89	5.9942284
5jq9	4.65	6.354089
6cnj	8.11	6.7191486
6f8b	5.21	6.503664
5or9	4.06	4.6704783
6e9a	11.92	10.174223
5ek9	7.33	5.48349
5ml0	6.3	3.764456
5wb6	10.7	12.12656
6agg	4.07	1.9034649
6b7c	5.14	4.532583
5y9l	5.72	4.3440475
5epl	7.03	4.6358833
6cq4	4.85	7.530804
5wuu	6.09	6.464493
4zyv	7.66	6.7442713
6gw1	5.14	3.506511
5kxi	7.74	6.123027
5mxf	3.59	4.1261673
5qad	3.77	3.6425548
6fmp	5.64	5.7593455
5o9o	4.89	6.7728825
5jjs	7.32	6.5999827
5i40	4.86	3.997161
5h5s	5.09	5.3787603
6dq4	4.92	6.8208337
5un9	7.68	4.8070927
5ia1	6.28	6.3389726
6dk1	7.65	5.913951
6ay3	8.02	2.9402132
6fii	8.02	4.602455
5j2x	7.74	7.682481
6gr7	5.5	5.4936123
5law	7.1	6.2098293
6fbv	6.52	7.3630443
5aac	8.89	7.3509283
6bin	6.34	2.7995524
6b8y	9.66	8.253109
5xup	5.25	6.7484484
5l4f	5.89	3.9779067
5lud	3.61	5.333469
6ma5	8.1	5.802884
5ujv	3.6	3.7149613
5i38	3.42	-3.629662
5t9z	7.19	7.664709
5urm	5.28	1.7878662
4uja	9.05	6.275666
5nud	7.49	7.3505425
5dyt	7.6	6.890562
6ba7	8.15	5.009225
5wbk	6.03	2.586414
5d7a	7.68	10.034208
5fwj	7.89	4.157216
5khk	6.39	7.229372
5i9x	7.52	8.124637
5j8z	8.3	10.148163
4qna	4.64	4.6085997
6bjo	6.29	4.987928
6ay5	7.16	6.022629
5hv1	4.1	4.9145536
5m57	4.92	7.706845
6bsl	9.0	5.95264
4yxo	7.04	5.070186
5e88	7.19	6.732577
6guk	6.15	7.7581186
5n8t	5.74	6.039445
5owl	5.92	5.9884667
5org	8.4	-0.48793566
5ovv	4.48	5.247565
5ugc	7.89	7.542986
5lwm	8.87	6.8359623
2n06	4.92	6.5156145
6bq0	7.34	6.806284
5c4k	4.56	5.146956
5aqv	3.43	7.4578705
6df4	7.64	7.148602
5g2b	7.0	8.287465
5za9	6.74	7.4029818
5maj	7.46	9.20854
5nxg	8.55	6.8880424
6afl	7.0	5.0269556
6ey8	5.81	7.5787034
5mhp	7.82	8.483024
4zyw	7.17	7.0736837
6gf9	6.39	2.942095
5wfm	6.52	9.116728
5qaq	3.54	3.312729
6g9h	8.4	8.039442
5dtt	3.51	4.1824555
5kbf	8.92	9.455981
5vd3	5.55	5.079187
5zwh	8.72	7.6338005
5xyf	5.98	5.1821003
5c2o	4.55	3.8932598
5k0m	8.82	5.889422
5t66	8.43	5.360073
5vdk	7.57	7.347329
5ldm	3.86	5.821049
6ge0	8.68	6.6553173
5j3l	4.8	7.353805
5j41	3.7	3.7895868
6gg4	3.69	7.76514
6b98	4.65	5.7123046
5k8v	6.34	6.4230757
6bmv	4.68	11.260123
5ad1	7.24	0.32595667
5otr	4.92	5.8192816
5yg2	6.89	5.790285
6b1f	8.72	4.8825617
6gxa	4.22	6.337952
5wcm	4.0	3.8636315
5idp	7.35	6.25261
5ks7	5.32	6.414189
5lhg	5.6	6.4319367
6afa	5.49	2.6922007
5ws3	8.96	5.8975286
5luu	5.06	4.1067476
6b5i	5.96	8.027586
5ni7	7.7	6.517645
5t6z	4.21	3.2014754
6hvh	7.33	8.118865
5hna	4.23	12.1595955
5mxo	5.27	6.497506
5u4f	6.33	6.5562353
6gl3	7.96	7.6769056
5dva	3.55	4.804381
5otc	4.71	3.538479
5n8v	6.68	9.552873
6cea	3.14	4.7446513
5wa1	4.17	-2.1538544
6afh	6.12	3.176586
5tca	7.72	9.200324
2rvn	6.77	4.570219
4yxu	7.24	7.0652647
5w7x	4.1	3.3801966
5wre	6.41	5.054829
6duf	8.14	6.7280397
5w1w	5.52	5.929899
5mi7	7.11	4.186985
5eqy	8.0	5.133441
5i8p	6.73	6.9061656
5gof	4.05	5.785688
5j9x	7.77	6.680643
5lws	3.94	8.7347145
6evm	2.82	1.7870066
6ftn	6.7	7.450656
5o58	6.72	9.755224
6f92	6.4	6.1343274
5cuq	5.92	4.7930317
5tkb	7.89	8.332022
6hdq	7.0	5.958479
5gvn	7.05	5.7986875
5d47	7.0	5.930473
5os3	2.43	4.041978
4zsg	5.0	3.7067766
5n9r	5.59	11.801983
5t90	6.68	6.0779448
6afr	7.15	4.6978884
6aff	5.41	2.8584902
5gr9	7.48	4.4488525
5jim	3.99	6.901226
6beb	3.61	6.626584
6alz	10.42	3.8490343
5lvr	3.6	3.4233122
5ocj	4.82	4.316883
5nne	4.71	4.349508
5ggp	3.3	3.089896
5ekm	6.32	7.4256306
4xhe	10.3	8.787947
5un1	5.8	4.6892405
5mz8	2.31	1.565366
5q1e	6.92	8.999078
5eym	7.6	10.194662
5tci	6.88	8.2665415
5nkh	7.59	7.702368
5xjm	9.37	4.4054193
5lx6	5.72	5.7627077
5jbi	6.92	3.4885778
5vr8	6.87	2.6265821
2ndf	4.23	2.8694859
5vcw	5.96	8.701542
5ng9	6.72	5.322797
5t2d	9.1	7.0019627
5t2g	8.1	6.883434
6esj	5.68	5.826608
5fls	3.04	3.9013624
5ldo	3.75	4.4706182
5a0c	9.27	7.2678795
6g2l	7.17	7.7121344
6fav	5.33	3.8251157
6fuj	4.3	8.494732
5vqs	5.7	9.188229
5km5	6.92	6.196759
5mrd	4.44	4.2509413
5n16	5.3	4.673977
5yc2	4.94	3.7135687
5ett	6.23	7.5597553
5yg3	7.85	6.3457413
5cpr	7.56	7.1965094
6c6o	8.3	5.234173
5kma	4.71	3.0753267
5u51	4.92	1.9429853
5wei	5.7	4.630415
5jcj	4.42	6.6554155
5eak	9.3	7.631309
5swf	6.26	4.477747
5mqv	8.1	8.488192
6czd	3.85	5.165057
5em9	5.57	3.6008658
6g4m	6.6	5.746378
5g1a	6.57	7.927355
5eec	7.1	5.025673
5ix0	6.28	8.595806
5y93	5.64	4.6727242
6fhk	7.51	10.903787
5mw6	4.73	4.356489
5khi	6.77	8.338594
5i59	6.95	6.7772813
5to8	8.51	7.0454273
6eqs	6.43	9.887079
5mxr	5.21	7.1456385
5l2n	5.55	5.819071
5i7u	8.77	7.18384
5egu	5.85	6.4169893
4wz6	5.6	3.8028502
5zkc	8.19	4.538372
5in9	6.36	5.137335
5t8e	9.14	7.006101
5aqq	3.1	3.7370498
5o0j	4.77	5.206666
5e6o	4.11	4.93414
4zki	2.92	11.764619
5oug	2.77	4.4369907
5owh	5.92	6.5166063
5gg4	5.82	2.5897853
5myd	4.86	4.935681
4tvj	7.91	12.268254
5fun	7.59	6.286406
5vcy	6.57	8.338073
5aeh	7.43	7.6014013
5nhp	7.64	7.081329
6ccs	3.64	5.123883
6bfw	6.66	5.948101
6bbs	9.89	6.4454994
5ngu	7.44	6.667146
5qbv	6.37	9.073261
5kr0	9.15	8.155994
5exx	5.39	5.8533993
6guf	6.65	6.704879
5mmn	6.7	11.801323
5mgm	3.3	3.8371186
5jer	3.7	5.496377
5b2d	4.25	4.4032774
5kh3	4.22	6.536326
6ceh	7.44	4.805648
6f6s	2.89	4.6283474
5u0w	4.24	2.6692135
5mys	4.3	7.803088
5jiy	6.27	7.887652
5wbq	5.83	5.8927546
5eps	4.42	6.607785
6ayh	5.57	3.8170063
6fdu	3.69	7.228611
5l6o	8.22	5.8751397
5lle	10.22	5.0866013
6fob	7.63	1.1525798
5jnn	5.35	4.937281
5fnc	4.11	6.193963
5xg4	5.15	4.3863273
5qai	3.82	4.1916394
5xmx	7.24	6.250353
6g3v	6.04	5.673794
5aqh	2.46	4.2539396
6eo9	6.8	8.180545
5a8y	9.77	8.706463
6m9d	7.35	7.193434
6gjm	3.58	4.2498655
6mxe	4.26	3.8619425
5l4j	4.28	2.9195595
6ggv	7.54	4.0261517
5ggn	3.66	2.9301713
5zwf	8.74	4.9676647
6euz	4.18	11.23857
6bkx	6.39	6.1143255
5tef	5.4	4.7798295
5f4u	7.02	7.480506
4yk0	3.74	5.550312
5vqv	6.4	7.285819
5yyb	6.56	1.7104967
5lz7	6.28	4.296902
5tzf	5.8	4.010275
5qaz	3.4	4.648843
6bnl	6.96	1.8998159
5ovr	4.57	17.723587
5hcl	2.22	4.039631
5v9p	6.14	6.4076657
6h34	9.3	8.486383
5hey	5.66	5.6485243
5f3z	4.54	5.7736473
5ioy	5.22	4.5488515
6f3b	6.56	4.87983
5yu9	6.74	8.372406
5uv1	5.62	3.031977
6b16	7.49	6.8379707
5fh8	6.77	5.6716413
5enh	3.72	3.9009266
5mpz	4.07	3.9136426
6hvi	6.42	7.416296
5fq9	6.48	5.9844933
5l6i	4.35	12.667075
5mym	5.41	8.333763
6b5r	8.77	8.159012
6bij	6.05	-2.3926525
5kau	6.52	5.989624
4odq	4.47	3.291325
6f22	8.7	4.379407
5k0j	7.12	8.46069
5zla	4.3	3.381301
5q1h	5.1	9.335932
5nz4	6.28	6.5710115
5mkj	4.31	6.3660417
5ulg	6.72	6.065777
5yjm	7.68	7.4432178
6grp	5.48	6.329908
6cfd	7.86	7.220501
5tzo	5.23	4.2151327
5d4a	5.85	5.802025
5mlw	5.03	6.068001
5nrf	6.79	9.984442
5l8a	4.91	7.3210993
4zy0	8.04	5.726073
5j7g	7.24	6.001667
4xek	5.66	2.5851517
5jf2	7.89	5.2120304
6h1h	6.17	6.7946486
5gvp	6.78	8.376467
5u4e	6.35	5.777667
6bu1	7.22	5.416754
5ou1	6.07	5.8579235
5qak	3.66	3.4241748
5dxu	8.4	7.765365
6q3q	4.45	3.751052
5d3p	5.13	5.884999
5bpp	4.8	5.6853514
5q14	7.68	5.1511164
5mzg	6.86	5.9151692
5vew	5.15	9.676666
5vll	6.37	5.497588
5ul6	8.22	4.148779
5joh	5.96	8.275306
5k0x	8.36	6.16294
5jv0	5.96	7.9130783
5qb3	4.31	5.025687
5ml8	8.1	7.4966083
5i4v	8.52	8.167543
5vt1	4.3	5.418185
5qa8	3.77	3.9342597
5qb2	4.15	4.737447
5ema	5.23	4.8427067
5dh4	7.24	6.4645905
5er4	2.76	4.4221163
5c4l	5.64	4.8981876
6fui	4.46	6.0313244
5k0c	5.96	7.498458
6g15	5.37	5.043295
5aqg	4.51	4.8749604
4xk9	9.07	10.470046
5wo4	10.0	8.586138
6eij	5.77	5.3920364
4uc5	5.48	3.3555157
5vcv	6.82	7.5590057
5ar0	6.14	5.1119046
5myx	8.16	8.671873
5svk	8.48	4.729315
5w88	4.52	5.405701
4ui5	6.78	7.5963745
6gjj	3.7	5.2245045
5di1	7.68	7.6068535
6min	3.91	-0.92670906
6g5j	6.7	5.183377
5aa8	8.07	9.325708
5jha	5.9	10.5194025
6gzm	8.26	7.863005
4r5w	7.13	5.3891716
5k4z	6.15	5.402237
5loh	5.04	7.0586886
5ivc	5.92	9.245847
5wzu	7.0	6.929886
5a7i	5.26	8.249201
5j79	8.52	7.3714266
6g97	8.38	7.747601
5ick	5.01	-2.0032144
5ab1	5.42	10.034723
6cw4	2.82	7.241832
5cuu	4.37	4.6591415
4w9x	7.4	6.9518137
5aei	8.96	-0.64904875
5exl	8.43	5.9751415
4zt3	8.0	7.429109
6cq0	4.46	7.4558363
5nvz	6.77	4.437974
5d3c	10.4	7.300912
5n31	5.79	4.2880254
5chk	5.39	5.855116
6b97	6.63	5.9012074
5vo6	9.05	7.9636326
5lso	5.85	7.6096096
5w7u	8.05	8.47355
5vb9	5.89	8.4357395
5f25	5.04	4.3363366
5j32	5.08	4.000293
5td7	5.77	4.1706543
6fmj	6.12	4.8794613
5uyu	9.51	8.099288
5w0i	8.85	4.1785083
5uey	8.29	5.938422
5fb1	5.92	2.7745023
6ehh	7.49	7.9278817
5f5b	3.95	6.852169
5hx8	10.0	6.306435
6dlx	3.32	3.5686665
5wxf	4.48	8.144376
5f2p	4.43	5.2333016
6fut	4.7	11.248477
5vsc	6.29	5.8612375
5er5	3.67	5.0814943
5qae	3.62	3.5109382
5trj	5.92	6.1864853
4y24	6.66	4.5976048
5eel	6.08	2.3594828
6ezi	5.31	3.9034948
5f1u	6.4	6.9748387
5vo1	8.15	7.4270635
5u0z	6.19	2.6146824
5aqn	2.77	3.92593
6dh7	9.88	12.828751
5h85	4.7	3.9670615
5g60	6.52	5.3985586
6elo	6.29	8.652594
6f4n	5.22	3.6179938
5u0e	5.11	1.3177099
5fb0	5.47	4.2909565
4znx	6.62	1.8321099
5tqf	8.3	12.494015
6ayq	8.19	14.635052
5yyz	4.18	1.2327751
6ek3	6.48	7.003462
4yjl	5.96	3.577683
5gjg	6.21	7.245476
5m0m	8.22	6.423282
5zh3	4.67	2.7672162
5cqt	6.91	5.134161
5e73	4.64	4.517167
5t18	9.3	7.6699
5i86	6.28	5.6344595
5lgt	6.51	5.375248
5odx	6.71	7.057475
5nib	7.72	8.29239
5u2j	5.92	2.9310703
6g6w	9.7	8.466227
5nu1	9.0	5.6881895
5kgx	4.8	4.337782
5k8o	5.96	1.2277585
5xzr	5.49	5.6019697
6cjy	7.64	6.7056785
5u49	6.14	5.6859865
5toe	5.6	5.565062
5mra	8.0	5.0842643
6boy	5.74	6.713643
5yfs	4.86	4.079327
5mnx	2.48	7.345867
5xgl	6.88	5.8742657
5h09	5.88	8.93652
5ehv	3.08	-1.5433964
5q0n	8.06	5.9083443
5d75	6.7	3.7510428
5lt6	5.41	5.8789463
5igm	7.38	6.448587
5ny3	7.47	6.164605
6cqt	9.64	3.5413954
5mrb	6.33	6.485038
6bu3	6.55	6.1293955
6f6u	4.8	4.690715
6asu	5.21	5.0259743
5ml2	7.89	7.874859
5x9o	5.3	2.6750069
5fng	2.96	2.0004733
5tuq	6.35	7.822775
5v7i	7.18	5.2899575
4uw1	7.72	6.1726995
5n0e	8.44	6.282545
5fdz	5.17	5.1912856
5eng	5.85	4.1054273
6hm2	7.33	6.0600867
5vqx	6.32	6.62337
5nkd	7.59	5.9850693
5h08	5.96	6.063564
5jr6	4.69	5.1252155
5sz2	8.7	5.24913
5qcn	8.22	6.766765
5f74	5.12	3.3678427
6q6y	6.0	6.2267785
5e7r	7.6	5.4221797
5mtv	4.11	5.4442453
5vpm	8.8	4.4635653
5xsu	6.74	11.383823
5twg	6.17	3.7808003
5k4i	8.51	8.340719
5qag	3.7	4.5907927
4z8d	5.22	5.9289303
5lz8	6.01	4.826229
5ybi	3.49	7.8733115
5t4b	9.38	10.346619
6c0r	7.51	6.1116753
5v1y	8.15	5.045974
5aqj	2.68	1.0982935
5ee7	9.21	5.8773146
5n1y	3.22	3.6905818
5iez	7.64	8.613937
5bns	7.02	7.669208
5fsn	5.77	4.772849
5mg2	7.77	6.4989996
5i29	7.82	2.2592812
5kde	3.89	0.078554034
6apv	6.96	6.4953213
5zkb	8.7	4.1497707
5ei2	7.34	6.645504
5nfa	5.25	2.2333517
5tq3	8.66	9.483084
5vih	7.49	5.3541517
5iay	5.8	3.94655
5qa4	3.77	3.901232
6f6n	3.02	6.644431
5da3	7.1	6.737541
6gy1	6.3	7.6890416
6gvz	6.4	4.3736095
5fb7	7.89	5.6240597
5ofw	2.8	4.240889
5wf7	4.01	7.282876
5i9z	8.05	5.733369
6dj7	8.72	8.450399
5q1a	8.02	6.30271
5z7b	4.89	2.9860253
5g42	2.3	3.8516445
6chp	10.12	4.730263
4ybk	7.82	9.927536
5qcl	7.96	10.774179
6a6w	5.43	6.7706614
5fky	8.33	5.1216993
5ih2	5.76	2.268317
5xmr	7.61	4.8328724
5jhd	4.52	3.499061
5etk	5.82	6.7178845
5vzu	5.57	2.836277
5juz	5.52	4.892006
5npc	4.0	6.7345424
5wac	7.42	7.691557
5fcz	4.2	0.8883541
5oq5	7.7	7.8446136
6ft9	6.96	6.7636957
5oku	6.26	10.06531
6hm4	5.67	1.108239
5fl1	8.49	5.274963
6c98	4.1	4.956667
6dxg	4.85	6.989951
6g2n	7.14	6.105936
5klr	7.72	5.972247
5y94	6.79	5.110276
6bl2	7.39	7.50989
6g0z	5.32	7.1553116
6ft8	7.36	5.717993
5cr7	3.1	4.2383075
6cze	4.03	9.728418
5n8e	5.33	3.1331873
6dh4	11.3	8.831299
5ltn	5.27	5.6079307
5x4o	4.06	1.0040356
5o1b	4.7	4.010528
6hjj	5.77	5.8836308
5t2p	5.72	4.658772
4w9w	7.48	6.2921867
5hff	6.3	6.401815
5dts	3.55	3.6066277
5fah	6.15	7.1298065
5uit	8.34	7.8254733
4zv1	5.24	5.1979895
6fdt	4.3	2.5665667
6chm	3.7	3.2133257
5th4	2.85	2.424459
6fo8	7.74	1.1097571
5zms	5.23	5.789752
5fqs	7.36	7.382248
5i2e	6.64	6.491493
5ets	5.91	7.1295176
5e0h	5.62	4.935314
5h15	5.8	7.146054
5oje	5.21	8.875235
5uv2	4.4	2.7463946
6flg	7.52	12.741987
6df2	7.24	4.6945195
5k0b	6.05	6.785185
4wn0	3.22	3.196015
5emk	7.89	7.207755
6h3k	7.96	9.577726
5yjk	6.09	11.942616
5lpl	4.92	5.9231396
5kgn	9.03	4.861046
5yvx	5.89	4.623679
2n1g	5.64	3.8131385
5upf	8.6	7.596275
5id0	5.77	1.0417489
5ypo	7.1	7.455252
6fjm	6.24	9.127624
5u62	5.89	7.219239
5l72	6.8	6.7727013
5h5o	6.56	9.844887
4mul	6.21	7.2344227
6dq5	5.19	8.6567955
5mfr	4.3	-0.4670263
5ime	8.34	7.760775
5w6e	8.04	7.0150156
5qam	4.0	5.1990743
4zjc	8.96	5.9742966
6f4w	5.53	4.30761
5u7k	8.15	8.363686
5t97	7.77	6.8255877
6f20	4.31	8.035448
6eya	7.48	6.653065
5lgs	7.06	5.4436874
5mjb	8.52	5.961692
5t27	7.1	5.0522437
4xtm	4.57	4.449712
5laz	8.4	7.6486616
5ye8	3.0	4.7218866
5dpx	4.46	6.7223353
5jg1	8.72	10.647453
6d50	5.05	3.0869892
6eln	6.05	10.04651
5edb	7.0	6.2904224
5ovc	5.96	4.6206636
5k4l	7.3	12.254734
5o1s	3.65	2.2627082
5j7b	8.3	7.5415783
4ze6	2.48	2.979931
5vzy	8.49	4.3880653
5ukk	6.21	6.558407
5j8x	8.8	7.2301598
5a3x	6.1	5.132718
5ijp	7.15	5.1185284
5sy3	4.37	7.921905
5koq	9.24	6.238599
5h19	6.49	10.720463
5hx6	8.0	5.273562
5muc	6.04	7.831165
6b2q	8.05	7.0718603
5svy	6.13	6.3050137
4odl	6.95	1.9049739
5ugg	6.42	7.4306784
5ufr	8.7	7.68582
5mgg	3.3	5.5275965
5db0	7.43	7.393691
5vlh	6.8	6.6278725
5csd	7.89	5.493803
5mw3	6.62	4.9261193
5vqt	5.74	6.1721954
6djc	6.63	4.254314
4zj8	9.26	5.739937
5eqp	5.4	5.0062037
5v42	6.62	15.0831175
5nf6	7.46	5.302797
5jrq	6.77	6.343202
5lne	4.76	2.2589118
5m6f	6.66	4.783827
4wnm	7.59	4.660986
6e86	5.09	3.0517519
5b5g	5.25	5.6159773
5zt1	4.67	12.675304
6exi	5.05	5.483286
5nwb	7.8	7.385547
5mny	1.31	5.4138174
5xo2	4.03	2.26563
6csp	8.52	6.1065426
5w5u	7.19	7.517277
5g61	6.4	4.526979
5n49	6.33	7.731962
6bhh	3.76	5.44847
6f9g	5.7	5.6358147
6fa2	6.66	12.786583
6g4n	5.64	7.682706
6fr2	7.92	5.571369
5g5z	5.66	5.3380394
5zo7	9.0	5.597316
6bgx	6.33	6.7456374
5nxq	6.49	1.5510778
5oh9	3.86	2.5279872
5ukj	7.16	10.381107
5v3x	6.59	11.615748
5m7u	8.1	5.8991513
5fnf	3.15	5.7967806
5vds	3.3	3.569007
5ufs	8.49	6.4293623
5gjf	6.59	9.837662
6ej4	6.8	5.6077127
6apz	6.82	5.7058926
5jhb	6.06	5.6859083
5zwi	8.64	8.206246
5etl	4.64	6.823445
5ur6	7.06	6.580187
5ful	4.74	6.3212175
6e9w	6.55	8.642121
5uoo	8.85	6.133748
5n87	9.25	11.365316
6esn	8.05	8.641319
5kr2	8.48	4.033204
5aip	2.82	6.8196383
4yh3	4.59	6.672604
5sve	5.74	4.669668
5edl	8.35	5.608967
5may	6.48	6.9091835
6fzu	3.67	3.6593814
5mav	5.48	4.470587
6d5e	6.85	6.8666162
5anv	9.3	8.4560585
6htt	6.66	5.9586964
5my8	7.14	8.938444
6dnp	5.18	6.1920624
5ndd	6.46	5.8819895
5wbz	6.41	5.0101814
5w6t	7.57	7.6180253
4j59	5.85	5.36968
5e80	8.3	8.606372
4mue	6.7	4.666363
4qmq	6.59	6.069223
5dh3	7.42	8.045893
5jzi	4.8	3.506445
5f32	4.94	9.636118
5wg9	5.59	6.181348
6fyv	7.96	7.0911636
6apw	6.17	5.771403
5sz9	4.42	3.6154962
6b27	5.03	4.086299
6b1o	8.51	5.341386
6cdc	5.6	5.52791
6dne	7.48	5.089619
6cn6	8.3	6.935426
6c7x	7.19	7.8360615
5fdp	6.51	8.82956
6htz	6.74	6.3975782
5nwg	6.18	10.355993
6msy	7.0	2.1559916
5yve	6.48	6.8378725
5huy	5.03	5.902786
5iee	4.94	2.6512573
6hvj	7.55	8.587648
5hdu	9.0	7.532816
5z68	5.89	10.540778
5l6h	6.62	7.671302
5l26	5.35	5.5475907
5svi	5.17	5.2724104
5n9n	9.39	5.962329
5qaw	3.4	4.793862
4yyt	6.38	6.378214
5cxi	6.55	7.4794407
5nt0	6.55	14.665965
5z9e	3.48	5.364643
5kyk	5.8	6.1431637
5ye7	5.46	5.239729
5vfm	3.82	3.787396
5q0z	5.85	7.034155
5c1x	5.75	5.6241703
2mwy	6.82	7.095713
5naw	7.3	4.384606
5evd	5.0	5.331462
6mjf	5.16	5.042523
5vo2	6.81	6.712081
6hti	7.01	6.248394
5ux4	7.05	7.8029003
5gu4	5.47	5.6183424
6b3e	6.99	6.1217184
5g1c	6.85	7.4358387
5v35	6.96	3.382986
5lkr	5.48	6.5376225
5kpl	6.29	5.167031
6cd9	4.42	0.24396992
6c5t	6.97	7.2997794
6bl1	6.96	7.1339774
5oul	3.3	5.278056
6bgu	6.28	6.714191
2n27	6.55	3.3977604
5om9	4.25	4.158862
5yc3	4.85	7.055686
5j5x	11.02	8.335078
6gfz	5.51	4.409968
6dil	8.12	9.065048
5orr	3.77	4.951383
5vt4	4.35	2.4315495
6csq	6.39	5.1437674
6bfn	8.03	8.5555935
6euw	7.77	6.5262003
5ka3	4.59	5.410302
5m5q	7.05	7.6151357
5gsw	5.94	5.4139237
5w4s	4.03	3.118092
6e8m	6.28	6.426614
5bqg	4.76	4.0137377
5ji6	7.96	5.3477926
5jsm	6.59	11.272783
5l98	3.31	4.301964
5im3	5.82	3.3207455
5t4f	8.0	7.5216417
5wtt	6.6	5.590388
6euv	8.62	5.29722
5aaa	9.42	8.170279
6gih	4.36	6.6292386
5gs9	5.26	9.101734
5j6a	7.77	5.768097
5du4	5.25	6.4362106
6mvu	2.89	2.9749327
5kr1	9.49	7.4594464
6gl8	8.61	3.7208767
3egk	4.66	5.6104474
5q0v	7.69	6.1100683
5y5n	5.76	8.333068
6fmk	4.67	4.16863
5uwk	8.64	12.476479
5duw	3.29	1.3497463
5h1t	3.8	3.8549461
4j5d	5.96	5.0739436
5lc0	6.7	7.403086
5ia5	7.6	5.2449794
5myl	5.0	8.442396
5wg7	4.7	9.348808
6f1j	4.62	3.4957776
6g9j	8.39	5.259511
5yp5	4.6	8.698153
5k5n	8.05	5.2895346
5a0a	7.7	7.0419536
5hpm	7.13	8.512871
2n0w	6.15	7.2864604
5tpg	7.85	8.368216
5dxt	9.7	12.407228
5msb	7.46	6.946826
5eb2	1.11	3.5192285
5eq1	4.68	3.5284176
5enf	3.57	4.544117
5j9f	7.23	4.403457
5ef8	8.85	6.8001356
4zyq	8.01	5.8595285
6dvo	7.22	7.1106253
5y80	8.79	5.8804135
5zo8	8.2	7.6697984
5eg4	7.68	7.1099586
5itd	6.58	10.30979
4yec	7.6	7.1160293
5ehe	8.32	8.178513
5ew9	11.0	8.348735
5ivn	8.85	12.62623
5ork	3.63	5.6092577
6baw	5.38	7.945566
6cco	7.29	5.6658006
5llm	5.35	11.742806
6mj7	2.82	4.569889
5ia4	7.28	8.426588
4zsl	5.0	3.3042417
6bsk	6.92	8.548273
5flo	3.15	4.609155
5ul1	6.64	8.098885
5tex	6.4	7.2757053
5km3	4.6	7.667427
5fe6	2.16	3.3393247
5k0f	6.07	6.8169217
5orz	3.36	3.932076
6gzd	8.01	6.6239862
5ia3	7.34	6.4617405
5v8h	4.11	8.106783
5pzm	5.96	8.8944025
5hz6	7.8	6.9747458
6bnk	6.99	1.3928246
6b41	8.48	6.2679844
5lmk	7.43	7.9530187
5dqf	3.6	3.29512
5h9q	4.42	3.609538
5fao	7.96	6.9506073
5t54	9.06	5.6775537
5ufo	7.43	7.4553404
5kdf	3.27	2.9583411
5hls	7.41	3.7625635
5ur1	8.97	7.713443
5vrp	8.89	5.1900992
5jgd	7.96	8.532038
5l01	7.48	4.3433714
6fby	5.03	3.064978
5kzq	8.28	6.126753
5nkb	9.12	7.8584604
5vjn	5.06	3.8031948
5yco	4.59	3.8199048
5u2f	6.71	4.9904118
5w5s	7.77	5.789595
4z7o	5.04	5.785267
6eab	6.37	4.7913113
5o91	6.46	6.653653
5web	8.0	6.208911
4zcs	4.33	7.299979
5i0b	5.06	6.2230806
5i2z	7.14	14.903607
6c28	4.17	4.6457443
5nxi	6.66	7.075343
5tb6	5.82	5.24114
5yc1	4.34	6.4968777
5u5k	4.02	4.536602
6f9u	5.13	5.70668
6ce2	6.3	7.2765074
6cbh	6.29	7.148684
5j18	9.15	6.940361
5dx3	7.41	2.2914698
6ma4	7.35	6.4341455
5i25	3.49	3.397285
5cs6	3.2	5.3636255
6hqy	6.44	5.2215414
5ho7	4.77	6.4425616
5h9r	6.08	3.132442
5ntt	5.75	5.4017067
5y6k	6.07	2.659842
5q0i	4.25	5.7392645
5a5d	8.0	0.6266469
5dtk	4.3	5.460762
6gxw	3.36	4.892949
5d3s	5.89	5.262147
6b1e	7.47	5.398446
6fh6	3.0	4.341802
6c7e	8.55	7.8911915
5fqr	7.59	6.983903
6f6r	8.25	7.1687956
5elv	6.8	2.6997538
5he7	8.3	7.097961
5wg4	7.0	7.3774805
5his	4.71	3.9877114
5zmq	4.74	5.9207296
5i83	5.39	5.8742404
6hx5	5.66	3.7745657
4z0u	5.7	4.4648046
5oq6	7.56	8.250828
4pl6	3.1	2.7224312
6afg	4.86	2.153408
5dtm	4.3	5.472103
4qms	5.13	4.4577146
5lax	5.4	-0.7014004
6f34	4.94	6.440699
5m25	8.19	4.9517784
5zc5	7.06	7.302783
5tco	8.19	8.3585415
6axq	4.0	3.6016493
5jq7	4.8	4.523135
5mnr	5.46	6.650348
5nho	9.52	6.6820946
5svx	6.19	6.835429
5ts0	7.8	6.5396223
4r6e	7.78	9.524298
5twl	7.98	8.315331
6dgt	7.38	9.936726
6bh0	6.66	6.8584585
5u5h	5.89	6.628719
5a3n	7.72	2.666092
5a1f	4.61	4.7764316
5w0f	7.8	4.8275385
5dtw	5.46	7.965595
5qa9	3.64	4.1620793
6axl	7.11	3.8443758
6mv3	3.33	6.3173904
5vp9	8.99	8.839108
5ix1	6.31	1.0315301
5n4t	5.97	3.6148987
5wzv	6.68	8.263835
4zy1	8.14	5.7163696
6afi	6.2	3.7503717
6ckc	8.22	5.9626083
5h6v	6.68	6.9455004
6h33	9.22	7.812676
5ewj	6.89	7.609516
5ku3	4.89	5.248881
5kab	4.68	5.8889513
5hyq	6.82	7.59776
6bh3	4.92	5.9607186
5f5z	7.07	5.4053717
5xij	7.3	6.3341484
6g22	7.56	5.819642
6ej3	5.93	6.7218103
4zam	7.96	9.007503
5zaj	7.38	8.403016
5i1q	7.92	4.910471
5jpt	4.6	6.6718793
4yx4	5.97	6.0446777
5dp5	4.73	6.8785477
5jt2	7.47	11.021977
6dh6	9.93	9.009359
6gbx	7.7	8.082504
5glu	4.02	1.8308352
5lsh	3.39	3.2115314
5yto	4.48	12.793497
6f2n	6.7	3.0733886
5owf	5.8	3.8446727
5mkr	4.77	3.6174674
6es0	5.65	6.1275406
5kbq	7.0	6.3822474
6g0q	4.61	4.823646
5yvt	3.96	4.1383033
6br3	8.72	7.3486376
5x4m	2.92	2.605837
5ef7	9.0	5.7045197
6asz	4.72	-0.13690805
5mql	5.85	4.936427
5wic	4.64	3.6258042
6fgq	7.85	12.782015
6f05	4.47	5.3539805
5jlz	5.82	1.0759039
5dg6	5.07	5.339657
5a3t	8.4	4.487278
5uov	10.6	9.7656355
5lny	7.38	5.853755
5gtr	7.17	1.3157796
6h7l	8.97	6.507099
5g3m	5.66	4.015974
6ee2	6.71	7.6294575
5cgv	6.47	5.664838
5jnl	6.57	3.7688951
5gty	7.72	6.950499
6fni	8.22	8.598307
5wa8	6.23	5.0324707
5os2	2.74	2.9468756
6chh	5.57	7.371633
6h38	8.11	5.3784294
5w5j	5.82	6.0452557
5d1n	5.57	2.7468634
5z95	6.55	3.3355384
5ads	5.67	5.9106965
5dp9	6.08	6.466196
6e4w	6.7	3.1170053
5t8q	4.16	4.5063643
5m9w	2.24	5.1271343
6dj2	8.12	9.728775
5wzr	7.29	2.7185333
5vcz	6.35	7.8024607
5g3n	7.92	5.9746094
6g4z	9.77	9.276026
5vd1	6.0	7.481784
5wzw	5.91	6.31364
6an1	5.35	6.311334
5qb0	3.8	2.8329754
6dcy	5.46	8.112344
6fnf	7.89	9.724667
5x27	9.4	8.028161
6g47	2.18	4.167311
6aud	6.22	7.9351144
5yea	8.3	9.004133
5ygf	6.21	4.3084974
5etm	5.41	9.970867
6g85	5.21	4.069342
5a3w	5.82	6.785206
5nkn	9.92	7.729928
5d45	6.92	5.87475
5z7j	6.6	6.1550055
5fyq	5.89	6.5599623
6q73	6.9	6.447118
6g33	8.15	4.72998
5f20	7.52	7.7819414
5vnd	6.49	8.481135
5hvt	7.26	5.716712
5kzi	10.0	9.837408
5w73	6.3	6.187278
5toz	9.46	4.5119896
5nya	6.38	7.1439238
5hmy	6.3	6.283453
5lub	6.15	3.1719232
5k32	8.8	5.945949
5o4s	5.47	5.79741
4y5i	3.52	2.1583853
5fat	6.96	5.059019
5tfx	7.22	7.8648615
5hmk	7.4	5.640257
6gjy	3.0	3.5535746
5hln	11.52	8.771622
5fso	6.09	0.9272898
5e2k	8.03	7.1182203
6afj	6.28	4.8931904
6gnm	4.26	4.9791727
5y8c	6.8	5.6511836
5aqt	3.51	3.1424348
5icy	5.06	6.4287148
5w0e	9.03	6.052334
5u2e	6.56	5.9032936
5db1	7.66	7.4923844
6b67	5.05	7.679837
5ufi	8.4	3.6325016
6fu4	6.19	7.2420087
5e3g	4.3	4.293379
6hrq	7.09	7.9304185
4ui6	7.06	9.072315
6css	7.6	5.3136463
5tt3	6.71	6.6908903
5nin	7.12	7.1363626
5ov9	5.66	4.522317
5tol	7.48	5.8843956
5nwk	6.57	4.318548
5oh4	4.55	1.1276569
5t19	4.49	6.0128446
4v0i	6.33	6.25533
5edd	5.24	4.180005
5llp	9.24	7.9732256
6biv	6.52	1.2256399
5ows	8.0	7.3024263
5j31	6.51	2.6412299
5f04	4.0	11.388615
5ug9	8.1	7.6758804
6b7b	2.89	3.553639
4ux9	5.1	3.8718905
5gsa	7.09	10.044141
5ut6	4.24	8.893241
5ogk	5.11	4.6411715
5dhq	5.7	6.4063683
6cyc	7.85	7.068655
6bu0	5.96	6.3230314
6cmj	8.3	8.079438
5ivj	7.34	8.613577
5f4p	7.33	7.180457
6g34	8.24	6.744935
5ttg	7.34	5.41403
5edu	8.66	4.795272
5i13	5.08	8.788429
5o07	7.47	5.7157593
5f1l	7.68	7.469112
5wlv	8.52	6.3902874
6fel	6.4	3.5182743
6er3	3.24	2.4625158
4y4g	2.0	3.877871
5jzs	3.27	5.451301
5k13	8.74	7.8523965
5ytu	4.92	6.2603793
5dw2	5.84	4.702046
5mk3	4.05	1.5756257
5tur	6.05	5.317363
5vqe	1.49	3.1728864
5f02	7.44	8.796089
5tzz	7.85	7.137085
5qaa	3.91	3.7752285
5cu4	6.49	5.0673256
6eiz	6.22	9.248274
4zfi	6.3	5.7277927
5uch	6.01	5.617166
5aqk	3.65	3.8690932
6mim	5.7	4.2745557
5nw7	5.77	3.9702098
6e4a	7.36	5.957817
5u6j	7.64	9.143145
5w44	6.44	9.532167
5nqe	6.15	7.713227
4yk6	5.7	2.984463
4muf	6.34	8.455818
6h7n	8.46	4.518092
6ge7	6.06	4.258379
4yhz	7.96	5.0358686
6b8u	9.7	5.2632484
6bhe	4.62	2.0939965
5bqi	9.05	3.9522274
6fi1	2.15	3.252147
5llg	11.13	7.284847
5a9u	10.1	7.4980693
6dh0	10.59	11.839861
5jap	6.64	5.7461967
5h5q	5.74	10.202135
4und	8.96	9.557695
6bvb	6.71	2.8271565
5ke0	9.7	9.684375
5hn0	3.7	5.224592
5vb7	6.72	6.6492214
4wcf	4.28	4.902013
4y3y	2.35	4.5854974
5jhk	4.64	2.3575
6g4y	8.82	7.0673
5uiu	9.7	5.8659706
6gnr	5.44	5.1647635
6fod	8.15	5.050126
5y1u	5.12	4.6560946
5i0l	7.74	8.279423
6e2m	5.66	7.5724707
5qik	7.66	7.48571
6h8s	4.42	4.245679
5sxm	8.54	4.0514827
5nme	7.09	-1.1616359
5w5o	8.1	6.495357
6ezg	7.69	8.346241
6bbv	6.1	6.0508976
6g35	7.76	5.996689
5hd0	8.4	8.214268
6b2c	7.03	5.854439
6d1m	8.2	7.0946846
5ksx	5.43	5.298547
5m4i	7.89	7.8236656
5fnq	3.0	2.7050781
6hke	7.68	5.795658
5f61	7.46	4.745514
4u68	4.31	3.8272896
6er4	2.77	3.60622
5y0x	5.11	5.0674458
5eud	6.82	8.007857
6cwh	7.54	3.6991308
5usf	9.16	4.6959214
5j5t	6.96	6.608296
5jq5	5.63	7.0521894
4z0f	5.77	4.547944
5yft	5.0	4.1583214
5z89	6.71	4.407634
6g91	5.49	4.3895626
6hu2	5.9	5.5035725
5ou3	6.21	8.348058
5jq8	5.7	7.0796714
5ya5	6.72	12.539381
5izj	11.52	7.625263
5he1	6.55	4.4155717
5ldp	4.17	4.710289
5wxp	3.35	9.766603
5ih6	5.6	5.605664
5mnc	1.31	2.4911256
5fsy	5.89	7.153291
6c7b	5.82	5.5470915
5i88	6.6	3.724566
5ofx	3.96	5.538871
5ey8	6.31	9.163673
6ax1	9.42	7.4513845
5j9z	7.8	6.5424433
5fsx	2.72	9.530231
6g6z	6.66	5.85215
6ej2	7.8	5.9296675
5w1e	5.24	3.9689598
5ewa	4.82	5.223735
5ot9	4.07	5.6489058
5uy8	8.3	4.9249024
5nps	5.89	4.69487
5dtq	3.86	6.107195
5uzj	6.78	7.012201
6b7h	9.03	5.6873913
5drc	5.98	9.487301
6b5a	7.94	8.616969
5m44	7.4	5.085591
6hlz	7.33	4.3953447
5myo	10.53	4.9259057
5n93	8.66	8.159757
4zt2	8.0	7.441245
5mrm	5.03	6.802468
5eb3	1.45	4.5339413
5iql	4.56	2.3892388
6frf	7.4	4.6679006
5vsb	5.12	6.2419734
5i58	6.92	6.217859
5aab	9.06	9.422176
5g2n	7.03	10.642465
5hz5	7.07	7.1120152
6gon	5.67	7.144067
5laq	9.2	8.171774
4k1e	8.44	5.213544
5y6d	7.26	4.922448
5l8y	6.4	8.632843
5jjr	7.8	7.7517595
5mwh	5.74	5.6340446
5nk7	6.33	6.642771
5c7n	6.57	6.5648546
5lj1	4.5	5.2093124
5o4y	8.15	5.605169
6b7f	3.87	5.0089016
6glb	6.89	7.010254
2n14	5.33	5.9596367
5vlk	5.26	6.196193
5y5t	6.68	6.6513786
5zk3	8.74	5.7224813
5dnu	4.11	7.2617807
6db4	7.31	8.667273
5ufp	7.37	7.701042
5thi	3.61	4.011628
5y8w	6.64	4.822057
5lmb	7.8	6.5271916
5a6a	7.22	2.5786705
5yij	3.42	6.018704
5xyz	8.1	6.0121994
5igl	7.37	6.5496817
5tp0	5.44	6.0937953
5dex	7.65	5.759323
5vee	6.11	7.1642427
5etf	3.79	4.901489
6f8g	4.18	2.2580628
6g2a	3.79	9.648684
5nq5	5.0	7.291642
5w14	7.34	9.348872
6fug	4.3	5.967407
5usq	7.0	8.4571905
4ui4	7.35	12.776704
5vwk	5.48	4.935389
6dqa	6.44	6.1004004
5l4e	4.61	4.7752275
5doh	7.49	6.2243385
5tzy	8.7	7.2687783
6e4f	9.07	8.237453
5j74	8.72	4.9853296
6acb	9.41	10.759359
5kks	8.7	8.710207
5t2b	8.3	7.9973927
5etn	5.37	8.174864
5td2	8.66	10.051224
5yqn	4.03	6.771042
5one	7.28	7.206698
5eqq	8.17	9.951715
5kap	4.23	6.1110916
5b25	10.24	8.991804
5n69	6.54	6.152641
5umx	5.96	9.483833
5kj0	6.89	4.346037
5o4f	6.68	4.3778605
6cjw	5.74	4.8840322
5n8j	5.54	1.27736
6dcz	7.17	5.9981546
6evr	8.06	6.6558633
4xwk	4.63	5.2942734
5wfz	8.0	5.0468044
5nzo	2.24	4.5533924
5fl0	6.46	4.379469
6ep4	5.35	3.8838549
5huw	6.23	3.8786223
6dif	10.72	8.034838
5f94	8.47	6.6330414
5u0f	5.47	3.6574364
5unp	10.02	9.038391
5d29	7.01	8.289649
5nka	5.46	8.307058
5gnk	8.28	6.57211
6dh3	11.3	8.618649
5mih	4.19	5.4089804
5u6d	8.59	4.9608192
5hu1	8.66	7.4438457
5ftg	6.15	6.6471357
5twh	6.55	4.201432
5uir	7.14	7.2242165
5vm0	8.8	6.0563745
5fsl	4.62	3.5405219
6g1v	7.23	7.430836
5bnm	4.82	5.375806
5el9	7.64	6.19496
6bmx	4.72	10.101269
5nee	10.7	8.184708
5i9y	8.55	8.378575
5l2s	7.08	8.026579
5th7	5.16	5.0070553
6emu	5.03	5.424351
4ysi	5.7	5.638316
4uff	7.96	11.711387
6g46	3.73	6.105126
5qim	11.22	7.948739
5kq5	8.05	9.060497
6ds0	8.66	8.264219
6bm5	5.84	3.616832
5fqt	6.8	5.9581656
5n0d	8.48	6.0222325
5adt	5.65	8.028581
4zx8	7.1	6.780586
5kz0	7.66	7.758463
6g1w	8.14	13.311697
5cj6	8.69	5.7306995
6f8t	5.15	5.084633
5xpn	6.99	6.4293375
5sy2	4.96	6.543272
6g92	4.12	5.2877083
5yjf	5.74	5.183249
5he2	6.89	2.801843
5mk9	4.42	3.3276172
5emb	5.2	6.1730037
5xo7	6.36	5.80282
6ela	7.59	11.870672
5xag	5.46	8.838024
5ant	6.36	7.186868
5d7x	4.82	4.723012
4x2i	6.46	6.30683
4zcw	7.37	9.572892
5dry	7.7	10.985416
5nz2	5.03	6.066619
5jzb	3.39	4.230152
5qa5	3.52	3.6254635
6dkg	8.59	7.9678855
5wbf	3.81	3.0086572
5kkr	6.92	6.542659
5xyx	4.84	5.291577
5nk3	7.42	6.574519
4uuh	7.77	5.6213202
6f55	4.16	1.9099969
5wlo	10.82	7.537509
5u0g	4.58	4.2103534
5a6k	5.95	1.3325078
5enj	2.3	3.455074
5f3g	6.9	7.0120206
5tkk	8.28	8.025651
5vqz	6.39	6.935112
5eek	9.1	5.00796
5ktu	6.21	4.5597916
5qar	3.77	3.3181822
5acb	6.8	6.5767365
5ofu	4.2	5.183338
5jyo	8.52	7.358414
6cck	7.43	7.373556
5gvm	6.73	6.2062855
5km2	4.41	4.5878077
6eqm	7.96	7.827758
5o3q	5.68	8.082265
5hda	5.13	5.2637534
5wgp	5.62	2.3320901
5j27	6.74	8.168535
5mte	6.78	1.55532
5o9p	5.09	4.2400584
5n34	4.63	7.7743855
5a3q	8.6	9.20019
5d0r	6.37	5.730469
6bhv	5.23	5.032611
5ta4	7.62	3.6116085
5tl9	9.0	5.9993744
5yia	5.52	2.1991472
5nvx	7.05	4.391464
5n7v	8.77	7.7979035
5epn	8.66	8.18541
5xof	4.01	2.690157
5if6	7.23	12.045824
6gjr	3.74	3.3015137
5l96	3.3	5.4929323
5tpx	6.55	8.761726
6fil	5.85	8.279826
5dht	6.0	7.302584
5evb	5.0	1.380842
5t36	7.37	3.7914667
5d25	6.3	4.9628983
6b96	7.84	6.9441934
5tbe	8.97	10.65695
5q1i	6.24	6.4723544
5mod	3.52	5.997357
6bh8	5.12	5.068154
5a4q	5.54	5.4170103
5ni8	7.7	6.758642
6azl	4.93	2.9982762
6czv	6.64	6.060767
5b5o	5.72	8.608875
6e83	4.54	3.4987223
5myk	9.0	5.3005543
5o5f	4.3	5.4084454
5epk	5.74	5.809268
5wp5	5.34	5.287919
5jy0	5.55	3.7647326
6fu5	7.5	7.395364
5q0p	7.41	5.962872
5z99	6.88	4.2416754
6cn5	7.7	6.3914986
6g93	7.96	6.6962895
5w8i	6.82	5.147586
5sxk	4.7	3.8702312
5yjy	6.94	8.063997
5u4c	6.0	4.5559063
6ey7	4.3	2.8695693
5uig	7.95	6.94623
6aak	9.15	6.3261747
6h7k	9.31	8.04508
5jss	6.45	4.280599
6g3o	9.24	6.434334
5c87	3.7	3.527806
4qmy	8.4	5.5571704
5tg5	4.01	5.285282
5h21	5.19	4.2126813
5kx8	7.42	6.927615
5u0y	6.08	7.6563807
6evq	2.0	1.6504961
5eue	6.77	7.7697015
5u7i	7.18	7.9002485
6eil	5.55	6.241389
5hm0	6.36	5.0911093
5vcx	5.55	5.5044966
6g1u	5.61	4.4622107
5l17	9.3	4.788834
6bw2	7.68	6.6611977
5qax	3.8	3.4841664
2n9x	6.4	0.6062875
5eob	9.62	11.747842
5moo	1.31	3.4511461
4zx3	7.19	4.6263275
5uuu	7.74	8.078096
5v8j	5.57	8.680878
6ayn	5.04	7.4913416
5hjb	5.68	2.3231997
5ti6	4.68	7.2953196
5hvy	7.76	10.026064
5uwj	5.7	-1.6937771
5hg7	8.4	6.5122175
5f37	5.77	6.9848623
5zz2	8.85	9.078403
5aa9	8.19	7.965724
5mwg	5.77	7.5704346
5orx	3.51	4.088983
5ty1	5.21	2.6205769
6cz4	7.12	8.019545
5sz6	7.0	8.034582
5kjk	7.92	7.961046
5tbm	7.31	6.3928704
5izu	7.27	4.7696667
6g8m	5.38	7.062236
6bbx	6.67	6.9688845
6bfa	9.0	7.319248
5ipc	4.89	5.5450354
5fbo	9.51	7.8070617
5jmx	5.09	4.921793
6b5o	8.33	1.3981837
5cu2	4.24	4.16636
5g46	2.6	7.490143
6fi5	5.52	3.2790651
6cwi	7.54	3.689665
5fp0	7.77	6.6338863
5x26	8.3	7.944451
5h5r	6.21	3.5344007
5tku	9.8	4.833318
6equ	6.38	7.808681
6do4	7.68	-0.012099534
5mes	6.47	7.606804
5nr8	6.76	9.360107
5xpl	7.7	6.6500335
4r06	6.29	6.5526037
5t8p	5.89	5.1903663
6f3g	7.16	5.7211576
5ne3	7.84	6.433957
5uiq	4.26	3.2743564
5yy4	6.43	1.3494859
6czi	6.25	6.827803
5jur	8.52	7.118948
5wii	4.49	2.9782076
5hi7	7.85	6.413762
5vc3	7.11	7.7004156
6h7y	9.46	7.1133113
6cf6	5.24	4.752586
5sz5	7.7	6.751093
6dzq	7.37	6.550702
5v1b	7.47	6.619366
5ewz	6.34	-0.22883773
5twx	7.52	6.6482034
5w3i	5.8	4.374172
6exs	3.44	3.6623535
4py2	6.57	14.462323
5t1m	5.82	6.72978
5g57	8.4	7.9922385
5anw	8.52	5.882884
6eed	6.09	7.251976
5vwi	4.84	4.7980666
5xs2	8.3	5.762611
5wle	5.72	5.3978868
5e28	7.91	7.1216793
5ncy	9.4	8.202957
5wip	4.71	7.3688884
5h1v	4.0	4.7166157
5tq5	7.23	8.87372
6bir	7.52	-1.6542003
4yh4	4.59	5.0235434
6di0	5.22	4.114935
5tqs	5.86	3.2167766
5jfp	9.32	9.096007
5v40	5.8	8.363052
5iyy	4.77	1.255887
5i9i	7.3	5.5902357
6c0n	8.37	8.052905
5y97	3.6	2.8817039
5lli	7.05	5.1885357
6eqx	10.47	6.7576227
5m4u	4.89	7.2757764
5jv2	4.0	4.5023017
5g5v	6.7	10.252806
5hu9	7.62	12.358973
5kva	5.14	16.703773
5zzw	5.51	6.2641964
5m7t	5.41	6.408085
6ffn	8.22	5.0725365
5e8z	5.91	10.987931
5usy	7.51	9.35238
5vb5	6.46	6.9491377
5a0b	8.3	7.3285713
5lwe	9.96	10.56208
6aam	8.32	4.492565
5fpi	4.14	4.975827
6m8y	6.38	6.154887
6dqb	6.49	6.920062
5u9i	7.31	2.0790336
5j0d	6.87	4.5789604
5l8t	3.55	5.1914573
5adq	5.7	6.1749463
5cst	6.96	5.253605
5nx2	8.49	5.695892
5x4p	5.03	2.0555656
5neb	7.77	4.049836
5v0n	7.17	6.288554
5u14	5.34	6.500003
6ced	5.82	3.4712224
5kat	4.1	4.4742804
5t6f	5.8	7.704982
5ygd	7.27	2.5563293
5t2y	5.66	9.719294
5y62	1.74	3.627524
5he0	6.82	6.532034
5j75	6.82	5.7003856
5uvc	8.21	6.5853653
6b5m	12.0	3.7927902
6b5q	8.24	3.756235
5y2f	5.15	5.0899105
5lyy	4.85	3.5116453
6cqz	9.64	8.944586
5aan	4.15	4.945799
5a09	8.46	7.339995
4lqg	8.89	8.803728
5wej	4.82	4.427493
5tqe	6.72	22.221996
5v3y	6.72	11.700684
5a3s	8.68	6.6791406
5yba	4.77	4.746666
5q17	5.25	7.587429
5sz3	8.6	7.607963
5orh	4.39	6.323349
5t8j	9.0	5.7981067
5qil	11.52	8.486081
5x74	8.64	9.697494
5oqu	3.61	4.4013085
5vse	5.97	6.4997597
5ivy	6.44	7.93229
6gi6	6.71	6.783851
4m7x	4.8	11.975511
5f3i	7.1	9.901985
5o22	8.0	3.7915463
5uac	8.3	7.245818
5lsx	5.92	12.887879
5xhz	6.49	2.4632998
6c4g	8.3	8.310278
5lgn	5.54	6.347204
6at0	4.04	4.5070634
5llc	9.52	8.287917
6e9l	6.04	6.6662445
5zz4	9.17	11.014788
[truncated: 2,359 more rows]
