# Supplementary material for: An electron-density point-cloud framework for robust protein-ligand interaction prediction
Source: Nat Commun. 2026 Jun 11;17:7424. doi: 10.1038/s41467-026-74196-5 (PMC13408660; doi:10.1038/s41467-026-74196-5)
Supplement: Supplementary file 5 — Source Data [file 41467_2026_74196_MOESM5_ESM.zip › Source Data_rev/figure4/g/distortion_with_csv/intra_ligand_rewire_0.30/test2013.csv]

key	true	pred
1ps3	2.28	3.297836
3d4z	4.89	2.0557752
3ejr	8.57	7.065775
3l7b	2.4	3.5246058
3g2n	4.09	7.720237
3ebp	5.91	9.071712
2w66	4.05	3.50335
2wca	5.6	3.4461393
2vvn	7.3	3.5549803
1gpk	5.37	7.394167
1h23	8.35	5.886961
1e66	9.89	5.233027
3gnw	9.1	9.226159
3f3a	4.19	3.6426175
3f3c	6.02	5.080913
3f3e	7.7	6.9351716
2wbg	4.45	0.7263603
2j78	6.42	4.760465
2cet	8.02	4.299722
3udh	2.85	1.6640484
4djv	6.72	6.835596
4gid	10.77	18.688671
1r5y	6.46	7.915514
3ge7	8.7	10.424517
3e93	8.85	11.769834
1q8t	4.76	5.2376432
1q8u	5.96	7.0141773
3ag9	8.05	7.534858
2v00	3.66	4.8306093
3pww	7.32	11.029724
3uri	9.0	10.546811
2hb1	3.8	6.536658
2qbr	6.33	7.5053244
2qbp	8.4	10.5499325
3fcq	2.77	2.5839276
4tmn	10.17	7.598009
3pxf	4.43	4.544179
2xnb	6.83	8.208401
2fvd	8.52	7.9429784
3ivg	4.3	11.229274
3coy	6.02	4.877004
3mss	4.66	5.3999085
3k5v	6.3	7.0294685
2v7a	8.3	7.7702293
2brb	4.86	5.9277935
3jvs	6.54	6.2203197
1nvq	8.25	7.738591
3acw	4.76	7.153778
2zcr	6.87	4.4163976
2zcq	8.82	5.3478055
1bcu	3.28	7.1779532
1oyt	7.24	4.2020273
3utu	10.92	9.529078
3u9q	4.38	3.4693763
2yfe	6.63	6.1429777
2p4y	9.0	6.7789025
3uo4	6.52	10.499439
2wtv	8.74	9.624146
3myg	10.7	7.144203
3kgp	2.57	4.6249228
1o5b	5.77	7.045046
1sqa	9.21	7.6165004
3kwa	4.08	4.0473595
2weg	6.5	7.186867
3dd0	9.0	10.350604
2xdl	3.1	9.376313
1yc1	6.17	8.574294
2yki	9.46	12.001281
1p1q	4.89	4.7653103
3g2z	2.36	3.6208856
4de2	4.12	10.934414
4de1	5.96	9.017032
1vso	4.72	6.0710635
3gbb	6.9	5.5777497
3fv1	9.3	6.372313
2y5h	5.79	8.102215
2xbv	8.43	7.711425
1mq6	11.15	2.174742
1uto	2.27	3.1495438
3gy4	5.1	4.366336
1o3f	7.96	7.5186377
2yge	5.06	4.6483727
2iwx	6.68	6.9712853
2vw5	8.52	5.10337
2ymd	3.16	3.4786294
2xys	7.42	8.103664
2x00	11.33	8.114824
3ozt	4.13	5.6048946
3oe5	6.88	6.42907
3nw9	9.0	7.197024
3n7a	3.7	4.1981726
3n86	5.64	5.0894904
2xb8	7.59	7.868737
3ao4	2.07	1.6240286
3zsx	3.28	3.03071
3zso	5.12	4.876438
3ueu	5.24	4.2880845
3uex	6.92	2.8649006
3lka	2.82	5.755101
3ehy	5.85	4.661253
3dxg	2.4	3.513164
1w4o	5.22	4.0319448
1u1b	7.8	5.965011
1a30	4.3	4.6916885
1z95	7.12	8.234736
3b68	8.4	8.069589
3g0w	9.52	6.64491
