# Supplementary material for: An electron-density point-cloud framework for robust protein-ligand interaction prediction
Source: Nat Commun. 2026 Jun 11;17:7424. doi: 10.1038/s41467-026-74196-5 (PMC13408660; doi:10.1038/s41467-026-74196-5)
Supplement: Supplementary file 5 — Source Data [file 41467_2026_74196_MOESM5_ESM.zip › Source Data_rev/figure4/g/distortion_with_csv/intra_ligand_rewire_0.30/test2016.csv]

key	true	pred
4llx	2.89	3.2174325
5c28	5.66	5.482854
3uuo	7.96	7.18019
3ui7	9.0	7.4679685
5c2h	11.09	8.439049
2v00	3.66	8.238956
3wz8	5.82	9.502727
3pww	7.32	8.653673
3prs	7.82	12.119519
3uri	9.0	7.982915
4m0z	5.19	6.9270935
4m0y	6.46	6.102624
3qgy	7.8	8.601938
4qd6	8.64	6.983197
4rfm	10.05	8.61013
4cr9	4.1	14.014885
4cra	7.22	7.7255573
4x6p	8.3	9.520767
4crc	8.72	9.371895
4ty7	9.52	6.8221817
5aba	2.98	3.8933628
5a7b	3.57	6.2673354
4agn	3.97	6.2047014
4agp	4.69	11.239739
4agq	5.01	9.204319
3bgz	6.26	8.67039
3jya	6.89	4.018353
2c3i	7.6	5.546957
4k18	8.96	7.4471006
5dwr	11.22	9.774702
3mss	4.66	5.851659
3k5v	6.3	6.227339
3pyy	6.86	5.625886
2v7a	8.3	7.8934155
4twp	10.0	7.5385895
3wtj	6.53	3.946638
3zdg	7.1	1.4385922
3u8k	8.66	1.8765932
4qac	9.4	6.2913637
3u8n	10.17	6.334981
1a30	4.3	6.20274
2qnq	6.11	6.682534
1g2k	7.96	4.014308
1eby	9.7	9.939472
3o9i	11.82	12.769213
4lzs	4.8	4.363758
3u5j	5.61	4.8408546
4wiv	6.26	5.1256986
4ogj	6.79	5.776885
3p5o	7.3	5.140551
1ps3	2.28	4.3408546
3dx1	3.58	-0.29018855
3d4z	4.89	3.0872502
3dx2	6.82	3.895563
3ejr	8.57	6.1147976
3l7b	2.4	4.8614407
4eky	3.52	6.850149
3g2n	4.09	6.116126
3syr	5.1	6.8375587
3ebp	5.91	6.8130026
2w66	4.05	4.362386
2w4x	4.85	1.7522455
2wca	5.6	4.4300103
2xj7	6.66	3.3106055
2vvn	7.3	2.7864335
3aru	3.22	4.7312555
3arv	5.64	6.4251223
3ary	6.0	4.6479053
3arq	6.4	3.9953456
3arp	7.15	4.3887825
4ih5	4.11	6.3014994
4ih7	5.24	5.058313
3cj4	6.51	5.047946
4eo8	8.15	5.913389
3gnw	9.1	8.0186825
1gpk	5.37	4.5701895
1gpn	6.48	5.950908
1h23	8.35	7.147882
1h22	9.1	6.398939
1e66	9.89	4.8771334
3f3a	4.19	4.731098
3f3c	6.02	3.9576893
4mme	6.5	8.795004
3f3d	7.16	3.821783
3f3e	7.7	10.004736
2wbg	4.45	2.7269025
2cbv	5.48	-1.21541
2j78	6.42	3.76445
2j7h	7.19	2.4366329
2cet	8.02	4.845335
3udh	2.85	-1.3175342
3rsx	4.41	11.826589
4djv	6.72	6.9772663
2vkm	8.74	18.39507
4gid	10.77	15.806015
4jfs	5.27	4.0281143
4j28	5.7	3.655582
2wvt	6.12	3.8711488
2xii	7.2	3.6880343
4pcs	7.85	4.194462
3rr4	4.55	6.1849427
1s38	5.15	9.675636
1r5y	6.46	9.208935
3gc5	7.26	8.331177
3ge7	8.7	9.344943
4dli	5.62	5.44427
2zb1	6.32	7.713772
4f9w	6.94	8.819336
3e92	8.0	8.180815
3e93	8.85	9.818327
4owm	2.96	3.231923
3twp	3.92	7.677622
3r88	4.82	5.2643776
4gkm	5.17	4.2546606
3qqs	5.82	5.467934
3gv9	2.12	3.9364972
3gr2	2.52	3.8789468
4kz6	3.1	4.268968
4jxs	4.74	5.2802987
2r9w	5.1	3.5623693
2hb1	3.8	6.5600033
1bzc	4.92	8.311382
2qbr	6.33	6.6583486
2qbq	7.44	6.3659563
2qbp	8.4	7.579211
1q8t	4.76	6.4215503
1ydr	5.52	4.366345
1q8u	5.96	8.575844
1ydt	7.32	7.5882225
3ag9	8.05	6.352425
3fcq	2.77	6.8446608
1z9g	5.64	4.513084
1qf1	7.32	3.1277547
5tmn	8.04	5.0909867
4tmn	10.17	7.1026797
4ddk	2.29	4.1577196
4ddh	3.32	3.2987614
3ivg	4.3	8.119608
3coz	5.57	6.2575164
3coy	6.02	5.9915895
3pxf	4.43	4.4224424
4eor	6.3	6.485538
2xnb	6.83	9.652328
1pxn	7.15	10.813179
2fvd	8.52	8.520582
4k77	6.63	5.158131
4e5w	7.66	5.6353693
4ivb	8.72	5.796567
4ivd	9.52	8.096281
4ivc	10.0	6.041191
4f09	6.7	7.130679
4gfm	7.22	12.57293
4hge	7.92	8.692659
4e6q	8.36	6.4180164
4jia	9.22	7.2344055
2brb	4.86	5.0316267
2br1	5.14	7.080283
3jvr	5.72	5.259844
3jvs	6.54	4.5374327
1nvq	8.25	7.5535874
3acw	4.76	6.176164
4ea2	6.44	4.9595366
2zcr	6.87	3.651496
2zy1	7.4	6.092434
2zcq	8.82	4.0228343
1bcu	3.28	10.686106
3bv9	5.36	5.6384096
1oyt	7.24	6.7635603
2zda	8.4	8.487249
3utu	10.92	11.62801
3u9q	4.38	3.9103208
2yfe	6.63	5.4957366
3fur	8.0	5.2842264
3b1m	8.48	5.189042
2p4y	9.0	6.6369085
3uo4	6.52	8.325205
3up2	7.4	10.09186
3e5a	8.23	5.066764
2wtv	8.74	7.1649923
3myg	10.7	7.9044695
3kgp	2.57	9.405447
1c5z	4.01	5.037395
1o5b	5.77	7.0038247
1owh	7.4	8.503727
1sqa	9.21	9.8531685
4jsz	2.3	8.079776
3kwa	4.08	3.66497
2weg	6.5	6.8337417
3ryj	7.8	13.144789
3dd0	9.0	9.152242
2xdl	3.1	8.621782
3b27	5.16	6.8742037
1yc1	6.17	9.744019
3rlr	7.52	8.624924
2yki	9.46	11.113552
1z95	7.12	8.18645
3b68	8.4	9.959774
3b5r	8.77	8.812469
3b65	9.27	9.182267
3g0w	9.52	7.471404
4u4s	2.92	1.599323
1p1q	4.89	8.072842
1syi	5.44	7.1892185
1p1n	6.8	3.5611758
2al5	8.4	6.7455845
3g2z	2.36	4.1546464
3g31	2.89	2.4496613
4de2	4.12	6.3689804
4de3	5.52	9.52989
4de1	5.96	6.3053513
1vso	4.72	6.418846
4dld	5.82	6.069528
3gbb	6.9	4.818539
3fv2	8.11	6.3838243
3fv1	9.3	6.496642
4mgd	4.69	7.207165
2qe4	7.96	6.394831
1qkt	9.04	8.5336685
2pog	9.54	8.033663
2p15	10.3	7.919823
2y5h	5.79	8.734465
1lpg	7.09	9.239274
2xbv	8.43	14.078647
1z6e	9.72	20.02042
1mq6	11.15	7.797244
1nc3	5.0	6.776642
1nc1	6.12	10.531012
1y6r	10.11	8.313583
4f2w	11.3	11.081886
4f3c	11.82	10.497694
1uto	2.27	7.022255
4abg	3.57	7.698682
3gy4	5.1	5.245142
1k1i	6.58	7.074035
1o3f	7.96	8.88891
2yge	5.06	5.0265684
2fxs	6.06	5.212668
2iwx	6.68	7.9834456
2wer	7.05	9.909805
2vw5	8.52	5.198329
4kzq	6.1	7.269536
4kzu	6.5	8.981309
4j21	7.41	6.720207
4j3l	7.8	6.5632668
3kr8	8.1	10.024553
2ymd	3.16	6.3907795
2wnc	6.32	5.179136
2xys	7.42	7.0976133
2wn9	8.52	4.374351
2x00	11.33	7.014969
3ozt	4.13	6.153676
3ozs	5.33	7.449381
3oe5	6.88	5.5432873
3oe4	7.47	6.2706833
3nw9	9.0	5.9658318
3ao4	2.07	2.4665926
3zt2	2.84	1.9380717
3zsx	3.28	3.081499
4cig	3.67	7.7069106
3zso	5.12	3.409763
3n7a	3.7	5.7077165
4ciw	4.82	3.715858
3n86	5.64	7.3946633
3n76	6.85	10.099474
2xb8	7.59	6.0618706
4bkt	3.62	4.132575
4w9c	4.65	1.9408659
4w9l	5.02	3.4412625
4w9i	5.96	5.013705
4w9h	6.73	4.646492
3nq9	4.03	3.8083043
3ueu	5.24	4.0647955
3uev	5.89	3.256925
3uew	6.31	4.2989674
3uex	6.92	3.7729163
3lka	2.82	3.5389535
3ehy	5.85	3.814773
3tsk	7.17	7.5926
3nx7	8.1	8.004664
4gr0	9.55	8.743712
3dxg	2.4	4.0822
3d6q	3.76	2.4001212
1w4o	5.22	3.4779396
1o0h	5.92	11.02318
1u1b	7.8	5.559477
