# Supplementary material for: An electron-density point-cloud framework for robust protein-ligand interaction prediction
Source: Nat Commun. 2026 Jun 11;17:7424. doi: 10.1038/s41467-026-74196-5 (PMC13408660; doi:10.1038/s41467-026-74196-5)
Supplement: Supplementary file 5 — Source Data [file 41467_2026_74196_MOESM5_ESM.zip › Source Data_rev/figure4/g/distortion_with_csv/intra_ligand_rewire_0.30/test2019.csv]

key	true	pred
4nxr	4.34	4.546548
5es1	8.34	7.0121727
6aom	6.2	9.088636
6eeo	6.43	4.543206
5w7i	4.95	3.736807
5fe9	4.68	5.2249784
6bdy	5.69	9.003564
6d6t	8.21	7.682735
4z16	8.32	5.470281
5j1x	5.52	2.6247537
5m4k	5.66	9.906071
5l8c	7.0	7.3371105
5aqo	2.85	5.467971
5aqu	2.98	3.6557133
5ixf	5.52	5.083795
5mts	7.15	11.536367
5i2r	7.72	9.218093
5fap	8.0	9.031546
5t7s	4.1	2.9201245
5x62	6.42	6.2187934
5hbs	7.73	3.139254
5dhp	3.85	5.227189
6fap	2.15	2.674294
4z5w	5.81	7.326253
5mlj	8.85	3.2587552
6dge	6.72	7.3091526
5ho8	5.96	5.3355093
5os8	3.98	4.9445176
6dh5	11.3	12.612387
6g38	6.62	6.104545
6guh	7.59	6.9664497
5cqx	5.33	2.9571717
4xg7	7.49	4.6265206
6ap7	5.34	6.3981285
5yji	5.3	5.0354004
5itp	5.0	4.1123247
5vil	8.82	9.032195
5ofv	1.58	3.199171
6cd8	4.71	4.3522606
5o1h	4.85	2.6863034
5ni5	8.05	7.1641984
5npf	4.24	2.977284
6fa5	6.75	8.662138
5nra	6.91	10.215391
5lcj	6.64	8.651301
5ml3	9.69	8.200815
5fut	6.45	3.8083065
6ecz	6.57	6.64617
5k03	4.74	8.553238
6cho	6.78	5.751243
6hf5	5.17	5.8531094
5elw	7.85	3.9961367
5tg7	4.53	4.8165426
5m4f	7.89	6.9206142
6b7d	4.28	3.969746
5x79	4.92	4.7443037
5nze	6.39	0.88026047
5sz0	9.1	9.53033
5d6e	4.3	6.3768964
5trs	8.0	6.5880404
5ipj	8.89	7.2966623
5g43	3.7	5.364892
5h63	5.92	2.0474184
6eol	7.43	4.258178
5uv5	7.7	5.717143
5om2	4.06	2.259235
5faq	5.28	7.2572937
5ezx	7.06	5.5661945
5z4h	3.02	5.0134735
5u13	5.41	3.9805555
5hvs	7.15	6.7919145
5l7g	7.8	6.829558
5j7q	4.58	3.7601013
5j5d	4.68	1.5150753
5fue	6.33	5.627793
5unj	6.62	-1.000479
5unh	9.46	6.9087076
5kbh	6.26	4.733699
6axp	5.07	6.06635
6eiq	6.42	6.416621
5ey9	5.41	5.038761
5icv	5.62	7.3726788
5t9u	7.6	5.901894
5t6g	5.96	4.6857066
5n24	8.92	10.050213
5xxk	8.2	7.422824
5ekh	5.95	7.0038247
5n3y	5.03	4.718113
6f29	5.49	6.377457
4zsj	5.64	6.7532086
6gzh	8.27	7.5958915
6hmg	4.94	4.1763906
5duf	5.74	7.5126214
5ofi	4.2	3.4653838
5nhh	8.95	8.4454565
5ylv	6.82	4.0977674
5kez	8.15	7.143807
5ntp	9.15	4.9066825
5nfh	7.74	7.19975
5x5o	8.3	9.741461
5h1e	7.54	-2.008117
5ti3	4.36	7.663658
6bec	4.01	9.225873
5myn	4.52	6.526155
5u4d	6.33	5.605366
5nzf	4.03	1.9552891
6epz	7.14	3.3709986
5os7	3.69	5.4821997
5vij	7.61	5.195513
5myv	7.51	-0.64570653
5dh5	9.64	7.0136113
6ghj	2.16	3.240088
5gmj	5.08	6.667015
6fhu	2.64	4.745348
4ufu	8.0	8.254111
5wf6	7.83	9.49786
6h7b	7.48	2.0632346
5xw6	4.91	6.212118
5kly	7.21	10.66328
5yz7	4.75	3.6684632
5hor	8.22	8.081739
6b1y	7.4	3.6102052
5lpj	5.0	5.485579
6hly	7.33	5.879554
5vkm	3.55	2.3785663
5yqw	7.51	4.4235625
5f1x	6.11	7.9767165
4zyu	5.97	6.786294
6gh9	4.48	9.880703
5f27	4.0	8.013141
5e3d	4.02	5.003024
5fow	4.03	6.878084
5jo0	7.3	5.8890915
5hkm	7.89	7.0059776
5ekx	2.03	4.241154
5v1d	6.7	10.543543
5a7j	5.2	3.9812775
5wvd	7.68	4.5901356
5m0d	6.09	5.953004
6fnt	4.68	5.9785814
5v8q	8.44	6.1576767
4zx9	7.39	2.810567
5axi	3.92	3.9195948
5tho	7.64	6.4685736
5tdi	9.74	10.631477
5eyz	6.0	2.6890848
5n1v	6.19	8.229059
6few	5.85	6.362281
6iil	6.17	6.8223653
5x9p	6.89	3.0994968
5aqf	3.78	3.88336
5wqc	8.96	7.0424547
5hn9	4.3	6.248474
5u69	6.22	6.351151
6iik	4.91	7.121928
5j7s	7.3	5.294713
5mwp	7.5	4.8238244
6eji	3.52	-1.0545441
5sz4	9.7	10.008303
5nyh	7.73	7.714633
5jsj	5.4	10.99013
5o4z	6.07	7.553555
5f1v	6.85	8.980829
5ye9	6.45	8.634945
5t70	3.99	3.8130922
5umw	4.23	6.2040424
6ami	4.52	4.3324146
5ksv	5.22	1.0301315
6aol	6.27	8.372208
5iaw	4.81	-2.1209147
5w10	6.62	6.021831
6h7j	8.62	4.9477797
5mwy	7.0	5.9796762
5oxm	1.3	1.2326773
5eiw	2.05	5.271741
5qah	3.84	5.370396
5m4c	7.4	7.455309
5t9w	5.59	9.454561
5fpk	3.55	6.1731195
5q10	5.2	5.017585
5h1u	3.51	4.710798
5hva	7.07	2.4214227
5j19	6.6	5.5870533
5e8a	7.47	3.855538
5fdg	6.37	5.8975472
6g8n	5.84	6.89736
5tg6	4.55	4.0396
5hyx	6.55	8.8016815
6fuh	3.77	7.27868
5mo2	3.84	0.6508627
5g17	6.7	7.856222
5hk9	6.54	5.5599566
5lwd	6.24	4.483468
5ztn	8.3	7.824006
5wfc	4.9	7.429823
5kpm	7.82	7.2529535
5ty8	5.46	3.5389116
6am8	4.89	5.244314
5nw1	6.6	4.3444047
5vex	4.63	10.776941
5u9d	9.26	7.151391
5jmp	7.17	3.0021257
5lgq	7.05	3.7499974
5tkd	8.15	8.723297
5a4t	5.89	4.989996
5kls	6.71	2.8027127
5d3j	5.24	5.0003786
5i24	7.42	4.5871077
5j82	6.0	10.817545
5ioz	4.96	5.5063863
6e2n	7.9	11.399059
6f8w	4.64	6.4572535
4ui7	7.36	8.230768
5jr2	7.57	1.2159555
6gmd	3.69	4.9986906
6bw5	8.25	4.510443
5w6o	6.28	9.808095
5ecv	6.77	8.36723
5vl2	8.42	5.970027
5ouh	5.67	4.143319
5f2r	4.28	9.617658
5x13	5.21	5.752243
5jog	8.24	5.9857454
5uf0	3.8	5.835888
5mqy	7.11	8.175522
5h13	4.94	7.1106534
5nar	6.3	5.805928
5g1n	7.77	5.655751
5d26	6.09	5.745221
6cks	7.82	6.170109
5n53	2.55	5.245082
5l9g	7.7	5.812364
5llo	9.4	8.599379
6eqw	10.65	5.591806
5iw0	7.22	7.8971233
5t2i	8.7	8.946009
5eol	9.52	7.054338
5q1f	7.14	7.4615817
5vlp	6.08	4.7478933
5mme	5.85	6.1266346
6biz	6.57	-0.048331738
5uex	8.82	6.8049583
5fho	6.67	11.172857
6bny	6.4	7.8571653
5ho6	6.69	9.589735
5jc1	6.82	3.0780058
5zia	6.52	3.3264685
6e99	6.0	8.741589
5eq0	5.92	5.8266387
5f1h	7.85	7.590033
5y8z	6.21	3.7329345
5icp	8.42	8.226366
4ydf	5.1	8.687816
5ewy	4.3	5.835125
5gmp	9.1	6.383788
6dud	6.59	7.2686024
6d6u	8.21	4.1494226
5hz8	6.4	5.4828568
5eie	7.64	3.5168724
5t8o	6.51	4.7993755
5tr6	8.49	5.5078826
5vja	6.59	4.1961207
4muk	6.6	7.4501915
6fim	5.85	9.056846
5i3v	7.8	6.931884
6eqv	6.62	9.40609
6dh1	10.58	11.38355
6h5w	10.8	5.155323
6b1x	7.4	7.3238087
6emh	6.08	6.2546787
5f3c	6.05	13.691057
5nkk	5.0	5.534333
5ywy	7.23	5.309435
5v8p	4.99	4.371216
5kbg	6.11	3.3905942
5j4n	4.25	2.6963987
5tuo	6.49	4.5604925
5qc4	6.82	7.188719
5mft	7.47	1.0514357
6ap8	5.1	6.7963257
6e0q	8.1	7.397363
5ody	8.4	-1.6780679
5t1k	6.28	1.0523
5uc4	6.46	8.075452
5qck	7.64	6.414448
6hjk	7.6	7.8560677
5i8g	7.52	5.925288
6c0s	7.05	8.674513
5vc5	7.96	10.644875
5jf6	7.21	5.1366186
5epp	4.16	1.765972
5y7w	7.7	4.6057277
6f5u	3.54	4.923899
5k4x	6.42	2.9143806
5xvg	8.05	6.6615057
5nzq	2.03	4.395756
5czm	8.32	17.296494
5mge	4.06	4.8069186
6gg5	3.65	8.484528
5up0	6.34	8.078421
4rqi	4.91	1.9465178
5y3n	7.1	12.166715
5fpp	4.0	3.7008457
5idn	8.59	7.402759
6f6d	4.1	6.6181345
5t6p	6.06	3.3176486
5fbe	4.85	5.2838297
5cin	7.74	4.4863777
5mxq	5.72	8.572496
5nn4	1.94	4.081646
5iu7	8.96	11.678734
5up3	7.9	7.88597
5o0b	4.18	4.907461
5jqb	2.22	5.8976417
5mja	6.66	9.98625
6eqp	5.96	7.7381563
5ev8	5.22	5.608318
5qab	3.65	4.2535524
5jf4	7.19	4.577141
5o48	4.7	5.5262623
5k0t	5.78	6.914137
5i7y	7.28	8.197685
5tzx	7.28	9.299648
5heb	6.1	5.586914
5f5i	6.02	8.165015
5vgo	8.7	7.289396
5h7h	3.77	5.8643117
5mnn	3.84	0.00072956085
5zag	6.97	10.073065
5ekj	6.0	6.0948467
5ul5	6.97	5.7174234
5iua	8.82	8.53162
5za8	6.29	12.113731
5ut0	5.88	7.2149315
5vdo	3.3	4.9628897
5gic	6.48	7.828682
5knu	5.55	5.74692
5g5f	5.28	4.442709
5h8e	11.2	7.539724
5lyn	5.04	1.1531265
5fsb	2.22	2.7116473
6au9	5.96	5.548634
5yof	5.82	6.511503
4zsh	7.05	4.9352508
6f90	6.0	4.4275255
5wyx	6.66	6.7849045
5gjd	7.92	6.655037
5olk	6.0	2.995096
5e89	7.85	-2.2731109
3x1k	3.59	7.3024535
5em3	3.7	4.054318
5ko5	4.57	2.6904364
6dvn	7.85	4.4667225
5oq7	6.49	6.3992577
5njx	4.15	-1.0574336
5tg2	5.49	5.4826326
5eoc	7.52	9.71385
5lck	8.1	7.2271786
5i7x	7.28	5.698265
5yzc	5.52	6.647953
5hbn	4.89	8.26572
5jq9	4.65	6.1729865
6cnj	8.11	11.54971
6f8b	5.21	4.735085
5or9	4.06	4.9443407
6e9a	11.92	10.2226
5ek9	7.33	5.521084
5ml0	6.3	4.527662
5wb6	10.7	7.7787876
6agg	4.07	2.44989
6b7c	5.14	5.0904837
5y9l	5.72	7.957282
5epl	7.03	4.2164354
6cq4	4.85	7.460802
5wuu	6.09	6.024438
4zyv	7.66	6.9870005
6gw1	5.14	3.6892738
5kxi	7.74	5.080366
5mxf	3.59	3.2723446
5qad	3.77	2.392675
6fmp	5.64	6.433923
5o9o	4.89	6.694172
5jjs	7.32	5.7341614
5i40	4.86	3.8834393
5h5s	5.09	6.1656694
6dq4	4.92	7.7117643
5un9	7.68	4.487464
5ia1	6.28	6.3083324
6dk1	7.65	5.4711986
6ay3	8.02	4.5964384
6fii	8.02	5.6262255
5j2x	7.74	10.056564
6gr7	5.5	5.2772646
5law	7.1	6.374609
6fbv	6.52	8.080282
5aac	8.89	9.036004
6bin	6.34	3.9369051
6b8y	9.66	8.655136
5xup	5.25	13.372967
5l4f	5.89	6.4208927
5lud	3.61	3.0359597
6ma5	8.1	4.7168326
5ujv	3.6	5.429653
5i38	3.42	-0.595654
5t9z	7.19	7.416127
5urm	5.28	2.1362827
4uja	9.05	4.6694617
5nud	7.49	6.266895
5dyt	7.6	5.4508977
6ba7	8.15	5.551682
5wbk	6.03	4.1592646
5d7a	7.68	7.9989977
5fwj	7.89	4.436243
5khk	6.39	7.590042
5i9x	7.52	8.155214
5j8z	8.3	8.867004
4qna	4.64	4.166689
6bjo	6.29	5.000594
6ay5	7.16	3.928158
5hv1	4.1	6.868955
5m57	4.92	7.40574
6bsl	9.0	14.880996
4yxo	7.04	4.702223
5e88	7.19	5.024456
6guk	6.15	5.407312
5n8t	5.74	3.716919
5owl	5.92	6.470911
5org	8.4	5.5346417
5ovv	4.48	4.4532533
5ugc	7.89	8.373324
5lwm	8.87	7.1609135
2n06	4.92	5.4646254
6bq0	7.34	7.277841
5c4k	4.56	5.010483
5aqv	3.43	4.620236
6df4	7.64	6.664711
5g2b	7.0	9.731884
5za9	6.74	19.757267
5maj	7.46	8.934673
5nxg	8.55	6.5638447
6afl	7.0	5.5635014
6ey8	5.81	7.166565
5mhp	7.82	7.2214613
4zyw	7.17	9.564871
6gf9	6.39	8.162206
5wfm	6.52	9.170219
5qaq	3.54	3.2771611
6g9h	8.4	6.5363293
5dtt	3.51	4.449809
5kbf	8.92	9.1356945
5vd3	5.55	5.051346
5zwh	8.72	4.357503
5xyf	5.98	3.9619296
5c2o	4.55	3.7820208
5k0m	8.82	3.9341655
5t66	8.43	6.2657213
5vdk	7.57	8.282923
5ldm	3.86	5.7854548
6ge0	8.68	9.228842
5j3l	4.8	10.635725
5j41	3.7	3.375211
6gg4	3.69	4.618005
6b98	4.65	5.391318
5k8v	6.34	6.746252
6bmv	4.68	10.027775
5ad1	7.24	-1.1581776
5otr	4.92	5.5607862
5yg2	6.89	4.5876822
6b1f	8.72	5.462352
6gxa	4.22	6.6996956
5wcm	4.0	5.359233
5idp	7.35	6.824273
5ks7	5.32	6.573568
5lhg	5.6	6.3141174
6afa	5.49	1.2033992
5ws3	8.96	4.941181
5luu	5.06	4.258582
6b5i	5.96	8.523916
5ni7	7.7	6.5073223
5t6z	4.21	4.847997
6hvh	7.33	10.415542
5hna	4.23	12.523182
5mxo	5.27	6.0065756
5u4f	6.33	6.390503
6gl3	7.96	6.4153514
5dva	3.55	4.155986
5otc	4.71	2.7719755
5n8v	6.68	6.8366046
6cea	3.14	6.9344344
5wa1	4.17	-4.611515
6afh	6.12	3.5796783
5tca	7.72	10.348624
2rvn	6.77	3.733281
4yxu	7.24	11.448144
5w7x	4.1	2.206538
5wre	6.41	5.256995
6duf	8.14	8.988396
5w1w	5.52	8.069522
5mi7	7.11	3.9406402
5eqy	8.0	5.535985
5i8p	6.73	8.319978
5gof	4.05	7.1926937
5j9x	7.77	8.768908
5lws	3.94	12.7849655
6evm	2.82	2.714096
6ftn	6.7	7.093766
5o58	6.72	6.3249655
6f92	6.4	5.5898824
5cuq	5.92	5.557188
5tkb	7.89	7.366673
6hdq	7.0	6.6680756
5gvn	7.05	5.748573
5d47	7.0	4.9617863
5os3	2.43	4.520434
4zsg	5.0	3.8094633
5n9r	5.59	8.280232
5t90	6.68	3.5697174
6afr	7.15	4.901371
6aff	5.41	2.3538575
5gr9	7.48	2.8391418
5jim	3.99	7.4226475
6beb	3.61	6.7960243
6alz	10.42	4.6178694
5lvr	3.6	2.6775303
5ocj	4.82	4.593443
5nne	4.71	3.1204133
5ggp	3.3	13.503519
5ekm	6.32	6.914241
4xhe	10.3	6.8977056
5un1	5.8	3.6906414
5mz8	2.31	3.4699826
5q1e	6.92	8.869665
5eym	7.6	8.806771
5tci	6.88	11.220716
5nkh	7.59	9.02323
5xjm	9.37	4.408113
5lx6	5.72	5.950362
5jbi	6.92	3.3654761
5vr8	6.87	6.534347
2ndf	4.23	4.1843286
5vcw	5.96	9.825877
5ng9	6.72	6.945235
5t2d	9.1	6.445827
5t2g	8.1	7.317641
6esj	5.68	5.4342394
5fls	3.04	2.516416
5ldo	3.75	4.7045975
5a0c	9.27	8.2802305
6g2l	7.17	5.208349
6fav	5.33	1.8404338
6fuj	4.3	6.5056195
5vqs	5.7	9.109666
5km5	6.92	7.038729
5mrd	4.44	5.9892907
5n16	5.3	4.364463
5yc2	4.94	4.6931257
5ett	6.23	6.222636
5yg3	7.85	4.893781
5cpr	7.56	7.224972
6c6o	8.3	4.601343
5kma	4.71	3.4808812
5u51	4.92	6.8973446
5wei	5.7	3.7207725
5jcj	4.42	6.4684153
5eak	9.3	7.0448313
5swf	6.26	5.6732635
5mqv	8.1	8.434937
6czd	3.85	5.944277
5em9	5.57	5.9022503
6g4m	6.6	5.962586
5g1a	6.57	6.64966
5eec	7.1	2.5781038
5ix0	6.28	9.609144
5y93	5.64	4.2463183
6fhk	7.51	8.145632
5mw6	4.73	3.7625437
5khi	6.77	10.899334
5i59	6.95	6.978465
5to8	8.51	4.619334
6eqs	6.43	19.328451
5mxr	5.21	8.691528
5l2n	5.55	12.019864
5i7u	8.77	6.4202785
5egu	5.85	7.515115
4wz6	5.6	5.011424
5zkc	8.19	5.9892244
5in9	6.36	6.4461317
5t8e	9.14	7.6640053
5aqq	3.1	4.1363306
5o0j	4.77	6.0232935
5e6o	4.11	3.1890602
4zki	2.92	5.840901
5oug	2.77	4.7006817
5owh	5.92	6.742597
5gg4	5.82	4.7820063
5myd	4.86	6.291494
4tvj	7.91	5.5479927
5fun	7.59	6.6392736
5vcy	6.57	6.981264
5aeh	7.43	8.479304
5nhp	7.64	10.7254715
6ccs	3.64	7.9192796
6bfw	6.66	3.9896863
6bbs	9.89	9.993821
5ngu	7.44	7.8646774
5qbv	6.37	10.956491
5kr0	9.15	9.217297
5exx	5.39	4.684365
6guf	6.65	7.3549857
5mmn	6.7	9.562752
5mgm	3.3	3.8816178
5jer	3.7	4.457469
5b2d	4.25	-0.96526206
5kh3	4.22	5.675584
6ceh	7.44	6.5106735
6f6s	2.89	2.3670363
5u0w	4.24	4.0420246
5mys	4.3	5.9291906
5jiy	6.27	10.341427
5wbq	5.83	7.1272755
5eps	4.42	3.2215533
6ayh	5.57	3.6678772
6fdu	3.69	6.3757524
5l6o	8.22	5.942805
5lle	10.22	8.575273
6fob	7.63	1.9171242
5jnn	5.35	4.8068657
5fnc	4.11	7.503774
5xg4	5.15	3.1087801
5qai	3.82	4.16164
5xmx	7.24	4.7240047
6g3v	6.04	5.8985786
5aqh	2.46	3.8928666
6eo9	6.8	19.712322
5a8y	9.77	7.710959
6m9d	7.35	11.384459
6gjm	3.58	4.766925
6mxe	4.26	4.3211403
5l4j	4.28	6.355544
6ggv	7.54	5.383054
5ggn	3.66	3.038396
5zwf	8.74	5.243791
6euz	4.18	16.783981
6bkx	6.39	7.4844565
5tef	5.4	4.8083186
5f4u	7.02	10.125294
4yk0	3.74	5.0041428
5vqv	6.4	7.2697144
5yyb	6.56	-0.1644538
5lz7	6.28	4.284833
5tzf	5.8	3.6907382
5qaz	3.4	3.6369183
6bnl	6.96	2.6642442
5ovr	4.57	17.217598
5hcl	2.22	3.6356354
5v9p	6.14	11.533683
6h34	9.3	8.167798
5hey	5.66	3.7772353
5f3z	4.54	5.3102083
5ioy	5.22	5.5400743
6f3b	6.56	6.7860336
5yu9	6.74	6.280972
5uv1	5.62	5.372011
6b16	7.49	7.4214087
5fh8	6.77	4.235668
5enh	3.72	2.978754
5mpz	4.07	3.9166007
6hvi	6.42	7.633334
5fq9	6.48	9.980221
5l6i	4.35	14.366491
5mym	5.41	14.599857
6b5r	8.77	0.20843506
6bij	6.05	-3.5685668
5kau	6.52	5.9613924
4odq	4.47	3.3392959
6f22	8.7	5.871011
5k0j	7.12	5.768918
5zla	4.3	3.1934874
5q1h	5.1	5.6348095
5nz4	6.28	5.037493
5mkj	4.31	5.39235
5ulg	6.72	5.963779
5yjm	7.68	7.00375
6grp	5.48	5.509013
6cfd	7.86	6.5843377
5tzo	5.23	2.019721
5d4a	5.85	5.2483635
5mlw	5.03	5.572554
5nrf	6.79	10.929342
5l8a	4.91	6.4250274
4zy0	8.04	1.7860548
5j7g	7.24	6.7093663
4xek	5.66	-0.23100144
5jf2	7.89	4.749315
6h1h	6.17	7.0400896
5gvp	6.78	5.905874
5u4e	6.35	6.9052763
6bu1	7.22	10.808709
5ou1	6.07	6.2533026
5qak	3.66	3.5537763
5dxu	8.4	7.860954
6q3q	4.45	2.6039805
5d3p	5.13	4.5392275
5bpp	4.8	8.584362
5q14	7.68	6.1292458
5mzg	6.86	8.497385
5vew	5.15	3.483481
5vll	6.37	8.4578
5ul6	8.22	3.976251
5joh	5.96	7.106159
5k0x	8.36	6.230797
5jv0	5.96	6.2201595
5qb3	4.31	4.996771
5ml8	8.1	6.9891014
5i4v	8.52	8.172328
5vt1	4.3	6.214754
5qa8	3.77	4.2838407
5qb2	4.15	5.361497
5ema	5.23	5.9613247
5dh4	7.24	6.816021
5er4	2.76	2.6108518
5c4l	5.64	4.1377573
6fui	4.46	6.072814
5k0c	5.96	9.74953
6g15	5.37	10.212666
5aqg	4.51	6.241031
4xk9	9.07	8.864987
5wo4	10.0	8.117107
6eij	5.77	4.6456847
4uc5	5.48	2.7970989
5vcv	6.82	15.310846
5ar0	6.14	3.8689866
5myx	8.16	5.244419
5svk	8.48	3.0311303
5w88	4.52	5.153456
4ui5	6.78	5.9206386
6gjj	3.7	4.4232993
5di1	7.68	6.6808186
6min	3.91	0.58706963
6g5j	6.7	4.9289293
5aa8	8.07	7.542472
5jha	5.9	7.1575756
6gzm	8.26	7.2121286
4r5w	7.13	3.6666708
5k4z	6.15	4.144504
5loh	5.04	8.032917
5ivc	5.92	7.050564
5wzu	7.0	12.640671
5a7i	5.26	10.437134
5j79	8.52	8.646981
6g97	8.38	5.8365545
5ick	5.01	-0.39922976
5ab1	5.42	7.8718987
6cw4	2.82	8.96429
5cuu	4.37	5.200415
4w9x	7.4	5.996012
5aei	8.96	-1.1626519
5exl	8.43	13.592707
4zt3	8.0	8.427341
6cq0	4.46	7.3692183
5nvz	6.77	2.1139283
5d3c	10.4	7.5904164
5n31	5.79	5.2211266
5chk	5.39	5.4545546
6b97	6.63	6.551673
5vo6	9.05	7.5139694
5lso	5.85	7.529894
5w7u	8.05	9.700632
5vb9	5.89	5.893121
5f25	5.04	5.08611
5j32	5.08	4.875536
5td7	5.77	4.1628423
6fmj	6.12	5.55367
5uyu	9.51	9.802492
5w0i	8.85	4.7513356
5uey	8.29	6.0527234
5fb1	5.92	3.6146526
6ehh	7.49	7.793889
5f5b	3.95	6.7392097
5hx8	10.0	7.23936
6dlx	3.32	3.176282
5wxf	4.48	9.146049
5f2p	4.43	6.5756755
6fut	4.7	8.037014
5vsc	6.29	10.278312
5er5	3.67	5.1263533
5qae	3.62	4.0172744
5trj	5.92	5.384556
4y24	6.66	2.0056915
5eel	6.08	1.8384819
6ezi	5.31	4.060838
5f1u	6.4	8.590864
5vo1	8.15	5.4778214
5u0z	6.19	4.7658253
5aqn	2.77	5.82322
6dh7	9.88	10.166094
5h85	4.7	3.0899043
5g60	6.52	5.708139
6elo	6.29	8.518335
6f4n	5.22	1.0403309
5u0e	5.11	1.5219605
5fb0	5.47	1.7169034
4znx	6.62	2.2100325
5tqf	8.3	10.82223
6ayq	8.19	7.12319
5yyz	4.18	3.453992
6ek3	6.48	7.7649927
4yjl	5.96	-0.0015773773
5gjg	6.21	9.080267
5m0m	8.22	7.3405943
5zh3	4.67	5.5883923
5cqt	6.91	6.467937
5e73	4.64	5.569595
5t18	9.3	10.330131
5i86	6.28	5.706364
5lgt	6.51	4.624794
5odx	6.71	8.033844
5nib	7.72	6.4521456
5u2j	5.92	-0.20183843
6g6w	9.7	11.274944
5nu1	9.0	5.009335
5kgx	4.8	5.1480036
5k8o	5.96	5.1081114
5xzr	5.49	6.1265917
6cjy	7.64	8.514424
5u49	6.14	4.5243974
5toe	5.6	5.6294317
5mra	8.0	4.074703
6boy	5.74	5.343108
5yfs	4.86	5.717785
5mnx	2.48	4.3449316
5xgl	6.88	6.260023
5h09	5.88	9.605388
5ehv	3.08	4.1496954
5q0n	8.06	7.3047314
5d75	6.7	6.362726
5lt6	5.41	5.0036087
5igm	7.38	14.399986
5ny3	7.47	5.749093
6cqt	9.64	9.004272
5mrb	6.33	6.5406456
6bu3	6.55	11.474673
6f6u	4.8	4.689561
6asu	5.21	6.106122
5ml2	7.89	7.062783
5x9o	5.3	2.8379493
5fng	2.96	2.5339112
5tuq	6.35	7.0425806
5v7i	7.18	5.3001156
4uw1	7.72	6.347326
5n0e	8.44	6.2001677
5fdz	5.17	5.5279694
5eng	5.85	6.2541623
6hm2	7.33	6.2992373
5vqx	6.32	6.170955
5nkd	7.59	12.352037
5h08	5.96	6.620485
5jr6	4.69	2.488812
5sz2	8.7	10.8438835
5qcn	8.22	11.742897
5f74	5.12	1.9446735
6q6y	6.0	5.8604364
5e7r	7.6	7.229638
5mtv	4.11	2.8368034
5vpm	8.8	5.6092405
5xsu	6.74	10.428883
5twg	6.17	3.3977861
5k4i	8.51	6.9448357
5qag	3.7	3.626794
4z8d	5.22	4.8993635
5lz8	6.01	4.0606236
5ybi	3.49	8.539985
5t4b	9.38	9.658432
6c0r	7.51	9.729175
5v1y	8.15	4.0808415
5aqj	2.68	0.6447705
5ee7	9.21	6.659289
5n1y	3.22	1.8337003
5iez	7.64	8.998905
5bns	7.02	9.190382
5fsn	5.77	4.3219075
5mg2	7.77	6.178483
5i29	7.82	5.975872
5kde	3.89	-0.20097166
6apv	6.96	5.8653135
5zkb	8.7	5.1286783
5ei2	7.34	6.2250032
5nfa	5.25	0.06717722
5tq3	8.66	9.932587
5vih	7.49	8.021725
5iay	5.8	7.629851
5qa4	3.77	3.3524604
6f6n	3.02	6.210268
5da3	7.1	8.980307
6gy1	6.3	7.654159
6gvz	6.4	3.6968908
5fb7	7.89	8.361958
5ofw	2.8	4.4056764
5wf7	4.01	7.9076905
5i9z	8.05	6.4796143
6dj7	8.72	9.522258
5q1a	8.02	5.4965405
5z7b	4.89	2.590652
5g42	2.3	4.664682
6chp	10.12	5.709898
4ybk	7.82	13.128938
5qcl	7.96	7.264004
6a6w	5.43	7.254279
5fky	8.33	4.6132984
5ih2	5.76	3.990912
5xmr	7.61	7.414226
5jhd	4.52	3.5855305
5etk	5.82	4.910589
5vzu	5.57	2.775219
5juz	5.52	5.638174
5npc	4.0	5.4841027
5wac	7.42	8.808613
5fcz	4.2	3.989181
5oq5	7.7	7.725535
6ft9	6.96	5.909027
5oku	6.26	3.4996395
6hm4	5.67	1.9901377
5fl1	8.49	6.0166063
6c98	4.1	4.9829817
6dxg	4.85	6.9176764
6g2n	7.14	5.4261456
5klr	7.72	8.338311
5y94	6.79	3.4942722
6bl2	7.39	6.0612016
6g0z	5.32	8.719182
6ft8	7.36	6.9142375
5cr7	3.1	4.551755
6cze	4.03	8.660251
5n8e	5.33	2.6743731
6dh4	11.3	8.0776205
5ltn	5.27	4.226461
5x4o	4.06	2.2471714
5o1b	4.7	3.901372
6hjj	5.77	7.762291
5t2p	5.72	3.8077056
4w9w	7.48	8.835466
5hff	6.3	8.340023
5dts	3.55	4.7962594
5fah	6.15	17.565006
5uit	8.34	5.124522
4zv1	5.24	5.610368
6fdt	4.3	2.7395976
6chm	3.7	3.000176
5th4	2.85	3.7929685
6fo8	7.74	0.22876859
5zms	5.23	8.787134
5fqs	7.36	7.218193
5i2e	6.64	15.104475
5ets	5.91	6.7083077
5e0h	5.62	0.7735677
5h15	5.8	8.050122
5oje	5.21	8.341888
5uv2	4.4	4.2325134
6flg	7.52	7.247157
6df2	7.24	4.6311502
5k0b	6.05	8.954202
4wn0	3.22	6.396431
5emk	7.89	6.724004
6h3k	7.96	8.869963
5yjk	6.09	11.941426
5lpl	4.92	5.0057535
5kgn	9.03	10.081656
5yvx	5.89	5.003601
2n1g	5.64	-1.9667616
5upf	8.6	8.277548
5id0	5.77	6.4761
5ypo	7.1	6.430467
6fjm	6.24	6.5862107
5u62	5.89	7.6955843
5l72	6.8	9.385534
5h5o	6.56	8.415352
4mul	6.21	8.699417
6dq5	5.19	7.9537525
5mfr	4.3	4.1761246
5ime	8.34	7.5039597
5w6e	8.04	5.6461496
5qam	4.0	3.7700567
4zjc	8.96	6.8949237
6f4w	5.53	5.433304
5u7k	8.15	9.690222
5t97	7.77	8.380686
6f20	4.31	10.951996
6eya	7.48	5.5508833
5lgs	7.06	4.270689
5mjb	8.52	6.440175
5t27	7.1	7.193817
4xtm	4.57	4.6236935
5laz	8.4	6.0852776
5ye8	3.0	5.497198
5dpx	4.46	8.036257
5jg1	8.72	11.1774845
6d50	5.05	2.9267077
6eln	6.05	10.813434
5edb	7.0	6.09769
5ovc	5.96	5.682659
5k4l	7.3	23.199402
5o1s	3.65	2.2899082
5j7b	8.3	7.485707
4ze6	2.48	3.3309784
5vzy	8.49	4.028773
5ukk	6.21	8.203012
5j8x	8.8	5.782126
5a3x	6.1	5.7210207
5ijp	7.15	4.518485
5sy3	4.37	5.7871885
5koq	9.24	5.909459
5h19	6.49	10.11056
5hx6	8.0	5.666955
5muc	6.04	8.282406
6b2q	8.05	7.4828987
5svy	6.13	8.797187
4odl	6.95	12.4627285
5ugg	6.42	7.556451
5ufr	8.7	8.275183
5mgg	3.3	4.761154
5db0	7.43	7.6666718
5vlh	6.8	9.693106
5csd	7.89	4.2121496
5mw3	6.62	5.1829786
5vqt	5.74	9.316857
6djc	6.63	4.3784895
4zj8	9.26	6.591181
5eqp	5.4	5.368582
5v42	6.62	10.979268
5nf6	7.46	4.686078
5jrq	6.77	7.859447
5lne	4.76	2.6157935
5m6f	6.66	5.02584
4wnm	7.59	6.238721
6e86	5.09	2.6867507
5b5g	5.25	5.3754416
5zt1	4.67	18.1185
6exi	5.05	5.3501935
5nwb	7.8	10.534654
5mny	1.31	2.5882874
5xo2	4.03	3.075311
6csp	8.52	6.122257
5w5u	7.19	6.247097
5g61	6.4	5.1845036
5n49	6.33	8.548912
6bhh	3.76	5.856412
6f9g	5.7	5.6331253
6fa2	6.66	14.600439
6g4n	5.64	7.972844
6fr2	7.92	5.887252
5g5z	5.66	7.7813716
5zo7	9.0	5.230334
6bgx	6.33	8.665941
5nxq	6.49	0.89515305
5oh9	3.86	-0.7044182
5ukj	7.16	9.236158
5v3x	6.59	8.257457
5m7u	8.1	5.499231
5fnf	3.15	5.6695623
5vds	3.3	4.231473
5ufs	8.49	6.2491393
5gjf	6.59	8.236169
6ej4	6.8	5.0966377
6apz	6.82	3.38243
5jhb	6.06	10.421581
5zwi	8.64	3.730482
5etl	4.64	5.995244
5ur6	7.06	5.335289
5ful	4.74	4.632361
6e9w	6.55	8.60573
5uoo	8.85	5.7204895
5n87	9.25	8.65629
6esn	8.05	6.69775
5kr2	8.48	5.2270384
5aip	2.82	5.9374332
4yh3	4.59	4.8651924
5sve	5.74	3.9009132
5edl	8.35	10.839256
5may	6.48	7.891881
6fzu	3.67	3.8985498
5mav	5.48	4.0729084
6d5e	6.85	6.524562
5anv	9.3	7.32784
6htt	6.66	4.4236445
5my8	7.14	7.1965823
6dnp	5.18	5.4478197
5ndd	6.46	5.268135
5wbz	6.41	5.7045193
5w6t	7.57	4.223072
4j59	5.85	5.2798996
5e80	8.3	8.838605
4mue	6.7	5.055378
4qmq	6.59	7.329775
5dh3	7.42	7.678157
5jzi	4.8	2.827737
5f32	4.94	8.965067
5wg9	5.59	6.6889153
6fyv	7.96	7.304311
6apw	6.17	4.28677
5sz9	4.42	6.7876043
6b27	5.03	3.9147902
6b1o	8.51	8.321502
6cdc	5.6	5.0770884
6dne	7.48	3.56224
6cn6	8.3	7.168778
6c7x	7.19	9.017022
5fdp	6.51	9.09276
6htz	6.74	5.3995028
5nwg	6.18	6.7691298
6msy	7.0	3.600655
5yve	6.48	6.0370007
5huy	5.03	2.729135
5iee	4.94	3.630503
6hvj	7.55	9.364255
5hdu	9.0	9.442226
5z68	5.89	14.398226
5l6h	6.62	5.695357
5l26	5.35	3.598996
5svi	5.17	7.08979
5n9n	9.39	8.850281
5qaw	3.4	4.376996
4yyt	6.38	7.0621853
5cxi	6.55	7.217688
5nt0	6.55	12.256787
5z9e	3.48	6.983691
5kyk	5.8	4.9957514
5ye7	5.46	7.499592
5vfm	3.82	2.234962
5q0z	5.85	6.9401193
5c1x	5.75	9.407184
2mwy	6.82	8.286065
5naw	7.3	-0.14672065
5evd	5.0	5.782845
6mjf	5.16	5.489822
5vo2	6.81	6.70065
6hti	7.01	4.9857826
5ux4	7.05	7.488847
5gu4	5.47	5.2956376
6b3e	6.99	8.791616
5g1c	6.85	7.60752
5v35	6.96	3.8393455
5lkr	5.48	5.158812
5kpl	6.29	5.516157
6cd9	4.42	3.3078773
6c5t	6.97	6.135767
6bl1	6.96	4.8901896
5oul	3.3	5.0325785
6bgu	6.28	7.7367954
2n27	6.55	4.0528193
5om9	4.25	3.7833028
5yc3	4.85	5.383994
5j5x	11.02	7.7102647
6gfz	5.51	5.308672
6dil	8.12	7.5130677
5orr	3.77	5.1719694
5vt4	4.35	2.4107423
6csq	6.39	6.121239
6bfn	8.03	10.583144
6euw	7.77	6.9487534
5ka3	4.59	2.840604
5m5q	7.05	6.5179644
5gsw	5.94	7.7533665
5w4s	4.03	0.13428688
6e8m	6.28	5.2618217
5bqg	4.76	4.9978266
5ji6	7.96	6.469531
5jsm	6.59	16.973536
5l98	3.31	4.3005905
5im3	5.82	1.424922
5t4f	8.0	6.570558
5wtt	6.6	3.3516588
6euv	8.62	4.5597196
5aaa	9.42	8.869915
6gih	4.36	6.1438103
5gs9	5.26	4.6098094
5j6a	7.77	7.8058777
5du4	5.25	2.7310445
6mvu	2.89	2.9678087
5kr1	9.49	9.802635
6gl8	8.61	7.0572805
3egk	4.66	6.499761
5q0v	7.69	5.851344
5y5n	5.76	7.611967
6fmk	4.67	4.9944987
5uwk	8.64	12.559267
5duw	3.29	-0.059986167
5h1t	3.8	5.0417204
4j5d	5.96	4.7271743
5lc0	6.7	5.8452816
5ia5	7.6	7.117334
5myl	5.0	14.495793
5wg7	4.7	6.105163
6f1j	4.62	2.3895218
6g9j	8.39	7.6615562
5yp5	4.6	7.615779
5k5n	8.05	6.1879325
5a0a	7.7	9.583986
5hpm	7.13	9.024867
2n0w	6.15	5.2491436
5tpg	7.85	5.9958167
5dxt	9.7	9.132732
5msb	7.46	7.018319
5eb2	1.11	2.618773
5eq1	4.68	3.9019191
5enf	3.57	2.98843
5j9f	7.23	8.069189
5ef8	8.85	8.171964
4zyq	8.01	5.311615
6dvo	7.22	5.8886967
5y80	8.79	5.02415
5zo8	8.2	7.503638
5eg4	7.68	5.291075
5itd	6.58	11.007669
4yec	7.6	5.156381
5ehe	8.32	8.855237
5ew9	11.0	7.52117
5ivn	8.85	8.8828745
5ork	3.63	5.135296
6baw	5.38	14.118266
6cco	7.29	3.489594
5llm	5.35	9.252783
6mj7	2.82	3.9424117
5ia4	7.28	6.1333685
4zsl	5.0	3.7353938
6bsk	6.92	7.4723606
5flo	3.15	5.6588025
5ul1	6.64	7.2451696
5tex	6.4	6.7664313
5km3	4.6	4.1709647
5fe6	2.16	7.3656235
5k0f	6.07	8.839302
5orz	3.36	4.1747055
6gzd	8.01	7.4651256
5ia3	7.34	8.575605
5v8h	4.11	9.571135
5pzm	5.96	8.548631
5hz6	7.8	5.905402
6bnk	6.99	0.52947307
6b41	8.48	5.8452864
5lmk	7.43	8.808967
5dqf	3.6	2.747961
5h9q	4.42	2.8055515
5fao	7.96	10.645807
5t54	9.06	5.501992
5ufo	7.43	8.181993
5kdf	3.27	2.574119
5hls	7.41	3.784908
5ur1	8.97	7.6249247
5vrp	8.89	6.0449915
5jgd	7.96	5.545712
5l01	7.48	7.447955
6fby	5.03	2.8568883
5kzq	8.28	1.5384915
5nkb	9.12	7.669453
5vjn	5.06	3.3085394
5yco	4.59	4.530704
5u2f	6.71	5.3235035
5w5s	7.77	4.836488
4z7o	5.04	6.127856
6eab	6.37	7.9828596
5o91	6.46	4.478577
5web	8.0	5.943132
4zcs	4.33	6.8474965
5i0b	5.06	5.5689135
5i2z	7.14	11.651344
6c28	4.17	5.0184183
5nxi	6.66	6.4575644
5tb6	5.82	4.3945513
5yc1	4.34	6.855654
5u5k	4.02	3.4037442
6f9u	5.13	8.693035
6ce2	6.3	3.2972932
6cbh	6.29	7.059862
5j18	9.15	5.4229584
5dx3	7.41	3.3415601
6ma4	7.35	3.5606112
5i25	3.49	4.043701
5cs6	3.2	3.6663578
6hqy	6.44	6.115677
5ho7	4.77	6.6315417
5h9r	6.08	3.1071
5ntt	5.75	5.0658836
5y6k	6.07	-0.9979696
5q0i	4.25	5.30184
5a5d	8.0	3.5068054
5dtk	4.3	4.8812733
6gxw	3.36	3.6393256
5d3s	5.89	6.243071
6b1e	7.47	3.7010875
6fh6	3.0	5.138785
6c7e	8.55	8.128557
5fqr	7.59	7.483094
6f6r	8.25	6.451765
5elv	6.8	2.5261128
5he7	8.3	4.7462406
5wg4	7.0	7.3469424
5his	4.71	4.845333
5zmq	4.74	5.5817533
5i83	5.39	4.7586994
6hx5	5.66	2.8042269
4z0u	5.7	5.762477
5oq6	7.56	7.125348
4pl6	3.1	3.5624
6afg	4.86	1.5678856
5dtm	4.3	5.7637897
4qms	5.13	3.526174
5lax	5.4	1.7703065
6f34	4.94	2.9100497
5m25	8.19	6.323262
5zc5	7.06	12.056819
5tco	8.19	7.700261
6axq	4.0	3.4694436
5jq7	4.8	4.9982367
5mnr	5.46	5.927863
5nho	9.52	8.635763
5svx	6.19	5.105736
5ts0	7.8	5.1636443
4r6e	7.78	9.383
5twl	7.98	8.633575
6dgt	7.38	10.9969425
6bh0	6.66	8.180065
5u5h	5.89	6.3500104
5a3n	7.72	3.9912062
5a1f	4.61	5.077126
5w0f	7.8	3.9878025
5dtw	5.46	14.412936
5qa9	3.64	3.9833417
6axl	7.11	1.4118497
6mv3	3.33	7.96939
5vp9	8.99	7.939743
5ix1	6.31	4.7742014
5n4t	5.97	3.2825527
5wzv	6.68	5.3616533
4zy1	8.14	4.328965
6afi	6.2	1.2383862
6ckc	8.22	5.7255516
5h6v	6.68	5.9302917
6h33	9.22	8.722238
5ewj	6.89	6.9368467
5ku3	4.89	5.8386345
5kab	4.68	5.6828113
5hyq	6.82	4.288271
6bh3	4.92	4.4617224
5f5z	7.07	4.7024593
5xij	7.3	6.0839396
6g22	7.56	6.500145
6ej3	5.93	8.066896
4zam	7.96	11.208644
5zaj	7.38	5.6880918
5i1q	7.92	2.0329409
5jpt	4.6	6.1694603
4yx4	5.97	6.8875775
5dp5	4.73	6.480058
5jt2	7.47	11.915325
6dh6	9.93	9.505353
6gbx	7.7	7.555378
5glu	4.02	1.1359695
5lsh	3.39	2.566969
5yto	4.48	5.659049
6f2n	6.7	8.215475
5owf	5.8	5.121259
5mkr	4.77	3.8423061
6es0	5.65	7.2305536
5kbq	7.0	6.7432327
6g0q	4.61	5.416147
5yvt	3.96	6.1759853
6br3	8.72	7.7635202
5x4m	2.92	1.7503726
5ef7	9.0	5.5148296
6asz	4.72	0.6357672
5mql	5.85	5.5324855
5wic	4.64	4.2292967
6fgq	7.85	8.120319
6f05	4.47	5.971529
5jlz	5.82	-1.7385353
5dg6	5.07	6.3469477
5a3t	8.4	6.3033237
5uov	10.6	10.7697525
5lny	7.38	7.6267867
5gtr	7.17	3.4550776
6h7l	8.97	6.9637704
5g3m	5.66	4.3254404
6ee2	6.71	3.882674
5cgv	6.47	8.085402
5jnl	6.57	4.1922765
5gty	7.72	7.846631
6fni	8.22	8.820755
5wa8	6.23	6.5555825
5os2	2.74	3.657773
6chh	5.57	6.3020086
6h38	8.11	7.75049
5w5j	5.82	7.005246
5d1n	5.57	2.255358
5z95	6.55	9.901716
5ads	5.67	5.6967325
5dp9	6.08	11.7614155
6e4w	6.7	4.405054
5t8q	4.16	5.53069
5m9w	2.24	4.363541
6dj2	8.12	10.669889
5wzr	7.29	2.67177
5vcz	6.35	8.348851
5g3n	7.92	5.3325357
6g4z	9.77	6.0945044
5vd1	6.0	7.772555
5wzw	5.91	9.470894
6an1	5.35	11.176335
5qb0	3.8	3.1172452
6dcy	5.46	4.1204066
6fnf	7.89	10.899967
5x27	9.4	6.914303
6g47	2.18	1.0944388
6aud	6.22	7.946556
5yea	8.3	5.3325396
5ygf	6.21	3.22293
5etm	5.41	6.921547
6g85	5.21	2.951952
5a3w	5.82	5.160904
5nkn	9.92	10.097306
5d45	6.92	6.346245
5z7j	6.6	4.876543
5fyq	5.89	3.7867339
6q73	6.9	6.8916864
6g33	8.15	5.6717634
5f20	7.52	8.411253
5vnd	6.49	8.96498
5hvt	7.26	7.303037
5kzi	10.0	8.419266
5w73	6.3	5.359797
5toz	9.46	4.768401
5nya	6.38	5.617122
5hmy	6.3	5.42859
5lub	6.15	2.8780136
5k32	8.8	5.49134
5o4s	5.47	6.842286
4y5i	3.52	3.6215563
5fat	6.96	4.434968
5tfx	7.22	7.2680717
5hmk	7.4	4.831525
6gjy	3.0	4.2682033
5hln	11.52	8.884095
5fso	6.09	2.2144353
5e2k	8.03	10.943578
6afj	6.28	4.2011642
6gnm	4.26	1.8985448
5y8c	6.8	6.0103717
5aqt	3.51	3.4615288
5icy	5.06	3.360364
5w0e	9.03	5.34131
5u2e	6.56	6.64212
5db1	7.66	7.4827814
6b67	5.05	5.964718
5ufi	8.4	4.040082
6fu4	6.19	7.085087
5e3g	4.3	4.6440735
6hrq	7.09	9.261189
4ui6	7.06	15.920798
6css	7.6	5.4991407
5tt3	6.71	8.2128
5nin	7.12	7.418456
5ov9	5.66	5.6812
5tol	7.48	5.7967463
5nwk	6.57	4.2639837
5oh4	4.55	-0.08376467
5t19	4.49	10.12859
4v0i	6.33	7.274473
5edd	5.24	5.292428
5llp	9.24	9.582481
6biv	6.52	-0.67827106
5ows	8.0	12.086897
5j31	6.51	3.9448361
5f04	4.0	8.640629
5ug9	8.1	8.894648
6b7b	2.89	5.443242
4ux9	5.1	5.2421756
5gsa	7.09	11.016322
5ut6	4.24	6.558117
5ogk	5.11	5.8647623
5dhq	5.7	6.422102
6cyc	7.85	8.443659
6bu0	5.96	6.987835
6cmj	8.3	8.5837
5ivj	7.34	7.6134944
5f4p	7.33	5.495473
6g34	8.24	6.70885
5ttg	7.34	5.268654
5edu	8.66	2.194944
5i13	5.08	10.066822
5o07	7.47	6.427582
5f1l	7.68	6.5714293
5wlv	8.52	8.133633
6fel	6.4	4.236395
6er3	3.24	0.2991926
4y4g	2.0	5.1125846
5jzs	3.27	5.8381004
5k13	8.74	8.527471
5ytu	4.92	5.0903225
5dw2	5.84	5.0354404
5mk3	4.05	2.265522
5tur	6.05	7.5077434
5vqe	1.49	2.9926002
5f02	7.44	3.8438077
5tzz	7.85	9.100114
5qaa	3.91	3.6202698
5cu4	6.49	5.7149463
6eiz	6.22	7.742161
4zfi	6.3	5.8606234
5uch	6.01	10.869313
5aqk	3.65	9.974192
6mim	5.7	2.9862995
5nw7	5.77	5.427841
6e4a	7.36	6.461918
5u6j	7.64	9.455242
5w44	6.44	7.418456
5nqe	6.15	11.171813
4yk6	5.7	0.7256031
4muf	6.34	9.763719
6h7n	8.46	6.0007763
6ge7	6.06	5.6326327
4yhz	7.96	4.675347
6b8u	9.7	7.485847
6bhe	4.62	2.9191465
5bqi	9.05	4.6892834
6fi1	2.15	4.848428
5llg	11.13	8.835088
5a9u	10.1	10.809959
6dh0	10.59	9.495377
5jap	6.64	6.7567024
5h5q	5.74	5.922717
4und	8.96	12.696727
6bvb	6.71	4.224757
5ke0	9.7	8.780125
5hn0	3.7	4.5814986
5vb7	6.72	6.559309
4wcf	4.28	5.445884
4y3y	2.35	3.8290114
5jhk	4.64	2.3987322
6g4y	8.82	5.7444696
5uiu	9.7	6.5791035
6gnr	5.44	4.060483
6fod	8.15	2.2348654
5y1u	5.12	3.303569
5i0l	7.74	10.082809
6e2m	5.66	8.186592
5qik	7.66	9.43233
6h8s	4.42	5.415553
5sxm	8.54	5.222804
5nme	7.09	-0.65568054
5w5o	8.1	6.1832123
6ezg	7.69	8.081015
6bbv	6.1	6.189892
6g35	7.76	5.59647
5hd0	8.4	10.530828
6b2c	7.03	6.374833
6d1m	8.2	5.6851044
5ksx	5.43	7.2508354
5m4i	7.89	7.345767
5fnq	3.0	5.878486
6hke	7.68	9.955177
5f61	7.46	4.9138346
4u68	4.31	0.035072207
6er4	2.77	5.386726
5y0x	5.11	5.474095
5eud	6.82	5.5750365
6cwh	7.54	1.0548654
5usf	9.16	5.4418745
5j5t	6.96	6.4886675
5jq5	5.63	4.870461
4z0f	5.77	6.4500933
5yft	5.0	4.8546934
5z89	6.71	3.6677964
6g91	5.49	3.3720388
6hu2	5.9	5.787126
5ou3	6.21	8.580162
5jq8	5.7	7.096281
5ya5	6.72	10.989986
5izj	11.52	9.96616
5he1	6.55	6.851795
5ldp	4.17	6.5387506
5wxp	3.35	7.4663353
5ih6	5.6	6.3629327
5mnc	1.31	2.7955542
5fsy	5.89	8.251152
6c7b	5.82	8.284098
5i88	6.6	4.6714764
5ofx	3.96	6.6787744
5ey8	6.31	6.8962445
6ax1	9.42	6.078274
5j9z	7.8	9.903652
5fsx	2.72	6.1212554
6g6z	6.66	4.4826527
6ej2	7.8	5.816258
5w1e	5.24	4.2175837
5ewa	4.82	4.9316044
5ot9	4.07	7.6530375
5uy8	8.3	7.9142437
5nps	5.89	5.577513
5dtq	3.86	6.364352
5uzj	6.78	5.227711
6b7h	9.03	7.553461
5drc	5.98	5.617578
6b5a	7.94	7.276986
5m44	7.4	5.610634
6hlz	7.33	4.5822315
5myo	10.53	5.711687
5n93	8.66	7.825654
4zt2	8.0	8.124161
5mrm	5.03	6.1037445
5eb3	1.45	5.6575036
5iql	4.56	1.6098198
6frf	7.4	3.6539454
5vsb	5.12	13.007717
5i58	6.92	8.557562
5aab	9.06	9.920572
5g2n	7.03	11.211045
5hz5	7.07	6.55402
6gon	5.67	9.501438
5laq	9.2	7.692253
4k1e	8.44	5.0076485
5y6d	7.26	5.4250793
5l8y	6.4	15.253367
5jjr	7.8	7.3051796
5mwh	5.74	6.0909777
5nk7	6.33	7.086711
5c7n	6.57	5.4516134
5lj1	4.5	4.286696
5o4y	8.15	5.501357
6b7f	3.87	3.0339317
6glb	6.89	6.384397
2n14	5.33	5.4087644
5vlk	5.26	6.229724
5y5t	6.68	7.4469705
5zk3	8.74	3.0169356
5dnu	4.11	9.540271
6db4	7.31	6.2028723
5ufp	7.37	8.437206
5thi	3.61	4.75632
5y8w	6.64	5.302431
5lmb	7.8	6.9143915
5a6a	7.22	3.866611
5yij	3.42	6.5832424
5xyz	8.1	4.1982603
5igl	7.37	7.1945944
5tp0	5.44	4.6305285
5dex	7.65	6.2658753
5vee	6.11	7.948781
5etf	3.79	4.4213896
6f8g	4.18	1.2750381
6g2a	3.79	7.6975536
5nq5	5.0	8.048302
5w14	7.34	8.469461
6fug	4.3	8.127195
5usq	7.0	7.713972
4ui4	7.35	9.012108
5vwk	5.48	6.9112406
6dqa	6.44	5.4645233
5l4e	4.61	6.9943757
5doh	7.49	7.1280847
5tzy	8.7	6.948758
6e4f	9.07	7.471479
5j74	8.72	6.314459
6acb	9.41	13.7524605
5kks	8.7	8.53297
5t2b	8.3	7.0677958
5etn	5.37	5.398216
5td2	8.66	7.927635
5yqn	4.03	10.384825
5one	7.28	6.290086
5eqq	8.17	9.344444
5kap	4.23	1.2170311
5b25	10.24	7.5379825
5n69	6.54	6.844144
5umx	5.96	9.444221
5kj0	6.89	6.1449137
5o4f	6.68	1.270076
6cjw	5.74	5.2767596
5n8j	5.54	4.21341
6dcz	7.17	6.1381865
6evr	8.06	6.0192204
4xwk	4.63	5.623749
5wfz	8.0	5.3531775
5nzo	2.24	4.415807
5fl0	6.46	5.4085517
6ep4	5.35	4.216448
5huw	6.23	3.3631034
6dif	10.72	6.716485
5f94	8.47	7.5129714
5u0f	5.47	6.3505116
5unp	10.02	8.998238
5d29	7.01	3.6279726
5nka	5.46	7.1659155
5gnk	8.28	4.5632687
6dh3	11.3	8.97979
5mih	4.19	3.8074193
5u6d	8.59	3.9174054
5hu1	8.66	7.766423
5ftg	6.15	5.0266514
5twh	6.55	5.0606527
5uir	7.14	8.331576
5vm0	8.8	7.27971
5fsl	4.62	6.2652264
6g1v	7.23	6.6746864
5bnm	4.82	8.1335125
5el9	7.64	7.1266756
6bmx	4.72	10.345512
5nee	10.7	9.2722225
5i9y	8.55	8.294283
5l2s	7.08	7.5265408
5th7	5.16	8.364735
6emu	5.03	5.863721
4ysi	5.7	7.5094633
4uff	7.96	10.627581
6g46	3.73	8.283304
5qim	11.22	7.899603
5kq5	8.05	6.7308197
6ds0	8.66	7.576241
6bm5	5.84	3.8748288
5fqt	6.8	5.9272604
5n0d	8.48	6.897622
5adt	5.65	6.270943
4zx8	7.1	6.886451
5kz0	7.66	8.257908
6g1w	8.14	13.496082
5cj6	8.69	7.874794
6f8t	5.15	5.489147
5xpn	6.99	6.6992927
5sy2	4.96	6.6075997
6g92	4.12	4.077282
5yjf	5.74	5.2535653
5he2	6.89	5.689796
5mk9	4.42	3.7109485
5emb	5.2	4.414529
5xo7	6.36	5.5913105
6ela	7.59	8.697798
5xag	5.46	11.832084
5ant	6.36	8.777697
5d7x	4.82	4.3511395
4x2i	6.46	6.2518473
4zcw	7.37	8.554632
5dry	7.7	10.208305
5nz2	5.03	5.293139
5jzb	3.39	5.070097
5qa5	3.52	3.2092981
6dkg	8.59	6.759729
5wbf	3.81	2.8369904
5kkr	6.92	8.274246
5xyx	4.84	6.3771973
5nk3	7.42	6.0376053
4uuh	7.77	7.652585
6f55	4.16	1.9180932
5wlo	10.82	10.166815
5u0g	4.58	4.9307885
5a6k	5.95	1.6718708
5enj	2.3	4.2082663
5f3g	6.9	13.662655
5tkk	8.28	9.886018
5vqz	6.39	6.124647
5eek	9.1	7.3552175
5ktu	6.21	5.2109733
5qar	3.77	3.1658387
5acb	6.8	6.300562
5ofu	4.2	5.394657
5jyo	8.52	6.586721
6cck	7.43	6.9800367
5gvm	6.73	7.057509
5km2	4.41	6.3918037
6eqm	7.96	8.913378
5o3q	5.68	9.770815
5hda	5.13	2.51756
5wgp	5.62	3.063662
5j27	6.74	8.606279
5mte	6.78	1.6063111
5o9p	5.09	4.578288
5n34	4.63	4.8652086
5a3q	8.6	7.4090877
5d0r	6.37	5.9611244
6bhv	5.23	8.811211
5ta4	7.62	5.2975855
5tl9	9.0	4.7158594
5yia	5.52	5.1331463
5nvx	7.05	2.4355733
5n7v	8.77	8.258557
5epn	8.66	9.188095
5xof	4.01	1.6425099
5if6	7.23	9.10995
6gjr	3.74	2.3781428
5l96	3.3	4.5434265
5tpx	6.55	8.2262535
6fil	5.85	7.2837305
5dht	6.0	6.2738676
5evb	5.0	2.86891
5t36	7.37	4.086719
5d25	6.3	5.40979
6b96	7.84	7.0961857
5tbe	8.97	9.323637
5q1i	6.24	7.6503415
5mod	3.52	4.4991193
6bh8	5.12	8.994362
5a4q	5.54	4.773305
5ni8	7.7	6.802037
6azl	4.93	1.1791177
6czv	6.64	5.3232336
5b5o	5.72	8.02883
6e83	4.54	3.3048737
5myk	9.0	6.315795
5o5f	4.3	5.7510834
5epk	5.74	6.060133
5wp5	5.34	5.00583
5jy0	5.55	4.008801
6fu5	7.5	7.8901505
5q0p	7.41	5.9870453
5z99	6.88	2.0377314
6cn5	7.7	7.190231
6g93	7.96	7.316671
5w8i	6.82	2.9262652
5sxk	4.7	2.6924253
5yjy	6.94	4.570702
5u4c	6.0	4.98279
6ey7	4.3	3.316092
5uig	7.95	6.5848036
6aak	9.15	6.697781
6h7k	9.31	6.4761934
5jss	6.45	5.323008
6g3o	9.24	6.852826
5c87	3.7	3.356598
4qmy	8.4	5.9876604
5tg5	4.01	4.8618927
5h21	5.19	5.3163815
5kx8	7.42	6.8173246
5u0y	6.08	5.556142
6evq	2.0	3.7491126
5eue	6.77	6.2042503
5u7i	7.18	10.793272
6eil	5.55	6.6934853
5hm0	6.36	4.286441
5vcx	5.55	6.0113735
6g1u	5.61	5.8674874
5l17	9.3	5.0397406
6bw2	7.68	8.480951
5qax	3.8	1.3199016
2n9x	6.4	0.015523672
5eob	9.62	11.963842
5moo	1.31	3.6120415
4zx3	7.19	3.5333123
5uuu	7.74	9.597593
5v8j	5.57	8.8943405
6ayn	5.04	5.8046036
5hjb	5.68	1.0327545
5ti6	4.68	5.00389
5hvy	7.76	9.505924
5uwj	5.7	2.6263535
5hg7	8.4	7.616462
5f37	5.77	4.4210453
5zz2	8.85	9.490992
5aa9	8.19	8.634705
5mwg	5.77	9.524364
5orx	3.51	3.8194885
5ty1	5.21	1.5169892
6cz4	7.12	8.344837
5sz6	7.0	10.853996
5kjk	7.92	8.61821
5tbm	7.31	7.1007833
5izu	7.27	2.9148736
6g8m	5.38	7.182617
6bbx	6.67	4.5060706
6bfa	9.0	6.020547
5ipc	4.89	4.831436
5fbo	9.51	8.884895
5jmx	5.09	4.9154778
6b5o	8.33	2.8964286
5cu2	4.24	3.4841363
5g46	2.6	5.5234013
6fi5	5.52	3.4724567
6cwi	7.54	1.3764398
5fp0	7.77	6.847945
5x26	8.3	6.4858313
5h5r	6.21	6.4407387
5tku	9.8	7.24195
6equ	6.38	9.232557
6do4	7.68	-0.31523636
5mes	6.47	6.6411037
5nr8	6.76	9.426203
5xpl	7.7	5.1343894
4r06	6.29	6.101028
5t8p	5.89	4.3502293
6f3g	7.16	5.2020245
5ne3	7.84	8.208118
5uiq	4.26	3.9637885
5yy4	6.43	4.216612
6czi	6.25	8.124313
5jur	8.52	7.3622847
5wii	4.49	4.3133526
5hi7	7.85	8.795046
5vc3	7.11	9.513615
6h7y	9.46	7.459319
6cf6	5.24	3.3533535
5sz5	7.7	8.48307
6dzq	7.37	3.6686244
5v1b	7.47	5.973256
5ewz	6.34	0.27162093
5twx	7.52	5.711017
5w3i	5.8	7.0001516
6exs	3.44	19.528337
4py2	6.57	6.3744345
5t1m	5.82	7.6518517
5g57	8.4	7.111875
5anw	8.52	5.7500515
6eed	6.09	9.190388
5vwi	4.84	4.3254747
5xs2	8.3	4.8849325
5wle	5.72	3.4860315
5e28	7.91	6.904929
5ncy	9.4	7.8735657
5wip	4.71	2.6849072
5h1v	4.0	5.277334
5tq5	7.23	5.863554
6bir	7.52	-1.8655846
4yh4	4.59	7.028878
6di0	5.22	6.499626
5tqs	5.86	3.2978902
5jfp	9.32	9.789038
5v40	5.8	17.367403
5iyy	4.77	2.4336777
5i9i	7.3	6.994976
6c0n	8.37	7.413256
5y97	3.6	3.4808383
5lli	7.05	3.3527265
6eqx	10.47	3.0031042
5m4u	4.89	7.122327
5jv2	4.0	4.2113094
5g5v	6.7	7.3231564
5hu9	7.62	10.796175
5kva	5.14	13.478263
5zzw	5.51	4.406701
5m7t	5.41	4.4233837
6ffn	8.22	6.725601
5e8z	5.91	8.863743
5usy	7.51	7.920822
5vb5	6.46	4.671587
5a0b	8.3	7.6364403
5lwe	9.96	8.874653
6aam	8.32	5.474061
5fpi	4.14	4.8058834
6m8y	6.38	6.01
6dqb	6.49	5.911028
5u9i	7.31	3.9123867
5j0d	6.87	4.1416125
5l8t	3.55	5.1686544
5adq	5.7	6.4781923
5cst	6.96	7.0934134
5nx2	8.49	7.023782
5x4p	5.03	1.8660632
5neb	7.77	3.3410583
5v0n	7.17	8.624567
5u14	5.34	6.5689507
6ced	5.82	2.7605767
5kat	4.1	4.507924
5t6f	5.8	8.598878
5ygd	7.27	5.052657
5t2y	5.66	10.472713
5y62	1.74	2.8609943
5he0	6.82	4.175478
5j75	6.82	8.436399
5uvc	8.21	10.653158
6b5m	12.0	-1.1529977
6b5q	8.24	4.743273
5y2f	5.15	4.591975
5lyy	4.85	5.1047125
6cqz	9.64	4.897773
5aan	4.15	6.849887
5a09	8.46	8.751501
4lqg	8.89	10.584881
5wej	4.82	5.29049
5tqe	6.72	8.066662
5v3y	6.72	9.42636
5a3s	8.68	8.670254
5yba	4.77	4.813167
5q17	5.25	6.8397098
5sz3	8.6	7.4480505
5orh	4.39	10.96997
5t8j	9.0	6.5609255
5qil	11.52	9.316483
5x74	8.64	9.831454
5oqu	3.61	4.4559565
5vse	5.97	5.665613
5ivy	6.44	6.597299
6gi6	6.71	6.8907948
4m7x	4.8	6.7667537
5f3i	7.1	8.675687
5o22	8.0	5.98401
5uac	8.3	5.9483585
5lsx	5.92	7.9788513
5xhz	6.49	0.7216989
6c4g	8.3	10.401256
5lgn	5.54	8.058994
6at0	4.04	2.9003267
5llc	9.52	8.160669
6e9l	6.04	7.59126
5zz4	9.17	12.422464
[truncated: 2,359 more rows]
