# Supplementary material for: An electron-density point-cloud framework for robust protein-ligand interaction prediction
Source: Nat Commun. 2026 Jun 11;17:7424. doi: 10.1038/s41467-026-74196-5 (PMC13408660; doi:10.1038/s41467-026-74196-5)
Supplement: Supplementary file 5 — Source Data [file 41467_2026_74196_MOESM5_ESM.zip › Source Data_rev/figure4/g/distortion_with_csv/intra_ligand_rewire_0.35/test2013.csv]

key	true	pred
1ps3	2.28	2.8441038
3d4z	4.89	5.30771
3ejr	8.57	8.515904
3l7b	2.4	6.6223636
3g2n	4.09	7.787105
3ebp	5.91	11.196878
2w66	4.05	2.4914103
2wca	5.6	4.259777
2vvn	7.3	4.0362434
1gpk	5.37	8.8489
1h23	8.35	10.941444
1e66	9.89	5.512944
3gnw	9.1	8.283197
3f3a	4.19	5.9846106
3f3c	6.02	8.63544
3f3e	7.7	5.3474655
2wbg	4.45	1.6749489
2j78	6.42	5.1046567
2cet	8.02	5.585125
3udh	2.85	1.0051423
4djv	6.72	5.0183563
4gid	10.77	20.261517
1r5y	6.46	7.244588
3ge7	8.7	9.288541
3e93	8.85	8.95055
1q8t	4.76	5.362245
1q8u	5.96	5.1589284
3ag9	8.05	6.697254
2v00	3.66	9.62661
3pww	7.32	7.0298576
3uri	9.0	8.872056
2hb1	3.8	6.530649
2qbr	6.33	6.146058
2qbp	8.4	9.3749895
3fcq	2.77	6.638129
4tmn	10.17	7.1180034
3pxf	4.43	5.031579
2xnb	6.83	7.9778295
2fvd	8.52	7.2704754
3ivg	4.3	16.676401
3coy	6.02	5.8339567
3mss	4.66	4.7558436
3k5v	6.3	7.443737
2v7a	8.3	6.3444123
2brb	4.86	7.4426856
3jvs	6.54	5.3240156
1nvq	8.25	7.524919
3acw	4.76	7.0770893
2zcr	6.87	2.7036648
2zcq	8.82	2.922781
1bcu	3.28	7.6496243
1oyt	7.24	5.0485115
3utu	10.92	10.009129
3u9q	4.38	4.329855
2yfe	6.63	5.959285
2p4y	9.0	7.5204687
3uo4	6.52	10.032107
2wtv	8.74	8.328301
3myg	10.7	7.879117
3kgp	2.57	4.4090767
1o5b	5.77	11.391253
1sqa	9.21	7.1070204
3kwa	4.08	5.992907
2weg	6.5	6.8762436
3dd0	9.0	9.40709
2xdl	3.1	3.7366912
1yc1	6.17	8.5729065
2yki	9.46	9.995733
1p1q	4.89	7.9848924
3g2z	2.36	3.522528
4de2	4.12	6.4594994
4de1	5.96	10.989565
1vso	4.72	4.927393
3gbb	6.9	5.053591
3fv1	9.3	7.513507
2y5h	5.79	15.004907
2xbv	8.43	12.593116
1mq6	11.15	8.706606
1uto	2.27	3.4532835
3gy4	5.1	5.4894695
1o3f	7.96	7.499014
2yge	5.06	-1.263388
2iwx	6.68	9.1509
2vw5	8.52	3.1979587
2ymd	3.16	5.7315154
2xys	7.42	18.073023
2x00	11.33	9.669127
3ozt	4.13	5.2147675
3oe5	6.88	4.925322
3nw9	9.0	5.2362022
3n7a	3.7	2.001387
3n86	5.64	9.958902
2xb8	7.59	5.212741
3ao4	2.07	3.2527683
3zsx	3.28	2.1042898
3zso	5.12	4.30949
3ueu	5.24	2.943901
3uex	6.92	4.107326
3lka	2.82	6.7177143
3ehy	5.85	12.149567
3dxg	2.4	3.0403242
1w4o	5.22	3.6157477
1u1b	7.8	6.430686
1a30	4.3	2.6195302
1z95	7.12	7.9563885
3b68	8.4	8.899399
3g0w	9.52	7.1232176
