# Supplementary material for: An electron-density point-cloud framework for robust protein-ligand interaction prediction
Source: Nat Commun. 2026 Jun 11;17:7424. doi: 10.1038/s41467-026-74196-5 (PMC13408660; doi:10.1038/s41467-026-74196-5)
Supplement: Supplementary file 5 — Source Data [file 41467_2026_74196_MOESM5_ESM.zip › Source Data_rev/figure4/g/distortion_with_csv/intra_ligand_rewire_0.35/test2016.csv]

key	true	pred
4llx	2.89	3.7559247
5c28	5.66	5.4434133
3uuo	7.96	6.4754686
3ui7	9.0	8.563889
5c2h	11.09	13.098277
2v00	3.66	4.606729
3wz8	5.82	17.485332
3pww	7.32	16.156738
3prs	7.82	12.695887
3uri	9.0	8.817062
4m0z	5.19	6.426936
4m0y	6.46	3.494381
3qgy	7.8	7.428083
4qd6	8.64	5.9220486
4rfm	10.05	8.595816
4cr9	4.1	10.719131
4cra	7.22	17.757507
4x6p	8.3	14.536676
4crc	8.72	8.524689
4ty7	9.52	6.8040366
5aba	2.98	4.846308
5a7b	3.57	9.6304035
4agn	3.97	10.595083
4agp	4.69	9.74822
4agq	5.01	10.841553
3bgz	6.26	7.538313
3jya	6.89	5.2458506
2c3i	7.6	7.5057425
4k18	8.96	7.063098
5dwr	11.22	11.404627
3mss	4.66	6.6083026
3k5v	6.3	9.019894
3pyy	6.86	4.517779
2v7a	8.3	6.525319
4twp	10.0	7.2281647
3wtj	6.53	4.8332806
3zdg	7.1	3.2828817
3u8k	8.66	3.4720345
4qac	9.4	4.868099
3u8n	10.17	2.4354892
1a30	4.3	6.7534885
2qnq	6.11	6.356591
1g2k	7.96	3.3038495
1eby	9.7	14.769423
3o9i	11.82	14.182098
4lzs	4.8	4.4416986
3u5j	5.61	4.4148245
4wiv	6.26	7.0547566
4ogj	6.79	4.6472173
3p5o	7.3	5.150301
1ps3	2.28	3.1713045
3dx1	3.58	0.714059
3d4z	4.89	2.375835
3dx2	6.82	3.0567589
3ejr	8.57	4.362169
3l7b	2.4	6.9120545
4eky	3.52	7.0505857
3g2n	4.09	5.49791
3syr	5.1	6.4774995
3ebp	5.91	8.962013
2w66	4.05	3.6716955
2w4x	4.85	1.9288937
2wca	5.6	4.741778
2xj7	6.66	3.8166962
2vvn	7.3	5.291835
3aru	3.22	5.994937
3arv	5.64	5.903927
3ary	6.0	5.1605167
3arq	6.4	4.7428474
3arp	7.15	3.804758
4ih5	4.11	5.5939007
4ih7	5.24	4.447041
3cj4	6.51	6.4574223
4eo8	8.15	6.887863
3gnw	9.1	8.461899
1gpk	5.37	3.3777952
1gpn	6.48	7.424055
1h23	8.35	8.802998
1h22	9.1	5.1149898
1e66	9.89	4.7418523
3f3a	4.19	4.6535177
3f3c	6.02	8.480821
4mme	6.5	12.090815
3f3d	7.16	5.4800844
3f3e	7.7	11.822937
2wbg	4.45	4.5373554
2cbv	5.48	2.3254554
2j78	6.42	6.2687426
2j7h	7.19	5.5552387
2cet	8.02	7.0229163
3udh	2.85	1.8911479
3rsx	4.41	8.84935
4djv	6.72	5.7214475
2vkm	8.74	17.442488
4gid	10.77	29.429375
4jfs	5.27	4.589669
4j28	5.7	3.5974681
2wvt	6.12	3.7542646
2xii	7.2	3.297197
4pcs	7.85	3.8355827
3rr4	4.55	11.280698
1s38	5.15	6.241844
1r5y	6.46	9.923158
3gc5	7.26	16.69412
3ge7	8.7	11.643349
4dli	5.62	9.458719
2zb1	6.32	11.265196
4f9w	6.94	7.6439333
3e92	8.0	7.162862
3e93	8.85	12.331666
4owm	2.96	3.749485
3twp	3.92	7.8444123
3r88	4.82	2.3120437
4gkm	5.17	7.159517
3qqs	5.82	5.0641212
3gv9	2.12	3.5837102
3gr2	2.52	3.430409
4kz6	3.1	3.4992213
4jxs	4.74	6.9611955
2r9w	5.1	4.577992
2hb1	3.8	8.882644
1bzc	4.92	7.4371223
2qbr	6.33	8.622832
2qbq	7.44	6.6300898
2qbp	8.4	12.769778
1q8t	4.76	5.422406
1ydr	5.52	4.9332776
1q8u	5.96	5.6583624
1ydt	7.32	6.2391205
3ag9	8.05	9.322855
3fcq	2.77	1.6864375
1z9g	5.64	3.957869
1qf1	7.32	2.5625603
5tmn	8.04	5.115679
4tmn	10.17	9.771183
4ddk	2.29	3.7221532
4ddh	3.32	5.5410113
3ivg	4.3	22.982819
3coz	5.57	4.4188833
3coy	6.02	3.2069097
3pxf	4.43	4.119003
4eor	6.3	9.382216
2xnb	6.83	6.541935
1pxn	7.15	9.602772
2fvd	8.52	6.5129356
4k77	6.63	4.63227
4e5w	7.66	5.2966013
4ivb	8.72	7.7043953
4ivd	9.52	7.392346
4ivc	10.0	7.7535663
4f09	6.7	6.2664623
4gfm	7.22	8.896994
4hge	7.92	7.136387
4e6q	8.36	7.8961477
4jia	9.22	7.0799866
2brb	4.86	6.850975
2br1	5.14	6.639747
3jvr	5.72	7.0429044
3jvs	6.54	6.5362487
1nvq	8.25	5.8519397
3acw	4.76	6.654258
4ea2	6.44	2.740823
2zcr	6.87	3.022987
2zy1	7.4	6.408492
2zcq	8.82	3.910168
1bcu	3.28	9.871576
3bv9	5.36	3.0709136
1oyt	7.24	5.1916313
2zda	8.4	9.193784
3utu	10.92	9.923613
3u9q	4.38	5.984531
2yfe	6.63	7.846096
3fur	8.0	7.0308447
3b1m	8.48	4.53504
2p4y	9.0	5.4711475
3uo4	6.52	11.851971
3up2	7.4	9.91202
3e5a	8.23	7.9140644
2wtv	8.74	7.995751
3myg	10.7	6.9078836
3kgp	2.57	4.739395
1c5z	4.01	8.603837
1o5b	5.77	11.485264
1owh	7.4	12.696714
1sqa	9.21	8.635281
4jsz	2.3	5.7555237
3kwa	4.08	3.663967
2weg	6.5	7.74267
3ryj	7.8	11.312596
3dd0	9.0	10.032675
2xdl	3.1	6.1923513
3b27	5.16	6.0801888
1yc1	6.17	7.814974
3rlr	7.52	9.529383
2yki	9.46	10.236227
1z95	7.12	7.4852633
3b68	8.4	8.54788
3b5r	8.77	9.700746
3b65	9.27	7.998677
3g0w	9.52	7.5978036
4u4s	2.92	2.4912658
1p1q	4.89	9.5855055
1syi	5.44	3.533822
1p1n	6.8	4.1748714
2al5	8.4	7.327142
3g2z	2.36	3.2850673
3g31	2.89	3.0050118
4de2	4.12	11.314653
4de3	5.52	7.824415
4de1	5.96	11.554511
1vso	4.72	5.487377
4dld	5.82	6.293943
3gbb	6.9	4.3258595
3fv2	8.11	4.6981745
3fv1	9.3	5.9242377
4mgd	4.69	5.903228
2qe4	7.96	7.918785
1qkt	9.04	7.068293
2pog	9.54	12.346529
2p15	10.3	7.847485
2y5h	5.79	5.854081
1lpg	7.09	17.523129
2xbv	8.43	13.196917
1z6e	9.72	31.30878
1mq6	11.15	2.5232232
1nc3	5.0	6.209322
1nc1	6.12	13.297428
1y6r	10.11	14.062593
4f2w	11.3	10.721372
4f3c	11.82	11.711403
1uto	2.27	3.5947533
4abg	3.57	12.081947
3gy4	5.1	5.5546017
1k1i	6.58	11.2445
1o3f	7.96	9.789043
2yge	5.06	1.3890395
2fxs	6.06	7.6030583
2iwx	6.68	8.336653
2wer	7.05	7.4486055
2vw5	8.52	0.6349002
4kzq	6.1	6.949379
4kzu	6.5	8.734164
4j21	7.41	7.0095043
4j3l	7.8	12.953617
3kr8	8.1	8.91437
2ymd	3.16	4.9544916
2wnc	6.32	3.925748
2xys	7.42	6.7294664
2wn9	8.52	4.4070654
2x00	11.33	7.075008
3ozt	4.13	8.469791
3ozs	5.33	5.36943
3oe5	6.88	6.860963
3oe4	7.47	5.8920765
3nw9	9.0	6.5907345
3ao4	2.07	5.9285426
3zt2	2.84	8.155138
3zsx	3.28	3.5683274
4cig	3.67	7.6956854
3zso	5.12	2.63442
3n7a	3.7	3.199999
4ciw	4.82	4.6930118
3n86	5.64	9.748622
3n76	6.85	4.997837
2xb8	7.59	6.765168
4bkt	3.62	2.9098353
4w9c	4.65	3.6639047
4w9l	5.02	2.582862
4w9i	5.96	3.0603397
4w9h	6.73	4.7208295
3nq9	4.03	2.5801005
3ueu	5.24	3.6017802
3uev	5.89	4.2811713
3uew	6.31	3.178769
3uex	6.92	2.5870166
3lka	2.82	7.707825
3ehy	5.85	5.0953584
3tsk	7.17	8.919373
3nx7	8.1	6.569337
4gr0	9.55	7.1747437
3dxg	2.4	3.5423374
3d6q	3.76	3.0639737
1w4o	5.22	3.2428594
1o0h	5.92	7.5985675
1u1b	7.8	6.425377
