# Supplementary material for: An electron-density point-cloud framework for robust protein-ligand interaction prediction
Source: Nat Commun. 2026 Jun 11;17:7424. doi: 10.1038/s41467-026-74196-5 (PMC13408660; doi:10.1038/s41467-026-74196-5)
Supplement: Supplementary file 5 — Source Data [file 41467_2026_74196_MOESM5_ESM.zip › Source Data_rev/figure4/g/distortion_with_csv/intra_ligand_rewire_0.35/test2019.csv]

key	true	pred
4nxr	4.34	5.195996
5es1	8.34	9.08189
6aom	6.2	5.17869
6eeo	6.43	8.549905
5w7i	4.95	6.149888
5fe9	4.68	5.9652452
6bdy	5.69	10.593436
6d6t	8.21	5.8130403
4z16	8.32	6.328919
5j1x	5.52	1.6301287
5m4k	5.66	5.6140575
5l8c	7.0	12.114336
5aqo	2.85	4.191396
5aqu	2.98	3.9040585
5ixf	5.52	9.377771
5mts	7.15	12.873341
5i2r	7.72	7.927452
5fap	8.0	9.822014
5t7s	4.1	0.54872775
5x62	6.42	6.531637
5hbs	7.73	5.8675413
5dhp	3.85	7.0131397
6fap	2.15	4.465454
4z5w	5.81	3.7469044
5mlj	8.85	3.261108
6dge	6.72	4.4365835
5ho8	5.96	5.222481
5os8	3.98	4.1471534
6dh5	11.3	16.71093
6g38	6.62	5.905355
6guh	7.59	8.216244
5cqx	5.33	-2.2427735
4xg7	7.49	6.8700924
6ap7	5.34	6.7756553
5yji	5.3	4.473203
5itp	5.0	3.7488103
5vil	8.82	10.338154
5ofv	1.58	3.5507703
6cd8	4.71	4.907217
5o1h	4.85	4.9951982
5ni5	8.05	6.8208
5npf	4.24	3.1271877
6fa5	6.75	7.452134
5nra	6.91	8.725033
5lcj	6.64	9.361659
5ml3	9.69	7.777728
5fut	6.45	4.460945
6ecz	6.57	6.0443974
5k03	4.74	9.537047
6cho	6.78	5.1105494
6hf5	5.17	11.333503
5elw	7.85	6.5882215
5tg7	4.53	2.9489539
5m4f	7.89	4.4560285
6b7d	4.28	3.9715195
5x79	4.92	6.56143
5nze	6.39	2.1555026
5sz0	9.1	6.6252155
5d6e	4.3	7.6340847
5trs	8.0	5.1685104
5ipj	8.89	7.6063595
5g43	3.7	3.7537272
5h63	5.92	1.0228024
6eol	7.43	2.7612875
5uv5	7.7	8.454453
5om2	4.06	3.4798405
5faq	5.28	10.758514
5ezx	7.06	5.3593063
5z4h	3.02	7.655861
5u13	5.41	5.2333555
5hvs	7.15	6.37453
5l7g	7.8	7.8580847
5j7q	4.58	7.0236254
5j5d	4.68	-1.1192706
5fue	6.33	7.1696305
5unj	6.62	-1.2100852
5unh	9.46	6.5051003
5kbh	6.26	4.046645
6axp	5.07	10.889084
6eiq	6.42	5.397184
5ey9	5.41	9.709177
5icv	5.62	8.824305
5t9u	7.6	5.9953146
5t6g	5.96	7.5610194
5n24	8.92	7.4568877
5xxk	8.2	10.636055
5ekh	5.95	6.9221544
5n3y	5.03	4.1607504
6f29	5.49	6.656427
4zsj	5.64	6.0848894
6gzh	8.27	7.2986355
6hmg	4.94	1.5310178
5duf	5.74	4.50998
5ofi	4.2	2.5650582
5nhh	8.95	7.646004
5ylv	6.82	5.9393425
5kez	8.15	6.20253
5ntp	9.15	6.797317
5nfh	7.74	8.014051
5x5o	8.3	8.835459
5h1e	7.54	-2.3838534
5ti3	4.36	6.962232
6bec	4.01	10.24852
5myn	4.52	10.086521
5u4d	6.33	5.2780704
5nzf	4.03	2.8577147
6epz	7.14	3.7380145
5os7	3.69	4.859904
5vij	7.61	7.004447
5myv	7.51	8.963743
5dh5	9.64	9.007715
6ghj	2.16	4.7391872
5gmj	5.08	5.686903
6fhu	2.64	5.182191
4ufu	8.0	8.850134
5wf6	7.83	10.053633
6h7b	7.48	5.113281
5xw6	4.91	5.115223
5kly	7.21	7.879182
5yz7	4.75	4.5913434
5hor	8.22	10.231682
6b1y	7.4	4.372037
5lpj	5.0	5.244188
6hly	7.33	5.1426544
5vkm	3.55	4.427777
5yqw	7.51	4.693492
5f1x	6.11	9.7588215
4zyu	5.97	8.68575
6gh9	4.48	10.047886
5f27	4.0	7.649935
5e3d	4.02	5.872155
5fow	4.03	5.121333
5jo0	7.3	5.617204
5hkm	7.89	8.169452
5ekx	2.03	4.0156455
5v1d	6.7	9.419529
5a7j	5.2	3.792464
5wvd	7.68	4.094865
5m0d	6.09	6.7507496
6fnt	4.68	6.266091
5v8q	8.44	7.0468903
4zx9	7.39	4.3552217
5axi	3.92	4.5741286
5tho	7.64	9.458454
5tdi	9.74	25.19384
5eyz	6.0	1.0990267
5n1v	6.19	7.7021685
6few	5.85	9.000832
6iil	6.17	8.275771
5x9p	6.89	1.9391415
5aqf	3.78	2.8536522
5wqc	8.96	6.094069
5hn9	4.3	5.907773
5u69	6.22	6.8551674
6iik	4.91	9.0051155
5j7s	7.3	6.063279
5mwp	7.5	5.1054797
6eji	3.52	3.9532247
5sz4	9.7	9.092173
5nyh	7.73	6.658127
5jsj	5.4	7.1683245
5o4z	6.07	14.16845
5f1v	6.85	11.533037
5ye9	6.45	9.808663
5t70	3.99	1.2304919
5umw	4.23	6.1279635
6ami	4.52	5.9313936
5ksv	5.22	-0.9293125
6aol	6.27	7.546358
5iaw	4.81	2.8691516
5w10	6.62	6.142942
6h7j	8.62	5.7002
5mwy	7.0	6.913657
5oxm	1.3	4.0793686
5eiw	2.05	6.405345
5qah	3.84	5.623216
5m4c	7.4	6.3976297
5t9w	5.59	6.968823
5fpk	3.55	5.165258
5q10	5.2	6.1981087
5h1u	3.51	6.8149557
5hva	7.07	-0.2810183
5j19	6.6	4.7517877
5e8a	7.47	2.635116
5fdg	6.37	6.5823903
6g8n	5.84	7.14555
5tg6	4.55	4.6102858
5hyx	6.55	2.7089489
6fuh	3.77	8.534748
5mo2	3.84	0.60592467
5g17	6.7	6.634982
5hk9	6.54	5.7865906
5lwd	6.24	3.8036518
5ztn	8.3	3.125874
5wfc	4.9	7.778302
5kpm	7.82	5.4393673
5ty8	5.46	2.042863
6am8	4.89	6.4793253
5nw1	6.6	5.8714557
5vex	4.63	9.420967
5u9d	9.26	7.2511463
5jmp	7.17	5.940223
5lgq	7.05	2.3831754
5tkd	8.15	5.704281
5a4t	5.89	5.140522
5kls	6.71	2.834557
5d3j	5.24	5.2288847
5i24	7.42	3.744174
5j82	6.0	6.3049927
5ioz	4.96	4.790019
6e2n	7.9	10.628215
6f8w	4.64	9.931631
4ui7	7.36	18.171883
5jr2	7.57	-1.8595237
6gmd	3.69	7.2952785
6bw5	8.25	8.20535
5w6o	6.28	9.852217
5ecv	6.77	10.54731
5vl2	8.42	12.044729
5ouh	5.67	3.6856427
5f2r	4.28	12.0206585
5x13	5.21	4.807007
5jog	8.24	8.625064
5uf0	3.8	5.2678804
5mqy	7.11	8.621973
5h13	4.94	7.036834
5nar	6.3	8.168969
5g1n	7.77	2.5104103
5d26	6.09	4.550034
6cks	7.82	5.9912434
5n53	2.55	5.3372707
5l9g	7.7	3.9923625
5llo	9.4	7.510938
6eqw	10.65	5.3763976
5iw0	7.22	9.405513
5t2i	8.7	7.430976
5eol	9.52	7.4657044
5q1f	7.14	7.7293353
5vlp	6.08	3.8754447
5mme	5.85	4.646592
6biz	6.57	2.329865
5uex	8.82	2.852863
5fho	6.67	9.573484
6bny	6.4	8.785027
5ho6	6.69	9.738089
5jc1	6.82	3.0763106
5zia	6.52	4.5862875
6e99	6.0	9.425512
5eq0	5.92	4.7963486
5f1h	7.85	8.069241
5y8z	6.21	5.662977
5icp	8.42	5.8978357
4ydf	5.1	9.954206
5ewy	4.3	7.9117546
5gmp	9.1	7.7668896
6dud	6.59	7.8235416
6d6u	8.21	5.356489
5hz8	6.4	5.7722187
5eie	7.64	3.8627052
5t8o	6.51	6.7302923
5tr6	8.49	6.679704
5vja	6.59	4.148961
4muk	6.6	6.230091
6fim	5.85	7.549043
5i3v	7.8	10.520151
6eqv	6.62	10.394718
6dh1	10.58	10.775549
6h5w	10.8	4.992775
6b1x	7.4	6.41224
6emh	6.08	6.071657
5f3c	6.05	10.282986
5nkk	5.0	6.328315
5ywy	7.23	7.8223114
5v8p	4.99	7.181829
5kbg	6.11	4.195698
5j4n	4.25	3.8388906
5tuo	6.49	4.713067
5qc4	6.82	5.699233
5mft	7.47	3.0876029
6ap8	5.1	6.3626738
6e0q	8.1	8.602209
5ody	8.4	-0.8198606
5t1k	6.28	6.592302
5uc4	6.46	9.155931
5qck	7.64	11.888839
6hjk	7.6	7.4753814
5i8g	7.52	4.7118754
6c0s	7.05	6.9199686
5vc5	7.96	15.80519
5jf6	7.21	5.319574
5epp	4.16	1.0034152
5y7w	7.7	5.554289
6f5u	3.54	5.5834694
5k4x	6.42	3.99327
5xvg	8.05	8.360909
5nzq	2.03	3.4729447
5czm	8.32	20.435093
5mge	4.06	7.0239887
6gg5	3.65	12.664465
5up0	6.34	7.8413177
4rqi	4.91	4.8294373
5y3n	7.1	11.969215
5fpp	4.0	3.1554859
5idn	8.59	6.8786235
6f6d	4.1	4.9848866
5t6p	6.06	2.9212368
5fbe	4.85	4.581582
5cin	7.74	9.197535
5mxq	5.72	5.3799925
5nn4	1.94	3.4160085
5iu7	8.96	6.837085
5up3	7.9	9.121212
5o0b	4.18	4.1792526
5jqb	2.22	4.8988333
5mja	6.66	6.515109
6eqp	5.96	6.238638
5ev8	5.22	3.5200408
5qab	3.65	4.7766495
5jf4	7.19	1.1658328
5o48	4.7	6.1738753
5k0t	5.78	9.600391
5i7y	7.28	8.453042
5tzx	7.28	8.017057
5heb	6.1	5.0535417
5f5i	6.02	7.9629097
5vgo	8.7	10.364441
5h7h	3.77	5.1308947
5mnn	3.84	1.5842354
5zag	6.97	6.276631
5ekj	6.0	5.9254427
5ul5	6.97	5.6120853
5iua	8.82	8.583524
5za8	6.29	14.614115
5ut0	5.88	7.4997044
5vdo	3.3	8.599979
5gic	6.48	5.060462
5knu	5.55	1.8623794
5g5f	5.28	5.0024557
5h8e	11.2	7.5476894
5lyn	5.04	1.0990728
5fsb	2.22	2.417222
6au9	5.96	4.8293176
5yof	5.82	4.0008736
4zsh	7.05	4.219802
6f90	6.0	3.602632
5wyx	6.66	7.979584
5gjd	7.92	6.827046
5olk	6.0	4.1582384
5e89	7.85	0.6686138
3x1k	3.59	6.70924
5em3	3.7	4.113487
5ko5	4.57	2.497557
6dvn	7.85	4.3826995
5oq7	6.49	9.645603
5njx	4.15	0.13006875
5tg2	5.49	5.254253
5eoc	7.52	10.395489
5lck	8.1	12.223485
5i7x	7.28	7.453532
5yzc	5.52	5.0550756
5hbn	4.89	5.6097665
5jq9	4.65	10.284165
6cnj	8.11	3.797121
6f8b	5.21	5.490675
5or9	4.06	5.4547825
6e9a	11.92	13.295833
5ek9	7.33	5.698134
5ml0	6.3	1.9497423
5wb6	10.7	12.559172
6agg	4.07	4.6386194
6b7c	5.14	3.766966
5y9l	5.72	11.915657
5epl	7.03	7.288081
6cq4	4.85	6.83791
5wuu	6.09	6.241556
4zyv	7.66	2.8244786
6gw1	5.14	1.744202
5kxi	7.74	4.7890754
5mxf	3.59	2.706286
5qad	3.77	3.4800873
6fmp	5.64	4.8141375
5o9o	4.89	6.0102053
5jjs	7.32	6.2238207
5i40	4.86	4.4952207
5h5s	5.09	8.113577
6dq4	4.92	14.874836
5un9	7.68	2.564517
5ia1	6.28	7.1665144
6dk1	7.65	3.739328
6ay3	8.02	3.165813
6fii	8.02	6.0871344
5j2x	7.74	10.313481
6gr7	5.5	5.1615477
5law	7.1	5.318531
6fbv	6.52	5.09772
5aac	8.89	9.103878
6bin	6.34	-1.4370594
6b8y	9.66	6.931528
5xup	5.25	15.6546
5l4f	5.89	3.6160555
5lud	3.61	2.646965
6ma5	8.1	13.100121
5ujv	3.6	5.2073894
5i38	3.42	-2.4612432
5t9z	7.19	6.584903
5urm	5.28	3.30481
4uja	9.05	6.7409153
5nud	7.49	6.6990743
5dyt	7.6	8.615284
6ba7	8.15	9.52019
5wbk	6.03	2.9761875
5d7a	7.68	12.485016
5fwj	7.89	2.8116848
5khk	6.39	7.8184896
5i9x	7.52	8.086916
5j8z	8.3	15.110682
4qna	4.64	4.0444345
6bjo	6.29	7.492264
6ay5	7.16	3.947373
5hv1	4.1	7.382413
5m57	4.92	9.112477
6bsl	9.0	8.770935
4yxo	7.04	8.245831
5e88	7.19	1.026797
6guk	6.15	6.688825
5n8t	5.74	7.619263
5owl	5.92	5.2735767
5org	8.4	6.809168
5ovv	4.48	3.8200564
5ugc	7.89	9.457157
5lwm	8.87	6.236004
2n06	4.92	6.434145
6bq0	7.34	6.1334677
5c4k	4.56	5.4802985
5aqv	3.43	5.4465933
6df4	7.64	6.2504663
5g2b	7.0	9.638276
5za9	6.74	16.669249
5maj	7.46	9.617024
5nxg	8.55	6.649157
6afl	7.0	8.327982
6ey8	5.81	12.328177
5mhp	7.82	7.339879
4zyw	7.17	5.9444847
6gf9	6.39	3.9371781
5wfm	6.52	8.538235
5qaq	3.54	3.2224889
6g9h	8.4	6.6840124
5dtt	3.51	3.5981722
5kbf	8.92	10.560969
5vd3	5.55	6.1249638
5zwh	8.72	8.6166115
5xyf	5.98	3.3512645
5c2o	4.55	4.2718797
5k0m	8.82	6.7428584
5t66	8.43	3.924645
5vdk	7.57	8.207881
5ldm	3.86	6.3708277
6ge0	8.68	9.076119
5j3l	4.8	11.442198
5j41	3.7	5.3506484
6gg4	3.69	6.253577
6b98	4.65	5.3344207
5k8v	6.34	4.7963877
6bmv	4.68	17.555649
5ad1	7.24	4.4565763
5otr	4.92	4.708409
5yg2	6.89	6.687718
6b1f	8.72	5.242176
6gxa	4.22	5.396514
5wcm	4.0	8.768015
5idp	7.35	5.7928104
5ks7	5.32	4.780691
5lhg	5.6	4.5615606
6afa	5.49	1.0282794
5ws3	8.96	3.4004414
5luu	5.06	3.6149244
6b5i	5.96	8.046812
5ni7	7.7	8.443698
5t6z	4.21	5.0807343
6hvh	7.33	8.628089
5hna	4.23	9.480705
5mxo	5.27	7.1745725
5u4f	6.33	3.6080508
6gl3	7.96	7.941761
5dva	3.55	3.0475397
5otc	4.71	4.0181456
5n8v	6.68	8.773969
6cea	3.14	4.846232
5wa1	4.17	-2.2596214
6afh	6.12	4.658748
5tca	7.72	3.552002
2rvn	6.77	1.9681746
4yxu	7.24	6.424834
5w7x	4.1	8.6092005
5wre	6.41	4.7560964
6duf	8.14	7.9285564
5w1w	5.52	6.5660143
5mi7	7.11	3.013124
5eqy	8.0	4.977085
5i8p	6.73	8.393635
5gof	4.05	9.669658
5j9x	7.77	7.6438313
5lws	3.94	13.239534
6evm	2.82	-2.42108
6ftn	6.7	9.369461
5o58	6.72	6.300136
6f92	6.4	5.1213155
5cuq	5.92	1.9502598
5tkb	7.89	8.73379
6hdq	7.0	6.0599823
5gvn	7.05	3.7635689
5d47	7.0	5.7724514
5os3	2.43	3.7163312
4zsg	5.0	3.9945338
5n9r	5.59	26.981583
5t90	6.68	5.0285416
6afr	7.15	5.10056
6aff	5.41	3.019179
5gr9	7.48	3.2972858
5jim	3.99	7.3748474
6beb	3.61	8.157453
6alz	10.42	3.3153648
5lvr	3.6	0.6947355
5ocj	4.82	6.890414
5nne	4.71	2.8385694
5ggp	3.3	5.1702414
5ekm	6.32	7.1718106
4xhe	10.3	7.016738
5un1	5.8	3.8490126
5mz8	2.31	2.5525646
5q1e	6.92	13.952956
5eym	7.6	10.107756
5tci	6.88	9.52322
5nkh	7.59	6.750868
5xjm	9.37	3.7867863
5lx6	5.72	6.0112915
5jbi	6.92	10.824474
5vr8	6.87	5.1346064
2ndf	4.23	3.8503776
5vcw	5.96	8.412054
5ng9	6.72	4.644411
5t2d	9.1	8.566198
5t2g	8.1	8.030182
6esj	5.68	5.593107
5fls	3.04	4.863632
5ldo	3.75	4.5036716
5a0c	9.27	9.357883
6g2l	7.17	5.7861586
6fav	5.33	3.0683622
6fuj	4.3	5.533144
5vqs	5.7	8.34686
5km5	6.92	4.2428946
5mrd	4.44	4.1370497
5n16	5.3	3.898314
5yc2	4.94	2.7961884
5ett	6.23	9.195456
5yg3	7.85	5.387175
5cpr	7.56	11.522074
6c6o	8.3	3.0657136
5kma	4.71	4.660351
5u51	4.92	6.0642967
5wei	5.7	5.8671474
5jcj	4.42	5.3879933
5eak	9.3	6.5416813
5swf	6.26	4.5394163
5mqv	8.1	9.750652
6czd	3.85	5.799975
5em9	5.57	1.9648924
6g4m	6.6	6.657524
5g1a	6.57	8.871027
5eec	7.1	-1.9145064
5ix0	6.28	6.4467525
5y93	5.64	4.565979
6fhk	7.51	9.557617
5mw6	4.73	6.0333414
5khi	6.77	11.001814
5i59	6.95	8.316524
5to8	8.51	8.814617
6eqs	6.43	16.802807
5mxr	5.21	8.085056
5l2n	5.55	5.9644017
5i7u	8.77	6.8371572
5egu	5.85	5.583207
4wz6	5.6	9.51964
5zkc	8.19	3.998807
5in9	6.36	7.1641073
5t8e	9.14	7.30239
5aqq	3.1	3.67454
5o0j	4.77	6.391463
5e6o	4.11	5.2881474
4zki	2.92	6.3300776
5oug	2.77	3.5423262
5owh	5.92	6.5273046
5gg4	5.82	4.0791626
5myd	4.86	6.454231
4tvj	7.91	5.8746853
5fun	7.59	4.9999204
5vcy	6.57	7.8708715
5aeh	7.43	9.878176
5nhp	7.64	5.437582
6ccs	3.64	7.560914
6bfw	6.66	4.720102
6bbs	9.89	9.175243
5ngu	7.44	8.318177
5qbv	6.37	11.856115
5kr0	9.15	11.489035
5exx	5.39	7.624695
6guf	6.65	6.8210974
5mmn	6.7	15.527817
5mgm	3.3	3.5557427
5jer	3.7	4.62481
5b2d	4.25	1.0764337
5kh3	4.22	6.0158052
6ceh	7.44	9.92173
6f6s	2.89	4.50758
5u0w	4.24	3.1248946
5mys	4.3	14.062181
5jiy	6.27	8.375984
5wbq	5.83	7.461607
5eps	4.42	4.977145
6ayh	5.57	2.9927785
6fdu	3.69	5.1356087
5l6o	8.22	5.864793
5lle	10.22	6.4915404
6fob	7.63	3.359799
5jnn	5.35	4.9930983
5fnc	4.11	5.6273756
5xg4	5.15	5.021756
5qai	3.82	3.1435823
5xmx	7.24	5.5163345
6g3v	6.04	5.3672724
5aqh	2.46	8.658973
6eo9	6.8	18.17892
5a8y	9.77	8.12831
6m9d	7.35	16.137081
6gjm	3.58	4.729987
6mxe	4.26	5.9700937
5l4j	4.28	5.6141334
6ggv	7.54	6.482461
5ggn	3.66	2.3395472
5zwf	8.74	4.0715213
6euz	4.18	13.300494
6bkx	6.39	7.8540583
5tef	5.4	4.3648176
5f4u	7.02	13.223387
4yk0	3.74	6.931764
5vqv	6.4	7.5175915
5yyb	6.56	1.9936817
5lz7	6.28	5.0387654
5tzf	5.8	3.3107803
5qaz	3.4	3.259024
6bnl	6.96	3.4427562
5ovr	4.57	14.95138
5hcl	2.22	3.9537964
5v9p	6.14	8.641695
6h34	9.3	8.6538725
5hey	5.66	5.8783326
5f3z	4.54	6.356736
5ioy	5.22	5.703393
6f3b	6.56	6.014362
5yu9	6.74	8.780893
5uv1	5.62	2.0520787
6b16	7.49	9.882643
5fh8	6.77	5.572768
5enh	3.72	3.448153
5mpz	4.07	2.3179045
6hvi	6.42	9.705494
5fq9	6.48	8.137468
5l6i	4.35	8.991869
5mym	5.41	7.3669662
6b5r	8.77	6.4174795
6bij	6.05	0.50002414
5kau	6.52	4.6926885
4odq	4.47	3.8993673
6f22	8.7	6.568096
5k0j	7.12	10.315279
5zla	4.3	4.1132708
5q1h	5.1	8.699814
5nz4	6.28	3.5264616
5mkj	4.31	7.753124
5ulg	6.72	6.2479596
5yjm	7.68	8.540791
6grp	5.48	7.5433445
6cfd	7.86	7.7765856
5tzo	5.23	3.2425857
5d4a	5.85	5.821069
5mlw	5.03	5.1753902
5nrf	6.79	10.054136
5l8a	4.91	6.1118584
4zy0	8.04	5.2346025
5j7g	7.24	7.097396
4xek	5.66	2.0971873
5jf2	7.89	9.0239725
6h1h	6.17	9.86846
5gvp	6.78	7.120482
5u4e	6.35	6.66679
6bu1	7.22	5.339325
5ou1	6.07	5.2747936
5qak	3.66	1.5273199
5dxu	8.4	7.132471
6q3q	4.45	4.527897
5d3p	5.13	5.130766
5bpp	4.8	9.263466
5q14	7.68	8.251306
5mzg	6.86	9.384277
5vew	5.15	5.4461675
5vll	6.37	7.4764466
5ul6	8.22	3.8000755
5joh	5.96	6.857528
5k0x	8.36	7.4911366
5jv0	5.96	6.6992664
5qb3	4.31	5.8553104
5ml8	8.1	6.8426642
5i4v	8.52	8.325449
5vt1	4.3	4.7719316
5qa8	3.77	3.8504267
5qb2	4.15	5.6408396
5ema	5.23	5.1646404
5dh4	7.24	6.546694
5er4	2.76	4.1444774
5c4l	5.64	4.1233397
6fui	4.46	18.606976
5k0c	5.96	10.373299
6g15	5.37	15.017193
5aqg	4.51	7.413799
4xk9	9.07	9.255318
5wo4	10.0	6.1661983
6eij	5.77	4.020514
4uc5	5.48	4.2285166
5vcv	6.82	11.496446
5ar0	6.14	9.3897
5myx	8.16	11.036539
5svk	8.48	5.711461
5w88	4.52	5.854578
4ui5	6.78	9.322905
6gjj	3.7	9.2138815
5di1	7.68	8.089976
6min	3.91	-2.6244485
6g5j	6.7	5.069134
5aa8	8.07	9.032968
5jha	5.9	6.452918
6gzm	8.26	6.2916646
4r5w	7.13	2.8977938
5k4z	6.15	9.60144
5loh	5.04	7.282127
5ivc	5.92	9.515022
5wzu	7.0	9.63625
5a7i	5.26	9.088798
5j79	8.52	7.605999
6g97	8.38	7.5194416
5ick	5.01	-3.2639108
5ab1	5.42	13.941046
6cw4	2.82	10.028112
5cuu	4.37	4.588355
4w9x	7.4	7.490715
5aei	8.96	-3.5666075
5exl	8.43	12.33247
4zt3	8.0	7.445742
6cq0	4.46	8.485872
5nvz	6.77	4.2314577
5d3c	10.4	12.653843
5n31	5.79	6.0265293
5chk	5.39	3.9849172
6b97	6.63	6.3491845
5vo6	9.05	8.410131
5lso	5.85	10.2404785
5w7u	8.05	10.783242
5vb9	5.89	4.638386
5f25	5.04	5.862629
5j32	5.08	3.6380124
5td7	5.77	6.0733356
6fmj	6.12	2.129854
5uyu	9.51	8.03676
5w0i	8.85	5.712844
5uey	8.29	6.1607885
5fb1	5.92	1.9196455
6ehh	7.49	9.276398
5f5b	3.95	9.104187
5hx8	10.0	5.575387
6dlx	3.32	2.7564778
5wxf	4.48	8.374798
5f2p	4.43	6.6922283
6fut	4.7	6.0652757
5vsc	6.29	7.637781
5er5	3.67	5.433819
5qae	3.62	3.6930997
5trj	5.92	7.299302
4y24	6.66	3.5453887
5eel	6.08	0.67048717
6ezi	5.31	2.5798795
5f1u	6.4	8.675196
5vo1	8.15	5.481265
5u0z	6.19	3.5981002
5aqn	2.77	2.781049
6dh7	9.88	13.508398
5h85	4.7	3.0189795
5g60	6.52	5.2170644
6elo	6.29	9.105347
6f4n	5.22	3.1832204
5u0e	5.11	0.5260876
5fb0	5.47	4.78411
4znx	6.62	2.6921
5tqf	8.3	27.567425
6ayq	8.19	13.155289
5yyz	4.18	5.6890416
6ek3	6.48	7.6646004
4yjl	5.96	-0.017780423
5gjg	6.21	7.638497
5m0m	8.22	6.0638742
5zh3	4.67	4.0760794
5cqt	6.91	8.399721
5e73	4.64	5.3675394
5t18	9.3	7.4174914
5i86	6.28	6.142801
5lgt	6.51	5.4380627
5odx	6.71	8.037963
5nib	7.72	8.973866
5u2j	5.92	3.5809126
6g6w	9.7	12.411521
5nu1	9.0	7.5890627
5kgx	4.8	5.1776686
5k8o	5.96	3.174901
5xzr	5.49	10.64039
6cjy	7.64	5.304357
5u49	6.14	4.5836425
5toe	5.6	5.82975
5mra	8.0	5.0417852
6boy	5.74	4.8715076
5yfs	4.86	6.211037
5mnx	2.48	5.1276617
5xgl	6.88	1.2177442
5h09	5.88	7.054657
5ehv	3.08	3.885899
5q0n	8.06	7.0951395
5d75	6.7	5.9177265
5lt6	5.41	7.7735724
5igm	7.38	6.8190823
5ny3	7.47	4.751446
6cqt	9.64	7.8053503
5mrb	6.33	5.482177
6bu3	6.55	12.685416
6f6u	4.8	5.0030956
6asu	5.21	5.966592
5ml2	7.89	7.3965673
5x9o	5.3	-0.043781877
5fng	2.96	1.5397964
5tuq	6.35	7.2946935
5v7i	7.18	4.529475
4uw1	7.72	7.317951
5n0e	8.44	8.966453
5fdz	5.17	4.749831
5eng	5.85	7.1489315
6hm2	7.33	8.945928
5vqx	6.32	7.928683
5nkd	7.59	8.969126
5h08	5.96	11.181231
5jr6	4.69	5.1114054
5sz2	8.7	3.9995332
5qcn	8.22	7.9863253
5f74	5.12	1.6228468
6q6y	6.0	7.397106
5e7r	7.6	7.9561806
5mtv	4.11	11.920248
5vpm	8.8	5.9009
5xsu	6.74	8.533498
5twg	6.17	3.3599093
5k4i	8.51	6.1159844
5qag	3.7	4.865191
4z8d	5.22	10.513502
5lz8	6.01	4.1344833
5ybi	3.49	7.814884
5t4b	9.38	5.3240223
6c0r	7.51	8.846899
5v1y	8.15	5.6246147
5aqj	2.68	2.9490173
5ee7	9.21	6.809694
5n1y	3.22	2.4019957
5iez	7.64	6.302896
5bns	7.02	9.148515
5fsn	5.77	3.6217926
5mg2	7.77	6.424547
5i29	7.82	3.747114
5kde	3.89	0.88717973
6apv	6.96	5.0153193
5zkb	8.7	4.0958843
5ei2	7.34	6.223582
5nfa	5.25	2.6774652
5tq3	8.66	13.8175125
5vih	7.49	6.395111
5iay	5.8	0.14561021
5qa4	3.77	3.756659
6f6n	3.02	7.855814
5da3	7.1	9.7282715
6gy1	6.3	7.1899343
6gvz	6.4	3.7397835
5fb7	7.89	5.763529
5ofw	2.8	3.6077018
5wf7	4.01	10.083247
5i9z	8.05	5.430825
6dj7	8.72	8.684166
5q1a	8.02	6.5354457
5z7b	4.89	3.0779257
5g42	2.3	4.470104
6chp	10.12	3.357248
4ybk	7.82	12.671746
5qcl	7.96	16.108717
6a6w	5.43	11.120792
5fky	8.33	3.1902685
5ih2	5.76	3.1163888
5xmr	7.61	6.765827
5jhd	4.52	2.6611176
5etk	5.82	3.022063
5vzu	5.57	0.74371946
5juz	5.52	5.591444
5npc	4.0	6.272702
5wac	7.42	8.955107
5fcz	4.2	-2.4032862
5oq5	7.7	7.325013
6ft9	6.96	6.097514
5oku	6.26	5.947937
6hm4	5.67	4.288624
5fl1	8.49	2.5627725
6c98	4.1	4.136539
6dxg	4.85	6.184458
6g2n	7.14	7.210206
5klr	7.72	5.604421
5y94	6.79	5.2096825
6bl2	7.39	6.4440746
6g0z	5.32	8.408825
6ft8	7.36	6.6565905
5cr7	3.1	5.654249
6cze	4.03	8.789529
5n8e	5.33	3.6535368
6dh4	11.3	11.757265
5ltn	5.27	3.977351
5x4o	4.06	3.690464
5o1b	4.7	5.0606327
6hjj	5.77	5.8402624
5t2p	5.72	3.824225
4w9w	7.48	8.483011
5hff	6.3	9.108591
5dts	3.55	4.302716
5fah	6.15	27.07358
5uit	8.34	7.2639627
4zv1	5.24	0.6704719
6fdt	4.3	2.5517077
6chm	3.7	4.33652
5th4	2.85	3.4562159
6fo8	7.74	3.245286
5zms	5.23	13.102504
5fqs	7.36	6.1541767
5i2e	6.64	9.715225
5ets	5.91	7.314226
5e0h	5.62	2.923005
5h15	5.8	6.3374314
5oje	5.21	12.109507
5uv2	4.4	2.0560856
6flg	7.52	8.053633
6df2	7.24	4.939708
5k0b	6.05	19.625511
4wn0	3.22	6.1277623
5emk	7.89	6.5686264
6h3k	7.96	8.2474785
5yjk	6.09	12.047655
5lpl	4.92	5.993351
5kgn	9.03	5.7450647
5yvx	5.89	4.2784085
2n1g	5.64	3.3562293
5upf	8.6	7.86502
5id0	5.77	2.4520159
5ypo	7.1	4.7209883
6fjm	6.24	0.9575589
5u62	5.89	8.298385
5l72	6.8	10.501763
5h5o	6.56	5.617709
4mul	6.21	12.296179
6dq5	5.19	6.6523314
5mfr	4.3	0.92453283
5ime	8.34	6.3846292
5w6e	8.04	6.022905
5qam	4.0	3.477349
4zjc	8.96	7.7919827
6f4w	5.53	5.7820954
5u7k	8.15	11.282436
5t97	7.77	6.6271563
6f20	4.31	6.685227
6eya	7.48	6.7264004
5lgs	7.06	7.9554133
5mjb	8.52	6.5436406
5t27	7.1	6.680261
4xtm	4.57	4.7684836
5laz	8.4	6.206791
5ye8	3.0	5.2002783
5dpx	4.46	5.6163874
5jg1	8.72	11.051678
6d50	5.05	-0.39074653
6eln	6.05	9.231392
5edb	7.0	7.605022
5ovc	5.96	1.9966056
5k4l	7.3	9.2553625
5o1s	3.65	1.694977
5j7b	8.3	8.6474905
4ze6	2.48	6.3117914
5vzy	8.49	7.399893
5ukk	6.21	8.788769
5j8x	8.8	4.6130643
5a3x	6.1	4.7880716
5ijp	7.15	7.545782
5sy3	4.37	6.7942243
5koq	9.24	6.990508
5h19	6.49	11.231581
5hx6	8.0	4.6736045
5muc	6.04	9.924442
6b2q	8.05	5.886672
5svy	6.13	8.071936
4odl	6.95	3.8289616
5ugg	6.42	7.8031664
5ufr	8.7	7.540301
5mgg	3.3	3.9603286
5db0	7.43	8.22436
5vlh	6.8	6.2649097
5csd	7.89	5.735248
5mw3	6.62	3.8306856
5vqt	5.74	5.9785814
6djc	6.63	5.599572
4zj8	9.26	4.9993343
5eqp	5.4	4.413438
5v42	6.62	9.201411
5nf6	7.46	1.6852019
5jrq	6.77	10.425454
5lne	4.76	2.3742545
5m6f	6.66	2.105806
4wnm	7.59	5.4742146
6e86	5.09	4.1881466
5b5g	5.25	6.7837443
5zt1	4.67	6.4536066
6exi	5.05	6.083316
5nwb	7.8	8.156954
5mny	1.31	4.5231137
5xo2	4.03	2.6243489
6csp	8.52	5.717581
5w5u	7.19	7.784421
5g61	6.4	4.2925873
5n49	6.33	7.2491636
6bhh	3.76	5.984723
6f9g	5.7	4.976058
6fa2	6.66	10.116486
6g4n	5.64	8.371423
6fr2	7.92	5.732293
5g5z	5.66	7.763609
5zo7	9.0	6.0176806
6bgx	6.33	7.478943
5nxq	6.49	4.7272606
5oh9	3.86	-1.150184
5ukj	7.16	7.465478
5v3x	6.59	18.030966
5m7u	8.1	5.451879
5fnf	3.15	5.552722
5vds	3.3	5.854295
5ufs	8.49	5.402388
5gjf	6.59	8.421917
6ej4	6.8	5.644471
6apz	6.82	3.9350743
5jhb	6.06	9.707973
5zwi	8.64	2.8733573
5etl	4.64	7.44831
5ur6	7.06	5.6629496
5ful	4.74	6.7406845
6e9w	6.55	7.3751917
5uoo	8.85	4.46396
5n87	9.25	6.457075
6esn	8.05	8.704265
5kr2	8.48	4.3470097
5aip	2.82	6.1484323
4yh3	4.59	3.9207273
5sve	5.74	4.7351837
5edl	8.35	3.1851754
5may	6.48	5.1342897
6fzu	3.67	3.346229
5mav	5.48	4.890049
6d5e	6.85	7.918477
5anv	9.3	7.577164
6htt	6.66	4.815207
5my8	7.14	6.4680414
6dnp	5.18	9.810707
5ndd	6.46	3.6845446
5wbz	6.41	7.416763
5w6t	7.57	7.975253
4j59	5.85	5.1227636
5e80	8.3	5.9110684
4mue	6.7	4.7980857
4qmq	6.59	7.0128384
5dh3	7.42	9.706861
5jzi	4.8	2.685478
5f32	4.94	11.236525
5wg9	5.59	5.223219
6fyv	7.96	7.419981
6apw	6.17	12.89215
5sz9	4.42	5.2619615
6b27	5.03	2.752456
6b1o	8.51	4.074625
6cdc	5.6	5.652561
6dne	7.48	4.3585267
6cn6	8.3	6.52651
6c7x	7.19	9.307411
5fdp	6.51	8.956554
6htz	6.74	5.465209
5nwg	6.18	8.802348
6msy	7.0	3.3427382
5yve	6.48	7.479664
5huy	5.03	5.392748
5iee	4.94	2.3520284
6hvj	7.55	8.690201
5hdu	9.0	7.9072237
5z68	5.89	28.289066
5l6h	6.62	8.190941
5l26	5.35	6.353669
5svi	5.17	6.6250463
5n9n	9.39	4.7358418
5qaw	3.4	5.200643
4yyt	6.38	6.72003
5cxi	6.55	7.381757
5nt0	6.55	7.755168
5z9e	3.48	5.22791
5kyk	5.8	2.431455
5ye7	5.46	5.8640146
5vfm	3.82	1.6778777
5q0z	5.85	7.704837
5c1x	5.75	12.0984
2mwy	6.82	7.3248715
5naw	7.3	9.210751
5evd	5.0	2.351231
6mjf	5.16	6.963272
5vo2	6.81	6.214994
6hti	7.01	4.2120824
5ux4	7.05	7.7165213
5gu4	5.47	5.624807
6b3e	6.99	6.60183
5g1c	6.85	6.2901134
5v35	6.96	4.1897025
5lkr	5.48	6.7655506
5kpl	6.29	4.497347
6cd9	4.42	1.9715538
6c5t	6.97	6.8384676
6bl1	6.96	6.8165464
5oul	3.3	10.431606
6bgu	6.28	8.516464
2n27	6.55	-1.2140483
5om9	4.25	3.4740105
5yc3	4.85	6.088722
5j5x	11.02	9.146883
6gfz	5.51	2.4814873
6dil	8.12	7.94173
5orr	3.77	8.275145
5vt4	4.35	2.1197426
6csq	6.39	6.4054255
6bfn	8.03	8.557855
6euw	7.77	8.0991955
5ka3	4.59	5.1744056
5m5q	7.05	8.117161
5gsw	5.94	6.235813
5w4s	4.03	6.2441463
6e8m	6.28	11.2943325
5bqg	4.76	3.9640684
5ji6	7.96	7.169408
5jsm	6.59	15.771244
5l98	3.31	3.6306643
5im3	5.82	2.936085
5t4f	8.0	6.8311725
5wtt	6.6	6.3004274
6euv	8.62	4.9427853
5aaa	9.42	8.771385
6gih	4.36	7.907225
5gs9	5.26	2.7950633
5j6a	7.77	9.389331
5du4	5.25	3.0329895
6mvu	2.89	1.8876581
5kr1	9.49	8.551629
6gl8	8.61	6.04022
3egk	4.66	4.584595
5q0v	7.69	6.8031077
5y5n	5.76	10.987796
6fmk	4.67	3.9042344
5uwk	8.64	12.312213
5duw	3.29	0.21112141
5h1t	3.8	4.7241974
4j5d	5.96	6.284345
5lc0	6.7	6.3493667
5ia5	7.6	6.969101
5myl	5.0	8.784168
5wg7	4.7	5.868428
6f1j	4.62	1.9394096
6g9j	8.39	8.289825
5yp5	4.6	7.523102
5k5n	8.05	5.589449
5a0a	7.7	8.8116455
5hpm	7.13	6.1185894
2n0w	6.15	5.8960156
5tpg	7.85	4.9619713
5dxt	9.7	9.063444
5msb	7.46	9.115901
5eb2	1.11	3.233004
5eq1	4.68	3.592898
5enf	3.57	4.175215
5j9f	7.23	4.4912043
5ef8	8.85	4.653534
4zyq	8.01	1.3087854
6dvo	7.22	6.366186
5y80	8.79	6.312766
5zo8	8.2	7.6298113
5eg4	7.68	9.578043
5itd	6.58	10.869726
4yec	7.6	5.162855
5ehe	8.32	10.432174
5ew9	11.0	6.7222347
5ivn	8.85	15.642613
5ork	3.63	5.7954607
6baw	5.38	12.20625
6cco	7.29	7.287789
5llm	5.35	7.619769
6mj7	2.82	6.649831
5ia4	7.28	9.620118
4zsl	5.0	3.7158718
6bsk	6.92	6.9693832
5flo	3.15	2.6609495
5ul1	6.64	9.230928
5tex	6.4	7.288
5km3	4.6	4.6657343
5fe6	2.16	3.4851491
5k0f	6.07	8.472262
5orz	3.36	3.0338786
6gzd	8.01	6.713375
5ia3	7.34	8.236677
5v8h	4.11	9.447959
5pzm	5.96	9.250341
5hz6	7.8	5.8753285
6bnk	6.99	0.065862894
6b41	8.48	5.1366053
5lmk	7.43	9.333654
5dqf	3.6	3.0774217
5h9q	4.42	2.4245262
5fao	7.96	5.746442
5t54	9.06	5.409458
5ufo	7.43	6.693864
5kdf	3.27	4.277699
5hls	7.41	5.098592
5ur1	8.97	5.638329
5vrp	8.89	6.05029
5jgd	7.96	7.867254
5l01	7.48	2.2455804
6fby	5.03	2.2528217
5kzq	8.28	4.661741
5nkb	9.12	8.907315
5vjn	5.06	4.035426
5yco	4.59	4.141828
5u2f	6.71	5.946684
5w5s	7.77	8.612714
4z7o	5.04	9.053451
6eab	6.37	7.3565655
5o91	6.46	6.3456297
5web	8.0	8.003462
4zcs	4.33	8.5234
5i0b	5.06	5.6423326
5i2z	7.14	13.260156
6c28	4.17	4.5482044
5nxi	6.66	6.623846
5tb6	5.82	3.91684
5yc1	4.34	10.475199
5u5k	4.02	5.16636
6f9u	5.13	3.1747665
6ce2	6.3	6.408382
6cbh	6.29	6.5235577
5j18	9.15	5.836628
5dx3	7.41	4.562309
6ma4	7.35	8.231576
5i25	3.49	3.173707
5cs6	3.2	4.857238
6hqy	6.44	4.978667
5ho7	4.77	7.9342093
5h9r	6.08	2.464501
5ntt	5.75	7.749401
5y6k	6.07	0.30252385
5q0i	4.25	5.650328
5a5d	8.0	3.9646912
5dtk	4.3	4.687154
6gxw	3.36	6.5846877
5d3s	5.89	4.817268
6b1e	7.47	1.5316579
6fh6	3.0	4.470035
6c7e	8.55	9.446079
5fqr	7.59	6.080426
6f6r	8.25	8.008904
5elv	6.8	5.188761
5he7	8.3	6.311326
5wg4	7.0	8.694725
5his	4.71	5.713771
5zmq	4.74	9.426792
5i83	5.39	5.5824165
6hx5	5.66	5.751357
4z0u	5.7	5.163542
5oq6	7.56	13.189054
4pl6	3.1	3.2849112
6afg	4.86	1.9147666
5dtm	4.3	7.754775
4qms	5.13	3.8510466
5lax	5.4	-0.8726801
6f34	4.94	6.627972
5m25	8.19	4.097346
5zc5	7.06	11.542534
5tco	8.19	10.290365
6axq	4.0	4.349083
5jq7	4.8	6.2930117
5mnr	5.46	2.795498
5nho	9.52	7.5764484
5svx	6.19	4.9245663
5ts0	7.8	5.7142096
4r6e	7.78	9.257153
5twl	7.98	7.4357386
6dgt	7.38	10.940786
6bh0	6.66	7.1398335
5u5h	5.89	7.3540134
5a3n	7.72	1.7133335
5a1f	4.61	4.125425
5w0f	7.8	0.96034324
5dtw	5.46	11.015189
5qa9	3.64	4.6080875
6axl	7.11	2.375312
6mv3	3.33	5.509205
5vp9	8.99	14.192314
5ix1	6.31	5.3086405
5n4t	5.97	8.838747
5wzv	6.68	8.977701
4zy1	8.14	1.5827875
6afi	6.2	4.5886555
6ckc	8.22	5.734339
5h6v	6.68	6.050331
6h33	9.22	8.367608
5ewj	6.89	15.015795
5ku3	4.89	4.5622153
5kab	4.68	9.308017
5hyq	6.82	6.282589
6bh3	4.92	6.889972
5f5z	7.07	5.238929
5xij	7.3	4.6058083
6g22	7.56	4.4424224
6ej3	5.93	6.3149796
4zam	7.96	13.701138
5zaj	7.38	5.3708487
5i1q	7.92	4.7992826
5jpt	4.6	6.765526
4yx4	5.97	9.019621
5dp5	4.73	7.208292
5jt2	7.47	18.377205
6dh6	9.93	10.012176
6gbx	7.7	8.2030945
5glu	4.02	1.3943769
5lsh	3.39	3.6908083
5yto	4.48	7.541039
6f2n	6.7	5.5290933
5owf	5.8	5.3198805
5mkr	4.77	5.776161
6es0	5.65	9.580278
5kbq	7.0	5.4900827
6g0q	4.61	8.820236
5yvt	3.96	1.5721338
6br3	8.72	8.263675
5x4m	2.92	3.1462026
5ef7	9.0	3.7104726
6asz	4.72	1.2149312
5mql	5.85	4.074544
5wic	4.64	6.013311
6fgq	7.85	8.543217
6f05	4.47	3.1626754
5jlz	5.82	-1.8788124
5dg6	5.07	-0.48499352
5a3t	8.4	4.90298
5uov	10.6	12.240854
5lny	7.38	7.303051
5gtr	7.17	0.6482316
6h7l	8.97	6.616704
5g3m	5.66	3.8994176
6ee2	6.71	8.33955
5cgv	6.47	4.3460007
5jnl	6.57	4.0802956
5gty	7.72	10.0417795
6fni	8.22	11.93095
5wa8	6.23	5.426213
5os2	2.74	3.8336473
6chh	5.57	7.1832333
6h38	8.11	8.078238
5w5j	5.82	7.595092
5d1n	5.57	3.2557802
5z95	6.55	3.8149967
5ads	5.67	8.103476
5dp9	6.08	10.952063
6e4w	6.7	3.2828958
5t8q	4.16	0.12526894
5m9w	2.24	5.235408
6dj2	8.12	10.642214
5wzr	7.29	1.6123652
5vcz	6.35	6.722439
5g3n	7.92	7.8228154
6g4z	9.77	6.4513373
5vd1	6.0	7.3525515
5wzw	5.91	10.467823
6an1	5.35	12.344592
5qb0	3.8	2.832711
6dcy	5.46	5.625139
6fnf	7.89	10.949054
5x27	9.4	7.9137573
6g47	2.18	5.86559
6aud	6.22	7.2430573
5yea	8.3	13.306814
5ygf	6.21	3.6531901
5etm	5.41	14.379778
6g85	5.21	5.261518
5a3w	5.82	5.3225117
5nkn	9.92	8.9379
5d45	6.92	4.9441595
5z7j	6.6	3.7940793
5fyq	5.89	11.928747
6q73	6.9	7.111479
6g33	8.15	3.7121122
5f20	7.52	10.956606
5vnd	6.49	8.021753
5hvt	7.26	6.3113313
5kzi	10.0	8.398514
5w73	6.3	9.962883
5toz	9.46	4.391482
5nya	6.38	8.154419
5hmy	6.3	6.159873
5lub	6.15	1.5254602
5k32	8.8	6.773194
5o4s	5.47	6.608042
4y5i	3.52	0.3800782
5fat	6.96	9.570889
5tfx	7.22	8.120616
5hmk	7.4	6.2121696
6gjy	3.0	4.772519
5hln	11.52	6.047373
5fso	6.09	2.1127849
5e2k	8.03	7.014529
6afj	6.28	5.0106964
6gnm	4.26	4.600271
5y8c	6.8	5.22771
5aqt	3.51	3.4699364
5icy	5.06	-1.8364744
5w0e	9.03	6.050582
5u2e	6.56	6.479717
5db1	7.66	6.5445595
6b67	5.05	4.1072693
5ufi	8.4	4.5144253
6fu4	6.19	7.289421
5e3g	4.3	4.885168
6hrq	7.09	13.565853
4ui6	7.06	12.990317
6css	7.6	5.808565
5tt3	6.71	9.685464
5nin	7.12	5.508478
5ov9	5.66	5.930704
5tol	7.48	6.9407487
5nwk	6.57	2.9523213
5oh4	4.55	-2.271481
5t19	4.49	6.150961
4v0i	6.33	7.124183
5edd	5.24	2.9389164
5llp	9.24	8.881136
6biv	6.52	-0.6451843
5ows	8.0	14.88803
5j31	6.51	3.9104664
5f04	4.0	11.460043
5ug9	8.1	9.464701
6b7b	2.89	3.6927996
4ux9	5.1	4.0089836
5gsa	7.09	19.895678
5ut6	4.24	8.799175
5ogk	5.11	3.2215152
5dhq	5.7	7.063278
6cyc	7.85	8.934565
6bu0	5.96	8.195164
6cmj	8.3	7.8009377
5ivj	7.34	8.350916
5f4p	7.33	10.336834
6g34	8.24	6.1583514
5ttg	7.34	3.8841197
5edu	8.66	7.928544
5i13	5.08	7.857722
5o07	7.47	3.4023795
5f1l	7.68	6.5903344
5wlv	8.52	5.905493
6fel	6.4	-0.030470222
6er3	3.24	2.068409
4y4g	2.0	4.298072
5jzs	3.27	6.3068843
5k13	8.74	10.061235
5ytu	4.92	5.545534
5dw2	5.84	3.5001702
5mk3	4.05	2.9831724
5tur	6.05	7.516998
5vqe	1.49	2.8242462
5f02	7.44	3.1095529
5tzz	7.85	8.133461
5qaa	3.91	5.1802173
5cu4	6.49	5.8473763
6eiz	6.22	5.43479
4zfi	6.3	5.7805142
5uch	6.01	7.008981
5aqk	3.65	7.483949
6mim	5.7	0.45824462
5nw7	5.77	5.5358815
6e4a	7.36	4.9718413
5u6j	7.64	10.992407
5w44	6.44	6.966368
5nqe	6.15	8.996426
4yk6	5.7	1.561095
4muf	6.34	9.402657
6h7n	8.46	3.6470559
6ge7	6.06	4.225009
4yhz	7.96	3.4944992
6b8u	9.7	7.1515684
6bhe	4.62	1.3440609
5bqi	9.05	5.644878
6fi1	2.15	3.2078576
5llg	11.13	7.684077
5a9u	10.1	9.627815
6dh0	10.59	10.197368
5jap	6.64	6.9943337
5h5q	5.74	12.633252
4und	8.96	13.6180935
6bvb	6.71	1.9037248
5ke0	9.7	7.4967327
5hn0	3.7	5.912797
5vb7	6.72	6.5678034
4wcf	4.28	3.4610255
4y3y	2.35	4.7771072
5jhk	4.64	3.8607545
6g4y	8.82	9.873324
5uiu	9.7	4.9066033
6gnr	5.44	4.733574
6fod	8.15	3.0202703
5y1u	5.12	4.226717
5i0l	7.74	11.366622
6e2m	5.66	9.6528015
5qik	7.66	7.71994
6h8s	4.42	6.243661
5sxm	8.54	4.1898904
5nme	7.09	0.65631104
5w5o	8.1	7.8462763
6ezg	7.69	9.298523
6bbv	6.1	8.18415
6g35	7.76	5.765831
5hd0	8.4	8.556525
6b2c	7.03	4.697141
6d1m	8.2	4.6069765
5ksx	5.43	8.889601
5m4i	7.89	8.330799
5fnq	3.0	0.80254793
6hke	7.68	4.11063
5f61	7.46	4.4481707
4u68	4.31	2.2501967
6er4	2.77	2.695549
5y0x	5.11	5.992121
5eud	6.82	7.095387
6cwh	7.54	2.4834805
5usf	9.16	5.1792035
5j5t	6.96	5.2298374
5jq5	5.63	7.0789323
4z0f	5.77	8.55629
5yft	5.0	7.066819
5z89	6.71	3.4662127
6g91	5.49	4.370443
6hu2	5.9	3.883966
5ou3	6.21	7.643835
5jq8	5.7	5.511212
5ya5	6.72	11.892075
5izj	11.52	7.0159397
5he1	6.55	6.666038
5ldp	4.17	5.4836144
5wxp	3.35	23.06583
5ih6	5.6	7.298832
5mnc	1.31	9.881862
5fsy	5.89	7.22484
6c7b	5.82	7.8225207
5i88	6.6	2.7707582
5ofx	3.96	5.202106
5ey8	6.31	8.016461
6ax1	9.42	6.279889
5j9z	7.8	7.77489
5fsx	2.72	11.507099
6g6z	6.66	6.8487
6ej2	7.8	5.5399084
5w1e	5.24	3.4015203
5ewa	4.82	5.8012295
5ot9	4.07	5.381767
5uy8	8.3	9.751838
5nps	5.89	4.3628645
5dtq	3.86	8.521879
5uzj	6.78	3.6336544
6b7h	9.03	3.8291624
5drc	5.98	7.219634
6b5a	7.94	8.912484
5m44	7.4	5.137044
6hlz	7.33	4.741082
5myo	10.53	6.7366047
5n93	8.66	7.265214
4zt2	8.0	16.420967
5mrm	5.03	5.606003
5eb3	1.45	7.9970217
5iql	4.56	0.17616439
6frf	7.4	3.1371431
5vsb	5.12	18.703434
5i58	6.92	8.233803
5aab	9.06	10.676402
5g2n	7.03	10.572311
5hz5	7.07	7.267022
6gon	5.67	7.8337746
5laq	9.2	7.1385136
4k1e	8.44	9.52679
5y6d	7.26	5.903741
5l8y	6.4	9.917126
5jjr	7.8	7.3852453
5mwh	5.74	7.402897
5nk7	6.33	7.6497483
5c7n	6.57	3.2659688
5lj1	4.5	5.5632954
5o4y	8.15	6.421811
6b7f	3.87	2.638552
6glb	6.89	5.450471
2n14	5.33	6.8077993
5vlk	5.26	3.68683
5y5t	6.68	6.714072
5zk3	8.74	5.8802166
5dnu	4.11	9.223761
6db4	7.31	3.1104565
5ufp	7.37	7.7585907
5thi	3.61	4.113127
5y8w	6.64	7.2995906
5lmb	7.8	6.0978456
5a6a	7.22	10.506823
5yij	3.42	8.320287
5xyz	8.1	5.966952
5igl	7.37	5.7817373
5tp0	5.44	10.273356
5dex	7.65	7.9221563
5vee	6.11	6.1967564
5etf	3.79	7.5082784
6f8g	4.18	2.4403338
6g2a	3.79	8.633787
5nq5	5.0	3.4185553
5w14	7.34	10.156344
6fug	4.3	7.219466
5usq	7.0	9.650024
4ui4	7.35	19.515575
5vwk	5.48	6.077341
6dqa	6.44	6.0640154
5l4e	4.61	8.174318
5doh	7.49	7.0610795
5tzy	8.7	7.726548
6e4f	9.07	10.47982
5j74	8.72	7.590926
6acb	9.41	10.7469845
5kks	8.7	9.7281885
5t2b	8.3	8.54835
5etn	5.37	14.62148
5td2	8.66	11.392508
5yqn	4.03	6.6314764
5one	7.28	7.1408877
5eqq	8.17	8.471028
5kap	4.23	4.6943684
5b25	10.24	8.743758
5n69	6.54	5.8895082
5umx	5.96	9.882985
5kj0	6.89	5.8120604
5o4f	6.68	4.271644
6cjw	5.74	6.284031
5n8j	5.54	1.8529477
6dcz	7.17	4.804943
6evr	8.06	6.393795
4xwk	4.63	5.602399
5wfz	8.0	6.918065
5nzo	2.24	4.5442476
5fl0	6.46	4.363515
6ep4	5.35	3.6911035
5huw	6.23	4.065258
6dif	10.72	7.5559683
5f94	8.47	5.798807
5u0f	5.47	4.263884
5unp	10.02	8.922857
5d29	7.01	3.6363587
5nka	5.46	9.054472
5gnk	8.28	7.704193
6dh3	11.3	9.126562
5mih	4.19	4.0011044
5u6d	8.59	4.51779
5hu1	8.66	9.988571
5ftg	6.15	6.0059195
5twh	6.55	2.8543274
5uir	7.14	6.7109947
5vm0	8.8	14.021139
5fsl	4.62	4.1375494
6g1v	7.23	8.210401
5bnm	4.82	6.725975
5el9	7.64	4.8913336
6bmx	4.72	13.674713
5nee	10.7	8.619919
5i9y	8.55	8.217941
5l2s	7.08	11.440074
5th7	5.16	8.380382
6emu	5.03	0.3589294
4ysi	5.7	3.1614454
4uff	7.96	8.465574
6g46	3.73	5.3466396
5qim	11.22	7.837841
5kq5	8.05	8.9608755
6ds0	8.66	7.981311
6bm5	5.84	4.206328
5fqt	6.8	4.440894
5n0d	8.48	4.7464314
5adt	5.65	7.4564877
4zx8	7.1	4.3439465
5kz0	7.66	7.521119
6g1w	8.14	13.02018
5cj6	8.69	7.254614
6f8t	5.15	7.641744
5xpn	6.99	5.0295525
5sy2	4.96	5.5486345
6g92	4.12	5.242384
5yjf	5.74	7.333317
5he2	6.89	2.098017
5mk9	4.42	2.4847405
5emb	5.2	2.81907
5xo7	6.36	6.709691
6ela	7.59	7.873929
5xag	5.46	13.182101
5ant	6.36	7.406387
5d7x	4.82	4.083194
4x2i	6.46	4.9638734
4zcw	7.37	11.189072
5dry	7.7	9.758623
5nz2	5.03	9.843291
5jzb	3.39	4.5251656
5qa5	3.52	3.520146
6dkg	8.59	5.7446947
5wbf	3.81	4.1029387
5kkr	6.92	10.308505
5xyx	4.84	7.015464
5nk3	7.42	6.8544927
4uuh	7.77	8.064554
6f55	4.16	1.5675739
5wlo	10.82	13.213127
5u0g	4.58	5.5547323
5a6k	5.95	2.0036325
5enj	2.3	4.633034
5f3g	6.9	9.2237015
5tkk	8.28	17.90527
5vqz	6.39	7.727223
5eek	9.1	5.848671
5ktu	6.21	4.085563
5qar	3.77	5.1193886
5acb	6.8	6.7501435
5ofu	4.2	4.9775233
5jyo	8.52	18.469345
6cck	7.43	6.571227
5gvm	6.73	6.3103375
5km2	4.41	2.962387
6eqm	7.96	7.9923687
5o3q	5.68	10.429472
5hda	5.13	3.7849636
5wgp	5.62	3.8232236
5j27	6.74	10.951411
5mte	6.78	2.5350165
5o9p	5.09	3.867723
5n34	4.63	6.067406
5a3q	8.6	9.319621
5d0r	6.37	6.1606183
6bhv	5.23	5.2671785
5ta4	7.62	4.7256985
5tl9	9.0	3.445691
5yia	5.52	3.111154
5nvx	7.05	4.549125
5n7v	8.77	9.633028
5epn	8.66	10.863279
5xof	4.01	1.9638253
5if6	7.23	14.732372
6gjr	3.74	7.241599
5l96	3.3	4.867444
5tpx	6.55	11.114601
6fil	5.85	6.8664737
5dht	6.0	5.7942715
5evb	5.0	4.763674
5t36	7.37	2.965506
5d25	6.3	4.8183947
6b96	7.84	7.5730686
5tbe	8.97	8.772323
5q1i	6.24	7.9072065
5mod	3.52	4.1697445
6bh8	5.12	4.4316926
5a4q	5.54	5.2243824
5ni8	7.7	7.615286
6azl	4.93	3.619196
6czv	6.64	7.0891304
5b5o	5.72	11.6652155
6e83	4.54	4.909484
5myk	9.0	6.212172
5o5f	4.3	5.72116
5epk	5.74	6.129468
5wp5	5.34	7.781206
5jy0	5.55	9.805475
6fu5	7.5	7.5123615
5q0p	7.41	6.296734
5z99	6.88	1.9607227
6cn5	7.7	6.739537
6g93	7.96	7.7060857
5w8i	6.82	5.675333
5sxk	4.7	4.6286926
5yjy	6.94	10.270832
5u4c	6.0	6.130942
6ey7	4.3	2.62145
5uig	7.95	7.5214396
6aak	9.15	5.9643116
6h7k	9.31	5.960476
5jss	6.45	5.224044
6g3o	9.24	8.569289
5c87	3.7	4.6092777
4qmy	8.4	6.3551655
5tg5	4.01	6.028953
5h21	5.19	4.2971287
5kx8	7.42	6.691265
5u0y	6.08	7.526391
6evq	2.0	3.3290002
5eue	6.77	6.9862137
5u7i	7.18	11.308058
6eil	5.55	9.689768
5hm0	6.36	3.312841
5vcx	5.55	4.6916065
6g1u	5.61	5.942939
5l17	9.3	4.4651985
6bw2	7.68	13.2424965
5qax	3.8	5.480688
2n9x	6.4	-1.6447268
5eob	9.62	10.894051
5moo	1.31	4.6658573
4zx3	7.19	3.646276
5uuu	7.74	11.488335
5v8j	5.57	8.594677
6ayn	5.04	2.8880014
5hjb	5.68	4.058958
5ti6	4.68	7.626405
5hvy	7.76	10.768039
5uwj	5.7	-3.9967446
5hg7	8.4	6.709252
5f37	5.77	5.1983967
5zz2	8.85	12.11469
5aa9	8.19	9.071747
5mwg	5.77	6.144924
5orx	3.51	4.487299
5ty1	5.21	2.2734737
6cz4	7.12	9.974182
5sz6	7.0	7.9037275
5kjk	7.92	6.217616
5tbm	7.31	7.053535
5izu	7.27	10.563139
6g8m	5.38	8.875626
6bbx	6.67	3.3161542
6bfa	9.0	6.485586
5ipc	4.89	4.804417
5fbo	9.51	8.338313
5jmx	5.09	5.628786
6b5o	8.33	-1.7756922
5cu2	4.24	4.198331
5g46	2.6	9.221835
6fi5	5.52	2.6659818
6cwi	7.54	0.12973487
5fp0	7.77	5.681773
5x26	8.3	7.702799
5h5r	6.21	3.6539333
5tku	9.8	8.5056305
6equ	6.38	8.550991
6do4	7.68	0.004139781
5mes	6.47	6.65168
5nr8	6.76	7.1663833
5xpl	7.7	7.0901084
4r06	6.29	6.934637
5t8p	5.89	2.5539398
6f3g	7.16	5.679369
5ne3	7.84	5.8831363
5uiq	4.26	4.8603225
5yy4	6.43	3.0529613
6czi	6.25	6.035133
5jur	8.52	7.50132
5wii	4.49	3.472385
5hi7	7.85	11.605708
5vc3	7.11	8.116424
6h7y	9.46	12.550185
6cf6	5.24	1.8749369
5sz5	7.7	7.8786726
6dzq	7.37	7.096487
5v1b	7.47	6.7311664
5ewz	6.34	-0.5570055
5twx	7.52	6.549712
5w3i	5.8	4.3608665
6exs	3.44	5.2950716
4py2	6.57	6.579318
5t1m	5.82	8.40535
5g57	8.4	12.456028
5anw	8.52	13.338923
6eed	6.09	10.516134
5vwi	4.84	5.543352
5xs2	8.3	4.795596
5wle	5.72	2.4104686
5e28	7.91	7.6240606
5ncy	9.4	10.477833
5wip	4.71	8.8951645
5h1v	4.0	4.571306
5tq5	7.23	9.275257
6bir	7.52	-1.0641685
4yh4	4.59	4.8790007
6di0	5.22	5.4232507
5tqs	5.86	1.120275
5jfp	9.32	9.590289
5v40	5.8	16.580318
5iyy	4.77	1.8790691
5i9i	7.3	6.2942667
6c0n	8.37	6.0939035
5y97	3.6	3.509048
5lli	7.05	4.6249576
6eqx	10.47	6.8984976
5m4u	4.89	7.908761
5jv2	4.0	5.4215364
5g5v	6.7	10.70345
5hu9	7.62	10.22514
5kva	5.14	17.580925
5zzw	5.51	5.2983217
5m7t	5.41	5.826377
6ffn	8.22	6.192205
5e8z	5.91	8.80597
5usy	7.51	6.2685876
5vb5	6.46	5.714243
5a0b	8.3	8.295826
5lwe	9.96	11.21516
6aam	8.32	5.8168907
5fpi	4.14	6.8000174
6m8y	6.38	7.621329
6dqb	6.49	8.573581
5u9i	7.31	2.1224825
5j0d	6.87	2.1909208
5l8t	3.55	4.716757
5adq	5.7	5.9984894
5cst	6.96	9.24175
5nx2	8.49	1.3528218
5x4p	5.03	2.3394752
5neb	7.77	4.6183643
5v0n	7.17	9.811081
5u14	5.34	6.678312
6ced	5.82	4.275931
5kat	4.1	5.3355975
5t6f	5.8	8.107869
5ygd	7.27	4.836824
5t2y	5.66	9.72585
5y62	1.74	2.9200768
5he0	6.82	2.848702
5j75	6.82	7.705673
5uvc	8.21	6.7713623
6b5m	12.0	0.24277651
6b5q	8.24	2.8995483
5y2f	5.15	4.829831
5lyy	4.85	5.067974
6cqz	9.64	6.3058004
5aan	4.15	8.053091
5a09	8.46	8.58918
4lqg	8.89	10.517794
5wej	4.82	2.5769498
5tqe	6.72	21.31896
5v3y	6.72	11.737113
5a3s	8.68	8.061045
5yba	4.77	8.380224
5q17	5.25	9.9763565
5sz3	8.6	8.002778
5orh	4.39	5.799583
5t8j	9.0	5.673474
5qil	11.52	11.393856
5x74	8.64	13.580095
5oqu	3.61	3.4595056
5vse	5.97	9.101936
5ivy	6.44	6.397668
6gi6	6.71	6.694728
4m7x	4.8	14.374884
5f3i	7.1	10.973628
5o22	8.0	3.9695544
5uac	8.3	6.742504
5lsx	5.92	18.691471
5xhz	6.49	2.462182
6c4g	8.3	11.810635
5lgn	5.54	7.619409
6at0	4.04	-0.062535524
5llc	9.52	7.913227
6e9l	6.04	6.099774
5zz4	9.17	8.901074
[truncated: 2,359 more rows]
