# Supplementary material for: An electron-density point-cloud framework for robust protein-ligand interaction prediction
Source: Nat Commun. 2026 Jun 11;17:7424. doi: 10.1038/s41467-026-74196-5 (PMC13408660; doi:10.1038/s41467-026-74196-5)
Supplement: Supplementary file 5 — Source Data [file 41467_2026_74196_MOESM5_ESM.zip › Source Data_rev/figure4/g/distortion_with_csv/intra_ligand_rewire_0.40/test2013.csv]

key	true	pred
1ps3	2.28	4.588981
3d4z	4.89	2.8312752
3ejr	8.57	5.6870003
3l7b	2.4	6.401102
3g2n	4.09	7.094041
3ebp	5.91	8.016913
2w66	4.05	2.9700665
2wca	5.6	4.424674
2vvn	7.3	3.4434733
1gpk	5.37	14.8762455
1h23	8.35	8.239063
1e66	9.89	6.0584965
3gnw	9.1	6.8285146
3f3a	4.19	5.2008414
3f3c	6.02	3.5632126
3f3e	7.7	4.7332277
2wbg	4.45	-0.26495254
2j78	6.42	3.6376534
2cet	8.02	2.7660398
3udh	2.85	0.89931345
4djv	6.72	3.811255
4gid	10.77	20.585766
1r5y	6.46	13.379044
3ge7	8.7	9.530515
3e93	8.85	7.403129
1q8t	4.76	3.8898363
1q8u	5.96	5.49247
3ag9	8.05	10.392108
2v00	3.66	7.2219634
3pww	7.32	11.864628
3uri	9.0	15.251324
2hb1	3.8	5.410778
2qbr	6.33	9.095133
2qbp	8.4	9.881662
3fcq	2.77	4.1659393
4tmn	10.17	11.025328
3pxf	4.43	5.7169194
2xnb	6.83	6.778507
2fvd	8.52	8.04813
3ivg	4.3	14.642116
3coy	6.02	7.71168
3mss	4.66	5.603179
3k5v	6.3	7.624447
2v7a	8.3	7.1593366
2brb	4.86	7.547878
3jvs	6.54	3.5866427
1nvq	8.25	6.8610635
3acw	4.76	10.563448
2zcr	6.87	7.4801407
2zcq	8.82	4.9947977
1bcu	3.28	12.022604
1oyt	7.24	3.3723288
3utu	10.92	9.540352
3u9q	4.38	4.633561
2yfe	6.63	13.3335085
2p4y	9.0	7.165117
3uo4	6.52	9.314465
2wtv	8.74	8.037349
3myg	10.7	6.778002
3kgp	2.57	4.516633
1o5b	5.77	12.4690695
1sqa	9.21	15.587553
3kwa	4.08	2.85858
2weg	6.5	8.022345
3dd0	9.0	9.752941
2xdl	3.1	4.0980062
1yc1	6.17	8.383329
2yki	9.46	20.677624
1p1q	4.89	5.6748977
3g2z	2.36	4.8271837
4de2	4.12	6.520465
4de1	5.96	6.439161
1vso	4.72	6.416119
3gbb	6.9	3.730948
3fv1	9.3	7.154398
2y5h	5.79	7.785738
2xbv	8.43	26.148897
1mq6	11.15	5.626609
1uto	2.27	6.133112
3gy4	5.1	9.46622
1o3f	7.96	6.8253174
2yge	5.06	2.109809
2iwx	6.68	7.684666
2vw5	8.52	2.3599553
2ymd	3.16	4.857153
2xys	7.42	7.139352
2x00	11.33	9.05012
3ozt	4.13	4.946714
3oe5	6.88	7.7241125
3nw9	9.0	6.706376
3n7a	3.7	3.8576112
3n86	5.64	11.687101
2xb8	7.59	9.394519
3ao4	2.07	1.671249
3zsx	3.28	4.7807045
3zso	5.12	5.43217
3ueu	5.24	3.2534184
3uex	6.92	6.2052503
3lka	2.82	6.6571655
3ehy	5.85	4.332755
3dxg	2.4	3.4829814
1w4o	5.22	3.1688523
1u1b	7.8	6.0416317
1a30	4.3	5.468151
1z95	7.12	7.606328
3b68	8.4	8.421844
3g0w	9.52	7.7062836
