# Supplementary material for: An electron-density point-cloud framework for robust protein-ligand interaction prediction
Source: Nat Commun. 2026 Jun 11;17:7424. doi: 10.1038/s41467-026-74196-5 (PMC13408660; doi:10.1038/s41467-026-74196-5)
Supplement: Supplementary file 5 — Source Data [file 41467_2026_74196_MOESM5_ESM.zip › Source Data_rev/figure4/g/distortion_with_csv/intra_ligand_rewire_0.40/test2016.csv]

key	true	pred
4llx	2.89	4.2970343
5c28	5.66	4.072092
3uuo	7.96	9.10538
3ui7	9.0	8.952957
5c2h	11.09	11.732847
2v00	3.66	6.40366
3wz8	5.82	20.566504
3pww	7.32	14.814045
3prs	7.82	10.714342
3uri	9.0	12.29948
4m0z	5.19	6.4336157
4m0y	6.46	2.9281793
3qgy	7.8	8.873921
4qd6	8.64	6.896616
4rfm	10.05	11.181384
4cr9	4.1	10.010828
4cra	7.22	13.1737175
4x6p	8.3	13.615786
4crc	8.72	9.577481
4ty7	9.52	12.365209
5aba	2.98	5.424699
5a7b	3.57	7.927059
4agn	3.97	6.180075
4agp	4.69	12.356733
4agq	5.01	11.129168
3bgz	6.26	7.9894233
3jya	6.89	4.878152
2c3i	7.6	6.3916473
4k18	8.96	6.6140947
5dwr	11.22	14.881659
3mss	4.66	5.7247767
3k5v	6.3	8.94501
3pyy	6.86	4.3778133
2v7a	8.3	10.353357
4twp	10.0	7.329755
3wtj	6.53	2.5331774
3zdg	7.1	3.6784859
3u8k	8.66	8.032627
4qac	9.4	7.1264286
3u8n	10.17	2.7763429
1a30	4.3	5.506932
2qnq	6.11	9.310007
1g2k	7.96	5.2135024
1eby	9.7	13.469685
3o9i	11.82	17.41632
4lzs	4.8	2.5491433
3u5j	5.61	6.797845
4wiv	6.26	4.976527
4ogj	6.79	4.776675
3p5o	7.3	4.6087427
1ps3	2.28	3.3515782
3dx1	3.58	2.126801
3d4z	4.89	4.822833
3dx2	6.82	6.236704
3ejr	8.57	7.4837146
3l7b	2.4	6.7622795
4eky	3.52	12.904148
3g2n	4.09	7.8795347
3syr	5.1	7.1855392
3ebp	5.91	12.503063
2w66	4.05	2.6861584
2w4x	4.85	2.4316773
2wca	5.6	4.6428623
2xj7	6.66	4.465173
2vvn	7.3	3.9096422
3aru	3.22	6.2374625
3arv	5.64	10.22364
3ary	6.0	5.7863183
3arq	6.4	4.0044155
3arp	7.15	3.258144
4ih5	4.11	6.848868
4ih7	5.24	4.9501133
3cj4	6.51	3.781178
4eo8	8.15	7.76261
3gnw	9.1	8.525421
1gpk	5.37	4.599772
1gpn	6.48	6.649117
1h23	8.35	6.772872
1h22	9.1	8.062259
1e66	9.89	6.6790915
3f3a	4.19	4.1411753
3f3c	6.02	7.1728253
4mme	6.5	1.491373
3f3d	7.16	4.720133
3f3e	7.7	5.480195
2wbg	4.45	1.0900847
2cbv	5.48	2.2428887
2j78	6.42	3.6945937
2j7h	7.19	0.07854694
2cet	8.02	4.872889
3udh	2.85	0.8889598
3rsx	4.41	7.757148
4djv	6.72	4.916416
2vkm	8.74	21.357208
4gid	10.77	19.37269
4jfs	5.27	3.644167
4j28	5.7	4.996291
2wvt	6.12	3.7392292
2xii	7.2	0.3878411
4pcs	7.85	2.6712909
3rr4	4.55	12.61029
1s38	5.15	10.961562
1r5y	6.46	8.948999
3gc5	7.26	18.421894
3ge7	8.7	11.386367
4dli	5.62	6.764944
2zb1	6.32	6.497036
4f9w	6.94	9.560859
3e92	8.0	8.89723
3e93	8.85	10.661962
4owm	2.96	3.2924209
3twp	3.92	5.6001377
3r88	4.82	3.3981447
4gkm	5.17	4.621911
3qqs	5.82	6.170321
3gv9	2.12	2.7444906
3gr2	2.52	3.1837711
4kz6	3.1	5.209591
4jxs	4.74	6.9936595
2r9w	5.1	6.736186
2hb1	3.8	7.6602993
1bzc	4.92	13.783499
2qbr	6.33	9.183756
2qbq	7.44	6.453697
2qbp	8.4	7.0517545
1q8t	4.76	4.39538
1ydr	5.52	4.870482
1q8u	5.96	5.400702
1ydt	7.32	8.898392
3ag9	8.05	8.582702
3fcq	2.77	3.9112484
1z9g	5.64	7.3609962
1qf1	7.32	4.6153927
5tmn	8.04	4.3803215
4tmn	10.17	11.680904
4ddk	2.29	4.8202066
4ddh	3.32	6.346811
3ivg	4.3	16.105614
3coz	5.57	5.6196823
3coy	6.02	0.39474463
3pxf	4.43	4.065984
4eor	6.3	7.521673
2xnb	6.83	7.794181
1pxn	7.15	10.109959
2fvd	8.52	7.6407022
4k77	6.63	3.6333556
4e5w	7.66	4.679592
4ivb	8.72	8.410379
4ivd	9.52	10.567898
4ivc	10.0	7.156859
4f09	6.7	8.103574
4gfm	7.22	7.768278
4hge	7.92	7.541868
4e6q	8.36	5.830497
4jia	9.22	5.842177
2brb	4.86	7.3695893
2br1	5.14	8.384775
3jvr	5.72	11.039823
3jvs	6.54	11.562551
1nvq	8.25	6.383405
3acw	4.76	6.1235094
4ea2	6.44	3.060206
2zcr	6.87	2.0070431
2zy1	7.4	6.069733
2zcq	8.82	3.3142705
1bcu	3.28	9.906858
3bv9	5.36	4.6489124
1oyt	7.24	6.006036
2zda	8.4	11.113918
3utu	10.92	13.242672
3u9q	4.38	2.5783749
2yfe	6.63	5.8149595
3fur	8.0	7.9415765
3b1m	8.48	6.9836273
2p4y	9.0	8.036419
3uo4	6.52	10.356525
3up2	7.4	10.9900055
3e5a	8.23	6.5859375
2wtv	8.74	9.844671
3myg	10.7	7.4915633
3kgp	2.57	5.1669474
1c5z	4.01	8.8473625
1o5b	5.77	10.280662
1owh	7.4	10.389099
1sqa	9.21	11.810223
4jsz	2.3	9.290316
3kwa	4.08	4.25708
2weg	6.5	6.4593115
3ryj	7.8	6.7072406
3dd0	9.0	12.986661
2xdl	3.1	5.6127825
3b27	5.16	10.022382
1yc1	6.17	18.63575
3rlr	7.52	10.535992
2yki	9.46	14.567972
1z95	7.12	7.9280124
3b68	8.4	8.721983
3b5r	8.77	8.078309
3b65	9.27	8.261545
3g0w	9.52	9.823345
4u4s	2.92	3.6661894
1p1q	4.89	5.161363
1syi	5.44	9.648826
1p1n	6.8	3.678338
2al5	8.4	13.486097
3g2z	2.36	4.4169593
3g31	2.89	2.0655107
4de2	4.12	8.583921
4de3	5.52	8.848227
4de1	5.96	17.02062
1vso	4.72	6.353737
4dld	5.82	5.687564
3gbb	6.9	3.5467656
3fv2	8.11	4.8365264
3fv1	9.3	6.9226
4mgd	4.69	6.8394394
2qe4	7.96	5.9127026
1qkt	9.04	7.20809
2pog	9.54	11.031565
2p15	10.3	7.863475
2y5h	5.79	7.3852034
1lpg	7.09	11.174635
2xbv	8.43	13.306774
1z6e	9.72	27.734802
1mq6	11.15	0.4784832
1nc3	5.0	8.841611
1nc1	6.12	16.398973
1y6r	10.11	11.123926
4f2w	11.3	13.751829
4f3c	11.82	16.532866
1uto	2.27	5.2468653
4abg	3.57	7.302805
3gy4	5.1	4.3435745
1k1i	6.58	6.4943085
1o3f	7.96	9.541294
2yge	5.06	7.324582
2fxs	6.06	4.594919
2iwx	6.68	9.40242
2wer	7.05	8.901015
2vw5	8.52	0.7253219
4kzq	6.1	20.713228
4kzu	6.5	11.464917
4j21	7.41	9.016097
4j3l	7.8	12.3038845
3kr8	8.1	7.582641
2ymd	3.16	5.356248
2wnc	6.32	4.830507
2xys	7.42	6.2093925
2wn9	8.52	4.2467933
2x00	11.33	9.366347
3ozt	4.13	7.9992557
3ozs	5.33	7.876605
3oe5	6.88	6.378973
3oe4	7.47	7.709656
3nw9	9.0	8.991765
3ao4	2.07	2.1803575
3zt2	2.84	0.95995545
3zsx	3.28	5.978577
4cig	3.67	8.528028
3zso	5.12	5.3381805
3n7a	3.7	2.8544288
4ciw	4.82	4.189402
3n86	5.64	8.150777
3n76	6.85	9.237346
2xb8	7.59	3.7816093
4bkt	3.62	3.481452
4w9c	4.65	1.7045283
4w9l	5.02	5.140424
4w9i	5.96	6.0168552
4w9h	6.73	2.729494
3nq9	4.03	3.9805882
3ueu	5.24	4.455823
3uev	5.89	3.5510054
3uew	6.31	3.9370599
3uex	6.92	4.396979
3lka	2.82	5.0410304
3ehy	5.85	5.749783
3tsk	7.17	11.78713
3nx7	8.1	10.450125
4gr0	9.55	7.347293
3dxg	2.4	3.5536337
3d6q	3.76	3.0904408
1w4o	5.22	2.72792
1o0h	5.92	4.623912
1u1b	7.8	9.600176
