# Supplementary material for: An electron-density point-cloud framework for robust protein-ligand interaction prediction
Source: Nat Commun. 2026 Jun 11;17:7424. doi: 10.1038/s41467-026-74196-5 (PMC13408660; doi:10.1038/s41467-026-74196-5)
Supplement: Supplementary file 5 — Source Data [file 41467_2026_74196_MOESM5_ESM.zip › Source Data_rev/figure4/g/distortion_with_csv/intra_ligand_rewire_0.40/test2019.csv]

key	true	pred
4nxr	4.34	6.456315
5es1	8.34	6.0365524
6aom	6.2	5.3443136
6eeo	6.43	5.902632
5w7i	4.95	3.1206727
5fe9	4.68	6.172554
6bdy	5.69	7.303239
6d6t	8.21	9.0643635
4z16	8.32	7.7832437
5j1x	5.52	1.7171377
5m4k	5.66	8.915759
5l8c	7.0	8.617547
5aqo	2.85	5.077815
5aqu	2.98	3.7921324
5ixf	5.52	13.801086
5mts	7.15	9.647481
5i2r	7.72	9.163601
5fap	8.0	6.248558
5t7s	4.1	1.4405348
5x62	6.42	5.486952
5hbs	7.73	1.7621895
5dhp	3.85	5.459379
6fap	2.15	4.791619
4z5w	5.81	4.482578
5mlj	8.85	3.7269425
6dge	6.72	9.607853
5ho8	5.96	6.991763
5os8	3.98	7.5064087
6dh5	11.3	17.589397
6g38	6.62	7.0173984
6guh	7.59	9.687511
5cqx	5.33	5.2669764
4xg7	7.49	6.780317
6ap7	5.34	5.9129543
5yji	5.3	6.0120144
5itp	5.0	8.315997
5vil	8.82	7.7169485
5ofv	1.58	2.8439922
6cd8	4.71	6.302871
5o1h	4.85	3.5756297
5ni5	8.05	8.1265745
5npf	4.24	3.3647983
6fa5	6.75	7.22447
5nra	6.91	11.692223
5lcj	6.64	7.2174773
5ml3	9.69	5.559339
5fut	6.45	2.4242024
6ecz	6.57	4.161767
5k03	4.74	7.4593964
6cho	6.78	5.4568777
6hf5	5.17	14.401567
5elw	7.85	5.569046
5tg7	4.53	4.6198378
5m4f	7.89	6.547498
6b7d	4.28	3.490642
5x79	4.92	5.7331786
5nze	6.39	4.2670097
5sz0	9.1	8.73233
5d6e	4.3	8.376575
5trs	8.0	6.926426
5ipj	8.89	9.517858
5g43	3.7	4.9905562
5h63	5.92	3.629407
6eol	7.43	5.6382313
5uv5	7.7	8.511236
5om2	4.06	5.186755
5faq	5.28	10.064574
5ezx	7.06	4.1120796
5z4h	3.02	6.7254515
5u13	5.41	5.8310328
5hvs	7.15	6.299711
5l7g	7.8	11.449408
5j7q	4.58	8.395174
5j5d	4.68	2.1354115
5fue	6.33	3.184433
5unj	6.62	1.269744
5unh	9.46	8.761479
5kbh	6.26	4.7189326
6axp	5.07	11.6718445
6eiq	6.42	10.277622
5ey9	5.41	9.410027
5icv	5.62	2.434194
5t9u	7.6	6.9213166
5t6g	5.96	7.1776047
5n24	8.92	7.140665
5xxk	8.2	10.373461
5ekh	5.95	7.3039064
5n3y	5.03	7.958363
6f29	5.49	8.82337
4zsj	5.64	5.5487
6gzh	8.27	7.039673
6hmg	4.94	-0.66494465
5duf	5.74	4.658519
5ofi	4.2	3.399189
5nhh	8.95	7.4818397
5ylv	6.82	5.825478
5kez	8.15	7.6535625
5ntp	9.15	6.0517297
5nfh	7.74	15.263929
5x5o	8.3	10.135885
5h1e	7.54	-2.264081
5ti3	4.36	6.5200543
6bec	4.01	7.837424
5myn	4.52	10.662443
5u4d	6.33	5.8001814
5nzf	4.03	4.469836
6epz	7.14	2.7222934
5os7	3.69	5.826733
5vij	7.61	11.430136
5myv	7.51	2.4250548
5dh5	9.64	11.374861
6ghj	2.16	5.324421
5gmj	5.08	6.08657
6fhu	2.64	3.3836036
4ufu	8.0	12.6493
5wf6	7.83	10.000864
6h7b	7.48	6.303198
5xw6	4.91	4.579193
5kly	7.21	6.2900386
5yz7	4.75	4.810235
5hor	8.22	8.032276
6b1y	7.4	4.1582136
5lpj	5.0	4.145215
6hly	7.33	3.9679866
5vkm	3.55	3.4977255
5yqw	7.51	2.1588504
5f1x	6.11	10.774076
4zyu	5.97	9.106956
6gh9	4.48	19.066635
5f27	4.0	5.2907295
5e3d	4.02	4.7856264
5fow	4.03	6.149988
5jo0	7.3	5.7473183
5hkm	7.89	7.407548
5ekx	2.03	4.5923305
5v1d	6.7	11.25456
5a7j	5.2	5.667141
5wvd	7.68	4.811594
5m0d	6.09	6.468906
6fnt	4.68	4.681589
5v8q	8.44	6.7838492
4zx9	7.39	3.7025628
5axi	3.92	6.262597
5tho	7.64	12.963814
5tdi	9.74	17.574741
5eyz	6.0	-2.0238247
5n1v	6.19	7.712037
6few	5.85	6.9721756
6iil	6.17	10.448499
5x9p	6.89	4.165081
5aqf	3.78	7.7598243
5wqc	8.96	3.9329948
5hn9	4.3	5.6059203
5u69	6.22	6.383209
6iik	4.91	9.344397
5j7s	7.3	3.3158443
5mwp	7.5	5.9931374
6eji	3.52	1.9114265
5sz4	9.7	9.382098
5nyh	7.73	7.869858
5jsj	5.4	7.62504
5o4z	6.07	14.677561
5f1v	6.85	5.4480534
5ye9	6.45	10.757399
5t70	3.99	3.732391
5umw	4.23	5.337485
6ami	4.52	6.8940086
5ksv	5.22	-2.0740855
6aol	6.27	7.1366262
5iaw	4.81	-4.067934
5w10	6.62	5.421358
6h7j	8.62	5.8381786
5mwy	7.0	8.31417
5oxm	1.3	2.63798
5eiw	2.05	12.931895
5qah	3.84	6.7188234
5m4c	7.4	7.309621
5t9w	5.59	8.452042
5fpk	3.55	7.4628906
5q10	5.2	6.0798655
5h1u	3.51	4.0684853
5hva	7.07	-2.072434
5j19	6.6	2.16403
5e8a	7.47	-1.519189
5fdg	6.37	5.511365
6g8n	5.84	6.710926
5tg6	4.55	5.169835
5hyx	6.55	3.6245573
6fuh	3.77	7.6292753
5mo2	3.84	1.4665861
5g17	6.7	5.5615864
5hk9	6.54	4.1073713
5lwd	6.24	6.507303
5ztn	8.3	0.65127754
5wfc	4.9	9.806506
5kpm	7.82	5.8546424
5ty8	5.46	2.2761364
6am8	4.89	10.235779
5nw1	6.6	-0.07117289
5vex	4.63	13.12454
5u9d	9.26	8.631116
5jmp	7.17	6.180804
5lgq	7.05	2.4063678
5tkd	8.15	5.5820556
5a4t	5.89	6.577242
5kls	6.71	2.6309755
5d3j	5.24	4.602933
5i24	7.42	4.9415784
5j82	6.0	8.469847
5ioz	4.96	7.0788994
6e2n	7.9	11.283635
6f8w	4.64	5.1633935
4ui7	7.36	7.245924
5jr2	7.57	-3.5892375
6gmd	3.69	7.1328573
6bw5	8.25	4.6084547
5w6o	6.28	15.159788
5ecv	6.77	10.769701
5vl2	8.42	15.167386
5ouh	5.67	2.9625797
5f2r	4.28	22.535696
5x13	5.21	5.9374666
5jog	8.24	7.1265287
5uf0	3.8	4.6583796
5mqy	7.11	8.17634
5h13	4.94	8.836003
5nar	6.3	8.157083
5g1n	7.77	4.217941
5d26	6.09	6.0731826
6cks	7.82	10.080162
5n53	2.55	6.2771206
5l9g	7.7	5.4246464
5llo	9.4	7.8774614
6eqw	10.65	7.6789083
5iw0	7.22	9.3710575
5t2i	8.7	7.6087036
5eol	9.52	7.041398
5q1f	7.14	6.076928
5vlp	6.08	4.981799
5mme	5.85	5.767959
6biz	6.57	2.59174
5uex	8.82	2.5917442
5fho	6.67	17.064661
6bny	6.4	8.5271435
5ho6	6.69	10.654127
5jc1	6.82	3.4433255
5zia	6.52	7.902489
6e99	6.0	14.357277
5eq0	5.92	2.0810893
5f1h	7.85	7.9006677
5y8z	6.21	7.577091
5icp	8.42	5.7388935
4ydf	5.1	8.755331
5ewy	4.3	10.204454
5gmp	9.1	6.8759737
6dud	6.59	7.4366055
6d6u	8.21	6.998752
5hz8	6.4	5.287032
5eie	7.64	6.261899
5t8o	6.51	5.4039416
5tr6	8.49	5.4398103
5vja	6.59	5.1942034
4muk	6.6	12.155886
6fim	5.85	7.5306034
5i3v	7.8	11.031364
6eqv	6.62	2.6151104
6dh1	10.58	16.95987
6h5w	10.8	2.2120457
6b1x	7.4	7.5184336
6emh	6.08	5.6793876
5f3c	6.05	10.409158
5nkk	5.0	8.043591
5ywy	7.23	9.269804
5v8p	4.99	4.8307247
5kbg	6.11	7.3907847
5j4n	4.25	2.8770745
5tuo	6.49	4.7058854
5qc4	6.82	5.9049826
5mft	7.47	1.5085913
6ap8	5.1	6.459535
6e0q	8.1	3.9513307
5ody	8.4	1.4779346
5t1k	6.28	2.0139685
5uc4	6.46	16.021063
5qck	7.64	7.510646
6hjk	7.6	7.607322
5i8g	7.52	5.276022
6c0s	7.05	14.102458
5vc5	7.96	12.8894005
5jf6	7.21	4.7441072
5epp	4.16	3.4267874
5y7w	7.7	2.4612617
6f5u	3.54	6.1081185
5k4x	6.42	4.9760075
5xvg	8.05	5.612316
5nzq	2.03	4.378131
5czm	8.32	27.752695
5mge	4.06	5.3458157
6gg5	3.65	20.73031
5up0	6.34	9.484497
4rqi	4.91	-1.2652962
5y3n	7.1	11.710888
5fpp	4.0	0.3503601
5idn	8.59	7.9462624
6f6d	4.1	0.09639382
5t6p	6.06	3.6203306
5fbe	4.85	11.413638
5cin	7.74	3.4934478
5mxq	5.72	6.9902143
5nn4	1.94	3.9634194
5iu7	8.96	13.214588
5up3	7.9	7.85474
5o0b	4.18	7.0163565
5jqb	2.22	4.1069345
5mja	6.66	7.3356085
6eqp	5.96	5.3336573
5ev8	5.22	2.643549
5qab	3.65	3.1068363
5jf4	7.19	-0.92452836
5o48	4.7	6.1391635
5k0t	5.78	9.759573
5i7y	7.28	8.536455
5tzx	7.28	10.700645
5heb	6.1	5.7752643
5f5i	6.02	11.834366
5vgo	8.7	9.845702
5h7h	3.77	3.5549836
5mnn	3.84	1.6343521
5zag	6.97	8.63859
5ekj	6.0	5.6815596
5ul5	6.97	4.73938
5iua	8.82	8.521312
5za8	6.29	8.48769
5ut0	5.88	10.770471
5vdo	3.3	9.09164
5gic	6.48	6.3291864
5knu	5.55	5.708537
5g5f	5.28	4.121748
5h8e	11.2	7.017794
5lyn	5.04	-1.5878694
5fsb	2.22	2.24122
6au9	5.96	5.3232775
5yof	5.82	9.863255
4zsh	7.05	4.712949
6f90	6.0	5.6437016
5wyx	6.66	14.124702
5gjd	7.92	10.521229
5olk	6.0	1.2480364
5e89	7.85	0.05293703
3x1k	3.59	8.772266
5em3	3.7	4.360251
5ko5	4.57	0.82258654
6dvn	7.85	6.5023055
5oq7	6.49	9.721428
5njx	4.15	-1.6926161
5tg2	5.49	7.3265057
5eoc	7.52	11.459535
5lck	8.1	6.6642714
5i7x	7.28	6.5199246
5yzc	5.52	12.025687
5hbn	4.89	4.4322944
5jq9	4.65	12.721988
6cnj	8.11	4.5406265
6f8b	5.21	6.2179747
5or9	4.06	6.503827
6e9a	11.92	15.45001
5ek9	7.33	6.2749157
5ml0	6.3	3.8484921
5wb6	10.7	8.646069
6agg	4.07	3.7213368
6b7c	5.14	5.3596163
5y9l	5.72	8.201371
5epl	7.03	4.604024
6cq4	4.85	7.768978
5wuu	6.09	5.7827744
4zyv	7.66	8.164507
6gw1	5.14	0.14283586
5kxi	7.74	4.5682707
5mxf	3.59	2.735377
5qad	3.77	4.6147623
6fmp	5.64	4.0058317
5o9o	4.89	6.4584675
5jjs	7.32	5.8058248
5i40	4.86	4.3819933
5h5s	5.09	5.4903884
6dq4	4.92	7.7356567
5un9	7.68	3.0866084
5ia1	6.28	7.0065556
6dk1	7.65	4.404578
6ay3	8.02	5.130923
6fii	8.02	7.2019453
5j2x	7.74	13.197735
6gr7	5.5	5.376176
5law	7.1	6.3635893
6fbv	6.52	7.374751
5aac	8.89	11.477924
6bin	6.34	-1.6702871
6b8y	9.66	7.423651
5xup	5.25	19.17647
5l4f	5.89	6.232253
5lud	3.61	8.093396
6ma5	8.1	9.041315
5ujv	3.6	5.8335505
5i38	3.42	0.5810384
5t9z	7.19	4.5539875
5urm	5.28	5.3159533
4uja	9.05	5.9303145
5nud	7.49	8.778097
5dyt	7.6	8.334724
6ba7	8.15	8.616196
5wbk	6.03	-1.5764163
5d7a	7.68	6.717943
5fwj	7.89	3.29316
5khk	6.39	10.515721
5i9x	7.52	8.745992
5j8z	8.3	12.013789
4qna	4.64	6.1161947
6bjo	6.29	6.678627
6ay5	7.16	3.9441257
5hv1	4.1	7.648397
5m57	4.92	10.002372
6bsl	9.0	9.513434
4yxo	7.04	5.5179844
5e88	7.19	-1.29694
6guk	6.15	8.159142
5n8t	5.74	4.861395
5owl	5.92	6.342363
5org	8.4	6.4690194
5ovv	4.48	5.6076865
5ugc	7.89	11.267894
5lwm	8.87	7.460581
2n06	4.92	5.9742365
6bq0	7.34	6.4346485
5c4k	4.56	4.1346173
5aqv	3.43	6.406252
6df4	7.64	6.48791
5g2b	7.0	9.91835
5za9	6.74	18.992151
5maj	7.46	10.321446
5nxg	8.55	6.9313555
6afl	7.0	8.062468
6ey8	5.81	7.6829576
5mhp	7.82	6.160327
4zyw	7.17	7.4668217
6gf9	6.39	4.551917
5wfm	6.52	10.21119
5qaq	3.54	4.277945
6g9h	8.4	7.2536335
5dtt	3.51	1.5403209
5kbf	8.92	12.270715
5vd3	5.55	4.751439
5zwh	8.72	3.5432372
5xyf	5.98	5.7395954
5c2o	4.55	6.155237
5k0m	8.82	8.380957
5t66	8.43	5.813952
5vdk	7.57	9.812202
5ldm	3.86	4.666597
6ge0	8.68	14.372536
5j3l	4.8	8.372876
5j41	3.7	4.3608084
6gg4	3.69	16.702557
6b98	4.65	6.203717
5k8v	6.34	4.3094764
6bmv	4.68	16.848091
5ad1	7.24	1.2725573
5otr	4.92	3.3597422
5yg2	6.89	3.222185
6b1f	8.72	6.526451
6gxa	4.22	5.568071
5wcm	4.0	4.676587
5idp	7.35	6.0157537
5ks7	5.32	3.0318246
5lhg	5.6	5.450279
6afa	5.49	1.0622764
5ws3	8.96	3.418248
5luu	5.06	4.202055
6b5i	5.96	10.717676
5ni7	7.7	10.627482
5t6z	4.21	4.725507
6hvh	7.33	10.922092
5hna	4.23	17.475443
5mxo	5.27	5.0661955
5u4f	6.33	6.9979634
6gl3	7.96	7.0591455
5dva	3.55	3.2653933
5otc	4.71	0.22996095
5n8v	6.68	17.416334
6cea	3.14	5.915673
5wa1	4.17	-5.5820913
6afh	6.12	5.710038
5tca	7.72	11.744796
2rvn	6.77	3.8208656
4yxu	7.24	5.674853
5w7x	4.1	11.143418
5wre	6.41	4.449518
6duf	8.14	7.3109636
5w1w	5.52	5.789796
5mi7	7.11	2.289297
5eqy	8.0	4.607231
5i8p	6.73	8.714844
5gof	4.05	6.922223
5j9x	7.77	14.632161
5lws	3.94	10.101221
6evm	2.82	0.03719902
6ftn	6.7	6.6809225
5o58	6.72	7.2744665
6f92	6.4	5.2698646
5cuq	5.92	7.4985056
5tkb	7.89	10.195629
6hdq	7.0	4.234707
5gvn	7.05	1.5511855
5d47	7.0	5.7680445
5os3	2.43	4.8737683
4zsg	5.0	5.5129237
5n9r	5.59	12.2086525
5t90	6.68	4.847366
6afr	7.15	5.2190146
6aff	5.41	4.165164
5gr9	7.48	2.733044
5jim	3.99	8.038746
6beb	3.61	10.387411
6alz	10.42	0.96014136
5lvr	3.6	2.903484
5ocj	4.82	10.759969
5nne	4.71	3.0907483
5ggp	3.3	7.6364017
5ekm	6.32	5.6769695
4xhe	10.3	8.659849
5un1	5.8	4.060078
5mz8	2.31	3.3329291
5q1e	6.92	13.448228
5eym	7.6	4.031949
5tci	6.88	8.966019
5nkh	7.59	7.744076
5xjm	9.37	5.437393
5lx6	5.72	8.353977
5jbi	6.92	6.185326
5vr8	6.87	5.857643
2ndf	4.23	1.2588083
5vcw	5.96	7.3363905
5ng9	6.72	5.797993
5t2d	9.1	8.625993
5t2g	8.1	8.247231
6esj	5.68	6.6426315
5fls	3.04	4.5764084
5ldo	3.75	3.7405057
5a0c	9.27	9.414429
6g2l	7.17	9.078278
6fav	5.33	2.7547874
6fuj	4.3	6.4973116
5vqs	5.7	9.455421
5km5	6.92	5.8636484
5mrd	4.44	4.7301254
5n16	5.3	7.829793
5yc2	4.94	-3.7820876
5ett	6.23	9.232436
5yg3	7.85	4.9424896
5cpr	7.56	7.8756323
6c6o	8.3	3.850317
5kma	4.71	4.3396573
5u51	4.92	12.337967
5wei	5.7	5.93487
5jcj	4.42	5.265336
5eak	9.3	7.538978
5swf	6.26	4.4525976
5mqv	8.1	10.0248375
6czd	3.85	4.9974694
5em9	5.57	2.8490694
6g4m	6.6	6.5950737
5g1a	6.57	7.9867964
5eec	7.1	3.9959016
5ix0	6.28	5.927598
5y93	5.64	5.737896
6fhk	7.51	8.27371
5mw6	4.73	2.3172908
5khi	6.77	9.0114
5i59	6.95	6.3398056
5to8	8.51	7.3952246
6eqs	6.43	19.320704
5mxr	5.21	6.1568785
5l2n	5.55	5.4576964
5i7u	8.77	6.351354
5egu	5.85	8.95495
4wz6	5.6	4.6311426
5zkc	8.19	3.6111238
5in9	6.36	5.7199326
5t8e	9.14	7.6625013
5aqq	3.1	5.5324497
5o0j	4.77	7.199855
5e6o	4.11	7.73437
4zki	2.92	7.5480433
5oug	2.77	3.474164
5owh	5.92	6.5266914
5gg4	5.82	6.797576
5myd	4.86	8.036112
4tvj	7.91	10.568548
5fun	7.59	6.0879116
5vcy	6.57	7.238804
5aeh	7.43	9.585726
5nhp	7.64	10.184904
6ccs	3.64	8.184881
6bfw	6.66	6.8620834
6bbs	9.89	9.677909
5ngu	7.44	7.633898
5qbv	6.37	14.218671
5kr0	9.15	10.9984
5exx	5.39	3.534803
6guf	6.65	6.859808
5mmn	6.7	11.87632
5mgm	3.3	3.618603
5jer	3.7	4.4226685
5b2d	4.25	-2.7163882
5kh3	4.22	7.88818
6ceh	7.44	7.4447126
6f6s	2.89	3.3934574
5u0w	4.24	1.2560899
5mys	4.3	9.747392
5jiy	6.27	13.534339
5wbq	5.83	7.318873
5eps	4.42	14.572443
6ayh	5.57	3.788239
6fdu	3.69	3.8981128
5l6o	8.22	7.5773315
5lle	10.22	5.5826435
6fob	7.63	-2.1198535
5jnn	5.35	6.015334
5fnc	4.11	10.255577
5xg4	5.15	6.951112
5qai	3.82	2.8437932
5xmx	7.24	6.3789496
6g3v	6.04	6.073482
5aqh	2.46	4.3208385
6eo9	6.8	7.452215
5a8y	9.77	6.7469196
6m9d	7.35	14.731022
6gjm	3.58	5.0996113
6mxe	4.26	4.0890627
5l4j	4.28	4.1161747
6ggv	7.54	3.3113859
5ggn	3.66	3.0544546
5zwf	8.74	3.687347
6euz	4.18	12.181618
6bkx	6.39	6.648326
5tef	5.4	5.276247
5f4u	7.02	14.06195
4yk0	3.74	4.3293896
5vqv	6.4	5.6398907
5yyb	6.56	1.8621272
5lz7	6.28	5.402542
5tzf	5.8	3.6455786
5qaz	3.4	3.6493971
6bnl	6.96	3.2092414
5ovr	4.57	15.35951
5hcl	2.22	3.2038484
5v9p	6.14	6.4849157
6h34	9.3	7.8601437
5hey	5.66	3.9441776
5f3z	4.54	3.9473195
5ioy	5.22	7.7549534
6f3b	6.56	5.8645954
5yu9	6.74	5.788459
5uv1	5.62	2.8611915
6b16	7.49	9.624546
5fh8	6.77	4.6451163
5enh	3.72	3.5946898
5mpz	4.07	3.5077982
6hvi	6.42	6.5283947
5fq9	6.48	5.3237042
5l6i	4.35	15.364493
5mym	5.41	9.292328
6b5r	8.77	-0.61826587
6bij	6.05	-1.4737172
5kau	6.52	5.6101065
4odq	4.47	2.6780484
6f22	8.7	7.846911
5k0j	7.12	8.495598
5zla	4.3	4.3609443
5q1h	5.1	5.0843086
5nz4	6.28	-2.124949
5mkj	4.31	7.83072
5ulg	6.72	7.1757703
5yjm	7.68	10.305627
6grp	5.48	8.776327
6cfd	7.86	6.6449423
5tzo	5.23	1.6441655
5d4a	5.85	4.313539
5mlw	5.03	7.2892995
5nrf	6.79	14.658198
5l8a	4.91	11.627631
4zy0	8.04	5.505514
5j7g	7.24	6.5834904
4xek	5.66	1.0258809
5jf2	7.89	5.18962
6h1h	6.17	10.220832
5gvp	6.78	7.969551
5u4e	6.35	6.427023
6bu1	7.22	6.281126
5ou1	6.07	6.5830827
5qak	3.66	3.593883
5dxu	8.4	7.5651975
6q3q	4.45	3.352508
5d3p	5.13	4.3821883
5bpp	4.8	9.948181
5q14	7.68	6.79858
5mzg	6.86	9.183343
5vew	5.15	2.180665
5vll	6.37	9.663175
5ul6	8.22	4.3228273
5joh	5.96	7.779763
5k0x	8.36	4.922134
5jv0	5.96	8.494038
5qb3	4.31	5.5605583
5ml8	8.1	10.801932
5i4v	8.52	8.694745
5vt1	4.3	6.5650864
5qa8	3.77	3.6308694
5qb2	4.15	5.5734377
5ema	5.23	6.5400476
5dh4	7.24	6.6284847
5er4	2.76	4.5043707
5c4l	5.64	4.3547587
6fui	4.46	8.839547
5k0c	5.96	16.881918
6g15	5.37	14.371273
5aqg	4.51	8.514893
4xk9	9.07	6.4727573
5wo4	10.0	6.099299
6eij	5.77	2.9199677
4uc5	5.48	5.382498
5vcv	6.82	13.169767
5ar0	6.14	8.432489
5myx	8.16	4.529499
5svk	8.48	3.744276
5w88	4.52	6.767867
4ui5	6.78	13.610525
6gjj	3.7	4.187629
5di1	7.68	6.5539446
6min	3.91	-0.25437832
6g5j	6.7	5.2796626
5aa8	8.07	9.701336
5jha	5.9	8.643835
6gzm	8.26	8.293848
4r5w	7.13	2.5935736
5k4z	6.15	7.8271885
5loh	5.04	6.781102
5ivc	5.92	9.308332
5wzu	7.0	12.230335
5a7i	5.26	8.637648
5j79	8.52	7.1333075
6g97	8.38	11.122417
5ick	5.01	0.0008301735
5ab1	5.42	11.311225
6cw4	2.82	8.436609
5cuu	4.37	7.7439137
4w9x	7.4	5.8710995
5aei	8.96	0.30262327
5exl	8.43	9.892821
4zt3	8.0	10.194485
6cq0	4.46	8.541868
5nvz	6.77	2.7373667
5d3c	10.4	14.626726
5n31	5.79	7.6508536
5chk	5.39	5.9180384
6b97	6.63	6.2169485
5vo6	9.05	8.503939
5lso	5.85	7.936599
5w7u	8.05	8.3284855
5vb9	5.89	5.414713
5f25	5.04	5.904072
5j32	5.08	3.2734246
5td7	5.77	10.978683
6fmj	6.12	2.657385
5uyu	9.51	10.154909
5w0i	8.85	5.0458493
5uey	8.29	6.9576283
5fb1	5.92	2.069785
6ehh	7.49	8.903249
5f5b	3.95	7.2037854
5hx8	10.0	7.220547
6dlx	3.32	1.659765
5wxf	4.48	14.12307
5f2p	4.43	5.718668
6fut	4.7	10.875033
5vsc	6.29	7.753413
5er5	3.67	6.4672656
5qae	3.62	2.4482362
5trj	5.92	7.656027
4y24	6.66	1.1734229
5eel	6.08	5.365593
6ezi	5.31	2.4713457
5f1u	6.4	14.111063
5vo1	8.15	5.9631486
5u0z	6.19	2.5771413
5aqn	2.77	5.2561445
6dh7	9.88	15.43239
5h85	4.7	3.709692
5g60	6.52	5.3405104
6elo	6.29	11.849087
6f4n	5.22	3.4194422
5u0e	5.11	3.7816439
5fb0	5.47	3.588866
4znx	6.62	-0.0015931726
5tqf	8.3	26.057606
6ayq	8.19	14.385806
5yyz	4.18	3.8756347
6ek3	6.48	9.446457
4yjl	5.96	3.3145971
5gjg	6.21	5.4719424
5m0m	8.22	6.555266
5zh3	4.67	5.7691565
5cqt	6.91	8.659599
5e73	4.64	5.9375176
5t18	9.3	7.1595287
5i86	6.28	6.9934206
5lgt	6.51	5.7640224
5odx	6.71	12.656721
5nib	7.72	6.359291
5u2j	5.92	2.1326113
6g6w	9.7	14.150984
5nu1	9.0	8.362615
5kgx	4.8	4.711028
5k8o	5.96	4.277634
5xzr	5.49	9.256557
6cjy	7.64	9.5415945
5u49	6.14	5.188093
5toe	5.6	5.3250294
5mra	8.0	5.576916
6boy	5.74	5.633356
5yfs	4.86	5.133676
5mnx	2.48	7.7683983
5xgl	6.88	1.8855343
5h09	5.88	9.578524
5ehv	3.08	3.1854343
5q0n	8.06	7.7950535
5d75	6.7	3.607658
5lt6	5.41	7.517607
5igm	7.38	6.526554
5ny3	7.47	5.4831934
6cqt	9.64	7.5479097
5mrb	6.33	5.391943
6bu3	6.55	11.902268
6f6u	4.8	4.3850226
6asu	5.21	13.575144
5ml2	7.89	6.853827
5x9o	5.3	3.325811
5fng	2.96	2.3753583
5tuq	6.35	7.312722
5v7i	7.18	4.0424137
4uw1	7.72	5.8451366
5n0e	8.44	5.086915
5fdz	5.17	5.155296
5eng	5.85	7.0526276
6hm2	7.33	8.666613
5vqx	6.32	8.951055
5nkd	7.59	4.776643
5h08	5.96	6.8567543
5jr6	4.69	4.9526243
5sz2	8.7	5.44378
5qcn	8.22	10.876478
5f74	5.12	1.8398459
6q6y	6.0	7.2194424
5e7r	7.6	7.6405168
5mtv	4.11	3.24515
5vpm	8.8	4.4242067
5xsu	6.74	6.3872533
5twg	6.17	2.1978922
5k4i	8.51	4.539874
5qag	3.7	4.5984855
4z8d	5.22	5.311804
5lz8	6.01	4.9924517
5ybi	3.49	17.602236
5t4b	9.38	8.910925
6c0r	7.51	6.2871604
5v1y	8.15	3.0221567
5aqj	2.68	2.653112
5ee7	9.21	6.6624303
5n1y	3.22	1.1430788
5iez	7.64	5.946087
5bns	7.02	21.05179
5fsn	5.77	4.002593
5mg2	7.77	7.7545824
5i29	7.82	6.438271
5kde	3.89	0.59076875
6apv	6.96	4.120241
5zkb	8.7	4.7663817
5ei2	7.34	8.707243
5nfa	5.25	1.1996877
5tq3	8.66	10.084018
5vih	7.49	4.6168475
5iay	5.8	4.275825
5qa4	3.77	5.147296
6f6n	3.02	8.372005
5da3	7.1	6.317605
6gy1	6.3	7.8004856
6gvz	6.4	4.9922314
5fb7	7.89	3.29339
5ofw	2.8	4.251734
5wf7	4.01	6.9781837
5i9z	8.05	7.0576572
6dj7	8.72	7.6693006
5q1a	8.02	4.3548393
5z7b	4.89	3.335862
5g42	2.3	4.465412
6chp	10.12	2.6066682
4ybk	7.82	14.522854
5qcl	7.96	16.816643
6a6w	5.43	12.660757
5fky	8.33	3.4285216
5ih2	5.76	-3.75205
5xmr	7.61	5.9377356
5jhd	4.52	2.3190296
5etk	5.82	5.999773
5vzu	5.57	1.9561776
5juz	5.52	6.1512876
5npc	4.0	5.185032
5wac	7.42	13.439535
5fcz	4.2	-0.74700063
5oq5	7.7	6.7618475
6ft9	6.96	7.807228
5oku	6.26	3.7152195
6hm4	5.67	2.5174117
5fl1	8.49	6.842913
6c98	4.1	5.9852457
6dxg	4.85	6.6983814
6g2n	7.14	8.297662
5klr	7.72	0.98280984
5y94	6.79	6.8386183
6bl2	7.39	7.302718
6g0z	5.32	7.693011
6ft8	7.36	7.8490815
5cr7	3.1	4.2014284
6cze	4.03	7.8131595
5n8e	5.33	2.6329837
6dh4	11.3	14.181728
5ltn	5.27	6.314451
5x4o	4.06	2.3425992
5o1b	4.7	3.8125684
6hjj	5.77	4.69153
5t2p	5.72	2.8853645
4w9w	7.48	8.491305
5hff	6.3	2.3089051
5dts	3.55	5.320113
5fah	6.15	22.979067
5uit	8.34	7.641201
4zv1	5.24	2.511126
6fdt	4.3	1.7193807
6chm	3.7	3.211841
5th4	2.85	3.6111016
6fo8	7.74	-0.16467035
5zms	5.23	12.029007
5fqs	7.36	4.646939
5i2e	6.64	11.90778
5ets	5.91	5.5906954
5e0h	5.62	3.593315
5h15	5.8	5.887637
5oje	5.21	10.064315
5uv2	4.4	4.03823
6flg	7.52	9.167208
6df2	7.24	3.5025368
5k0b	6.05	9.337536
4wn0	3.22	4.9026046
5emk	7.89	6.574605
6h3k	7.96	7.6272283
5yjk	6.09	13.205774
5lpl	4.92	3.2976103
5kgn	9.03	4.9826593
5yvx	5.89	4.5878983
2n1g	5.64	-2.5592918
5upf	8.6	8.597296
5id0	5.77	-2.7359471
5ypo	7.1	8.944925
6fjm	6.24	4.404503
5u62	5.89	7.941449
5l72	6.8	7.7098107
5h5o	6.56	10.833181
4mul	6.21	8.969997
6dq5	5.19	11.63402
5mfr	4.3	-5.1581073
5ime	8.34	7.512685
5w6e	8.04	7.364303
5qam	4.0	4.3982124
4zjc	8.96	10.383331
6f4w	5.53	4.737548
5u7k	8.15	11.356103
5t97	7.77	7.33085
6f20	4.31	8.103184
6eya	7.48	8.808323
5lgs	7.06	9.302466
5mjb	8.52	8.79481
5t27	7.1	5.38367
4xtm	4.57	4.8773246
5laz	8.4	7.2972107
5ye8	3.0	6.2047133
5dpx	4.46	7.452449
5jg1	8.72	11.144149
6d50	5.05	3.0066943
6eln	6.05	13.1738205
5edb	7.0	8.178485
5ovc	5.96	-1.453829
5k4l	7.3	12.734031
5o1s	3.65	2.3192217
5j7b	8.3	8.222247
4ze6	2.48	6.599686
5vzy	8.49	11.590123
5ukk	6.21	11.666401
5j8x	8.8	5.605524
5a3x	6.1	5.5874796
5ijp	7.15	4.621606
5sy3	4.37	13.941074
5koq	9.24	5.753418
5h19	6.49	11.017923
5hx6	8.0	8.805361
5muc	6.04	9.317718
6b2q	8.05	7.651351
5svy	6.13	9.462246
4odl	6.95	6.7369685
5ugg	6.42	9.09786
5ufr	8.7	8.051559
5mgg	3.3	4.1206145
5db0	7.43	7.4840593
5vlh	6.8	7.864789
5csd	7.89	7.893254
5mw3	6.62	9.073481
5vqt	5.74	10.260054
6djc	6.63	4.850557
4zj8	9.26	7.51576
5eqp	5.4	6.2060924
5v42	6.62	13.144514
5nf6	7.46	0.11196059
5jrq	6.77	11.782225
5lne	4.76	2.1095595
5m6f	6.66	0.86672306
4wnm	7.59	6.3197308
6e86	5.09	5.793655
5b5g	5.25	5.943766
5zt1	4.67	11.324748
6exi	5.05	6.3449216
5nwb	7.8	22.59129
5mny	1.31	3.8540773
5xo2	4.03	2.8222756
6csp	8.52	4.8828297
5w5u	7.19	6.453456
5g61	6.4	6.1420383
5n49	6.33	7.1484246
6bhh	3.76	10.335751
6f9g	5.7	5.3398294
6fa2	6.66	9.642281
6g4n	5.64	6.106821
6fr2	7.92	5.3926854
5g5z	5.66	7.134571
5zo7	9.0	4.24895
6bgx	6.33	6.832042
5nxq	6.49	2.0711925
5oh9	3.86	3.3850703
5ukj	7.16	10.558968
5v3x	6.59	16.03886
5m7u	8.1	7.715334
5fnf	3.15	4.830159
5vds	3.3	8.117356
5ufs	8.49	5.8344026
5gjf	6.59	8.92457
6ej4	6.8	5.7045755
6apz	6.82	3.4103684
5jhb	6.06	7.778151
5zwi	8.64	4.160521
5etl	4.64	6.3767495
5ur6	7.06	5.223949
5ful	4.74	5.6849174
6e9w	6.55	9.106706
5uoo	8.85	5.509775
5n87	9.25	15.105051
6esn	8.05	4.912117
5kr2	8.48	5.9819922
5aip	2.82	8.351786
4yh3	4.59	5.4547024
5sve	5.74	5.249523
5edl	8.35	7.943164
5may	6.48	6.4482536
6fzu	3.67	3.899344
5mav	5.48	3.3454936
6d5e	6.85	7.1494904
5anv	9.3	8.184402
6htt	6.66	5.3500614
5my8	7.14	8.587004
6dnp	5.18	5.3018336
5ndd	6.46	4.9495096
5wbz	6.41	5.1264772
5w6t	7.57	6.659699
4j59	5.85	1.1819224
5e80	8.3	9.207769
4mue	6.7	8.968302
4qmq	6.59	10.855993
5dh3	7.42	8.4621105
5jzi	4.8	6.105715
5f32	4.94	10.252725
5wg9	5.59	6.2148066
6fyv	7.96	6.540265
6apw	6.17	16.614223
5sz9	4.42	6.845992
6b27	5.03	4.631165
6b1o	8.51	4.5593977
6cdc	5.6	4.2483125
6dne	7.48	4.3406706
6cn6	8.3	5.35891
6c7x	7.19	6.061885
5fdp	6.51	14.138805
6htz	6.74	6.60658
5nwg	6.18	9.449381
6msy	7.0	2.5950174
5yve	6.48	8.319809
5huy	5.03	1.387594
5iee	4.94	4.685455
6hvj	7.55	8.13188
5hdu	9.0	7.297166
5z68	5.89	23.465908
5l6h	6.62	7.5964785
5l26	5.35	6.9278817
5svi	5.17	12.202793
5n9n	9.39	6.5795903
5qaw	3.4	8.301261
4yyt	6.38	6.7509627
5cxi	6.55	7.2468276
5nt0	6.55	17.965609
5z9e	3.48	5.291546
5kyk	5.8	0.7768345
5ye7	5.46	19.412466
5vfm	3.82	2.8622913
5q0z	5.85	8.165093
5c1x	5.75	14.1336155
2mwy	6.82	9.519381
5naw	7.3	3.0426378
5evd	5.0	6.811883
6mjf	5.16	5.2794805
5vo2	6.81	6.705406
6hti	7.01	6.173259
5ux4	7.05	7.5878506
5gu4	5.47	5.465594
6b3e	6.99	8.595639
5g1c	6.85	8.481056
5v35	6.96	3.9459414
5lkr	5.48	5.9942427
5kpl	6.29	3.8649817
6cd9	4.42	0.8580339
6c5t	6.97	7.874523
6bl1	6.96	6.083954
5oul	3.3	6.9009314
6bgu	6.28	9.1232815
2n27	6.55	4.777657
5om9	4.25	3.7634473
5yc3	4.85	7.121144
5j5x	11.02	7.473962
6gfz	5.51	3.5056973
6dil	8.12	6.2167954
5orr	3.77	4.8047066
5vt4	4.35	2.0506504
6csq	6.39	5.27636
6bfn	8.03	7.5837355
6euw	7.77	8.6823015
5ka3	4.59	5.798914
5m5q	7.05	7.7799683
5gsw	5.94	8.027288
5w4s	4.03	6.2299495
6e8m	6.28	8.954813
5bqg	4.76	4.176265
5ji6	7.96	6.406004
5jsm	6.59	18.90012
5l98	3.31	3.7959106
5im3	5.82	2.6323705
5t4f	8.0	6.08575
5wtt	6.6	4.878753
6euv	8.62	5.038952
5aaa	9.42	10.744702
6gih	4.36	6.7689695
5gs9	5.26	10.896092
5j6a	7.77	9.737808
5du4	5.25	6.2061048
6mvu	2.89	4.629509
5kr1	9.49	9.0818815
6gl8	8.61	1.6327009
3egk	4.66	8.991387
5q0v	7.69	8.717421
5y5n	5.76	11.239508
6fmk	4.67	3.4364061
5uwk	8.64	8.209183
5duw	3.29	0.23164994
5h1t	3.8	6.2467146
4j5d	5.96	5.6914434
5lc0	6.7	12.581196
5ia5	7.6	5.1307435
5myl	5.0	15.317531
5wg7	4.7	8.894372
6f1j	4.62	2.6429048
6g9j	8.39	10.062764
5yp5	4.6	9.622698
5k5n	8.05	10.363741
5a0a	7.7	8.015152
5hpm	7.13	5.745736
2n0w	6.15	9.76018
5tpg	7.85	6.6432147
5dxt	9.7	8.506105
5msb	7.46	6.4719105
5eb2	1.11	3.3172026
5eq1	4.68	4.0542655
5enf	3.57	3.5419497
5j9f	7.23	3.6395717
5ef8	8.85	7.4118714
4zyq	8.01	3.8868935
6dvo	7.22	6.242831
5y80	8.79	3.7024753
5zo8	8.2	6.178402
5eg4	7.68	10.306648
5itd	6.58	10.599596
4yec	7.6	7.044459
5ehe	8.32	8.502323
5ew9	11.0	7.507477
5ivn	8.85	18.657421
5ork	3.63	6.202618
6baw	5.38	10.538814
6cco	7.29	9.691196
5llm	5.35	11.961415
6mj7	2.82	4.788196
5ia4	7.28	10.131737
4zsl	5.0	6.900489
6bsk	6.92	7.813488
5flo	3.15	5.9053373
5ul1	6.64	7.824182
5tex	6.4	6.948601
5km3	4.6	5.0075474
5fe6	2.16	3.5943918
5k0f	6.07	11.412493
5orz	3.36	6.002156
6gzd	8.01	5.240551
5ia3	7.34	8.130407
5v8h	4.11	9.64665
5pzm	5.96	13.550606
5hz6	7.8	6.144203
6bnk	6.99	3.740137
6b41	8.48	6.2745795
5lmk	7.43	7.096339
5dqf	3.6	2.2340112
5h9q	4.42	-0.86986613
5fao	7.96	11.842272
5t54	9.06	4.790682
5ufo	7.43	6.272087
5kdf	3.27	2.4603658
5hls	7.41	3.3944938
5ur1	8.97	11.526616
5vrp	8.89	5.060089
5jgd	7.96	6.690892
5l01	7.48	2.0982065
6fby	5.03	2.5267503
5kzq	8.28	3.3296144
5nkb	9.12	8.356502
5vjn	5.06	3.2679935
5yco	4.59	3.610969
5u2f	6.71	4.645035
5w5s	7.77	3.4357066
4z7o	5.04	8.022413
6eab	6.37	4.852274
5o91	6.46	5.134613
5web	8.0	4.4891825
4zcs	4.33	6.825344
5i0b	5.06	5.440251
5i2z	7.14	13.704356
6c28	4.17	4.145753
5nxi	6.66	7.0013742
5tb6	5.82	3.7127926
5yc1	4.34	9.109047
5u5k	4.02	6.628931
6f9u	5.13	4.0440736
6ce2	6.3	2.751991
6cbh	6.29	8.874748
5j18	9.15	8.3980255
5dx3	7.41	-0.4487722
6ma4	7.35	5.9940786
5i25	3.49	0.29327893
5cs6	3.2	3.7430077
6hqy	6.44	6.054343
5ho7	4.77	6.65981
5h9r	6.08	-0.1561121
5ntt	5.75	6.0720167
5y6k	6.07	-0.683197
5q0i	4.25	4.1518984
5a5d	8.0	5.942559
5dtk	4.3	5.1357546
6gxw	3.36	5.6619678
5d3s	5.89	6.067402
6b1e	7.47	-2.516117
6fh6	3.0	5.9358654
6c7e	8.55	11.558492
5fqr	7.59	4.585533
6f6r	8.25	7.7348566
5elv	6.8	6.1395273
5he7	8.3	5.1044683
5wg4	7.0	7.543043
5his	4.71	5.3750696
5zmq	4.74	7.382511
5i83	5.39	3.740191
6hx5	5.66	3.4246695
4z0u	5.7	4.768675
5oq6	7.56	7.4579487
4pl6	3.1	4.172201
6afg	4.86	1.7645295
5dtm	4.3	6.4426994
4qms	5.13	5.1613
5lax	5.4	-0.44384575
6f34	4.94	4.039187
5m25	8.19	4.9079647
5zc5	7.06	16.395933
5tco	8.19	8.9460745
6axq	4.0	2.7817168
5jq7	4.8	6.928198
5mnr	5.46	5.148336
5nho	9.52	5.381421
5svx	6.19	7.8428035
5ts0	7.8	7.02582
4r6e	7.78	10.385324
5twl	7.98	8.072321
6dgt	7.38	11.731928
6bh0	6.66	8.346798
5u5h	5.89	6.614332
5a3n	7.72	2.892387
5a1f	4.61	5.609863
5w0f	7.8	3.145576
5dtw	5.46	9.692014
5qa9	3.64	4.7189765
6axl	7.11	0.40966997
6mv3	3.33	8.2094345
5vp9	8.99	11.740752
5ix1	6.31	7.2589436
5n4t	5.97	7.169448
5wzv	6.68	9.111155
4zy1	8.14	7.7628098
6afi	6.2	2.0790567
6ckc	8.22	2.901771
5h6v	6.68	5.808412
6h33	9.22	12.494803
5ewj	6.89	12.791154
5ku3	4.89	5.40462
5kab	4.68	8.725417
5hyq	6.82	3.2302973
6bh3	4.92	5.2142353
5f5z	7.07	6.162194
5xij	7.3	10.1015625
6g22	7.56	6.163908
6ej3	5.93	7.5147653
4zam	7.96	13.18306
5zaj	7.38	12.565068
5i1q	7.92	3.3412948
5jpt	4.6	8.214151
4yx4	5.97	7.296913
5dp5	4.73	9.020574
5jt2	7.47	19.04265
6dh6	9.93	11.635233
6gbx	7.7	7.0673237
5glu	4.02	0.07496941
5lsh	3.39	5.004966
5yto	4.48	12.760746
6f2n	6.7	8.44356
5owf	5.8	3.9380004
5mkr	4.77	8.034198
6es0	5.65	8.840185
5kbq	7.0	7.5454636
6g0q	4.61	7.942299
5yvt	3.96	3.8716722
6br3	8.72	7.566496
5x4m	2.92	1.8227971
5ef7	9.0	2.7658782
6asz	4.72	-2.701883
5mql	5.85	3.8089604
5wic	4.64	13.250809
6fgq	7.85	10.756298
6f05	4.47	8.967662
5jlz	5.82	-2.37482
5dg6	5.07	4.111211
5a3t	8.4	5.7490478
5uov	10.6	14.601673
5lny	7.38	9.284437
5gtr	7.17	2.287826
6h7l	8.97	7.6291933
5g3m	5.66	3.2861972
6ee2	6.71	4.4643836
5cgv	6.47	6.2190247
5jnl	6.57	3.3877883
5gty	7.72	9.406223
6fni	8.22	8.563625
5wa8	6.23	6.1195183
5os2	2.74	4.0621524
6chh	5.57	8.783539
6h38	8.11	8.363046
5w5j	5.82	9.669676
5d1n	5.57	2.207047
5z95	6.55	7.3688254
5ads	5.67	8.3630295
5dp9	6.08	16.379683
6e4w	6.7	5.4497385
5t8q	4.16	-0.99026036
5m9w	2.24	5.007435
6dj2	8.12	12.984094
5wzr	7.29	2.4202979
5vcz	6.35	11.286211
5g3n	7.92	7.9183064
6g4z	9.77	7.029277
5vd1	6.0	7.550366
5wzw	5.91	10.959616
6an1	5.35	11.816956
5qb0	3.8	3.336831
6dcy	5.46	6.7969027
6fnf	7.89	11.969435
5x27	9.4	8.672873
6g47	2.18	3.8143458
6aud	6.22	7.6710606
5yea	8.3	9.260977
5ygf	6.21	4.5773535
5etm	5.41	4.9635344
6g85	5.21	5.4647636
5a3w	5.82	6.1993
5nkn	9.92	8.739746
5d45	6.92	6.195135
5z7j	6.6	5.3346734
5fyq	5.89	12.358437
6q73	6.9	7.850151
6g33	8.15	5.551449
5f20	7.52	12.517781
5vnd	6.49	7.629284
5hvt	7.26	8.580442
5kzi	10.0	8.414998
5w73	6.3	6.3922553
5toz	9.46	4.2792454
5nya	6.38	7.9649467
5hmy	6.3	8.982684
5lub	6.15	4.217116
5k32	8.8	6.40526
5o4s	5.47	5.0893593
4y5i	3.52	0.08697021
5fat	6.96	13.164237
5tfx	7.22	8.399844
5hmk	7.4	6.494059
6gjy	3.0	4.3121777
5hln	11.52	6.5592937
5fso	6.09	2.8951566
5e2k	8.03	7.835244
6afj	6.28	6.1665573
6gnm	4.26	4.4846563
5y8c	6.8	4.5077605
5aqt	3.51	3.9418912
5icy	5.06	-10.038918
5w0e	9.03	6.9732895
5u2e	6.56	6.5182896
5db1	7.66	7.610449
6b67	5.05	4.492429
5ufi	8.4	5.6729064
6fu4	6.19	7.09933
5e3g	4.3	4.5091586
6hrq	7.09	6.2677593
4ui6	7.06	9.869253
6css	7.6	5.7381907
5tt3	6.71	7.868534
5nin	7.12	8.361805
5ov9	5.66	5.0457344
5tol	7.48	6.3751974
5nwk	6.57	5.3969517
5oh4	4.55	-3.0759673
5t19	4.49	9.359317
4v0i	6.33	6.975252
5edd	5.24	3.3005912
5llp	9.24	10.039028
6biv	6.52	-0.99848795
5ows	8.0	18.566456
5j31	6.51	-1.6424689
5f04	4.0	10.971704
5ug9	8.1	7.899235
6b7b	2.89	4.774101
4ux9	5.1	1.7943405
5gsa	7.09	14.805988
5ut6	4.24	11.926073
5ogk	5.11	5.288651
5dhq	5.7	8.467207
6cyc	7.85	6.646944
6bu0	5.96	7.5022964
6cmj	8.3	8.631153
5ivj	7.34	10.453251
5f4p	7.33	10.035561
6g34	8.24	6.6687603
5ttg	7.34	3.6077342
5edu	8.66	3.108673
5i13	5.08	9.391887
5o07	7.47	5.057019
5f1l	7.68	6.0338497
5wlv	8.52	7.4575944
6fel	6.4	1.9073132
6er3	3.24	-0.49768198
4y4g	2.0	4.327457
5jzs	3.27	4.531682
5k13	8.74	10.187079
5ytu	4.92	5.789857
5dw2	5.84	4.4325266
5mk3	4.05	0.5035733
5tur	6.05	4.6036987
5vqe	1.49	3.5313146
5f02	7.44	6.2136226
5tzz	7.85	7.2604856
5qaa	3.91	4.0620966
5cu4	6.49	5.6142893
6eiz	6.22	3.6077895
4zfi	6.3	5.8606567
5uch	6.01	12.225034
5aqk	3.65	9.51276
6mim	5.7	-0.30672604
5nw7	5.77	3.8196785
6e4a	7.36	5.011504
5u6j	7.64	12.26507
5w44	6.44	4.784889
5nqe	6.15	8.914444
4yk6	5.7	4.1102614
4muf	6.34	15.532265
6h7n	8.46	5.583764
6ge7	6.06	8.069775
4yhz	7.96	2.8077908
6b8u	9.7	7.8730435
6bhe	4.62	-2.0320854
5bqi	9.05	5.8637147
6fi1	2.15	3.1651711
5llg	11.13	9.388641
5a9u	10.1	7.6378193
6dh0	10.59	10.399624
5jap	6.64	6.817895
5h5q	5.74	9.782624
4und	8.96	11.143733
6bvb	6.71	0.99968404
5ke0	9.7	9.210646
5hn0	3.7	5.821246
5vb7	6.72	6.7492895
4wcf	4.28	4.801589
4y3y	2.35	11.08165
5jhk	4.64	1.783699
6g4y	8.82	3.0065866
5uiu	9.7	1.1799664
6gnr	5.44	4.059163
6fod	8.15	4.779209
5y1u	5.12	3.7847424
5i0l	7.74	14.451458
6e2m	5.66	8.028614
5qik	7.66	9.413869
6h8s	4.42	5.1198196
5sxm	8.54	4.1567063
5nme	7.09	1.7704631
5w5o	8.1	6.39499
6ezg	7.69	7.903985
6bbv	6.1	6.329689
6g35	7.76	6.018778
5hd0	8.4	6.9362135
6b2c	7.03	8.359137
6d1m	8.2	7.444018
5ksx	5.43	8.107656
5m4i	7.89	8.358145
5fnq	3.0	4.5279245
6hke	7.68	5.8105392
5f61	7.46	3.1083062
4u68	4.31	-1.2116423
6er4	2.77	2.3576589
5y0x	5.11	6.3315625
5eud	6.82	5.377774
6cwh	7.54	0.64520025
5usf	9.16	8.342932
5j5t	6.96	8.241404
5jq5	5.63	6.964605
4z0f	5.77	7.7507057
5yft	5.0	8.050026
5z89	6.71	4.3734636
6g91	5.49	4.6282926
6hu2	5.9	5.5231867
5ou3	6.21	12.519611
5jq8	5.7	6.9796066
5ya5	6.72	15.735611
5izj	11.52	5.8197527
5he1	6.55	5.777066
5ldp	4.17	9.635009
5wxp	3.35	12.562517
5ih6	5.6	7.010118
5mnc	1.31	10.033711
5fsy	5.89	6.1890316
6c7b	5.82	9.653508
5i88	6.6	4.4990897
5ofx	3.96	3.8358095
5ey8	6.31	19.6696
6ax1	9.42	5.323317
5j9z	7.8	7.0956035
5fsx	2.72	6.4186535
6g6z	6.66	7.911911
6ej2	7.8	5.000304
5w1e	5.24	6.293475
5ewa	4.82	6.074821
5ot9	4.07	5.7273216
5uy8	8.3	12.515757
5nps	5.89	4.9609556
5dtq	3.86	8.6583805
5uzj	6.78	8.49572
6b7h	9.03	1.1106842
5drc	5.98	11.502325
6b5a	7.94	7.14269
5m44	7.4	5.9956026
6hlz	7.33	8.577342
5myo	10.53	6.5192413
5n93	8.66	6.396386
4zt2	8.0	8.528466
5mrm	5.03	5.291883
5eb3	1.45	3.6929884
5iql	4.56	4.3668737
6frf	7.4	3.2593093
5vsb	5.12	9.161676
5i58	6.92	8.907898
5aab	9.06	12.246738
5g2n	7.03	10.841927
5hz5	7.07	7.813525
6gon	5.67	8.718002
5laq	9.2	14.645378
4k1e	8.44	3.121167
5y6d	7.26	3.4189038
5l8y	6.4	9.013217
5jjr	7.8	10.459392
5mwh	5.74	5.5180755
5nk7	6.33	6.6143
5c7n	6.57	4.5389786
5lj1	4.5	4.889909
5o4y	8.15	8.274839
6b7f	3.87	4.8162456
6glb	6.89	7.5508204
2n14	5.33	3.8543968
5vlk	5.26	7.940783
5y5t	6.68	5.4732943
5zk3	8.74	3.3352933
5dnu	4.11	7.6420555
6db4	7.31	5.7230854
5ufp	7.37	7.635841
5thi	3.61	4.4806128
5y8w	6.64	4.551955
5lmb	7.8	5.5256844
5a6a	7.22	0.653653
5yij	3.42	10.542099
5xyz	8.1	6.943842
5igl	7.37	5.7394595
5tp0	5.44	8.13246
5dex	7.65	16.270876
5vee	6.11	7.228426
5etf	3.79	0.44956326
6f8g	4.18	1.0446925
6g2a	3.79	10.07307
5nq5	5.0	9.911288
5w14	7.34	8.601831
6fug	4.3	8.006562
5usq	7.0	9.450797
4ui4	7.35	15.499328
5vwk	5.48	8.288546
6dqa	6.44	5.7255845
5l4e	4.61	8.595106
5doh	7.49	8.298264
5tzy	8.7	7.084043
6e4f	9.07	9.452006
5j74	8.72	3.7861912
6acb	9.41	10.315022
5kks	8.7	10.6022625
5t2b	8.3	7.8613834
5etn	5.37	13.945574
5td2	8.66	7.610606
5yqn	4.03	6.747094
5one	7.28	11.2558155
5eqq	8.17	8.796365
5kap	4.23	4.32901
5b25	10.24	6.6136255
5n69	6.54	5.8608584
5umx	5.96	10.657367
5kj0	6.89	5.7798705
5o4f	6.68	3.647194
6cjw	5.74	6.8619137
5n8j	5.54	2.4729874
6dcz	7.17	6.4019375
6evr	8.06	6.7926707
4xwk	4.63	5.7443295
5wfz	8.0	10.950527
5nzo	2.24	4.5741377
5fl0	6.46	6.1285996
6ep4	5.35	3.9163437
5huw	6.23	1.5026262
6dif	10.72	6.3871922
5f94	8.47	5.9099197
5u0f	5.47	2.241825
5unp	10.02	10.344561
5d29	7.01	6.2395525
5nka	5.46	14.919648
5gnk	8.28	8.594584
6dh3	11.3	9.847818
5mih	4.19	4.263702
5u6d	8.59	7.7619147
5hu1	8.66	8.957686
5ftg	6.15	7.349516
5twh	6.55	2.4459767
5uir	7.14	8.219456
5vm0	8.8	13.790876
5fsl	4.62	8.3973675
6g1v	7.23	9.367418
5bnm	4.82	7.006336
5el9	7.64	4.510041
6bmx	4.72	7.108409
5nee	10.7	9.174648
5i9y	8.55	8.13698
5l2s	7.08	7.137646
5th7	5.16	11.506878
6emu	5.03	2.7667289
4ysi	5.7	1.0882205
4uff	7.96	14.109815
6g46	3.73	8.01717
5qim	11.22	10.570116
5kq5	8.05	6.7928524
6ds0	8.66	8.76817
6bm5	5.84	6.076623
5fqt	6.8	7.0958195
5n0d	8.48	6.100649
5adt	5.65	7.135947
4zx8	7.1	5.5732546
5kz0	7.66	11.742979
6g1w	8.14	17.475565
5cj6	8.69	6.1590757
6f8t	5.15	5.8391304
5xpn	6.99	5.7775583
5sy2	4.96	6.562379
6g92	4.12	4.0047116
5yjf	5.74	5.5075083
5he2	6.89	2.357841
5mk9	4.42	2.825491
5emb	5.2	4.7091045
5xo7	6.36	6.132801
6ela	7.59	8.564384
5xag	5.46	9.429283
5ant	6.36	6.2373943
5d7x	4.82	1.669869
4x2i	6.46	4.9986563
4zcw	7.37	8.56467
5dry	7.7	14.750492
5nz2	5.03	3.920971
5jzb	3.39	3.618463
5qa5	3.52	3.9744477
6dkg	8.59	6.5601463
5wbf	3.81	2.0862021
5kkr	6.92	13.339037
5xyx	4.84	6.752577
5nk3	7.42	6.6462173
4uuh	7.77	11.937693
6f55	4.16	4.389994
5wlo	10.82	11.159843
5u0g	4.58	3.365295
5a6k	5.95	0.75822693
5enj	2.3	3.705311
5f3g	6.9	9.168497
5tkk	8.28	13.973179
5vqz	6.39	10.532445
5eek	9.1	2.3261409
5ktu	6.21	3.8388166
5qar	3.77	4.056296
5acb	6.8	6.7310843
5ofu	4.2	10.3315935
5jyo	8.52	17.230907
6cck	7.43	7.134239
5gvm	6.73	6.331418
5km2	4.41	5.0184383
6eqm	7.96	5.822151
5o3q	5.68	9.215312
5hda	5.13	2.4528818
5wgp	5.62	2.0956867
5j27	6.74	8.07375
5mte	6.78	0.89221895
5o9p	5.09	6.1730614
5n34	4.63	5.67202
5a3q	8.6	7.1414404
5d0r	6.37	6.3313875
6bhv	5.23	7.5885553
5ta4	7.62	5.2259655
5tl9	9.0	5.0569186
5yia	5.52	3.543157
5nvx	7.05	3.7104592
5n7v	8.77	10.063156
5epn	8.66	11.027916
5xof	4.01	3.3090615
5if6	7.23	16.109446
6gjr	3.74	3.1356423
5l96	3.3	5.0144615
5tpx	6.55	9.621935
6fil	5.85	4.1864667
5dht	6.0	5.2026615
5evb	5.0	6.355591
5t36	7.37	4.4465103
5d25	6.3	2.787854
6b96	7.84	7.26514
5tbe	8.97	11.787191
5q1i	6.24	7.043682
5mod	3.52	7.771475
6bh8	5.12	8.440498
5a4q	5.54	4.158185
5ni8	7.7	14.685314
6azl	4.93	10.412573
6czv	6.64	5.3416433
5b5o	5.72	9.760867
6e83	4.54	5.615963
5myk	9.0	8.250426
5o5f	4.3	5.8927
5epk	5.74	6.693163
5wp5	5.34	4.9021626
5jy0	5.55	4.8048687
6fu5	7.5	8.441402
5q0p	7.41	7.012965
5z99	6.88	3.3945875
6cn5	7.7	4.562012
6g93	7.96	7.7682066
5w8i	6.82	4.7842093
5sxk	4.7	2.8753753
5yjy	6.94	5.882622
5u4c	6.0	6.7090864
6ey7	4.3	2.2947354
5uig	7.95	9.262143
6aak	9.15	5.105077
6h7k	9.31	5.886433
5jss	6.45	6.7623544
6g3o	9.24	13.602881
5c87	3.7	4.39575
4qmy	8.4	5.0136003
5tg5	4.01	10.571826
5h21	5.19	4.4989686
5kx8	7.42	6.364359
5u0y	6.08	8.155277
6evq	2.0	2.0486016
5eue	6.77	7.549572
5u7i	7.18	11.030636
6eil	5.55	8.460771
5hm0	6.36	5.8387413
5vcx	5.55	4.7518234
6g1u	5.61	5.5773582
5l17	9.3	1.8695261
6bw2	7.68	7.1122284
5qax	3.8	5.502047
2n9x	6.4	-0.37568164
5eob	9.62	13.895012
5moo	1.31	5.866023
4zx3	7.19	4.681189
5uuu	7.74	10.1481695
5v8j	5.57	16.449718
6ayn	5.04	9.608689
5hjb	5.68	0.5760851
5ti6	4.68	6.3259974
5hvy	7.76	12.877411
5uwj	5.7	-3.0334847
5hg7	8.4	6.08743
5f37	5.77	8.305407
5zz2	8.85	9.562389
5aa9	8.19	8.604755
5mwg	5.77	5.7901473
5orx	3.51	5.479871
5ty1	5.21	0.31378663
6cz4	7.12	12.12476
5sz6	7.0	9.89794
5kjk	7.92	6.469836
5tbm	7.31	5.2490697
5izu	7.27	8.82988
6g8m	5.38	8.148399
6bbx	6.67	4.3031707
6bfa	9.0	6.900112
5ipc	4.89	5.484333
5fbo	9.51	9.022934
5jmx	5.09	7.5595055
6b5o	8.33	-3.4301343
5cu2	4.24	5.1966376
5g46	2.6	9.234873
6fi5	5.52	3.2785213
6cwi	7.54	-1.9701374
5fp0	7.77	7.0082984
5x26	8.3	10.786927
5h5r	6.21	2.8466532
5tku	9.8	11.7657175
6equ	6.38	14.373308
6do4	7.68	-0.2184757
5mes	6.47	6.387388
5nr8	6.76	7.9449763
5xpl	7.7	2.1832979
4r06	6.29	5.595034
5t8p	5.89	1.0961165
6f3g	7.16	5.818245
5ne3	7.84	6.457366
5uiq	4.26	4.619029
5yy4	6.43	-0.6167226
6czi	6.25	6.6082177
5jur	8.52	6.908389
5wii	4.49	3.4764984
5hi7	7.85	5.131519
5vc3	7.11	10.361326
6h7y	9.46	14.520987
6cf6	5.24	1.94593
5sz5	7.7	8.366081
6dzq	7.37	6.7284813
5v1b	7.47	6.9861097
5ewz	6.34	-0.12317145
5twx	7.52	6.273056
5w3i	5.8	4.4461226
6exs	3.44	6.356342
4py2	6.57	7.5041814
5t1m	5.82	11.116409
5g57	8.4	13.212343
5anw	8.52	8.069826
6eed	6.09	7.102024
5vwi	4.84	3.252439
5xs2	8.3	5.438241
5wle	5.72	3.179827
5e28	7.91	7.5860357
5ncy	9.4	9.402787
5wip	4.71	17.092194
5h1v	4.0	5.388709
5tq5	7.23	7.311572
6bir	7.52	-0.920812
4yh4	4.59	6.2209897
6di0	5.22	2.9457338
5tqs	5.86	3.937457
5jfp	9.32	10.7163315
5v40	5.8	24.216675
5iyy	4.77	0.5702138
5i9i	7.3	6.5849447
6c0n	8.37	6.09398
5y97	3.6	4.1351266
5lli	7.05	3.4378772
6eqx	10.47	3.5753636
5m4u	4.89	7.512443
5jv2	4.0	7.040109
5g5v	6.7	7.251478
5hu9	7.62	13.555326
5kva	5.14	11.52836
5zzw	5.51	2.7252438
5m7t	5.41	3.5549617
6ffn	8.22	6.429429
5e8z	5.91	9.7415905
5usy	7.51	9.058727
5vb5	6.46	5.6159487
5a0b	8.3	8.651766
5lwe	9.96	10.777204
6aam	8.32	4.940039
5fpi	4.14	8.243649
6m8y	6.38	5.625264
6dqb	6.49	9.127876
5u9i	7.31	5.092419
5j0d	6.87	2.319343
5l8t	3.55	5.096402
5adq	5.7	6.7926455
5cst	6.96	6.8288136
5nx2	8.49	4.592118
5x4p	5.03	1.1861911
5neb	7.77	2.3487968
5v0n	7.17	9.651815
5u14	5.34	6.6351285
6ced	5.82	1.7792431
5kat	4.1	3.039455
5t6f	5.8	10.391649
5ygd	7.27	-0.39310086
5t2y	5.66	10.258274
5y62	1.74	3.7923005
5he0	6.82	3.0533385
5j75	6.82	7.5690336
5uvc	8.21	5.213672
6b5m	12.0	-0.4355051
6b5q	8.24	0.17414308
5y2f	5.15	5.344412
5lyy	4.85	4.613059
6cqz	9.64	4.6038475
5aan	4.15	7.4541845
5a09	8.46	6.405941
4lqg	8.89	9.166504
5wej	4.82	7.7254114
5tqe	6.72	27.336456
5v3y	6.72	14.783735
5a3s	8.68	7.618838
5yba	4.77	4.4321194
5q17	5.25	17.490366
5sz3	8.6	8.251354
5orh	4.39	8.793871
5t8j	9.0	5.6873684
5qil	11.52	9.994173
5x74	8.64	10.835823
5oqu	3.61	3.5932214
5vse	5.97	10.002615
5ivy	6.44	7.569846
6gi6	6.71	8.010437
4m7x	4.8	13.224507
5f3i	7.1	12.813215
5o22	8.0	4.276144
5uac	8.3	3.0631776
5lsx	5.92	21.522018
5xhz	6.49	3.6639538
6c4g	8.3	10.13269
5lgn	5.54	7.236233
6at0	4.04	-1.9260798
5llc	9.52	10.910751
6e9l	6.04	10.193102
5zz4	9.17	9.277571
[truncated: 2,359 more rows]
