# Supplementary material for: An electron-density point-cloud framework for robust protein-ligand interaction prediction
Source: Nat Commun. 2026 Jun 11;17:7424. doi: 10.1038/s41467-026-74196-5 (PMC13408660; doi:10.1038/s41467-026-74196-5)
Supplement: Supplementary file 5 — Source Data [file 41467_2026_74196_MOESM5_ESM.zip › Source Data_rev/figure4/g/distortion_with_csv/intra_ligand_rewire_0.45/test2013.csv]

key	true	pred
1ps3	2.28	2.451186
3d4z	4.89	2.6299696
3ejr	8.57	2.2086961
3l7b	2.4	11.921797
3g2n	4.09	6.1080894
3ebp	5.91	9.294693
2w66	4.05	2.120781
2wca	5.6	4.4630747
2vvn	7.3	1.0296196
1gpk	5.37	7.670245
1h23	8.35	11.80189
1e66	9.89	6.107608
3gnw	9.1	8.965761
3f3a	4.19	8.0693035
3f3c	6.02	5.621684
3f3e	7.7	8.190537
2wbg	4.45	4.114686
2j78	6.42	6.073455
2cet	8.02	6.2192507
3udh	2.85	2.587956
4djv	6.72	6.280044
4gid	10.77	35.447266
1r5y	6.46	13.26793
3ge7	8.7	13.290942
3e93	8.85	11.501228
1q8t	4.76	3.9844239
1q8u	5.96	4.4885697
3ag9	8.05	7.531021
2v00	3.66	5.5893736
3pww	7.32	15.861374
3uri	9.0	10.677418
2hb1	3.8	6.3082647
2qbr	6.33	8.812628
2qbp	8.4	11.462488
3fcq	2.77	2.447575
4tmn	10.17	6.2929025
3pxf	4.43	4.860957
2xnb	6.83	5.4601064
2fvd	8.52	7.971609
3ivg	4.3	19.90311
3coy	6.02	5.608922
3mss	4.66	7.1093493
3k5v	6.3	12.825066
2v7a	8.3	8.243097
2brb	4.86	8.585577
3jvs	6.54	7.115063
1nvq	8.25	6.2831173
3acw	4.76	7.8525214
2zcr	6.87	3.6131177
2zcq	8.82	5.690736
1bcu	3.28	11.66128
1oyt	7.24	8.800011
3utu	10.92	13.193211
3u9q	4.38	2.9768167
2yfe	6.63	8.703673
2p4y	9.0	6.859667
3uo4	6.52	13.532363
2wtv	8.74	8.295414
3myg	10.7	7.5967493
3kgp	2.57	4.369087
1o5b	5.77	11.079723
1sqa	9.21	16.29245
3kwa	4.08	4.4934406
2weg	6.5	5.393378
3dd0	9.0	11.641989
2xdl	3.1	11.322994
1yc1	6.17	11.363577
2yki	9.46	17.661285
1p1q	4.89	7.8290215
3g2z	2.36	5.971381
4de2	4.12	11.334192
4de1	5.96	21.92036
1vso	4.72	7.21839
3gbb	6.9	3.935874
3fv1	9.3	4.281826
2y5h	5.79	10.112941
2xbv	8.43	38.305977
1mq6	11.15	6.1468062
1uto	2.27	5.9697676
3gy4	5.1	7.674556
1o3f	7.96	11.097588
2yge	5.06	5.1763687
2iwx	6.68	6.2083135
2vw5	8.52	-1.3519392
2ymd	3.16	5.0024176
2xys	7.42	9.573973
2x00	11.33	16.737726
3ozt	4.13	5.461596
3oe5	6.88	12.924248
3nw9	9.0	5.719609
3n7a	3.7	4.5829444
3n86	5.64	4.9288254
2xb8	7.59	5.7472644
3ao4	2.07	0.91086304
3zsx	3.28	4.6601295
3zso	5.12	2.8297133
3ueu	5.24	3.7631855
3uex	6.92	3.668995
3lka	2.82	5.30065
3ehy	5.85	4.907985
3dxg	2.4	2.586862
1w4o	5.22	2.7202244
1u1b	7.8	4.1427717
1a30	4.3	2.0344481
1z95	7.12	8.942575
3b68	8.4	10.47444
3g0w	9.52	6.9137616
