# Supplementary material for: An electron-density point-cloud framework for robust protein-ligand interaction prediction
Source: Nat Commun. 2026 Jun 11;17:7424. doi: 10.1038/s41467-026-74196-5 (PMC13408660; doi:10.1038/s41467-026-74196-5)
Supplement: Supplementary file 5 — Source Data [file 41467_2026_74196_MOESM5_ESM.zip › Source Data_rev/figure4/g/distortion_with_csv/intra_ligand_rewire_0.45/test2016.csv]

key	true	pred
4llx	2.89	4.30807
5c28	5.66	3.941822
3uuo	7.96	7.436466
3ui7	9.0	11.635574
5c2h	11.09	10.933489
2v00	3.66	11.682201
3wz8	5.82	21.485647
3pww	7.32	12.952491
3prs	7.82	14.470682
3uri	9.0	13.96235
4m0z	5.19	9.307873
4m0y	6.46	5.459029
3qgy	7.8	6.927864
4qd6	8.64	12.423738
4rfm	10.05	11.398275
4cr9	4.1	22.675983
4cra	7.22	10.894102
4x6p	8.3	10.412545
4crc	8.72	20.657238
4ty7	9.52	17.385853
5aba	2.98	4.563945
5a7b	3.57	4.047112
4agn	3.97	8.802362
4agp	4.69	9.391846
4agq	5.01	13.837709
3bgz	6.26	6.1456347
3jya	6.89	5.063271
2c3i	7.6	7.3493004
4k18	8.96	9.240948
5dwr	11.22	18.282578
3mss	4.66	6.7003965
3k5v	6.3	7.594264
3pyy	6.86	4.0861607
2v7a	8.3	6.822673
4twp	10.0	10.944284
3wtj	6.53	1.9509385
3zdg	7.1	3.2389407
3u8k	8.66	5.376075
4qac	9.4	3.889584
3u8n	10.17	8.890309
1a30	4.3	4.4983487
2qnq	6.11	8.545249
1g2k	7.96	9.60406
1eby	9.7	14.594024
3o9i	11.82	14.87408
4lzs	4.8	3.9057102
3u5j	5.61	5.9373403
4wiv	6.26	6.095791
4ogj	6.79	6.475164
3p5o	7.3	3.6300955
1ps3	2.28	-0.3362323
3dx1	3.58	0.34993723
3d4z	4.89	1.2514014
3dx2	6.82	2.5918217
3ejr	8.57	4.861816
3l7b	2.4	7.1339736
4eky	3.52	16.597412
3g2n	4.09	7.236389
3syr	5.1	10.28726
3ebp	5.91	8.492863
2w66	4.05	2.4541433
2w4x	4.85	-2.2009394
2wca	5.6	3.8986216
2xj7	6.66	1.4914377
2vvn	7.3	2.3319755
3aru	3.22	6.1098623
3arv	5.64	8.142233
3ary	6.0	5.5780234
3arq	6.4	6.2039633
3arp	7.15	2.5997713
4ih5	4.11	6.600688
4ih7	5.24	2.6692271
3cj4	6.51	4.4390316
4eo8	8.15	8.077644
3gnw	9.1	7.349613
1gpk	5.37	7.2562046
1gpn	6.48	16.14255
1h23	8.35	7.748252
1h22	9.1	7.584859
1e66	9.89	4.485569
3f3a	4.19	8.517585
3f3c	6.02	3.5838413
4mme	6.5	5.48054
3f3d	7.16	5.130227
3f3e	7.7	5.4519567
2wbg	4.45	3.961981
2cbv	5.48	0.10756838
2j78	6.42	4.4262524
2j7h	7.19	1.886404
2cet	8.02	4.090704
3udh	2.85	-2.754121
3rsx	4.41	10.207279
4djv	6.72	5.9255285
2vkm	8.74	29.722294
4gid	10.77	28.834127
4jfs	5.27	2.8409085
4j28	5.7	3.6730018
2wvt	6.12	2.3800247
2xii	7.2	0.78909934
4pcs	7.85	4.2046804
3rr4	4.55	18.732578
1s38	5.15	7.3968062
1r5y	6.46	12.648239
3gc5	7.26	19.233002
3ge7	8.7	14.615633
4dli	5.62	6.5149975
2zb1	6.32	7.0669665
4f9w	6.94	9.45521
3e92	8.0	12.517688
3e93	8.85	15.485041
4owm	2.96	3.3192253
3twp	3.92	8.911255
3r88	4.82	5.0937424
4gkm	5.17	11.149556
3qqs	5.82	6.4972477
3gv9	2.12	1.3214834
3gr2	2.52	2.8783345
4kz6	3.1	5.210369
4jxs	4.74	7.4105306
2r9w	5.1	8.908176
2hb1	3.8	9.864067
1bzc	4.92	10.806018
2qbr	6.33	11.2173
2qbq	7.44	6.7289705
2qbp	8.4	9.876329
1q8t	4.76	4.5010886
1ydr	5.52	4.2890863
1q8u	5.96	7.74279
1ydt	7.32	14.213598
3ag9	8.05	13.246176
3fcq	2.77	4.457749
1z9g	5.64	10.479317
1qf1	7.32	9.303862
5tmn	8.04	5.3188066
4tmn	10.17	7.372306
4ddk	2.29	5.092576
4ddh	3.32	7.6488295
3ivg	4.3	16.082067
3coz	5.57	7.189952
3coy	6.02	6.0465493
3pxf	4.43	3.9639833
4eor	6.3	8.302183
2xnb	6.83	6.500418
1pxn	7.15	11.648662
2fvd	8.52	9.78158
4k77	6.63	4.9417458
4e5w	7.66	0.83458495
4ivb	8.72	6.269133
4ivd	9.52	8.508579
4ivc	10.0	6.536375
4f09	6.7	7.4727182
4gfm	7.22	7.12465
4hge	7.92	8.975478
4e6q	8.36	8.561348
4jia	9.22	8.22461
2brb	4.86	7.8603234
2br1	5.14	10.414257
3jvr	5.72	14.134839
3jvs	6.54	8.441583
1nvq	8.25	8.768766
3acw	4.76	8.145863
4ea2	6.44	0.3171084
2zcr	6.87	5.2242327
2zy1	7.4	8.652325
2zcq	8.82	4.0611954
1bcu	3.28	15.791882
3bv9	5.36	4.412445
1oyt	7.24	8.424831
2zda	8.4	16.17123
3utu	10.92	8.330866
3u9q	4.38	4.0174866
2yfe	6.63	6.512817
3fur	8.0	7.621755
3b1m	8.48	8.9683
2p4y	9.0	8.467445
3uo4	6.52	10.86888
3up2	7.4	6.780798
3e5a	8.23	5.660349
2wtv	8.74	8.653576
3myg	10.7	5.72383
3kgp	2.57	5.563796
1c5z	4.01	5.4475527
1o5b	5.77	9.095895
1owh	7.4	11.677045
1sqa	9.21	12.921537
4jsz	2.3	8.371536
3kwa	4.08	3.4123716
2weg	6.5	6.7103195
3ryj	7.8	16.648233
3dd0	9.0	13.825115
2xdl	3.1	8.321469
3b27	5.16	6.341314
1yc1	6.17	11.080528
3rlr	7.52	9.490546
2yki	9.46	14.982334
1z95	7.12	9.292471
3b68	8.4	13.154184
3b5r	8.77	7.573799
3b65	9.27	9.291815
3g0w	9.52	8.009093
4u4s	2.92	3.2587683
1p1q	4.89	7.577102
1syi	5.44	5.7492876
1p1n	6.8	0.7163296
2al5	8.4	9.485764
3g2z	2.36	3.5896878
3g31	2.89	4.9507675
4de2	4.12	10.050345
4de3	5.52	12.855331
4de1	5.96	9.28236
1vso	4.72	7.403659
4dld	5.82	10.303959
3gbb	6.9	3.2468262
3fv2	8.11	6.634354
3fv1	9.3	6.040649
4mgd	4.69	6.0879207
2qe4	7.96	11.381588
1qkt	9.04	7.6569967
2pog	9.54	11.591188
2p15	10.3	7.1697817
2y5h	5.79	12.992263
1lpg	7.09	28.063631
2xbv	8.43	17.492744
1z6e	9.72	35.656105
1mq6	11.15	9.055549
1nc3	5.0	16.575457
1nc1	6.12	10.213628
1y6r	10.11	13.151712
4f2w	11.3	17.746975
4f3c	11.82	11.6474
1uto	2.27	4.3503933
4abg	3.57	6.95819
3gy4	5.1	4.2305098
1k1i	6.58	19.398838
1o3f	7.96	8.794113
2yge	5.06	5.4342537
2fxs	6.06	6.226078
2iwx	6.68	8.832378
2wer	7.05	7.1482897
2vw5	8.52	-0.48705935
4kzq	6.1	26.56913
4kzu	6.5	12.052567
4j21	7.41	8.536051
4j3l	7.8	10.490755
3kr8	8.1	9.065367
2ymd	3.16	9.140672
2wnc	6.32	5.2592645
2xys	7.42	5.242293
2wn9	8.52	5.5648
2x00	11.33	6.278942
3ozt	4.13	5.4263897
3ozs	5.33	9.048718
3oe5	6.88	10.005047
3oe4	7.47	12.026574
3nw9	9.0	6.640018
3ao4	2.07	4.1642876
3zt2	2.84	-0.06111121
3zsx	3.28	4.624653
4cig	3.67	8.978291
3zso	5.12	4.328944
3n7a	3.7	4.490572
4ciw	4.82	2.1529503
3n86	5.64	12.65376
3n76	6.85	19.858292
2xb8	7.59	8.349712
4bkt	3.62	2.807269
4w9c	4.65	2.0862653
4w9l	5.02	3.4483938
4w9i	5.96	1.0342035
4w9h	6.73	5.1316967
3nq9	4.03	5.320916
3ueu	5.24	3.8326228
3uev	5.89	4.9064903
3uew	6.31	5.2878923
3uex	6.92	2.8315978
3lka	2.82	13.77877
3ehy	5.85	3.9189615
3tsk	7.17	17.614468
3nx7	8.1	7.883212
4gr0	9.55	13.084139
3dxg	2.4	1.8363404
3d6q	3.76	2.5102372
1w4o	5.22	2.6223457
1o0h	5.92	7.9056296
1u1b	7.8	5.973577
