# Supplementary material for: An electron-density point-cloud framework for robust protein-ligand interaction prediction
Source: Nat Commun. 2026 Jun 11;17:7424. doi: 10.1038/s41467-026-74196-5 (PMC13408660; doi:10.1038/s41467-026-74196-5)
Supplement: Supplementary file 5 — Source Data [file 41467_2026_74196_MOESM5_ESM.zip › Source Data_rev/figure4/g/distortion_with_csv/intra_ligand_rewire_0.45/test2019.csv]

key	true	pred
4nxr	4.34	5.266533
5es1	8.34	6.6659136
6aom	6.2	7.1722136
6eeo	6.43	8.908566
5w7i	4.95	3.2907693
5fe9	4.68	8.37493
6bdy	5.69	7.5262938
6d6t	8.21	7.4210405
4z16	8.32	10.171426
5j1x	5.52	-0.11071782
5m4k	5.66	10.072317
5l8c	7.0	5.2117653
5aqo	2.85	4.45957
5aqu	2.98	3.3442311
5ixf	5.52	16.78665
5mts	7.15	11.128291
5i2r	7.72	7.4422984
5fap	8.0	13.233612
5t7s	4.1	-0.7602177
5x62	6.42	20.651108
5hbs	7.73	-1.6329129
5dhp	3.85	6.002382
6fap	2.15	4.511729
4z5w	5.81	5.3425913
5mlj	8.85	1.720543
6dge	6.72	3.3279226
5ho8	5.96	5.3276215
5os8	3.98	4.066617
6dh5	11.3	18.878206
6g38	6.62	8.472702
6guh	7.59	8.209908
5cqx	5.33	-7.351853
4xg7	7.49	7.148439
6ap7	5.34	5.4442234
5yji	5.3	7.4093237
5itp	5.0	5.158737
5vil	8.82	11.318119
5ofv	1.58	3.526841
6cd8	4.71	5.966948
5o1h	4.85	8.224234
5ni5	8.05	8.355532
5npf	4.24	2.9924183
6fa5	6.75	7.0102053
5nra	6.91	9.576785
5lcj	6.64	8.489469
5ml3	9.69	9.16973
5fut	6.45	8.0144005
6ecz	6.57	6.619253
5k03	4.74	15.861718
6cho	6.78	7.498222
6hf5	5.17	10.2307415
5elw	7.85	7.6069827
5tg7	4.53	3.6613634
5m4f	7.89	6.4960103
6b7d	4.28	5.6462293
5x79	4.92	8.724008
5nze	6.39	5.118517
5sz0	9.1	13.661823
5d6e	4.3	11.038778
5trs	8.0	10.342753
5ipj	8.89	9.63671
5g43	3.7	4.705144
5h63	5.92	2.0936806
6eol	7.43	2.2895818
5uv5	7.7	7.5814943
5om2	4.06	5.1875477
5faq	5.28	13.916217
5ezx	7.06	3.324904
5z4h	3.02	8.775686
5u13	5.41	2.487855
5hvs	7.15	8.418144
5l7g	7.8	13.846035
5j7q	4.58	5.3833275
5j5d	4.68	2.284974
5fue	6.33	6.2342453
5unj	6.62	-3.0207772
5unh	9.46	10.170013
5kbh	6.26	4.43882
6axp	5.07	6.1119556
6eiq	6.42	6.2140913
5ey9	5.41	9.624655
5icv	5.62	18.74267
5t9u	7.6	7.7746277
5t6g	5.96	4.6988983
5n24	8.92	13.680929
5xxk	8.2	7.518212
5ekh	5.95	10.01285
5n3y	5.03	10.898148
6f29	5.49	16.54154
4zsj	5.64	5.485228
6gzh	8.27	7.392867
6hmg	4.94	2.6788354
5duf	5.74	6.2024765
5ofi	4.2	1.7334447
5nhh	8.95	9.497467
5ylv	6.82	6.4159923
5kez	8.15	7.256338
5ntp	9.15	7.3896565
5nfh	7.74	11.662727
5x5o	8.3	12.422405
5h1e	7.54	-8.664095
5ti3	4.36	7.429481
6bec	4.01	15.050581
5myn	4.52	14.1456375
5u4d	6.33	8.786154
5nzf	4.03	2.5778515
6epz	7.14	0.09758878
5os7	3.69	9.309252
5vij	7.61	5.4771676
5myv	7.51	4.3069077
5dh5	9.64	8.803557
6ghj	2.16	6.5872774
5gmj	5.08	9.341263
6fhu	2.64	4.138209
4ufu	8.0	23.731672
5wf6	7.83	9.856322
6h7b	7.48	4.951332
5xw6	4.91	2.031006
5kly	7.21	16.559929
5yz7	4.75	4.30955
5hor	8.22	11.415403
6b1y	7.4	0.27102005
5lpj	5.0	4.9149804
6hly	7.33	6.5272865
5vkm	3.55	2.4719505
5yqw	7.51	3.3535988
5f1x	6.11	19.027328
4zyu	5.97	11.214723
6gh9	4.48	13.0295315
5f27	4.0	4.7476892
5e3d	4.02	5.4564233
5fow	4.03	6.7344713
5jo0	7.3	5.1118574
5hkm	7.89	7.2284746
5ekx	2.03	3.6188025
5v1d	6.7	13.298723
5a7j	5.2	4.917948
5wvd	7.68	3.5671282
5m0d	6.09	5.175545
6fnt	4.68	4.922207
5v8q	8.44	6.528474
4zx9	7.39	2.840524
5axi	3.92	6.209565
5tho	7.64	10.093765
5tdi	9.74	16.935734
5eyz	6.0	2.5148635
5n1v	6.19	7.452811
6few	5.85	8.591161
6iil	6.17	11.801638
5x9p	6.89	-0.40951228
5aqf	3.78	3.2917233
5wqc	8.96	5.7319765
5hn9	4.3	8.550838
5u69	6.22	6.01415
6iik	4.91	11.111274
5j7s	7.3	6.364641
5mwp	7.5	7.027087
6eji	3.52	1.9879434
5sz4	9.7	7.9980106
5nyh	7.73	10.695402
5jsj	5.4	11.922063
5o4z	6.07	23.55518
5f1v	6.85	8.810959
5ye9	6.45	10.709297
5t70	3.99	5.1396503
5umw	4.23	6.3907413
6ami	4.52	13.834703
5ksv	5.22	-7.0728807
6aol	6.27	11.557719
5iaw	4.81	-4.545742
5w10	6.62	4.7890964
6h7j	8.62	7.621668
5mwy	7.0	6.875382
5oxm	1.3	2.780057
5eiw	2.05	8.713989
5qah	3.84	7.730855
5m4c	7.4	7.1965485
5t9w	5.59	8.829687
5fpk	3.55	6.880888
5q10	5.2	6.519494
5h1u	3.51	6.7651234
5hva	7.07	-3.657519
5j19	6.6	5.612728
5e8a	7.47	1.0545722
5fdg	6.37	5.044956
6g8n	5.84	6.600133
5tg6	4.55	4.490078
5hyx	6.55	8.036597
6fuh	3.77	11.101417
5mo2	3.84	2.4158459
5g17	6.7	6.584892
5hk9	6.54	3.6235328
5lwd	6.24	5.9484406
5ztn	8.3	8.370852
5wfc	4.9	11.116231
5kpm	7.82	6.0403147
5ty8	5.46	0.652709
6am8	4.89	11.334049
5nw1	6.6	2.2378976
5vex	4.63	8.940867
5u9d	9.26	11.881301
5jmp	7.17	10.225691
5lgq	7.05	2.3611128
5tkd	8.15	4.7291994
5a4t	5.89	8.245869
5kls	6.71	3.1517954
5d3j	5.24	5.998604
5i24	7.42	3.727012
5j82	6.0	10.816628
5ioz	4.96	8.463044
6e2n	7.9	6.7920885
6f8w	4.64	9.011141
4ui7	7.36	14.997124
5jr2	7.57	0.095576644
6gmd	3.69	8.206624
6bw5	8.25	1.7616748
5w6o	6.28	13.093403
5ecv	6.77	7.096513
5vl2	8.42	15.698825
5ouh	5.67	3.469576
5f2r	4.28	18.92191
5x13	5.21	5.851096
5jog	8.24	5.469982
5uf0	3.8	5.7131014
5mqy	7.11	6.1347933
5h13	4.94	8.791121
5nar	6.3	3.9281104
5g1n	7.77	4.2142067
5d26	6.09	5.382617
6cks	7.82	5.284333
5n53	2.55	4.3068094
5l9g	7.7	4.761956
5llo	9.4	10.0221615
6eqw	10.65	10.43236
5iw0	7.22	9.80711
5t2i	8.7	8.006539
5eol	9.52	7.5487733
5q1f	7.14	8.0388775
5vlp	6.08	8.164609
5mme	5.85	4.2117124
6biz	6.57	0.47387755
5uex	8.82	2.6266994
5fho	6.67	9.5969
6bny	6.4	7.7426386
5ho6	6.69	10.978667
5jc1	6.82	6.0610814
5zia	6.52	2.3591256
6e99	6.0	12.329802
5eq0	5.92	-0.18732
5f1h	7.85	7.245272
5y8z	6.21	5.379244
5icp	8.42	7.695729
4ydf	5.1	14.102643
5ewy	4.3	8.492197
5gmp	9.1	8.884186
6dud	6.59	7.628292
6d6u	8.21	8.038597
5hz8	6.4	3.6396415
5eie	7.64	5.286427
5t8o	6.51	1.6222874
5tr6	8.49	6.5295744
5vja	6.59	5.230325
4muk	6.6	7.4134493
6fim	5.85	8.023434
5i3v	7.8	10.810013
6eqv	6.62	4.9985743
6dh1	10.58	22.320492
6h5w	10.8	3.3923461
6b1x	7.4	5.228511
6emh	6.08	6.032503
5f3c	6.05	16.081358
5nkk	5.0	5.3421354
5ywy	7.23	7.7791853
5v8p	4.99	5.1079865
5kbg	6.11	4.5874176
5j4n	4.25	3.1596923
5tuo	6.49	3.7603822
5qc4	6.82	4.6160007
5mft	7.47	2.0265992
6ap8	5.1	7.3295364
6e0q	8.1	3.4543738
5ody	8.4	1.8049141
5t1k	6.28	2.1432834
5uc4	6.46	11.3725815
5qck	7.64	18.257013
6hjk	7.6	8.261393
5i8g	7.52	5.7575436
6c0s	7.05	10.305149
5vc5	7.96	11.387869
5jf6	7.21	2.1651077
5epp	4.16	2.788032
5y7w	7.7	3.5369763
6f5u	3.54	6.1896334
5k4x	6.42	4.645613
5xvg	8.05	7.009928
5nzq	2.03	4.127653
5czm	8.32	15.720923
5mge	4.06	8.333351
6gg5	3.65	22.217213
5up0	6.34	7.717978
4rqi	4.91	-3.4556756
5y3n	7.1	10.536161
5fpp	4.0	6.4338875
5idn	8.59	8.562574
6f6d	4.1	0.8829327
5t6p	6.06	0.85101306
5fbe	4.85	11.403572
5cin	7.74	4.3445616
5mxq	5.72	2.6552472
5nn4	1.94	3.6349561
5iu7	8.96	10.759797
5up3	7.9	7.169595
5o0b	4.18	5.2854576
5jqb	2.22	4.454396
5mja	6.66	7.4716854
6eqp	5.96	5.022311
5ev8	5.22	6.107986
5qab	3.65	4.5163393
5jf4	7.19	1.9976637
5o48	4.7	6.283931
5k0t	5.78	8.327228
5i7y	7.28	12.377261
5tzx	7.28	13.461216
5heb	6.1	8.8638525
5f5i	6.02	19.282673
5vgo	8.7	10.107342
5h7h	3.77	4.576436
5mnn	3.84	0.46171892
5zag	6.97	11.364464
5ekj	6.0	9.270421
5ul5	6.97	13.615308
5iua	8.82	7.758699
5za8	6.29	10.110563
5ut0	5.88	7.311112
5vdo	3.3	5.4841347
5gic	6.48	7.303716
5knu	5.55	6.5497537
5g5f	5.28	1.0637484
5h8e	11.2	7.097166
5lyn	5.04	1.5574073
5fsb	2.22	1.1583235
6au9	5.96	5.104412
5yof	5.82	3.3099422
4zsh	7.05	5.821319
6f90	6.0	6.892826
5wyx	6.66	22.127117
5gjd	7.92	12.333859
5olk	6.0	3.7166834
5e89	7.85	1.4706421
3x1k	3.59	11.4830475
5em3	3.7	5.0496016
5ko5	4.57	1.313659
6dvn	7.85	0.123966336
5oq7	6.49	10.529185
5njx	4.15	-2.0935357
5tg2	5.49	6.775533
5eoc	7.52	12.9545555
5lck	8.1	9.950204
5i7x	7.28	8.374208
5yzc	5.52	9.573273
5hbn	4.89	7.1375732
5jq9	4.65	17.010979
6cnj	8.11	20.42596
6f8b	5.21	4.0575733
5or9	4.06	4.78146
6e9a	11.92	15.237183
5ek9	7.33	6.0133486
5ml0	6.3	2.964781
5wb6	10.7	10.9929905
6agg	4.07	5.4380994
6b7c	5.14	9.467388
5y9l	5.72	17.389849
5epl	7.03	-1.1629013
6cq4	4.85	9.177688
5wuu	6.09	5.9927874
4zyv	7.66	6.326289
6gw1	5.14	0.14248633
5kxi	7.74	7.5259013
5mxf	3.59	3.1068892
5qad	3.77	3.7306654
6fmp	5.64	6.832645
5o9o	4.89	4.741721
5jjs	7.32	5.504492
5i40	4.86	4.466125
5h5s	5.09	11.089797
6dq4	4.92	9.593724
5un9	7.68	2.5988586
5ia1	6.28	6.9611654
6dk1	7.65	4.0811024
6ay3	8.02	1.6934328
6fii	8.02	6.65341
5j2x	7.74	9.382055
6gr7	5.5	6.3876667
5law	7.1	4.633588
6fbv	6.52	3.9133327
5aac	8.89	7.9541545
6bin	6.34	1.7334251
6b8y	9.66	9.82259
5xup	5.25	14.557148
5l4f	5.89	5.2230043
5lud	3.61	7.500769
6ma5	8.1	6.946756
5ujv	3.6	3.948917
5i38	3.42	-1.143842
5t9z	7.19	6.5310173
5urm	5.28	3.695707
4uja	9.05	5.133549
5nud	7.49	8.0765705
5dyt	7.6	6.0962577
6ba7	8.15	6.0741596
5wbk	6.03	0.62441194
5d7a	7.68	9.910867
5fwj	7.89	1.7713337
5khk	6.39	8.7879505
5i9x	7.52	11.477686
5j8z	8.3	14.596445
4qna	4.64	4.469658
6bjo	6.29	6.677964
6ay5	7.16	3.9511378
5hv1	4.1	11.606032
5m57	4.92	9.163683
6bsl	9.0	6.3220983
4yxo	7.04	7.80328
5e88	7.19	1.8409644
6guk	6.15	8.176891
5n8t	5.74	5.263794
5owl	5.92	8.198589
5org	8.4	10.993157
5ovv	4.48	8.240167
5ugc	7.89	8.45092
5lwm	8.87	7.9594355
2n06	4.92	6.180371
6bq0	7.34	6.244353
5c4k	4.56	5.1609926
5aqv	3.43	9.892256
6df4	7.64	7.1612844
5g2b	7.0	9.131373
5za9	6.74	19.087452
5maj	7.46	8.110592
5nxg	8.55	8.443098
6afl	7.0	11.067202
6ey8	5.81	14.378055
5mhp	7.82	5.9077687
4zyw	7.17	6.8487687
6gf9	6.39	6.1811185
5wfm	6.52	11.569767
5qaq	3.54	3.3121629
6g9h	8.4	7.4857655
5dtt	3.51	0.8499955
5kbf	8.92	15.311059
5vd3	5.55	11.862654
5zwh	8.72	5.936562
5xyf	5.98	3.803707
5c2o	4.55	8.476364
5k0m	8.82	4.7149935
5t66	8.43	8.328263
5vdk	7.57	8.832401
5ldm	3.86	9.379199
6ge0	8.68	12.203396
5j3l	4.8	8.161745
5j41	3.7	5.6578693
6gg4	3.69	12.309454
6b98	4.65	5.896752
5k8v	6.34	6.256545
6bmv	4.68	11.837041
5ad1	7.24	0.59685713
5otr	4.92	5.4594593
5yg2	6.89	1.9395542
6b1f	8.72	3.873852
6gxa	4.22	7.276991
5wcm	4.0	7.0537295
5idp	7.35	7.3858604
5ks7	5.32	5.0788383
5lhg	5.6	6.61835
6afa	5.49	2.7170904
5ws3	8.96	6.071354
5luu	5.06	4.742375
6b5i	5.96	11.744973
5ni7	7.7	7.593051
5t6z	4.21	3.3432884
6hvh	7.33	10.003368
5hna	4.23	9.337532
5mxo	5.27	9.505108
5u4f	6.33	9.9131
6gl3	7.96	7.5500536
5dva	3.55	5.849882
5otc	4.71	3.4514387
5n8v	6.68	17.911892
6cea	3.14	4.5791974
5wa1	4.17	-8.801448
6afh	6.12	4.0803514
5tca	7.72	21.446049
2rvn	6.77	2.699488
4yxu	7.24	6.0357924
5w7x	4.1	10.62425
5wre	6.41	5.885991
6duf	8.14	9.967758
5w1w	5.52	10.93124
5mi7	7.11	0.118686676
5eqy	8.0	6.2316256
5i8p	6.73	8.411218
5gof	4.05	4.215297
5j9x	7.77	9.693256
5lws	3.94	13.837917
6evm	2.82	0.032643437
6ftn	6.7	7.9205093
5o58	6.72	8.293156
6f92	6.4	4.0468755
5cuq	5.92	6.376588
5tkb	7.89	9.67542
6hdq	7.0	4.9078894
5gvn	7.05	5.210284
5d47	7.0	3.0306134
5os3	2.43	3.81176
4zsg	5.0	5.228256
5n9r	5.59	22.359146
5t90	6.68	6.0581017
6afr	7.15	5.3035803
6aff	5.41	3.832724
5gr9	7.48	7.9075885
5jim	3.99	7.0270386
6beb	3.61	9.007584
6alz	10.42	3.7665672
5lvr	3.6	4.0055275
5ocj	4.82	5.2450223
5nne	4.71	2.4642758
5ggp	3.3	13.017685
5ekm	6.32	12.219054
4xhe	10.3	7.800515
5un1	5.8	3.790947
5mz8	2.31	2.3105588
5q1e	6.92	10.306406
5eym	7.6	6.6191607
5tci	6.88	9.699993
5nkh	7.59	8.181301
5xjm	9.37	3.3012786
5lx6	5.72	9.100256
5jbi	6.92	1.4988284
5vr8	6.87	5.6501265
2ndf	4.23	0.30406463
5vcw	5.96	8.323873
5ng9	6.72	5.316548
5t2d	9.1	8.130144
5t2g	8.1	6.2097225
6esj	5.68	7.5163994
5fls	3.04	3.605899
5ldo	3.75	4.15023
5a0c	9.27	6.587821
6g2l	7.17	6.622456
6fav	5.33	4.5200205
6fuj	4.3	10.691875
5vqs	5.7	9.335742
5km5	6.92	8.5788355
5mrd	4.44	3.6446583
5n16	5.3	5.5003357
5yc2	4.94	-3.5254145
5ett	6.23	10.033294
5yg3	7.85	4.6344547
5cpr	7.56	8.168232
6c6o	8.3	4.3980756
5kma	4.71	6.845173
5u51	4.92	8.863729
5wei	5.7	4.845945
5jcj	4.42	6.5037317
5eak	9.3	6.30686
5swf	6.26	3.7196546
5mqv	8.1	8.336114
6czd	3.85	3.9341843
5em9	5.57	8.042086
6g4m	6.6	5.773573
5g1a	6.57	10.969669
5eec	7.1	9.813967
5ix0	6.28	8.329154
5y93	5.64	6.218961
6fhk	7.51	11.158361
5mw6	4.73	2.8897648
5khi	6.77	13.255009
5i59	6.95	11.910149
5to8	8.51	4.601179
6eqs	6.43	14.610493
5mxr	5.21	10.957464
5l2n	5.55	6.7210526
5i7u	8.77	4.984764
5egu	5.85	6.40926
4wz6	5.6	9.631624
5zkc	8.19	2.8984706
5in9	6.36	4.7009907
5t8e	9.14	7.906073
5aqq	3.1	5.5340424
5o0j	4.77	7.9360867
5e6o	4.11	7.586402
4zki	2.92	8.806993
5oug	2.77	2.925363
5owh	5.92	7.163908
5gg4	5.82	1.9241183
5myd	4.86	9.123087
4tvj	7.91	7.8129025
5fun	7.59	4.488431
5vcy	6.57	6.574403
5aeh	7.43	15.736381
5nhp	7.64	8.522378
6ccs	3.64	5.4782567
6bfw	6.66	4.452756
6bbs	9.89	11.147731
5ngu	7.44	7.4049015
5qbv	6.37	18.702229
5kr0	9.15	9.1348
5exx	5.39	12.417505
6guf	6.65	6.357642
5mmn	6.7	9.878921
5mgm	3.3	4.0106583
5jer	3.7	7.592491
5b2d	4.25	-1.9366448
5kh3	4.22	8.048513
6ceh	7.44	5.8029957
6f6s	2.89	5.779393
5u0w	4.24	-0.6712501
5mys	4.3	15.462384
5jiy	6.27	18.23893
5wbq	5.83	7.349603
5eps	4.42	3.5197973
6ayh	5.57	0.67710197
6fdu	3.69	3.5804472
5l6o	8.22	7.185847
5lle	10.22	8.831108
6fob	7.63	-2.0634928
5jnn	5.35	3.497655
5fnc	4.11	8.8039665
5xg4	5.15	14.578126
5qai	3.82	5.3685265
5xmx	7.24	5.2660837
6g3v	6.04	5.156064
5aqh	2.46	7.541761
6eo9	6.8	17.886925
5a8y	9.77	9.536127
6m9d	7.35	10.959185
6gjm	3.58	4.0134563
6mxe	4.26	3.9934907
5l4j	4.28	6.8186436
6ggv	7.54	8.114615
5ggn	3.66	1.521109
5zwf	8.74	7.2305593
6euz	4.18	13.766464
6bkx	6.39	7.5493374
5tef	5.4	6.4035645
5f4u	7.02	13.011265
4yk0	3.74	5.950013
5vqv	6.4	6.026552
5yyb	6.56	3.7257378
5lz7	6.28	6.392965
5tzf	5.8	5.3862047
5qaz	3.4	4.338726
6bnl	6.96	7.5584784
5ovr	4.57	22.155647
5hcl	2.22	3.885897
5v9p	6.14	13.208395
6h34	9.3	11.435833
5hey	5.66	3.2630079
5f3z	4.54	5.3138123
5ioy	5.22	6.3836355
6f3b	6.56	8.088507
5yu9	6.74	0.5166199
5uv1	5.62	3.425743
6b16	7.49	8.783419
5fh8	6.77	7.6930785
5enh	3.72	3.8133187
5mpz	4.07	3.2939267
6hvi	6.42	9.715215
5fq9	6.48	6.005048
5l6i	4.35	14.981436
5mym	5.41	11.411135
6b5r	8.77	2.096878
6bij	6.05	0.0041778088
5kau	6.52	5.3253927
4odq	4.47	3.5352979
6f22	8.7	4.476886
5k0j	7.12	9.385293
5zla	4.3	3.9393363
5q1h	5.1	8.393639
5nz4	6.28	4.67422
5mkj	4.31	5.728509
5ulg	6.72	9.4629135
5yjm	7.68	10.045975
6grp	5.48	11.263401
6cfd	7.86	6.992409
5tzo	5.23	3.0376716
5d4a	5.85	4.58556
5mlw	5.03	7.3484335
5nrf	6.79	10.582155
5l8a	4.91	6.849243
4zy0	8.04	3.7136648
5j7g	7.24	7.156571
4xek	5.66	-4.1899996
5jf2	7.89	6.0634212
6h1h	6.17	11.673524
5gvp	6.78	6.532691
5u4e	6.35	5.9431067
6bu1	7.22	8.239818
5ou1	6.07	6.3172493
5qak	3.66	5.031684
5dxu	8.4	8.410578
6q3q	4.45	1.4286025
5d3p	5.13	4.8954525
5bpp	4.8	18.813095
5q14	7.68	9.582566
5mzg	6.86	7.122221
5vew	5.15	3.9805388
5vll	6.37	9.745681
5ul6	8.22	5.1061316
5joh	5.96	7.5810413
5k0x	8.36	5.2307796
5jv0	5.96	5.5579257
5qb3	4.31	4.831177
5ml8	8.1	8.81868
5i4v	8.52	8.992205
5vt1	4.3	7.6586857
5qa8	3.77	3.6175213
5qb2	4.15	5.260599
5ema	5.23	10.304152
5dh4	7.24	6.749876
5er4	2.76	5.242359
5c4l	5.64	5.483965
6fui	4.46	16.965628
5k0c	5.96	14.807072
6g15	5.37	12.288683
5aqg	4.51	7.0381155
4xk9	9.07	7.5892725
5wo4	10.0	11.743716
6eij	5.77	4.2296
4uc5	5.48	3.3798158
5vcv	6.82	13.41282
5ar0	6.14	7.6096163
5myx	8.16	17.653124
5svk	8.48	8.53183
5w88	4.52	7.2759657
4ui5	6.78	15.317564
6gjj	3.7	6.1907187
5di1	7.68	9.031412
6min	3.91	1.2129874
6g5j	6.7	5.0873017
5aa8	8.07	10.633362
5jha	5.9	12.825682
6gzm	8.26	7.20109
4r5w	7.13	5.182074
5k4z	6.15	7.701
5loh	5.04	9.098725
5ivc	5.92	10.386786
5wzu	7.0	10.264324
5a7i	5.26	7.148193
5j79	8.52	7.446112
6g97	8.38	10.26965
5ick	5.01	-2.645107
5ab1	5.42	14.947872
6cw4	2.82	12.888246
5cuu	4.37	3.7357612
4w9x	7.4	6.722875
5aei	8.96	-3.1557589
5exl	8.43	15.441467
4zt3	8.0	10.536092
6cq0	4.46	10.437178
5nvz	6.77	3.32646
5d3c	10.4	20.31344
5n31	5.79	10.08534
5chk	5.39	3.9070692
6b97	6.63	6.9896984
5vo6	9.05	7.7532616
5lso	5.85	11.166865
5w7u	8.05	9.184692
5vb9	5.89	9.144758
5f25	5.04	4.812509
5j32	5.08	2.3190324
5td7	5.77	7.3966093
6fmj	6.12	2.7124557
5uyu	9.51	8.509756
5w0i	8.85	4.1498737
5uey	8.29	6.2275534
5fb1	5.92	7.326342
6ehh	7.49	12.1585655
5f5b	3.95	8.919355
5hx8	10.0	8.209101
6dlx	3.32	2.6168623
5wxf	4.48	12.42502
5f2p	4.43	8.049841
6fut	4.7	7.156851
5vsc	6.29	8.267599
5er5	3.67	6.220211
5qae	3.62	2.5064838
5trj	5.92	6.1135178
4y24	6.66	5.45117
5eel	6.08	2.7734942
6ezi	5.31	4.513924
5f1u	6.4	12.13364
5vo1	8.15	4.380125
5u0z	6.19	6.1050506
5aqn	2.77	10.014248
6dh7	9.88	16.05569
5h85	4.7	3.8483887
5g60	6.52	4.642864
6elo	6.29	8.712294
6f4n	5.22	6.9975367
5u0e	5.11	2.023017
5fb0	5.47	4.036741
4znx	6.62	2.362139
5tqf	8.3	30.394253
6ayq	8.19	12.52368
5yyz	4.18	5.4009104
6ek3	6.48	7.48896
4yjl	5.96	6.1782627
5gjg	6.21	3.1478584
5m0m	8.22	4.765072
5zh3	4.67	6.525297
5cqt	6.91	6.19612
5e73	4.64	4.09109
5t18	9.3	9.408861
5i86	6.28	6.8810205
5lgt	6.51	3.600884
5odx	6.71	16.91182
5nib	7.72	6.5939875
5u2j	5.92	0.070329666
6g6w	9.7	11.595558
5nu1	9.0	7.784525
5kgx	4.8	1.682994
5k8o	5.96	1.2606444
5xzr	5.49	7.8197107
6cjy	7.64	8.202436
5u49	6.14	5.4749913
5toe	5.6	5.4824424
5mra	8.0	7.5643272
6boy	5.74	6.899269
5yfs	4.86	11.159224
5mnx	2.48	4.874526
5xgl	6.88	6.147887
5h09	5.88	9.664443
5ehv	3.08	-0.54404294
5q0n	8.06	7.933563
5d75	6.7	8.198654
5lt6	5.41	14.085948
5igm	7.38	12.399683
5ny3	7.47	4.895924
6cqt	9.64	11.290709
5mrb	6.33	6.170892
6bu3	6.55	11.31758
6f6u	4.8	3.6994867
6asu	5.21	7.570034
5ml2	7.89	8.02699
5x9o	5.3	3.0661902
5fng	2.96	2.044541
5tuq	6.35	8.01239
5v7i	7.18	4.50519
4uw1	7.72	6.541924
5n0e	8.44	8.1352
5fdz	5.17	6.454711
5eng	5.85	6.86246
6hm2	7.33	6.5175405
5vqx	6.32	8.515971
5nkd	7.59	11.352517
5h08	5.96	16.49185
5jr6	4.69	2.8118281
5sz2	8.7	4.9973755
5qcn	8.22	12.697531
5f74	5.12	2.6915505
6q6y	6.0	5.1720867
5e7r	7.6	6.5722675
5mtv	4.11	7.7345204
5vpm	8.8	5.071287
5xsu	6.74	15.960848
5twg	6.17	1.6607509
5k4i	8.51	6.0017576
5qag	3.7	5.20037
4z8d	5.22	7.673155
5lz8	6.01	4.45623
5ybi	3.49	17.278603
5t4b	9.38	9.440722
6c0r	7.51	5.044262
5v1y	8.15	4.184204
5aqj	2.68	2.9946158
5ee7	9.21	7.376033
5n1y	3.22	3.0115118
5iez	7.64	8.961704
5bns	7.02	10.071707
5fsn	5.77	8.1372
5mg2	7.77	6.302973
5i29	7.82	4.3522387
5kde	3.89	0.7321933
6apv	6.96	1.5039192
5zkb	8.7	5.784503
5ei2	7.34	9.126471
5nfa	5.25	-2.2524009
5tq3	8.66	10.569744
5vih	7.49	4.8136353
5iay	5.8	6.3025846
5qa4	3.77	4.7525034
6f6n	3.02	8.273346
5da3	7.1	9.552616
6gy1	6.3	7.118903
6gvz	6.4	4.238154
5fb7	7.89	4.792727
5ofw	2.8	4.180597
5wf7	4.01	9.831537
5i9z	8.05	5.9475327
6dj7	8.72	13.935215
5q1a	8.02	6.522631
5z7b	4.89	3.6662464
5g42	2.3	4.297886
6chp	10.12	6.343733
4ybk	7.82	12.873504
5qcl	7.96	19.056145
6a6w	5.43	6.742762
5fky	8.33	4.3796997
5ih2	5.76	2.98743
5xmr	7.61	8.128113
5jhd	4.52	-0.8935032
5etk	5.82	9.740498
5vzu	5.57	-3.543516
5juz	5.52	7.4188533
5npc	4.0	3.8779442
5wac	7.42	9.996909
5fcz	4.2	-0.101943016
5oq5	7.7	8.842739
6ft9	6.96	9.467331
5oku	6.26	14.069841
6hm4	5.67	2.7848618
5fl1	8.49	3.6276813
6c98	4.1	4.665645
6dxg	4.85	5.281475
6g2n	7.14	5.66696
5klr	7.72	7.1319323
5y94	6.79	4.850196
6bl2	7.39	8.027216
6g0z	5.32	15.826245
6ft8	7.36	7.1948476
5cr7	3.1	3.2777066
6cze	4.03	13.022661
5n8e	5.33	4.3354135
6dh4	11.3	13.228676
5ltn	5.27	3.4937305
5x4o	4.06	1.3390715
5o1b	4.7	1.8373666
6hjj	5.77	6.18679
5t2p	5.72	4.3900213
4w9w	7.48	6.6761208
5hff	6.3	9.182739
5dts	3.55	5.4897356
5fah	6.15	27.940718
5uit	8.34	7.9063077
4zv1	5.24	9.245775
6fdt	4.3	-1.303021
6chm	3.7	3.4854188
5th4	2.85	4.3680935
6fo8	7.74	-0.10960674
5zms	5.23	7.7775283
5fqs	7.36	7.491415
5i2e	6.64	11.128844
5ets	5.91	7.9970436
5e0h	5.62	3.0387506
5h15	5.8	6.358321
5oje	5.21	11.142469
5uv2	4.4	1.7026497
6flg	7.52	6.1334143
6df2	7.24	4.9471703
5k0b	6.05	8.981488
4wn0	3.22	4.6025376
5emk	7.89	7.344488
6h3k	7.96	9.209398
5yjk	6.09	15.407605
5lpl	4.92	2.2801213
5kgn	9.03	10.402525
5yvx	5.89	4.98676
2n1g	5.64	3.9645443
5upf	8.6	9.637112
5id0	5.77	1.8103304
5ypo	7.1	8.428556
6fjm	6.24	6.58496
5u62	5.89	8.835302
5l72	6.8	6.8438377
5h5o	6.56	10.62767
4mul	6.21	16.239115
6dq5	5.19	9.570929
5mfr	4.3	1.5462787
5ime	8.34	7.5123777
5w6e	8.04	6.7385135
5qam	4.0	5.3805
4zjc	8.96	8.232725
6f4w	5.53	3.9650943
5u7k	8.15	11.462939
5t97	7.77	5.5123653
6f20	4.31	7.6793194
6eya	7.48	13.189522
5lgs	7.06	7.1708727
5mjb	8.52	8.237499
5t27	7.1	3.8673067
4xtm	4.57	6.2051253
5laz	8.4	5.8971934
5ye8	3.0	4.9685664
5dpx	4.46	9.056496
5jg1	8.72	13.983974
6d50	5.05	2.9095168
6eln	6.05	11.3689375
5edb	7.0	7.2006354
5ovc	5.96	0.2900746
5k4l	7.3	21.158949
5o1s	3.65	1.3425186
5j7b	8.3	9.2514305
4ze6	2.48	4.7024136
5vzy	8.49	4.360722
5ukk	6.21	7.3346767
5j8x	8.8	9.162589
5a3x	6.1	6.1401334
5ijp	7.15	7.6276417
5sy3	4.37	8.567406
5koq	9.24	9.518469
5h19	6.49	11.498165
5hx6	8.0	8.204527
5muc	6.04	15.439283
6b2q	8.05	7.3922114
5svy	6.13	9.40159
4odl	6.95	6.1817856
5ugg	6.42	9.2695875
5ufr	8.7	11.033421
5mgg	3.3	4.910489
5db0	7.43	6.835357
5vlh	6.8	10.163204
5csd	7.89	3.7407894
5mw3	6.62	6.5980825
5vqt	5.74	9.290069
6djc	6.63	3.9161925
4zj8	9.26	7.7867556
5eqp	5.4	4.247754
5v42	6.62	10.362135
5nf6	7.46	5.508684
5jrq	6.77	9.957589
5lne	4.76	1.8550465
5m6f	6.66	1.4678162
4wnm	7.59	5.424355
6e86	5.09	9.268915
5b5g	5.25	6.584759
5zt1	4.67	26.225388
6exi	5.05	8.305987
5nwb	7.8	10.810194
5mny	1.31	8.771932
5xo2	4.03	0.49957794
6csp	8.52	5.72779
5w5u	7.19	7.6585064
5g61	6.4	2.561624
5n49	6.33	9.089021
6bhh	3.76	13.331844
6f9g	5.7	4.7481728
6fa2	6.66	15.610645
6g4n	5.64	10.144566
6fr2	7.92	4.0423613
5g5z	5.66	9.192846
5zo7	9.0	15.021413
6bgx	6.33	7.325912
5nxq	6.49	-4.5695024
5oh9	3.86	-3.2397997
5ukj	7.16	12.776055
5v3x	6.59	18.747196
5m7u	8.1	5.5735626
5fnf	3.15	6.031904
5vds	3.3	5.0072746
5ufs	8.49	6.181264
5gjf	6.59	8.576834
6ej4	6.8	4.512289
6apz	6.82	5.817841
5jhb	6.06	9.526916
5zwi	8.64	5.0664177
5etl	4.64	7.861721
5ur6	7.06	6.094579
5ful	4.74	6.048209
6e9w	6.55	12.514299
5uoo	8.85	5.9328527
5n87	9.25	10.4498825
6esn	8.05	7.7295966
5kr2	8.48	1.3456192
5aip	2.82	4.7678227
4yh3	4.59	5.158017
5sve	5.74	5.9332833
5edl	8.35	7.4952145
5may	6.48	8.646363
6fzu	3.67	3.7639983
5mav	5.48	4.077359
6d5e	6.85	8.746463
5anv	9.3	7.4351826
6htt	6.66	6.632268
5my8	7.14	9.447114
6dnp	5.18	6.9787445
5ndd	6.46	8.300858
5wbz	6.41	4.95562
5w6t	7.57	4.451516
4j59	5.85	4.6637383
5e80	8.3	9.220816
4mue	6.7	6.8649287
4qmq	6.59	9.102314
5dh3	7.42	11.291441
5jzi	4.8	4.1243234
5f32	4.94	8.616042
5wg9	5.59	6.1290226
6fyv	7.96	7.955564
6apw	6.17	22.585875
5sz9	4.42	12.337162
6b27	5.03	3.587953
6b1o	8.51	8.906483
6cdc	5.6	5.9723897
6dne	7.48	2.7669637
6cn6	8.3	5.7206116
6c7x	7.19	8.197234
5fdp	6.51	10.208918
6htz	6.74	5.807345
5nwg	6.18	11.15305
6msy	7.0	2.4610229
5yve	6.48	6.4696846
5huy	5.03	1.175187
5iee	4.94	3.4839897
6hvj	7.55	9.610262
5hdu	9.0	9.541588
5z68	5.89	30.94334
5l6h	6.62	7.5908
5l26	5.35	8.517986
5svi	5.17	9.140137
5n9n	9.39	6.9858017
5qaw	3.4	5.0683823
4yyt	6.38	7.198391
5cxi	6.55	9.361432
5nt0	6.55	19.547192
5z9e	3.48	7.36074
5kyk	5.8	8.39754
5ye7	5.46	8.747968
5vfm	3.82	1.7818677
5q0z	5.85	9.61599
5c1x	5.75	19.101927
2mwy	6.82	12.599667
5naw	7.3	8.017742
5evd	5.0	4.47278
6mjf	5.16	5.4117775
5vo2	6.81	4.7596407
6hti	7.01	6.883102
5ux4	7.05	7.537012
5gu4	5.47	8.491921
6b3e	6.99	8.636827
5g1c	6.85	2.323805
5v35	6.96	5.0113077
5lkr	5.48	6.80571
5kpl	6.29	4.630882
6cd9	4.42	3.578321
6c5t	6.97	10.719727
6bl1	6.96	5.795828
5oul	3.3	5.2521105
6bgu	6.28	9.807594
2n27	6.55	4.527243
5om9	4.25	2.4004622
5yc3	4.85	9.776206
5j5x	11.02	8.862185
6gfz	5.51	3.3667908
6dil	8.12	7.3412313
5orr	3.77	5.231646
5vt4	4.35	-0.2747363
6csq	6.39	6.3916883
6bfn	8.03	6.7478952
6euw	7.77	10.19696
5ka3	4.59	3.4004688
5m5q	7.05	9.777422
5gsw	5.94	7.7291613
5w4s	4.03	8.481716
6e8m	6.28	7.741522
5bqg	4.76	4.5868225
5ji6	7.96	5.710577
5jsm	6.59	21.553566
5l98	3.31	4.456398
5im3	5.82	2.5594797
5t4f	8.0	6.3386083
5wtt	6.6	1.0338875
6euv	8.62	4.3465705
5aaa	9.42	12.58452
6gih	4.36	6.675914
5gs9	5.26	3.3916173
5j6a	7.77	7.8401427
5du4	5.25	6.5000887
6mvu	2.89	4.677286
5kr1	9.49	10.2014065
6gl8	8.61	9.86138
3egk	4.66	10.186172
5q0v	7.69	6.6224174
5y5n	5.76	14.086943
6fmk	4.67	4.5617814
5uwk	8.64	18.121387
5duw	3.29	-0.3691476
5h1t	3.8	6.662999
4j5d	5.96	5.9067497
5lc0	6.7	7.9908533
5ia5	7.6	3.385038
5myl	5.0	12.721125
5wg7	4.7	9.986284
6f1j	4.62	2.0798187
6g9j	8.39	8.787472
5yp5	4.6	7.0862484
5k5n	8.05	6.7608085
5a0a	7.7	8.179752
5hpm	7.13	6.0914283
2n0w	6.15	5.235263
5tpg	7.85	6.459677
5dxt	9.7	9.296485
5msb	7.46	8.224645
5eb2	1.11	1.8518996
5eq1	4.68	5.154648
5enf	3.57	3.659425
5j9f	7.23	9.0980015
5ef8	8.85	5.2415743
4zyq	8.01	5.127734
6dvo	7.22	7.4201283
5y80	8.79	5.882088
5zo8	8.2	12.718231
5eg4	7.68	6.0582886
5itd	6.58	10.413612
4yec	7.6	12.578232
5ehe	8.32	9.092858
5ew9	11.0	8.6592865
5ivn	8.85	18.152435
5ork	3.63	5.3325143
6baw	5.38	11.257102
6cco	7.29	11.094921
5llm	5.35	13.922419
6mj7	2.82	4.133767
5ia4	7.28	8.640086
4zsl	5.0	5.0529146
6bsk	6.92	7.021262
5flo	3.15	5.658821
5ul1	6.64	10.071971
5tex	6.4	7.1781063
5km3	4.6	4.7447276
5fe6	2.16	2.8669848
5k0f	6.07	10.139826
5orz	3.36	6.7096186
6gzd	8.01	7.7268314
5ia3	7.34	7.425168
5v8h	4.11	10.663806
5pzm	5.96	13.348461
5hz6	7.8	5.639536
6bnk	6.99	7.312065
6b41	8.48	6.31546
5lmk	7.43	12.793398
5dqf	3.6	4.6179943
5h9q	4.42	1.3141717
5fao	7.96	11.353155
5t54	9.06	5.419875
5ufo	7.43	8.842735
5kdf	3.27	2.8909216
5hls	7.41	4.242637
5ur1	8.97	8.547613
5vrp	8.89	5.1033516
5jgd	7.96	10.742435
5l01	7.48	-0.85870504
6fby	5.03	4.829641
5kzq	8.28	7.38719
5nkb	9.12	10.777533
5vjn	5.06	2.9168904
5yco	4.59	5.805147
5u2f	6.71	8.459091
5w5s	7.77	2.9230695
4z7o	5.04	8.662852
6eab	6.37	5.342727
5o91	6.46	3.6085505
5web	8.0	6.125375
4zcs	4.33	4.8706
5i0b	5.06	6.3803554
5i2z	7.14	16.278969
6c28	4.17	6.076419
5nxi	6.66	9.02157
5tb6	5.82	3.3051744
5yc1	4.34	7.4061165
5u5k	4.02	5.307786
6f9u	5.13	6.2706857
6ce2	6.3	-1.7096982
6cbh	6.29	8.293289
5j18	9.15	5.3624754
5dx3	7.41	-0.47239876
6ma4	7.35	6.0172415
5i25	3.49	5.2982445
5cs6	3.2	5.6802893
6hqy	6.44	3.5217624
5ho7	4.77	7.3482347
5h9r	6.08	0.32969314
5ntt	5.75	8.639107
5y6k	6.07	2.6670976
5q0i	4.25	5.4006886
5a5d	8.0	-1.2869611
5dtk	4.3	6.2131824
6gxw	3.36	3.3694072
5d3s	5.89	5.7619305
6b1e	7.47	1.3785
6fh6	3.0	2.094615
6c7e	8.55	8.803164
5fqr	7.59	6.3408766
6f6r	8.25	11.981602
5elv	6.8	2.1559498
5he7	8.3	4.432418
5wg4	7.0	7.81096
5his	4.71	6.484021
5zmq	4.74	4.0222836
5i83	5.39	4.714964
6hx5	5.66	3.9408286
4z0u	5.7	3.803081
5oq6	7.56	5.7220783
4pl6	3.1	3.0047832
6afg	4.86	-1.639461
5dtm	4.3	7.3878365
4qms	5.13	5.0362034
5lax	5.4	-1.0193917
6f34	4.94	5.202634
5m25	8.19	6.811912
5zc5	7.06	14.506386
5tco	8.19	6.538282
6axq	4.0	2.264525
5jq7	4.8	7.6209817
5mnr	5.46	6.233342
5nho	9.52	7.976549
5svx	6.19	5.7924557
5ts0	7.8	5.629191
4r6e	7.78	15.2244
5twl	7.98	7.084314
6dgt	7.38	10.741075
6bh0	6.66	7.461453
5u5h	5.89	9.883532
5a3n	7.72	5.6631203
5a1f	4.61	4.0768447
5w0f	7.8	4.0731883
5dtw	5.46	9.556115
5qa9	3.64	3.9931734
6axl	7.11	1.1686658
6mv3	3.33	8.584478
5vp9	8.99	5.458378
5ix1	6.31	5.559141
5n4t	5.97	10.183296
5wzv	6.68	10.170263
4zy1	8.14	4.1312723
6afi	6.2	1.8442416
6ckc	8.22	6.2335663
5h6v	6.68	5.8664207
6h33	9.22	10.546828
5ewj	6.89	6.5336776
5ku3	4.89	6.2842607
5kab	4.68	7.020416
5hyq	6.82	11.268182
6bh3	4.92	5.1021185
5f5z	7.07	8.257324
5xij	7.3	7.2307043
6g22	7.56	3.8182166
6ej3	5.93	6.934873
4zam	7.96	19.362514
5zaj	7.38	14.010474
5i1q	7.92	3.3545077
5jpt	4.6	11.433537
4yx4	5.97	11.929241
5dp5	4.73	13.871716
5jt2	7.47	17.906689
6dh6	9.93	13.1770735
6gbx	7.7	7.8616405
5glu	4.02	0.25197232
5lsh	3.39	3.773533
5yto	4.48	6.7650976
6f2n	6.7	9.2066555
5owf	5.8	0.20164561
5mkr	4.77	5.2117457
6es0	5.65	12.31653
5kbq	7.0	7.7673883
6g0q	4.61	3.6986756
5yvt	3.96	3.5977776
6br3	8.72	8.927488
5x4m	2.92	-0.1384778
5ef7	9.0	5.2514896
6asz	4.72	1.0592705
5mql	5.85	2.785747
5wic	4.64	7.752636
6fgq	7.85	14.637907
6f05	4.47	6.329314
5jlz	5.82	-1.1374825
5dg6	5.07	0.72476345
5a3t	8.4	6.0257416
5uov	10.6	17.5453
5lny	7.38	7.550739
5gtr	7.17	-3.67357
6h7l	8.97	6.794419
5g3m	5.66	4.5773506
6ee2	6.71	4.1822944
5cgv	6.47	13.400391
5jnl	6.57	4.0673466
5gty	7.72	9.163631
6fni	8.22	9.658991
5wa8	6.23	5.605816
5os2	2.74	2.3637195
6chh	5.57	11.242604
6h38	8.11	8.414283
5w5j	5.82	7.940928
5d1n	5.57	5.2698393
5z95	6.55	3.8192086
5ads	5.67	5.798414
5dp9	6.08	16.000227
6e4w	6.7	3.0803063
5t8q	4.16	1.5348468
5m9w	2.24	4.6535783
6dj2	8.12	12.138214
5wzr	7.29	2.1921165
5vcz	6.35	8.411478
5g3n	7.92	8.593901
6g4z	9.77	5.8609667
5vd1	6.0	8.47846
5wzw	5.91	14.0434265
6an1	5.35	6.539261
5qb0	3.8	3.5480375
6dcy	5.46	4.626189
6fnf	7.89	15.453442
5x27	9.4	7.1284003
6g47	2.18	-0.880598
6aud	6.22	8.476984
5yea	8.3	12.743358
5ygf	6.21	2.9124343
5etm	5.41	5.4747925
6g85	5.21	8.868281
5a3w	5.82	8.887826
5nkn	9.92	13.178802
5d45	6.92	6.0681314
5z7j	6.6	3.7294226
5fyq	5.89	11.086491
6q73	6.9	7.23003
6g33	8.15	6.2651296
5f20	7.52	12.05729
5vnd	6.49	10.224352
5hvt	7.26	4.904958
5kzi	10.0	11.940052
5w73	6.3	10.921427
5toz	9.46	4.764012
5nya	6.38	8.313944
5hmy	6.3	9.266146
5lub	6.15	1.4172511
5k32	8.8	7.5035925
5o4s	5.47	5.6815367
4y5i	3.52	-6.545496
5fat	6.96	11.518098
5tfx	7.22	10.776356
5hmk	7.4	6.0067773
6gjy	3.0	7.5621843
5hln	11.52	7.6634364
5fso	6.09	1.4024911
5e2k	8.03	6.7323775
6afj	6.28	6.91485
6gnm	4.26	6.372275
5y8c	6.8	5.6755238
5aqt	3.51	3.793806
5icy	5.06	-2.2111535
5w0e	9.03	6.3838305
5u2e	6.56	5.287569
5db1	7.66	5.471817
6b67	5.05	3.430141
5ufi	8.4	8.412606
6fu4	6.19	13.46995
5e3g	4.3	5.3368874
6hrq	7.09	11.317497
4ui6	7.06	10.302522
6css	7.6	5.355959
5tt3	6.71	8.779189
5nin	7.12	10.006396
5ov9	5.66	4.813984
5tol	7.48	7.5804024
5nwk	6.57	2.9006498
5oh4	4.55	1.0503839
5t19	4.49	7.848198
4v0i	6.33	5.9467115
5edd	5.24	4.019164
5llp	9.24	9.809016
6biv	6.52	0.56460667
5ows	8.0	12.750779
5j31	6.51	2.7416334
5f04	4.0	28.85761
5ug9	8.1	8.922841
6b7b	2.89	3.2143593
4ux9	5.1	3.704216
5gsa	7.09	17.100847
5ut6	4.24	10.2787285
5ogk	5.11	8.306327
5dhq	5.7	6.5422077
6cyc	7.85	13.034141
6bu0	5.96	6.905411
6cmj	8.3	11.216377
5ivj	7.34	9.473443
5f4p	7.33	7.349283
6g34	8.24	5.535325
5ttg	7.34	2.2433677
5edu	8.66	4.3395557
5i13	5.08	8.860267
5o07	7.47	7.581401
5f1l	7.68	7.070406
5wlv	8.52	6.009165
6fel	6.4	2.326617
6er3	3.24	-1.835182
4y4g	2.0	4.5370083
5jzs	3.27	5.98153
5k13	8.74	11.11948
5ytu	4.92	5.143105
5dw2	5.84	5.4499187
5mk3	4.05	3.7347856
5tur	6.05	6.6939406
5vqe	1.49	2.9433806
5f02	7.44	3.2164016
5tzz	7.85	11.636189
5qaa	3.91	4.917608
5cu4	6.49	7.0827966
6eiz	6.22	12.22469
4zfi	6.3	4.876004
5uch	6.01	12.869223
5aqk	3.65	7.877981
6mim	5.7	1.8467319
5nw7	5.77	7.374819
6e4a	7.36	5.784437
5u6j	7.64	23.398815
5w44	6.44	6.773143
5nqe	6.15	8.799655
4yk6	5.7	5.1894455
4muf	6.34	10.695267
6h7n	8.46	6.293132
6ge7	6.06	11.00352
4yhz	7.96	5.0401154
6b8u	9.7	6.912973
6bhe	4.62	-5.466104
5bqi	9.05	4.9711547
6fi1	2.15	5.083765
5llg	11.13	10.079028
5a9u	10.1	10.6591015
6dh0	10.59	12.776457
5jap	6.64	6.32712
5h5q	5.74	6.657736
4und	8.96	17.535656
6bvb	6.71	4.109581
5ke0	9.7	8.352214
5hn0	3.7	8.092521
5vb7	6.72	7.6314487
4wcf	4.28	5.300653
4y3y	2.35	5.307474
5jhk	4.64	0.7129952
6g4y	8.82	5.487913
5uiu	9.7	4.070133
6gnr	5.44	3.8485174
6fod	8.15	4.7942133
5y1u	5.12	3.0042958
5i0l	7.74	14.767738
6e2m	5.66	12.3479595
5qik	7.66	6.219068
6h8s	4.42	7.2117305
5sxm	8.54	2.1222277
5nme	7.09	-0.5786767
5w5o	8.1	6.93695
6ezg	7.69	9.502708
6bbv	6.1	8.826873
6g35	7.76	6.841512
5hd0	8.4	9.074362
6b2c	7.03	8.388256
6d1m	8.2	7.230048
5ksx	5.43	12.271486
5m4i	7.89	9.655874
5fnq	3.0	3.130825
6hke	7.68	5.3634853
5f61	7.46	3.9907124
4u68	4.31	-3.5209765
6er4	2.77	2.385874
5y0x	5.11	6.465895
5eud	6.82	8.495235
6cwh	7.54	4.0185857
5usf	9.16	12.109477
5j5t	6.96	12.560954
5jq5	5.63	3.4202955
4z0f	5.77	7.8455396
5yft	5.0	11.299288
5z89	6.71	2.860012
6g91	5.49	3.1247773
6hu2	5.9	4.5786567
5ou3	6.21	10.156364
5jq8	5.7	8.846462
5ya5	6.72	10.57155
5izj	11.52	12.316936
5he1	6.55	3.6560805
5ldp	4.17	13.455486
5wxp	3.35	11.93034
5ih6	5.6	7.5179815
5mnc	1.31	5.3299265
5fsy	5.89	15.360222
6c7b	5.82	6.0835385
5i88	6.6	3.0283499
5ofx	3.96	4.3907347
5ey8	6.31	16.87849
6ax1	9.42	4.4051228
5j9z	7.8	7.9339404
5fsx	2.72	11.173111
6g6z	6.66	7.895294
6ej2	7.8	5.628908
5w1e	5.24	3.2989187
5ewa	4.82	7.4101663
5ot9	4.07	2.8352811
5uy8	8.3	10.422404
5nps	5.89	2.694786
5dtq	3.86	18.362133
5uzj	6.78	5.7925935
6b7h	9.03	5.1733885
5drc	5.98	10.689833
6b5a	7.94	17.157745
5m44	7.4	10.509256
6hlz	7.33	6.0117025
5myo	10.53	5.826296
5n93	8.66	10.161187
4zt2	8.0	11.646
5mrm	5.03	5.052351
5eb3	1.45	3.5377865
5iql	4.56	4.3316374
6frf	7.4	3.3541431
5vsb	5.12	19.020882
5i58	6.92	9.748518
5aab	9.06	13.315747
5g2n	7.03	18.512625
5hz5	7.07	8.725973
6gon	5.67	8.853747
5laq	9.2	11.3265705
4k1e	8.44	7.5011024
5y6d	7.26	3.1992018
5l8y	6.4	21.125721
5jjr	7.8	8.861736
5mwh	5.74	5.5751314
5nk7	6.33	11.135502
5c7n	6.57	5.779454
5lj1	4.5	3.2444263
5o4y	8.15	3.9897895
6b7f	3.87	6.3030767
6glb	6.89	8.6774435
2n14	5.33	7.599159
5vlk	5.26	5.003705
5y5t	6.68	7.1292048
5zk3	8.74	6.483871
5dnu	4.11	9.802942
6db4	7.31	7.61401
5ufp	7.37	7.6438713
5thi	3.61	4.055581
5y8w	6.64	3.089799
5lmb	7.8	6.9233522
5a6a	7.22	3.753427
5yij	3.42	10.214643
5xyz	8.1	5.1767726
5igl	7.37	6.8544836
5tp0	5.44	4.5578704
5dex	7.65	10.45536
5vee	6.11	5.0602984
5etf	3.79	4.742588
6f8g	4.18	-0.18041313
6g2a	3.79	8.666449
5nq5	5.0	4.299947
5w14	7.34	10.851016
6fug	4.3	7.082614
5usq	7.0	14.27533
4ui4	7.35	19.377295
5vwk	5.48	5.5742188
6dqa	6.44	5.4278336
5l4e	4.61	12.247278
5doh	7.49	7.7509522
5tzy	8.7	16.721106
6e4f	9.07	10.752398
5j74	8.72	6.450638
6acb	9.41	10.476904
5kks	8.7	13.844366
5t2b	8.3	7.6352496
5etn	5.37	12.217674
5td2	8.66	7.344507
5yqn	4.03	8.6386795
5one	7.28	4.40872
5eqq	8.17	8.078327
5kap	4.23	4.003422
5b25	10.24	6.819309
5n69	6.54	7.293132
5umx	5.96	14.390371
5kj0	6.89	3.306249
5o4f	6.68	2.557274
6cjw	5.74	7.127273
5n8j	5.54	1.3377461
6dcz	7.17	6.511309
6evr	8.06	7.3330965
4xwk	4.63	6.336296
5wfz	8.0	7.249422
5nzo	2.24	4.7571373
5fl0	6.46	3.858159
6ep4	5.35	3.573106
5huw	6.23	4.5911503
6dif	10.72	8.576379
5f94	8.47	8.382397
5u0f	5.47	2.0614476
5unp	10.02	9.8725815
5d29	7.01	7.851732
5nka	5.46	11.578231
5gnk	8.28	7.9419556
6dh3	11.3	12.47773
5mih	4.19	4.1958647
5u6d	8.59	4.6257052
5hu1	8.66	9.256277
5ftg	6.15	7.7372828
5twh	6.55	2.185069
5uir	7.14	6.8882194
5vm0	8.8	12.251347
5fsl	4.62	5.606484
6g1v	7.23	12.979191
5bnm	4.82	8.5386305
5el9	7.64	7.4326487
6bmx	4.72	12.195553
5nee	10.7	10.636257
5i9y	8.55	11.574086
5l2s	7.08	9.406006
5th7	5.16	5.888056
6emu	5.03	4.4323535
4ysi	5.7	0.572904
4uff	7.96	17.051933
6g46	3.73	9.671692
5qim	11.22	9.639261
5kq5	8.05	7.571451
6ds0	8.66	7.2383285
6bm5	5.84	8.203487
5fqt	6.8	5.024328
5n0d	8.48	6.516411
5adt	5.65	9.280419
4zx8	7.1	4.0692415
5kz0	7.66	13.630503
6g1w	8.14	20.443829
5cj6	8.69	6.4854326
6f8t	5.15	6.036624
5xpn	6.99	7.202077
5sy2	4.96	3.9712596
6g92	4.12	5.221884
5yjf	5.74	6.668676
5he2	6.89	2.4196353
5mk9	4.42	2.1227202
5emb	5.2	4.6164703
5xo7	6.36	5.543934
6ela	7.59	16.844488
5xag	5.46	11.662001
5ant	6.36	8.361899
5d7x	4.82	3.816617
4x2i	6.46	5.726596
4zcw	7.37	8.880804
5dry	7.7	14.159807
5nz2	5.03	5.0520697
5jzb	3.39	4.2152357
5qa5	3.52	3.5346937
6dkg	8.59	6.9282856
5wbf	3.81	1.8108877
5kkr	6.92	12.597411
5xyx	4.84	6.5305147
5nk3	7.42	7.692012
4uuh	7.77	6.3604784
6f55	4.16	3.996654
5wlo	10.82	10.829986
5u0g	4.58	-0.18143618
5a6k	5.95	1.8657812
5enj	2.3	4.7078495
5f3g	6.9	13.53136
5tkk	8.28	15.011118
5vqz	6.39	7.218668
5eek	9.1	11.360396
5ktu	6.21	4.5373955
5qar	3.77	1.4993374
5acb	6.8	5.1959243
5ofu	4.2	7.1596804
5jyo	8.52	11.529619
6cck	7.43	8.877647
5gvm	6.73	5.312071
5km2	4.41	4.506752
6eqm	7.96	8.436232
5o3q	5.68	10.785482
5hda	5.13	1.9104245
5wgp	5.62	9.03763
5j27	6.74	15.251543
5mte	6.78	0.3068111
5o9p	5.09	2.6215212
5n34	4.63	9.300218
5a3q	8.6	13.397039
5d0r	6.37	6.9045544
6bhv	5.23	7.829385
5ta4	7.62	2.6065028
5tl9	9.0	8.808167
5yia	5.52	2.5337164
5nvx	7.05	4.0545373
5n7v	8.77	8.502114
5epn	8.66	8.338961
5xof	4.01	0.2099542
5if6	7.23	13.510897
6gjr	3.74	5.6170487
5l96	3.3	5.1165166
5tpx	6.55	10.77985
6fil	5.85	7.384225
5dht	6.0	6.7678213
5evb	5.0	7.356859
5t36	7.37	2.4168735
5d25	6.3	4.0741863
6b96	7.84	8.59672
5tbe	8.97	11.27825
5q1i	6.24	6.411662
5mod	3.52	6.120005
6bh8	5.12	8.17798
5a4q	5.54	5.359772
5ni8	7.7	11.545363
6azl	4.93	3.5374281
6czv	6.64	9.437142
5b5o	5.72	10.010545
6e83	4.54	6.4827895
5myk	9.0	5.535949
5o5f	4.3	6.3871098
5epk	5.74	12.3717785
5wp5	5.34	7.419334
5jy0	5.55	2.9762373
6fu5	7.5	9.595662
5q0p	7.41	5.974368
5z99	6.88	2.4038157
6cn5	7.7	4.9834995
6g93	7.96	8.717691
5w8i	6.82	6.0995474
5sxk	4.7	3.274673
5yjy	6.94	5.7861123
5u4c	6.0	7.2094
6ey7	4.3	4.8076315
5uig	7.95	12.008213
6aak	9.15	4.19221
6h7k	9.31	7.740803
5jss	6.45	6.1687975
6g3o	9.24	14.155457
5c87	3.7	5.729458
4qmy	8.4	7.3331246
5tg5	4.01	6.584116
5h21	5.19	4.300988
5kx8	7.42	5.948104
5u0y	6.08	8.981993
6evq	2.0	5.569621
5eue	6.77	7.4411144
5u7i	7.18	12.231102
6eil	5.55	8.75915
5hm0	6.36	5.692621
5vcx	5.55	5.7788296
6g1u	5.61	3.6985884
5l17	9.3	0.31233907
6bw2	7.68	9.667856
5qax	3.8	3.2160861
2n9x	6.4	-7.377824
5eob	9.62	11.217054
5moo	1.31	3.7407317
4zx3	7.19	5.8289137
5uuu	7.74	11.0021
5v8j	5.57	10.696548
6ayn	5.04	8.633509
5hjb	5.68	0.49348402
5ti6	4.68	8.151434
5hvy	7.76	13.003479
5uwj	5.7	-4.2644367
5hg7	8.4	5.6059146
5f37	5.77	6.2352195
5zz2	8.85	13.068483
5aa9	8.19	7.5265474
5mwg	5.77	10.288072
5orx	3.51	3.2349434
5ty1	5.21	-0.24498278
6cz4	7.12	15.30604
5sz6	7.0	6.876363
5kjk	7.92	7.3432384
5tbm	7.31	7.6282873
5izu	7.27	7.1368837
6g8m	5.38	8.486152
6bbx	6.67	3.6173549
6bfa	9.0	5.859906
5ipc	4.89	4.460185
5fbo	9.51	7.167335
5jmx	5.09	6.432322
6b5o	8.33	-3.1468706
5cu2	4.24	4.127237
5g46	2.6	7.4914374
6fi5	5.52	1.0218004
6cwi	7.54	-1.7527615
5fp0	7.77	6.3356414
5x26	8.3	7.0733004
5h5r	6.21	-0.7519996
5tku	9.8	8.642627
6equ	6.38	10.284912
6do4	7.68	-2.2543511
5mes	6.47	11.656455
5nr8	6.76	9.259326
5xpl	7.7	2.2279654
4r06	6.29	5.289295
5t8p	5.89	3.9090986
6f3g	7.16	6.358901
5ne3	7.84	7.389406
5uiq	4.26	4.4320936
5yy4	6.43	2.9943447
6czi	6.25	7.6140637
5jur	8.52	7.8145795
5wii	4.49	7.1284103
5hi7	7.85	13.384535
5vc3	7.11	10.066506
6h7y	9.46	18.623339
6cf6	5.24	2.824593
5sz5	7.7	10.644714
6dzq	7.37	6.296012
5v1b	7.47	7.765276
5ewz	6.34	-3.6891923
5twx	7.52	8.646757
5w3i	5.8	5.177897
6exs	3.44	5.5964317
4py2	6.57	8.387484
5t1m	5.82	3.635559
5g57	8.4	15.029156
5anw	8.52	5.193247
6eed	6.09	8.668377
5vwi	4.84	5.6078835
5xs2	8.3	5.6610003
5wle	5.72	3.0530605
5e28	7.91	5.3249855
5ncy	9.4	8.313787
5wip	4.71	17.565771
5h1v	4.0	6.4242477
5tq5	7.23	12.609133
6bir	7.52	-3.5264435
4yh4	4.59	5.6256003
6di0	5.22	6.2570124
5tqs	5.86	6.5115213
5jfp	9.32	13.047892
5v40	5.8	25.50401
5iyy	4.77	1.9815829
5i9i	7.3	5.476048
6c0n	8.37	7.0424433
5y97	3.6	3.525261
5lli	7.05	7.2854576
6eqx	10.47	6.9177837
5m4u	4.89	9.284985
5jv2	4.0	7.866553
5g5v	6.7	7.5450716
5hu9	7.62	8.575125
5kva	5.14	22.948557
5zzw	5.51	2.7290506
5m7t	5.41	2.0815022
6ffn	8.22	5.7454877
5e8z	5.91	8.984673
5usy	7.51	9.67161
5vb5	6.46	4.987562
5a0b	8.3	7.6801167
5lwe	9.96	7.861525
6aam	8.32	2.991921
5fpi	4.14	7.9563904
6m8y	6.38	20.119347
6dqb	6.49	10.68667
5u9i	7.31	4.7406197
5j0d	6.87	4.0302176
5l8t	3.55	4.8914847
5adq	5.7	7.746777
5cst	6.96	7.727717
5nx2	8.49	4.95243
5x4p	5.03	2.832368
5neb	7.77	4.8475122
5v0n	7.17	10.253798
5u14	5.34	10.249033
6ced	5.82	4.40745
5kat	4.1	4.4475484
5t6f	5.8	13.655877
5ygd	7.27	0.65596163
5t2y	5.66	13.905449
5y62	1.74	3.20541
5he0	6.82	2.776993
5j75	6.82	7.44268
5uvc	8.21	7.194101
6b5m	12.0	-2.9078708
6b5q	8.24	2.5238304
5y2f	5.15	4.9812818
5lyy	4.85	3.9430795
6cqz	9.64	8.094532
5aan	4.15	12.352262
5a09	8.46	7.799018
4lqg	8.89	11.262482
5wej	4.82	6.7020407
5tqe	6.72	32.13134
5v3y	6.72	10.539749
5a3s	8.68	8.013493
5yba	4.77	3.2520523
5q17	5.25	12.968834
5sz3	8.6	6.378223
5orh	4.39	10.407561
5t8j	9.0	8.362559
5qil	11.52	15.148328
5x74	8.64	16.196453
5oqu	3.61	4.2829895
5vse	5.97	10.09609
5ivy	6.44	5.391242
6gi6	6.71	7.745223
4m7x	4.8	11.5611
5f3i	7.1	8.866029
5o22	8.0	3.2634473
5uac	8.3	11.057986
5lsx	5.92	9.619526
5xhz	6.49	0.92560196
6c4g	8.3	14.571253
5lgn	5.54	5.5913615
6at0	4.04	5.8466206
5llc	9.52	10.195523
6e9l	6.04	9.627133
5zz4	9.17	9.787884
[truncated: 2,359 more rows]
