# Supplementary material for: An electron-density point-cloud framework for robust protein-ligand interaction prediction
Source: Nat Commun. 2026 Jun 11;17:7424. doi: 10.1038/s41467-026-74196-5 (PMC13408660; doi:10.1038/s41467-026-74196-5)
Supplement: Supplementary file 5 — Source Data [file 41467_2026_74196_MOESM5_ESM.zip › Source Data_rev/figure4/g/distortion_with_csv/intra_ligand_rewire_0.50/test2013.csv]

key	true	pred
1ps3	2.28	0.46950543
3d4z	4.89	3.7110724
3ejr	8.57	5.0715303
3l7b	2.4	4.71038
3g2n	4.09	6.7339034
3ebp	5.91	12.583565
2w66	4.05	2.6436777
2wca	5.6	3.3284137
2vvn	7.3	2.2164207
1gpk	5.37	7.8556213
1h23	8.35	14.722012
1e66	9.89	12.991167
3gnw	9.1	6.9518843
3f3a	4.19	6.1300454
3f3c	6.02	5.1487007
3f3e	7.7	4.359893
2wbg	4.45	3.0558681
2j78	6.42	7.989189
2cet	8.02	5.1922207
3udh	2.85	-5.4964495
4djv	6.72	4.341622
4gid	10.77	41.01525
1r5y	6.46	10.883506
3ge7	8.7	12.516704
3e93	8.85	16.835747
1q8t	4.76	4.26474
1q8u	5.96	4.5647807
3ag9	8.05	13.214134
2v00	3.66	11.672182
3pww	7.32	13.26963
3uri	9.0	16.657997
2hb1	3.8	6.649556
2qbr	6.33	6.3116136
2qbp	8.4	11.881735
3fcq	2.77	5.16289
4tmn	10.17	8.508406
3pxf	4.43	5.237543
2xnb	6.83	8.815252
2fvd	8.52	12.7603
3ivg	4.3	22.688911
3coy	6.02	6.754465
3mss	4.66	5.912753
3k5v	6.3	10.272772
2v7a	8.3	9.747442
2brb	4.86	10.327202
3jvs	6.54	11.386421
1nvq	8.25	7.6718683
3acw	4.76	12.295897
2zcr	6.87	9.413789
2zcq	8.82	11.329288
1bcu	3.28	11.938175
1oyt	7.24	7.6844635
3utu	10.92	9.415255
3u9q	4.38	3.7176502
2yfe	6.63	9.562063
2p4y	9.0	9.040383
3uo4	6.52	11.735857
2wtv	8.74	13.718872
3myg	10.7	6.456015
3kgp	2.57	5.200734
1o5b	5.77	19.732952
1sqa	9.21	10.821646
3kwa	4.08	7.391464
2weg	6.5	9.175066
3dd0	9.0	11.129062
2xdl	3.1	9.955065
1yc1	6.17	10.822498
2yki	9.46	17.390068
1p1q	4.89	20.200207
3g2z	2.36	5.8178787
4de2	4.12	17.281229
4de1	5.96	17.137283
1vso	4.72	5.1341944
3gbb	6.9	3.7008948
3fv1	9.3	8.5598955
2y5h	5.79	7.1739035
2xbv	8.43	28.90685
1mq6	11.15	12.782534
1uto	2.27	4.6376677
3gy4	5.1	19.580162
1o3f	7.96	10.893358
2yge	5.06	8.98292
2iwx	6.68	12.105887
2vw5	8.52	0.9449439
2ymd	3.16	5.0687075
2xys	7.42	11.8640175
2x00	11.33	10.352019
3ozt	4.13	0.5692382
3oe5	6.88	6.4646225
3nw9	9.0	8.005128
3n7a	3.7	4.232907
3n86	5.64	10.9967
2xb8	7.59	8.262451
3ao4	2.07	7.814249
3zsx	3.28	4.833499
3zso	5.12	4.1844344
3ueu	5.24	7.9153605
3uex	6.92	4.692662
3lka	2.82	7.5462337
3ehy	5.85	8.294303
3dxg	2.4	2.602839
1w4o	5.22	3.052205
1u1b	7.8	7.1530924
1a30	4.3	7.7206483
1z95	7.12	9.79775
3b68	8.4	16.031439
3g0w	9.52	7.593522
