# Supplementary material for: An electron-density point-cloud framework for robust protein-ligand interaction prediction
Source: Nat Commun. 2026 Jun 11;17:7424. doi: 10.1038/s41467-026-74196-5 (PMC13408660; doi:10.1038/s41467-026-74196-5)
Supplement: Supplementary file 5 — Source Data [file 41467_2026_74196_MOESM5_ESM.zip › Source Data_rev/figure4/g/distortion_with_csv/intra_ligand_rewire_0.50/test2016.csv]

key	true	pred
4llx	2.89	4.279067
5c28	5.66	5.352307
3uuo	7.96	7.0521364
3ui7	9.0	9.304826
5c2h	11.09	9.476709
2v00	3.66	8.39673
3wz8	5.82	28.98384
3pww	7.32	16.673634
3prs	7.82	13.0301895
3uri	9.0	18.837008
4m0z	5.19	7.009759
4m0y	6.46	2.0367079
3qgy	7.8	11.89575
4qd6	8.64	11.818725
4rfm	10.05	8.756958
4cr9	4.1	14.75845
4cra	7.22	24.044556
4x6p	8.3	19.72846
4crc	8.72	26.55869
4ty7	9.52	10.195312
5aba	2.98	5.47674
5a7b	3.57	13.39938
4agn	3.97	6.235789
4agp	4.69	9.083555
4agq	5.01	9.90955
3bgz	6.26	6.986474
3jya	6.89	4.840458
2c3i	7.6	7.429184
4k18	8.96	9.483526
5dwr	11.22	13.463435
3mss	4.66	9.066428
3k5v	6.3	9.076578
3pyy	6.86	4.5243673
2v7a	8.3	6.43134
4twp	10.0	8.988146
3wtj	6.53	5.6447897
3zdg	7.1	2.8108602
3u8k	8.66	3.4238923
4qac	9.4	6.146134
3u8n	10.17	5.7516294
1a30	4.3	6.6418242
2qnq	6.11	11.533814
1g2k	7.96	17.082209
1eby	9.7	18.799183
3o9i	11.82	17.014194
4lzs	4.8	2.2148337
3u5j	5.61	4.993986
4wiv	6.26	6.5071654
4ogj	6.79	7.059146
3p5o	7.3	4.1177197
1ps3	2.28	4.496092
3dx1	3.58	2.0835621
3d4z	4.89	3.9934587
3dx2	6.82	5.9489193
3ejr	8.57	3.9388332
3l7b	2.4	4.361435
4eky	3.52	16.92188
3g2n	4.09	16.546038
3syr	5.1	10.337915
3ebp	5.91	10.996512
2w66	4.05	1.4875082
2w4x	4.85	1.4547873
2wca	5.6	2.1739492
2xj7	6.66	3.5750217
2vvn	7.3	3.4044068
3aru	3.22	4.5390396
3arv	5.64	7.3005414
3ary	6.0	7.6433187
3arq	6.4	9.625054
3arp	7.15	1.7716566
4ih5	4.11	8.150583
4ih7	5.24	5.1753893
3cj4	6.51	4.6365676
4eo8	8.15	7.5804977
3gnw	9.1	11.034437
1gpk	5.37	13.398966
1gpn	6.48	12.431696
1h23	8.35	11.769352
1h22	9.1	7.462115
1e66	9.89	10.398864
3f3a	4.19	7.796526
3f3c	6.02	7.2654448
4mme	6.5	4.607669
3f3d	7.16	6.6116195
3f3e	7.7	7.548288
2wbg	4.45	3.6049614
2cbv	5.48	0.66330147
2j78	6.42	4.5947514
2j7h	7.19	1.6167547
2cet	8.02	4.297146
3udh	2.85	-1.0159715
3rsx	4.41	10.940276
4djv	6.72	5.2169056
2vkm	8.74	22.480684
4gid	10.77	28.161959
4jfs	5.27	2.7254965
4j28	5.7	1.519193
2wvt	6.12	2.6580489
2xii	7.2	2.5081851
4pcs	7.85	2.5598404
3rr4	4.55	9.534838
1s38	5.15	9.582267
1r5y	6.46	9.818051
3gc5	7.26	24.393597
3ge7	8.7	11.853616
4dli	5.62	9.851874
2zb1	6.32	10.234647
4f9w	6.94	15.146315
3e92	8.0	11.783678
3e93	8.85	10.077278
4owm	2.96	3.4560044
3twp	3.92	5.9337406
3r88	4.82	10.492691
4gkm	5.17	6.6714754
3qqs	5.82	17.164028
3gv9	2.12	6.501097
3gr2	2.52	3.6008265
4kz6	3.1	3.7289612
4jxs	4.74	9.244383
2r9w	5.1	9.310204
2hb1	3.8	8.302364
1bzc	4.92	16.845146
2qbr	6.33	3.7422245
2qbq	7.44	7.9177685
2qbp	8.4	6.770117
1q8t	4.76	2.8524768
1ydr	5.52	4.159651
1q8u	5.96	5.0910864
1ydt	7.32	7.3069916
3ag9	8.05	6.4414024
3fcq	2.77	4.3726826
1z9g	5.64	9.7574835
1qf1	7.32	6.3655825
5tmn	8.04	8.90921
4tmn	10.17	10.730123
4ddk	2.29	5.7887273
4ddh	3.32	9.487126
3ivg	4.3	23.580372
3coz	5.57	4.5773463
3coy	6.02	5.0289645
3pxf	4.43	5.4182253
4eor	6.3	10.013462
2xnb	6.83	8.023258
1pxn	7.15	13.709167
2fvd	8.52	8.040118
4k77	6.63	4.305397
4e5w	7.66	1.1833074
4ivb	8.72	7.2960315
4ivd	9.52	9.425967
4ivc	10.0	8.816141
4f09	6.7	6.863702
4gfm	7.22	10.256866
4hge	7.92	9.195219
4e6q	8.36	9.161486
4jia	9.22	8.468828
2brb	4.86	10.288294
2br1	5.14	10.219212
3jvr	5.72	10.975007
3jvs	6.54	7.3105116
1nvq	8.25	7.834017
3acw	4.76	8.744341
4ea2	6.44	3.005849
2zcr	6.87	5.6514893
2zy1	7.4	5.623523
2zcq	8.82	6.9649267
1bcu	3.28	18.27557
3bv9	5.36	7.1432905
1oyt	7.24	8.352959
2zda	8.4	11.052821
3utu	10.92	5.9733624
3u9q	4.38	4.3943033
2yfe	6.63	7.2298765
3fur	8.0	8.704182
3b1m	8.48	9.571446
2p4y	9.0	9.633598
3uo4	6.52	7.9047117
3up2	7.4	8.715641
3e5a	8.23	6.2318
2wtv	8.74	8.7184305
3myg	10.7	5.9571037
3kgp	2.57	3.5506341
1c5z	4.01	3.9419875
1o5b	5.77	10.151193
1owh	7.4	18.488289
1sqa	9.21	16.65889
4jsz	2.3	14.592361
3kwa	4.08	4.55253
2weg	6.5	8.664752
3ryj	7.8	9.354929
3dd0	9.0	14.779604
2xdl	3.1	8.932919
3b27	5.16	11.147453
1yc1	6.17	9.796444
3rlr	7.52	9.646458
2yki	9.46	19.748951
1z95	7.12	9.9820385
3b68	8.4	9.005644
3b5r	8.77	9.663459
3b65	9.27	9.071859
3g0w	9.52	8.379906
4u4s	2.92	2.4627323
1p1q	4.89	9.89514
1syi	5.44	8.249252
1p1n	6.8	3.3840249
2al5	8.4	9.916676
3g2z	2.36	3.1268222
3g31	2.89	1.3833404
4de2	4.12	12.15588
4de3	5.52	9.4592
4de1	5.96	13.10183
1vso	4.72	6.3824434
4dld	5.82	10.01053
3gbb	6.9	4.5026197
3fv2	8.11	5.855117
3fv1	9.3	5.967246
4mgd	4.69	6.464972
2qe4	7.96	13.322632
1qkt	9.04	7.7425256
2pog	9.54	19.808453
2p15	10.3	8.569553
2y5h	5.79	19.87508
1lpg	7.09	13.127626
2xbv	8.43	22.844833
1z6e	9.72	27.327145
1mq6	11.15	6.90127
1nc3	5.0	16.283026
1nc1	6.12	10.97334
1y6r	10.11	10.776755
4f2w	11.3	13.665023
4f3c	11.82	11.219261
1uto	2.27	4.051074
4abg	3.57	5.0735483
3gy4	5.1	10.176303
1k1i	6.58	11.106297
1o3f	7.96	8.44478
2yge	5.06	9.299772
2fxs	6.06	4.534339
2iwx	6.68	8.83486
2wer	7.05	9.580618
2vw5	8.52	1.0841249
4kzq	6.1	10.645157
4kzu	6.5	21.825005
4j21	7.41	12.675434
4j3l	7.8	8.890068
3kr8	8.1	10.925863
2ymd	3.16	5.868023
2wnc	6.32	3.7197099
2xys	7.42	9.220747
2wn9	8.52	4.7847934
2x00	11.33	10.009878
3ozt	4.13	4.5243707
3ozs	5.33	9.18284
3oe5	6.88	7.4826717
3oe4	7.47	6.94742
3nw9	9.0	15.021452
3ao4	2.07	6.484235
3zt2	2.84	0.9698436
3zsx	3.28	3.7950044
4cig	3.67	12.547621
3zso	5.12	4.8930564
3n7a	3.7	5.941209
4ciw	4.82	5.445673
3n86	5.64	6.2043304
3n76	6.85	14.179765
2xb8	7.59	5.649616
4bkt	3.62	3.2946482
4w9c	4.65	2.1629293
4w9l	5.02	-2.0128014
4w9i	5.96	5.931652
4w9h	6.73	6.4828076
3nq9	4.03	3.0937383
3ueu	5.24	4.3195486
3uev	5.89	4.890632
3uew	6.31	6.8226547
3uex	6.92	3.7062588
3lka	2.82	5.0671835
3ehy	5.85	7.8525867
3tsk	7.17	22.87419
3nx7	8.1	9.782921
4gr0	9.55	13.163694
3dxg	2.4	2.8364975
3d6q	3.76	1.5460147
1w4o	5.22	2.0124693
1o0h	5.92	7.8335614
1u1b	7.8	6.6356463
