# Supplementary material for: An electron-density point-cloud framework for robust protein-ligand interaction prediction
Source: Nat Commun. 2026 Jun 11;17:7424. doi: 10.1038/s41467-026-74196-5 (PMC13408660; doi:10.1038/s41467-026-74196-5)
Supplement: Supplementary file 5 — Source Data [file 41467_2026_74196_MOESM5_ESM.zip › Source Data_rev/figure4/g/distortion_with_csv/intra_ligand_rewire_0.50/test2019.csv]

key	true	pred
4nxr	4.34	6.1725435
5es1	8.34	7.2939205
6aom	6.2	5.8370647
6eeo	6.43	7.6593933
5w7i	4.95	2.6434624
5fe9	4.68	8.931604
6bdy	5.69	9.67775
6d6t	8.21	6.8709292
4z16	8.32	7.173955
5j1x	5.52	0.12807643
5m4k	5.66	13.157337
5l8c	7.0	7.293919
5aqo	2.85	4.7487125
5aqu	2.98	4.8030777
5ixf	5.52	12.249367
5mts	7.15	14.297293
5i2r	7.72	7.651168
5fap	8.0	8.548955
5t7s	4.1	-1.9587734
5x62	6.42	15.568634
5hbs	7.73	1.6930712
5dhp	3.85	6.3960915
6fap	2.15	3.327153
4z5w	5.81	4.6293063
5mlj	8.85	3.0234354
6dge	6.72	1.7176576
5ho8	5.96	9.940374
5os8	3.98	4.170457
6dh5	11.3	19.487904
6g38	6.62	8.690041
6guh	7.59	8.918032
5cqx	5.33	6.649528
4xg7	7.49	6.928226
6ap7	5.34	6.456893
5yji	5.3	7.331855
5itp	5.0	4.0104713
5vil	8.82	13.86793
5ofv	1.58	2.8349476
6cd8	4.71	4.2545385
5o1h	4.85	2.5706072
5ni5	8.05	8.853603
5npf	4.24	3.0447354
6fa5	6.75	6.3909397
5nra	6.91	12.265863
5lcj	6.64	7.418066
5ml3	9.69	4.4892845
5fut	6.45	4.000681
6ecz	6.57	7.744582
5k03	4.74	5.232751
6cho	6.78	6.522787
6hf5	5.17	7.512645
5elw	7.85	7.119602
5tg7	4.53	2.5352378
5m4f	7.89	6.71151
6b7d	4.28	5.373907
5x79	4.92	7.0511484
5nze	6.39	2.1766236
5sz0	9.1	6.596419
5d6e	4.3	11.484226
5trs	8.0	10.2711
5ipj	8.89	12.10175
5g43	3.7	5.9696317
5h63	5.92	1.3344597
6eol	7.43	2.9478316
5uv5	7.7	6.003442
5om2	4.06	3.112715
5faq	5.28	9.128809
5ezx	7.06	4.5300055
5z4h	3.02	8.832842
5u13	5.41	3.5079904
5hvs	7.15	5.040468
5l7g	7.8	9.616106
5j7q	4.58	12.65756
5j5d	4.68	1.1658938
5fue	6.33	7.561781
5unj	6.62	2.1763682
5unh	9.46	20.284748
5kbh	6.26	2.9867268
6axp	5.07	12.76861
6eiq	6.42	8.478171
5ey9	5.41	16.318115
5icv	5.62	9.057198
5t9u	7.6	5.499697
5t6g	5.96	6.230781
5n24	8.92	12.65285
5xxk	8.2	7.8985147
5ekh	5.95	8.085748
5n3y	5.03	11.119671
6f29	5.49	5.805383
4zsj	5.64	3.7390888
6gzh	8.27	8.259029
6hmg	4.94	-0.5806383
5duf	5.74	8.031771
5ofi	4.2	-1.0188043
5nhh	8.95	9.541702
5ylv	6.82	6.3481493
5kez	8.15	10.04122
5ntp	9.15	5.4313293
5nfh	7.74	9.318289
5x5o	8.3	14.240107
5h1e	7.54	-4.962613
5ti3	4.36	6.711491
6bec	4.01	18.234055
5myn	4.52	12.115299
5u4d	6.33	5.6993
5nzf	4.03	-1.8141601
6epz	7.14	2.9552217
5os7	3.69	16.475632
5vij	7.61	8.763638
5myv	7.51	3.6781392
5dh5	9.64	13.054083
6ghj	2.16	4.8662305
5gmj	5.08	6.364401
6fhu	2.64	4.408017
4ufu	8.0	24.085096
5wf6	7.83	9.989683
6h7b	7.48	1.2536826
5xw6	4.91	7.281614
5kly	7.21	17.802647
5yz7	4.75	5.396867
5hor	8.22	15.925517
6b1y	7.4	2.6532767
5lpj	5.0	4.843672
6hly	7.33	4.5541506
5vkm	3.55	3.694388
5yqw	7.51	4.0594254
5f1x	6.11	21.347025
4zyu	5.97	10.73017
6gh9	4.48	17.839031
5f27	4.0	7.8654256
5e3d	4.02	4.9646735
5fow	4.03	8.229094
5jo0	7.3	6.428526
5hkm	7.89	11.4637375
5ekx	2.03	6.081373
5v1d	6.7	17.050776
5a7j	5.2	4.355685
5wvd	7.68	5.7532587
5m0d	6.09	8.682579
6fnt	4.68	5.429055
5v8q	8.44	7.736528
4zx9	7.39	11.77511
5axi	3.92	6.670518
5tho	7.64	14.537143
5tdi	9.74	28.115786
5eyz	6.0	0.8577684
5n1v	6.19	8.49429
6few	5.85	6.9950714
6iil	6.17	7.930668
5x9p	6.89	2.3212562
5aqf	3.78	5.4736776
5wqc	8.96	6.319044
5hn9	4.3	19.837887
5u69	6.22	9.550343
6iik	4.91	9.227275
5j7s	7.3	3.2613382
5mwp	7.5	16.734226
6eji	3.52	-1.7252412
5sz4	9.7	10.222666
5nyh	7.73	10.226032
5jsj	5.4	6.619442
5o4z	6.07	28.169985
5f1v	6.85	11.817268
5ye9	6.45	8.688458
5t70	3.99	1.2693427
5umw	4.23	7.327506
6ami	4.52	13.094446
5ksv	5.22	-2.6353202
6aol	6.27	8.123799
5iaw	4.81	-9.241397
5w10	6.62	8.362765
6h7j	8.62	6.2702894
5mwy	7.0	8.264663
5oxm	1.3	0.5782049
5eiw	2.05	7.9969788
5qah	3.84	7.2656517
5m4c	7.4	9.082945
5t9w	5.59	8.935816
5fpk	3.55	5.585454
5q10	5.2	4.6128283
5h1u	3.51	7.3840466
5hva	7.07	-1.4000008
5j19	6.6	2.5368762
5e8a	7.47	-0.39141417
5fdg	6.37	8.293547
6g8n	5.84	11.260648
5tg6	4.55	4.106221
5hyx	6.55	4.2435436
6fuh	3.77	8.701632
5mo2	3.84	-0.4480147
5g17	6.7	11.512406
5hk9	6.54	4.910895
5lwd	6.24	2.4652061
5ztn	8.3	12.886975
5wfc	4.9	9.0560465
5kpm	7.82	6.841812
5ty8	5.46	1.89141
6am8	4.89	5.6778593
5nw1	6.6	1.8263426
5vex	4.63	11.392093
5u9d	9.26	13.882714
5jmp	7.17	3.6987991
5lgq	7.05	0.8623868
5tkd	8.15	8.078192
5a4t	5.89	6.408079
5kls	6.71	3.7033346
5d3j	5.24	5.891761
5i24	7.42	3.8590794
5j82	6.0	14.12303
5ioz	4.96	4.7468348
6e2n	7.9	13.191528
6f8w	4.64	7.835461
4ui7	7.36	20.227524
5jr2	7.57	7.993904
6gmd	3.69	5.2248487
6bw5	8.25	7.8117023
5w6o	6.28	19.344738
5ecv	6.77	13.26773
5vl2	8.42	8.8038025
5ouh	5.67	7.3206797
5f2r	4.28	28.236748
5x13	5.21	11.930046
5jog	8.24	8.954552
5uf0	3.8	5.775396
5mqy	7.11	10.097553
5h13	4.94	9.914595
5nar	6.3	5.510412
5g1n	7.77	1.6025732
5d26	6.09	6.2376466
6cks	7.82	5.78516
5n53	2.55	3.875536
5l9g	7.7	4.594812
5llo	9.4	8.86037
6eqw	10.65	15.22847
5iw0	7.22	10.608008
5t2i	8.7	8.413628
5eol	9.52	9.192699
5q1f	7.14	7.8254156
5vlp	6.08	7.8314004
5mme	5.85	3.7640553
6biz	6.57	-0.59632516
5uex	8.82	4.4914713
5fho	6.67	12.865945
6bny	6.4	9.046419
5ho6	6.69	8.400216
5jc1	6.82	2.8606777
5zia	6.52	3.45043
6e99	6.0	12.999546
5eq0	5.92	10.126743
5f1h	7.85	10.076238
5y8z	6.21	5.2458377
5icp	8.42	8.151387
4ydf	5.1	17.889881
5ewy	4.3	12.00968
5gmp	9.1	5.5549793
6dud	6.59	6.6897297
6d6u	8.21	6.416451
5hz8	6.4	4.326085
5eie	7.64	4.490567
5t8o	6.51	0.7494521
5tr6	8.49	6.691222
5vja	6.59	7.336773
4muk	6.6	14.093616
6fim	5.85	7.7950335
5i3v	7.8	14.037624
6eqv	6.62	5.749354
6dh1	10.58	17.19241
6h5w	10.8	1.228575
6b1x	7.4	5.1704473
6emh	6.08	7.8713403
5f3c	6.05	17.70833
5nkk	5.0	10.681302
5ywy	7.23	11.232878
5v8p	4.99	12.641136
5kbg	6.11	8.3464775
5j4n	4.25	3.7368298
5tuo	6.49	3.817157
5qc4	6.82	9.7806635
5mft	7.47	4.879962
6ap8	5.1	6.4009304
6e0q	8.1	5.295488
5ody	8.4	-1.9451095
5t1k	6.28	5.6397877
5uc4	6.46	13.293946
5qck	7.64	13.108334
6hjk	7.6	7.885376
5i8g	7.52	6.050316
6c0s	7.05	11.483304
5vc5	7.96	17.676615
5jf6	7.21	0.25555015
5epp	4.16	1.9668008
5y7w	7.7	4.9825706
6f5u	3.54	5.370502
5k4x	6.42	4.428674
5xvg	8.05	7.1877646
5nzq	2.03	4.221982
5czm	8.32	28.956501
5mge	4.06	4.8708735
6gg5	3.65	25.359955
5up0	6.34	9.673641
4rqi	4.91	2.3052294
5y3n	7.1	14.780297
5fpp	4.0	-2.2882414
5idn	8.59	7.180428
6f6d	4.1	6.44133
5t6p	6.06	2.5036488
5fbe	4.85	5.120489
5cin	7.74	5.7514644
5mxq	5.72	14.866846
5nn4	1.94	4.479732
5iu7	8.96	11.099419
5up3	7.9	12.178307
5o0b	4.18	5.1742125
5jqb	2.22	5.5845623
5mja	6.66	10.512754
6eqp	5.96	6.239603
5ev8	5.22	5.2424893
5qab	3.65	4.222826
5jf4	7.19	5.039243
5o48	4.7	7.3137403
5k0t	5.78	19.396273
5i7y	7.28	7.6674433
5tzx	7.28	11.91995
5heb	6.1	5.9396257
5f5i	6.02	14.618606
5vgo	8.7	7.8100605
5h7h	3.77	1.2456615
5mnn	3.84	1.6798749
5zag	6.97	6.287154
5ekj	6.0	7.602256
5ul5	6.97	10.225716
5iua	8.82	7.1633797
5za8	6.29	12.457095
5ut0	5.88	14.689864
5vdo	3.3	8.016012
5gic	6.48	3.3157604
5knu	5.55	7.6130066
5g5f	5.28	1.0076908
5h8e	11.2	4.6927204
5lyn	5.04	1.4665326
5fsb	2.22	1.7425785
6au9	5.96	5.850713
5yof	5.82	8.640085
4zsh	7.05	5.568258
6f90	6.0	6.65812
5wyx	6.66	12.521855
5gjd	7.92	8.571999
5olk	6.0	2.223332
5e89	7.85	1.8195838
3x1k	3.59	7.3599453
5em3	3.7	5.3598166
5ko5	4.57	-0.9427422
6dvn	7.85	5.2357435
5oq7	6.49	8.458209
5njx	4.15	-5.731065
5tg2	5.49	7.8381987
5eoc	7.52	7.7655377
5lck	8.1	12.001019
5i7x	7.28	8.812061
5yzc	5.52	17.954992
5hbn	4.89	12.821447
5jq9	4.65	14.0012455
6cnj	8.11	14.321305
6f8b	5.21	5.826018
5or9	4.06	4.837628
6e9a	11.92	17.295847
5ek9	7.33	4.263057
5ml0	6.3	4.63087
5wb6	10.7	4.3602834
6agg	4.07	3.3508472
6b7c	5.14	3.685269
5y9l	5.72	15.219404
5epl	7.03	4.497259
6cq4	4.85	11.489725
5wuu	6.09	5.056115
4zyv	7.66	9.345943
6gw1	5.14	1.12611
5kxi	7.74	6.0105953
5mxf	3.59	0.66419053
5qad	3.77	3.7823339
6fmp	5.64	9.206231
5o9o	4.89	2.3865023
5jjs	7.32	7.4455085
5i40	4.86	5.040174
5h5s	5.09	6.4469104
6dq4	4.92	14.794679
5un9	7.68	3.1568656
5ia1	6.28	8.57122
6dk1	7.65	4.890229
6ay3	8.02	3.7709005
6fii	8.02	3.8554144
5j2x	7.74	12.164471
6gr7	5.5	5.8751097
5law	7.1	5.184937
6fbv	6.52	4.710413
5aac	8.89	14.018561
6bin	6.34	2.7496436
6b8y	9.66	10.14723
5xup	5.25	19.998028
5l4f	5.89	2.2559476
5lud	3.61	4.7466416
6ma5	8.1	8.813093
5ujv	3.6	3.899785
5i38	3.42	-6.263418
5t9z	7.19	7.4230146
5urm	5.28	7.9981174
4uja	9.05	3.7650228
5nud	7.49	8.204677
5dyt	7.6	7.6142807
6ba7	8.15	6.2459908
5wbk	6.03	-0.22112417
5d7a	7.68	13.351264
5fwj	7.89	4.299466
5khk	6.39	9.453102
5i9x	7.52	10.633575
5j8z	8.3	14.260122
4qna	4.64	4.8272552
6bjo	6.29	5.1346607
6ay5	7.16	4.0450997
5hv1	4.1	9.46578
5m57	4.92	9.56439
6bsl	9.0	14.833004
4yxo	7.04	4.644823
5e88	7.19	-0.01215148
6guk	6.15	7.274084
5n8t	5.74	4.8391266
5owl	5.92	6.813737
5org	8.4	3.0984025
5ovv	4.48	4.3931227
5ugc	7.89	9.772978
5lwm	8.87	8.595054
2n06	4.92	5.4645967
6bq0	7.34	5.6847987
5c4k	4.56	4.358462
5aqv	3.43	7.9680624
6df4	7.64	5.1057835
5g2b	7.0	15.604556
5za9	6.74	12.648256
5maj	7.46	10.763379
5nxg	8.55	11.487387
6afl	7.0	7.5759287
6ey8	5.81	8.38002
5mhp	7.82	3.8740935
4zyw	7.17	4.8165193
6gf9	6.39	5.577243
5wfm	6.52	9.572093
5qaq	3.54	3.0128813
6g9h	8.4	7.231229
5dtt	3.51	0.77716255
5kbf	8.92	14.4415
5vd3	5.55	9.462143
5zwh	8.72	1.5123305
5xyf	5.98	10.9718
5c2o	4.55	10.456097
5k0m	8.82	5.556085
5t66	8.43	4.5905347
5vdk	7.57	9.663174
5ldm	3.86	6.810212
6ge0	8.68	10.442271
5j3l	4.8	8.113417
5j41	3.7	4.079367
6gg4	3.69	11.370302
6b98	4.65	4.308658
5k8v	6.34	4.4728413
6bmv	4.68	19.89996
5ad1	7.24	-1.5552742
5otr	4.92	4.9490047
5yg2	6.89	1.5640706
6b1f	8.72	4.618578
6gxa	4.22	7.5188437
5wcm	4.0	5.078783
5idp	7.35	8.5084095
5ks7	5.32	5.773474
5lhg	5.6	5.208274
6afa	5.49	1.0899847
5ws3	8.96	8.917316
5luu	5.06	3.739981
6b5i	5.96	14.242922
5ni7	7.7	8.885958
5t6z	4.21	5.3649874
6hvh	7.33	12.113604
5hna	4.23	13.803438
5mxo	5.27	8.489624
5u4f	6.33	5.9007936
6gl3	7.96	10.478593
5dva	3.55	4.2641425
5otc	4.71	5.8953476
5n8v	6.68	10.809412
6cea	3.14	3.3892348
5wa1	4.17	-7.4628906
6afh	6.12	10.907106
5tca	7.72	13.915293
2rvn	6.77	3.1386285
4yxu	7.24	16.134434
5w7x	4.1	4.4051847
5wre	6.41	4.3228016
6duf	8.14	9.709953
5w1w	5.52	8.406839
5mi7	7.11	0.9479865
5eqy	8.0	5.6448574
5i8p	6.73	9.378783
5gof	4.05	13.34396
5j9x	7.77	11.846788
5lws	3.94	14.465345
6evm	2.82	-0.7547671
6ftn	6.7	9.246699
5o58	6.72	7.799268
6f92	6.4	5.036783
5cuq	5.92	8.907501
5tkb	7.89	8.921062
6hdq	7.0	6.003796
5gvn	7.05	3.3992724
5d47	7.0	8.455503
5os3	2.43	3.5305803
4zsg	5.0	6.1466985
5n9r	5.59	20.27529
5t90	6.68	0.5187854
6afr	7.15	4.964807
6aff	5.41	1.2540616
5gr9	7.48	7.774906
5jim	3.99	8.705286
6beb	3.61	6.8517385
6alz	10.42	4.7212543
5lvr	3.6	2.3354537
5ocj	4.82	7.6100836
5nne	4.71	4.0366173
5ggp	3.3	1.7772166
5ekm	6.32	6.655389
4xhe	10.3	5.277403
5un1	5.8	4.157447
5mz8	2.31	2.627623
5q1e	6.92	10.866642
5eym	7.6	8.445188
5tci	6.88	8.218802
5nkh	7.59	13.763692
5xjm	9.37	5.0997005
5lx6	5.72	5.8644805
5jbi	6.92	11.606352
5vr8	6.87	12.706718
2ndf	4.23	3.6691628
5vcw	5.96	11.412598
5ng9	6.72	4.594827
5t2d	9.1	8.8486395
5t2g	8.1	4.734685
6esj	5.68	8.0821
5fls	3.04	1.7200116
5ldo	3.75	7.5763
5a0c	9.27	7.662035
6g2l	7.17	14.358645
6fav	5.33	4.5195713
6fuj	4.3	7.647472
5vqs	5.7	13.94422
5km5	6.92	7.2273626
5mrd	4.44	8.632444
5n16	5.3	6.157545
5yc2	4.94	-0.6468017
5ett	6.23	8.118929
5yg3	7.85	3.872486
5cpr	7.56	6.4994483
6c6o	8.3	2.3380604
5kma	4.71	7.7806354
5u51	4.92	4.985082
5wei	5.7	5.7389
5jcj	4.42	10.9090395
5eak	9.3	7.654346
5swf	6.26	1.8812749
5mqv	8.1	13.880626
6czd	3.85	11.717395
5em9	5.57	3.6443257
6g4m	6.6	5.91093
5g1a	6.57	6.645496
5eec	7.1	5.358548
5ix0	6.28	8.289012
5y93	5.64	4.3751144
6fhk	7.51	9.252502
5mw6	4.73	6.311817
5khi	6.77	9.617531
5i59	6.95	11.754746
5to8	8.51	9.9781
6eqs	6.43	23.984684
5mxr	5.21	9.886453
5l2n	5.55	7.8577285
5i7u	8.77	6.3038507
5egu	5.85	8.980126
4wz6	5.6	6.8008566
5zkc	8.19	2.5479765
5in9	6.36	10.325695
5t8e	9.14	7.480783
5aqq	3.1	3.9711473
5o0j	4.77	9.651618
5e6o	4.11	9.013086
4zki	2.92	15.019196
5oug	2.77	3.0886822
5owh	5.92	7.6858444
5gg4	5.82	1.4090855
5myd	4.86	6.453547
4tvj	7.91	12.326371
5fun	7.59	7.7359695
5vcy	6.57	12.671608
5aeh	7.43	15.496328
5nhp	7.64	9.776049
6ccs	3.64	9.787767
6bfw	6.66	3.7604074
6bbs	9.89	11.582758
5ngu	7.44	6.476513
5qbv	6.37	13.342075
5kr0	9.15	12.024561
5exx	5.39	12.034591
6guf	6.65	8.682938
5mmn	6.7	20.208996
5mgm	3.3	3.5942333
5jer	3.7	5.569029
5b2d	4.25	-0.16245615
5kh3	4.22	5.8261366
6ceh	7.44	7.3890157
6f6s	2.89	3.526188
5u0w	4.24	4.528537
5mys	4.3	17.104858
5jiy	6.27	13.697285
5wbq	5.83	9.658653
5eps	4.42	6.489361
6ayh	5.57	4.135092
6fdu	3.69	5.2132134
5l6o	8.22	6.3763943
5lle	10.22	5.9071007
6fob	7.63	3.7798457
5jnn	5.35	4.2362456
5fnc	4.11	9.6780815
5xg4	5.15	13.768866
5qai	3.82	4.943176
5xmx	7.24	3.9515128
6g3v	6.04	4.305059
5aqh	2.46	9.984312
6eo9	6.8	20.19801
5a8y	9.77	13.417402
6m9d	7.35	10.330175
6gjm	3.58	2.6453366
6mxe	4.26	4.7231717
5l4j	4.28	5.8804216
6ggv	7.54	6.0429244
5ggn	3.66	1.7392037
5zwf	8.74	1.0522951
6euz	4.18	16.8296
6bkx	6.39	7.779952
5tef	5.4	3.8961632
5f4u	7.02	13.002232
4yk0	3.74	5.056517
5vqv	6.4	7.118952
5yyb	6.56	1.119035
5lz7	6.28	6.1170707
5tzf	5.8	6.4172087
5qaz	3.4	2.625186
6bnl	6.96	9.028806
5ovr	4.57	24.991005
5hcl	2.22	3.692467
5v9p	6.14	8.353386
6h34	9.3	8.500001
5hey	5.66	5.518199
5f3z	4.54	6.7649126
5ioy	5.22	5.8417916
6f3b	6.56	10.036871
5yu9	6.74	9.507423
5uv1	5.62	2.69087
6b16	7.49	6.8994017
5fh8	6.77	6.0197396
5enh	3.72	4.0186095
5mpz	4.07	2.8414922
6hvi	6.42	7.3799953
5fq9	6.48	6.1653585
5l6i	4.35	15.924824
5mym	5.41	17.699356
6b5r	8.77	-2.3511758
6bij	6.05	0.86637735
5kau	6.52	4.5604606
4odq	4.47	3.5556335
6f22	8.7	3.8158393
5k0j	7.12	18.280098
5zla	4.3	2.3787248
5q1h	5.1	4.411042
5nz4	6.28	1.7589759
5mkj	4.31	8.149927
5ulg	6.72	10.723389
5yjm	7.68	11.044522
6grp	5.48	7.027668
6cfd	7.86	8.624929
5tzo	5.23	2.214275
5d4a	5.85	6.4771805
5mlw	5.03	4.446619
5nrf	6.79	11.416487
5l8a	4.91	12.012409
4zy0	8.04	6.9035397
5j7g	7.24	5.8095407
4xek	5.66	-6.947797
5jf2	7.89	13.6565275
6h1h	6.17	8.95757
5gvp	6.78	4.1454525
5u4e	6.35	8.652359
6bu1	7.22	9.30764
5ou1	6.07	10.565401
5qak	3.66	4.0739503
5dxu	8.4	10.133085
6q3q	4.45	1.152014
5d3p	5.13	5.739312
5bpp	4.8	8.79749
5q14	7.68	8.234235
5mzg	6.86	14.045531
5vew	5.15	7.7524447
5vll	6.37	8.282816
5ul6	8.22	4.6300454
5joh	5.96	8.210989
5k0x	8.36	4.6862955
5jv0	5.96	9.288916
5qb3	4.31	5.7512455
5ml8	8.1	12.036161
5i4v	8.52	10.945747
5vt1	4.3	4.0002937
5qa8	3.77	2.5499477
5qb2	4.15	5.2076015
5ema	5.23	8.093742
5dh4	7.24	7.9714093
5er4	2.76	3.521478
5c4l	5.64	4.7577076
6fui	4.46	16.834698
5k0c	5.96	20.663109
6g15	5.37	21.649834
5aqg	4.51	5.831005
4xk9	9.07	9.963503
5wo4	10.0	9.620577
6eij	5.77	3.595257
4uc5	5.48	2.8365057
5vcv	6.82	19.49672
5ar0	6.14	6.524861
5myx	8.16	14.633724
5svk	8.48	7.84233
5w88	4.52	6.57514
4ui5	6.78	9.732298
6gjj	3.7	7.4936733
5di1	7.68	9.33268
6min	3.91	-1.6663325
6g5j	6.7	7.9418306
5aa8	8.07	9.128048
5jha	5.9	12.759598
6gzm	8.26	9.4221115
4r5w	7.13	4.686899
5k4z	6.15	9.26662
5loh	5.04	7.684676
5ivc	5.92	12.430828
5wzu	7.0	20.08156
5a7i	5.26	10.040086
5j79	8.52	9.116556
6g97	8.38	10.48048
5ick	5.01	-9.269621
5ab1	5.42	10.538731
6cw4	2.82	7.6841617
5cuu	4.37	4.339337
4w9x	7.4	8.40601
5aei	8.96	-1.5891352
5exl	8.43	12.219853
4zt3	8.0	10.701864
6cq0	4.46	12.465698
5nvz	6.77	2.0923495
5d3c	10.4	19.444136
5n31	5.79	12.669813
5chk	5.39	5.086263
6b97	6.63	6.881818
5vo6	9.05	7.9144053
5lso	5.85	9.205623
5w7u	8.05	6.3663664
5vb9	5.89	12.32196
5f25	5.04	5.1688495
5j32	5.08	2.7826416
5td7	5.77	6.3673797
6fmj	6.12	9.321885
5uyu	9.51	8.657336
5w0i	8.85	4.3418994
5uey	8.29	6.09167
5fb1	5.92	7.464418
6ehh	7.49	8.6273
5f5b	3.95	5.741166
5hx8	10.0	9.897523
6dlx	3.32	2.4501526
5wxf	4.48	22.360022
5f2p	4.43	7.8129325
6fut	4.7	15.272043
5vsc	6.29	12.531227
5er5	3.67	8.649585
5qae	3.62	3.2539768
5trj	5.92	7.3978844
4y24	6.66	-2.1786559
5eel	6.08	1.6229582
6ezi	5.31	6.552125
5f1u	6.4	18.488953
5vo1	8.15	5.154126
5u0z	6.19	8.123712
5aqn	2.77	9.944446
6dh7	9.88	22.500546
5h85	4.7	3.8721921
5g60	6.52	9.196687
6elo	6.29	13.4862385
6f4n	5.22	1.7904882
5u0e	5.11	4.10709
5fb0	5.47	0.6044797
4znx	6.62	3.3910804
5tqf	8.3	32.521545
6ayq	8.19	14.373757
5yyz	4.18	2.5823808
6ek3	6.48	11.53171
4yjl	5.96	10.214375
5gjg	6.21	8.805136
5m0m	8.22	7.0211706
5zh3	4.67	7.4000106
5cqt	6.91	7.0603395
5e73	4.64	4.7764363
5t18	9.3	9.814282
5i86	6.28	2.896816
5lgt	6.51	4.6270857
5odx	6.71	8.84079
5nib	7.72	9.539505
5u2j	5.92	-0.96037114
6g6w	9.7	14.48915
5nu1	9.0	7.0652394
5kgx	4.8	4.7133365
5k8o	5.96	3.9363675
5xzr	5.49	9.930479
6cjy	7.64	17.408451
5u49	6.14	6.940506
5toe	5.6	3.5780272
5mra	8.0	4.667037
6boy	5.74	7.208704
5yfs	4.86	9.400651
5mnx	2.48	4.2180214
5xgl	6.88	5.0557947
5h09	5.88	4.987338
5ehv	3.08	2.7314403
5q0n	8.06	6.693798
5d75	6.7	8.375158
5lt6	5.41	9.038673
5igm	7.38	12.175501
5ny3	7.47	7.347051
6cqt	9.64	10.341865
5mrb	6.33	5.610236
6bu3	6.55	12.309244
6f6u	4.8	4.7776685
6asu	5.21	7.287014
5ml2	7.89	11.986326
5x9o	5.3	1.0743611
5fng	2.96	1.6309452
5tuq	6.35	8.215407
5v7i	7.18	4.58355
4uw1	7.72	10.200118
5n0e	8.44	7.654739
5fdz	5.17	7.4361486
5eng	5.85	7.768707
6hm2	7.33	18.039446
5vqx	6.32	14.347821
5nkd	7.59	12.28188
5h08	5.96	17.797287
5jr6	4.69	3.4057465
5sz2	8.7	13.3088875
5qcn	8.22	14.03858
5f74	5.12	-4.594522
6q6y	6.0	6.4760065
5e7r	7.6	6.4824495
5mtv	4.11	2.1482167
5vpm	8.8	7.310741
5xsu	6.74	10.331142
5twg	6.17	1.9405711
5k4i	8.51	5.820286
5qag	3.7	5.380778
4z8d	5.22	6.233921
5lz8	6.01	5.0033107
5ybi	3.49	15.954925
5t4b	9.38	12.48019
6c0r	7.51	2.1694076
5v1y	8.15	3.4132614
5aqj	2.68	2.124885
5ee7	9.21	4.079859
5n1y	3.22	0.7077032
5iez	7.64	8.855792
5bns	7.02	12.5334015
5fsn	5.77	11.631666
5mg2	7.77	8.14768
5i29	7.82	4.787607
5kde	3.89	-4.0673084
6apv	6.96	4.7625427
5zkb	8.7	6.7315235
5ei2	7.34	12.656469
5nfa	5.25	-0.34437203
5tq3	8.66	8.975206
5vih	7.49	9.641967
5iay	5.8	8.969081
5qa4	3.77	5.0367956
6f6n	3.02	7.783399
5da3	7.1	12.755339
6gy1	6.3	10.818861
6gvz	6.4	3.4945822
5fb7	7.89	12.353116
5ofw	2.8	6.1196012
5wf7	4.01	9.567255
5i9z	8.05	6.826275
6dj7	8.72	13.573749
5q1a	8.02	8.468814
5z7b	4.89	5.8978357
5g42	2.3	4.5765433
6chp	10.12	1.8785365
4ybk	7.82	21.924873
5qcl	7.96	12.539457
6a6w	5.43	11.9335165
5fky	8.33	3.1408746
5ih2	5.76	1.0935814
5xmr	7.61	5.280806
5jhd	4.52	-0.8283341
5etk	5.82	10.0386
5vzu	5.57	-0.67687804
5juz	5.52	4.6384687
5npc	4.0	4.3497243
5wac	7.42	10.8226185
5fcz	4.2	1.8646129
5oq5	7.7	6.1061463
6ft9	6.96	6.4776554
5oku	6.26	7.1153917
6hm4	5.67	3.3901641
5fl1	8.49	4.364638
6c98	4.1	9.813309
6dxg	4.85	5.8591394
6g2n	7.14	7.84289
5klr	7.72	1.6612875
5y94	6.79	3.7787023
6bl2	7.39	7.938714
6g0z	5.32	16.531662
6ft8	7.36	7.4616013
5cr7	3.1	3.4405398
6cze	4.03	8.1099
5n8e	5.33	2.2455313
6dh4	11.3	13.51139
5ltn	5.27	6.411986
5x4o	4.06	2.7464256
5o1b	4.7	7.178785
6hjj	5.77	11.04085
5t2p	5.72	4.313148
4w9w	7.48	10.829737
5hff	6.3	6.641877
5dts	3.55	5.632403
5fah	6.15	23.28945
5uit	8.34	4.4945564
4zv1	5.24	7.1871986
6fdt	4.3	0.50113034
6chm	3.7	3.3770852
5th4	2.85	1.4788687
6fo8	7.74	1.3382227
5zms	5.23	9.124491
5fqs	7.36	6.3017516
5i2e	6.64	26.291922
5ets	5.91	15.056502
5e0h	5.62	6.285565
5h15	5.8	8.640077
5oje	5.21	15.627207
5uv2	4.4	1.5840542
6flg	7.52	6.374426
6df2	7.24	10.704465
5k0b	6.05	17.008722
4wn0	3.22	3.5599756
5emk	7.89	5.0188217
6h3k	7.96	7.7358603
5yjk	6.09	15.462048
5lpl	4.92	6.17374
5kgn	9.03	7.6884537
5yvx	5.89	4.5735254
2n1g	5.64	6.77456
5upf	8.6	13.92141
5id0	5.77	6.3684673
5ypo	7.1	8.964098
6fjm	6.24	6.425841
5u62	5.89	12.233242
5l72	6.8	9.448008
5h5o	6.56	10.132963
4mul	6.21	7.5399094
6dq5	5.19	6.6381736
5mfr	4.3	-0.93553233
5ime	8.34	7.5343404
5w6e	8.04	6.3961267
5qam	4.0	7.223309
4zjc	8.96	5.888277
6f4w	5.53	3.595521
5u7k	8.15	11.456603
5t97	7.77	5.000624
6f20	4.31	9.432303
6eya	7.48	10.524643
5lgs	7.06	7.8377204
5mjb	8.52	11.643028
5t27	7.1	6.1270943
4xtm	4.57	6.891302
5laz	8.4	7.195324
5ye8	3.0	7.838669
5dpx	4.46	5.8152056
5jg1	8.72	17.92688
6d50	5.05	-0.5527262
6eln	6.05	13.163343
5edb	7.0	7.9588876
5ovc	5.96	0.2761494
5k4l	7.3	28.21762
5o1s	3.65	0.8581383
5j7b	8.3	8.01351
4ze6	2.48	6.052204
5vzy	8.49	9.721067
5ukk	6.21	12.423624
5j8x	8.8	2.00374
5a3x	6.1	7.028556
5ijp	7.15	6.93884
5sy3	4.37	14.251328
5koq	9.24	4.9628487
5h19	6.49	17.115837
5hx6	8.0	5.4283657
5muc	6.04	11.848749
6b2q	8.05	9.102235
5svy	6.13	13.429577
4odl	6.95	3.9648736
5ugg	6.42	4.874022
5ufr	8.7	10.45973
5mgg	3.3	5.697979
5db0	7.43	7.3033075
5vlh	6.8	8.906117
5csd	7.89	4.973728
5mw3	6.62	8.11442
5vqt	5.74	14.736618
6djc	6.63	4.5309243
4zj8	9.26	6.944619
5eqp	5.4	6.046994
5v42	6.62	31.75886
5nf6	7.46	5.0213537
5jrq	6.77	11.156282
5lne	4.76	3.3453894
5m6f	6.66	1.9504809
4wnm	7.59	6.223151
6e86	5.09	8.042828
5b5g	5.25	7.044779
5zt1	4.67	27.097569
6exi	5.05	7.5714426
5nwb	7.8	11.871857
5mny	1.31	4.8174696
5xo2	4.03	-0.38338315
6csp	8.52	5.446843
5w5u	7.19	11.723106
5g61	6.4	5.1502943
5n49	6.33	10.397062
6bhh	3.76	3.2314765
6f9g	5.7	6.307495
6fa2	6.66	14.636239
6g4n	5.64	7.9229746
6fr2	7.92	5.6025877
5g5z	5.66	9.199471
5zo7	9.0	11.662097
6bgx	6.33	7.3396564
5nxq	6.49	-1.5628865
5oh9	3.86	1.488885
5ukj	7.16	15.18531
5v3x	6.59	21.672045
5m7u	8.1	6.4434786
5fnf	3.15	8.313803
5vds	3.3	6.6073875
5ufs	8.49	5.9574327
5gjf	6.59	11.3445635
6ej4	6.8	5.665972
6apz	6.82	7.09828
5jhb	6.06	8.3108425
5zwi	8.64	0.9774611
5etl	4.64	15.7620735
5ur6	7.06	6.5505204
5ful	4.74	7.0178547
6e9w	6.55	18.257324
5uoo	8.85	4.607749
5n87	9.25	9.027639
6esn	8.05	7.9953547
5kr2	8.48	3.5910556
5aip	2.82	10.653463
4yh3	4.59	4.899686
5sve	5.74	8.985379
5edl	8.35	11.243804
5may	6.48	8.740708
6fzu	3.67	3.8054762
5mav	5.48	3.3761468
6d5e	6.85	12.061461
5anv	9.3	9.765337
6htt	6.66	7.3235097
5my8	7.14	9.164396
6dnp	5.18	7.317514
5ndd	6.46	4.4798603
5wbz	6.41	7.281613
5w6t	7.57	8.093954
4j59	5.85	2.9360566
5e80	8.3	9.701189
4mue	6.7	9.146196
4qmq	6.59	10.054005
5dh3	7.42	12.849112
5jzi	4.8	2.219177
5f32	4.94	11.612093
5wg9	5.59	10.018873
6fyv	7.96	7.4138184
6apw	6.17	13.570965
5sz9	4.42	8.902004
6b27	5.03	3.529562
6b1o	8.51	6.999261
6cdc	5.6	5.6205
6dne	7.48	9.956991
6cn6	8.3	7.0090184
6c7x	7.19	7.176422
5fdp	6.51	9.453442
6htz	6.74	3.4343514
5nwg	6.18	14.483461
6msy	7.0	1.4724288
5yve	6.48	13.541075
5huy	5.03	5.5431066
5iee	4.94	1.9477792
6hvj	7.55	10.934591
5hdu	9.0	8.510763
5z68	5.89	47.809364
5l6h	6.62	6.0258536
5l26	5.35	6.1203747
5svi	5.17	14.048047
5n9n	9.39	7.862355
5qaw	3.4	7.4963684
4yyt	6.38	7.416565
5cxi	6.55	16.28487
5nt0	6.55	29.359201
5z9e	3.48	5.921041
5kyk	5.8	6.6427135
5ye7	5.46	7.5036135
5vfm	3.82	3.1440248
5q0z	5.85	8.064008
5c1x	5.75	18.310942
2mwy	6.82	11.33623
5naw	7.3	6.8882904
5evd	5.0	-0.70869374
6mjf	5.16	8.139421
5vo2	6.81	6.50239
6hti	7.01	6.5959597
5ux4	7.05	10.264847
5gu4	5.47	12.077645
6b3e	6.99	8.156367
5g1c	6.85	6.9234548
5v35	6.96	6.649899
5lkr	5.48	8.45368
5kpl	6.29	4.1239347
6cd9	4.42	2.8017428
6c5t	6.97	9.596038
6bl1	6.96	6.8884664
5oul	3.3	5.818594
6bgu	6.28	8.788553
2n27	6.55	2.7847128
5om9	4.25	2.2612023
5yc3	4.85	7.6911135
5j5x	11.02	11.697114
6gfz	5.51	5.208579
6dil	8.12	8.554015
5orr	3.77	6.9712143
5vt4	4.35	1.9231639
6csq	6.39	5.1056986
6bfn	8.03	9.552059
6euw	7.77	11.167341
5ka3	4.59	5.151162
5m5q	7.05	14.053127
5gsw	5.94	10.962954
5w4s	4.03	6.626794
6e8m	6.28	10.235231
5bqg	4.76	4.2038383
5ji6	7.96	5.719467
5jsm	6.59	29.055466
5l98	3.31	5.603928
5im3	5.82	3.6359234
5t4f	8.0	6.3863997
5wtt	6.6	0.45092043
6euv	8.62	4.2578917
5aaa	9.42	14.049681
6gih	4.36	11.138903
5gs9	5.26	9.670448
5j6a	7.77	8.351934
5du4	5.25	6.00019
6mvu	2.89	4.6473007
5kr1	9.49	10.376453
6gl8	8.61	5.9723115
3egk	4.66	6.810425
5q0v	7.69	10.72493
5y5n	5.76	16.248722
6fmk	4.67	2.6079125
5uwk	8.64	8.803913
5duw	3.29	-1.5893099
5h1t	3.8	5.1503515
4j5d	5.96	3.488902
5lc0	6.7	9.7451725
5ia5	7.6	5.572076
5myl	5.0	13.659328
5wg7	4.7	10.834498
6f1j	4.62	3.5119724
6g9j	8.39	12.231693
5yp5	4.6	7.0874133
5k5n	8.05	7.7849274
5a0a	7.7	11.518702
5hpm	7.13	-1.798147
2n0w	6.15	7.616993
5tpg	7.85	3.554449
5dxt	9.7	13.182538
5msb	7.46	10.301556
5eb2	1.11	1.8883559
5eq1	4.68	4.5302296
5enf	3.57	5.0904837
5j9f	7.23	5.814148
5ef8	8.85	10.462272
4zyq	8.01	4.2211285
6dvo	7.22	6.098805
5y80	8.79	5.393559
5zo8	8.2	9.135506
5eg4	7.68	6.5979095
5itd	6.58	10.004293
4yec	7.6	6.504653
5ehe	8.32	9.26877
5ew9	11.0	7.6358433
5ivn	8.85	20.253077
5ork	3.63	4.7685757
6baw	5.38	12.17996
6cco	7.29	10.276497
5llm	5.35	17.28313
6mj7	2.82	3.0105236
5ia4	7.28	10.495348
4zsl	5.0	2.876904
6bsk	6.92	8.764249
5flo	3.15	6.0473785
5ul1	6.64	9.732424
5tex	6.4	7.0799747
5km3	4.6	4.2219496
5fe6	2.16	10.159727
5k0f	6.07	15.171684
5orz	3.36	5.59895
6gzd	8.01	6.003854
5ia3	7.34	8.450492
5v8h	4.11	14.800928
5pzm	5.96	16.491724
5hz6	7.8	7.0027337
6bnk	6.99	2.758275
6b41	8.48	3.960681
5lmk	7.43	12.855486
5dqf	3.6	2.8556638
5h9q	4.42	-0.91408646
5fao	7.96	10.403099
5t54	9.06	9.263243
5ufo	7.43	5.603993
5kdf	3.27	3.7020636
5hls	7.41	3.6990666
5ur1	8.97	8.390989
5vrp	8.89	5.9900265
5jgd	7.96	6.8822145
5l01	7.48	0.24340892
6fby	5.03	-1.7610502
5kzq	8.28	8.310036
5nkb	9.12	15.314248
5vjn	5.06	6.6910067
5yco	4.59	3.4043524
5u2f	6.71	6.580844
5w5s	7.77	6.2509556
4z7o	5.04	9.176606
6eab	6.37	-0.54561114
5o91	6.46	5.945938
5web	8.0	5.9828787
4zcs	4.33	7.4623795
5i0b	5.06	7.771056
5i2z	7.14	9.030549
6c28	4.17	5.2933264
5nxi	6.66	7.7384157
5tb6	5.82	3.0787601
5yc1	4.34	7.4743867
5u5k	4.02	4.9575377
6f9u	5.13	5.7590632
6ce2	6.3	10.855846
6cbh	6.29	5.6982465
5j18	9.15	7.4689245
5dx3	7.41	-7.950366
6ma4	7.35	11.520384
5i25	3.49	1.5776635
5cs6	3.2	5.7142906
6hqy	6.44	7.205609
5ho7	4.77	10.233524
5h9r	6.08	-1.0942385
5ntt	5.75	4.3760366
5y6k	6.07	4.6118846
5q0i	4.25	5.6887236
5a5d	8.0	9.18556
5dtk	4.3	6.6942673
6gxw	3.36	4.6757407
5d3s	5.89	6.476486
6b1e	7.47	2.8956068
6fh6	3.0	3.3985202
6c7e	8.55	8.501415
5fqr	7.59	6.6160345
6f6r	8.25	7.792123
5elv	6.8	8.965437
5he7	8.3	6.047364
5wg4	7.0	8.191697
5his	4.71	5.8797226
5zmq	4.74	7.9825163
5i83	5.39	6.6172695
6hx5	5.66	3.1452088
4z0u	5.7	3.8249116
5oq6	7.56	10.7091465
4pl6	3.1	3.1203046
6afg	4.86	0.31120208
5dtm	4.3	6.360965
4qms	5.13	8.065841
5lax	5.4	-3.764252
6f34	4.94	1.2816479
5m25	8.19	6.550338
5zc5	7.06	15.928843
5tco	8.19	10.387498
6axq	4.0	5.9222317
5jq7	4.8	7.5392566
5mnr	5.46	13.936739
5nho	9.52	7.528015
5svx	6.19	6.7459507
5ts0	7.8	9.068244
4r6e	7.78	14.335193
5twl	7.98	8.633273
6dgt	7.38	13.594187
6bh0	6.66	8.329621
5u5h	5.89	8.169687
5a3n	7.72	3.3988948
5a1f	4.61	6.949178
5w0f	7.8	2.221054
5dtw	5.46	19.653532
5qa9	3.64	4.216384
6axl	7.11	0.863018
6mv3	3.33	9.235865
5vp9	8.99	9.968283
5ix1	6.31	11.516525
5n4t	5.97	7.7934656
5wzv	6.68	12.018313
4zy1	8.14	8.400911
6afi	6.2	10.520433
6ckc	8.22	3.8314495
5h6v	6.68	3.8856907
6h33	9.22	8.905664
5ewj	6.89	13.852163
5ku3	4.89	4.656866
5kab	4.68	14.309761
5hyq	6.82	5.8148975
6bh3	4.92	3.3814425
5f5z	7.07	5.3295302
5xij	7.3	10.35477
6g22	7.56	8.261699
6ej3	5.93	7.6786656
4zam	7.96	11.97153
5zaj	7.38	18.51116
5i1q	7.92	4.4838505
5jpt	4.6	6.3314333
4yx4	5.97	8.937671
5dp5	4.73	9.525816
5jt2	7.47	18.3773
6dh6	9.93	14.818314
6gbx	7.7	7.911483
5glu	4.02	-0.7800903
5lsh	3.39	1.0834851
5yto	4.48	20.612492
6f2n	6.7	7.044257
5owf	5.8	6.337036
5mkr	4.77	5.5361385
6es0	5.65	15.871964
5kbq	7.0	8.182529
6g0q	4.61	6.0344257
5yvt	3.96	5.2137694
6br3	8.72	10.1673975
5x4m	2.92	2.9083638
5ef7	9.0	3.1271145
6asz	4.72	3.1658077
5mql	5.85	2.0135143
5wic	4.64	5.8385954
6fgq	7.85	10.911188
6f05	4.47	5.942191
5jlz	5.82	-2.2920976
5dg6	5.07	1.3783865
5a3t	8.4	3.2238727
5uov	10.6	14.695007
5lny	7.38	6.6251545
5gtr	7.17	-5.4195156
6h7l	8.97	6.6386166
5g3m	5.66	4.26797
6ee2	6.71	3.516516
5cgv	6.47	6.656899
5jnl	6.57	1.9830759
5gty	7.72	8.560333
6fni	8.22	19.851767
5wa8	6.23	6.0507975
5os2	2.74	3.235641
6chh	5.57	14.540433
6h38	8.11	6.329692
5w5j	5.82	6.1046023
5d1n	5.57	1.5241835
5z95	6.55	5.9789824
5ads	5.67	6.4401255
5dp9	6.08	16.72903
6e4w	6.7	3.599664
5t8q	4.16	3.5171547
5m9w	2.24	12.657348
6dj2	8.12	22.244389
5wzr	7.29	0.65859807
5vcz	6.35	9.399705
5g3n	7.92	7.619566
6g4z	9.77	7.234888
5vd1	6.0	10.609613
5wzw	5.91	12.171816
6an1	5.35	8.679547
5qb0	3.8	3.0255775
6dcy	5.46	5.3893437
6fnf	7.89	14.251836
5x27	9.4	6.568723
6g47	2.18	1.5632071
6aud	6.22	8.815898
5yea	8.3	15.186977
5ygf	6.21	2.7642221
5etm	5.41	5.486314
6g85	5.21	7.4273314
5a3w	5.82	5.214966
5nkn	9.92	16.135574
5d45	6.92	5.1898003
5z7j	6.6	5.7443666
5fyq	5.89	8.108323
6q73	6.9	11.363256
6g33	8.15	4.5473256
5f20	7.52	12.073646
5vnd	6.49	8.204506
5hvt	7.26	8.067591
5kzi	10.0	8.1478615
5w73	6.3	5.3131986
5toz	9.46	4.580726
5nya	6.38	7.9894767
5hmy	6.3	19.894405
5lub	6.15	1.6458764
5k32	8.8	4.314472
5o4s	5.47	6.715119
4y5i	3.52	-4.7289042
5fat	6.96	12.672464
5tfx	7.22	10.76452
5hmk	7.4	6.593914
6gjy	3.0	13.376122
5hln	11.52	11.220057
5fso	6.09	4.90331
5e2k	8.03	8.1665535
6afj	6.28	9.690094
6gnm	4.26	4.1460185
5y8c	6.8	6.6647024
5aqt	3.51	2.4247384
5icy	5.06	0.033314943
5w0e	9.03	4.3025055
5u2e	6.56	6.57562
5db1	7.66	5.5201077
6b67	5.05	2.6118832
5ufi	8.4	5.022137
6fu4	6.19	5.6376295
5e3g	4.3	6.243697
6hrq	7.09	13.43068
4ui6	7.06	25.916409
6css	7.6	18.228909
5tt3	6.71	10.695818
5nin	7.12	10.690485
5ov9	5.66	4.9033556
5tol	7.48	8.078606
5nwk	6.57	6.9764137
5oh4	4.55	2.1918612
5t19	4.49	7.086545
4v0i	6.33	7.937398
5edd	5.24	2.002277
5llp	9.24	10.648897
6biv	6.52	-1.3618366
5ows	8.0	23.563824
5j31	6.51	3.118714
5f04	4.0	19.27804
5ug9	8.1	10.616856
6b7b	2.89	5.1018553
4ux9	5.1	4.595303
5gsa	7.09	26.808136
5ut6	4.24	12.325911
5ogk	5.11	4.5184803
5dhq	5.7	8.231843
6cyc	7.85	7.028241
6bu0	5.96	10.46969
6cmj	8.3	10.9510975
5ivj	7.34	10.173625
5f4p	7.33	14.953664
6g34	8.24	6.1485763
5ttg	7.34	5.7911634
5edu	8.66	5.789246
5i13	5.08	10.813976
5o07	7.47	7.4542546
5f1l	7.68	7.373008
5wlv	8.52	7.016387
6fel	6.4	1.3618703
6er3	3.24	0.9633214
4y4g	2.0	5.286258
5jzs	3.27	7.069677
5k13	8.74	10.926567
5ytu	4.92	6.739328
5dw2	5.84	4.933918
5mk3	4.05	3.1602776
5tur	6.05	9.918705
5vqe	1.49	3.7063975
5f02	7.44	3.7491388
5tzz	7.85	13.971378
5qaa	3.91	4.076618
5cu4	6.49	10.570328
6eiz	6.22	9.101963
4zfi	6.3	3.9948459
5uch	6.01	11.287504
5aqk	3.65	7.260864
6mim	5.7	-2.3695989
5nw7	5.77	8.50041
6e4a	7.36	5.5744905
5u6j	7.64	20.922436
5w44	6.44	8.898763
5nqe	6.15	10.791859
4yk6	5.7	7.218809
4muf	6.34	17.100798
6h7n	8.46	3.9664257
6ge7	6.06	9.16955
4yhz	7.96	4.757665
6b8u	9.7	10.309452
6bhe	4.62	3.809752
5bqi	9.05	6.3130665
6fi1	2.15	6.109068
5llg	11.13	9.394938
5a9u	10.1	9.856328
6dh0	10.59	13.429113
5jap	6.64	9.858022
5h5q	5.74	11.736295
4und	8.96	21.718498
6bvb	6.71	1.3839511
5ke0	9.7	9.349596
5hn0	3.7	5.6757345
5vb7	6.72	12.574604
4wcf	4.28	4.5991774
4y3y	2.35	4.9381814
5jhk	4.64	4.4719386
6g4y	8.82	8.857779
5uiu	9.7	4.950508
6gnr	5.44	4.278474
6fod	8.15	2.373208
5y1u	5.12	2.937532
5i0l	7.74	11.273788
6e2m	5.66	11.236335
5qik	7.66	10.706855
6h8s	4.42	4.7107706
5sxm	8.54	2.9936624
5nme	7.09	0.15770721
5w5o	8.1	6.931901
6ezg	7.69	10.8924465
6bbv	6.1	6.1558547
6g35	7.76	7.0422306
5hd0	8.4	8.884836
6b2c	7.03	6.2169733
6d1m	8.2	10.944295
5ksx	5.43	5.392888
5m4i	7.89	10.343226
5fnq	3.0	5.610713
6hke	7.68	15.999324
5f61	7.46	3.5047536
4u68	4.31	0.5540812
6er4	2.77	1.5258886
5y0x	5.11	5.3715715
5eud	6.82	7.7013474
6cwh	7.54	1.411128
5usf	9.16	19.272226
5j5t	6.96	6.110257
5jq5	5.63	4.461472
4z0f	5.77	8.055021
5yft	5.0	6.961099
5z89	6.71	4.502062
6g91	5.49	2.9607346
6hu2	5.9	5.1939955
5ou3	6.21	14.966026
5jq8	5.7	7.1558123
5ya5	6.72	19.130913
5izj	11.52	9.920921
5he1	6.55	3.1931434
5ldp	4.17	8.081175
5wxp	3.35	16.087267
5ih6	5.6	7.3111954
5mnc	1.31	3.3480935
5fsy	5.89	19.004913
6c7b	5.82	12.734152
5i88	6.6	4.3080053
5ofx	3.96	5.892307
5ey8	6.31	8.576493
6ax1	9.42	5.1379414
5j9z	7.8	10.935412
5fsx	2.72	14.818441
6g6z	6.66	5.1340303
6ej2	7.8	6.1419888
5w1e	5.24	4.5715766
5ewa	4.82	6.7189097
5ot9	4.07	5.532301
5uy8	8.3	11.991152
5nps	5.89	8.920305
5dtq	3.86	12.282262
5uzj	6.78	12.193483
6b7h	9.03	2.9348307
5drc	5.98	14.069262
6b5a	7.94	7.623605
5m44	7.4	7.2289424
6hlz	7.33	5.2560854
5myo	10.53	-1.8447708
5n93	8.66	12.375427
4zt2	8.0	14.285235
5mrm	5.03	7.8045993
5eb3	1.45	3.531339
5iql	4.56	1.3770554
6frf	7.4	3.1688094
5vsb	5.12	21.147564
5i58	6.92	5.9578934
5aab	9.06	13.722362
5g2n	7.03	18.030989
5hz5	7.07	7.8159904
6gon	5.67	5.7377567
5laq	9.2	13.756506
4k1e	8.44	7.7987623
5y6d	7.26	7.426952
5l8y	6.4	11.399831
5jjr	7.8	14.220328
5mwh	5.74	6.128352
5nk7	6.33	14.36856
5c7n	6.57	2.9496572
5lj1	4.5	4.915144
5o4y	8.15	-0.07797623
6b7f	3.87	5.1958375
6glb	6.89	7.838456
2n14	5.33	7.070362
5vlk	5.26	4.9891486
5y5t	6.68	5.564046
5zk3	8.74	3.8883896
5dnu	4.11	17.586475
6db4	7.31	6.600134
5ufp	7.37	9.083867
5thi	3.61	5.310165
5y8w	6.64	5.324876
5lmb	7.8	6.870962
5a6a	7.22	3.6322339
5yij	3.42	11.29038
5xyz	8.1	11.517254
5igl	7.37	7.658729
5tp0	5.44	11.076872
5dex	7.65	10.625267
5vee	6.11	7.322198
5etf	3.79	1.5108199
6f8g	4.18	1.788347
6g2a	3.79	14.181288
5nq5	5.0	5.3004465
5w14	7.34	14.807927
6fug	4.3	3.6357617
5usq	7.0	10.073883
4ui4	7.35	24.233017
5vwk	5.48	6.794562
6dqa	6.44	5.121232
5l4e	4.61	10.328531
5doh	7.49	11.061985
5tzy	8.7	12.091554
6e4f	9.07	9.32633
5j74	8.72	8.038715
6acb	9.41	9.128797
5kks	8.7	9.246986
5t2b	8.3	9.120622
5etn	5.37	16.699078
5td2	8.66	9.016713
5yqn	4.03	10.475592
5one	7.28	5.017752
5eqq	8.17	12.369596
5kap	4.23	0.3169849
5b25	10.24	7.119749
5n69	6.54	8.630757
5umx	5.96	17.018978
5kj0	6.89	4.8216
5o4f	6.68	6.5572314
6cjw	5.74	5.7644186
5n8j	5.54	2.9796894
6dcz	7.17	5.4811516
6evr	8.06	8.722138
4xwk	4.63	5.813673
5wfz	8.0	8.873203
5nzo	2.24	10.147175
5fl0	6.46	2.0491908
6ep4	5.35	2.7306843
5huw	6.23	4.453476
6dif	10.72	6.72044
5f94	8.47	7.464223
5u0f	5.47	3.8457322
5unp	10.02	8.670938
5d29	7.01	7.0779505
5nka	5.46	19.261606
5gnk	8.28	5.2629857
6dh3	11.3	17.888056
5mih	4.19	3.9965386
5u6d	8.59	4.180757
5hu1	8.66	8.746673
5ftg	6.15	8.545177
5twh	6.55	5.0273705
5uir	7.14	11.675963
5vm0	8.8	12.721002
5fsl	4.62	8.253623
6g1v	7.23	12.325772
5bnm	4.82	15.061511
5el9	7.64	6.483635
6bmx	4.72	15.095379
5nee	10.7	8.852458
5i9y	8.55	9.590966
5l2s	7.08	9.329092
5th7	5.16	9.316381
6emu	5.03	5.1285925
4ysi	5.7	3.6797056
4uff	7.96	17.406477
6g46	3.73	9.05753
5qim	11.22	6.394286
5kq5	8.05	13.594032
6ds0	8.66	11.23511
6bm5	5.84	5.4808264
5fqt	6.8	5.5840254
5n0d	8.48	5.0315723
5adt	5.65	7.360615
4zx8	7.1	5.4836445
5kz0	7.66	11.143944
6g1w	8.14	34.390766
5cj6	8.69	7.234041
6f8t	5.15	7.914506
5xpn	6.99	7.3202815
5sy2	4.96	8.015126
6g92	4.12	5.221491
5yjf	5.74	5.188094
5he2	6.89	-1.2719417
5mk9	4.42	0.4928459
5emb	5.2	7.1904297
5xo7	6.36	5.2599535
6ela	7.59	19.265097
5xag	5.46	12.192475
5ant	6.36	10.954922
5d7x	4.82	1.9177037
4x2i	6.46	5.9124956
4zcw	7.37	13.330468
5dry	7.7	22.760326
5nz2	5.03	9.16533
5jzb	3.39	6.4269876
5qa5	3.52	4.572599
6dkg	8.59	7.410197
5wbf	3.81	1.7737721
5kkr	6.92	15.603927
5xyx	4.84	8.003315
5nk3	7.42	6.1747727
4uuh	7.77	11.130071
6f55	4.16	3.839278
5wlo	10.82	8.876129
5u0g	4.58	1.7400607
5a6k	5.95	-0.70303655
5enj	2.3	5.7962303
5f3g	6.9	8.925329
5tkk	8.28	18.371624
5vqz	6.39	4.692418
5eek	9.1	7.088283
5ktu	6.21	3.5347507
5qar	3.77	4.8166666
5acb	6.8	7.545738
5ofu	4.2	7.5363245
5jyo	8.52	18.991278
6cck	7.43	8.0278
5gvm	6.73	5.2082
5km2	4.41	3.9895089
6eqm	7.96	9.900603
5o3q	5.68	10.737881
5hda	5.13	5.1707573
5wgp	5.62	4.3292923
5j27	6.74	11.138161
5mte	6.78	5.7152734
5o9p	5.09	6.6614513
5n34	4.63	2.1202881
5a3q	8.6	15.033669
5d0r	6.37	11.316029
6bhv	5.23	8.434647
5ta4	7.62	3.760079
5tl9	9.0	4.34577
5yia	5.52	2.9542322
5nvx	7.05	1.0847722
5n7v	8.77	11.102234
5epn	8.66	14.766745
5xof	4.01	1.41867
5if6	7.23	12.134947
6gjr	3.74	6.944021
5l96	3.3	5.0999746
5tpx	6.55	14.942223
6fil	5.85	10.395042
5dht	6.0	7.5308123
5evb	5.0	7.0933666
5t36	7.37	3.4725027
5d25	6.3	4.0125446
6b96	7.84	12.873737
5tbe	8.97	10.946078
5q1i	6.24	6.7014923
5mod	3.52	5.442427
6bh8	5.12	11.447165
5a4q	5.54	5.0513124
5ni8	7.7	7.2839518
6azl	4.93	1.9823066
6czv	6.64	7.5935345
5b5o	5.72	11.510647
6e83	4.54	6.71441
5myk	9.0	11.50394
5o5f	4.3	9.233103
5epk	5.74	5.5987844
5wp5	5.34	11.047153
5jy0	5.55	4.935857
6fu5	7.5	6.4914722
5q0p	7.41	7.4083996
5z99	6.88	0.387482
6cn5	7.7	6.1090183
6g93	7.96	9.664894
5w8i	6.82	8.828901
5sxk	4.7	3.2477212
5yjy	6.94	13.498238
5u4c	6.0	4.8574705
6ey7	4.3	-0.17096758
5uig	7.95	7.146729
6aak	9.15	5.713589
6h7k	9.31	9.108674
5jss	6.45	9.728078
6g3o	9.24	13.607531
5c87	3.7	6.0906353
4qmy	8.4	7.4449673
5tg5	4.01	6.176108
5h21	5.19	4.186927
5kx8	7.42	6.559821
5u0y	6.08	6.3378515
6evq	2.0	2.946102
5eue	6.77	9.681474
5u7i	7.18	14.96542
6eil	5.55	6.5910206
5hm0	6.36	6.290653
5vcx	5.55	6.737579
6g1u	5.61	9.063992
5l17	9.3	2.5728283
6bw2	7.68	13.171855
5qax	3.8	5.115095
2n9x	6.4	-2.8066401
5eob	9.62	18.539349
5moo	1.31	3.8062863
4zx3	7.19	4.711942
5uuu	7.74	8.8887615
5v8j	5.57	12.888079
6ayn	5.04	5.451174
5hjb	5.68	-1.9027942
5ti6	4.68	6.0693126
5hvy	7.76	10.047043
5uwj	5.7	-7.1674895
5hg7	8.4	6.6913166
5f37	5.77	11.191211
5zz2	8.85	9.888082
5aa9	8.19	8.458701
5mwg	5.77	9.670685
5orx	3.51	4.9621253
5ty1	5.21	0.5091503
6cz4	7.12	11.93075
5sz6	7.0	8.68587
5kjk	7.92	7.568486
5tbm	7.31	5.7422915
5izu	7.27	7.970097
6g8m	5.38	10.153215
6bbx	6.67	2.6429825
6bfa	9.0	7.251753
5ipc	4.89	7.081171
5fbo	9.51	10.338514
5jmx	5.09	6.2920003
6b5o	8.33	-0.39364862
5cu2	4.24	5.4539356
5g46	2.6	10.389265
6fi5	5.52	1.5391077
6cwi	7.54	-4.703476
5fp0	7.77	7.832574
5x26	8.3	8.0744705
5h5r	6.21	1.1049432
5tku	9.8	11.128821
6equ	6.38	8.02351
6do4	7.68	-0.5429137
5mes	6.47	13.218563
5nr8	6.76	9.752056
5xpl	7.7	-0.23530817
4r06	6.29	3.8008938
5t8p	5.89	2.7356608
6f3g	7.16	3.926351
5ne3	7.84	7.2336197
5uiq	4.26	3.1345806
5yy4	6.43	3.3870287
6czi	6.25	6.5494013
5jur	8.52	7.2468233
5wii	4.49	4.3940525
5hi7	7.85	12.164213
5vc3	7.11	11.474745
6h7y	9.46	21.447962
6cf6	5.24	2.5790763
5sz5	7.7	14.002174
6dzq	7.37	3.9708972
5v1b	7.47	11.840183
5ewz	6.34	-0.30776322
5twx	7.52	10.467035
5w3i	5.8	5.6368484
6exs	3.44	3.8907363
4py2	6.57	12.787969
5t1m	5.82	8.497209
5g57	8.4	11.472101
5anw	8.52	10.18358
6eed	6.09	7.6380653
5vwi	4.84	5.51062
5xs2	8.3	4.280056
5wle	5.72	4.984868
5e28	7.91	5.9489164
5ncy	9.4	8.897429
5wip	4.71	8.008838
5h1v	4.0	4.4095607
5tq5	7.23	13.533087
6bir	7.52	-6.999769
4yh4	4.59	5.820896
6di0	5.22	2.57173
5tqs	5.86	1.6550663
5jfp	9.32	12.592212
5v40	5.8	25.652422
5iyy	4.77	1.1052108
5i9i	7.3	15.536261
6c0n	8.37	9.945917
5y97	3.6	4.2138577
5lli	7.05	2.6244912
6eqx	10.47	8.957224
5m4u	4.89	10.454506
5jv2	4.0	5.311553
5g5v	6.7	17.369797
5hu9	7.62	11.507929
5kva	5.14	25.983051
5zzw	5.51	4.880303
5m7t	5.41	2.7855954
6ffn	8.22	2.9149117
5e8z	5.91	16.23085
5usy	7.51	10.741589
5vb5	6.46	5.369301
5a0b	8.3	6.945136
5lwe	9.96	16.313505
6aam	8.32	5.2327757
5fpi	4.14	9.529785
6m8y	6.38	14.551132
6dqb	6.49	9.193578
5u9i	7.31	2.905952
5j0d	6.87	3.372381
5l8t	3.55	4.7577686
5adq	5.7	10.075189
5cst	6.96	10.223335
5nx2	8.49	10.240551
5x4p	5.03	-0.93385863
5neb	7.77	3.771312
5v0n	7.17	13.896164
5u14	5.34	4.787053
6ced	5.82	2.4757063
5kat	4.1	6.4862576
5t6f	5.8	11.017677
5ygd	7.27	4.0130434
5t2y	5.66	11.691786
5y62	1.74	3.7907777
5he0	6.82	4.3338275
5j75	6.82	7.4180474
5uvc	8.21	8.851696
6b5m	12.0	0.3533582
6b5q	8.24	4.0083246
5y2f	5.15	6.250859
5lyy	4.85	3.6706033
6cqz	9.64	10.416169
5aan	4.15	12.3285885
5a09	8.46	8.638199
4lqg	8.89	12.694271
5wej	4.82	4.746588
5tqe	6.72	30.26654
5v3y	6.72	10.24882
5a3s	8.68	8.747747
5yba	4.77	11.317427
5q17	5.25	17.309666
5sz3	8.6	4.821065
5orh	4.39	16.058155
5t8j	9.0	8.40229
5qil	11.52	15.759738
5x74	8.64	14.448
5oqu	3.61	3.6605217
5vse	5.97	6.9172745
5ivy	6.44	8.217811
6gi6	6.71	8.181243
4m7x	4.8	14.234405
5f3i	7.1	13.341066
5o22	8.0	6.777901
5uac	8.3	9.495162
5lsx	5.92	17.094124
5xhz	6.49	7.928135
6c4g	8.3	12.433063
5lgn	5.54	6.2648177
6at0	4.04	1.1905041
5llc	9.52	15.857685
6e9l	6.04	10.529638
5zz4	9.17	11.654535
[truncated: 2,359 more rows]
