# Supplementary material for: An electron-density point-cloud framework for robust protein-ligand interaction prediction
Source: Nat Commun. 2026 Jun 11;17:7424. doi: 10.1038/s41467-026-74196-5 (PMC13408660; doi:10.1038/s41467-026-74196-5)
Supplement: Supplementary file 5 — Source Data [file 41467_2026_74196_MOESM5_ESM.zip › Source Data_rev/figure4/g/distortion_with_csv/intra_ligand_rewire_0.55/test2013.csv]

key	true	pred
1ps3	2.28	-0.5613374
3d4z	4.89	3.2969837
3ejr	8.57	9.314111
3l7b	2.4	8.339574
3g2n	4.09	12.07975
3ebp	5.91	16.115482
2w66	4.05	0.23314595
2wca	5.6	1.7093146
2vvn	7.3	1.6555822
1gpk	5.37	9.478223
1h23	8.35	9.070384
1e66	9.89	5.516162
3gnw	9.1	9.039259
3f3a	4.19	7.2888865
3f3c	6.02	4.101139
3f3e	7.7	10.6593075
2wbg	4.45	0.8876717
2j78	6.42	4.5347013
2cet	8.02	2.8606174
3udh	2.85	1.5502794
4djv	6.72	7.3658686
4gid	10.77	59.947784
1r5y	6.46	12.03763
3ge7	8.7	23.051224
3e93	8.85	20.135612
1q8t	4.76	4.963896
1q8u	5.96	5.1867
3ag9	8.05	6.075815
2v00	3.66	17.948524
3pww	7.32	16.975178
3uri	9.0	20.20966
2hb1	3.8	8.993967
2qbr	6.33	7.5898724
2qbp	8.4	7.761066
3fcq	2.77	6.8448873
4tmn	10.17	10.4632225
3pxf	4.43	4.339926
2xnb	6.83	6.325434
2fvd	8.52	8.548071
3ivg	4.3	19.707605
3coy	6.02	4.4393697
3mss	4.66	6.4195223
3k5v	6.3	12.999945
2v7a	8.3	10.024498
2brb	4.86	8.952452
3jvs	6.54	9.694059
1nvq	8.25	10.487225
3acw	4.76	6.3997307
2zcr	6.87	4.561089
2zcq	8.82	3.9740577
1bcu	3.28	12.297684
1oyt	7.24	6.03958
3utu	10.92	21.923637
3u9q	4.38	4.181873
2yfe	6.63	7.9573584
2p4y	9.0	8.721096
3uo4	6.52	14.187807
2wtv	8.74	9.763037
3myg	10.7	7.0864015
3kgp	2.57	4.7277784
1o5b	5.77	15.165655
1sqa	9.21	18.060143
3kwa	4.08	11.33831
2weg	6.5	12.297387
3dd0	9.0	18.648808
2xdl	3.1	4.1632705
1yc1	6.17	12.146713
2yki	9.46	14.20925
1p1q	4.89	11.713766
3g2z	2.36	5.1165686
4de2	4.12	15.648339
4de1	5.96	21.45129
1vso	4.72	4.67982
3gbb	6.9	6.478525
3fv1	9.3	10.624479
2y5h	5.79	13.619721
2xbv	8.43	29.251198
1mq6	11.15	6.2537193
1uto	2.27	10.945382
3gy4	5.1	9.344951
1o3f	7.96	9.400884
2yge	5.06	8.621305
2iwx	6.68	14.806608
2vw5	8.52	5.145385
2ymd	3.16	7.4420104
2xys	7.42	12.791204
2x00	11.33	5.9338236
3ozt	4.13	7.308091
3oe5	6.88	12.482757
3nw9	9.0	6.355438
3n7a	3.7	3.2886503
3n86	5.64	36.910706
2xb8	7.59	17.202074
3ao4	2.07	4.3467865
3zsx	3.28	1.2669771
3zso	5.12	5.6515217
3ueu	5.24	3.3412285
3uex	6.92	4.6730995
3lka	2.82	13.649086
3ehy	5.85	10.95319
3dxg	2.4	3.676279
1w4o	5.22	3.9566216
1u1b	7.8	6.700185
1a30	4.3	6.7710495
1z95	7.12	8.28727
3b68	8.4	12.339573
3g0w	9.52	8.802856
