# Supplementary material for: An electron-density point-cloud framework for robust protein-ligand interaction prediction
Source: Nat Commun. 2026 Jun 11;17:7424. doi: 10.1038/s41467-026-74196-5 (PMC13408660; doi:10.1038/s41467-026-74196-5)
Supplement: Supplementary file 5 — Source Data [file 41467_2026_74196_MOESM5_ESM.zip › Source Data_rev/figure4/g/distortion_with_csv/intra_ligand_rewire_0.55/test2016.csv]

key	true	pred
4llx	2.89	4.990975
5c28	5.66	4.0179825
3uuo	7.96	9.215188
3ui7	9.0	8.81325
5c2h	11.09	9.601485
2v00	3.66	13.792475
3wz8	5.82	26.28707
3pww	7.32	16.593805
3prs	7.82	14.561609
3uri	9.0	20.726986
4m0z	5.19	11.214491
4m0y	6.46	2.0650153
3qgy	7.8	5.962421
4qd6	8.64	11.887719
4rfm	10.05	12.14908
4cr9	4.1	17.410988
4cra	7.22	15.008534
4x6p	8.3	18.364365
4crc	8.72	32.469475
4ty7	9.52	14.453525
5aba	2.98	4.2086096
5a7b	3.57	15.902574
4agn	3.97	13.519559
4agp	4.69	9.90515
4agq	5.01	11.639881
3bgz	6.26	7.0422106
3jya	6.89	4.665798
2c3i	7.6	6.744871
4k18	8.96	14.024479
5dwr	11.22	16.584812
3mss	4.66	6.1703053
3k5v	6.3	14.461685
3pyy	6.86	14.115305
2v7a	8.3	7.895028
4twp	10.0	6.3027687
3wtj	6.53	1.9710115
3zdg	7.1	0.97290576
3u8k	8.66	4.932128
4qac	9.4	2.7885346
3u8n	10.17	4.210272
1a30	4.3	7.437165
2qnq	6.11	8.404986
1g2k	7.96	12.009598
1eby	9.7	16.80004
3o9i	11.82	27.152067
4lzs	4.8	2.931914
3u5j	5.61	4.290659
4wiv	6.26	11.04903
4ogj	6.79	9.386861
3p5o	7.3	2.8149402
1ps3	2.28	5.976633
3dx1	3.58	0.5620118
3d4z	4.89	-0.35296834
3dx2	6.82	-0.6127683
3ejr	8.57	4.7500095
3l7b	2.4	11.088734
4eky	3.52	15.775262
3g2n	4.09	12.092409
3syr	5.1	13.455114
3ebp	5.91	22.217518
2w66	4.05	2.6141613
2w4x	4.85	-3.0998096
2wca	5.6	3.4226267
2xj7	6.66	3.8528967
2vvn	7.3	1.1102284
3aru	3.22	5.598376
3arv	5.64	8.075828
3ary	6.0	7.3629966
3arq	6.4	7.3368874
3arp	7.15	4.1802335
4ih5	4.11	9.197566
4ih7	5.24	5.473483
3cj4	6.51	3.2765326
4eo8	8.15	5.428999
3gnw	9.1	8.113232
1gpk	5.37	15.07544
1gpn	6.48	11.475557
1h23	8.35	10.004843
1h22	9.1	9.230324
1e66	9.89	4.3315787
3f3a	4.19	5.4605393
3f3c	6.02	4.837124
4mme	6.5	4.7374296
3f3d	7.16	5.5508327
3f3e	7.7	6.976985
2wbg	4.45	-0.7639148
2cbv	5.48	0.2980826
2j78	6.42	7.856498
2j7h	7.19	3.208344
2cet	8.02	4.148999
3udh	2.85	1.9285226
3rsx	4.41	9.746891
4djv	6.72	4.7699556
2vkm	8.74	54.696987
4gid	10.77	58.91845
4jfs	5.27	2.4158077
4j28	5.7	3.2614918
2wvt	6.12	4.402896
2xii	7.2	1.0854506
4pcs	7.85	2.918817
3rr4	4.55	20.329212
1s38	5.15	13.544168
1r5y	6.46	12.80373
3gc5	7.26	24.520996
3ge7	8.7	19.752464
4dli	5.62	10.0599785
2zb1	6.32	12.629265
4f9w	6.94	11.3434515
3e92	8.0	14.0415945
3e93	8.85	17.002956
4owm	2.96	1.9714069
3twp	3.92	5.1452327
3r88	4.82	6.2331476
4gkm	5.17	7.7039905
3qqs	5.82	9.887917
3gv9	2.12	3.9339132
3gr2	2.52	5.059852
4kz6	3.1	4.519957
4jxs	4.74	17.200928
2r9w	5.1	11.018876
2hb1	3.8	9.140856
1bzc	4.92	11.950937
2qbr	6.33	9.977539
2qbq	7.44	10.122671
2qbp	8.4	9.815806
1q8t	4.76	4.037355
1ydr	5.52	5.0042543
1q8u	5.96	4.8329277
1ydt	7.32	9.587732
3ag9	8.05	14.94175
3fcq	2.77	6.4045267
1z9g	5.64	8.853135
1qf1	7.32	2.6566265
5tmn	8.04	4.379824
4tmn	10.17	9.55135
4ddk	2.29	7.7036843
4ddh	3.32	4.3072243
3ivg	4.3	23.838516
3coz	5.57	6.087199
3coy	6.02	10.858121
3pxf	4.43	4.1795263
4eor	6.3	8.93722
2xnb	6.83	7.6067286
1pxn	7.15	11.792587
2fvd	8.52	11.301636
4k77	6.63	4.4819417
4e5w	7.66	1.8727908
4ivb	8.72	8.336786
4ivd	9.52	10.4081135
4ivc	10.0	7.605447
4f09	6.7	6.0032177
4gfm	7.22	7.7822833
4hge	7.92	9.4298725
4e6q	8.36	11.130539
4jia	9.22	5.2201366
2brb	4.86	10.6023445
2br1	5.14	9.9958515
3jvr	5.72	15.441532
3jvs	6.54	14.501968
1nvq	8.25	8.213547
3acw	4.76	8.206648
4ea2	6.44	2.250915
2zcr	6.87	9.026786
2zy1	7.4	7.9065804
2zcq	8.82	6.1439643
1bcu	3.28	11.1166115
3bv9	5.36	2.655653
1oyt	7.24	5.322959
2zda	8.4	11.137588
3utu	10.92	15.617678
3u9q	4.38	8.932774
2yfe	6.63	10.35476
3fur	8.0	8.468157
3b1m	8.48	4.9606757
2p4y	9.0	8.526375
3uo4	6.52	12.678703
3up2	7.4	10.154148
3e5a	8.23	4.321066
2wtv	8.74	11.288047
3myg	10.7	10.517014
3kgp	2.57	8.163164
1c5z	4.01	9.998899
1o5b	5.77	10.354237
1owh	7.4	15.915041
1sqa	9.21	21.332031
4jsz	2.3	7.5263634
3kwa	4.08	3.7872736
2weg	6.5	11.32147
3ryj	7.8	12.520279
3dd0	9.0	10.719357
2xdl	3.1	4.4176655
3b27	5.16	11.901972
1yc1	6.17	11.809418
3rlr	7.52	10.79008
2yki	9.46	23.12431
1z95	7.12	9.166447
3b68	8.4	10.069566
3b5r	8.77	9.155363
3b65	9.27	10.377428
3g0w	9.52	7.756428
4u4s	2.92	2.114176
1p1q	4.89	8.408734
1syi	5.44	6.7822328
1p1n	6.8	3.0046792
2al5	8.4	6.682469
3g2z	2.36	8.31139
3g31	2.89	3.0906765
4de2	4.12	14.920553
4de3	5.52	8.759659
4de1	5.96	11.665472
1vso	4.72	4.1386113
4dld	5.82	9.236313
3gbb	6.9	2.8512306
3fv2	8.11	3.6339445
3fv1	9.3	4.599189
4mgd	4.69	6.303582
2qe4	7.96	10.6609535
1qkt	9.04	8.402758
2pog	9.54	10.78931
2p15	10.3	7.6840744
2y5h	5.79	17.57238
1lpg	7.09	15.385399
2xbv	8.43	18.897799
1z6e	9.72	36.995293
1mq6	11.15	8.252455
1nc3	5.0	14.562925
1nc1	6.12	13.410027
1y6r	10.11	12.472316
4f2w	11.3	13.548855
4f3c	11.82	18.848736
1uto	2.27	2.4328165
4abg	3.57	19.129225
3gy4	5.1	26.56443
1k1i	6.58	18.153534
1o3f	7.96	10.0173855
2yge	5.06	3.2905679
2fxs	6.06	6.7412753
2iwx	6.68	11.101522
2wer	7.05	13.634899
2vw5	8.52	2.1343753
4kzq	6.1	17.837608
4kzu	6.5	30.402077
4j21	7.41	8.716894
4j3l	7.8	12.401981
3kr8	8.1	16.155054
2ymd	3.16	6.8631525
2wnc	6.32	7.2831635
2xys	7.42	11.959179
2wn9	8.52	4.4784737
2x00	11.33	9.973686
3ozt	4.13	10.273086
3ozs	5.33	10.063021
3oe5	6.88	7.80707
3oe4	7.47	4.8430395
3nw9	9.0	10.734446
3ao4	2.07	9.403949
3zt2	2.84	10.151855
3zsx	3.28	3.2122295
4cig	3.67	8.262045
3zso	5.12	6.245861
3n7a	3.7	0.9116305
4ciw	4.82	3.6574104
3n86	5.64	12.129823
3n76	6.85	8.977019
2xb8	7.59	19.273766
4bkt	3.62	1.1818883
4w9c	4.65	1.6452755
4w9l	5.02	6.8685594
4w9i	5.96	8.137068
4w9h	6.73	3.0679128
3nq9	4.03	5.1796837
3ueu	5.24	6.0229006
3uev	5.89	4.367577
3uew	6.31	10.480358
3uex	6.92	5.379817
3lka	2.82	10.669255
3ehy	5.85	13.918954
3tsk	7.17	23.652058
3nx7	8.1	9.44077
4gr0	9.55	31.494144
3dxg	2.4	1.974589
3d6q	3.76	3.176868
1w4o	5.22	3.231808
1o0h	5.92	15.571249
1u1b	7.8	7.5536814
