# Supplementary material for: An electron-density point-cloud framework for robust protein-ligand interaction prediction
Source: Nat Commun. 2026 Jun 11;17:7424. doi: 10.1038/s41467-026-74196-5 (PMC13408660; doi:10.1038/s41467-026-74196-5)
Supplement: Supplementary file 5 — Source Data [file 41467_2026_74196_MOESM5_ESM.zip › Source Data_rev/figure4/g/distortion_with_csv/intra_ligand_rewire_0.55/test2019.csv]

key	true	pred
4nxr	4.34	7.75209
5es1	8.34	7.9665437
6aom	6.2	7.465988
6eeo	6.43	3.9315867
5w7i	4.95	-1.000904
5fe9	4.68	6.9127803
6bdy	5.69	10.589008
6d6t	8.21	10.13349
4z16	8.32	10.342241
5j1x	5.52	0.055232763
5m4k	5.66	15.762005
5l8c	7.0	13.456339
5aqo	2.85	5.2751737
5aqu	2.98	7.721044
5ixf	5.52	17.212593
5mts	7.15	14.884383
5i2r	7.72	6.5028315
5fap	8.0	10.700421
5t7s	4.1	1.4478148
5x62	6.42	21.061275
5hbs	7.73	2.7029352
5dhp	3.85	6.8718667
6fap	2.15	6.53476
4z5w	5.81	5.2205715
5mlj	8.85	-0.764452
6dge	6.72	10.016745
5ho8	5.96	7.07006
5os8	3.98	8.32713
6dh5	11.3	19.809647
6g38	6.62	5.744876
6guh	7.59	10.574507
5cqx	5.33	0.43279362
4xg7	7.49	7.0568075
6ap7	5.34	6.6445932
5yji	5.3	4.096146
5itp	5.0	4.0934863
5vil	8.82	13.825024
5ofv	1.58	1.1086929
6cd8	4.71	5.5489807
5o1h	4.85	3.9334972
5ni5	8.05	10.123706
5npf	4.24	0.8105749
6fa5	6.75	7.854392
5nra	6.91	11.239391
5lcj	6.64	11.739113
5ml3	9.69	14.400214
5fut	6.45	2.1679122
6ecz	6.57	7.63716
5k03	4.74	11.888372
6cho	6.78	6.5049067
6hf5	5.17	11.486387
5elw	7.85	11.211587
5tg7	4.53	6.937958
5m4f	7.89	9.411137
6b7d	4.28	4.6387453
5x79	4.92	7.839451
5nze	6.39	-0.2979133
5sz0	9.1	5.899435
5d6e	4.3	18.948845
5trs	8.0	11.451027
5ipj	8.89	10.94071
5g43	3.7	12.572451
5h63	5.92	-0.09245181
6eol	7.43	2.746334
5uv5	7.7	7.050036
5om2	4.06	2.98561
5faq	5.28	14.927248
5ezx	7.06	2.314669
5z4h	3.02	11.90481
5u13	5.41	5.800873
5hvs	7.15	11.06391
5l7g	7.8	11.100503
5j7q	4.58	8.800115
5j5d	4.68	3.5082483
5fue	6.33	6.362195
5unj	6.62	-7.1586623
5unh	9.46	11.03079
5kbh	6.26	8.677347
6axp	5.07	25.482393
6eiq	6.42	6.9051375
5ey9	5.41	18.177181
5icv	5.62	15.3785
5t9u	7.6	5.141085
5t6g	5.96	4.745582
5n24	8.92	10.273369
5xxk	8.2	8.636034
5ekh	5.95	15.376222
5n3y	5.03	7.1257787
6f29	5.49	8.278475
4zsj	5.64	5.03115
6gzh	8.27	7.4732523
6hmg	4.94	2.6477032
5duf	5.74	11.342538
5ofi	4.2	-0.6563544
5nhh	8.95	14.043327
5ylv	6.82	5.4426866
5kez	8.15	4.91486
5ntp	9.15	7.0129957
5nfh	7.74	18.122782
5x5o	8.3	13.237114
5h1e	7.54	-3.4616418
5ti3	4.36	8.965628
6bec	4.01	21.203474
5myn	4.52	12.043375
5u4d	6.33	6.820307
5nzf	4.03	-2.3587909
6epz	7.14	1.8115981
5os7	3.69	8.238647
5vij	7.61	6.980733
5myv	7.51	5.093294
5dh5	9.64	13.695703
6ghj	2.16	11.667591
5gmj	5.08	11.445986
6fhu	2.64	7.2802925
4ufu	8.0	27.487118
5wf6	7.83	14.354064
6h7b	7.48	3.8413696
5xw6	4.91	8.708911
5kly	7.21	15.783342
5yz7	4.75	5.2074056
5hor	8.22	10.844502
6b1y	7.4	-1.1544993
5lpj	5.0	4.6426687
6hly	7.33	12.38051
5vkm	3.55	3.7938712
5yqw	7.51	2.239108
5f1x	6.11	20.413742
4zyu	5.97	7.721923
6gh9	4.48	17.77031
5f27	4.0	20.297943
5e3d	4.02	5.8962574
5fow	4.03	7.1295834
5jo0	7.3	5.499219
5hkm	7.89	11.22437
5ekx	2.03	6.791766
5v1d	6.7	9.828934
5a7j	5.2	5.4399147
5wvd	7.68	6.4285836
5m0d	6.09	6.3660903
6fnt	4.68	14.333303
5v8q	8.44	6.5204287
4zx9	7.39	3.7413764
5axi	3.92	3.7880569
5tho	7.64	9.942616
5tdi	9.74	24.160841
5eyz	6.0	1.8351339
5n1v	6.19	6.8334517
6few	5.85	8.7145
6iil	6.17	11.517769
5x9p	6.89	2.6977472
5aqf	3.78	8.52389
5wqc	8.96	5.391507
5hn9	4.3	14.349831
5u69	6.22	9.345763
6iik	4.91	11.433105
5j7s	7.3	7.2080216
5mwp	7.5	6.037326
6eji	3.52	0.83306897
5sz4	9.7	12.667853
5nyh	7.73	7.964674
5jsj	5.4	13.649183
5o4z	6.07	23.27195
5f1v	6.85	10.263308
5ye9	6.45	8.1192665
5t70	3.99	5.0734286
5umw	4.23	7.9718695
6ami	4.52	12.661967
5ksv	5.22	-2.4626474
6aol	6.27	8.819641
5iaw	4.81	-12.477147
5w10	6.62	8.099588
6h7j	8.62	6.351808
5mwy	7.0	6.0360026
5oxm	1.3	1.2030001
5eiw	2.05	7.1573925
5qah	3.84	7.2463145
5m4c	7.4	8.19886
5t9w	5.59	8.0252495
5fpk	3.55	11.378225
5q10	5.2	3.8530078
5h1u	3.51	3.9781673
5hva	7.07	-2.5064483
5j19	6.6	4.8065596
5e8a	7.47	1.0482107
5fdg	6.37	8.296022
6g8n	5.84	7.9803905
5tg6	4.55	6.665797
5hyx	6.55	-0.41477585
6fuh	3.77	16.027704
5mo2	3.84	-0.34142113
5g17	6.7	5.622358
5hk9	6.54	5.503853
5lwd	6.24	7.546706
5ztn	8.3	9.303963
5wfc	4.9	7.9161654
5kpm	7.82	6.0751696
5ty8	5.46	0.68269837
6am8	4.89	8.514248
5nw1	6.6	2.7166226
5vex	4.63	16.868902
5u9d	9.26	18.957846
5jmp	7.17	7.216284
5lgq	7.05	7.057068
5tkd	8.15	9.145193
5a4t	5.89	8.260754
5kls	6.71	1.6642065
5d3j	5.24	5.184057
5i24	7.42	3.404258
5j82	6.0	14.619327
5ioz	4.96	7.063235
6e2n	7.9	10.139533
6f8w	4.64	7.085951
4ui7	7.36	23.308937
5jr2	7.57	-4.811179
6gmd	3.69	14.250278
6bw5	8.25	3.9451706
5w6o	6.28	19.81003
5ecv	6.77	11.900075
5vl2	8.42	15.555798
5ouh	5.67	11.542413
5f2r	4.28	15.7938385
5x13	5.21	5.3424134
5jog	8.24	11.388214
5uf0	3.8	5.781716
5mqy	7.11	9.805218
5h13	4.94	10.930052
5nar	6.3	8.579735
5g1n	7.77	-0.69734013
5d26	6.09	4.82481
6cks	7.82	6.567128
5n53	2.55	5.62361
5l9g	7.7	1.6327163
5llo	9.4	11.009333
6eqw	10.65	10.976235
5iw0	7.22	11.252518
5t2i	8.7	7.38297
5eol	9.52	7.0895324
5q1f	7.14	9.40086
5vlp	6.08	7.211659
5mme	5.85	5.2008066
6biz	6.57	-4.3223796
5uex	8.82	3.1630554
5fho	6.67	19.622147
6bny	6.4	8.440259
5ho6	6.69	14.134911
5jc1	6.82	7.4534597
5zia	6.52	10.81863
6e99	6.0	11.5142355
5eq0	5.92	13.918696
5f1h	7.85	10.406846
5y8z	6.21	5.840749
5icp	8.42	6.4844556
4ydf	5.1	14.231642
5ewy	4.3	5.6963034
5gmp	9.1	8.064317
6dud	6.59	8.742316
6d6u	8.21	11.708935
5hz8	6.4	4.109682
5eie	7.64	3.6079574
5t8o	6.51	5.7265577
5tr6	8.49	6.2147865
5vja	6.59	8.358169
4muk	6.6	13.285364
6fim	5.85	5.5994644
5i3v	7.8	16.521317
6eqv	6.62	10.533541
6dh1	10.58	17.80948
6h5w	10.8	2.0688186
6b1x	7.4	6.699213
6emh	6.08	5.9361467
5f3c	6.05	11.097515
5nkk	5.0	15.209282
5ywy	7.23	9.776318
5v8p	4.99	9.103165
5kbg	6.11	8.178867
5j4n	4.25	3.3203287
5tuo	6.49	4.34425
5qc4	6.82	8.811855
5mft	7.47	2.0916543
6ap8	5.1	8.210005
6e0q	8.1	4.6946573
5ody	8.4	-2.1916056
5t1k	6.28	4.3516626
5uc4	6.46	12.285803
5qck	7.64	28.696411
6hjk	7.6	8.88397
5i8g	7.52	5.190545
6c0s	7.05	25.547176
5vc5	7.96	18.121967
5jf6	7.21	8.096573
5epp	4.16	2.171599
5y7w	7.7	1.9979304
6f5u	3.54	7.9034348
5k4x	6.42	4.6601686
5xvg	8.05	7.3975306
5nzq	2.03	3.8440533
5czm	8.32	18.09022
5mge	4.06	8.860159
6gg5	3.65	23.42471
5up0	6.34	9.891624
4rqi	4.91	-1.1728897
5y3n	7.1	17.200485
5fpp	4.0	0.8638308
5idn	8.59	8.13727
6f6d	4.1	0.27564526
5t6p	6.06	1.47426
5fbe	4.85	7.693921
5cin	7.74	4.850646
5mxq	5.72	6.4150805
5nn4	1.94	2.9949489
5iu7	8.96	10.032431
5up3	7.9	12.285301
5o0b	4.18	5.8124604
5jqb	2.22	5.556514
5mja	6.66	9.686785
6eqp	5.96	6.5743284
5ev8	5.22	4.543089
5qab	3.65	5.6489563
5jf4	7.19	1.5667987
5o48	4.7	6.7243333
5k0t	5.78	10.673657
5i7y	7.28	9.22151
5tzx	7.28	15.965788
5heb	6.1	10.844611
5f5i	6.02	12.754483
5vgo	8.7	11.267133
5h7h	3.77	3.1229386
5mnn	3.84	2.603578
5zag	6.97	13.278837
5ekj	6.0	12.20339
5ul5	6.97	7.6673365
5iua	8.82	9.9826975
5za8	6.29	11.999174
5ut0	5.88	9.157972
5vdo	3.3	6.975959
5gic	6.48	5.5916133
5knu	5.55	7.684051
5g5f	5.28	3.725751
5h8e	11.2	7.5639157
5lyn	5.04	-0.76951873
5fsb	2.22	0.5066909
6au9	5.96	4.788841
5yof	5.82	10.777683
4zsh	7.05	6.514766
6f90	6.0	3.9665675
5wyx	6.66	11.3633175
5gjd	7.92	8.109017
5olk	6.0	0.47511283
5e89	7.85	0.8686967
3x1k	3.59	10.135866
5em3	3.7	5.337373
5ko5	4.57	-0.25782818
6dvn	7.85	4.4820104
5oq7	6.49	11.919763
5njx	4.15	-4.7678337
5tg2	5.49	9.891837
5eoc	7.52	12.109626
5lck	8.1	12.471682
5i7x	7.28	8.62406
5yzc	5.52	11.175726
5hbn	4.89	8.035713
5jq9	4.65	17.673693
6cnj	8.11	13.7243805
6f8b	5.21	3.8583846
5or9	4.06	6.2448187
6e9a	11.92	24.315924
5ek9	7.33	3.6098392
5ml0	6.3	4.247607
5wb6	10.7	23.978043
6agg	4.07	6.977784
6b7c	5.14	5.751609
5y9l	5.72	15.2042885
5epl	7.03	12.419073
6cq4	4.85	9.23748
5wuu	6.09	5.091979
4zyv	7.66	3.850296
6gw1	5.14	-0.83203286
5kxi	7.74	9.829348
5mxf	3.59	2.3688474
5qad	3.77	1.453306
6fmp	5.64	7.8931994
5o9o	4.89	8.278004
5jjs	7.32	7.8962374
5i40	4.86	4.2483706
5h5s	5.09	12.24695
6dq4	4.92	16.073008
5un9	7.68	3.0088577
5ia1	6.28	7.5829415
6dk1	7.65	5.177
6ay3	8.02	2.6364088
6fii	8.02	8.888307
5j2x	7.74	16.984894
6gr7	5.5	6.0946193
5law	7.1	6.1926208
6fbv	6.52	11.471372
5aac	8.89	10.796242
6bin	6.34	3.8996985
6b8y	9.66	13.731269
5xup	5.25	19.61581
5l4f	5.89	1.5047083
5lud	3.61	15.839453
6ma5	8.1	10.410597
5ujv	3.6	6.0063715
5i38	3.42	-1.5110965
5t9z	7.19	7.51266
5urm	5.28	1.989419
4uja	9.05	7.1256666
5nud	7.49	8.094048
5dyt	7.6	7.928715
6ba7	8.15	6.016136
5wbk	6.03	-2.7169275
5d7a	7.68	9.331156
5fwj	7.89	3.814537
5khk	6.39	16.591057
5i9x	7.52	9.009091
5j8z	8.3	14.989857
4qna	4.64	4.7167816
6bjo	6.29	4.981912
6ay5	7.16	5.132128
5hv1	4.1	8.51158
5m57	4.92	10.64403
6bsl	9.0	7.0187483
4yxo	7.04	7.168135
5e88	7.19	8.961297
6guk	6.15	8.28287
5n8t	5.74	10.271542
5owl	5.92	7.058107
5org	8.4	8.715159
5ovv	4.48	9.897201
5ugc	7.89	12.519502
5lwm	8.87	11.260702
2n06	4.92	5.1138153
6bq0	7.34	9.73656
5c4k	4.56	3.624274
5aqv	3.43	7.7461886
6df4	7.64	4.687517
5g2b	7.0	15.854212
5za9	6.74	24.502045
5maj	7.46	10.281516
5nxg	8.55	10.263443
6afl	7.0	7.885516
6ey8	5.81	8.241802
5mhp	7.82	6.947628
4zyw	7.17	8.994453
6gf9	6.39	9.674073
5wfm	6.52	10.809131
5qaq	3.54	2.9374194
6g9h	8.4	5.7429776
5dtt	3.51	2.3590422
5kbf	8.92	12.176432
5vd3	5.55	7.7799435
5zwh	8.72	2.0750017
5xyf	5.98	2.0170197
5c2o	4.55	7.457551
5k0m	8.82	5.1141796
5t66	8.43	8.39255
5vdk	7.57	9.780085
5ldm	3.86	4.587324
6ge0	8.68	14.414004
5j3l	4.8	14.478048
5j41	3.7	4.837049
6gg4	3.69	13.426447
6b98	4.65	6.35225
5k8v	6.34	4.293095
6bmv	4.68	13.115417
5ad1	7.24	3.6333745
5otr	4.92	5.773535
5yg2	6.89	-0.8525784
6b1f	8.72	4.291853
6gxa	4.22	13.928602
5wcm	4.0	6.640792
5idp	7.35	7.363699
5ks7	5.32	4.5166974
5lhg	5.6	9.205763
6afa	5.49	2.156675
5ws3	8.96	3.3265014
5luu	5.06	5.0931864
6b5i	5.96	16.230799
5ni7	7.7	7.8288484
5t6z	4.21	9.678891
6hvh	7.33	7.7171545
5hna	4.23	17.55921
5mxo	5.27	12.632174
5u4f	6.33	4.8429856
6gl3	7.96	7.109669
5dva	3.55	5.484753
5otc	4.71	-0.013624728
5n8v	6.68	14.248446
6cea	3.14	12.631554
5wa1	4.17	-6.5752506
6afh	6.12	4.730198
5tca	7.72	18.683739
2rvn	6.77	-1.6754901
4yxu	7.24	17.45323
5w7x	4.1	2.9108608
5wre	6.41	4.783473
6duf	8.14	7.40373
5w1w	5.52	5.634448
5mi7	7.11	3.767261
5eqy	8.0	3.4343174
5i8p	6.73	13.151302
5gof	4.05	2.728302
5j9x	7.77	8.446238
5lws	3.94	23.064644
6evm	2.82	0.76054776
6ftn	6.7	10.727928
5o58	6.72	8.8162565
6f92	6.4	2.849509
5cuq	5.92	7.6324797
5tkb	7.89	6.707836
6hdq	7.0	5.114657
5gvn	7.05	2.7920215
5d47	7.0	5.778149
5os3	2.43	3.542696
4zsg	5.0	5.5354958
5n9r	5.59	27.769535
5t90	6.68	6.998397
6afr	7.15	5.216254
6aff	5.41	2.113553
5gr9	7.48	3.1014032
5jim	3.99	8.8726425
6beb	3.61	7.759844
6alz	10.42	4.39432
5lvr	3.6	6.2624493
5ocj	4.82	7.900915
5nne	4.71	5.731348
5ggp	3.3	1.7577764
5ekm	6.32	10.332693
4xhe	10.3	6.727543
5un1	5.8	4.3893433
5mz8	2.31	2.3418639
5q1e	6.92	15.837453
5eym	7.6	7.527791
5tci	6.88	18.155548
5nkh	7.59	13.555948
5xjm	9.37	0.7149521
5lx6	5.72	9.913242
5jbi	6.92	5.589507
5vr8	6.87	2.1094172
2ndf	4.23	-0.58627516
5vcw	5.96	10.246342
5ng9	6.72	4.345686
5t2d	9.1	8.925069
5t2g	8.1	6.7415633
6esj	5.68	5.4308195
5fls	3.04	-0.30194294
5ldo	3.75	3.4606028
5a0c	9.27	9.004561
6g2l	7.17	10.972128
6fav	5.33	2.0587497
6fuj	4.3	13.668214
5vqs	5.7	11.020222
5km5	6.92	7.517312
5mrd	4.44	1.9841849
5n16	5.3	7.53689
5yc2	4.94	-3.0486422
5ett	6.23	12.756708
5yg3	7.85	3.4492216
5cpr	7.56	9.912858
6c6o	8.3	7.1511083
5kma	4.71	5.012211
5u51	4.92	5.410737
5wei	5.7	3.8865528
5jcj	4.42	7.851958
5eak	9.3	4.540142
5swf	6.26	4.133514
5mqv	8.1	8.623726
6czd	3.85	7.5399323
5em9	5.57	5.8012013
6g4m	6.6	8.784267
5g1a	6.57	7.1502337
5eec	7.1	-3.346207
5ix0	6.28	8.776468
5y93	5.64	7.216688
6fhk	7.51	15.914993
5mw6	4.73	9.953712
5khi	6.77	9.50327
5i59	6.95	14.827001
5to8	8.51	8.1355095
6eqs	6.43	33.295753
5mxr	5.21	4.9210095
5l2n	5.55	8.459318
5i7u	8.77	7.8151226
5egu	5.85	16.34333
4wz6	5.6	10.146748
5zkc	8.19	3.2098203
5in9	6.36	7.471591
5t8e	9.14	7.865471
5aqq	3.1	7.667118
5o0j	4.77	7.8108764
5e6o	4.11	11.435705
4zki	2.92	12.345105
5oug	2.77	4.3147926
5owh	5.92	7.454912
5gg4	5.82	6.2081633
5myd	4.86	2.583993
4tvj	7.91	9.263168
5fun	7.59	8.141335
5vcy	6.57	9.432448
5aeh	7.43	15.066826
5nhp	7.64	9.14812
6ccs	3.64	10.971852
6bfw	6.66	5.9414124
6bbs	9.89	15.252121
5ngu	7.44	6.888336
5qbv	6.37	18.643396
5kr0	9.15	11.694811
5exx	5.39	4.127105
6guf	6.65	9.436963
5mmn	6.7	17.578568
5mgm	3.3	4.3359604
5jer	3.7	2.4174275
5b2d	4.25	-8.510881
5kh3	4.22	9.161499
6ceh	7.44	10.090031
6f6s	2.89	3.6507473
5u0w	4.24	7.514657
5mys	4.3	14.478382
5jiy	6.27	14.875864
5wbq	5.83	8.914111
5eps	4.42	11.6949415
6ayh	5.57	3.777443
6fdu	3.69	4.7043858
5l6o	8.22	6.9084415
5lle	10.22	6.967556
6fob	7.63	5.3256893
5jnn	5.35	9.954741
5fnc	4.11	9.818344
5xg4	5.15	11.893357
5qai	3.82	3.868509
5xmx	7.24	4.7967186
6g3v	6.04	4.8089848
5aqh	2.46	7.796954
6eo9	6.8	14.491444
5a8y	9.77	7.706814
6m9d	7.35	18.768122
6gjm	3.58	9.318047
6mxe	4.26	4.643276
5l4j	4.28	4.85569
6ggv	7.54	5.35058
5ggn	3.66	2.8254535
5zwf	8.74	4.0003014
6euz	4.18	24.307503
6bkx	6.39	4.8248167
5tef	5.4	2.3383484
5f4u	7.02	16.645004
4yk0	3.74	6.2401295
5vqv	6.4	11.007761
5yyb	6.56	3.4500165
5lz7	6.28	6.2043486
5tzf	5.8	5.7276216
5qaz	3.4	1.7117401
6bnl	6.96	9.571394
5ovr	4.57	29.213886
5hcl	2.22	3.3040037
5v9p	6.14	13.641684
6h34	9.3	14.558445
5hey	5.66	2.92689
5f3z	4.54	5.471922
5ioy	5.22	2.8384655
6f3b	6.56	6.393097
5yu9	6.74	12.866446
5uv1	5.62	1.7356172
6b16	7.49	7.8935394
5fh8	6.77	5.9715385
5enh	3.72	3.1450422
5mpz	4.07	2.5865824
6hvi	6.42	10.209334
5fq9	6.48	7.15524
5l6i	4.35	18.430061
5mym	5.41	14.022493
6b5r	8.77	-4.5890393
6bij	6.05	-3.0490324
5kau	6.52	8.593866
4odq	4.47	3.0048842
6f22	8.7	8.058527
5k0j	7.12	14.669899
5zla	4.3	4.148031
5q1h	5.1	10.011767
5nz4	6.28	1.1472201
5mkj	4.31	12.337215
5ulg	6.72	15.898586
5yjm	7.68	8.511955
6grp	5.48	15.47706
6cfd	7.86	8.062747
5tzo	5.23	3.6640573
5d4a	5.85	5.221854
5mlw	5.03	7.4303274
5nrf	6.79	12.175899
5l8a	4.91	9.162235
4zy0	8.04	7.005505
5j7g	7.24	7.957546
4xek	5.66	-4.5192046
5jf2	7.89	12.502887
6h1h	6.17	12.139367
5gvp	6.78	6.092511
5u4e	6.35	6.725889
6bu1	7.22	7.7709665
5ou1	6.07	5.9584317
5qak	3.66	3.5022976
5dxu	8.4	8.719061
6q3q	4.45	2.836023
5d3p	5.13	4.909278
5bpp	4.8	20.243328
5q14	7.68	9.235088
5mzg	6.86	12.428728
5vew	5.15	6.563546
5vll	6.37	10.983874
5ul6	8.22	4.32683
5joh	5.96	10.918435
5k0x	8.36	6.604082
5jv0	5.96	10.993076
5qb3	4.31	6.721342
5ml8	8.1	5.9194727
5i4v	8.52	13.26942
5vt1	4.3	6.4818006
5qa8	3.77	4.4147453
5qb2	4.15	7.675697
5ema	5.23	6.5925374
5dh4	7.24	6.362364
5er4	2.76	3.657751
5c4l	5.64	3.8390863
6fui	4.46	15.852357
5k0c	5.96	23.691505
6g15	5.37	23.631115
5aqg	4.51	14.999195
4xk9	9.07	4.036726
5wo4	10.0	13.205639
6eij	5.77	1.583299
4uc5	5.48	3.5656905
5vcv	6.82	18.53279
5ar0	6.14	8.990357
5myx	8.16	16.590675
5svk	8.48	4.646475
5w88	4.52	6.508082
4ui5	6.78	12.877991
6gjj	3.7	8.778145
5di1	7.68	11.979778
6min	3.91	-3.047988
6g5j	6.7	6.974765
5aa8	8.07	10.502209
5jha	5.9	19.30291
6gzm	8.26	8.528746
4r5w	7.13	1.7412481
5k4z	6.15	7.349353
5loh	5.04	10.526675
5ivc	5.92	11.62253
5wzu	7.0	13.335905
5a7i	5.26	16.226267
5j79	8.52	11.957739
6g97	8.38	8.698603
5ick	5.01	-11.829268
5ab1	5.42	11.016598
6cw4	2.82	9.274218
5cuu	4.37	6.1730957
4w9x	7.4	8.155024
5aei	8.96	-1.4855111
5exl	8.43	18.50103
4zt3	8.0	13.210542
6cq0	4.46	14.526117
5nvz	6.77	2.351933
5d3c	10.4	29.335785
5n31	5.79	11.709769
5chk	5.39	5.7287445
6b97	6.63	9.341781
5vo6	9.05	9.482193
5lso	5.85	13.737211
5w7u	8.05	8.465107
5vb9	5.89	9.194872
5f25	5.04	5.699609
5j32	5.08	-0.82277083
5td7	5.77	18.361246
6fmj	6.12	7.533771
5uyu	9.51	9.57099
5w0i	8.85	3.2439277
5uey	8.29	6.4221506
5fb1	5.92	7.903614
6ehh	7.49	9.952442
5f5b	3.95	13.031943
5hx8	10.0	8.47715
6dlx	3.32	3.0320647
5wxf	4.48	17.092392
5f2p	4.43	9.224863
6fut	4.7	17.703766
5vsc	6.29	14.432549
5er5	3.67	8.637602
5qae	3.62	3.5616064
5trj	5.92	6.173545
4y24	6.66	0.47942483
5eel	6.08	3.8155746
6ezi	5.31	5.325122
5f1u	6.4	18.58349
5vo1	8.15	6.022336
5u0z	6.19	6.9506516
5aqn	2.77	7.1495776
6dh7	9.88	14.084508
5h85	4.7	3.6576629
5g60	6.52	5.9100094
6elo	6.29	15.217427
6f4n	5.22	5.177392
5u0e	5.11	2.2637272
5fb0	5.47	1.8763595
4znx	6.62	3.0948603
5tqf	8.3	28.285137
6ayq	8.19	19.914476
5yyz	4.18	1.2559698
6ek3	6.48	9.112761
4yjl	5.96	14.674677
5gjg	6.21	9.185143
5m0m	8.22	6.5398273
5zh3	4.67	9.882685
5cqt	6.91	6.2874746
5e73	4.64	4.929351
5t18	9.3	8.342959
5i86	6.28	6.194352
5lgt	6.51	2.0785334
5odx	6.71	7.269406
5nib	7.72	6.5772276
5u2j	5.92	0.47810602
6g6w	9.7	16.400589
5nu1	9.0	9.022737
5kgx	4.8	2.6117928
5k8o	5.96	0.7755096
5xzr	5.49	11.766418
6cjy	7.64	10.426468
5u49	6.14	9.417744
5toe	5.6	4.8652124
5mra	8.0	5.549719
6boy	5.74	5.8455014
5yfs	4.86	12.1049795
5mnx	2.48	9.364048
5xgl	6.88	3.259118
5h09	5.88	17.594126
5ehv	3.08	1.4624851
5q0n	8.06	7.4292717
5d75	6.7	5.3326674
5lt6	5.41	15.961874
5igm	7.38	16.917175
5ny3	7.47	5.2454853
6cqt	9.64	4.933959
5mrb	6.33	6.966632
6bu3	6.55	12.987317
6f6u	4.8	6.9927826
6asu	5.21	8.33463
5ml2	7.89	9.275304
5x9o	5.3	4.746902
5fng	2.96	1.8642576
5tuq	6.35	10.101038
5v7i	7.18	5.8839293
4uw1	7.72	11.01087
5n0e	8.44	7.3475018
5fdz	5.17	8.032078
5eng	5.85	7.358646
6hm2	7.33	9.292413
5vqx	6.32	12.69669
5nkd	7.59	11.67565
5h08	5.96	11.285281
5jr6	4.69	5.0187297
5sz2	8.7	8.707801
5qcn	8.22	17.619102
5f74	5.12	1.6221884
6q6y	6.0	8.70991
5e7r	7.6	9.328889
5mtv	4.11	11.575769
5vpm	8.8	4.1547756
5xsu	6.74	18.155766
5twg	6.17	0.22750473
5k4i	8.51	16.408676
5qag	3.7	4.948139
4z8d	5.22	6.3576484
5lz8	6.01	6.1335177
5ybi	3.49	21.523582
5t4b	9.38	11.725336
6c0r	7.51	8.091299
5v1y	8.15	-1.5721805
5aqj	2.68	6.823032
5ee7	9.21	10.083668
5n1y	3.22	4.1467195
5iez	7.64	6.391282
5bns	7.02	20.614202
5fsn	5.77	5.84329
5mg2	7.77	7.5534267
5i29	7.82	3.7585113
5kde	3.89	1.7431058
6apv	6.96	3.5370164
5zkb	8.7	5.5105314
5ei2	7.34	6.544853
5nfa	5.25	-2.5293288
5tq3	8.66	20.84164
5vih	7.49	10.685543
5iay	5.8	14.436782
5qa4	3.77	4.356246
6f6n	3.02	6.937667
5da3	7.1	11.806468
6gy1	6.3	7.1131926
6gvz	6.4	2.9658933
5fb7	7.89	5.1506176
5ofw	2.8	4.0288887
5wf7	4.01	13.214274
5i9z	8.05	7.47878
6dj7	8.72	14.404684
5q1a	8.02	6.6320868
5z7b	4.89	8.684303
5g42	2.3	4.531716
6chp	10.12	4.075552
4ybk	7.82	15.947586
5qcl	7.96	16.931295
6a6w	5.43	6.2135153
5fky	8.33	2.601861
5ih2	5.76	-0.5787866
5xmr	7.61	5.427556
5jhd	4.52	5.8757677
5etk	5.82	5.3303876
5vzu	5.57	-1.5659277
5juz	5.52	9.0835285
5npc	4.0	10.258024
5wac	7.42	19.928024
5fcz	4.2	0.46959996
5oq5	7.7	8.669424
6ft9	6.96	9.947264
5oku	6.26	12.243496
6hm4	5.67	1.0821677
5fl1	8.49	1.7605392
6c98	4.1	7.1071353
6dxg	4.85	7.3436365
6g2n	7.14	7.916503
5klr	7.72	3.246055
5y94	6.79	3.501781
6bl2	7.39	10.949224
6g0z	5.32	16.308975
6ft8	7.36	9.486652
5cr7	3.1	5.1271167
6cze	4.03	5.8116436
5n8e	5.33	1.8802768
6dh4	11.3	15.433337
5ltn	5.27	7.565971
5x4o	4.06	-0.44019842
5o1b	4.7	1.714548
6hjj	5.77	10.101551
5t2p	5.72	2.1461866
4w9w	7.48	14.598434
5hff	6.3	5.8743877
5dts	3.55	4.597479
5fah	6.15	26.98422
5uit	8.34	8.638222
4zv1	5.24	-0.22886443
6fdt	4.3	0.12387037
6chm	3.7	5.5510674
5th4	2.85	-0.22616082
6fo8	7.74	-1.0797651
5zms	5.23	8.595272
5fqs	7.36	7.9438677
5i2e	6.64	16.389791
5ets	5.91	13.915019
5e0h	5.62	2.0571532
5h15	5.8	6.3038106
5oje	5.21	13.563936
5uv2	4.4	2.9204102
6flg	7.52	9.792969
6df2	7.24	2.423605
5k0b	6.05	13.990881
4wn0	3.22	5.3886647
5emk	7.89	5.968814
6h3k	7.96	9.971812
5yjk	6.09	14.109162
5lpl	4.92	4.0644407
5kgn	9.03	9.484692
5yvx	5.89	7.594857
2n1g	5.64	4.783728
5upf	8.6	23.46856
5id0	5.77	8.201556
5ypo	7.1	8.589711
6fjm	6.24	4.8193426
5u62	5.89	7.189618
5l72	6.8	10.91851
5h5o	6.56	7.920054
4mul	6.21	23.462349
6dq5	5.19	9.597549
5mfr	4.3	-5.380353
5ime	8.34	8.479418
5w6e	8.04	8.213096
5qam	4.0	4.7325144
4zjc	8.96	19.482632
6f4w	5.53	6.3811407
5u7k	8.15	18.482595
5t97	7.77	6.964405
6f20	4.31	10.033353
6eya	7.48	13.764551
5lgs	7.06	11.659568
5mjb	8.52	8.961972
5t27	7.1	5.548744
4xtm	4.57	5.862219
5laz	8.4	5.906154
5ye8	3.0	5.999649
5dpx	4.46	6.9621687
5jg1	8.72	17.421124
6d50	5.05	2.2859666
6eln	6.05	15.879728
5edb	7.0	12.593168
5ovc	5.96	-0.43571973
5k4l	7.3	31.637655
5o1s	3.65	0.5635551
5j7b	8.3	6.9626255
4ze6	2.48	5.847502
5vzy	8.49	11.312088
5ukk	6.21	9.950949
5j8x	8.8	5.36406
5a3x	6.1	5.332964
5ijp	7.15	10.138684
5sy3	4.37	13.5127945
5koq	9.24	4.776069
5h19	6.49	24.262966
5hx6	8.0	7.605025
5muc	6.04	10.938295
6b2q	8.05	6.1196785
5svy	6.13	15.15735
4odl	6.95	7.5392857
5ugg	6.42	12.721735
5ufr	8.7	7.870127
5mgg	3.3	5.9583006
5db0	7.43	5.113264
5vlh	6.8	11.303064
5csd	7.89	3.8856008
5mw3	6.62	5.8134246
5vqt	5.74	18.922178
6djc	6.63	2.3047442
4zj8	9.26	7.4081845
5eqp	5.4	4.9512663
5v42	6.62	20.322105
5nf6	7.46	6.2579627
5jrq	6.77	11.630064
5lne	4.76	3.1870885
5m6f	6.66	-0.7126803
4wnm	7.59	5.7594433
6e86	5.09	11.250351
5b5g	5.25	7.2165904
5zt1	4.67	14.739336
6exi	5.05	6.883263
5nwb	7.8	17.147717
5mny	1.31	7.971105
5xo2	4.03	0.37368935
6csp	8.52	4.4286175
5w5u	7.19	1.652247
5g61	6.4	4.9681373
5n49	6.33	9.039645
6bhh	3.76	5.5316133
6f9g	5.7	8.118294
6fa2	6.66	23.084774
6g4n	5.64	8.257935
6fr2	7.92	5.5176888
5g5z	5.66	9.110882
5zo7	9.0	11.4063
6bgx	6.33	9.001495
5nxq	6.49	-0.25901556
5oh9	3.86	-0.6287188
5ukj	7.16	18.346113
5v3x	6.59	19.026339
5m7u	8.1	9.125054
5fnf	3.15	6.1734304
5vds	3.3	5.0271015
5ufs	8.49	4.5226293
5gjf	6.59	8.570987
6ej4	6.8	7.596771
6apz	6.82	4.575023
5jhb	6.06	13.447005
5zwi	8.64	2.8928878
5etl	4.64	12.302872
5ur6	7.06	7.9425387
5ful	4.74	6.3420496
6e9w	6.55	18.231874
5uoo	8.85	3.9716148
5n87	9.25	8.742326
6esn	8.05	4.9327393
5kr2	8.48	4.132312
5aip	2.82	13.936
4yh3	4.59	5.3152323
5sve	5.74	7.878286
5edl	8.35	4.16262
5may	6.48	12.9523
6fzu	3.67	3.0912457
5mav	5.48	3.548429
6d5e	6.85	8.728524
5anv	9.3	11.294479
6htt	6.66	7.0913973
5my8	7.14	9.969448
6dnp	5.18	5.6989408
5ndd	6.46	4.6203384
5wbz	6.41	5.0415187
5w6t	7.57	4.688473
4j59	5.85	5.327775
5e80	8.3	11.180418
4mue	6.7	9.779383
4qmq	6.59	14.223491
5dh3	7.42	17.244766
5jzi	4.8	3.3375459
5f32	4.94	10.61433
5wg9	5.59	8.121883
6fyv	7.96	8.459842
6apw	6.17	20.321281
5sz9	4.42	6.221841
6b27	5.03	5.2813683
6b1o	8.51	3.006972
6cdc	5.6	2.794462
6dne	7.48	5.081501
6cn6	8.3	9.207535
6c7x	7.19	7.491808
5fdp	6.51	21.649471
6htz	6.74	5.3788915
5nwg	6.18	19.72236
6msy	7.0	1.3455065
5yve	6.48	12.533402
5huy	5.03	1.6090021
5iee	4.94	0.43179023
6hvj	7.55	12.09758
5hdu	9.0	6.2219725
5z68	5.89	41.003765
5l6h	6.62	8.343845
5l26	5.35	7.5444264
5svi	5.17	16.64083
5n9n	9.39	8.4105
5qaw	3.4	5.4190345
4yyt	6.38	10.938889
5cxi	6.55	9.242352
5nt0	6.55	22.311941
5z9e	3.48	5.263606
5kyk	5.8	6.689578
5ye7	5.46	5.221967
5vfm	3.82	5.104353
5q0z	5.85	7.835496
5c1x	5.75	14.830723
2mwy	6.82	13.736022
5naw	7.3	11.743776
5evd	5.0	2.5382614
6mjf	5.16	4.680299
5vo2	6.81	7.909155
6hti	7.01	6.386312
5ux4	7.05	12.859663
5gu4	5.47	10.124947
6b3e	6.99	12.247114
5g1c	6.85	16.507683
5v35	6.96	6.968495
5lkr	5.48	7.99448
5kpl	6.29	3.1449947
6cd9	4.42	3.109189
6c5t	6.97	8.932683
6bl1	6.96	8.122469
5oul	3.3	2.6854148
6bgu	6.28	9.586559
2n27	6.55	0.2557943
5om9	4.25	1.605233
5yc3	4.85	5.5839086
5j5x	11.02	22.6886
6gfz	5.51	2.8860416
6dil	8.12	10.375118
5orr	3.77	6.794718
5vt4	4.35	-0.3288474
6csq	6.39	4.996428
6bfn	8.03	14.818596
6euw	7.77	12.169178
5ka3	4.59	7.1959105
5m5q	7.05	10.277321
5gsw	5.94	13.118944
5w4s	4.03	7.7631083
6e8m	6.28	9.90158
5bqg	4.76	3.4744048
5ji6	7.96	5.3219333
5jsm	6.59	26.56779
5l98	3.31	3.7328744
5im3	5.82	3.24428
5t4f	8.0	5.6161175
5wtt	6.6	2.5692668
6euv	8.62	5.74209
5aaa	9.42	19.410704
6gih	4.36	10.396669
5gs9	5.26	3.5597637
5j6a	7.77	10.722252
5du4	5.25	7.757424
6mvu	2.89	3.5865235
5kr1	9.49	10.046159
6gl8	8.61	5.057732
3egk	4.66	6.811678
5q0v	7.69	7.19302
5y5n	5.76	8.095757
6fmk	4.67	7.7347713
5uwk	8.64	14.766087
5duw	3.29	-2.1167514
5h1t	3.8	7.759105
4j5d	5.96	6.0379734
5lc0	6.7	16.829863
5ia5	7.6	4.323944
5myl	5.0	17.392654
5wg7	4.7	15.947596
6f1j	4.62	1.1461227
6g9j	8.39	7.7487087
5yp5	4.6	7.086584
5k5n	8.05	8.892052
5a0a	7.7	10.448492
5hpm	7.13	12.639954
2n0w	6.15	11.936535
5tpg	7.85	-0.14251208
5dxt	9.7	9.62693
5msb	7.46	8.653032
5eb2	1.11	1.7609102
5eq1	4.68	5.5790195
5enf	3.57	3.7888212
5j9f	7.23	3.2399805
5ef8	8.85	17.713104
4zyq	8.01	4.066145
6dvo	7.22	7.5711656
5y80	8.79	4.841923
5zo8	8.2	12.670383
5eg4	7.68	10.610683
5itd	6.58	11.032143
4yec	7.6	5.544996
5ehe	8.32	9.091703
5ew9	11.0	7.786786
5ivn	8.85	30.927528
5ork	3.63	5.622776
6baw	5.38	16.767416
6cco	7.29	12.680581
5llm	5.35	9.4588175
6mj7	2.82	7.3500223
5ia4	7.28	9.985487
4zsl	5.0	4.818634
6bsk	6.92	9.350284
5flo	3.15	4.355042
5ul1	6.64	9.474368
5tex	6.4	6.743798
5km3	4.6	4.6814313
5fe6	2.16	7.177656
5k0f	6.07	15.738703
5orz	3.36	3.6262968
6gzd	8.01	6.5230913
5ia3	7.34	7.619066
5v8h	4.11	11.681807
5pzm	5.96	13.587835
5hz6	7.8	8.752358
6bnk	6.99	9.469378
6b41	8.48	5.417551
5lmk	7.43	11.561111
5dqf	3.6	2.7255468
5h9q	4.42	-1.7230675
5fao	7.96	15.993861
5t54	9.06	8.053715
5ufo	7.43	5.1745596
5kdf	3.27	4.0120726
5hls	7.41	3.2393823
5ur1	8.97	6.932537
5vrp	8.89	4.39787
5jgd	7.96	9.405847
5l01	7.48	-1.5121312
6fby	5.03	0.31998742
5kzq	8.28	4.601118
5nkb	9.12	11.10824
5vjn	5.06	3.56551
5yco	4.59	4.6162148
5u2f	6.71	7.1574893
5w5s	7.77	5.848934
4z7o	5.04	11.705823
6eab	6.37	8.784652
5o91	6.46	4.610645
5web	8.0	4.5701275
4zcs	4.33	7.4977684
5i0b	5.06	6.090453
5i2z	7.14	19.657856
6c28	4.17	7.0309205
5nxi	6.66	7.500509
5tb6	5.82	4.0668635
5yc1	4.34	9.2179785
5u5k	4.02	8.437902
6f9u	5.13	3.7503853
6ce2	6.3	16.105656
6cbh	6.29	5.997261
5j18	9.15	10.56568
5dx3	7.41	-7.4912233
6ma4	7.35	13.378925
5i25	3.49	2.6994734
5cs6	3.2	4.111414
6hqy	6.44	8.398681
5ho7	4.77	9.803492
5h9r	6.08	1.6770412
5ntt	5.75	5.7438326
5y6k	6.07	-0.90743256
5q0i	4.25	5.6129436
5a5d	8.0	1.2471862
5dtk	4.3	5.716
6gxw	3.36	7.128333
5d3s	5.89	5.537795
6b1e	7.47	0.36076522
6fh6	3.0	2.2217388
6c7e	8.55	6.667019
5fqr	7.59	6.8254743
6f6r	8.25	14.5509615
5elv	6.8	3.9551291
5he7	8.3	4.0149302
5wg4	7.0	10.026989
5his	4.71	5.9349957
5zmq	4.74	14.092728
5i83	5.39	8.258466
6hx5	5.66	2.8336234
4z0u	5.7	5.833684
5oq6	7.56	10.145533
4pl6	3.1	3.2134023
6afg	4.86	-0.020907164
5dtm	4.3	10.485561
4qms	5.13	2.8152177
5lax	5.4	-4.2910347
6f34	4.94	7.1311693
5m25	8.19	3.353355
5zc5	7.06	13.908201
5tco	8.19	14.290991
6axq	4.0	4.7445297
5jq7	4.8	6.1756563
5mnr	5.46	3.7173808
5nho	9.52	10.937664
5svx	6.19	6.483341
5ts0	7.8	7.8192363
4r6e	7.78	10.171965
5twl	7.98	7.868511
6dgt	7.38	13.303617
6bh0	6.66	7.0513926
5u5h	5.89	7.779069
5a3n	7.72	4.8793497
5a1f	4.61	5.6529512
5w0f	7.8	3.6386747
5dtw	5.46	18.470116
5qa9	3.64	4.5978794
6axl	7.11	0.92896056
6mv3	3.33	15.963299
5vp9	8.99	16.005814
5ix1	6.31	4.474965
5n4t	5.97	8.500229
5wzv	6.68	9.092267
4zy1	8.14	1.414556
6afi	6.2	2.4858294
6ckc	8.22	6.5272117
5h6v	6.68	9.894987
6h33	9.22	9.966343
5ewj	6.89	18.676594
5ku3	4.89	5.3302703
5kab	4.68	8.998898
5hyq	6.82	8.729397
6bh3	4.92	5.530587
5f5z	7.07	4.600024
5xij	7.3	8.586754
6g22	7.56	7.631727
6ej3	5.93	9.537477
4zam	7.96	16.67173
5zaj	7.38	25.178377
5i1q	7.92	3.1432548
5jpt	4.6	8.23889
4yx4	5.97	14.231883
5dp5	4.73	19.542706
5jt2	7.47	22.570978
6dh6	9.93	13.019901
6gbx	7.7	6.910905
5glu	4.02	-1.269645
5lsh	3.39	3.0898001
5yto	4.48	13.364747
6f2n	6.7	5.9978127
5owf	5.8	6.5914307
5mkr	4.77	5.141593
6es0	5.65	9.438759
5kbq	7.0	9.034748
6g0q	4.61	0.075137615
5yvt	3.96	2.157122
6br3	8.72	8.627297
5x4m	2.92	1.1681417
5ef7	9.0	5.984933
6asz	4.72	-1.5217257
5mql	5.85	0.2743746
5wic	4.64	12.0553875
6fgq	7.85	15.30515
6f05	4.47	3.2584553
5jlz	5.82	3.7621787
5dg6	5.07	3.848267
5a3t	8.4	7.840237
5uov	10.6	24.62736
5lny	7.38	7.812552
5gtr	7.17	-0.23268652
6h7l	8.97	11.384743
5g3m	5.66	3.5751798
6ee2	6.71	8.407346
5cgv	6.47	6.8453054
5jnl	6.57	2.5680075
5gty	7.72	19.707598
6fni	8.22	16.844978
5wa8	6.23	8.84005
5os2	2.74	5.6130047
6chh	5.57	10.89626
6h38	8.11	9.1528845
5w5j	5.82	8.113114
5d1n	5.57	0.11547136
5z95	6.55	8.491998
5ads	5.67	6.5876513
5dp9	6.08	15.911209
6e4w	6.7	1.1533356
5t8q	4.16	-0.6684983
5m9w	2.24	8.907683
6dj2	8.12	21.343151
5wzr	7.29	1.9114552
5vcz	6.35	13.184697
5g3n	7.92	6.4020643
6g4z	9.77	12.214924
5vd1	6.0	9.206385
5wzw	5.91	28.031918
6an1	5.35	17.631748
5qb0	3.8	3.3034234
6dcy	5.46	7.32905
6fnf	7.89	10.229291
5x27	9.4	8.746055
6g47	2.18	1.5638448
6aud	6.22	11.104021
5yea	8.3	7.445464
5ygf	6.21	5.6343603
5etm	5.41	5.49997
6g85	5.21	5.6626906
5a3w	5.82	8.706596
5nkn	9.92	9.803976
5d45	6.92	5.4412384
5z7j	6.6	4.515438
5fyq	5.89	18.044182
6q73	6.9	8.2255535
6g33	8.15	7.4882126
5f20	7.52	14.240726
5vnd	6.49	9.870111
5hvt	7.26	13.185705
5kzi	10.0	7.8354425
5w73	6.3	7.258673
5toz	9.46	8.829924
5nya	6.38	10.828779
5hmy	6.3	9.30478
5lub	6.15	3.031486
5k32	8.8	4.1541076
5o4s	5.47	5.217226
4y5i	3.52	-8.2366905
5fat	6.96	20.056837
5tfx	7.22	10.098707
5hmk	7.4	7.0372643
6gjy	3.0	7.5509377
5hln	11.52	7.3762345
5fso	6.09	3.4978142
5e2k	8.03	13.300384
6afj	6.28	10.407383
6gnm	4.26	0.93537164
5y8c	6.8	11.417502
5aqt	3.51	0.83122206
5icy	5.06	3.1953392
5w0e	9.03	5.1350813
5u2e	6.56	2.6522326
5db1	7.66	5.575819
6b67	5.05	3.5819027
5ufi	8.4	8.147125
6fu4	6.19	7.271772
5e3g	4.3	6.9263353
6hrq	7.09	9.36914
4ui6	7.06	21.459095
6css	7.6	9.592092
5tt3	6.71	8.036482
5nin	7.12	12.811725
5ov9	5.66	7.062065
5tol	7.48	5.0704117
5nwk	6.57	3.9538317
5oh4	4.55	-1.1042738
5t19	4.49	10.9628935
4v0i	6.33	7.695095
5edd	5.24	3.2289934
5llp	9.24	13.217543
6biv	6.52	1.0445077
5ows	8.0	16.859024
5j31	6.51	2.637035
5f04	4.0	16.846746
5ug9	8.1	9.172356
6b7b	2.89	4.633671
4ux9	5.1	4.3047915
5gsa	7.09	21.088894
5ut6	4.24	13.778431
5ogk	5.11	11.036781
5dhq	5.7	8.168678
6cyc	7.85	9.306839
6bu0	5.96	12.254628
6cmj	8.3	9.699375
5ivj	7.34	11.1339035
5f4p	7.33	11.747178
6g34	8.24	6.401149
5ttg	7.34	5.229429
5edu	8.66	6.5079026
5i13	5.08	12.624991
5o07	7.47	6.4716516
5f1l	7.68	6.693766
5wlv	8.52	6.228407
6fel	6.4	2.8975172
6er3	3.24	-4.678915
4y4g	2.0	4.704612
5jzs	3.27	6.181005
5k13	8.74	11.716948
5ytu	4.92	7.474395
5dw2	5.84	5.2974935
5mk3	4.05	-1.6975818
5tur	6.05	10.90978
5vqe	1.49	2.286887
5f02	7.44	1.7997532
5tzz	7.85	10.170221
5qaa	3.91	4.187072
5cu4	6.49	8.971842
6eiz	6.22	8.410814
4zfi	6.3	5.6235886
5uch	6.01	13.3702545
5aqk	3.65	7.8799524
6mim	5.7	-1.5194254
5nw7	5.77	6.261671
6e4a	7.36	6.433181
5u6j	7.64	12.277147
5w44	6.44	8.245812
5nqe	6.15	12.05537
4yk6	5.7	7.1352816
4muf	6.34	14.381418
6h7n	8.46	4.529738
6ge7	6.06	6.2816453
4yhz	7.96	5.231648
6b8u	9.7	11.380362
6bhe	4.62	-1.3931637
5bqi	9.05	4.3093815
6fi1	2.15	6.282347
5llg	11.13	9.868972
5a9u	10.1	10.630497
6dh0	10.59	16.742758
5jap	6.64	7.062442
5h5q	5.74	11.063471
4und	8.96	22.890017
6bvb	6.71	2.0245695
5ke0	9.7	10.911046
5hn0	3.7	8.744582
5vb7	6.72	13.759681
4wcf	4.28	4.748436
4y3y	2.35	4.9426947
5jhk	4.64	-0.4896928
6g4y	8.82	11.907265
5uiu	9.7	5.7745004
6gnr	5.44	3.0790792
6fod	8.15	3.6626358
5y1u	5.12	3.609844
5i0l	7.74	18.9208
6e2m	5.66	13.199202
5qik	7.66	11.469133
6h8s	4.42	8.780141
5sxm	8.54	2.8327882
5nme	7.09	-0.7232654
5w5o	8.1	6.477272
6ezg	7.69	9.622378
6bbv	6.1	8.34547
6g35	7.76	9.559706
5hd0	8.4	9.09312
6b2c	7.03	3.252862
6d1m	8.2	7.6044645
5ksx	5.43	9.600454
5m4i	7.89	10.032772
5fnq	3.0	8.243434
6hke	7.68	5.77582
5f61	7.46	4.3774157
4u68	4.31	-1.690608
6er4	2.77	2.1830769
5y0x	5.11	12.212414
5eud	6.82	3.5411959
6cwh	7.54	1.4221958
5usf	9.16	11.55517
5j5t	6.96	7.447545
5jq5	5.63	6.775226
4z0f	5.77	6.3447056
5yft	5.0	8.95464
5z89	6.71	3.8777049
6g91	5.49	2.8209531
6hu2	5.9	7.094901
5ou3	6.21	13.038098
5jq8	5.7	8.730206
5ya5	6.72	17.476395
5izj	11.52	16.572079
5he1	6.55	9.062715
5ldp	4.17	9.455496
5wxp	3.35	18.892155
5ih6	5.6	7.9787397
5mnc	1.31	15.100412
5fsy	5.89	19.63697
6c7b	5.82	10.273885
5i88	6.6	2.9271011
5ofx	3.96	5.838706
5ey8	6.31	15.999539
6ax1	9.42	7.8932204
5j9z	7.8	10.974176
5fsx	2.72	9.116825
6g6z	6.66	6.886435
6ej2	7.8	5.9372387
5w1e	5.24	3.8198233
5ewa	4.82	6.613138
5ot9	4.07	4.2775087
5uy8	8.3	9.222086
5nps	5.89	3.498574
5dtq	3.86	13.673736
5uzj	6.78	6.976387
6b7h	9.03	4.9227843
5drc	5.98	15.755588
6b5a	7.94	11.194298
5m44	7.4	9.456991
6hlz	7.33	13.717527
5myo	10.53	4.1726913
5n93	8.66	9.596934
4zt2	8.0	15.872089
5mrm	5.03	5.329376
5eb3	1.45	5.4904585
5iql	4.56	2.625698
6frf	7.4	4.2461367
5vsb	5.12	17.752346
5i58	6.92	20.830116
5aab	9.06	10.330184
5g2n	7.03	20.429861
5hz5	7.07	8.596947
6gon	5.67	8.200063
5laq	9.2	13.787298
4k1e	8.44	6.316242
5y6d	7.26	4.5069513
5l8y	6.4	12.035223
5jjr	7.8	11.544499
5mwh	5.74	5.7448926
5nk7	6.33	11.8474045
5c7n	6.57	3.9397852
5lj1	4.5	5.195732
5o4y	8.15	7.2133203
6b7f	3.87	5.195384
6glb	6.89	9.890353
2n14	5.33	6.8779087
5vlk	5.26	7.9278708
5y5t	6.68	6.548832
5zk3	8.74	4.286405
5dnu	4.11	10.343327
6db4	7.31	5.230936
5ufp	7.37	8.600938
5thi	3.61	4.0561485
5y8w	6.64	6.127125
5lmb	7.8	10.036136
5a6a	7.22	6.6278343
5yij	3.42	24.554983
5xyz	8.1	8.647148
5igl	7.37	6.2642784
5tp0	5.44	11.8208065
5dex	7.65	15.154982
5vee	6.11	10.303997
5etf	3.79	7.606619
6f8g	4.18	4.8047943
6g2a	3.79	20.342354
5nq5	5.0	5.731437
5w14	7.34	8.5274105
6fug	4.3	2.0466034
5usq	7.0	15.981032
4ui4	7.35	25.196308
5vwk	5.48	5.5766277
6dqa	6.44	11.314662
5l4e	4.61	10.945749
5doh	7.49	14.53897
5tzy	8.7	9.531363
6e4f	9.07	14.061768
5j74	8.72	5.9013805
6acb	9.41	13.651932
5kks	8.7	17.90458
5t2b	8.3	7.0548735
5etn	5.37	18.808947
5td2	8.66	14.979713
5yqn	4.03	9.997469
5one	7.28	7.152767
5eqq	8.17	11.190571
5kap	4.23	4.5452313
5b25	10.24	9.392286
5n69	6.54	10.188845
5umx	5.96	18.238684
5kj0	6.89	5.9214563
5o4f	6.68	5.2519574
6cjw	5.74	5.7480106
5n8j	5.54	0.57160497
6dcz	7.17	8.410662
6evr	8.06	7.7271852
4xwk	4.63	6.8658924
5wfz	8.0	10.646111
5nzo	2.24	5.724715
5fl0	6.46	5.924115
6ep4	5.35	2.4997344
5huw	6.23	10.319021
6dif	10.72	8.14959
5f94	8.47	8.250095
5u0f	5.47	3.6916978
5unp	10.02	8.988651
5d29	7.01	3.9371455
5nka	5.46	16.841747
5gnk	8.28	19.05473
6dh3	11.3	15.932198
5mih	4.19	3.9084725
5u6d	8.59	3.9738266
5hu1	8.66	8.829991
5ftg	6.15	10.643929
5twh	6.55	3.1979113
5uir	7.14	8.381813
5vm0	8.8	8.280122
5fsl	4.62	14.694955
6g1v	7.23	5.622375
5bnm	4.82	9.859138
5el9	7.64	7.8860893
6bmx	4.72	17.797503
5nee	10.7	9.396805
5i9y	8.55	12.674967
5l2s	7.08	10.284532
5th7	5.16	9.608018
6emu	5.03	7.2290792
4ysi	5.7	1.1832964
4uff	7.96	20.596266
6g46	3.73	-4.6219325
5qim	11.22	9.909658
5kq5	8.05	12.82737
6ds0	8.66	9.824518
6bm5	5.84	11.871474
5fqt	6.8	5.916925
5n0d	8.48	5.0611286
5adt	5.65	7.675856
4zx8	7.1	8.484533
5kz0	7.66	9.848424
6g1w	8.14	26.086765
5cj6	8.69	6.5017796
6f8t	5.15	5.7479258
5xpn	6.99	5.502609
5sy2	4.96	4.526263
6g92	4.12	5.6086016
5yjf	5.74	6.478452
5he2	6.89	1.6468172
5mk9	4.42	1.1469127
5emb	5.2	4.8409724
5xo7	6.36	5.5143423
6ela	7.59	17.862923
5xag	5.46	8.166952
5ant	6.36	22.426163
5d7x	4.82	4.0730906
4x2i	6.46	4.8600817
4zcw	7.37	10.322004
5dry	7.7	19.911753
5nz2	5.03	4.938699
5jzb	3.39	5.3388367
5qa5	3.52	5.1862874
6dkg	8.59	7.9427567
5wbf	3.81	4.538124
5kkr	6.92	13.379363
5xyx	4.84	6.6212215
5nk3	7.42	13.549215
4uuh	7.77	12.249476
6f55	4.16	4.579771
5wlo	10.82	16.157331
5u0g	4.58	2.3688664
5a6k	5.95	3.034494
5enj	2.3	5.629925
5f3g	6.9	13.6403675
5tkk	8.28	21.316628
5vqz	6.39	12.506388
5eek	9.1	6.7148557
5ktu	6.21	3.9891517
5qar	3.77	3.202339
5acb	6.8	7.717325
5ofu	4.2	14.55332
5jyo	8.52	21.869015
6cck	7.43	7.611665
5gvm	6.73	3.9936163
5km2	4.41	4.7531543
6eqm	7.96	6.0557075
5o3q	5.68	10.925027
5hda	5.13	2.2073116
5wgp	5.62	5.527544
5j27	6.74	20.77837
5mte	6.78	3.6690297
5o9p	5.09	4.745421
5n34	4.63	5.5936303
5a3q	8.6	6.450797
5d0r	6.37	6.993272
6bhv	5.23	15.614146
5ta4	7.62	9.378936
5tl9	9.0	4.103967
5yia	5.52	4.4228616
5nvx	7.05	2.7063284
5n7v	8.77	12.265217
5epn	8.66	17.254557
5xof	4.01	-0.12683189
5if6	7.23	12.817131
6gjr	3.74	4.251001
5l96	3.3	7.3390803
5tpx	6.55	8.08762
6fil	5.85	7.8707037
5dht	6.0	8.907444
5evb	5.0	3.6042814
5t36	7.37	2.6566188
5d25	6.3	6.100584
6b96	7.84	12.056747
5tbe	8.97	11.373817
5q1i	6.24	11.246573
5mod	3.52	5.5410433
6bh8	5.12	6.9462595
5a4q	5.54	5.762631
5ni8	7.7	9.785565
6azl	4.93	15.187155
6czv	6.64	6.547597
5b5o	5.72	15.256853
6e83	4.54	5.95396
5myk	9.0	9.246109
5o5f	4.3	7.2366924
5epk	5.74	5.5645585
5wp5	5.34	9.867895
5jy0	5.55	5.5799036
6fu5	7.5	9.204315
5q0p	7.41	7.713654
5z99	6.88	0.32564002
6cn5	7.7	8.304466
6g93	7.96	7.4393826
5w8i	6.82	6.452105
5sxk	4.7	2.638039
5yjy	6.94	8.635864
5u4c	6.0	9.024818
6ey7	4.3	3.0986338
5uig	7.95	12.649497
6aak	9.15	6.8381057
6h7k	9.31	7.720766
5jss	6.45	8.4725065
6g3o	9.24	6.8867974
5c87	3.7	6.324262
4qmy	8.4	6.5060015
5tg5	4.01	6.948436
5h21	5.19	5.17592
5kx8	7.42	6.5249825
5u0y	6.08	6.9819145
6evq	2.0	1.7978364
5eue	6.77	16.91289
5u7i	7.18	19.374758
6eil	5.55	11.548951
5hm0	6.36	3.2418084
5vcx	5.55	7.6943784
6g1u	5.61	7.909301
5l17	9.3	2.5254269
6bw2	7.68	10.84749
5qax	3.8	8.035135
2n9x	6.4	-6.5170975
5eob	9.62	19.339561
5moo	1.31	5.593296
4zx3	7.19	3.5520015
5uuu	7.74	12.672114
5v8j	5.57	23.836922
6ayn	5.04	0.03023386
5hjb	5.68	4.6078343
5ti6	4.68	10.309223
5hvy	7.76	14.265392
5uwj	5.7	-2.1842504
5hg7	8.4	11.774665
5f37	5.77	7.9205594
5zz2	8.85	15.657312
5aa9	8.19	6.7429533
5mwg	5.77	9.528476
5orx	3.51	7.282695
5ty1	5.21	2.2134314
6cz4	7.12	11.575483
5sz6	7.0	12.746037
5kjk	7.92	8.973459
5tbm	7.31	8.071561
5izu	7.27	5.577146
6g8m	5.38	8.932276
6bbx	6.67	2.7934542
6bfa	9.0	8.321867
5ipc	4.89	14.533257
5fbo	9.51	10.855788
5jmx	5.09	4.456169
6b5o	8.33	-1.3472874
5cu2	4.24	3.9090734
5g46	2.6	6.9640446
6fi5	5.52	-2.2497823
6cwi	7.54	0.998893
5fp0	7.77	11.946963
5x26	8.3	6.9891734
5h5r	6.21	4.567601
5tku	9.8	33.28497
6equ	6.38	9.98563
6do4	7.68	-4.525462
5mes	6.47	12.050175
5nr8	6.76	12.113173
5xpl	7.7	3.000493
4r06	6.29	4.048135
5t8p	5.89	4.3418317
6f3g	7.16	6.288031
5ne3	7.84	6.5893474
5uiq	4.26	4.6435914
5yy4	6.43	-0.8799857
6czi	6.25	8.254349
5jur	8.52	7.350807
5wii	4.49	3.0541544
5hi7	7.85	7.3345556
5vc3	7.11	10.292964
6h7y	9.46	25.345903
6cf6	5.24	0.7876998
5sz5	7.7	9.3372345
6dzq	7.37	6.1583996
5v1b	7.47	8.492023
5ewz	6.34	-2.4163337
5twx	7.52	6.080753
5w3i	5.8	5.5071874
6exs	3.44	19.520618
4py2	6.57	11.992672
5t1m	5.82	9.620655
5g57	8.4	13.857233
5anw	8.52	7.8708816
6eed	6.09	11.4573765
5vwi	4.84	5.647611
5xs2	8.3	4.4725375
5wle	5.72	4.8737383
5e28	7.91	7.958581
5ncy	9.4	10.271895
5wip	4.71	9.11856
5h1v	4.0	4.969425
5tq5	7.23	8.954412
6bir	7.52	-4.015323
4yh4	4.59	6.440469
6di0	5.22	5.466401
5tqs	5.86	5.6101537
5jfp	9.32	12.884374
5v40	5.8	23.520145
5iyy	4.77	0.914161
5i9i	7.3	8.615217
6c0n	8.37	14.968077
5y97	3.6	4.54745
5lli	7.05	4.3141155
6eqx	10.47	2.7912152
5m4u	4.89	14.970916
5jv2	4.0	10.792629
5g5v	6.7	13.677386
5hu9	7.62	9.696146
5kva	5.14	21.155945
5zzw	5.51	3.483029
5m7t	5.41	2.2413654
6ffn	8.22	3.7796807
5e8z	5.91	14.167088
5usy	7.51	6.959524
5vb5	6.46	5.883488
5a0b	8.3	10.625309
5lwe	9.96	12.435896
6aam	8.32	5.872531
5fpi	4.14	20.401434
6m8y	6.38	17.52082
6dqb	6.49	11.353135
5u9i	7.31	2.5065475
5j0d	6.87	5.352586
5l8t	3.55	3.6267195
5adq	5.7	6.8995395
5cst	6.96	12.890655
5nx2	8.49	5.64431
5x4p	5.03	0.68838936
5neb	7.77	5.7152863
5v0n	7.17	13.752201
5u14	5.34	10.971129
6ced	5.82	5.104468
5kat	4.1	5.0762587
5t6f	5.8	14.311775
5ygd	7.27	1.3082916
5t2y	5.66	15.38159
5y62	1.74	3.33188
5he0	6.82	-1.9164425
5j75	6.82	6.68589
5uvc	8.21	12.03657
6b5m	12.0	-4.5373693
6b5q	8.24	1.4100562
5y2f	5.15	6.253289
5lyy	4.85	5.3188653
6cqz	9.64	8.789018
5aan	4.15	14.337271
5a09	8.46	14.952871
4lqg	8.89	8.986635
5wej	4.82	5.954953
5tqe	6.72	30.838936
5v3y	6.72	14.066549
5a3s	8.68	10.086611
5yba	4.77	7.967334
5q17	5.25	16.852089
5sz3	8.6	6.110242
5orh	4.39	13.640749
5t8j	9.0	8.429025
5qil	11.52	15.90974
5x74	8.64	19.744518
5oqu	3.61	4.0364046
5vse	5.97	9.630241
5ivy	6.44	7.749959
6gi6	6.71	7.1230164
4m7x	4.8	15.666577
5f3i	7.1	12.944758
5o22	8.0	7.463573
5uac	8.3	9.817594
5lsx	5.92	18.480003
5xhz	6.49	10.246031
6c4g	8.3	18.59045
5lgn	5.54	5.3607073
6at0	4.04	1.532073
5llc	9.52	8.873758
6e9l	6.04	10.288912
5zz4	9.17	18.54956
[truncated: 2,359 more rows]
