# Supplementary material for: An electron-density point-cloud framework for robust protein-ligand interaction prediction
Source: Nat Commun. 2026 Jun 11;17:7424. doi: 10.1038/s41467-026-74196-5 (PMC13408660; doi:10.1038/s41467-026-74196-5)
Supplement: Supplementary file 5 — Source Data [file 41467_2026_74196_MOESM5_ESM.zip › Source Data_rev/figure4/g/distortion_with_csv/intra_ligand_rewire_0.60/test2013.csv]

key	true	pred
1ps3	2.28	2.3171306
3d4z	4.89	1.2819743
3ejr	8.57	0.8317485
3l7b	2.4	5.939762
3g2n	4.09	9.354219
3ebp	5.91	23.710346
2w66	4.05	1.055246
2wca	5.6	2.4528856
2vvn	7.3	7.5549903
1gpk	5.37	13.742928
1h23	8.35	10.352868
1e66	9.89	10.237164
3gnw	9.1	10.351144
3f3a	4.19	6.3889856
3f3c	6.02	9.305059
3f3e	7.7	11.060623
2wbg	4.45	-2.6688352
2j78	6.42	6.8956084
2cet	8.02	4.7938113
3udh	2.85	2.9882584
4djv	6.72	5.0224705
4gid	10.77	47.062393
1r5y	6.46	19.38067
3ge7	8.7	18.281229
3e93	8.85	13.357212
1q8t	4.76	3.8285174
1q8u	5.96	4.844694
3ag9	8.05	13.428286
2v00	3.66	15.910269
3pww	7.32	15.420668
3uri	9.0	27.284176
2hb1	3.8	9.267359
2qbr	6.33	8.161741
2qbp	8.4	9.594119
3fcq	2.77	6.562915
4tmn	10.17	13.737883
3pxf	4.43	5.9468718
2xnb	6.83	8.077996
2fvd	8.52	12.352776
3ivg	4.3	16.802658
3coy	6.02	2.3945856
3mss	4.66	8.375227
3k5v	6.3	13.900658
2v7a	8.3	6.599668
2brb	4.86	11.643003
3jvs	6.54	7.9266605
1nvq	8.25	9.279066
3acw	4.76	11.315677
2zcr	6.87	6.742124
2zcq	8.82	5.7210164
1bcu	3.28	21.887772
1oyt	7.24	6.762803
3utu	10.92	7.006982
3u9q	4.38	3.3066854
2yfe	6.63	11.377609
2p4y	9.0	9.296703
3uo4	6.52	13.336502
2wtv	8.74	9.79812
3myg	10.7	7.099353
3kgp	2.57	3.6274512
1o5b	5.77	19.38013
1sqa	9.21	22.330347
3kwa	4.08	11.246052
2weg	6.5	11.19808
3dd0	9.0	12.692331
2xdl	3.1	14.6013565
1yc1	6.17	14.552588
2yki	9.46	20.351349
1p1q	4.89	19.116745
3g2z	2.36	5.7823224
4de2	4.12	13.402788
4de1	5.96	12.901995
1vso	4.72	5.4623923
3gbb	6.9	3.5111842
3fv1	9.3	10.676424
2y5h	5.79	29.308764
2xbv	8.43	35.61956
1mq6	11.15	16.825535
1uto	2.27	8.069646
3gy4	5.1	11.190363
1o3f	7.96	11.234093
2yge	5.06	3.470284
2iwx	6.68	13.031613
2vw5	8.52	2.7044306
2ymd	3.16	4.914934
2xys	7.42	11.940111
2x00	11.33	12.876757
3ozt	4.13	3.071772
3oe5	6.88	8.853454
3nw9	9.0	8.4617
3n7a	3.7	2.1746979
3n86	5.64	16.21028
2xb8	7.59	10.028196
3ao4	2.07	9.236391
3zsx	3.28	5.6567726
3zso	5.12	7.23847
3ueu	5.24	4.0660887
3uex	6.92	13.036634
3lka	2.82	7.4734945
3ehy	5.85	8.919556
3dxg	2.4	4.1605773
1w4o	5.22	1.9651556
1u1b	7.8	6.3698015
1a30	4.3	7.024274
1z95	7.12	8.503458
3b68	8.4	12.6942425
3g0w	9.52	6.5176
