# Supplementary material for: An electron-density point-cloud framework for robust protein-ligand interaction prediction
Source: Nat Commun. 2026 Jun 11;17:7424. doi: 10.1038/s41467-026-74196-5 (PMC13408660; doi:10.1038/s41467-026-74196-5)
Supplement: Supplementary file 5 — Source Data [file 41467_2026_74196_MOESM5_ESM.zip › Source Data_rev/figure4/g/distortion_with_csv/intra_ligand_rewire_0.60/test2016.csv]

key	true	pred
4llx	2.89	4.369191
5c28	5.66	4.5711055
3uuo	7.96	8.250379
3ui7	9.0	10.997898
5c2h	11.09	15.420752
2v00	3.66	11.5185795
3wz8	5.82	21.156889
3pww	7.32	9.351237
3prs	7.82	24.18103
3uri	9.0	15.0293045
4m0z	5.19	11.460604
4m0y	6.46	0.16991043
3qgy	7.8	12.641388
4qd6	8.64	10.419528
4rfm	10.05	9.850781
4cr9	4.1	18.206913
4cra	7.22	18.468983
4x6p	8.3	26.556625
4crc	8.72	36.066734
4ty7	9.52	22.286432
5aba	2.98	4.9987597
5a7b	3.57	18.324333
4agn	3.97	12.350647
4agp	4.69	16.622349
4agq	5.01	13.057138
3bgz	6.26	7.424984
3jya	6.89	4.6168923
2c3i	7.6	6.790753
4k18	8.96	10.636829
5dwr	11.22	13.555061
3mss	4.66	7.9696712
3k5v	6.3	17.47849
3pyy	6.86	6.829612
2v7a	8.3	8.328135
4twp	10.0	11.502956
3wtj	6.53	1.6772892
3zdg	7.1	-0.6916642
3u8k	8.66	13.535705
4qac	9.4	5.307483
3u8n	10.17	3.1626778
1a30	4.3	5.640228
2qnq	6.11	10.503269
1g2k	7.96	8.92038
1eby	9.7	16.451399
3o9i	11.82	34.80755
4lzs	4.8	2.06204
3u5j	5.61	5.216159
4wiv	6.26	6.894473
4ogj	6.79	5.2505293
3p5o	7.3	2.4065175
1ps3	2.28	6.046021
3dx1	3.58	-0.2603643
3d4z	4.89	6.5037417
3dx2	6.82	5.7872295
3ejr	8.57	5.4671297
3l7b	2.4	5.6703763
4eky	3.52	17.174992
3g2n	4.09	13.4067335
3syr	5.1	15.601828
3ebp	5.91	13.949949
2w66	4.05	2.881695
2w4x	4.85	-3.3222058
2wca	5.6	1.9907506
2xj7	6.66	0.17778206
2vvn	7.3	2.875615
3aru	3.22	8.724616
3arv	5.64	7.724752
3ary	6.0	9.688157
3arq	6.4	7.0337367
3arp	7.15	1.6915885
4ih5	4.11	7.0004
4ih7	5.24	5.5242968
3cj4	6.51	5.912512
4eo8	8.15	7.3002777
3gnw	9.1	11.647854
1gpk	5.37	19.41882
1gpn	6.48	11.0673485
1h23	8.35	15.348442
1h22	9.1	5.928916
1e66	9.89	6.3345356
3f3a	4.19	12.033075
3f3c	6.02	10.666653
4mme	6.5	10.85814
3f3d	7.16	11.668445
3f3e	7.7	8.937881
2wbg	4.45	-0.20782727
2cbv	5.48	0.42015833
2j78	6.42	1.1047932
2j7h	7.19	0.5188703
2cet	8.02	4.7442827
3udh	2.85	2.3372784
3rsx	4.41	7.73903
4djv	6.72	1.4901323
2vkm	8.74	48.221386
4gid	10.77	56.321686
4jfs	5.27	3.1684322
4j28	5.7	2.8707435
2wvt	6.12	0.78481054
2xii	7.2	1.3404789
4pcs	7.85	2.02206
3rr4	4.55	20.239008
1s38	5.15	14.134123
1r5y	6.46	8.762959
3gc5	7.26	24.539623
3ge7	8.7	23.663597
4dli	5.62	12.582206
2zb1	6.32	13.763218
4f9w	6.94	11.355544
3e92	8.0	13.846813
3e93	8.85	18.339891
4owm	2.96	4.075614
3twp	3.92	10.795132
3r88	4.82	6.568137
4gkm	5.17	11.541841
3qqs	5.82	13.958937
3gv9	2.12	2.5731192
3gr2	2.52	3.5552359
4kz6	3.1	7.6479235
4jxs	4.74	14.007246
2r9w	5.1	7.807147
2hb1	3.8	7.50455
1bzc	4.92	15.11953
2qbr	6.33	10.006898
2qbq	7.44	7.5740595
2qbp	8.4	14.804487
1q8t	4.76	3.2348328
1ydr	5.52	3.5033674
1q8u	5.96	6.061078
1ydt	7.32	12.562878
3ag9	8.05	10.006304
3fcq	2.77	3.1919665
1z9g	5.64	6.617092
1qf1	7.32	9.641939
5tmn	8.04	15.264048
4tmn	10.17	11.708486
4ddk	2.29	10.344333
4ddh	3.32	10.42453
3ivg	4.3	25.906029
3coz	5.57	-0.67278075
3coy	6.02	9.744542
3pxf	4.43	3.7479181
4eor	6.3	9.100269
2xnb	6.83	7.905858
1pxn	7.15	14.849622
2fvd	8.52	13.20897
4k77	6.63	2.793273
4e5w	7.66	0.35275772
4ivb	8.72	7.2960906
4ivd	9.52	11.800671
4ivc	10.0	10.668807
4f09	6.7	7.297239
4gfm	7.22	11.901705
4hge	7.92	11.021339
4e6q	8.36	11.148819
4jia	9.22	7.276582
2brb	4.86	7.4467297
2br1	5.14	13.864966
3jvr	5.72	12.446884
3jvs	6.54	10.518525
1nvq	8.25	6.331029
3acw	4.76	9.5626545
4ea2	6.44	0.63131404
2zcr	6.87	8.3934765
2zy1	7.4	11.034187
2zcq	8.82	8.089142
1bcu	3.28	23.88042
3bv9	5.36	7.5170712
1oyt	7.24	9.957942
2zda	8.4	12.653934
3utu	10.92	14.079799
3u9q	4.38	3.6218941
2yfe	6.63	9.498882
3fur	8.0	13.279617
3b1m	8.48	8.496105
2p4y	9.0	8.005549
3uo4	6.52	19.717659
3up2	7.4	16.28571
3e5a	8.23	4.946744
2wtv	8.74	10.055801
3myg	10.7	7.351386
3kgp	2.57	9.472773
1c5z	4.01	8.091107
1o5b	5.77	18.901085
1owh	7.4	21.373526
1sqa	9.21	17.6401
4jsz	2.3	15.652091
3kwa	4.08	2.9962635
2weg	6.5	14.733008
3ryj	7.8	8.589846
3dd0	9.0	17.388664
2xdl	3.1	10.349134
3b27	5.16	10.608899
1yc1	6.17	19.13475
3rlr	7.52	14.58798
2yki	9.46	20.320623
1z95	7.12	9.116896
3b68	8.4	14.457575
3b5r	8.77	12.576996
3b65	9.27	15.335686
3g0w	9.52	8.332495
4u4s	2.92	2.2587764
1p1q	4.89	9.124067
1syi	5.44	9.460568
1p1n	6.8	1.4728961
2al5	8.4	10.559737
3g2z	2.36	7.980238
3g31	2.89	2.7662177
4de2	4.12	17.37892
4de3	5.52	19.011383
4de1	5.96	13.666668
1vso	4.72	4.175007
4dld	5.82	4.1101904
3gbb	6.9	4.3934393
3fv2	8.11	3.5035443
3fv1	9.3	7.9960456
4mgd	4.69	5.2829614
2qe4	7.96	16.727314
1qkt	9.04	8.3103485
2pog	9.54	15.334591
2p15	10.3	6.8618774
2y5h	5.79	14.54319
1lpg	7.09	19.950237
2xbv	8.43	36.336357
1z6e	9.72	34.248
1mq6	11.15	15.817859
1nc3	5.0	12.557463
1nc1	6.12	22.880707
1y6r	10.11	18.223806
4f2w	11.3	17.829021
4f3c	11.82	23.911362
1uto	2.27	13.332533
4abg	3.57	25.11241
3gy4	5.1	9.971442
1k1i	6.58	27.261837
1o3f	7.96	13.897759
2yge	5.06	-0.9875848
2fxs	6.06	5.769718
2iwx	6.68	14.537632
2wer	7.05	13.959287
2vw5	8.52	4.678551
4kzq	6.1	31.969357
4kzu	6.5	22.901798
4j21	7.41	14.274866
4j3l	7.8	11.868357
3kr8	8.1	17.195059
2ymd	3.16	5.3229938
2wnc	6.32	7.459564
2xys	7.42	19.463657
2wn9	8.52	6.2596474
2x00	11.33	11.291212
3ozt	4.13	7.571862
3ozs	5.33	20.551456
3oe5	6.88	10.262358
3oe4	7.47	12.780245
3nw9	9.0	17.468416
3ao4	2.07	7.791712
3zt2	2.84	11.427681
3zsx	3.28	5.379474
4cig	3.67	12.613143
3zso	5.12	2.9807262
3n7a	3.7	4.9358983
4ciw	4.82	3.5993896
3n86	5.64	23.307034
3n76	6.85	13.120683
2xb8	7.59	9.593267
4bkt	3.62	2.1499069
4w9c	4.65	2.917834
4w9l	5.02	4.099191
4w9i	5.96	8.014307
4w9h	6.73	7.7156706
3nq9	4.03	3.1195524
3ueu	5.24	3.7718267
3uev	5.89	6.323219
3uew	6.31	9.69372
3uex	6.92	5.0171447
3lka	2.82	7.685425
3ehy	5.85	8.843713
3tsk	7.17	29.166817
3nx7	8.1	11.590891
4gr0	9.55	15.016225
3dxg	2.4	2.262047
3d6q	3.76	3.17665
1w4o	5.22	2.4366865
1o0h	5.92	8.498655
1u1b	7.8	3.6796615
