# Supplementary material for: An electron-density point-cloud framework for robust protein-ligand interaction prediction
Source: Nat Commun. 2026 Jun 11;17:7424. doi: 10.1038/s41467-026-74196-5 (PMC13408660; doi:10.1038/s41467-026-74196-5)
Supplement: Supplementary file 5 — Source Data [file 41467_2026_74196_MOESM5_ESM.zip › Source Data_rev/figure4/g/distortion_with_csv/intra_ligand_rewire_0.60/test2019.csv]

key	true	pred
4nxr	4.34	4.541704
5es1	8.34	6.3678985
6aom	6.2	8.929679
6eeo	6.43	5.127501
5w7i	4.95	-0.9641316
5fe9	4.68	6.1124716
6bdy	5.69	11.7542
6d6t	8.21	4.553525
4z16	8.32	8.970352
5j1x	5.52	0.27449626
5m4k	5.66	6.657693
5l8c	7.0	16.08301
5aqo	2.85	16.61219
5aqu	2.98	1.5407318
5ixf	5.52	15.953943
5mts	7.15	16.774275
5i2r	7.72	5.0477285
5fap	8.0	9.086396
5t7s	4.1	0.9495649
5x62	6.42	9.04829
5hbs	7.73	-0.23809552
5dhp	3.85	5.408186
6fap	2.15	9.529928
4z5w	5.81	6.445023
5mlj	8.85	0.44980335
6dge	6.72	10.784287
5ho8	5.96	6.4191504
5os8	3.98	3.5857692
6dh5	11.3	25.533886
6g38	6.62	10.891899
6guh	7.59	14.224665
5cqx	5.33	5.4730716
4xg7	7.49	9.927248
6ap7	5.34	5.827543
5yji	5.3	8.069106
5itp	5.0	2.576149
5vil	8.82	19.657185
5ofv	1.58	2.0348969
6cd8	4.71	8.918499
5o1h	4.85	3.8655126
5ni5	8.05	17.779604
5npf	4.24	2.5369418
6fa5	6.75	15.210399
5nra	6.91	12.48713
5lcj	6.64	8.048296
5ml3	9.69	16.382753
5fut	6.45	4.932336
6ecz	6.57	12.546364
5k03	4.74	19.14072
6cho	6.78	6.3995953
6hf5	5.17	22.88431
5elw	7.85	12.266979
5tg7	4.53	6.6838446
5m4f	7.89	8.055704
6b7d	4.28	3.913063
5x79	4.92	14.57436
5nze	6.39	4.934331
5sz0	9.1	8.103711
5d6e	4.3	27.93959
5trs	8.0	13.885375
5ipj	8.89	8.1359215
5g43	3.7	11.401112
5h63	5.92	0.5994856
6eol	7.43	2.9897876
5uv5	7.7	6.8516064
5om2	4.06	1.923362
5faq	5.28	9.727504
5ezx	7.06	3.4895976
5z4h	3.02	11.77042
5u13	5.41	3.9271572
5hvs	7.15	10.367493
5l7g	7.8	12.831781
5j7q	4.58	11.229584
5j5d	4.68	0.37993008
5fue	6.33	11.7002735
5unj	6.62	-2.4926298
5unh	9.46	13.680668
5kbh	6.26	4.228438
6axp	5.07	15.544583
6eiq	6.42	8.980974
5ey9	5.41	25.56644
5icv	5.62	20.549795
5t9u	7.6	5.908849
5t6g	5.96	7.597728
5n24	8.92	11.599302
5xxk	8.2	10.919439
5ekh	5.95	9.972591
5n3y	5.03	12.759373
6f29	5.49	21.225937
4zsj	5.64	5.249389
6gzh	8.27	8.526779
6hmg	4.94	0.33546597
5duf	5.74	10.021307
5ofi	4.2	3.1694875
5nhh	8.95	13.479155
5ylv	6.82	7.328852
5kez	8.15	8.07481
5ntp	9.15	6.4874554
5nfh	7.74	12.381386
5x5o	8.3	13.566246
5h1e	7.54	-6.171279
5ti3	4.36	11.211886
6bec	4.01	15.21984
5myn	4.52	13.301327
5u4d	6.33	8.707001
5nzf	4.03	-0.018875837
6epz	7.14	-1.7394028
5os7	3.69	9.47522
5vij	7.61	10.509678
5myv	7.51	8.183154
5dh5	9.64	12.179541
6ghj	2.16	7.8537145
5gmj	5.08	5.6664343
6fhu	2.64	3.5787077
4ufu	8.0	31.918325
5wf6	7.83	9.240629
6h7b	7.48	4.7595196
5xw6	4.91	8.8359
5kly	7.21	16.511229
5yz7	4.75	8.225955
5hor	8.22	12.569189
6b1y	7.4	0.5677284
5lpj	5.0	4.408124
6hly	7.33	15.012868
5vkm	3.55	3.4928741
5yqw	7.51	1.4013119
5f1x	6.11	29.24487
4zyu	5.97	8.450804
6gh9	4.48	21.15339
5f27	4.0	20.417467
5e3d	4.02	5.9331865
5fow	4.03	6.9453173
5jo0	7.3	5.9637556
5hkm	7.89	12.195205
5ekx	2.03	5.0221663
5v1d	6.7	12.278483
5a7j	5.2	4.997649
5wvd	7.68	2.7771602
5m0d	6.09	5.50429
6fnt	4.68	7.3264704
5v8q	8.44	7.423234
4zx9	7.39	5.0719757
5axi	3.92	9.027542
5tho	7.64	13.906067
5tdi	9.74	31.896008
5eyz	6.0	5.181051
5n1v	6.19	5.740114
6few	5.85	10.74753
6iil	6.17	11.752729
5x9p	6.89	0.52137256
5aqf	3.78	8.797095
5wqc	8.96	6.2331676
5hn9	4.3	18.167152
5u69	6.22	7.1509857
6iik	4.91	17.240108
5j7s	7.3	5.91944
5mwp	7.5	9.660108
6eji	3.52	0.11729658
5sz4	9.7	9.042788
5nyh	7.73	12.191371
5jsj	5.4	14.876923
5o4z	6.07	19.285097
5f1v	6.85	19.424767
5ye9	6.45	12.745245
5t70	3.99	9.830166
5umw	4.23	8.92222
6ami	4.52	8.227098
5ksv	5.22	-6.4437523
6aol	6.27	12.995358
5iaw	4.81	-8.823745
5w10	6.62	8.727924
6h7j	8.62	8.511158
5mwy	7.0	9.669628
5oxm	1.3	0.5955416
5eiw	2.05	10.914132
5qah	3.84	9.729637
5m4c	7.4	10.4228325
5t9w	5.59	10.570421
5fpk	3.55	7.648033
5q10	5.2	3.5634665
5h1u	3.51	6.2552485
5hva	7.07	1.344746
5j19	6.6	11.050751
5e8a	7.47	-1.6357789
5fdg	6.37	9.32114
6g8n	5.84	9.419082
5tg6	4.55	8.486249
5hyx	6.55	9.478926
6fuh	3.77	12.657999
5mo2	3.84	1.9387022
5g17	6.7	12.873676
5hk9	6.54	4.089119
5lwd	6.24	6.8304133
5ztn	8.3	9.686861
5wfc	4.9	9.120671
5kpm	7.82	4.753675
5ty8	5.46	1.1017845
6am8	4.89	11.4338
5nw1	6.6	5.7022724
5vex	4.63	16.411194
5u9d	9.26	12.837753
5jmp	7.17	4.7711744
5lgq	7.05	5.1785054
5tkd	8.15	9.775238
5a4t	5.89	6.9817057
5kls	6.71	3.254783
5d3j	5.24	4.7603273
5i24	7.42	4.420346
5j82	6.0	11.471191
5ioz	4.96	5.950856
6e2n	7.9	13.5449
6f8w	4.64	9.95769
4ui7	7.36	18.295536
5jr2	7.57	-8.925682
6gmd	3.69	8.482138
6bw5	8.25	8.4035
5w6o	6.28	14.115345
5ecv	6.77	13.936264
5vl2	8.42	11.6562
5ouh	5.67	8.026486
5f2r	4.28	24.51437
5x13	5.21	5.471833
5jog	8.24	6.9404006
5uf0	3.8	4.7713757
5mqy	7.11	11.201426
5h13	4.94	9.671305
5nar	6.3	9.713594
5g1n	7.77	5.2918763
5d26	6.09	5.8277082
6cks	7.82	7.3797398
5n53	2.55	6.7063107
5l9g	7.7	7.267879
5llo	9.4	13.764345
6eqw	10.65	18.450304
5iw0	7.22	8.534842
5t2i	8.7	7.9125156
5eol	9.52	8.24701
5q1f	7.14	10.413208
5vlp	6.08	10.792681
5mme	5.85	7.682349
6biz	6.57	-1.3252406
5uex	8.82	4.420155
5fho	6.67	24.85721
6bny	6.4	7.627648
5ho6	6.69	19.417902
5jc1	6.82	11.054439
5zia	6.52	8.858388
6e99	6.0	13.290781
5eq0	5.92	9.417114
5f1h	7.85	9.819065
5y8z	6.21	10.4930725
5icp	8.42	4.439469
4ydf	5.1	15.698212
5ewy	4.3	6.6915283
5gmp	9.1	11.511449
6dud	6.59	8.072521
6d6u	8.21	12.840664
5hz8	6.4	4.6275625
5eie	7.64	3.7359588
5t8o	6.51	7.085335
5tr6	8.49	6.595277
5vja	6.59	6.8964386
4muk	6.6	18.591822
6fim	5.85	7.2824574
5i3v	7.8	11.488979
6eqv	6.62	9.284723
6dh1	10.58	19.578922
6h5w	10.8	2.7779527
6b1x	7.4	3.9762208
6emh	6.08	6.522454
5f3c	6.05	24.408825
5nkk	5.0	8.177282
5ywy	7.23	13.689758
5v8p	4.99	5.3231025
5kbg	6.11	6.9792852
5j4n	4.25	6.5605726
5tuo	6.49	8.1595
5qc4	6.82	8.805188
5mft	7.47	1.9092127
6ap8	5.1	7.9413476
6e0q	8.1	5.189669
5ody	8.4	-1.366498
5t1k	6.28	8.3375
5uc4	6.46	21.188066
5qck	7.64	32.108925
6hjk	7.6	8.967079
5i8g	7.52	6.2792907
6c0s	7.05	39.973495
5vc5	7.96	27.28712
5jf6	7.21	4.5442343
5epp	4.16	4.5372868
5y7w	7.7	-0.868889
6f5u	3.54	6.2404346
5k4x	6.42	5.709907
5xvg	8.05	6.7920136
5nzq	2.03	5.69215
5czm	8.32	33.881306
5mge	4.06	7.8182445
6gg5	3.65	33.43643
5up0	6.34	10.046384
4rqi	4.91	1.9807835
5y3n	7.1	11.105801
5fpp	4.0	2.0213196
5idn	8.59	8.638598
6f6d	4.1	6.292863
5t6p	6.06	3.1523492
5fbe	4.85	16.210361
5cin	7.74	10.260788
5mxq	5.72	13.58346
5nn4	1.94	2.9877841
5iu7	8.96	17.220953
5up3	7.9	14.083363
5o0b	4.18	1.7879207
5jqb	2.22	5.6712275
5mja	6.66	9.863023
6eqp	5.96	7.420514
5ev8	5.22	3.718712
5qab	3.65	6.413582
5jf4	7.19	2.0264773
5o48	4.7	10.049327
5k0t	5.78	14.518245
5i7y	7.28	7.901444
5tzx	7.28	17.188269
5heb	6.1	8.6622925
5f5i	6.02	24.725212
5vgo	8.7	19.949451
5h7h	3.77	4.37241
5mnn	3.84	1.6703165
5zag	6.97	28.293736
5ekj	6.0	8.740698
5ul5	6.97	17.962234
5iua	8.82	9.054036
5za8	6.29	17.975075
5ut0	5.88	8.966457
5vdo	3.3	7.8950443
5gic	6.48	5.205698
5knu	5.55	2.558029
5g5f	5.28	3.6957884
5h8e	11.2	8.646965
5lyn	5.04	0.15986937
5fsb	2.22	1.3446703
6au9	5.96	4.0590677
5yof	5.82	6.947978
4zsh	7.05	4.9736614
6f90	6.0	5.9520245
5wyx	6.66	11.922445
5gjd	7.92	12.73644
5olk	6.0	2.5620315
5e89	7.85	-3.1107202
3x1k	3.59	11.606456
5em3	3.7	6.0138307
5ko5	4.57	-0.7999195
6dvn	7.85	7.304469
5oq7	6.49	8.813894
5njx	4.15	-5.437402
5tg2	5.49	8.484939
5eoc	7.52	9.10198
5lck	8.1	9.552507
5i7x	7.28	10.092894
5yzc	5.52	13.559359
5hbn	4.89	10.303551
5jq9	4.65	18.582272
6cnj	8.11	16.580338
6f8b	5.21	5.9394054
5or9	4.06	5.7385664
6e9a	11.92	23.340313
5ek9	7.33	4.6858015
5ml0	6.3	1.9806213
5wb6	10.7	24.282488
6agg	4.07	8.576018
6b7c	5.14	5.0242558
5y9l	5.72	14.007204
5epl	7.03	3.1783023
6cq4	4.85	9.9170265
5wuu	6.09	7.8063517
4zyv	7.66	12.291195
6gw1	5.14	-1.5610349
5kxi	7.74	8.537117
5mxf	3.59	1.9850991
5qad	3.77	4.336482
6fmp	5.64	12.169519
5o9o	4.89	6.110041
5jjs	7.32	6.804271
5i40	4.86	4.816422
5h5s	5.09	16.573242
6dq4	4.92	14.577387
5un9	7.68	3.040494
5ia1	6.28	11.325075
6dk1	7.65	5.304388
6ay3	8.02	2.299543
6fii	8.02	5.4639835
5j2x	7.74	12.116083
6gr7	5.5	7.2432466
5law	7.1	5.8936205
6fbv	6.52	6.879483
5aac	8.89	10.687628
6bin	6.34	7.4192843
6b8y	9.66	12.3953085
5xup	5.25	24.050179
5l4f	5.89	7.839573
5lud	3.61	6.7046537
6ma5	8.1	10.175824
5ujv	3.6	4.2019277
5i38	3.42	-4.8567934
5t9z	7.19	10.990753
5urm	5.28	-1.0713677
4uja	9.05	5.031364
5nud	7.49	7.911501
5dyt	7.6	10.27615
6ba7	8.15	10.681357
5wbk	6.03	-1.8142629
5d7a	7.68	13.429591
5fwj	7.89	5.430611
5khk	6.39	10.753813
5i9x	7.52	21.829687
5j8z	8.3	13.570699
4qna	4.64	6.4347506
6bjo	6.29	6.7404175
6ay5	7.16	3.442321
5hv1	4.1	3.9787052
5m57	4.92	9.075272
6bsl	9.0	15.372383
4yxo	7.04	4.9331484
5e88	7.19	0.33059025
6guk	6.15	10.991396
5n8t	5.74	13.170551
5owl	5.92	6.958905
5org	8.4	7.909086
5ovv	4.48	9.120146
5ugc	7.89	12.949858
5lwm	8.87	14.29696
2n06	4.92	6.561697
6bq0	7.34	8.856287
5c4k	4.56	2.6844926
5aqv	3.43	4.5103984
6df4	7.64	6.1614017
5g2b	7.0	19.65167
5za9	6.74	25.872791
5maj	7.46	11.04865
5nxg	8.55	9.195177
6afl	7.0	11.637222
6ey8	5.81	10.864039
5mhp	7.82	5.9950967
4zyw	7.17	9.797321
6gf9	6.39	9.803231
5wfm	6.52	13.160257
5qaq	3.54	1.0633005
6g9h	8.4	5.6508636
5dtt	3.51	1.6180856
5kbf	8.92	16.393707
5vd3	5.55	6.925334
5zwh	8.72	2.3842702
5xyf	5.98	6.7868395
5c2o	4.55	10.972679
5k0m	8.82	8.119396
5t66	8.43	7.3959036
5vdk	7.57	11.163172
5ldm	3.86	7.2142653
6ge0	8.68	22.385582
5j3l	4.8	23.759663
5j41	3.7	12.049297
6gg4	3.69	22.21442
6b98	4.65	8.757893
5k8v	6.34	7.8507643
6bmv	4.68	36.628548
5ad1	7.24	0.9462278
5otr	4.92	5.0957522
5yg2	6.89	1.8407707
6b1f	8.72	6.0167
6gxa	4.22	6.1603117
5wcm	4.0	4.9695425
5idp	7.35	6.8980856
5ks7	5.32	4.0594316
5lhg	5.6	7.401929
6afa	5.49	0.7888135
5ws3	8.96	8.752708
5luu	5.06	3.2637146
6b5i	5.96	22.851177
5ni7	7.7	9.341328
5t6z	4.21	3.883553
6hvh	7.33	12.823274
5hna	4.23	14.846348
5mxo	5.27	11.208464
5u4f	6.33	8.426018
6gl3	7.96	9.493485
5dva	3.55	5.21321
5otc	4.71	1.0696536
5n8v	6.68	20.254824
6cea	3.14	9.305721
5wa1	4.17	-16.131018
6afh	6.12	11.541567
5tca	7.72	15.086491
2rvn	6.77	-1.3089366
4yxu	7.24	9.525276
5w7x	4.1	11.895224
5wre	6.41	5.4013724
6duf	8.14	17.18683
5w1w	5.52	4.2212887
5mi7	7.11	0.55765915
5eqy	8.0	7.061959
5i8p	6.73	11.481901
5gof	4.05	12.375557
5j9x	7.77	11.286718
5lws	3.94	17.413342
6evm	2.82	-1.8465658
6ftn	6.7	13.657469
5o58	6.72	7.014203
6f92	6.4	3.124583
5cuq	5.92	5.2828765
5tkb	7.89	10.631397
6hdq	7.0	3.8939795
5gvn	7.05	2.306168
5d47	7.0	7.817026
5os3	2.43	6.7484083
4zsg	5.0	5.321824
5n9r	5.59	37.495926
5t90	6.68	2.996628
6afr	7.15	8.302721
6aff	5.41	3.5906577
5gr9	7.48	2.170989
5jim	3.99	7.2766595
6beb	3.61	8.637484
6alz	10.42	8.232313
5lvr	3.6	2.795666
5ocj	4.82	10.181321
5nne	4.71	9.428598
5ggp	3.3	5.3521767
5ekm	6.32	12.573909
4xhe	10.3	12.680281
5un1	5.8	4.0017633
5mz8	2.31	3.7843468
5q1e	6.92	20.766869
5eym	7.6	7.156721
5tci	6.88	14.589611
5nkh	7.59	11.326383
5xjm	9.37	0.22880268
5lx6	5.72	7.8117785
5jbi	6.92	8.773357
5vr8	6.87	6.6591873
2ndf	4.23	2.3741333
5vcw	5.96	12.006169
5ng9	6.72	8.402515
5t2d	9.1	10.077656
5t2g	8.1	7.0474463
6esj	5.68	6.8712683
5fls	3.04	5.5287104
5ldo	3.75	6.2139597
5a0c	9.27	7.9944987
6g2l	7.17	10.030554
6fav	5.33	-3.7422013
6fuj	4.3	14.635376
5vqs	5.7	11.906209
5km5	6.92	7.765586
5mrd	4.44	4.372551
5n16	5.3	9.040623
5yc2	4.94	-3.5316417
5ett	6.23	9.240437
5yg3	7.85	4.78922
5cpr	7.56	10.735378
6c6o	8.3	3.921961
5kma	4.71	5.0722694
5u51	4.92	12.619675
5wei	5.7	6.0250163
5jcj	4.42	6.9250317
5eak	9.3	10.622822
5swf	6.26	4.427243
5mqv	8.1	12.437161
6czd	3.85	8.208609
5em9	5.57	6.84377
6g4m	6.6	7.5170383
5g1a	6.57	7.3430195
5eec	7.1	9.44457
5ix0	6.28	11.791038
5y93	5.64	6.6712646
6fhk	7.51	13.739191
5mw6	4.73	14.29994
5khi	6.77	13.530657
5i59	6.95	18.516068
5to8	8.51	8.955905
6eqs	6.43	33.251625
5mxr	5.21	18.132156
5l2n	5.55	10.13434
5i7u	8.77	8.016138
5egu	5.85	9.862289
4wz6	5.6	5.8080373
5zkc	8.19	3.4850383
5in9	6.36	5.8201985
5t8e	9.14	9.782161
5aqq	3.1	7.3395452
5o0j	4.77	12.8444805
5e6o	4.11	11.094748
4zki	2.92	17.52023
5oug	2.77	4.777051
5owh	5.92	11.227567
5gg4	5.82	3.0249462
5myd	4.86	2.5099044
4tvj	7.91	17.452312
5fun	7.59	7.718067
5vcy	6.57	8.830438
5aeh	7.43	14.416609
5nhp	7.64	10.496217
6ccs	3.64	9.137136
6bfw	6.66	2.8594284
6bbs	9.89	10.195574
5ngu	7.44	9.332008
5qbv	6.37	24.10382
5kr0	9.15	13.859436
5exx	5.39	14.230393
6guf	6.65	9.292015
5mmn	6.7	19.777538
5mgm	3.3	3.3093133
5jer	3.7	4.209888
5b2d	4.25	-5.3152184
5kh3	4.22	8.963181
6ceh	7.44	10.014936
6f6s	2.89	4.23792
5u0w	4.24	3.204104
5mys	4.3	19.696184
5jiy	6.27	16.99893
5wbq	5.83	9.475555
5eps	4.42	6.5961413
6ayh	5.57	1.3095857
6fdu	3.69	7.0568557
5l6o	8.22	8.299374
5lle	10.22	7.9480705
6fob	7.63	2.8747015
5jnn	5.35	4.6280537
5fnc	4.11	9.929602
5xg4	5.15	15.658165
5qai	3.82	3.4998589
5xmx	7.24	4.696123
6g3v	6.04	5.904807
5aqh	2.46	5.3449793
6eo9	6.8	17.920929
5a8y	9.77	11.900827
6m9d	7.35	14.853316
6gjm	3.58	13.298843
6mxe	4.26	10.787447
5l4j	4.28	5.2214327
6ggv	7.54	1.5859586
5ggn	3.66	0.5629134
5zwf	8.74	5.177471
6euz	4.18	15.732983
6bkx	6.39	9.705153
5tef	5.4	3.661499
5f4u	7.02	19.745228
4yk0	3.74	8.154879
5vqv	6.4	12.5930805
5yyb	6.56	4.3708158
5lz7	6.28	4.6868653
5tzf	5.8	2.0594096
5qaz	3.4	2.403228
6bnl	6.96	14.332832
5ovr	4.57	34.41385
5hcl	2.22	4.5552206
5v9p	6.14	10.574967
6h34	9.3	8.158614
5hey	5.66	5.333955
5f3z	4.54	5.8896646
5ioy	5.22	16.35805
6f3b	6.56	6.317619
5yu9	6.74	13.6929035
5uv1	5.62	2.4042273
6b16	7.49	7.798402
5fh8	6.77	9.712238
5enh	3.72	3.2716503
5mpz	4.07	2.8050332
6hvi	6.42	11.779719
5fq9	6.48	4.9701314
5l6i	4.35	20.872917
5mym	5.41	21.436216
6b5r	8.77	-1.8590298
6bij	6.05	1.8650229
5kau	6.52	9.370337
4odq	4.47	4.430762
6f22	8.7	14.579929
5k0j	7.12	11.745617
5zla	4.3	3.3461194
5q1h	5.1	9.152408
5nz4	6.28	-2.0522122
5mkj	4.31	5.828108
5ulg	6.72	10.60762
5yjm	7.68	23.97618
6grp	5.48	13.778313
6cfd	7.86	8.298571
5tzo	5.23	2.8357368
5d4a	5.85	8.51937
5mlw	5.03	10.467226
5nrf	6.79	14.20365
5l8a	4.91	18.119019
4zy0	8.04	4.4627743
5j7g	7.24	6.3182683
4xek	5.66	-3.079428
5jf2	7.89	11.856725
6h1h	6.17	9.255888
5gvp	6.78	5.685031
5u4e	6.35	9.761412
6bu1	7.22	6.065571
5ou1	6.07	12.75658
5qak	3.66	2.8060296
5dxu	8.4	11.475744
6q3q	4.45	-2.125885
5d3p	5.13	4.6707506
5bpp	4.8	12.632679
5q14	7.68	9.932997
5mzg	6.86	12.413288
5vew	5.15	10.206789
5vll	6.37	13.047607
5ul6	8.22	4.109126
5joh	5.96	8.64452
5k0x	8.36	7.9094305
5jv0	5.96	9.135456
5qb3	4.31	6.6039743
5ml8	8.1	9.909388
5i4v	8.52	9.291738
5vt1	4.3	0.6092293
5qa8	3.77	3.264202
5qb2	4.15	9.66082
5ema	5.23	8.638163
5dh4	7.24	10.682516
5er4	2.76	4.3921885
5c4l	5.64	7.4886155
6fui	4.46	22.584623
5k0c	5.96	11.993338
6g15	5.37	26.459967
5aqg	4.51	13.411503
4xk9	9.07	1.1382477
5wo4	10.0	13.412977
6eij	5.77	2.5856614
4uc5	5.48	3.5054445
5vcv	6.82	25.045559
5ar0	6.14	6.4890766
5myx	8.16	15.82873
5svk	8.48	9.427647
5w88	4.52	10.823439
4ui5	6.78	18.040213
6gjj	3.7	13.902409
5di1	7.68	8.422114
6min	3.91	1.4292997
6g5j	6.7	8.715266
5aa8	8.07	7.9279404
5jha	5.9	18.33413
6gzm	8.26	7.965624
4r5w	7.13	3.3146515
5k4z	6.15	9.1287565
5loh	5.04	9.544132
5ivc	5.92	13.71306
5wzu	7.0	14.17651
5a7i	5.26	12.788122
5j79	8.52	7.686701
6g97	8.38	12.609322
5ick	5.01	-11.821191
5ab1	5.42	18.47248
6cw4	2.82	11.09467
5cuu	4.37	3.929754
4w9x	7.4	8.250558
5aei	8.96	-3.2265837
5exl	8.43	19.9436
4zt3	8.0	14.59425
6cq0	4.46	9.914265
5nvz	6.77	1.6255683
5d3c	10.4	28.101862
5n31	5.79	10.200605
5chk	5.39	7.714473
6b97	6.63	6.643605
5vo6	9.05	11.336127
5lso	5.85	15.814042
5w7u	8.05	7.408163
5vb9	5.89	8.376871
5f25	5.04	4.6872096
5j32	5.08	3.9564097
5td7	5.77	12.320658
6fmj	6.12	4.981197
5uyu	9.51	10.995935
5w0i	8.85	4.30814
5uey	8.29	7.0681257
5fb1	5.92	8.7088785
6ehh	7.49	12.623875
5f5b	3.95	5.595886
5hx8	10.0	8.444615
6dlx	3.32	2.7551048
5wxf	4.48	13.202642
5f2p	4.43	9.899995
6fut	4.7	19.278088
5vsc	6.29	11.631581
5er5	3.67	8.46988
5qae	3.62	4.734894
5trj	5.92	8.86141
4y24	6.66	0.4002794
5eel	6.08	-0.5513835
6ezi	5.31	3.6656766
5f1u	6.4	18.458656
5vo1	8.15	4.9522195
5u0z	6.19	6.420238
5aqn	2.77	8.86681
6dh7	9.88	16.646948
5h85	4.7	4.0464683
5g60	6.52	7.7377434
6elo	6.29	13.58826
6f4n	5.22	2.2732902
5u0e	5.11	-0.9674455
5fb0	5.47	-2.306229
4znx	6.62	-0.8919064
5tqf	8.3	39.37375
6ayq	8.19	25.058914
5yyz	4.18	1.4201679
6ek3	6.48	7.127817
4yjl	5.96	9.633208
5gjg	6.21	4.271124
5m0m	8.22	6.317339
5zh3	4.67	7.098736
5cqt	6.91	10.008699
5e73	4.64	9.967039
5t18	9.3	10.490011
5i86	6.28	10.076749
5lgt	6.51	3.7584496
5odx	6.71	16.055588
5nib	7.72	6.4573736
5u2j	5.92	-1.4119568
6g6w	9.7	18.497675
5nu1	9.0	7.9826193
5kgx	4.8	5.2865305
5k8o	5.96	0.38889098
5xzr	5.49	15.332571
6cjy	7.64	7.37808
5u49	6.14	7.8987384
5toe	5.6	3.8862085
5mra	8.0	8.7611065
6boy	5.74	4.7759895
5yfs	4.86	5.1023245
5mnx	2.48	8.098469
5xgl	6.88	3.3400433
5h09	5.88	12.561802
5ehv	3.08	2.967898
5q0n	8.06	7.7134066
5d75	6.7	4.834795
5lt6	5.41	16.22009
5igm	7.38	13.796898
5ny3	7.47	10.253758
6cqt	9.64	17.620632
5mrb	6.33	6.3155556
6bu3	6.55	14.490475
6f6u	4.8	6.751834
6asu	5.21	11.158291
5ml2	7.89	15.697737
5x9o	5.3	-0.03432989
5fng	2.96	1.1825162
5tuq	6.35	8.148101
5v7i	7.18	3.5382037
4uw1	7.72	9.679987
5n0e	8.44	7.4594035
5fdz	5.17	5.292588
5eng	5.85	9.815187
6hm2	7.33	12.050658
5vqx	6.32	12.35166
5nkd	7.59	14.889929
5h08	5.96	20.470726
5jr6	4.69	5.1803637
5sz2	8.7	10.863797
5qcn	8.22	19.959623
5f74	5.12	1.3129753
6q6y	6.0	8.977364
5e7r	7.6	6.177723
5mtv	4.11	11.300156
5vpm	8.8	4.2481017
5xsu	6.74	15.268716
5twg	6.17	0.68649656
5k4i	8.51	12.235207
5qag	3.7	5.1018705
4z8d	5.22	9.074464
5lz8	6.01	5.831846
5ybi	3.49	17.932943
5t4b	9.38	8.809816
6c0r	7.51	13.935667
5v1y	8.15	-1.2977965
5aqj	2.68	3.5274096
5ee7	9.21	9.036716
5n1y	3.22	-0.42019296
5iez	7.64	9.940567
5bns	7.02	21.307995
5fsn	5.77	4.0979156
5mg2	7.77	7.4968596
5i29	7.82	5.8210106
5kde	3.89	0.88955045
6apv	6.96	1.9866524
5zkb	8.7	3.7811205
5ei2	7.34	8.7727165
5nfa	5.25	-0.05216217
5tq3	8.66	16.68449
5vih	7.49	10.10783
5iay	5.8	16.368309
5qa4	3.77	6.0755115
6f6n	3.02	7.7466516
5da3	7.1	13.802934
6gy1	6.3	6.8624926
6gvz	6.4	6.9381547
5fb7	7.89	6.1526384
5ofw	2.8	3.5994961
5wf7	4.01	10.585995
5i9z	8.05	9.461073
6dj7	8.72	20.029133
5q1a	8.02	6.95662
5z7b	4.89	3.6011004
5g42	2.3	3.8741808
6chp	10.12	8.143688
4ybk	7.82	20.11631
5qcl	7.96	23.154324
6a6w	5.43	10.716377
5fky	8.33	3.3749132
5ih2	5.76	0.061438054
5xmr	7.61	10.937615
5jhd	4.52	0.5599625
5etk	5.82	4.8786597
5vzu	5.57	-4.0690312
5juz	5.52	4.8082247
5npc	4.0	5.7612953
5wac	7.42	13.568289
5fcz	4.2	-0.16767928
5oq5	7.7	10.180534
6ft9	6.96	9.242228
5oku	6.26	13.226858
6hm4	5.67	0.45072052
5fl1	8.49	6.185318
6c98	4.1	4.7777905
6dxg	4.85	10.895533
6g2n	7.14	9.55668
5klr	7.72	4.8669977
5y94	6.79	6.7980514
6bl2	7.39	10.575381
6g0z	5.32	12.33567
6ft8	7.36	8.911617
5cr7	3.1	4.8375754
6cze	4.03	7.241271
5n8e	5.33	2.953436
6dh4	11.3	19.187786
5ltn	5.27	5.77621
5x4o	4.06	2.088805
5o1b	4.7	2.5582795
6hjj	5.77	6.7292166
5t2p	5.72	3.040459
4w9w	7.48	11.299877
5hff	6.3	9.803537
5dts	3.55	5.403185
5fah	6.15	29.853016
5uit	8.34	2.7499995
4zv1	5.24	10.523886
6fdt	4.3	3.6295948
6chm	3.7	2.7184143
5th4	2.85	2.9577122
6fo8	7.74	-1.5159485
5zms	5.23	7.2859993
5fqs	7.36	5.555237
5i2e	6.64	25.061203
5ets	5.91	15.604
5e0h	5.62	5.1687484
5h15	5.8	9.3661175
5oje	5.21	14.748524
5uv2	4.4	1.1694592
6flg	7.52	6.8461757
6df2	7.24	5.2204313
5k0b	6.05	16.240849
4wn0	3.22	5.4233074
5emk	7.89	4.317887
6h3k	7.96	13.914541
5yjk	6.09	21.78267
5lpl	4.92	3.9024506
5kgn	9.03	0.025811195
5yvx	5.89	6.8549294
2n1g	5.64	6.0242167
5upf	8.6	17.57943
5id0	5.77	-10.917838
5ypo	7.1	7.840579
6fjm	6.24	9.584345
5u62	5.89	9.573336
5l72	6.8	12.970957
5h5o	6.56	11.955132
4mul	6.21	21.967854
6dq5	5.19	7.936307
5mfr	4.3	-1.8783988
5ime	8.34	8.078538
5w6e	8.04	8.6551695
5qam	4.0	4.335493
4zjc	8.96	18.538069
6f4w	5.53	3.226849
5u7k	8.15	19.884754
5t97	7.77	9.147619
6f20	4.31	19.886627
6eya	7.48	10.132094
5lgs	7.06	5.128424
5mjb	8.52	9.65902
5t27	7.1	5.5329638
4xtm	4.57	3.877247
5laz	8.4	7.323872
5ye8	3.0	19.388153
5dpx	4.46	10.314957
5jg1	8.72	13.334362
6d50	5.05	-1.3013557
6eln	6.05	12.344456
5edb	7.0	7.4880443
5ovc	5.96	-0.15976298
5k4l	7.3	50.02702
5o1s	3.65	-0.52620816
5j7b	8.3	7.8675117
4ze6	2.48	4.6491365
5vzy	8.49	8.583333
5ukk	6.21	13.438084
5j8x	8.8	3.9541535
5a3x	6.1	6.85893
5ijp	7.15	7.539033
5sy3	4.37	9.737156
5koq	9.24	3.2436514
5h19	6.49	16.581608
5hx6	8.0	6.5919433
5muc	6.04	21.02211
6b2q	8.05	7.709906
5svy	6.13	11.298735
4odl	6.95	6.4063034
5ugg	6.42	10.051647
5ufr	8.7	9.920094
5mgg	3.3	6.741005
5db0	7.43	7.426347
5vlh	6.8	17.96965
5csd	7.89	8.928976
5mw3	6.62	12.564779
5vqt	5.74	21.268436
6djc	6.63	4.7199345
4zj8	9.26	9.267848
5eqp	5.4	5.7050705
5v42	6.62	20.143543
5nf6	7.46	4.7439384
5jrq	6.77	13.749361
5lne	4.76	1.7647171
5m6f	6.66	4.442953
4wnm	7.59	8.536903
6e86	5.09	4.6736083
5b5g	5.25	7.3002844
5zt1	4.67	30.938791
6exi	5.05	11.801018
5nwb	7.8	28.200724
5mny	1.31	5.758221
5xo2	4.03	0.16779983
6csp	8.52	8.707994
5w5u	7.19	9.688253
5g61	6.4	2.3921967
5n49	6.33	10.198264
6bhh	3.76	13.14546
6f9g	5.7	6.03174
6fa2	6.66	23.846546
6g4n	5.64	8.328026
6fr2	7.92	8.760279
5g5z	5.66	5.9278097
5zo7	9.0	14.265736
6bgx	6.33	9.495725
5nxq	6.49	2.1016192
5oh9	3.86	0.9046848
5ukj	7.16	23.706451
5v3x	6.59	13.499881
5m7u	8.1	8.152262
5fnf	3.15	7.7935257
5vds	3.3	4.694407
5ufs	8.49	4.7689548
5gjf	6.59	8.238345
6ej4	6.8	5.5425158
6apz	6.82	4.9611874
5jhb	6.06	13.071247
5zwi	8.64	8.585173
5etl	4.64	8.8160305
5ur6	7.06	4.9531116
5ful	4.74	7.4779897
6e9w	6.55	18.010202
5uoo	8.85	3.739252
5n87	9.25	12.935979
6esn	8.05	8.035136
5kr2	8.48	-2.1601472
5aip	2.82	10.617498
4yh3	4.59	4.087911
5sve	5.74	11.275849
5edl	8.35	8.1759205
5may	6.48	5.8771443
6fzu	3.67	4.356093
5mav	5.48	0.8966607
6d5e	6.85	11.014285
5anv	9.3	15.914566
6htt	6.66	7.2277517
5my8	7.14	15.472082
6dnp	5.18	6.4529543
5ndd	6.46	4.206644
5wbz	6.41	7.9507985
5w6t	7.57	5.236059
4j59	5.85	2.6429949
5e80	8.3	11.873383
4mue	6.7	8.616765
4qmq	6.59	15.034494
5dh3	7.42	20.38359
5jzi	4.8	-0.13673139
5f32	4.94	15.267147
5wg9	5.59	9.176727
6fyv	7.96	7.4049325
6apw	6.17	12.59317
5sz9	4.42	12.185489
6b27	5.03	5.1768875
6b1o	8.51	1.5571121
6cdc	5.6	8.454152
6dne	7.48	8.056878
6cn6	8.3	6.6106615
6c7x	7.19	8.438866
5fdp	6.51	16.810413
6htz	6.74	5.512739
5nwg	6.18	35.046864
6msy	7.0	4.5128193
5yve	6.48	12.260454
5huy	5.03	3.0086994
5iee	4.94	2.641024
6hvj	7.55	14.964193
5hdu	9.0	8.941385
5z68	5.89	45.97659
5l6h	6.62	12.236385
5l26	5.35	9.74732
5svi	5.17	15.947002
5n9n	9.39	9.764786
5qaw	3.4	8.701715
4yyt	6.38	14.229139
5cxi	6.55	8.620377
5nt0	6.55	20.12915
5z9e	3.48	13.374861
5kyk	5.8	10.221017
5ye7	5.46	5.9273267
5vfm	3.82	0.62738895
5q0z	5.85	8.044922
5c1x	5.75	21.432228
2mwy	6.82	14.019941
5naw	7.3	8.854066
5evd	5.0	4.3325825
6mjf	5.16	11.874699
5vo2	6.81	5.7505455
6hti	7.01	10.2768135
5ux4	7.05	12.184521
5gu4	5.47	14.852928
6b3e	6.99	9.533922
5g1c	6.85	12.264832
5v35	6.96	3.2894526
5lkr	5.48	9.583768
5kpl	6.29	4.8507814
6cd9	4.42	2.7492619
6c5t	6.97	9.6682
6bl1	6.96	10.461199
5oul	3.3	11.686661
6bgu	6.28	9.586227
2n27	6.55	2.054163
5om9	4.25	1.8419194
5yc3	4.85	10.954777
5j5x	11.02	11.400166
6gfz	5.51	6.0065355
6dil	8.12	10.067944
5orr	3.77	5.114146
5vt4	4.35	0.82484823
6csq	6.39	5.908684
6bfn	8.03	11.010657
6euw	7.77	17.532257
5ka3	4.59	3.2624824
5m5q	7.05	10.216191
5gsw	5.94	15.395611
5w4s	4.03	5.0570073
6e8m	6.28	12.490513
5bqg	4.76	4.2172537
5ji6	7.96	7.180423
5jsm	6.59	26.014755
5l98	3.31	5.7670093
5im3	5.82	3.5736437
5t4f	8.0	7.135324
5wtt	6.6	5.622967
6euv	8.62	5.018947
5aaa	9.42	13.179475
6gih	4.36	9.737837
5gs9	5.26	12.219166
5j6a	7.77	11.443123
5du4	5.25	10.0683
6mvu	2.89	2.9669147
5kr1	9.49	16.44219
6gl8	8.61	7.208015
3egk	4.66	8.944197
5q0v	7.69	13.992666
5y5n	5.76	23.260159
6fmk	4.67	4.3066945
5uwk	8.64	17.74958
5duw	3.29	-1.2703146
5h1t	3.8	9.140589
4j5d	5.96	4.865069
5lc0	6.7	15.53805
5ia5	7.6	5.151813
5myl	5.0	20.802353
5wg7	4.7	10.285848
6f1j	4.62	1.613111
6g9j	8.39	14.309178
5yp5	4.6	8.488741
5k5n	8.05	10.225582
5a0a	7.7	11.767647
5hpm	7.13	9.438428
2n0w	6.15	10.675296
5tpg	7.85	3.1206756
5dxt	9.7	11.821228
5msb	7.46	15.378441
5eb2	1.11	1.9959093
5eq1	4.68	8.099389
5enf	3.57	5.089387
5j9f	7.23	9.000827
5ef8	8.85	21.131207
4zyq	8.01	6.656477
6dvo	7.22	6.3333645
5y80	8.79	4.59361
5zo8	8.2	10.955519
5eg4	7.68	12.962772
5itd	6.58	11.819856
4yec	7.6	12.081382
5ehe	8.32	11.466055
5ew9	11.0	7.8107615
5ivn	8.85	28.540504
5ork	3.63	6.51888
6baw	5.38	19.641747
6cco	7.29	9.505988
5llm	5.35	12.556784
6mj7	2.82	6.693491
5ia4	7.28	13.284889
4zsl	5.0	6.678542
6bsk	6.92	10.309462
5flo	3.15	4.483262
5ul1	6.64	11.978894
5tex	6.4	7.4296174
5km3	4.6	6.5458164
5fe6	2.16	9.844217
5k0f	6.07	15.018623
5orz	3.36	7.6862154
6gzd	8.01	7.930445
5ia3	7.34	8.884039
5v8h	4.11	16.511127
5pzm	5.96	15.85252
5hz6	7.8	7.883171
6bnk	6.99	2.5340452
6b41	8.48	6.511547
5lmk	7.43	13.05611
5dqf	3.6	2.2567306
5h9q	4.42	-2.3546507
5fao	7.96	9.297604
5t54	9.06	3.4099762
5ufo	7.43	4.6217694
5kdf	3.27	2.5844576
5hls	7.41	3.0581894
5ur1	8.97	8.148957
5vrp	8.89	5.871979
5jgd	7.96	10.1521015
5l01	7.48	-0.46689463
6fby	5.03	0.35191917
5kzq	8.28	2.1103034
5nkb	9.12	11.887919
5vjn	5.06	4.297432
5yco	4.59	1.3704278
5u2f	6.71	6.526877
5w5s	7.77	6.55741
4z7o	5.04	4.2021537
6eab	6.37	9.7217865
5o91	6.46	3.9771008
5web	8.0	6.053876
4zcs	4.33	3.8183107
5i0b	5.06	6.675463
5i2z	7.14	14.279118
6c28	4.17	5.6153584
5nxi	6.66	11.220312
5tb6	5.82	5.5967245
5yc1	4.34	10.556507
5u5k	4.02	9.465719
6f9u	5.13	9.776487
6ce2	6.3	0.5371103
6cbh	6.29	10.524742
5j18	9.15	12.059408
5dx3	7.41	1.2275863
6ma4	7.35	16.408903
5i25	3.49	4.8551154
5cs6	3.2	5.2315903
6hqy	6.44	10.674814
5ho7	4.77	7.4672956
5h9r	6.08	-0.59216475
5ntt	5.75	9.490681
5y6k	6.07	-5.4490967
5q0i	4.25	5.995773
5a5d	8.0	4.2307014
5dtk	4.3	5.110717
6gxw	3.36	6.9980965
5d3s	5.89	8.164223
6b1e	7.47	4.919725
6fh6	3.0	7.9777336
6c7e	8.55	8.246555
5fqr	7.59	10.701756
6f6r	8.25	11.364346
5elv	6.8	6.2662106
5he7	8.3	5.299925
5wg4	7.0	14.746876
5his	4.71	1.8729986
5zmq	4.74	14.070583
5i83	5.39	6.0405774
6hx5	5.66	2.7264438
4z0u	5.7	5.885787
5oq6	7.56	9.302712
4pl6	3.1	3.5194511
6afg	4.86	3.8230305
5dtm	4.3	10.161493
4qms	5.13	5.7048483
5lax	5.4	-8.110479
6f34	4.94	2.7204294
5m25	8.19	5.9059634
5zc5	7.06	23.016123
5tco	8.19	18.270779
6axq	4.0	3.165432
5jq7	4.8	9.45067
5mnr	5.46	10.171455
5nho	9.52	12.834821
5svx	6.19	8.887066
5ts0	7.8	8.248608
4r6e	7.78	13.206789
5twl	7.98	7.8035274
6dgt	7.38	15.076777
6bh0	6.66	7.1762276
5u5h	5.89	10.048313
5a3n	7.72	3.9406092
5a1f	4.61	7.4437227
5w0f	7.8	4.737514
5dtw	5.46	22.991854
5qa9	3.64	4.048867
6axl	7.11	0.5554352
6mv3	3.33	6.9229617
5vp9	8.99	15.071154
5ix1	6.31	5.103249
5n4t	5.97	9.512986
5wzv	6.68	16.88407
4zy1	8.14	5.2791567
6afi	6.2	3.79381
6ckc	8.22	7.327721
5h6v	6.68	7.2921906
6h33	9.22	9.649662
5ewj	6.89	18.489594
5ku3	4.89	5.9698434
5kab	4.68	11.089663
5hyq	6.82	1.4519002
6bh3	4.92	6.9578714
5f5z	7.07	2.2606573
5xij	7.3	9.615125
6g22	7.56	6.2571154
6ej3	5.93	6.4600735
4zam	7.96	16.473038
5zaj	7.38	15.374751
5i1q	7.92	6.053215
5jpt	4.6	9.692457
4yx4	5.97	13.138078
5dp5	4.73	10.769247
5jt2	7.47	25.789616
6dh6	9.93	20.223574
6gbx	7.7	11.649099
5glu	4.02	-1.3656585
5lsh	3.39	2.3862565
5yto	4.48	16.1944
6f2n	6.7	10.693476
5owf	5.8	8.616519
5mkr	4.77	8.44227
6es0	5.65	13.1530285
5kbq	7.0	9.488507
6g0q	4.61	8.286284
5yvt	3.96	5.1062694
6br3	8.72	9.407486
5x4m	2.92	0.95046425
5ef7	9.0	9.442305
6asz	4.72	-2.3493295
5mql	5.85	3.7587485
5wic	4.64	14.215689
6fgq	7.85	18.474277
6f05	4.47	6.9484005
5jlz	5.82	-5.82663
5dg6	5.07	2.9883714
5a3t	8.4	8.030579
5uov	10.6	19.74923
5lny	7.38	14.38876
5gtr	7.17	-1.2818184
6h7l	8.97	10.689113
5g3m	5.66	3.6629906
6ee2	6.71	7.906504
5cgv	6.47	5.038823
5jnl	6.57	5.9365683
5gty	7.72	8.273736
6fni	8.22	17.925024
5wa8	6.23	10.66481
5os2	2.74	4.742858
6chh	5.57	15.773104
6h38	8.11	10.491934
5w5j	5.82	9.22296
5d1n	5.57	8.192534
5z95	6.55	5.3123264
5ads	5.67	11.748309
5dp9	6.08	28.914074
6e4w	6.7	4.301727
5t8q	4.16	3.3260434
5m9w	2.24	8.651613
6dj2	8.12	16.479336
5wzr	7.29	-3.0660305
5vcz	6.35	8.853022
5g3n	7.92	8.3642235
6g4z	9.77	6.896039
5vd1	6.0	12.475304
5wzw	5.91	24.007492
6an1	5.35	14.189211
5qb0	3.8	4.1708007
6dcy	5.46	8.90366
6fnf	7.89	22.555101
5x27	9.4	9.80134
6g47	2.18	5.4332933
6aud	6.22	8.092147
5yea	8.3	9.027724
5ygf	6.21	-2.9177885
5etm	5.41	10.085539
6g85	5.21	5.9213195
5a3w	5.82	9.133683
5nkn	9.92	9.846077
5d45	6.92	5.6104116
5z7j	6.6	4.7268653
5fyq	5.89	23.90009
6q73	6.9	10.666655
6g33	8.15	3.583531
5f20	7.52	18.299412
5vnd	6.49	10.66815
5hvt	7.26	11.085377
5kzi	10.0	11.824305
5w73	6.3	7.759198
5toz	9.46	7.114347
5nya	6.38	8.861771
5hmy	6.3	15.921401
5lub	6.15	1.2159534
5k32	8.8	6.226552
5o4s	5.47	4.422759
4y5i	3.52	-4.7725883
5fat	6.96	17.815128
5tfx	7.22	8.863792
5hmk	7.4	7.065825
6gjy	3.0	20.91452
5hln	11.52	10.218841
5fso	6.09	2.642847
5e2k	8.03	7.4133444
6afj	6.28	11.184737
6gnm	4.26	5.70986
5y8c	6.8	2.7300823
5aqt	3.51	2.159488
5icy	5.06	-1.6395862
5w0e	9.03	4.035655
5u2e	6.56	3.9383807
5db1	7.66	7.5308013
6b67	5.05	4.201497
5ufi	8.4	3.6837785
6fu4	6.19	10.977678
5e3g	4.3	6.8497386
6hrq	7.09	15.492239
4ui6	7.06	28.14201
6css	7.6	10.367354
5tt3	6.71	9.284563
5nin	7.12	15.177305
5ov9	5.66	5.2487144
5tol	7.48	7.0975127
5nwk	6.57	2.313444
5oh4	4.55	0.9741039
5t19	4.49	14.608501
4v0i	6.33	10.108763
5edd	5.24	4.2194633
5llp	9.24	13.266297
6biv	6.52	3.4062212
5ows	8.0	18.438923
5j31	6.51	2.418601
5f04	4.0	29.800884
5ug9	8.1	14.906872
6b7b	2.89	12.652557
4ux9	5.1	3.8060822
5gsa	7.09	25.264072
5ut6	4.24	11.978182
5ogk	5.11	10.466387
5dhq	5.7	7.2881203
6cyc	7.85	7.5988474
6bu0	5.96	9.725666
6cmj	8.3	13.280689
5ivj	7.34	10.086067
5f4p	7.33	18.9023
6g34	8.24	9.566256
5ttg	7.34	3.8597312
5edu	8.66	6.2644725
5i13	5.08	18.47511
5o07	7.47	5.646332
5f1l	7.68	5.9421473
5wlv	8.52	9.107827
6fel	6.4	2.0419574
6er3	3.24	-3.0323274
4y4g	2.0	5.1431494
5jzs	3.27	6.8695474
5k13	8.74	12.351697
5ytu	4.92	7.6891375
5dw2	5.84	6.1742554
5mk3	4.05	5.5700283
5tur	6.05	6.604085
5vqe	1.49	3.9885256
5f02	7.44	5.305989
5tzz	7.85	15.520843
5qaa	3.91	2.0842273
5cu4	6.49	8.836421
6eiz	6.22	10.82157
4zfi	6.3	5.950679
5uch	6.01	17.317654
5aqk	3.65	7.0964932
6mim	5.7	-0.43072832
5nw7	5.77	2.5525246
6e4a	7.36	4.9577794
5u6j	7.64	18.543728
5w44	6.44	10.551359
5nqe	6.15	27.462547
4yk6	5.7	7.1748447
4muf	6.34	10.940994
6h7n	8.46	2.9467425
6ge7	6.06	5.5181727
4yhz	7.96	3.89475
6b8u	9.7	11.845862
6bhe	4.62	1.738204
5bqi	9.05	7.55513
6fi1	2.15	9.499202
5llg	11.13	10.191542
5a9u	10.1	9.970849
6dh0	10.59	15.755377
5jap	6.64	11.344505
5h5q	5.74	16.676083
4und	8.96	13.824236
6bvb	6.71	1.7183254
5ke0	9.7	9.578534
5hn0	3.7	8.154377
5vb7	6.72	10.412496
4wcf	4.28	6.363411
4y3y	2.35	7.9893804
5jhk	4.64	2.6337547
6g4y	8.82	12.196554
5uiu	9.7	8.592451
6gnr	5.44	3.721511
6fod	8.15	4.691828
5y1u	5.12	4.5202494
5i0l	7.74	15.833488
6e2m	5.66	15.487212
5qik	7.66	11.818991
6h8s	4.42	5.676237
5sxm	8.54	3.265667
5nme	7.09	1.8852241
5w5o	8.1	5.4937487
6ezg	7.69	13.795366
6bbv	6.1	9.8902
6g35	7.76	7.8219786
5hd0	8.4	9.079519
6b2c	7.03	9.281176
6d1m	8.2	5.2966304
5ksx	5.43	11.812641
5m4i	7.89	9.942526
5fnq	3.0	5.964676
6hke	7.68	12.017538
5f61	7.46	4.498785
4u68	4.31	4.3125777
6er4	2.77	1.7964895
5y0x	5.11	8.369619
5eud	6.82	5.826068
6cwh	7.54	7.494009
5usf	9.16	11.386456
5j5t	6.96	11.062719
5jq5	5.63	4.9292016
4z0f	5.77	8.665238
5yft	5.0	17.276068
5z89	6.71	5.956956
6g91	5.49	3.3787515
6hu2	5.9	5.271727
5ou3	6.21	17.85459
5jq8	5.7	8.522052
5ya5	6.72	20.302588
5izj	11.52	13.158515
5he1	6.55	3.6810138
5ldp	4.17	7.4798584
5wxp	3.35	13.026412
5ih6	5.6	7.7073936
5mnc	1.31	11.465462
5fsy	5.89	21.629982
6c7b	5.82	11.120082
5i88	6.6	1.4531838
5ofx	3.96	6.815945
5ey8	6.31	34.86301
6ax1	9.42	7.386989
5j9z	7.8	7.8152823
5fsx	2.72	12.341469
6g6z	6.66	8.140733
6ej2	7.8	5.237772
5w1e	5.24	5.219247
5ewa	4.82	5.6567397
5ot9	4.07	6.274384
5uy8	8.3	10.525215
5nps	5.89	5.726001
5dtq	3.86	8.86668
5uzj	6.78	18.547092
6b7h	9.03	9.318322
5drc	5.98	15.749247
6b5a	7.94	8.813229
5m44	7.4	7.465067
6hlz	7.33	12.744171
5myo	10.53	5.9646153
5n93	8.66	7.5454254
4zt2	8.0	13.765768
5mrm	5.03	8.825945
5eb3	1.45	5.7920084
5iql	4.56	5.1326895
6frf	7.4	-2.0796337
5vsb	5.12	31.387608
5i58	6.92	21.346807
5aab	9.06	13.269507
5g2n	7.03	21.787672
5hz5	7.07	8.729942
6gon	5.67	8.209397
5laq	9.2	18.46526
4k1e	8.44	2.2311096
5y6d	7.26	6.744914
5l8y	6.4	12.886381
5jjr	7.8	15.837235
5mwh	5.74	5.907978
5nk7	6.33	10.944426
5c7n	6.57	5.11552
5lj1	4.5	4.0112133
5o4y	8.15	8.546071
6b7f	3.87	5.9651184
6glb	6.89	7.788107
2n14	5.33	10.285547
5vlk	5.26	14.181827
5y5t	6.68	6.1078877
5zk3	8.74	2.505082
5dnu	4.11	20.173143
6db4	7.31	4.9904776
5ufp	7.37	8.767843
5thi	3.61	5.5958614
5y8w	6.64	5.2537794
5lmb	7.8	7.776512
5a6a	7.22	4.3697443
5yij	3.42	3.9039986
5xyz	8.1	8.624487
5igl	7.37	8.314076
5tp0	5.44	15.360456
5dex	7.65	16.243467
5vee	6.11	10.111244
5etf	3.79	2.7615054
6f8g	4.18	4.924673
6g2a	3.79	18.654202
5nq5	5.0	9.726307
5w14	7.34	9.963156
6fug	4.3	10.390703
5usq	7.0	13.621244
4ui4	7.35	29.613132
5vwk	5.48	7.6896524
6dqa	6.44	9.012771
5l4e	4.61	13.625134
5doh	7.49	13.627867
5tzy	8.7	9.663191
6e4f	9.07	15.148319
5j74	8.72	4.5280433
6acb	9.41	13.800247
5kks	8.7	12.351473
5t2b	8.3	8.353545
5etn	5.37	18.643267
5td2	8.66	12.093924
5yqn	4.03	11.151218
5one	7.28	13.192289
5eqq	8.17	13.893481
5kap	4.23	4.4264235
5b25	10.24	12.060028
5n69	6.54	8.635453
5umx	5.96	12.889523
5kj0	6.89	5.522834
5o4f	6.68	7.485769
6cjw	5.74	6.5735817
5n8j	5.54	0.35682297
6dcz	7.17	5.256079
6evr	8.06	6.451751
4xwk	4.63	7.077031
5wfz	8.0	8.417039
5nzo	2.24	5.4496913
5fl0	6.46	7.31034
6ep4	5.35	2.5456743
5huw	6.23	-0.5869837
6dif	10.72	14.447098
5f94	8.47	9.144892
5u0f	5.47	0.08700812
5unp	10.02	14.553965
5d29	7.01	21.848545
5nka	5.46	19.766117
5gnk	8.28	16.427908
6dh3	11.3	14.983353
5mih	4.19	1.8501823
5u6d	8.59	4.21531
5hu1	8.66	16.400833
5ftg	6.15	10.333245
5twh	6.55	5.241351
5uir	7.14	11.467519
5vm0	8.8	14.197011
5fsl	4.62	12.951959
6g1v	7.23	9.893858
5bnm	4.82	13.012888
5el9	7.64	3.9217825
6bmx	4.72	17.559677
5nee	10.7	14.088885
5i9y	8.55	12.313275
5l2s	7.08	10.9622345
5th7	5.16	14.463253
6emu	5.03	12.320866
4ysi	5.7	6.2718987
4uff	7.96	13.23868
6g46	3.73	10.977786
5qim	11.22	7.2340126
5kq5	8.05	8.04288
6ds0	8.66	7.2065153
6bm5	5.84	12.28536
5fqt	6.8	5.7610464
5n0d	8.48	3.7174492
5adt	5.65	11.89387
4zx8	7.1	5.3956323
5kz0	7.66	9.786322
6g1w	8.14	28.162605
5cj6	8.69	5.2212124
6f8t	5.15	6.3213677
5xpn	6.99	2.2986083
5sy2	4.96	7.4416633
6g92	4.12	9.300056
5yjf	5.74	10.26642
5he2	6.89	6.9975905
5mk9	4.42	0.5988351
5emb	5.2	5.3375316
5xo7	6.36	5.7910514
6ela	7.59	29.02389
5xag	5.46	11.969437
5ant	6.36	14.691034
5d7x	4.82	4.0654716
4x2i	6.46	5.133211
4zcw	7.37	8.743252
5dry	7.7	21.931587
5nz2	5.03	3.9127622
5jzb	3.39	4.8905272
5qa5	3.52	3.4840326
6dkg	8.59	10.107865
5wbf	3.81	5.172455
5kkr	6.92	16.201817
5xyx	4.84	8.099043
5nk3	7.42	8.552204
4uuh	7.77	15.4383335
6f55	4.16	2.9574614
5wlo	10.82	16.697933
5u0g	4.58	0.2816466
5a6k	5.95	-0.8407185
5enj	2.3	5.2108426
5f3g	6.9	14.325315
5tkk	8.28	24.295439
5vqz	6.39	15.95845
5eek	9.1	5.5956135
5ktu	6.21	4.262613
5qar	3.77	7.298108
5acb	6.8	9.248283
5ofu	4.2	8.729097
5jyo	8.52	16.096653
6cck	7.43	11.797285
5gvm	6.73	8.062174
5km2	4.41	4.102407
6eqm	7.96	9.864946
5o3q	5.68	14.665127
5hda	5.13	4.4688234
5wgp	5.62	8.289773
5j27	6.74	14.347415
5mte	6.78	5.504395
5o9p	5.09	5.7602224
5n34	4.63	9.892935
5a3q	8.6	11.277329
5d0r	6.37	8.092529
6bhv	5.23	15.506146
5ta4	7.62	6.548643
5tl9	9.0	4.411772
5yia	5.52	3.1572866
5nvx	7.05	1.2736882
5n7v	8.77	8.280713
5epn	8.66	12.794597
5xof	4.01	0.6262829
5if6	7.23	14.058341
6gjr	3.74	4.126418
5l96	3.3	11.164747
5tpx	6.55	13.254326
6fil	5.85	7.6408587
5dht	6.0	7.3419423
5evb	5.0	6.072673
5t36	7.37	4.219427
5d25	6.3	4.661951
6b96	7.84	12.564319
5tbe	8.97	11.643902
5q1i	6.24	12.32592
5mod	3.52	4.2359576
6bh8	5.12	10.505777
5a4q	5.54	5.1700783
5ni8	7.7	11.649591
6azl	4.93	10.2592945
6czv	6.64	13.85853
5b5o	5.72	18.0284
6e83	4.54	4.6717534
5myk	9.0	8.56929
5o5f	4.3	6.217016
5epk	5.74	6.8864055
5wp5	5.34	11.554447
5jy0	5.55	7.119735
6fu5	7.5	8.94199
5q0p	7.41	8.376998
5z99	6.88	3.974865
6cn5	7.7	8.355867
6g93	7.96	10.939501
5w8i	6.82	12.178188
5sxk	4.7	5.617043
5yjy	6.94	14.232247
5u4c	6.0	8.407732
6ey7	4.3	1.1377019
5uig	7.95	18.522636
6aak	9.15	7.6484723
6h7k	9.31	9.434776
5jss	6.45	11.166941
6g3o	9.24	13.465588
5c87	3.7	5.277788
4qmy	8.4	10.157757
5tg5	4.01	7.892742
5h21	5.19	8.646103
5kx8	7.42	4.902789
5u0y	6.08	9.594467
6evq	2.0	-1.2122205
5eue	6.77	8.349438
5u7i	7.18	17.607813
6eil	5.55	9.252274
5hm0	6.36	3.6882992
5vcx	5.55	9.694356
6g1u	5.61	15.293233
5l17	9.3	3.026002
6bw2	7.68	15.093786
5qax	3.8	5.1149955
2n9x	6.4	-6.5081587
5eob	9.62	19.703964
5moo	1.31	7.578766
4zx3	7.19	4.0786376
5uuu	7.74	16.614853
5v8j	5.57	18.191296
6ayn	5.04	10.744404
5hjb	5.68	2.035223
5ti6	4.68	11.588604
5hvy	7.76	16.22765
5uwj	5.7	-3.8252773
5hg7	8.4	11.35833
5f37	5.77	9.380685
5zz2	8.85	15.429519
5aa9	8.19	8.7625885
5mwg	5.77	8.522059
5orx	3.51	4.0213914
5ty1	5.21	1.6560199
6cz4	7.12	11.8603945
5sz6	7.0	14.676863
5kjk	7.92	7.4556255
5tbm	7.31	6.495423
5izu	7.27	4.268441
6g8m	5.38	10.559135
6bbx	6.67	2.0414271
6bfa	9.0	13.753124
5ipc	4.89	9.638153
5fbo	9.51	7.642422
5jmx	5.09	5.2918944
6b5o	8.33	-0.039745808
5cu2	4.24	4.170075
5g46	2.6	8.825481
6fi5	5.52	-0.84408593
6cwi	7.54	-2.139861
5fp0	7.77	11.516642
5x26	8.3	7.98138
5h5r	6.21	2.9179971
5tku	9.8	29.70411
6equ	6.38	11.743664
6do4	7.68	-3.2220929
5mes	6.47	12.969288
5nr8	6.76	12.172155
5xpl	7.7	4.6470013
4r06	6.29	5.7798395
5t8p	5.89	1.6643744
6f3g	7.16	4.556294
5ne3	7.84	8.2912245
5uiq	4.26	3.404561
5yy4	6.43	-0.80043507
6czi	6.25	10.164304
5jur	8.52	8.2384815
5wii	4.49	8.0906315
5hi7	7.85	16.972017
5vc3	7.11	12.604491
6h7y	9.46	17.630342
6cf6	5.24	5.867701
5sz5	7.7	9.916473
6dzq	7.37	8.367499
5v1b	7.47	7.8346796
5ewz	6.34	-7.3778677
5twx	7.52	8.625566
5w3i	5.8	6.2064466
6exs	3.44	14.676321
4py2	6.57	7.600172
5t1m	5.82	9.176525
5g57	8.4	12.069345
5anw	8.52	18.411938
6eed	6.09	12.192762
5vwi	4.84	5.803282
5xs2	8.3	5.2712355
5wle	5.72	5.2314496
5e28	7.91	9.577923
5ncy	9.4	10.5746155
5wip	4.71	14.031359
5h1v	4.0	5.6854873
5tq5	7.23	12.271214
6bir	7.52	2.2729669
4yh4	4.59	6.7344747
6di0	5.22	5.1107955
5tqs	5.86	4.69441
5jfp	9.32	15.959943
5v40	5.8	39.381897
5iyy	4.77	1.1332078
5i9i	7.3	20.45706
6c0n	8.37	10.019409
5y97	3.6	3.2366235
5lli	7.05	5.489924
6eqx	10.47	5.8298426
5m4u	4.89	11.2992115
5jv2	4.0	10.97299
5g5v	6.7	12.208456
5hu9	7.62	17.148806
5kva	5.14	31.490944
5zzw	5.51	4.270304
5m7t	5.41	3.7834597
6ffn	8.22	3.9732726
5e8z	5.91	14.361065
5usy	7.51	10.035358
5vb5	6.46	3.9186707
5a0b	8.3	8.871361
5lwe	9.96	23.094662
6aam	8.32	4.2087607
5fpi	4.14	12.268354
6m8y	6.38	35.079037
6dqb	6.49	8.951602
5u9i	7.31	2.9195504
5j0d	6.87	4.0378737
5l8t	3.55	4.372984
5adq	5.7	10.525841
5cst	6.96	14.86063
5nx2	8.49	3.3103604
5x4p	5.03	2.319837
5neb	7.77	3.571703
5v0n	7.17	23.0531
5u14	5.34	20.519764
6ced	5.82	3.7703903
5kat	4.1	4.425696
5t6f	5.8	11.869219
5ygd	7.27	5.3292885
5t2y	5.66	10.033733
5y62	1.74	2.42795
5he0	6.82	5.1793237
5j75	6.82	11.216972
5uvc	8.21	6.3730288
6b5m	12.0	-3.0104291
6b5q	8.24	3.0535223
5y2f	5.15	4.2013216
5lyy	4.85	4.513354
6cqz	9.64	5.1307507
5aan	4.15	15.932596
5a09	8.46	14.541992
4lqg	8.89	6.4047413
5wej	4.82	9.13625
5tqe	6.72	36.229763
5v3y	6.72	15.513597
5a3s	8.68	9.834915
5yba	4.77	5.8790627
5q17	5.25	25.88259
5sz3	8.6	4.203488
5orh	4.39	15.537445
5t8j	9.0	8.44917
5qil	11.52	17.066036
5x74	8.64	18.918663
5oqu	3.61	3.476305
5vse	5.97	6.539849
5ivy	6.44	11.598008
6gi6	6.71	8.136871
4m7x	4.8	15.867051
5f3i	7.1	20.057762
5o22	8.0	4.179444
5uac	8.3	8.799034
5lsx	5.92	24.640669
5xhz	6.49	2.0070171
6c4g	8.3	16.632652
5lgn	5.54	8.330341
6at0	4.04	-2.5009031
5llc	9.52	12.537226
6e9l	6.04	11.739508
5zz4	9.17	17.650362
[truncated: 2,359 more rows]
