# Supplementary material for: An electron-density point-cloud framework for robust protein-ligand interaction prediction
Source: Nat Commun. 2026 Jun 11;17:7424. doi: 10.1038/s41467-026-74196-5 (PMC13408660; doi:10.1038/s41467-026-74196-5)
Supplement: Supplementary file 5 — Source Data [file 41467_2026_74196_MOESM5_ESM.zip › Source Data_rev/figure4/g/distortion_with_csv/intra_ligand_rewire_0.65/test2013.csv]

key	true	pred
1ps3	2.28	2.553933
3d4z	4.89	6.4928017
3ejr	8.57	4.3743787
3l7b	2.4	9.349892
3g2n	4.09	17.342709
3ebp	5.91	18.89412
2w66	4.05	5.9252577
2wca	5.6	2.1839614
2vvn	7.3	2.7845275
1gpk	5.37	19.194258
1h23	8.35	13.259719
1e66	9.89	10.793181
3gnw	9.1	13.096524
3f3a	4.19	11.442825
3f3c	6.02	6.2538123
3f3e	7.7	14.709845
2wbg	4.45	-1.6898232
2j78	6.42	5.1736593
2cet	8.02	5.8444424
3udh	2.85	1.8833536
4djv	6.72	7.5480595
4gid	10.77	46.373405
1r5y	6.46	16.149704
3ge7	8.7	23.422611
3e93	8.85	19.672235
1q8t	4.76	2.6432722
1q8u	5.96	5.7735724
3ag9	8.05	25.773151
2v00	3.66	12.53884
3pww	7.32	16.098969
3uri	9.0	23.997818
2hb1	3.8	9.544687
2qbr	6.33	10.360701
2qbp	8.4	18.883612
3fcq	2.77	10.178946
4tmn	10.17	9.7614155
3pxf	4.43	4.317317
2xnb	6.83	10.0998745
2fvd	8.52	6.150635
3ivg	4.3	27.937462
3coy	6.02	7.6724
3mss	4.66	7.7475266
3k5v	6.3	16.589188
2v7a	8.3	16.22334
2brb	4.86	14.191899
3jvs	6.54	24.522856
1nvq	8.25	14.700287
3acw	4.76	12.800989
2zcr	6.87	6.3290987
2zcq	8.82	8.994421
1bcu	3.28	18.274979
1oyt	7.24	13.143866
3utu	10.92	13.033733
3u9q	4.38	7.276152
2yfe	6.63	9.45794
2p4y	9.0	7.7968082
3uo4	6.52	19.242928
2wtv	8.74	10.19562
3myg	10.7	5.8442135
3kgp	2.57	13.127594
1o5b	5.77	8.738968
1sqa	9.21	23.92555
3kwa	4.08	10.1367655
2weg	6.5	12.473528
3dd0	9.0	13.760796
2xdl	3.1	12.27235
1yc1	6.17	10.199854
2yki	9.46	25.859104
1p1q	4.89	21.608057
3g2z	2.36	6.207347
4de2	4.12	22.277954
4de1	5.96	19.300312
1vso	4.72	6.987219
3gbb	6.9	5.638693
3fv1	9.3	8.633981
2y5h	5.79	19.450699
2xbv	8.43	33.22599
1mq6	11.15	14.300592
1uto	2.27	13.769159
3gy4	5.1	14.927013
1o3f	7.96	13.432701
2yge	5.06	7.4240484
2iwx	6.68	17.103043
2vw5	8.52	1.3815889
2ymd	3.16	10.084938
2xys	7.42	21.148422
2x00	11.33	9.645848
3ozt	4.13	14.283637
3oe5	6.88	11.437033
3nw9	9.0	15.482805
3n7a	3.7	3.1257372
3n86	5.64	12.189563
2xb8	7.59	15.2064
3ao4	2.07	10.67309
3zsx	3.28	9.152065
3zso	5.12	3.7833023
3ueu	5.24	7.6691236
3uex	6.92	5.6080008
3lka	2.82	11.360018
3ehy	5.85	8.318061
3dxg	2.4	2.902885
1w4o	5.22	3.5389957
1u1b	7.8	6.813595
1a30	4.3	4.91921
1z95	7.12	10.494267
3b68	8.4	17.90794
3g0w	9.52	7.0726604
