# Supplementary material for: An electron-density point-cloud framework for robust protein-ligand interaction prediction
Source: Nat Commun. 2026 Jun 11;17:7424. doi: 10.1038/s41467-026-74196-5 (PMC13408660; doi:10.1038/s41467-026-74196-5)
Supplement: Supplementary file 5 — Source Data [file 41467_2026_74196_MOESM5_ESM.zip › Source Data_rev/figure4/g/distortion_with_csv/intra_ligand_rewire_0.65/test2016.csv]

key	true	pred
4llx	2.89	4.1318183
5c28	5.66	6.830431
3uuo	7.96	9.495838
3ui7	9.0	12.094543
5c2h	11.09	14.697092
2v00	3.66	11.196726
3wz8	5.82	44.486732
3pww	7.32	17.67529
3prs	7.82	30.056013
3uri	9.0	23.400005
4m0z	5.19	10.574678
4m0y	6.46	3.5212064
3qgy	7.8	13.061827
4qd6	8.64	10.557873
4rfm	10.05	13.401983
4cr9	4.1	30.533875
4cra	7.22	21.985447
4x6p	8.3	29.111622
4crc	8.72	21.232006
4ty7	9.52	25.5343
5aba	2.98	3.163981
5a7b	3.57	23.928751
4agn	3.97	13.29518
4agp	4.69	18.422756
4agq	5.01	19.865461
3bgz	6.26	9.0908375
3jya	6.89	4.5255656
2c3i	7.6	7.926572
4k18	8.96	14.600331
5dwr	11.22	17.65625
3mss	4.66	7.7785387
3k5v	6.3	17.265846
3pyy	6.86	6.630865
2v7a	8.3	12.923167
4twp	10.0	8.487704
3wtj	6.53	2.879178
3zdg	7.1	3.041943
3u8k	8.66	4.655763
4qac	9.4	4.974684
3u8n	10.17	10.230623
1a30	4.3	9.573619
2qnq	6.11	20.273102
1g2k	7.96	5.099052
1eby	9.7	19.65626
3o9i	11.82	25.683342
4lzs	4.8	2.7493725
3u5j	5.61	7.16562
4wiv	6.26	6.846924
4ogj	6.79	8.89242
3p5o	7.3	5.228382
1ps3	2.28	-1.6039529
3dx1	3.58	2.6236477
3d4z	4.89	7.642479
3dx2	6.82	3.1413534
3ejr	8.57	9.948817
3l7b	2.4	11.225914
4eky	3.52	21.307281
3g2n	4.09	11.193413
3syr	5.1	23.268421
3ebp	5.91	25.0908
2w66	4.05	2.0017548
2w4x	4.85	-0.96799767
2wca	5.6	1.7556316
2xj7	6.66	-0.21811283
2vvn	7.3	2.1328378
3aru	3.22	8.7724
3arv	5.64	6.345163
3ary	6.0	4.780813
3arq	6.4	6.7652216
3arp	7.15	3.4858174
4ih5	4.11	7.038733
4ih7	5.24	3.5335667
3cj4	6.51	9.309351
4eo8	8.15	6.211566
3gnw	9.1	10.917751
1gpk	5.37	21.193905
1gpn	6.48	10.242534
1h23	8.35	11.105911
1h22	9.1	6.2342534
1e66	9.89	8.446741
3f3a	4.19	8.622316
3f3c	6.02	11.654115
4mme	6.5	14.345824
3f3d	7.16	6.4838367
3f3e	7.7	9.901524
2wbg	4.45	2.99402
2cbv	5.48	-1.3413267
2j78	6.42	4.409373
2j7h	7.19	0.9952444
2cet	8.02	4.4160933
3udh	2.85	1.21892
3rsx	4.41	15.126811
4djv	6.72	5.067416
2vkm	8.74	67.96727
4gid	10.77	50.162262
4jfs	5.27	1.8651128
4j28	5.7	2.1472907
2wvt	6.12	2.5960038
2xii	7.2	1.6928213
4pcs	7.85	1.2573401
3rr4	4.55	21.383194
1s38	5.15	10.845951
1r5y	6.46	15.351671
3gc5	7.26	23.251472
3ge7	8.7	22.832314
4dli	5.62	10.267408
2zb1	6.32	10.639478
4f9w	6.94	13.295368
3e92	8.0	13.492941
3e93	8.85	27.181347
4owm	2.96	3.5873427
3twp	3.92	8.076155
3r88	4.82	3.7607772
4gkm	5.17	16.52161
3qqs	5.82	14.597811
3gv9	2.12	4.249586
3gr2	2.52	4.210043
4kz6	3.1	4.3557196
4jxs	4.74	12.709874
2r9w	5.1	7.992792
2hb1	3.8	9.745165
1bzc	4.92	21.810085
2qbr	6.33	8.771251
2qbq	7.44	9.032185
2qbp	8.4	10.127458
1q8t	4.76	3.2224205
1ydr	5.52	3.8650906
1q8u	5.96	6.1373205
1ydt	7.32	19.616083
3ag9	8.05	13.399572
3fcq	2.77	10.419838
1z9g	5.64	6.881814
1qf1	7.32	10.761345
5tmn	8.04	8.431193
4tmn	10.17	8.9773655
4ddk	2.29	9.123825
4ddh	3.32	11.118217
3ivg	4.3	25.173222
3coz	5.57	8.352525
3coy	6.02	9.681214
3pxf	4.43	3.2058818
4eor	6.3	9.510701
2xnb	6.83	9.317729
1pxn	7.15	15.847024
2fvd	8.52	11.437162
4k77	6.63	5.4388375
4e5w	7.66	1.0684386
4ivb	8.72	9.827894
4ivd	9.52	9.199903
4ivc	10.0	10.693608
4f09	6.7	10.588637
4gfm	7.22	10.871757
4hge	7.92	9.164116
4e6q	8.36	12.269747
4jia	9.22	7.526914
2brb	4.86	14.118126
2br1	5.14	15.267363
3jvr	5.72	22.261997
3jvs	6.54	15.274488
1nvq	8.25	10.411241
3acw	4.76	11.908155
4ea2	6.44	4.915598
2zcr	6.87	7.1579485
2zy1	7.4	9.171428
2zcq	8.82	5.560801
1bcu	3.28	21.568632
3bv9	5.36	4.180874
1oyt	7.24	8.2765255
2zda	8.4	16.405762
3utu	10.92	9.831825
3u9q	4.38	4.663186
2yfe	6.63	16.96096
3fur	8.0	12.543397
3b1m	8.48	8.786606
2p4y	9.0	8.379602
3uo4	6.52	15.066087
3up2	7.4	11.647748
3e5a	8.23	5.9656734
2wtv	8.74	13.111046
3myg	10.7	9.778498
3kgp	2.57	5.8980913
1c5z	4.01	17.672739
1o5b	5.77	14.316042
1owh	7.4	25.148487
1sqa	9.21	24.703114
4jsz	2.3	15.245579
3kwa	4.08	5.65705
2weg	6.5	10.173443
3ryj	7.8	9.488783
3dd0	9.0	14.1152
2xdl	3.1	10.232081
3b27	5.16	9.045135
1yc1	6.17	11.67573
3rlr	7.52	13.872489
2yki	9.46	20.18899
1z95	7.12	11.128721
3b68	8.4	15.315818
3b5r	8.77	14.737908
3b65	9.27	10.865732
3g0w	9.52	6.114892
4u4s	2.92	2.1875498
1p1q	4.89	10.193724
1syi	5.44	8.693252
1p1n	6.8	2.1858215
2al5	8.4	11.263818
3g2z	2.36	5.8535337
3g31	2.89	3.048979
4de2	4.12	16.244833
4de3	5.52	15.612557
4de1	5.96	19.15308
1vso	4.72	7.0638475
4dld	5.82	3.6087856
3gbb	6.9	4.077985
3fv2	8.11	1.8070652
3fv1	9.3	5.796046
4mgd	4.69	6.8487577
2qe4	7.96	14.420542
1qkt	9.04	7.495877
2pog	9.54	18.25073
2p15	10.3	7.8928657
2y5h	5.79	15.672871
1lpg	7.09	27.75329
2xbv	8.43	46.23227
1z6e	9.72	52.371803
1mq6	11.15	12.521026
1nc3	5.0	20.557384
1nc1	6.12	19.838017
1y6r	10.11	19.588531
4f2w	11.3	19.020288
4f3c	11.82	15.664312
1uto	2.27	10.01575
4abg	3.57	17.191698
3gy4	5.1	9.08585
1k1i	6.58	15.727631
1o3f	7.96	13.47236
2yge	5.06	1.5356069
2fxs	6.06	7.2614284
2iwx	6.68	14.732516
2wer	7.05	19.40781
2vw5	8.52	2.570873
4kzq	6.1	23.408728
4kzu	6.5	24.063059
4j21	7.41	15.335518
4j3l	7.8	24.874058
3kr8	8.1	20.591383
2ymd	3.16	10.35755
2wnc	6.32	9.666064
2xys	7.42	11.979647
2wn9	8.52	5.745249
2x00	11.33	6.8872547
3ozt	4.13	6.263745
3ozs	5.33	14.900962
3oe5	6.88	9.198049
3oe4	7.47	16.65564
3nw9	9.0	12.361318
3ao4	2.07	3.8132205
3zt2	2.84	1.4480076
3zsx	3.28	4.132693
4cig	3.67	11.392069
3zso	5.12	5.7665663
3n7a	3.7	3.7474847
4ciw	4.82	3.2075672
3n86	5.64	22.61222
3n76	6.85	17.734207
2xb8	7.59	6.828029
4bkt	3.62	1.4523474
4w9c	4.65	5.296236
4w9l	5.02	5.460642
4w9i	5.96	10.610922
4w9h	6.73	8.0083065
3nq9	4.03	5.2833853
3ueu	5.24	7.441655
3uev	5.89	3.837374
3uew	6.31	9.567412
3uex	6.92	5.2363434
3lka	2.82	10.42623
3ehy	5.85	5.5356755
3tsk	7.17	27.104057
3nx7	8.1	7.5362444
4gr0	9.55	22.727022
3dxg	2.4	2.3175411
3d6q	3.76	3.0394254
1w4o	5.22	2.5084233
1o0h	5.92	10.653237
1u1b	7.8	5.497487
