# Supplementary material for: An electron-density point-cloud framework for robust protein-ligand interaction prediction
Source: Nat Commun. 2026 Jun 11;17:7424. doi: 10.1038/s41467-026-74196-5 (PMC13408660; doi:10.1038/s41467-026-74196-5)
Supplement: Supplementary file 5 — Source Data [file 41467_2026_74196_MOESM5_ESM.zip › Source Data_rev/figure4/g/distortion_with_csv/intra_ligand_rewire_0.65/test2019.csv]

key	true	pred
4nxr	4.34	9.980174
5es1	8.34	7.632059
6aom	6.2	6.088655
6eeo	6.43	10.747005
5w7i	4.95	-2.4984221
5fe9	4.68	7.740155
6bdy	5.69	23.065153
6d6t	8.21	14.805803
4z16	8.32	10.284159
5j1x	5.52	0.5743866
5m4k	5.66	13.23558
5l8c	7.0	13.317853
5aqo	2.85	4.388336
5aqu	2.98	2.287811
5ixf	5.52	18.223598
5mts	7.15	18.05143
5i2r	7.72	6.9627953
5fap	8.0	8.307985
5t7s	4.1	1.301467
5x62	6.42	11.604598
5hbs	7.73	-2.0022082
5dhp	3.85	8.440386
6fap	2.15	6.459345
4z5w	5.81	11.852995
5mlj	8.85	-1.6729275
6dge	6.72	16.435814
5ho8	5.96	8.61808
5os8	3.98	4.1184587
6dh5	11.3	21.723068
6g38	6.62	7.3669276
6guh	7.59	13.690783
5cqx	5.33	2.2759132
4xg7	7.49	9.880218
6ap7	5.34	7.664668
5yji	5.3	4.2870126
5itp	5.0	4.3463974
5vil	8.82	15.778156
5ofv	1.58	2.1793458
6cd8	4.71	6.8666244
5o1h	4.85	2.7122386
5ni5	8.05	9.804959
5npf	4.24	1.712932
6fa5	6.75	14.235527
5nra	6.91	10.700054
5lcj	6.64	12.558184
5ml3	9.69	9.726976
5fut	6.45	5.6403837
6ecz	6.57	8.281871
5k03	4.74	18.803408
6cho	6.78	6.3641047
6hf5	5.17	13.742514
5elw	7.85	6.516907
5tg7	4.53	3.7576382
5m4f	7.89	7.574013
6b7d	4.28	4.6985364
5x79	4.92	14.591211
5nze	6.39	-2.089141
5sz0	9.1	6.914033
5d6e	4.3	22.181702
5trs	8.0	12.790404
5ipj	8.89	14.794767
5g43	3.7	7.0268764
5h63	5.92	1.6345187
6eol	7.43	3.1801617
5uv5	7.7	10.859227
5om2	4.06	7.4015007
5faq	5.28	15.469492
5ezx	7.06	2.8103232
5z4h	3.02	13.478669
5u13	5.41	4.3188615
5hvs	7.15	15.377583
5l7g	7.8	14.786881
5j7q	4.58	11.359174
5j5d	4.68	-0.977322
5fue	6.33	3.434813
5unj	6.62	-8.75913
5unh	9.46	20.907448
5kbh	6.26	4.284026
6axp	5.07	10.117994
6eiq	6.42	10.900934
5ey9	5.41	22.162792
5icv	5.62	31.738884
5t9u	7.6	7.8697224
5t6g	5.96	11.750366
5n24	8.92	9.975186
5xxk	8.2	11.645575
5ekh	5.95	8.512664
5n3y	5.03	12.438
6f29	5.49	11.695379
4zsj	5.64	10.042717
6gzh	8.27	11.115572
6hmg	4.94	0.014383674
5duf	5.74	6.1422167
5ofi	4.2	0.38707566
5nhh	8.95	11.196169
5ylv	6.82	6.035634
5kez	8.15	12.245642
5ntp	9.15	9.974565
5nfh	7.74	13.755865
5x5o	8.3	19.737877
5h1e	7.54	-7.7818108
5ti3	4.36	11.067038
6bec	4.01	11.957015
5myn	4.52	17.749008
5u4d	6.33	8.022463
5nzf	4.03	-3.7236953
6epz	7.14	-0.048098683
5os7	3.69	17.456161
5vij	7.61	11.1534605
5myv	7.51	8.177474
5dh5	9.64	13.900203
6ghj	2.16	6.398305
5gmj	5.08	12.142593
6fhu	2.64	2.6596136
4ufu	8.0	36.7668
5wf6	7.83	11.854046
6h7b	7.48	0.08905792
5xw6	4.91	7.498383
5kly	7.21	16.157331
5yz7	4.75	4.9741874
5hor	8.22	12.456459
6b1y	7.4	0.27400494
5lpj	5.0	6.304284
6hly	7.33	11.753722
5vkm	3.55	5.2209487
5yqw	7.51	1.2553452
5f1x	6.11	25.439291
4zyu	5.97	8.874069
6gh9	4.48	13.994471
5f27	4.0	18.309729
5e3d	4.02	6.0202265
5fow	4.03	8.605563
5jo0	7.3	3.5696733
5hkm	7.89	11.93989
5ekx	2.03	5.674535
5v1d	6.7	9.532406
5a7j	5.2	6.3764753
5wvd	7.68	5.783807
5m0d	6.09	4.603213
6fnt	4.68	9.098187
5v8q	8.44	11.012437
4zx9	7.39	21.9747
5axi	3.92	7.961487
5tho	7.64	14.386194
5tdi	9.74	26.172949
5eyz	6.0	9.079011
5n1v	6.19	9.823065
6few	5.85	8.368696
6iil	6.17	19.479147
5x9p	6.89	1.6333549
5aqf	3.78	8.875861
5wqc	8.96	5.0089235
5hn9	4.3	17.070173
5u69	6.22	12.558549
6iik	4.91	16.154121
5j7s	7.3	4.335984
5mwp	7.5	10.564152
6eji	3.52	3.2419946
5sz4	9.7	9.640071
5nyh	7.73	6.2132034
5jsj	5.4	13.552916
5o4z	6.07	22.502556
5f1v	6.85	14.658663
5ye9	6.45	17.030136
5t70	3.99	7.061409
5umw	4.23	7.3682313
6ami	4.52	17.699726
5ksv	5.22	-6.992838
6aol	6.27	9.251635
5iaw	4.81	-9.252098
5w10	6.62	11.122452
6h7j	8.62	8.879263
5mwy	7.0	6.5678077
5oxm	1.3	-0.99162245
5eiw	2.05	11.364649
5qah	3.84	5.4550147
5m4c	7.4	9.23798
5t9w	5.59	6.898441
5fpk	3.55	6.4428196
5q10	5.2	4.4273586
5h1u	3.51	4.7813315
5hva	7.07	-0.9855262
5j19	6.6	10.165661
5e8a	7.47	-2.508257
5fdg	6.37	13.390608
6g8n	5.84	7.7839217
5tg6	4.55	5.1678934
5hyx	6.55	-0.5181689
6fuh	3.77	14.335447
5mo2	3.84	2.105125
5g17	6.7	9.232527
5hk9	6.54	5.629005
5lwd	6.24	8.566151
5ztn	8.3	10.156987
5wfc	4.9	14.600211
5kpm	7.82	6.720222
5ty8	5.46	2.8227336
6am8	4.89	13.214638
5nw1	6.6	6.632609
5vex	4.63	17.137886
5u9d	9.26	13.149737
5jmp	7.17	9.446525
5lgq	7.05	8.840617
5tkd	8.15	8.652893
5a4t	5.89	4.902356
5kls	6.71	2.9474332
5d3j	5.24	4.897235
5i24	7.42	3.0321918
5j82	6.0	13.528048
5ioz	4.96	15.326726
6e2n	7.9	12.507256
6f8w	4.64	9.21724
4ui7	7.36	29.558153
5jr2	7.57	-13.875308
6gmd	3.69	13.228025
6bw5	8.25	7.4893904
5w6o	6.28	22.877007
5ecv	6.77	12.780041
5vl2	8.42	8.321905
5ouh	5.67	2.1575303
5f2r	4.28	33.122894
5x13	5.21	7.90925
5jog	8.24	11.532463
5uf0	3.8	5.0206156
5mqy	7.11	10.12286
5h13	4.94	12.034631
5nar	6.3	7.5286136
5g1n	7.77	6.32271
5d26	6.09	6.0534134
6cks	7.82	8.039871
5n53	2.55	7.2458277
5l9g	7.7	3.8863485
5llo	9.4	12.11454
6eqw	10.65	6.8540707
5iw0	7.22	8.654821
5t2i	8.7	10.245613
5eol	9.52	10.443897
5q1f	7.14	9.440225
5vlp	6.08	9.61993
5mme	5.85	7.760449
6biz	6.57	0.59983015
5uex	8.82	5.914301
5fho	6.67	33.853447
6bny	6.4	10.931012
5ho6	6.69	16.93845
5jc1	6.82	5.2163677
5zia	6.52	15.6076355
6e99	6.0	23.19075
5eq0	5.92	18.694994
5f1h	7.85	12.481232
5y8z	6.21	8.466764
5icp	8.42	8.173838
4ydf	5.1	14.4825945
5ewy	4.3	13.206835
5gmp	9.1	7.349541
6dud	6.59	7.5111294
6d6u	8.21	13.556196
5hz8	6.4	3.9612927
5eie	7.64	13.849915
5t8o	6.51	6.2742386
5tr6	8.49	9.7362175
5vja	6.59	7.5794764
4muk	6.6	12.499287
6fim	5.85	10.511152
5i3v	7.8	12.564172
6eqv	6.62	8.913095
6dh1	10.58	17.141724
6h5w	10.8	2.4068265
6b1x	7.4	12.439741
6emh	6.08	5.121932
5f3c	6.05	16.326752
5nkk	5.0	17.350563
5ywy	7.23	9.667708
5v8p	4.99	6.1425505
5kbg	6.11	7.065012
5j4n	4.25	2.793593
5tuo	6.49	4.8481507
5qc4	6.82	10.296185
5mft	7.47	6.498287
6ap8	5.1	7.6568995
6e0q	8.1	5.2623405
5ody	8.4	0.5725398
5t1k	6.28	10.492054
5uc4	6.46	13.43037
5qck	7.64	46.3891
6hjk	7.6	9.25526
5i8g	7.52	8.075264
6c0s	7.05	26.072773
5vc5	7.96	24.90178
5jf6	7.21	2.274791
5epp	4.16	4.436441
5y7w	7.7	-1.8071727
6f5u	3.54	6.5790696
5k4x	6.42	9.491549
5xvg	8.05	7.651019
5nzq	2.03	5.786461
5czm	8.32	31.478159
5mge	4.06	8.070009
6gg5	3.65	30.505238
5up0	6.34	9.242107
4rqi	4.91	7.038061
5y3n	7.1	20.183174
5fpp	4.0	6.3158526
5idn	8.59	7.7801933
6f6d	4.1	4.6118116
5t6p	6.06	2.9056907
5fbe	4.85	7.91492
5cin	7.74	11.491952
5mxq	5.72	9.9239235
5nn4	1.94	3.3986275
5iu7	8.96	15.328628
5up3	7.9	10.311262
5o0b	4.18	3.510774
5jqb	2.22	3.461502
5mja	6.66	13.556185
6eqp	5.96	7.221005
5ev8	5.22	4.5436783
5qab	3.65	5.008262
5jf4	7.19	2.7720563
5o48	4.7	7.822325
5k0t	5.78	18.254269
5i7y	7.28	10.536797
5tzx	7.28	16.33588
5heb	6.1	14.161274
5f5i	6.02	20.051208
5vgo	8.7	20.993708
5h7h	3.77	4.2462735
5mnn	3.84	0.536978
5zag	6.97	21.422688
5ekj	6.0	8.240488
5ul5	6.97	12.134544
5iua	8.82	10.636662
5za8	6.29	13.480958
5ut0	5.88	10.100586
5vdo	3.3	13.015834
5gic	6.48	5.936572
5knu	5.55	11.097896
5g5f	5.28	4.036908
5h8e	11.2	7.7204537
5lyn	5.04	0.09290689
5fsb	2.22	0.90182334
6au9	5.96	5.603486
5yof	5.82	11.958468
4zsh	7.05	5.562728
6f90	6.0	2.0758393
5wyx	6.66	22.671852
5gjd	7.92	9.718285
5olk	6.0	1.0626299
5e89	7.85	0.18013024
3x1k	3.59	10.943336
5em3	3.7	6.441017
5ko5	4.57	1.2094512
6dvn	7.85	3.9628127
5oq7	6.49	14.5808525
5njx	4.15	-1.5568966
5tg2	5.49	7.3943553
5eoc	7.52	10.525249
5lck	8.1	17.838062
5i7x	7.28	10.568552
5yzc	5.52	8.668482
5hbn	4.89	11.974025
5jq9	4.65	20.285772
6cnj	8.11	17.107027
6f8b	5.21	6.7949133
5or9	4.06	7.1164284
6e9a	11.92	23.49039
5ek9	7.33	4.766196
5ml0	6.3	1.7187653
5wb6	10.7	30.435787
6agg	4.07	10.006938
6b7c	5.14	6.9589596
5y9l	5.72	11.861004
5epl	7.03	9.750502
6cq4	4.85	7.506254
5wuu	6.09	4.914254
4zyv	7.66	5.845953
6gw1	5.14	-0.26156843
5kxi	7.74	6.9425087
5mxf	3.59	3.415638
5qad	3.77	3.691195
6fmp	5.64	9.996948
5o9o	4.89	9.099666
5jjs	7.32	10.240123
5i40	4.86	5.8233385
5h5s	5.09	13.525326
6dq4	4.92	13.964933
5un9	7.68	2.3461857
5ia1	6.28	11.090271
6dk1	7.65	3.6270754
6ay3	8.02	1.6896176
6fii	8.02	7.202398
5j2x	7.74	20.061546
6gr7	5.5	8.891559
5law	7.1	5.576167
6fbv	6.52	13.05435
5aac	8.89	9.288496
6bin	6.34	2.5891113
6b8y	9.66	10.340591
5xup	5.25	35.38539
5l4f	5.89	4.8996797
5lud	3.61	13.225117
6ma5	8.1	12.026369
5ujv	3.6	5.6876693
5i38	3.42	4.1252594
5t9z	7.19	8.866424
5urm	5.28	4.3983207
4uja	9.05	6.5344872
5nud	7.49	5.64113
5dyt	7.6	10.138938
6ba7	8.15	5.5833235
5wbk	6.03	-2.4721563
5d7a	7.68	14.569807
5fwj	7.89	5.2807226
5khk	6.39	11.55124
5i9x	7.52	17.886547
5j8z	8.3	17.219685
4qna	4.64	5.10055
6bjo	6.29	6.5849147
6ay5	7.16	3.8376563
5hv1	4.1	9.413924
5m57	4.92	10.459328
6bsl	9.0	19.128017
4yxo	7.04	12.00606
5e88	7.19	0.091808915
6guk	6.15	11.899441
5n8t	5.74	8.441144
5owl	5.92	6.730405
5org	8.4	9.1830435
5ovv	4.48	8.40988
5ugc	7.89	9.178427
5lwm	8.87	8.052027
2n06	4.92	6.5236564
6bq0	7.34	8.1022415
5c4k	4.56	2.3500824
5aqv	3.43	9.445474
6df4	7.64	5.1194572
5g2b	7.0	24.558105
5za9	6.74	16.739449
5maj	7.46	16.318197
5nxg	8.55	8.366294
6afl	7.0	14.682304
6ey8	5.81	18.9019
5mhp	7.82	6.48153
4zyw	7.17	9.531379
6gf9	6.39	9.188599
5wfm	6.52	11.106838
5qaq	3.54	3.0776126
6g9h	8.4	6.3617783
5dtt	3.51	3.506307
5kbf	8.92	16.379482
5vd3	5.55	8.796972
5zwh	8.72	3.6834269
5xyf	5.98	6.623326
5c2o	4.55	8.031143
5k0m	8.82	9.130595
5t66	8.43	7.7531443
5vdk	7.57	12.55169
5ldm	3.86	4.9509544
6ge0	8.68	16.38525
5j3l	4.8	13.380268
5j41	3.7	9.688293
6gg4	3.69	15.164589
6b98	4.65	6.177377
5k8v	6.34	8.812075
6bmv	4.68	28.905602
5ad1	7.24	2.2232685
5otr	4.92	4.5532694
5yg2	6.89	-0.8411679
6b1f	8.72	5.6522512
6gxa	4.22	7.061858
5wcm	4.0	5.4726543
5idp	7.35	7.7736344
5ks7	5.32	5.1801596
5lhg	5.6	5.998663
6afa	5.49	5.0084467
5ws3	8.96	11.266697
5luu	5.06	3.2425094
6b5i	5.96	19.937904
5ni7	7.7	14.960822
5t6z	4.21	3.459361
6hvh	7.33	10.870147
5hna	4.23	20.852257
5mxo	5.27	10.82727
5u4f	6.33	9.324689
6gl3	7.96	7.638154
5dva	3.55	4.9905353
5otc	4.71	4.753468
5n8v	6.68	15.442541
6cea	3.14	8.298826
5wa1	4.17	-7.8686247
6afh	6.12	17.289164
5tca	7.72	14.331377
2rvn	6.77	3.5860648
4yxu	7.24	11.544691
5w7x	4.1	11.440945
5wre	6.41	4.7693157
6duf	8.14	19.892883
5w1w	5.52	7.035888
5mi7	7.11	1.8128095
5eqy	8.0	4.6809855
5i8p	6.73	12.283155
5gof	4.05	12.7575245
5j9x	7.77	13.825488
5lws	3.94	19.750093
6evm	2.82	-0.2610149
6ftn	6.7	11.883179
5o58	6.72	7.973417
6f92	6.4	4.5524545
5cuq	5.92	13.59502
5tkb	7.89	10.457905
6hdq	7.0	6.086456
5gvn	7.05	5.8111696
5d47	7.0	8.064131
5os3	2.43	2.55093
4zsg	5.0	10.036936
5n9r	5.59	28.668655
5t90	6.68	5.4643784
6afr	7.15	6.7238216
6aff	5.41	3.5117273
5gr9	7.48	4.9295864
5jim	3.99	10.070543
6beb	3.61	12.156312
6alz	10.42	9.437042
5lvr	3.6	5.269769
5ocj	4.82	15.504183
5nne	4.71	6.470987
5ggp	3.3	8.7558
5ekm	6.32	14.638222
4xhe	10.3	2.440215
5un1	5.8	2.8649268
5mz8	2.31	2.2079382
5q1e	6.92	23.18179
5eym	7.6	10.148479
5tci	6.88	11.047052
5nkh	7.59	12.764746
5xjm	9.37	0.2896887
5lx6	5.72	8.639212
5jbi	6.92	9.590468
5vr8	6.87	3.8740463
2ndf	4.23	-3.368318
5vcw	5.96	9.883076
5ng9	6.72	-1.6655884
5t2d	9.1	9.675036
5t2g	8.1	8.035748
6esj	5.68	7.528867
5fls	3.04	7.1264677
5ldo	3.75	7.9258256
5a0c	9.27	8.089006
6g2l	7.17	6.51762
6fav	5.33	6.923937
6fuj	4.3	22.574703
5vqs	5.7	11.315403
5km5	6.92	10.1959
5mrd	4.44	5.3567247
5n16	5.3	13.029054
5yc2	4.94	-3.9672558
5ett	6.23	11.268658
5yg3	7.85	4.595546
5cpr	7.56	11.422565
6c6o	8.3	3.6292548
5kma	4.71	6.983698
5u51	4.92	7.7413683
5wei	5.7	3.5865047
5jcj	4.42	6.523004
5eak	9.3	9.252679
5swf	6.26	1.6948477
5mqv	8.1	16.093296
6czd	3.85	8.193861
5em9	5.57	19.551933
6g4m	6.6	5.2649755
5g1a	6.57	8.223422
5eec	7.1	10.940384
5ix0	6.28	13.898031
5y93	5.64	5.582573
6fhk	7.51	16.6027
5mw6	4.73	13.5385685
5khi	6.77	9.920834
5i59	6.95	23.672031
5to8	8.51	4.567832
6eqs	6.43	32.785984
5mxr	5.21	15.790554
5l2n	5.55	10.876831
5i7u	8.77	4.1169252
5egu	5.85	13.004185
4wz6	5.6	11.911899
5zkc	8.19	2.770447
5in9	6.36	7.416312
5t8e	9.14	10.0113125
5aqq	3.1	11.072177
5o0j	4.77	10.115383
5e6o	4.11	11.930872
4zki	2.92	15.160614
5oug	2.77	4.315789
5owh	5.92	8.411153
5gg4	5.82	8.185223
5myd	4.86	3.6233273
4tvj	7.91	21.848627
5fun	7.59	7.155652
5vcy	6.57	15.048904
5aeh	7.43	15.719704
5nhp	7.64	13.146288
6ccs	3.64	13.757912
6bfw	6.66	5.3087177
6bbs	9.89	17.301502
5ngu	7.44	6.287098
5qbv	6.37	21.1456
5kr0	9.15	13.919829
5exx	5.39	10.856951
6guf	6.65	10.276728
5mmn	6.7	15.826166
5mgm	3.3	6.422579
5jer	3.7	8.109616
5b2d	4.25	-7.9075837
5kh3	4.22	12.709873
6ceh	7.44	13.0288105
6f6s	2.89	3.1959357
5u0w	4.24	3.1354785
5mys	4.3	32.13096
5jiy	6.27	13.875267
5wbq	5.83	11.118037
5eps	4.42	7.3987293
6ayh	5.57	2.5111694
6fdu	3.69	5.963549
5l6o	8.22	7.6051483
5lle	10.22	6.1835256
6fob	7.63	0.6453484
5jnn	5.35	5.8568473
5fnc	4.11	9.876378
5xg4	5.15	16.833712
5qai	3.82	5.0205717
5xmx	7.24	6.988125
6g3v	6.04	4.242684
5aqh	2.46	8.791045
6eo9	6.8	18.355824
5a8y	9.77	13.954733
6m9d	7.35	17.893602
6gjm	3.58	19.77552
6mxe	4.26	6.913427
5l4j	4.28	7.5378532
6ggv	7.54	11.241936
5ggn	3.66	0.78739274
5zwf	8.74	-0.22913682
6euz	4.18	18.63031
6bkx	6.39	9.449484
5tef	5.4	5.1893578
5f4u	7.02	23.324982
4yk0	3.74	7.1012917
5vqv	6.4	27.115213
5yyb	6.56	2.336987
5lz7	6.28	5.9470863
5tzf	5.8	6.2133217
5qaz	3.4	2.1588907
6bnl	6.96	14.470371
5ovr	4.57	27.469912
5hcl	2.22	3.9589553
5v9p	6.14	8.121158
6h34	9.3	11.664999
5hey	5.66	4.5616465
5f3z	4.54	4.7547803
5ioy	5.22	9.2479925
6f3b	6.56	7.2647448
5yu9	6.74	14.112495
5uv1	5.62	2.319292
6b16	7.49	5.4985285
5fh8	6.77	7.3590913
5enh	3.72	7.631129
5mpz	4.07	3.2716055
6hvi	6.42	9.85217
5fq9	6.48	6.7328606
5l6i	4.35	18.464973
5mym	5.41	25.347916
6b5r	8.77	-3.0381718
6bij	6.05	-2.280292
5kau	6.52	5.304408
4odq	4.47	1.6119343
6f22	8.7	7.4080596
5k0j	7.12	26.137894
5zla	4.3	4.56616
5q1h	5.1	14.701643
5nz4	6.28	-1.8180537
5mkj	4.31	11.631193
5ulg	6.72	10.289317
5yjm	7.68	21.677624
6grp	5.48	11.3783245
6cfd	7.86	8.646351
5tzo	5.23	5.624193
5d4a	5.85	10.154992
5mlw	5.03	9.474449
5nrf	6.79	9.886245
5l8a	4.91	14.633764
4zy0	8.04	6.799915
5j7g	7.24	6.7461333
4xek	5.66	-6.446156
5jf2	7.89	6.3015556
6h1h	6.17	15.343115
5gvp	6.78	4.1964355
5u4e	6.35	9.678583
6bu1	7.22	8.478943
5ou1	6.07	9.370447
5qak	3.66	3.2851205
5dxu	8.4	11.13037
6q3q	4.45	1.6621746
5d3p	5.13	4.6769943
5bpp	4.8	21.982578
5q14	7.68	14.782942
5mzg	6.86	13.301423
5vew	5.15	5.088229
5vll	6.37	12.214584
5ul6	8.22	7.70267
5joh	5.96	9.21284
5k0x	8.36	7.8060493
5jv0	5.96	12.772712
5qb3	4.31	5.6843934
5ml8	8.1	6.097499
5i4v	8.52	19.956709
5vt1	4.3	7.2847767
5qa8	3.77	4.045518
5qb2	4.15	5.7299805
5ema	5.23	13.811584
5dh4	7.24	8.467662
5er4	2.76	3.549099
5c4l	5.64	9.387229
6fui	4.46	26.969303
5k0c	5.96	29.591473
6g15	5.37	28.080364
5aqg	4.51	14.153851
4xk9	9.07	4.7562833
5wo4	10.0	10.33123
6eij	5.77	3.3638854
4uc5	5.48	7.258413
5vcv	6.82	24.119484
5ar0	6.14	9.170245
5myx	8.16	25.072021
5svk	8.48	8.568241
5w88	4.52	11.587175
4ui5	6.78	32.992527
6gjj	3.7	9.690549
5di1	7.68	10.299011
6min	3.91	5.238094
6g5j	6.7	6.839556
5aa8	8.07	10.903988
5jha	5.9	16.755892
6gzm	8.26	10.1723175
4r5w	7.13	3.5341368
5k4z	6.15	13.018699
5loh	5.04	9.9368
5ivc	5.92	11.602885
5wzu	7.0	18.651224
5a7i	5.26	16.322124
5j79	8.52	17.646358
6g97	8.38	12.59182
5ick	5.01	-8.463108
5ab1	5.42	12.3971
6cw4	2.82	8.697614
5cuu	4.37	10.042738
4w9x	7.4	7.947529
5aei	8.96	-1.5431933
5exl	8.43	15.145032
4zt3	8.0	22.192186
6cq0	4.46	16.095467
5nvz	6.77	3.535684
5d3c	10.4	21.665565
5n31	5.79	13.367205
5chk	5.39	8.129321
6b97	6.63	6.0429983
5vo6	9.05	9.878718
5lso	5.85	10.814009
5w7u	8.05	5.97361
5vb9	5.89	8.102665
5f25	5.04	5.679458
5j32	5.08	3.6181262
5td7	5.77	19.317451
6fmj	6.12	6.714565
5uyu	9.51	11.82024
5w0i	8.85	2.6347938
5uey	8.29	10.169005
5fb1	5.92	4.073418
6ehh	7.49	12.356203
5f5b	3.95	8.413361
5hx8	10.0	10.58654
6dlx	3.32	1.146618
5wxf	4.48	16.178493
5f2p	4.43	14.093378
6fut	4.7	24.501354
5vsc	6.29	10.054185
5er5	3.67	8.637472
5qae	3.62	5.848983
5trj	5.92	9.083555
4y24	6.66	-0.47936428
5eel	6.08	6.59874
6ezi	5.31	1.0761961
5f1u	6.4	23.235981
5vo1	8.15	8.82029
5u0z	6.19	14.370314
5aqn	2.77	11.202127
6dh7	9.88	18.996777
5h85	4.7	3.2741075
5g60	6.52	7.25827
6elo	6.29	14.691713
6f4n	5.22	2.6161008
5u0e	5.11	4.302985
5fb0	5.47	6.6720185
4znx	6.62	2.6328807
5tqf	8.3	37.82288
6ayq	8.19	17.037659
5yyz	4.18	0.6527239
6ek3	6.48	7.15443
4yjl	5.96	-2.3484583
5gjg	6.21	3.555104
5m0m	8.22	5.892371
5zh3	4.67	4.9628105
5cqt	6.91	11.789536
5e73	4.64	7.763488
5t18	9.3	10.868404
5i86	6.28	8.621229
5lgt	6.51	4.181355
5odx	6.71	19.692905
5nib	7.72	7.9291067
5u2j	5.92	-0.48974776
6g6w	9.7	21.875853
5nu1	9.0	9.857853
5kgx	4.8	4.6228414
5k8o	5.96	1.6786022
5xzr	5.49	22.921795
6cjy	7.64	15.383487
5u49	6.14	6.5662484
5toe	5.6	3.7982955
5mra	8.0	7.4977174
6boy	5.74	7.949047
5yfs	4.86	13.649687
5mnx	2.48	22.073952
5xgl	6.88	5.0905666
5h09	5.88	11.792261
5ehv	3.08	-1.3955313
5q0n	8.06	10.85447
5d75	6.7	3.1463385
5lt6	5.41	16.709476
5igm	7.38	11.392649
5ny3	7.47	6.6061325
6cqt	9.64	10.891457
5mrb	6.33	13.369085
6bu3	6.55	15.222042
6f6u	4.8	9.822227
6asu	5.21	6.7451134
5ml2	7.89	10.492767
5x9o	5.3	-0.40063858
5fng	2.96	2.6446846
5tuq	6.35	9.793416
5v7i	7.18	4.130093
4uw1	7.72	10.051988
5n0e	8.44	10.493819
5fdz	5.17	11.037384
5eng	5.85	8.11832
6hm2	7.33	8.270189
5vqx	6.32	9.051362
5nkd	7.59	11.865648
5h08	5.96	23.135376
5jr6	4.69	3.3014772
5sz2	8.7	15.602842
5qcn	8.22	14.790142
5f74	5.12	1.0090419
6q6y	6.0	8.350477
5e7r	7.6	6.7693524
5mtv	4.11	20.220387
5vpm	8.8	6.949156
5xsu	6.74	13.727647
5twg	6.17	1.7132086
5k4i	8.51	15.342395
5qag	3.7	4.421758
4z8d	5.22	6.8386936
5lz8	6.01	8.679201
5ybi	3.49	26.199558
5t4b	9.38	9.028866
6c0r	7.51	13.5506115
5v1y	8.15	1.4326742
5aqj	2.68	6.0165753
5ee7	9.21	6.8057895
5n1y	3.22	-0.056077957
5iez	7.64	13.168106
5bns	7.02	18.637432
5fsn	5.77	4.3432045
5mg2	7.77	15.875923
5i29	7.82	7.8451753
5kde	3.89	-1.0462251
6apv	6.96	2.550479
5zkb	8.7	6.042608
5ei2	7.34	8.233599
5nfa	5.25	-1.0247452
5tq3	8.66	18.153305
5vih	7.49	17.62356
5iay	5.8	7.0547175
5qa4	3.77	6.218276
6f6n	3.02	7.5478787
5da3	7.1	10.599823
6gy1	6.3	9.676444
6gvz	6.4	5.5879245
5fb7	7.89	3.4671419
5ofw	2.8	5.093831
5wf7	4.01	22.142956
5i9z	8.05	9.244411
6dj7	8.72	19.959974
5q1a	8.02	7.4003353
5z7b	4.89	7.404324
5g42	2.3	4.3386707
6chp	10.12	5.3573904
4ybk	7.82	29.10395
5qcl	7.96	32.15487
6a6w	5.43	11.286125
5fky	8.33	4.868688
5ih2	5.76	-0.07828772
5xmr	7.61	5.9977674
5jhd	4.52	4.5821943
5etk	5.82	13.251909
5vzu	5.57	-0.4777174
5juz	5.52	10.784058
5npc	4.0	10.408236
5wac	7.42	14.4623785
5fcz	4.2	0.9015377
5oq5	7.7	15.397287
6ft9	6.96	11.88814
5oku	6.26	13.460437
6hm4	5.67	-0.14422011
5fl1	8.49	6.1184807
6c98	4.1	8.581064
6dxg	4.85	9.450738
6g2n	7.14	8.30999
5klr	7.72	0.687552
5y94	6.79	4.8761992
6bl2	7.39	9.518101
6g0z	5.32	11.005715
6ft8	7.36	11.010546
5cr7	3.1	6.046118
6cze	4.03	13.649225
5n8e	5.33	-0.21846399
6dh4	11.3	24.642405
5ltn	5.27	7.692213
5x4o	4.06	-0.59439445
5o1b	4.7	3.5916247
6hjj	5.77	10.327816
5t2p	5.72	2.1754947
4w9w	7.48	13.947908
5hff	6.3	8.859513
5dts	3.55	5.805318
5fah	6.15	47.978935
5uit	8.34	2.807679
4zv1	5.24	4.701764
6fdt	4.3	1.8024039
6chm	3.7	2.398231
5th4	2.85	-0.60848165
6fo8	7.74	-2.0114715
5zms	5.23	18.382143
5fqs	7.36	10.209707
5i2e	6.64	21.042467
5ets	5.91	14.35759
5e0h	5.62	1.8357978
5h15	5.8	6.8070908
5oje	5.21	20.364233
5uv2	4.4	5.6572695
6flg	7.52	11.708346
6df2	7.24	4.9361234
5k0b	6.05	30.46
4wn0	3.22	4.8261194
5emk	7.89	8.392712
6h3k	7.96	13.257917
5yjk	6.09	25.960728
5lpl	4.92	3.1418533
5kgn	9.03	4.9260798
5yvx	5.89	6.3357263
2n1g	5.64	0.39686298
5upf	8.6	14.5573015
5id0	5.77	4.01612
5ypo	7.1	8.088904
6fjm	6.24	2.772161
5u62	5.89	13.948722
5l72	6.8	9.756672
5h5o	6.56	12.12446
4mul	6.21	29.527012
6dq5	5.19	13.304033
5mfr	4.3	1.4655149
5ime	8.34	11.932423
5w6e	8.04	7.6245627
5qam	4.0	6.854396
4zjc	8.96	16.982132
6f4w	5.53	5.446519
5u7k	8.15	16.546293
5t97	7.77	8.407097
6f20	4.31	12.762201
6eya	7.48	19.346508
5lgs	7.06	11.770241
5mjb	8.52	9.963247
5t27	7.1	5.171334
4xtm	4.57	9.422596
5laz	8.4	5.0318413
5ye8	3.0	7.670779
5dpx	4.46	8.445106
5jg1	8.72	12.197046
6d50	5.05	3.2901084
6eln	6.05	13.204666
5edb	7.0	9.200453
5ovc	5.96	-3.0743537
5k4l	7.3	28.628525
5o1s	3.65	1.8281102
5j7b	8.3	8.74216
4ze6	2.48	4.5569515
5vzy	8.49	12.26965
5ukk	6.21	13.095105
5j8x	8.8	8.3152275
5a3x	6.1	4.9146547
5ijp	7.15	8.144214
5sy3	4.37	11.757162
5koq	9.24	6.8930335
5h19	6.49	16.932682
5hx6	8.0	5.8728914
5muc	6.04	13.489826
6b2q	8.05	7.3338366
5svy	6.13	14.282058
4odl	6.95	15.288941
5ugg	6.42	15.038155
5ufr	8.7	10.066284
5mgg	3.3	7.0623755
5db0	7.43	6.761877
5vlh	6.8	10.744065
5csd	7.89	7.1261015
5mw3	6.62	6.438106
5vqt	5.74	13.313639
6djc	6.63	4.7778835
4zj8	9.26	8.024446
5eqp	5.4	6.1124287
5v42	6.62	24.194714
5nf6	7.46	5.7744055
5jrq	6.77	11.662805
5lne	4.76	3.8620334
5m6f	6.66	0.09334624
4wnm	7.59	7.3364453
6e86	5.09	14.135101
5b5g	5.25	6.6056123
5zt1	4.67	27.878925
6exi	5.05	8.543422
5nwb	7.8	31.569096
5mny	1.31	9.929119
5xo2	4.03	1.64526
6csp	8.52	4.2994833
5w5u	7.19	9.072247
5g61	6.4	4.2576427
5n49	6.33	10.943666
6bhh	3.76	10.009153
6f9g	5.7	6.026865
6fa2	6.66	8.764374
6g4n	5.64	7.867833
6fr2	7.92	5.8986983
5g5z	5.66	9.076624
5zo7	9.0	17.238705
6bgx	6.33	8.807428
5nxq	6.49	3.7495294
5oh9	3.86	-1.0886179
5ukj	7.16	27.015911
5v3x	6.59	21.179106
5m7u	8.1	9.840121
5fnf	3.15	8.805245
5vds	3.3	5.4733315
5ufs	8.49	3.8711216
5gjf	6.59	9.912037
6ej4	6.8	5.099655
6apz	6.82	5.7853193
5jhb	6.06	13.37188
5zwi	8.64	4.314349
5etl	4.64	8.756454
5ur6	7.06	5.0215054
5ful	4.74	12.371661
6e9w	6.55	18.077383
5uoo	8.85	3.3217726
5n87	9.25	12.2504015
6esn	8.05	12.766283
5kr2	8.48	2.5637572
5aip	2.82	6.3660626
4yh3	4.59	7.180087
5sve	5.74	9.409398
5edl	8.35	7.00531
5may	6.48	9.842258
6fzu	3.67	3.5822258
5mav	5.48	4.520549
6d5e	6.85	12.862553
5anv	9.3	18.87199
6htt	6.66	8.8275585
5my8	7.14	9.169783
6dnp	5.18	8.41566
5ndd	6.46	6.8162746
5wbz	6.41	3.846003
5w6t	7.57	7.1632833
4j59	5.85	7.5702586
5e80	8.3	12.90764
4mue	6.7	13.1380825
4qmq	6.59	14.596619
5dh3	7.42	17.242569
5jzi	4.8	1.345417
5f32	4.94	29.173248
5wg9	5.59	10.4734125
6fyv	7.96	8.044441
6apw	6.17	21.031834
5sz9	4.42	7.1480956
6b27	5.03	2.7197616
6b1o	8.51	6.681665
6cdc	5.6	9.236497
6dne	7.48	10.085178
6cn6	8.3	5.8327084
6c7x	7.19	8.933725
5fdp	6.51	21.58187
6htz	6.74	3.296177
5nwg	6.18	19.189444
6msy	7.0	1.1109762
5yve	6.48	9.91727
5huy	5.03	2.5357785
5iee	4.94	0.66720235
6hvj	7.55	17.21655
5hdu	9.0	7.052905
5z68	5.89	51.432785
5l6h	6.62	11.0489435
5l26	5.35	7.4863033
5svi	5.17	23.35582
5n9n	9.39	8.660044
5qaw	3.4	7.8785872
4yyt	6.38	8.749684
5cxi	6.55	13.157327
5nt0	6.55	15.453846
5z9e	3.48	13.219258
5kyk	5.8	14.265864
5ye7	5.46	9.458277
5vfm	3.82	0.09121007
5q0z	5.85	11.041124
5c1x	5.75	14.301786
2mwy	6.82	16.40498
5naw	7.3	17.6916
5evd	5.0	0.91831255
6mjf	5.16	6.4076796
5vo2	6.81	6.214402
6hti	7.01	8.122888
5ux4	7.05	9.199663
5gu4	5.47	11.6684265
6b3e	6.99	13.518232
5g1c	6.85	17.32155
5v35	6.96	5.8169775
5lkr	5.48	7.4313803
5kpl	6.29	3.3630078
6cd9	4.42	5.356512
6c5t	6.97	12.415522
6bl1	6.96	7.224454
5oul	3.3	8.050375
6bgu	6.28	20.507408
2n27	6.55	0.7393825
5om9	4.25	3.5709414
5yc3	4.85	9.930937
5j5x	11.02	19.292803
6gfz	5.51	5.0391417
6dil	8.12	16.905457
5orr	3.77	6.071713
5vt4	4.35	0.024063483
6csq	6.39	4.651143
6bfn	8.03	10.840113
6euw	7.77	9.298761
5ka3	4.59	4.99102
5m5q	7.05	11.847431
5gsw	5.94	12.348359
5w4s	4.03	11.082508
6e8m	6.28	14.984586
5bqg	4.76	5.262763
5ji6	7.96	8.515203
5jsm	6.59	24.005634
5l98	3.31	7.634012
5im3	5.82	3.068852
5t4f	8.0	6.0352116
5wtt	6.6	2.613917
6euv	8.62	5.28454
5aaa	9.42	15.904219
6gih	4.36	7.8729806
5gs9	5.26	9.295249
5j6a	7.77	7.946189
5du4	5.25	5.051363
6mvu	2.89	4.67886
5kr1	9.49	15.171097
6gl8	8.61	6.639571
3egk	4.66	18.400932
5q0v	7.69	10.558649
5y5n	5.76	20.957132
6fmk	4.67	7.8181973
5uwk	8.64	16.337772
5duw	3.29	-1.5476403
5h1t	3.8	6.751523
4j5d	5.96	11.176365
5lc0	6.7	25.970778
5ia5	7.6	8.809284
5myl	5.0	17.14587
5wg7	4.7	16.306204
6f1j	4.62	0.5149226
6g9j	8.39	25.782217
5yp5	4.6	11.304933
5k5n	8.05	8.877376
5a0a	7.7	19.85634
5hpm	7.13	5.143619
2n0w	6.15	9.431813
5tpg	7.85	3.946794
5dxt	9.7	12.822943
5msb	7.46	8.506481
5eb2	1.11	1.2879137
5eq1	4.68	5.5731497
5enf	3.57	6.309373
5j9f	7.23	4.124318
5ef8	8.85	19.778177
4zyq	8.01	16.848627
6dvo	7.22	7.2684307
5y80	8.79	8.132635
5zo8	8.2	15.964566
5eg4	7.68	16.590555
5itd	6.58	10.705089
4yec	7.6	12.016399
5ehe	8.32	8.950326
5ew9	11.0	9.531197
5ivn	8.85	39.3249
5ork	3.63	7.298048
6baw	5.38	16.131027
6cco	7.29	7.0164495
5llm	5.35	16.356342
6mj7	2.82	8.191634
5ia4	7.28	12.479284
4zsl	5.0	3.6609826
6bsk	6.92	8.757192
5flo	3.15	7.8558817
5ul1	6.64	11.459881
5tex	6.4	8.037808
5km3	4.6	4.2902584
5fe6	2.16	5.7871704
5k0f	6.07	20.897938
5orz	3.36	1.2405891
6gzd	8.01	7.9409575
5ia3	7.34	16.126774
5v8h	4.11	16.253597
5pzm	5.96	16.66476
5hz6	7.8	10.87295
6bnk	6.99	2.7943416
6b41	8.48	9.033638
5lmk	7.43	10.840698
5dqf	3.6	3.944808
5h9q	4.42	-2.0064368
5fao	7.96	9.262043
5t54	9.06	6.710289
5ufo	7.43	5.5262537
5kdf	3.27	2.1368437
5hls	7.41	2.206531
5ur1	8.97	11.3329
5vrp	8.89	7.3551254
5jgd	7.96	10.74017
5l01	7.48	-5.5134664
6fby	5.03	-6.0137396
5kzq	8.28	2.0768766
5nkb	9.12	10.842939
5vjn	5.06	1.5085707
5yco	4.59	1.1675174
5u2f	6.71	1.7571706
5w5s	7.77	6.5109305
4z7o	5.04	8.206483
6eab	6.37	2.4179447
5o91	6.46	2.0685592
5web	8.0	8.716841
4zcs	4.33	11.112354
5i0b	5.06	4.358904
5i2z	7.14	14.480344
6c28	4.17	6.9075317
5nxi	6.66	11.3259735
5tb6	5.82	3.3592386
5yc1	4.34	10.58955
5u5k	4.02	7.685173
6f9u	5.13	6.3402357
6ce2	6.3	10.609437
6cbh	6.29	9.053568
5j18	9.15	14.771988
5dx3	7.41	-2.3598514
6ma4	7.35	25.99501
5i25	3.49	3.8167593
5cs6	3.2	6.1903143
6hqy	6.44	14.100925
5ho7	4.77	11.74092
5h9r	6.08	-2.6928072
5ntt	5.75	8.516209
5y6k	6.07	-5.198168
5q0i	4.25	6.430931
5a5d	8.0	11.185875
5dtk	4.3	6.6606946
6gxw	3.36	6.982181
5d3s	5.89	4.9022784
6b1e	7.47	0.76990235
6fh6	3.0	9.737799
6c7e	8.55	9.160966
5fqr	7.59	6.242511
6f6r	8.25	19.32129
5elv	6.8	1.97433
5he7	8.3	3.6094527
5wg4	7.0	11.490318
5his	4.71	6.2976522
5zmq	4.74	18.897259
5i83	5.39	11.1842575
6hx5	5.66	3.5931473
4z0u	5.7	5.9652424
5oq6	7.56	14.578947
4pl6	3.1	3.2661593
6afg	4.86	1.1497529
5dtm	4.3	12.144403
4qms	5.13	3.149302
5lax	5.4	-1.7517555
6f34	4.94	9.760496
5m25	8.19	10.546012
5zc5	7.06	24.471323
5tco	8.19	18.91094
6axq	4.0	2.2509866
5jq7	4.8	10.043884
5mnr	5.46	16.18783
5nho	9.52	13.508004
5svx	6.19	6.1092677
5ts0	7.8	9.153956
4r6e	7.78	17.712704
5twl	7.98	7.436816
6dgt	7.38	15.542463
6bh0	6.66	8.649078
5u5h	5.89	12.4198265
5a3n	7.72	1.9978652
5a1f	4.61	7.1540747
5w0f	7.8	0.0813812
5dtw	5.46	41.582222
5qa9	3.64	4.849822
6axl	7.11	-0.045296967
6mv3	3.33	13.582626
5vp9	8.99	12.135162
5ix1	6.31	7.2221737
5n4t	5.97	4.6994534
5wzv	6.68	15.3823185
4zy1	8.14	5.376277
6afi	6.2	3.6999304
6ckc	8.22	9.581312
5h6v	6.68	15.52841
6h33	9.22	10.404804
5ewj	6.89	25.235378
5ku3	4.89	6.2177653
5kab	4.68	14.6372385
5hyq	6.82	9.027124
6bh3	4.92	5.260773
5f5z	7.07	3.5294359
5xij	7.3	9.732513
6g22	7.56	7.7906485
6ej3	5.93	8.125946
4zam	7.96	15.993627
5zaj	7.38	14.695489
5i1q	7.92	7.1479225
5jpt	4.6	12.576399
4yx4	5.97	9.261399
5dp5	4.73	15.81618
5jt2	7.47	27.042881
6dh6	9.93	19.814074
6gbx	7.7	4.906111
5glu	4.02	-1.0296925
5lsh	3.39	1.8838048
5yto	4.48	21.4692
6f2n	6.7	6.8544397
5owf	5.8	6.51673
5mkr	4.77	9.640071
6es0	5.65	10.295477
5kbq	7.0	11.24303
6g0q	4.61	0.7222233
5yvt	3.96	2.5834332
6br3	8.72	12.1283245
5x4m	2.92	0.8627114
5ef7	9.0	6.302823
6asz	4.72	0.5960517
5mql	5.85	2.9010644
5wic	4.64	9.903442
6fgq	7.85	16.451725
6f05	4.47	7.4647408
5jlz	5.82	-2.527747
5dg6	5.07	4.054536
5a3t	8.4	7.1690073
5uov	10.6	21.991962
5lny	7.38	5.8036113
5gtr	7.17	-3.7714198
6h7l	8.97	12.838754
5g3m	5.66	4.920042
6ee2	6.71	7.070653
5cgv	6.47	2.6466355
5jnl	6.57	4.2342434
5gty	7.72	21.365917
6fni	8.22	17.226345
5wa8	6.23	10.078797
5os2	2.74	4.7902355
6chh	5.57	16.715195
6h38	8.11	14.07038
5w5j	5.82	9.582085
5d1n	5.57	0.84881115
5z95	6.55	8.069397
5ads	5.67	9.013364
5dp9	6.08	30.255812
6e4w	6.7	4.7769704
5t8q	4.16	3.299354
5m9w	2.24	11.040908
6dj2	8.12	18.18726
5wzr	7.29	-4.018796
5vcz	6.35	17.089935
5g3n	7.92	15.944379
6g4z	9.77	7.3722563
5vd1	6.0	11.188345
5wzw	5.91	25.883442
6an1	5.35	12.576187
5qb0	3.8	3.8997788
6dcy	5.46	5.62852
6fnf	7.89	16.597013
5x27	9.4	7.535559
6g47	2.18	-3.8359919
6aud	6.22	7.081969
5yea	8.3	7.10097
5ygf	6.21	1.5943508
5etm	5.41	6.4254465
6g85	5.21	6.8180094
5a3w	5.82	7.198535
5nkn	9.92	12.246853
5d45	6.92	4.0248737
5z7j	6.6	4.4721537
5fyq	5.89	17.55518
6q73	6.9	9.647295
6g33	8.15	6.252175
5f20	7.52	15.480411
5vnd	6.49	13.754652
5hvt	7.26	8.779544
5kzi	10.0	9.26852
5w73	6.3	11.188571
5toz	9.46	6.953163
5nya	6.38	8.282692
5hmy	6.3	20.075342
5lub	6.15	2.504335
5k32	8.8	7.900062
5o4s	5.47	5.0174704
4y5i	3.52	-8.493785
5fat	6.96	20.15966
5tfx	7.22	18.146385
5hmk	7.4	11.924418
6gjy	3.0	13.740187
5hln	11.52	11.36751
5fso	6.09	4.5427065
5e2k	8.03	8.654694
6afj	6.28	10.7083645
6gnm	4.26	5.4559803
5y8c	6.8	13.65365
5aqt	3.51	8.648106
5icy	5.06	11.642803
5w0e	9.03	5.035883
5u2e	6.56	2.2127306
5db1	7.66	7.2112927
6b67	5.05	-1.3846827
5ufi	8.4	9.819678
6fu4	6.19	12.251376
5e3g	4.3	5.1706066
6hrq	7.09	12.695368
4ui6	7.06	17.977419
6css	7.6	9.034594
5tt3	6.71	14.60692
5nin	7.12	14.709827
5ov9	5.66	5.009781
5tol	7.48	6.6292944
5nwk	6.57	2.2114177
5oh4	4.55	1.9726372
5t19	4.49	7.7829413
4v0i	6.33	7.9396434
5edd	5.24	5.6230917
5llp	9.24	9.752432
6biv	6.52	-3.1893797
5ows	8.0	35.339054
5j31	6.51	6.1675835
5f04	4.0	32.68138
5ug9	8.1	14.276646
6b7b	2.89	8.327875
4ux9	5.1	5.183586
5gsa	7.09	31.614437
5ut6	4.24	8.840733
5ogk	5.11	11.140586
5dhq	5.7	8.080892
6cyc	7.85	13.339985
6bu0	5.96	10.1839695
6cmj	8.3	11.206495
5ivj	7.34	10.408522
5f4p	7.33	15.680429
6g34	8.24	9.470273
5ttg	7.34	5.330209
5edu	8.66	8.203594
5i13	5.08	8.426683
5o07	7.47	6.492538
5f1l	7.68	5.607503
5wlv	8.52	7.376005
6fel	6.4	4.51225
6er3	3.24	-2.8681087
4y4g	2.0	5.2066336
5jzs	3.27	7.9524374
5k13	8.74	15.6375885
5ytu	4.92	9.331816
5dw2	5.84	3.9022639
5mk3	4.05	4.955661
5tur	6.05	9.973646
5vqe	1.49	2.5624175
5f02	7.44	9.560067
5tzz	7.85	13.526833
5qaa	3.91	3.0455735
5cu4	6.49	10.756962
6eiz	6.22	4.627926
4zfi	6.3	5.842636
5uch	6.01	10.845448
5aqk	3.65	10.216326
6mim	5.7	-0.26123905
5nw7	5.77	6.9407988
6e4a	7.36	4.371498
5u6j	7.64	17.252449
5w44	6.44	12.961914
5nqe	6.15	19.974792
4yk6	5.7	5.737798
4muf	6.34	13.548859
6h7n	8.46	9.31265
6ge7	6.06	8.359073
4yhz	7.96	4.147301
6b8u	9.7	15.244756
6bhe	4.62	-7.1833363
5bqi	9.05	9.322798
6fi1	2.15	10.340349
5llg	11.13	21.316818
5a9u	10.1	8.722174
6dh0	10.59	19.768042
5jap	6.64	13.232884
5h5q	5.74	15.954012
4und	8.96	23.964062
6bvb	6.71	3.1279185
5ke0	9.7	11.720625
5hn0	3.7	7.5865374
5vb7	6.72	14.295612
4wcf	4.28	6.3146367
4y3y	2.35	8.723643
5jhk	4.64	3.7181265
6g4y	8.82	8.757154
5uiu	9.7	3.3513389
6gnr	5.44	3.820151
6fod	8.15	3.8222327
5y1u	5.12	4.067107
5i0l	7.74	17.3158
6e2m	5.66	13.1645775
5qik	7.66	9.708353
6h8s	4.42	6.986793
5sxm	8.54	1.2469825
5nme	7.09	-0.5985534
5w5o	8.1	7.9905534
6ezg	7.69	11.332927
6bbv	6.1	11.721758
6g35	7.76	6.6723404
5hd0	8.4	9.200162
6b2c	7.03	4.192523
6d1m	8.2	11.078648
5ksx	5.43	12.4573765
5m4i	7.89	12.906333
5fnq	3.0	7.1646614
6hke	7.68	20.666895
5f61	7.46	5.936618
4u68	4.31	2.4490905
6er4	2.77	2.0909328
5y0x	5.11	11.407122
5eud	6.82	6.648493
6cwh	7.54	0.87803745
5usf	9.16	25.113295
5j5t	6.96	11.47123
5jq5	5.63	6.238457
4z0f	5.77	8.071224
5yft	5.0	17.952652
5z89	6.71	5.493146
6g91	5.49	3.546302
6hu2	5.9	8.616439
5ou3	6.21	17.566814
5jq8	5.7	6.465146
5ya5	6.72	20.622608
5izj	11.52	18.814295
5he1	6.55	9.239345
5ldp	4.17	12.429344
5wxp	3.35	10.487867
5ih6	5.6	8.88574
5mnc	1.31	11.103379
5fsy	5.89	26.722237
6c7b	5.82	23.676172
5i88	6.6	2.353076
5ofx	3.96	7.8689785
5ey8	6.31	31.126484
6ax1	9.42	6.324514
5j9z	7.8	8.071901
5fsx	2.72	21.051292
6g6z	6.66	5.666705
6ej2	7.8	4.446911
5w1e	5.24	4.833186
5ewa	4.82	4.089175
5ot9	4.07	10.225992
5uy8	8.3	7.035903
5nps	5.89	1.3546369
5dtq	3.86	17.89088
5uzj	6.78	18.358456
6b7h	9.03	5.809742
5drc	5.98	13.058264
6b5a	7.94	15.333667
5m44	7.4	4.3627014
6hlz	7.33	15.52232
5myo	10.53	6.64505
5n93	8.66	17.910027
4zt2	8.0	11.262766
5mrm	5.03	7.15617
5eb3	1.45	6.8297377
5iql	4.56	5.3497934
6frf	7.4	1.6250691
5vsb	5.12	30.910597
5i58	6.92	18.81335
5aab	9.06	14.222027
5g2n	7.03	16.796894
5hz5	7.07	10.817556
6gon	5.67	8.681435
5laq	9.2	17.167906
4k1e	8.44	8.16705
5y6d	7.26	5.9080014
5l8y	6.4	12.550819
5jjr	7.8	17.286282
5mwh	5.74	5.9556017
5nk7	6.33	13.131257
5c7n	6.57	7.8646
5lj1	4.5	1.7281777
5o4y	8.15	17.460411
6b7f	3.87	5.5268745
6glb	6.89	7.3007355
2n14	5.33	8.402018
5vlk	5.26	7.4124956
5y5t	6.68	8.414474
5zk3	8.74	6.199834
5dnu	4.11	27.02467
6db4	7.31	4.9382973
5ufp	7.37	9.315764
5thi	3.61	4.669261
5y8w	6.64	4.283798
5lmb	7.8	9.359627
5a6a	7.22	7.835159
5yij	3.42	25.843966
5xyz	8.1	9.919683
5igl	7.37	8.171024
5tp0	5.44	17.10683
5dex	7.65	19.559294
5vee	6.11	10.6568365
5etf	3.79	2.4270606
6f8g	4.18	0.50269747
6g2a	3.79	15.929111
5nq5	5.0	7.409579
5w14	7.34	16.073719
6fug	4.3	8.555052
5usq	7.0	11.932109
4ui4	7.35	29.959602
5vwk	5.48	13.82089
6dqa	6.44	11.8082075
5l4e	4.61	11.062866
5doh	7.49	9.90843
5tzy	8.7	10.702066
6e4f	9.07	16.138317
5j74	8.72	6.4565372
6acb	9.41	15.878529
5kks	8.7	18.024324
5t2b	8.3	10.347167
5etn	5.37	12.835583
5td2	8.66	12.04379
5yqn	4.03	13.499903
5one	7.28	7.5804863
5eqq	8.17	20.600216
5kap	4.23	4.8932805
5b25	10.24	6.846767
5n69	6.54	11.033216
5umx	5.96	20.744389
5kj0	6.89	3.8338914
5o4f	6.68	8.693338
6cjw	5.74	9.04616
5n8j	5.54	1.8571067
6dcz	7.17	6.0304356
6evr	8.06	9.2146015
4xwk	4.63	7.4443483
5wfz	8.0	9.322425
5nzo	2.24	9.503759
5fl0	6.46	8.417041
6ep4	5.35	3.31378
5huw	6.23	6.642129
6dif	10.72	11.82083
5f94	8.47	8.799524
5u0f	5.47	2.6179488
5unp	10.02	12.27212
5d29	7.01	10.628834
5nka	5.46	13.39789
5gnk	8.28	21.392824
6dh3	11.3	20.809809
5mih	4.19	2.3267107
5u6d	8.59	11.266535
5hu1	8.66	14.379425
5ftg	6.15	7.940283
5twh	6.55	3.114337
5uir	7.14	9.260245
5vm0	8.8	13.250747
5fsl	4.62	12.879894
6g1v	7.23	11.567585
5bnm	4.82	13.873497
5el9	7.64	9.703934
6bmx	4.72	22.1926
5nee	10.7	12.072037
5i9y	8.55	16.545074
5l2s	7.08	8.152949
5th7	5.16	10.886057
6emu	5.03	14.064232
4ysi	5.7	7.5398073
4uff	7.96	29.205189
6g46	3.73	9.104414
5qim	11.22	16.557072
5kq5	8.05	11.735231
6ds0	8.66	11.349872
6bm5	5.84	25.132515
5fqt	6.8	3.864078
5n0d	8.48	5.090722
5adt	5.65	13.269723
4zx8	7.1	12.416
5kz0	7.66	20.799358
6g1w	8.14	36.85461
5cj6	8.69	7.4699516
6f8t	5.15	9.3214035
5xpn	6.99	2.5040877
5sy2	4.96	9.447969
6g92	4.12	6.9462547
5yjf	5.74	13.117187
5he2	6.89	-1.3882775
5mk9	4.42	3.2875338
5emb	5.2	4.530844
5xo7	6.36	10.449809
6ela	7.59	26.339909
5xag	5.46	18.271051
5ant	6.36	13.683413
5d7x	4.82	3.224403
4x2i	6.46	4.92433
4zcw	7.37	7.402195
5dry	7.7	22.845665
5nz2	5.03	7.7433515
5jzb	3.39	6.229176
5qa5	3.52	4.0985794
6dkg	8.59	10.704369
5wbf	3.81	3.802348
5kkr	6.92	12.034065
5xyx	4.84	7.4430113
5nk3	7.42	14.283452
4uuh	7.77	13.508927
6f55	4.16	5.1201706
5wlo	10.82	14.288556
5u0g	4.58	1.1198728
5a6k	5.95	1.6029974
5enj	2.3	3.9153705
5f3g	6.9	14.232597
5tkk	8.28	32.818253
5vqz	6.39	16.808266
5eek	9.1	12.948523
5ktu	6.21	2.6174176
5qar	3.77	6.641343
5acb	6.8	11.014209
5ofu	4.2	17.393852
5jyo	8.52	21.646225
6cck	7.43	6.008138
5gvm	6.73	5.7667484
5km2	4.41	6.089629
6eqm	7.96	10.777029
5o3q	5.68	14.208439
5hda	5.13	3.6249938
5wgp	5.62	1.7456113
5j27	6.74	19.52855
5mte	6.78	3.9708204
5o9p	5.09	6.4750347
5n34	4.63	11.483587
5a3q	8.6	11.167818
5d0r	6.37	13.017661
6bhv	5.23	14.6655655
5ta4	7.62	9.808787
5tl9	9.0	6.7093725
5yia	5.52	2.9501822
5nvx	7.05	2.6101868
5n7v	8.77	10.765934
5epn	8.66	20.80273
5xof	4.01	0.0653857
5if6	7.23	18.175869
6gjr	3.74	16.611273
5l96	3.3	7.7122173
5tpx	6.55	11.520405
6fil	5.85	8.668625
5dht	6.0	9.092221
5evb	5.0	6.5105963
5t36	7.37	4.453727
5d25	6.3	3.774003
6b96	7.84	17.279285
5tbe	8.97	15.974222
5q1i	6.24	12.130459
5mod	3.52	8.721597
6bh8	5.12	17.837702
5a4q	5.54	6.570372
5ni8	7.7	22.739492
6azl	4.93	10.883973
6czv	6.64	6.875862
5b5o	5.72	19.872835
6e83	4.54	6.090738
5myk	9.0	11.618662
5o5f	4.3	9.302284
5epk	5.74	15.1100445
5wp5	5.34	12.18087
5jy0	5.55	3.1736152
6fu5	7.5	10.817601
5q0p	7.41	9.942841
5z99	6.88	1.095725
6cn5	7.7	9.171625
6g93	7.96	7.3233385
5w8i	6.82	8.148103
5sxk	4.7	4.543833
5yjy	6.94	10.129536
5u4c	6.0	2.692321
6ey7	4.3	2.095941
5uig	7.95	11.761269
6aak	9.15	6.4655666
6h7k	9.31	9.771788
5jss	6.45	9.845547
6g3o	9.24	10.959806
5c87	3.7	7.088716
4qmy	8.4	6.3812456
5tg5	4.01	7.9146323
5h21	5.19	5.6318836
5kx8	7.42	6.8541427
5u0y	6.08	9.502389
6evq	2.0	9.867889
5eue	6.77	9.26151
5u7i	7.18	16.606564
6eil	5.55	13.54917
5hm0	6.36	4.5741625
5vcx	5.55	4.1259685
6g1u	5.61	5.8997173
5l17	9.3	2.4735823
6bw2	7.68	13.139019
5qax	3.8	3.1062965
2n9x	6.4	-12.78386
5eob	9.62	19.525295
5moo	1.31	7.7368646
4zx3	7.19	0.64940464
5uuu	7.74	11.090036
5v8j	5.57	14.142528
6ayn	5.04	11.787086
5hjb	5.68	3.1505632
5ti6	4.68	12.01277
5hvy	7.76	13.726799
5uwj	5.7	-5.9367
5hg7	8.4	9.814989
5f37	5.77	12.119707
5zz2	8.85	15.727825
5aa9	8.19	8.756054
5mwg	5.77	4.7963915
5orx	3.51	7.579808
5ty1	5.21	-0.0059705973
6cz4	7.12	17.78386
5sz6	7.0	9.55945
5kjk	7.92	11.748854
5tbm	7.31	11.068838
5izu	7.27	3.3118322
6g8m	5.38	11.444797
6bbx	6.67	2.3761678
6bfa	9.0	7.5713577
5ipc	4.89	11.100246
5fbo	9.51	13.805574
5jmx	5.09	6.388173
6b5o	8.33	1.1896951
5cu2	4.24	6.5570774
5g46	2.6	13.93285
6fi5	5.52	0.9618468
6cwi	7.54	2.4852023
5fp0	7.77	13.38512
5x26	8.3	6.9639187
5h5r	6.21	2.928525
5tku	9.8	41.432884
6equ	6.38	9.956621
6do4	7.68	-1.225518
5mes	6.47	16.470829
5nr8	6.76	11.058688
5xpl	7.7	4.9249554
4r06	6.29	6.2861786
5t8p	5.89	4.164822
6f3g	7.16	6.60096
5ne3	7.84	13.107395
5uiq	4.26	7.7474995
5yy4	6.43	-1.834295
6czi	6.25	7.7868533
5jur	8.52	8.219603
5wii	4.49	9.060819
5hi7	7.85	8.951799
5vc3	7.11	11.771685
6h7y	9.46	32.11822
6cf6	5.24	2.9247801
5sz5	7.7	10.516564
6dzq	7.37	5.296985
5v1b	7.47	9.45304
5ewz	6.34	-8.283869
5twx	7.52	5.5842257
5w3i	5.8	7.079551
6exs	3.44	22.285484
4py2	6.57	10.316447
5t1m	5.82	8.49554
5g57	8.4	21.474236
5anw	8.52	24.012402
6eed	6.09	12.979553
5vwi	4.84	7.1256003
5xs2	8.3	5.762515
5wle	5.72	2.866454
5e28	7.91	6.7876134
5ncy	9.4	11.137684
5wip	4.71	14.425236
5h1v	4.0	7.09713
5tq5	7.23	12.183208
6bir	7.52	-5.272769
4yh4	4.59	3.5828085
6di0	5.22	7.3084383
5tqs	5.86	6.014143
5jfp	9.32	13.091655
5v40	5.8	42.32021
5iyy	4.77	-0.15214753
5i9i	7.3	18.57951
6c0n	8.37	13.918809
5y97	3.6	4.782081
5lli	7.05	3.403297
6eqx	10.47	8.461798
5m4u	4.89	12.769284
5jv2	4.0	17.216885
5g5v	6.7	13.408251
5hu9	7.62	18.365326
5kva	5.14	33.668144
5zzw	5.51	4.068949
5m7t	5.41	1.6678278
6ffn	8.22	4.7949023
5e8z	5.91	22.161747
5usy	7.51	8.360524
5vb5	6.46	6.593933
5a0b	8.3	6.509553
5lwe	9.96	21.479168
6aam	8.32	3.6710496
5fpi	4.14	19.434837
6m8y	6.38	41.876595
6dqb	6.49	10.9553995
5u9i	7.31	8.339489
5j0d	6.87	3.2561054
5l8t	3.55	5.4928703
5adq	5.7	16.827234
5cst	6.96	12.992016
5nx2	8.49	-3.2897878
5x4p	5.03	-1.9239683
5neb	7.77	3.4867334
5v0n	7.17	18.87571
5u14	5.34	12.870735
6ced	5.82	3.32558
5kat	4.1	4.844547
5t6f	5.8	10.929352
5ygd	7.27	-2.3254092
5t2y	5.66	16.003376
5y62	1.74	4.363475
5he0	6.82	0.95811343
5j75	6.82	15.521975
5uvc	8.21	8.05194
6b5m	12.0	-6.1954093
6b5q	8.24	-0.5810231
5y2f	5.15	12.545845
5lyy	4.85	4.014696
6cqz	9.64	7.267076
5aan	4.15	16.081614
5a09	8.46	11.396526
4lqg	8.89	13.221516
5wej	4.82	5.4919176
5tqe	6.72	39.7002
5v3y	6.72	18.59874
5a3s	8.68	12.19047
5yba	4.77	5.9387226
5q17	5.25	16.019012
5sz3	8.6	6.346592
5orh	4.39	21.152164
5t8j	9.0	8.545489
5qil	11.52	18.056938
5x74	8.64	26.237825
5oqu	3.61	7.4927626
5vse	5.97	3.9285686
5ivy	6.44	8.009075
6gi6	6.71	9.290678
4m7x	4.8	15.250191
5f3i	7.1	15.593987
5o22	8.0	4.2807093
5uac	8.3	7.532165
5lsx	5.92	21.094704
5xhz	6.49	5.703265
6c4g	8.3	19.351837
5lgn	5.54	5.0674753
6at0	4.04	0.19525385
5llc	9.52	8.674552
6e9l	6.04	17.99126
5zz4	9.17	21.671993
[truncated: 2,359 more rows]
