# Supplementary material for: An electron-density point-cloud framework for robust protein-ligand interaction prediction
Source: Nat Commun. 2026 Jun 11;17:7424. doi: 10.1038/s41467-026-74196-5 (PMC13408660; doi:10.1038/s41467-026-74196-5)
Supplement: Supplementary file 5 — Source Data [file 41467_2026_74196_MOESM5_ESM.zip › Source Data_rev/figure4/g/distortion_with_csv/intra_ligand_rewire_0.70/test2013.csv]

key	true	pred
1ps3	2.28	3.9486525
3d4z	4.89	3.762279
3ejr	8.57	2.9057922
3l7b	2.4	13.123771
3g2n	4.09	11.882189
3ebp	5.91	24.840935
2w66	4.05	1.4222515
2wca	5.6	-3.3591433
2vvn	7.3	5.721287
1gpk	5.37	15.982649
1h23	8.35	12.8516655
1e66	9.89	9.091185
3gnw	9.1	11.253557
3f3a	4.19	15.362095
3f3c	6.02	8.1314125
3f3e	7.7	13.444267
2wbg	4.45	3.0874326
2j78	6.42	6.3180656
2cet	8.02	4.8263917
3udh	2.85	3.0851755
4djv	6.72	5.089677
4gid	10.77	55.75065
1r5y	6.46	15.5615225
3ge7	8.7	22.878836
3e93	8.85	22.010834
1q8t	4.76	2.7542565
1q8u	5.96	4.7732596
3ag9	8.05	18.250614
2v00	3.66	17.560669
3pww	7.32	21.116459
3uri	9.0	31.330715
2hb1	3.8	6.7828465
2qbr	6.33	9.761466
2qbp	8.4	10.131061
3fcq	2.77	6.667008
4tmn	10.17	10.976675
3pxf	4.43	4.6436124
2xnb	6.83	12.832214
2fvd	8.52	13.608507
3ivg	4.3	32.84146
3coy	6.02	8.045797
3mss	4.66	7.819725
3k5v	6.3	17.820332
2v7a	8.3	11.043066
2brb	4.86	14.53267
3jvs	6.54	15.034403
1nvq	8.25	11.160513
3acw	4.76	8.589439
2zcr	6.87	4.5982842
2zcq	8.82	6.6977153
1bcu	3.28	31.232162
1oyt	7.24	9.669953
3utu	10.92	18.001814
3u9q	4.38	5.7192106
2yfe	6.63	11.672731
2p4y	9.0	10.385481
3uo4	6.52	16.973818
2wtv	8.74	12.2759695
3myg	10.7	8.061513
3kgp	2.57	4.879247
1o5b	5.77	24.004387
1sqa	9.21	30.124992
3kwa	4.08	15.8162155
2weg	6.5	19.04363
3dd0	9.0	17.01933
2xdl	3.1	16.293472
1yc1	6.17	17.69743
2yki	9.46	26.021824
1p1q	4.89	15.0920105
3g2z	2.36	4.194543
4de2	4.12	16.339527
4de1	5.96	25.362434
1vso	4.72	8.851381
3gbb	6.9	3.287931
3fv1	9.3	7.413505
2y5h	5.79	29.566242
2xbv	8.43	39.136883
1mq6	11.15	16.500164
1uto	2.27	11.703041
3gy4	5.1	18.626747
1o3f	7.96	14.00727
2yge	5.06	4.240897
2iwx	6.68	12.02235
2vw5	8.52	4.565141
2ymd	3.16	12.035351
2xys	7.42	15.363316
2x00	11.33	9.159027
3ozt	4.13	6.469753
3oe5	6.88	14.535808
3nw9	9.0	22.988543
3n7a	3.7	4.097533
3n86	5.64	17.632755
2xb8	7.59	10.407617
3ao4	2.07	10.4300165
3zsx	3.28	5.7321606
3zso	5.12	10.133837
3ueu	5.24	6.7245235
3uex	6.92	8.958805
3lka	2.82	21.365608
3ehy	5.85	9.868216
3dxg	2.4	3.5784442
1w4o	5.22	3.1337523
1u1b	7.8	7.789813
1a30	4.3	7.6787605
1z95	7.12	11.633503
3b68	8.4	14.636569
3g0w	9.52	8.102818
