# Supplementary material for: An electron-density point-cloud framework for robust protein-ligand interaction prediction
Source: Nat Commun. 2026 Jun 11;17:7424. doi: 10.1038/s41467-026-74196-5 (PMC13408660; doi:10.1038/s41467-026-74196-5)
Supplement: Supplementary file 5 — Source Data [file 41467_2026_74196_MOESM5_ESM.zip › Source Data_rev/figure4/g/distortion_with_csv/intra_ligand_rewire_0.70/test2016.csv]

key	true	pred
4llx	2.89	5.1503096
5c28	5.66	6.722312
3uuo	7.96	9.256992
3ui7	9.0	15.091639
5c2h	11.09	15.0658045
2v00	3.66	16.071144
3wz8	5.82	34.5387
3pww	7.32	19.281567
3prs	7.82	25.374416
3uri	9.0	24.670124
4m0z	5.19	12.475241
4m0y	6.46	-0.44703007
3qgy	7.8	11.147409
4qd6	8.64	18.939716
4rfm	10.05	17.090427
4cr9	4.1	30.270206
4cra	7.22	41.178017
4x6p	8.3	20.962397
4crc	8.72	43.40278
4ty7	9.52	27.040897
5aba	2.98	5.409478
5a7b	3.57	24.517473
4agn	3.97	19.747025
4agp	4.69	20.139717
4agq	5.01	19.83194
3bgz	6.26	9.016426
3jya	6.89	4.316883
2c3i	7.6	8.110582
4k18	8.96	15.258657
5dwr	11.22	21.440016
3mss	4.66	9.01049
3k5v	6.3	19.84424
3pyy	6.86	4.6065736
2v7a	8.3	11.741764
4twp	10.0	6.990823
3wtj	6.53	2.0123653
3zdg	7.1	3.7721553
3u8k	8.66	11.559565
4qac	9.4	1.2081205
3u8n	10.17	2.0227137
1a30	4.3	10.703123
2qnq	6.11	14.918444
1g2k	7.96	11.500893
1eby	9.7	29.008274
3o9i	11.82	34.021687
4lzs	4.8	3.3037536
3u5j	5.61	3.643652
4wiv	6.26	10.374703
4ogj	6.79	10.082779
3p5o	7.3	2.0120206
1ps3	2.28	2.5520618
3dx1	3.58	-0.13164207
3d4z	4.89	3.3242283
3dx2	6.82	1.6486719
3ejr	8.57	4.342973
3l7b	2.4	10.267797
4eky	3.52	18.658289
3g2n	4.09	13.961698
3syr	5.1	20.604057
3ebp	5.91	21.476234
2w66	4.05	1.6680509
2w4x	4.85	-2.4347003
2wca	5.6	1.2287164
2xj7	6.66	2.4934177
2vvn	7.3	1.9245422
3aru	3.22	6.9045677
3arv	5.64	11.2222
3ary	6.0	5.299352
3arq	6.4	7.11447
3arp	7.15	3.0666094
4ih5	4.11	9.578297
4ih7	5.24	5.8695993
3cj4	6.51	1.4167614
4eo8	8.15	7.09542
3gnw	9.1	10.434689
1gpk	5.37	15.890133
1gpn	6.48	11.417887
1h23	8.35	13.893322
1h22	9.1	6.7467213
1e66	9.89	5.9431477
3f3a	4.19	9.150612
3f3c	6.02	6.059513
4mme	6.5	12.050018
3f3d	7.16	9.947162
3f3e	7.7	10.488382
2wbg	4.45	4.026603
2cbv	5.48	1.6421863
2j78	6.42	4.767352
2j7h	7.19	3.5882907
2cet	8.02	4.6975875
3udh	2.85	-1.0075603
3rsx	4.41	6.0486374
4djv	6.72	3.5438337
2vkm	8.74	48.763756
4gid	10.77	58.814606
4jfs	5.27	0.44438887
4j28	5.7	2.3233109
2wvt	6.12	3.907539
2xii	7.2	-2.989941
4pcs	7.85	1.8337178
3rr4	4.55	20.380968
1s38	5.15	13.187321
1r5y	6.46	19.842312
3gc5	7.26	31.261368
3ge7	8.7	25.371857
4dli	5.62	12.732828
2zb1	6.32	21.645308
4f9w	6.94	14.178359
3e92	8.0	16.12347
3e93	8.85	18.308628
4owm	2.96	4.477132
3twp	3.92	9.296268
3r88	4.82	4.3230305
4gkm	5.17	17.650537
3qqs	5.82	12.258289
3gv9	2.12	5.238966
3gr2	2.52	3.1041446
4kz6	3.1	6.553409
4jxs	4.74	17.526003
2r9w	5.1	20.46009
2hb1	3.8	9.61438
1bzc	4.92	17.54972
2qbr	6.33	15.603749
2qbq	7.44	9.310289
2qbp	8.4	15.551977
1q8t	4.76	5.681655
1ydr	5.52	11.178881
1q8u	5.96	6.376972
1ydt	7.32	21.399542
3ag9	8.05	18.416937
3fcq	2.77	7.541844
1z9g	5.64	5.096824
1qf1	7.32	12.838128
5tmn	8.04	6.6397605
4tmn	10.17	14.424505
4ddk	2.29	3.7988455
4ddh	3.32	8.679478
3ivg	4.3	29.363232
3coz	5.57	13.06773
3coy	6.02	12.518363
3pxf	4.43	3.8923225
4eor	6.3	12.934574
2xnb	6.83	13.387949
1pxn	7.15	15.568343
2fvd	8.52	10.591457
4k77	6.63	4.4139776
4e5w	7.66	1.7866237
4ivb	8.72	9.916983
4ivd	9.52	10.8139
4ivc	10.0	10.260725
4f09	6.7	8.313691
4gfm	7.22	12.247461
4hge	7.92	10.425867
4e6q	8.36	11.196656
4jia	9.22	9.727695
2brb	4.86	11.590303
2br1	5.14	16.42106
3jvr	5.72	26.928509
3jvs	6.54	16.347242
1nvq	8.25	12.869867
3acw	4.76	10.908706
4ea2	6.44	1.9634724
2zcr	6.87	6.8823395
2zy1	7.4	11.593336
2zcq	8.82	10.2004595
1bcu	3.28	14.166908
3bv9	5.36	4.008078
1oyt	7.24	8.376308
2zda	8.4	12.490495
3utu	10.92	13.369562
3u9q	4.38	6.937089
2yfe	6.63	14.175049
3fur	8.0	20.501938
3b1m	8.48	11.929768
2p4y	9.0	9.589361
3uo4	6.52	22.670275
3up2	7.4	12.702958
3e5a	8.23	6.5744114
2wtv	8.74	9.473793
3myg	10.7	5.8563995
3kgp	2.57	12.651316
1c5z	4.01	9.943623
1o5b	5.77	23.284035
1owh	7.4	27.333672
1sqa	9.21	20.492378
4jsz	2.3	8.920513
3kwa	4.08	14.619087
2weg	6.5	14.644926
3ryj	7.8	14.18023
3dd0	9.0	12.652702
2xdl	3.1	13.045057
3b27	5.16	12.096167
1yc1	6.17	24.968594
3rlr	7.52	10.610047
2yki	9.46	24.53801
1z95	7.12	11.502481
3b68	8.4	10.15486
3b5r	8.77	10.312116
3b65	9.27	10.785448
3g0w	9.52	10.834653
4u4s	2.92	2.7218218
1p1q	4.89	12.5256605
1syi	5.44	1.9450909
1p1n	6.8	0.46775723
2al5	8.4	17.011929
3g2z	2.36	10.583034
3g31	2.89	1.2379104
4de2	4.12	10.074253
4de3	5.52	16.127542
4de1	5.96	20.953672
1vso	4.72	8.336795
4dld	5.82	7.271041
3gbb	6.9	0.6989145
3fv2	8.11	2.9571614
3fv1	9.3	5.9654045
4mgd	4.69	7.7879443
2qe4	7.96	13.353695
1qkt	9.04	11.423669
2pog	9.54	18.03052
2p15	10.3	8.38681
2y5h	5.79	15.290915
1lpg	7.09	33.29546
2xbv	8.43	39.481926
1z6e	9.72	44.82822
1mq6	11.15	18.914173
1nc3	5.0	17.063726
1nc1	6.12	22.774511
1y6r	10.11	15.981157
4f2w	11.3	17.228596
4f3c	11.82	17.587818
1uto	2.27	6.4030437
4abg	3.57	17.517874
3gy4	5.1	12.190197
1k1i	6.58	21.072786
1o3f	7.96	11.108189
2yge	5.06	7.942341
2fxs	6.06	9.917778
2iwx	6.68	14.433919
2wer	7.05	12.336151
2vw5	8.52	3.304062
4kzq	6.1	27.919134
4kzu	6.5	26.090195
4j21	7.41	24.239132
4j3l	7.8	22.779047
3kr8	8.1	16.103142
2ymd	3.16	6.243325
2wnc	6.32	6.5875187
2xys	7.42	13.166693
2wn9	8.52	3.3883016
2x00	11.33	9.856521
3ozt	4.13	13.371479
3ozs	5.33	20.704876
3oe5	6.88	20.185009
3oe4	7.47	17.672768
3nw9	9.0	17.24067
3ao4	2.07	9.811015
3zt2	2.84	12.800171
3zsx	3.28	9.544352
4cig	3.67	9.47451
3zso	5.12	5.9945602
3n7a	3.7	4.0728006
4ciw	4.82	4.154246
3n86	5.64	32.586025
3n76	6.85	17.095419
2xb8	7.59	10.416159
4bkt	3.62	3.1119304
4w9c	4.65	4.918687
4w9l	5.02	7.0150504
4w9i	5.96	4.0010796
4w9h	6.73	4.4069667
3nq9	4.03	5.0654964
3ueu	5.24	5.7701635
3uev	5.89	3.2498615
3uew	6.31	11.082095
3uex	6.92	4.305806
3lka	2.82	12.121044
3ehy	5.85	15.455431
3tsk	7.17	24.151295
3nx7	8.1	19.08696
4gr0	9.55	18.842602
3dxg	2.4	1.8747326
3d6q	3.76	0.9989641
1w4o	5.22	2.1920884
1o0h	5.92	8.068116
1u1b	7.8	8.476719
