# Supplementary material for: An electron-density point-cloud framework for robust protein-ligand interaction prediction
Source: Nat Commun. 2026 Jun 11;17:7424. doi: 10.1038/s41467-026-74196-5 (PMC13408660; doi:10.1038/s41467-026-74196-5)
Supplement: Supplementary file 5 — Source Data [file 41467_2026_74196_MOESM5_ESM.zip › Source Data_rev/figure4/g/distortion_with_csv/intra_ligand_rewire_0.70/test2019.csv]

key	true	pred
4nxr	4.34	9.504859
5es1	8.34	7.0166025
6aom	6.2	15.995652
6eeo	6.43	6.0941257
5w7i	4.95	3.2832131
5fe9	4.68	8.018831
6bdy	5.69	13.968952
6d6t	8.21	13.369274
4z16	8.32	9.911291
5j1x	5.52	-1.6924726
5m4k	5.66	11.730836
5l8c	7.0	17.419601
5aqo	2.85	11.66686
5aqu	2.98	7.258103
5ixf	5.52	20.481457
5mts	7.15	19.932493
5i2r	7.72	6.3681893
5fap	8.0	18.296558
5t7s	4.1	-1.6001064
5x62	6.42	15.099237
5hbs	7.73	0.051550865
5dhp	3.85	6.4571056
6fap	2.15	6.403923
4z5w	5.81	12.197229
5mlj	8.85	-0.09299719
6dge	6.72	3.883451
5ho8	5.96	7.7673306
5os8	3.98	11.552591
6dh5	11.3	22.437263
6g38	6.62	17.766066
6guh	7.59	16.098995
5cqx	5.33	11.716918
4xg7	7.49	11.717107
6ap7	5.34	7.468543
5yji	5.3	6.8712707
5itp	5.0	2.8558981
5vil	8.82	15.684484
5ofv	1.58	2.934803
6cd8	4.71	7.763831
5o1h	4.85	3.1759338
5ni5	8.05	11.165362
5npf	4.24	1.0891707
6fa5	6.75	18.883396
5nra	6.91	9.57472
5lcj	6.64	14.519284
5ml3	9.69	10.985176
5fut	6.45	6.7324233
6ecz	6.57	11.6522455
5k03	4.74	20.509134
6cho	6.78	12.472878
6hf5	5.17	15.649654
5elw	7.85	9.132441
5tg7	4.53	5.899462
5m4f	7.89	8.636145
6b7d	4.28	7.516429
5x79	4.92	16.128138
5nze	6.39	-4.8483806
5sz0	9.1	9.196316
5d6e	4.3	14.648772
5trs	8.0	14.843819
5ipj	8.89	11.88048
5g43	3.7	4.786283
5h63	5.92	3.8815775
6eol	7.43	3.103531
5uv5	7.7	8.534781
5om2	4.06	6.0058007
5faq	5.28	16.16795
5ezx	7.06	2.977238
5z4h	3.02	17.748154
5u13	5.41	13.912553
5hvs	7.15	9.150618
5l7g	7.8	14.473474
5j7q	4.58	4.856843
5j5d	4.68	0.8150164
5fue	6.33	7.984079
5unj	6.62	-13.698036
5unh	9.46	21.888424
5kbh	6.26	6.559827
6axp	5.07	2.3630238
6eiq	6.42	14.862946
5ey9	5.41	38.043766
5icv	5.62	22.491505
5t9u	7.6	7.5032487
5t6g	5.96	12.673204
5n24	8.92	6.0073843
5xxk	8.2	14.821914
5ekh	5.95	9.856197
5n3y	5.03	11.803361
6f29	5.49	15.025297
4zsj	5.64	5.323037
6gzh	8.27	11.180252
6hmg	4.94	0.54522157
5duf	5.74	15.585781
5ofi	4.2	3.023329
5nhh	8.95	8.491337
5ylv	6.82	7.034502
5kez	8.15	11.487537
5ntp	9.15	5.6986456
5nfh	7.74	15.38041
5x5o	8.3	18.586357
5h1e	7.54	-7.8652735
5ti3	4.36	9.527754
6bec	4.01	19.350613
5myn	4.52	20.044064
5u4d	6.33	5.6948247
5nzf	4.03	-2.3133183
6epz	7.14	-1.5647893
5os7	3.69	10.344778
5vij	7.61	10.132486
5myv	7.51	1.4037043
5dh5	9.64	12.286646
6ghj	2.16	12.748577
5gmj	5.08	8.383227
6fhu	2.64	5.241929
4ufu	8.0	28.263895
5wf6	7.83	15.171653
6h7b	7.48	1.6422935
5xw6	4.91	8.23788
5kly	7.21	15.3948
5yz7	4.75	6.3904557
5hor	8.22	13.508558
6b1y	7.4	-0.017072618
5lpj	5.0	4.643055
6hly	7.33	8.230299
5vkm	3.55	4.713869
5yqw	7.51	3.130493
5f1x	6.11	31.222664
4zyu	5.97	9.596228
6gh9	4.48	17.932716
5f27	4.0	22.608988
5e3d	4.02	6.031686
5fow	4.03	7.535485
5jo0	7.3	5.929402
5hkm	7.89	12.752275
5ekx	2.03	8.838472
5v1d	6.7	18.267323
5a7j	5.2	5.9270577
5wvd	7.68	2.511282
5m0d	6.09	6.904912
6fnt	4.68	9.809204
5v8q	8.44	9.195315
4zx9	7.39	18.674017
5axi	3.92	7.5602446
5tho	7.64	27.813286
5tdi	9.74	35.274174
5eyz	6.0	1.788316
5n1v	6.19	8.964928
6few	5.85	9.324881
6iil	6.17	14.270221
5x9p	6.89	3.882955
5aqf	3.78	8.153083
5wqc	8.96	6.557807
5hn9	4.3	17.616116
5u69	6.22	5.6541314
6iik	4.91	10.80492
5j7s	7.3	4.276371
5mwp	7.5	9.830276
6eji	3.52	-5.7074623
5sz4	9.7	10.853195
5nyh	7.73	12.619178
5jsj	5.4	17.350164
5o4z	6.07	20.627827
5f1v	6.85	10.119713
5ye9	6.45	12.476815
5t70	3.99	5.97549
5umw	4.23	7.080796
6ami	4.52	13.557727
5ksv	5.22	-3.730395
6aol	6.27	10.42383
5iaw	4.81	-15.094353
5w10	6.62	8.464294
6h7j	8.62	6.576861
5mwy	7.0	5.540503
5oxm	1.3	2.0346642
5eiw	2.05	14.470842
5qah	3.84	7.192116
5m4c	7.4	10.896011
5t9w	5.59	8.671905
5fpk	3.55	10.431037
5q10	5.2	0.72805786
5h1u	3.51	4.283357
5hva	7.07	1.9211986
5j19	6.6	9.659245
5e8a	7.47	-1.7741055
5fdg	6.37	7.78894
6g8n	5.84	11.499236
5tg6	4.55	11.287764
5hyx	6.55	-1.5623913
6fuh	3.77	16.761745
5mo2	3.84	-0.7159817
5g17	6.7	9.313131
5hk9	6.54	14.037389
5lwd	6.24	11.990404
5ztn	8.3	7.321731
5wfc	4.9	16.044807
5kpm	7.82	7.239955
5ty8	5.46	2.6992292
6am8	4.89	13.882151
5nw1	6.6	2.078816
5vex	4.63	11.218734
5u9d	9.26	7.227537
5jmp	7.17	20.37049
5lgq	7.05	4.8152275
5tkd	8.15	17.167961
5a4t	5.89	8.183341
5kls	6.71	2.3255253
5d3j	5.24	5.8355637
5i24	7.42	2.8333158
5j82	6.0	11.297798
5ioz	4.96	14.889932
6e2n	7.9	16.986324
6f8w	4.64	10.829252
4ui7	7.36	34.205826
5jr2	7.57	9.01428
6gmd	3.69	24.756054
6bw5	8.25	6.446743
5w6o	6.28	23.790222
5ecv	6.77	17.377567
5vl2	8.42	15.720064
5ouh	5.67	3.3726292
5f2r	4.28	29.978283
5x13	5.21	6.1417737
5jog	8.24	18.5214
5uf0	3.8	8.108211
5mqy	7.11	13.202045
5h13	4.94	11.192704
5nar	6.3	12.285018
5g1n	7.77	4.77982
5d26	6.09	6.746969
6cks	7.82	6.750442
5n53	2.55	7.124408
5l9g	7.7	7.0387635
5llo	9.4	11.950361
6eqw	10.65	12.355248
5iw0	7.22	12.565725
5t2i	8.7	9.109505
5eol	9.52	10.8726425
5q1f	7.14	15.508003
5vlp	6.08	6.6041427
5mme	5.85	7.194667
6biz	6.57	1.3582401
5uex	8.82	5.0361047
5fho	6.67	14.469622
6bny	6.4	14.432417
5ho6	6.69	16.472565
5jc1	6.82	12.0343895
5zia	6.52	6.316991
6e99	6.0	27.933847
5eq0	5.92	13.796264
5f1h	7.85	15.849785
5y8z	6.21	6.5784984
5icp	8.42	6.504958
4ydf	5.1	16.40717
5ewy	4.3	19.859795
5gmp	9.1	7.1425443
6dud	6.59	8.516043
6d6u	8.21	14.303988
5hz8	6.4	4.665742
5eie	7.64	15.956152
5t8o	6.51	6.711815
5tr6	8.49	11.137268
5vja	6.59	9.465357
4muk	6.6	21.489828
6fim	5.85	7.9142504
5i3v	7.8	16.819637
6eqv	6.62	19.129356
6dh1	10.58	25.891804
6h5w	10.8	1.4650335
6b1x	7.4	5.849071
6emh	6.08	6.5052786
5f3c	6.05	25.465492
5nkk	5.0	18.859333
5ywy	7.23	12.549693
5v8p	4.99	12.146015
5kbg	6.11	8.69366
5j4n	4.25	2.5657268
5tuo	6.49	4.527651
5qc4	6.82	9.414994
5mft	7.47	5.494958
6ap8	5.1	6.052407
6e0q	8.1	9.04534
5ody	8.4	-2.5284927
5t1k	6.28	11.105585
5uc4	6.46	11.49255
5qck	7.64	45.630424
6hjk	7.6	7.9239583
5i8g	7.52	6.398042
6c0s	7.05	33.09464
5vc5	7.96	27.617012
5jf6	7.21	10.978503
5epp	4.16	4.5395117
5y7w	7.7	1.3180238
6f5u	3.54	6.9638634
5k4x	6.42	4.569035
5xvg	8.05	8.1876955
5nzq	2.03	4.500255
5czm	8.32	42.378475
5mge	4.06	8.371701
6gg5	3.65	35.351814
5up0	6.34	11.304282
4rqi	4.91	5.551998
5y3n	7.1	16.461212
5fpp	4.0	7.886234
5idn	8.59	7.448275
6f6d	4.1	1.6916125
5t6p	6.06	0.28538966
5fbe	4.85	15.1669855
5cin	7.74	15.497824
5mxq	5.72	11.247511
5nn4	1.94	3.2725985
5iu7	8.96	20.760021
5up3	7.9	17.649616
5o0b	4.18	5.7718635
5jqb	2.22	3.5030134
5mja	6.66	12.788552
6eqp	5.96	12.204283
5ev8	5.22	7.5203414
5qab	3.65	6.197709
5jf4	7.19	1.8303472
5o48	4.7	7.6692276
5k0t	5.78	24.876438
5i7y	7.28	12.0859995
5tzx	7.28	12.314005
5heb	6.1	7.552421
5f5i	6.02	19.69527
5vgo	8.7	16.344086
5h7h	3.77	-4.3972673
5mnn	3.84	-0.2029481
5zag	6.97	35.201256
5ekj	6.0	8.683903
5ul5	6.97	14.809659
5iua	8.82	13.021128
5za8	6.29	19.073399
5ut0	5.88	8.608271
5vdo	3.3	9.254357
5gic	6.48	6.1867847
5knu	5.55	5.189283
5g5f	5.28	2.651505
5h8e	11.2	7.074376
5lyn	5.04	1.7690835
5fsb	2.22	1.480269
6au9	5.96	11.284914
5yof	5.82	9.449213
4zsh	7.05	5.4645386
6f90	6.0	3.3699617
5wyx	6.66	17.167915
5gjd	7.92	8.587335
5olk	6.0	3.126751
5e89	7.85	-1.7568097
3x1k	3.59	9.280182
5em3	3.7	6.7079954
5ko5	4.57	0.21206474
6dvn	7.85	10.287644
5oq7	6.49	19.141548
5njx	4.15	-8.262041
5tg2	5.49	6.3782506
5eoc	7.52	6.9296236
5lck	8.1	17.154491
5i7x	7.28	8.6195965
5yzc	5.52	15.820976
5hbn	4.89	10.455679
5jq9	4.65	18.98386
6cnj	8.11	6.1259155
6f8b	5.21	7.29223
5or9	4.06	7.4574747
6e9a	11.92	26.997387
5ek9	7.33	3.1533504
5ml0	6.3	-0.21683878
5wb6	10.7	25.846561
6agg	4.07	5.032422
6b7c	5.14	8.56272
5y9l	5.72	23.885342
5epl	7.03	11.952954
6cq4	4.85	12.460056
5wuu	6.09	5.856385
4zyv	7.66	12.681051
6gw1	5.14	-0.21885473
5kxi	7.74	6.2719526
5mxf	3.59	0.85871667
5qad	3.77	3.7443123
6fmp	5.64	7.783386
5o9o	4.89	8.406378
5jjs	7.32	9.041346
5i40	4.86	4.491286
5h5s	5.09	11.0064125
6dq4	4.92	17.42823
5un9	7.68	2.6237707
5ia1	6.28	10.226525
6dk1	7.65	4.079979
6ay3	8.02	1.2413669
6fii	8.02	7.1504745
5j2x	7.74	19.57801
6gr7	5.5	7.2477627
5law	7.1	5.035425
6fbv	6.52	7.954381
5aac	8.89	8.72326
6bin	6.34	-3.5339785
6b8y	9.66	10.812194
5xup	5.25	24.06644
5l4f	5.89	5.8568482
5lud	3.61	11.269439
6ma5	8.1	16.514553
5ujv	3.6	7.0009236
5i38	3.42	0.6311536
5t9z	7.19	7.9388056
5urm	5.28	-4.3381534
4uja	9.05	14.007733
5nud	7.49	8.2167015
5dyt	7.6	9.538926
6ba7	8.15	4.2016163
5wbk	6.03	-3.4820015
5d7a	7.68	15.57375
5fwj	7.89	3.5395167
5khk	6.39	13.162966
5i9x	7.52	24.195858
5j8z	8.3	12.56987
4qna	4.64	5.9899893
6bjo	6.29	10.462164
6ay5	7.16	4.0938277
5hv1	4.1	9.055513
5m57	4.92	9.102056
6bsl	9.0	20.114098
4yxo	7.04	12.740746
5e88	7.19	-0.24562454
6guk	6.15	11.823738
5n8t	5.74	11.917586
5owl	5.92	9.755407
5org	8.4	7.6185927
5ovv	4.48	14.432312
5ugc	7.89	10.397934
5lwm	8.87	12.500562
2n06	4.92	6.910573
6bq0	7.34	5.581503
5c4k	4.56	3.4872189
5aqv	3.43	5.7632017
6df4	7.64	7.735187
5g2b	7.0	26.639963
5za9	6.74	31.51152
5maj	7.46	15.653278
5nxg	8.55	13.195516
6afl	7.0	12.910613
6ey8	5.81	19.830853
5mhp	7.82	8.232632
4zyw	7.17	9.014607
6gf9	6.39	8.999248
5wfm	6.52	17.83488
5qaq	3.54	2.0784366
6g9h	8.4	10.996412
5dtt	3.51	-1.0335929
5kbf	8.92	11.950908
5vd3	5.55	9.757858
5zwh	8.72	6.7202444
5xyf	5.98	10.432134
5c2o	4.55	6.5764723
5k0m	8.82	7.671983
5t66	8.43	5.923634
5vdk	7.57	12.450783
5ldm	3.86	8.324533
6ge0	8.68	16.6632
5j3l	4.8	19.043713
5j41	3.7	10.700329
6gg4	3.69	12.95956
6b98	4.65	7.5820165
5k8v	6.34	3.207561
6bmv	4.68	27.101486
5ad1	7.24	6.8664064
5otr	4.92	8.357312
5yg2	6.89	-3.03979
6b1f	8.72	9.660032
6gxa	4.22	4.4813457
5wcm	4.0	7.9729753
5idp	7.35	7.9755373
5ks7	5.32	3.3463826
5lhg	5.6	5.441719
6afa	5.49	-0.14058554
5ws3	8.96	9.253021
5luu	5.06	7.441414
6b5i	5.96	23.882608
5ni7	7.7	11.4616585
5t6z	4.21	6.6334925
6hvh	7.33	10.757536
5hna	4.23	15.663168
5mxo	5.27	8.813535
5u4f	6.33	10.577221
6gl3	7.96	12.958222
5dva	3.55	5.6361275
5otc	4.71	6.8393025
5n8v	6.68	18.610222
6cea	3.14	13.276125
5wa1	4.17	-6.205222
6afh	6.12	14.767867
5tca	7.72	22.711227
2rvn	6.77	-4.0418806
4yxu	7.24	13.924893
5w7x	4.1	13.727121
5wre	6.41	6.7411427
6duf	8.14	18.144136
5w1w	5.52	11.334
5mi7	7.11	1.4731953
5eqy	8.0	7.337611
5i8p	6.73	14.316998
5gof	4.05	19.862522
5j9x	7.77	14.156229
5lws	3.94	26.27412
6evm	2.82	-6.0494666
6ftn	6.7	11.63881
5o58	6.72	14.579624
6f92	6.4	4.7536297
5cuq	5.92	5.2935987
5tkb	7.89	10.201483
6hdq	7.0	4.8814445
5gvn	7.05	6.6891046
5d47	7.0	6.8409586
5os3	2.43	7.564234
4zsg	5.0	5.0063086
5n9r	5.59	26.29787
5t90	6.68	1.4623181
6afr	7.15	5.6325207
6aff	5.41	2.5031285
5gr9	7.48	7.5699654
5jim	3.99	8.258275
6beb	3.61	15.885057
6alz	10.42	9.015488
5lvr	3.6	4.389706
5ocj	4.82	12.500078
5nne	4.71	7.064179
5ggp	3.3	6.821548
5ekm	6.32	15.723966
4xhe	10.3	6.946597
5un1	5.8	3.357894
5mz8	2.31	3.7029164
5q1e	6.92	22.484402
5eym	7.6	11.092636
5tci	6.88	13.112964
5nkh	7.59	15.34724
5xjm	9.37	-1.7338665
5lx6	5.72	8.168446
5jbi	6.92	22.857014
5vr8	6.87	9.953282
2ndf	4.23	3.9368196
5vcw	5.96	10.394418
5ng9	6.72	11.803337
5t2d	9.1	9.5887985
5t2g	8.1	5.97365
6esj	5.68	12.494033
5fls	3.04	9.849237
5ldo	3.75	5.2772803
5a0c	9.27	7.1229725
6g2l	7.17	12.91643
6fav	5.33	2.7202964
6fuj	4.3	20.353298
5vqs	5.7	10.209013
5km5	6.92	12.681669
5mrd	4.44	12.77429
5n16	5.3	12.789455
5yc2	4.94	-4.499734
5ett	6.23	10.299341
5yg3	7.85	7.4368525
5cpr	7.56	14.817448
6c6o	8.3	3.7992494
5kma	4.71	5.708524
5u51	4.92	8.871902
5wei	5.7	6.8676405
5jcj	4.42	12.002819
5eak	9.3	5.8059955
5swf	6.26	5.0889645
5mqv	8.1	13.759111
6czd	3.85	10.906118
5em9	5.57	8.201319
6g4m	6.6	7.0943894
5g1a	6.57	10.207457
5eec	7.1	15.995084
5ix0	6.28	16.240849
5y93	5.64	3.5898678
6fhk	7.51	19.981876
5mw6	4.73	14.462868
5khi	6.77	15.019375
5i59	6.95	20.669062
5to8	8.51	8.420939
6eqs	6.43	35.28159
5mxr	5.21	13.815239
5l2n	5.55	21.778385
5i7u	8.77	8.758764
5egu	5.85	9.972205
4wz6	5.6	15.209842
5zkc	8.19	1.3948908
5in9	6.36	7.150047
5t8e	9.14	9.046796
5aqq	3.1	10.697121
5o0j	4.77	6.273629
5e6o	4.11	15.908789
4zki	2.92	16.245396
5oug	2.77	4.4115157
5owh	5.92	6.3811474
5gg4	5.82	3.7659814
5myd	4.86	2.837525
4tvj	7.91	10.527546
5fun	7.59	7.2888064
5vcy	6.57	15.015408
5aeh	7.43	18.66934
5nhp	7.64	14.969714
6ccs	3.64	8.762373
6bfw	6.66	4.265773
6bbs	9.89	11.638322
5ngu	7.44	12.046277
5qbv	6.37	20.205078
5kr0	9.15	26.030626
5exx	5.39	5.1840963
6guf	6.65	9.405037
5mmn	6.7	21.330585
5mgm	3.3	2.6804018
5jer	3.7	7.897646
5b2d	4.25	-7.7220225
5kh3	4.22	13.289473
6ceh	7.44	9.811068
6f6s	2.89	2.6072545
5u0w	4.24	-0.44695067
5mys	4.3	23.97792
5jiy	6.27	15.024924
5wbq	5.83	14.5182
5eps	4.42	8.853041
6ayh	5.57	1.5069928
6fdu	3.69	5.0016074
5l6o	8.22	8.648827
5lle	10.22	8.902573
6fob	7.63	2.3331966
5jnn	5.35	7.8704004
5fnc	4.11	13.782342
5xg4	5.15	12.449869
5qai	3.82	3.6479654
5xmx	7.24	5.15108
6g3v	6.04	5.4705124
5aqh	2.46	12.609584
6eo9	6.8	23.02898
5a8y	9.77	19.480055
6m9d	7.35	23.58391
6gjm	3.58	14.289676
6mxe	4.26	17.632153
5l4j	4.28	6.701395
6ggv	7.54	10.611643
5ggn	3.66	0.506889
5zwf	8.74	9.608582
6euz	4.18	23.364712
6bkx	6.39	9.56898
5tef	5.4	2.3104546
5f4u	7.02	19.75773
4yk0	3.74	5.3519287
5vqv	6.4	26.075771
5yyb	6.56	3.2068007
5lz7	6.28	6.6066284
5tzf	5.8	6.130247
5qaz	3.4	1.8654231
6bnl	6.96	12.758566
5ovr	4.57	38.649673
5hcl	2.22	3.9359093
5v9p	6.14	16.202864
6h34	9.3	17.621134
5hey	5.66	3.288911
5f3z	4.54	9.490556
5ioy	5.22	16.884794
6f3b	6.56	8.286608
5yu9	6.74	14.151583
5uv1	5.62	1.9117634
6b16	7.49	6.6221213
5fh8	6.77	10.348499
5enh	3.72	5.9468517
5mpz	4.07	2.6705837
6hvi	6.42	12.115541
5fq9	6.48	8.980384
5l6i	4.35	25.397108
5mym	5.41	37.99902
6b5r	8.77	3.0068958
6bij	6.05	-3.3467476
5kau	6.52	8.339807
4odq	4.47	2.756353
6f22	8.7	10.258322
5k0j	7.12	24.608719
5zla	4.3	4.563956
5q1h	5.1	20.51568
5nz4	6.28	-0.6646683
5mkj	4.31	17.710487
5ulg	6.72	10.445461
5yjm	7.68	28.130459
6grp	5.48	10.576635
6cfd	7.86	6.821475
5tzo	5.23	1.9534843
5d4a	5.85	5.7314334
5mlw	5.03	8.854281
5nrf	6.79	17.046768
5l8a	4.91	11.258169
4zy0	8.04	17.550596
5j7g	7.24	6.804661
4xek	5.66	-7.942004
5jf2	7.89	9.022606
6h1h	6.17	11.524773
5gvp	6.78	6.0219736
5u4e	6.35	10.7135315
6bu1	7.22	12.7889385
5ou1	6.07	18.993832
5qak	3.66	3.0154781
5dxu	8.4	11.772329
6q3q	4.45	-0.25795722
5d3p	5.13	5.1956205
5bpp	4.8	22.735886
5q14	7.68	13.207838
5mzg	6.86	16.265648
5vew	5.15	14.103379
5vll	6.37	12.974873
5ul6	8.22	2.9614544
5joh	5.96	10.05855
5k0x	8.36	7.3770123
5jv0	5.96	12.287291
5qb3	4.31	4.7482586
5ml8	8.1	7.7864304
5i4v	8.52	22.461647
5vt1	4.3	6.8289375
5qa8	3.77	4.644058
5qb2	4.15	6.835974
5ema	5.23	12.161777
5dh4	7.24	7.9319553
5er4	2.76	3.187849
5c4l	5.64	5.331939
6fui	4.46	24.410812
5k0c	5.96	26.894732
6g15	5.37	31.4356
5aqg	4.51	12.986464
4xk9	9.07	6.095011
5wo4	10.0	14.814614
6eij	5.77	3.22958
4uc5	5.48	6.9209614
5vcv	6.82	29.782204
5ar0	6.14	17.90446
5myx	8.16	15.350717
5svk	8.48	11.796863
5w88	4.52	12.789031
4ui5	6.78	23.226799
6gjj	3.7	14.461481
5di1	7.68	12.215501
6min	3.91	-4.1802807
6g5j	6.7	10.016326
5aa8	8.07	11.879284
5jha	5.9	15.428215
6gzm	8.26	11.084166
4r5w	7.13	6.842702
5k4z	6.15	8.982934
5loh	5.04	7.4027605
5ivc	5.92	11.591761
5wzu	7.0	20.42413
5a7i	5.26	15.698412
5j79	8.52	14.732817
6g97	8.38	16.571514
5ick	5.01	-17.102709
5ab1	5.42	17.206917
6cw4	2.82	10.528408
5cuu	4.37	6.3763576
4w9x	7.4	8.995806
5aei	8.96	-4.1936693
5exl	8.43	16.624434
4zt3	8.0	20.673836
6cq0	4.46	10.046347
5nvz	6.77	7.5160804
5d3c	10.4	38.1744
5n31	5.79	15.60869
5chk	5.39	13.733309
6b97	6.63	11.125908
5vo6	9.05	11.861418
5lso	5.85	13.433389
5w7u	8.05	10.74349
5vb9	5.89	9.400646
5f25	5.04	6.2896776
5j32	5.08	3.4516869
5td7	5.77	11.41197
6fmj	6.12	10.148499
5uyu	9.51	10.355949
5w0i	8.85	5.356102
5uey	8.29	5.551406
5fb1	5.92	5.075467
6ehh	7.49	8.703961
5f5b	3.95	10.409578
5hx8	10.0	5.1395373
6dlx	3.32	3.1405025
5wxf	4.48	24.914227
5f2p	4.43	13.548191
6fut	4.7	32.01187
5vsc	6.29	19.193188
5er5	3.67	9.210707
5qae	3.62	3.684566
5trj	5.92	13.412022
4y24	6.66	0.69344497
5eel	6.08	0.54807425
6ezi	5.31	4.0137463
5f1u	6.4	15.826895
5vo1	8.15	10.536085
5u0z	6.19	8.176287
5aqn	2.77	12.978482
6dh7	9.88	25.30979
5h85	4.7	4.404337
5g60	6.52	7.968153
6elo	6.29	20.119968
6f4n	5.22	3.2597916
5u0e	5.11	1.4068437
5fb0	5.47	9.729174
4znx	6.62	0.7678802
5tqf	8.3	44.53082
6ayq	8.19	22.418503
5yyz	4.18	1.9528172
6ek3	6.48	12.655884
4yjl	5.96	-1.2348905
5gjg	6.21	9.5560055
5m0m	8.22	5.9212008
5zh3	4.67	10.37219
5cqt	6.91	15.879828
5e73	4.64	5.242338
5t18	9.3	10.178899
5i86	6.28	6.836274
5lgt	6.51	4.6026506
5odx	6.71	16.669954
5nib	7.72	6.2749104
5u2j	5.92	8.362839
6g6w	9.7	24.909725
5nu1	9.0	8.839025
5kgx	4.8	5.5525894
5k8o	5.96	-1.0772376
5xzr	5.49	21.1342
6cjy	7.64	14.563877
5u49	6.14	8.5941515
5toe	5.6	3.9738169
5mra	8.0	6.7142286
6boy	5.74	7.975748
5yfs	4.86	8.155516
5mnx	2.48	9.952042
5xgl	6.88	1.5864954
5h09	5.88	10.512302
5ehv	3.08	-0.44339383
5q0n	8.06	9.227058
5d75	6.7	4.677362
5lt6	5.41	14.013816
5igm	7.38	21.583248
5ny3	7.47	6.7681503
6cqt	9.64	9.70793
5mrb	6.33	7.8248286
6bu3	6.55	19.547142
6f6u	4.8	8.460091
6asu	5.21	9.971768
5ml2	7.89	10.668053
5x9o	5.3	1.8675051
5fng	2.96	2.1721427
5tuq	6.35	7.8842897
5v7i	7.18	5.1221905
4uw1	7.72	13.011112
5n0e	8.44	8.995381
5fdz	5.17	7.885537
5eng	5.85	7.315605
6hm2	7.33	12.578272
5vqx	6.32	23.043636
5nkd	7.59	15.939946
5h08	5.96	22.157509
5jr6	4.69	5.8137794
5sz2	8.7	16.43145
5qcn	8.22	28.90118
5f74	5.12	6.352208
6q6y	6.0	9.594603
5e7r	7.6	9.762232
5mtv	4.11	16.28549
5vpm	8.8	2.941615
5xsu	6.74	15.50258
5twg	6.17	3.726091
5k4i	8.51	8.644297
5qag	3.7	4.962352
4z8d	5.22	14.554014
5lz8	6.01	9.049555
5ybi	3.49	26.881254
5t4b	9.38	14.65641
6c0r	7.51	8.703697
5v1y	8.15	-0.8553387
5aqj	2.68	4.3787766
5ee7	9.21	9.92345
5n1y	3.22	-2.4483728
5iez	7.64	10.094566
5bns	7.02	17.451939
5fsn	5.77	8.689573
5mg2	7.77	8.726394
5i29	7.82	7.548997
5kde	3.89	-0.1048125
6apv	6.96	9.022591
5zkb	8.7	8.335678
5ei2	7.34	13.722019
5nfa	5.25	-4.150938
5tq3	8.66	18.399597
5vih	7.49	14.340404
5iay	5.8	11.500349
5qa4	3.77	4.6735363
6f6n	3.02	7.9374857
5da3	7.1	16.347729
6gy1	6.3	10.932171
6gvz	6.4	6.6901364
5fb7	7.89	7.5276427
5ofw	2.8	4.772749
5wf7	4.01	17.878792
5i9z	8.05	9.314904
6dj7	8.72	21.085884
5q1a	8.02	10.487509
5z7b	4.89	6.701038
5g42	2.3	4.3180203
6chp	10.12	7.4292707
4ybk	7.82	26.953176
5qcl	7.96	38.463768
6a6w	5.43	9.563621
5fky	8.33	3.881002
5ih2	5.76	-0.4356947
5xmr	7.61	7.7600813
5jhd	4.52	-0.32340717
5etk	5.82	11.799294
5vzu	5.57	-2.2050104
5juz	5.52	11.967952
5npc	4.0	4.4695506
5wac	7.42	15.640836
5fcz	4.2	1.2389061
5oq5	7.7	12.232212
6ft9	6.96	10.847339
5oku	6.26	16.405025
6hm4	5.67	0.31430712
5fl1	8.49	7.9846
6c98	4.1	12.792783
6dxg	4.85	9.519437
6g2n	7.14	10.812789
5klr	7.72	7.383644
5y94	6.79	3.3280206
6bl2	7.39	8.865913
6g0z	5.32	27.193718
6ft8	7.36	12.495663
5cr7	3.1	5.5253143
6cze	4.03	9.027283
5n8e	5.33	-0.0038754344
6dh4	11.3	27.87661
5ltn	5.27	10.011441
5x4o	4.06	-2.025175
5o1b	4.7	5.2004023
6hjj	5.77	10.058968
5t2p	5.72	0.16186607
4w9w	7.48	12.383366
5hff	6.3	16.620686
5dts	3.55	5.3978233
5fah	6.15	34.864662
5uit	8.34	3.1522048
4zv1	5.24	11.491615
6fdt	4.3	7.6995096
6chm	3.7	4.472568
5th4	2.85	1.4063393
6fo8	7.74	0.78132963
5zms	5.23	21.361357
5fqs	7.36	12.919358
5i2e	6.64	13.7263775
5ets	5.91	18.70252
5e0h	5.62	1.7055241
5h15	5.8	7.3847938
5oje	5.21	15.232878
5uv2	4.4	3.7674127
6flg	7.52	5.7749186
6df2	7.24	13.451892
5k0b	6.05	30.418396
4wn0	3.22	5.2109995
5emk	7.89	4.6631956
6h3k	7.96	14.749881
5yjk	6.09	23.525026
5lpl	4.92	4.0908847
5kgn	9.03	11.662878
5yvx	5.89	9.368019
2n1g	5.64	4.036109
5upf	8.6	23.037872
5id0	5.77	12.294512
5ypo	7.1	7.545176
6fjm	6.24	2.8569393
5u62	5.89	11.754133
5l72	6.8	11.602457
5h5o	6.56	11.647352
4mul	6.21	29.430199
6dq5	5.19	15.596151
5mfr	4.3	-0.5293205
5ime	8.34	6.9499087
5w6e	8.04	6.410424
5qam	4.0	5.6262174
4zjc	8.96	14.781471
6f4w	5.53	5.8317847
5u7k	8.15	13.302783
5t97	7.77	8.000823
6f20	4.31	15.864626
6eya	7.48	13.108679
5lgs	7.06	14.331144
5mjb	8.52	10.724417
5t27	7.1	4.0753775
4xtm	4.57	10.965101
5laz	8.4	6.7434006
5ye8	3.0	15.534335
5dpx	4.46	13.006821
5jg1	8.72	16.585556
6d50	5.05	0.80336785
6eln	6.05	15.325819
5edb	7.0	10.17527
5ovc	5.96	6.100478
5k4l	7.3	37.214794
5o1s	3.65	1.2807333
5j7b	8.3	9.80011
4ze6	2.48	5.2083526
5vzy	8.49	9.63978
5ukk	6.21	15.663845
5j8x	8.8	10.247722
5a3x	6.1	7.6449523
5ijp	7.15	9.099144
5sy3	4.37	16.972496
5koq	9.24	6.276828
5h19	6.49	23.977669
5hx6	8.0	7.6014566
5muc	6.04	13.863132
6b2q	8.05	6.36749
5svy	6.13	17.459988
4odl	6.95	14.860539
5ugg	6.42	9.743714
5ufr	8.7	9.583243
5mgg	3.3	5.3212337
5db0	7.43	6.299402
5vlh	6.8	9.369289
5csd	7.89	7.3468556
5mw3	6.62	9.46689
5vqt	5.74	16.66819
6djc	6.63	4.162669
4zj8	9.26	8.182378
5eqp	5.4	6.301308
5v42	6.62	26.736858
5nf6	7.46	5.735007
5jrq	6.77	15.375762
5lne	4.76	4.2422485
5m6f	6.66	-3.4872756
4wnm	7.59	4.046771
6e86	5.09	14.396784
5b5g	5.25	8.052687
5zt1	4.67	31.916838
6exi	5.05	8.170067
5nwb	7.8	39.441
5mny	1.31	7.7845173
5xo2	4.03	-0.015458822
6csp	8.52	6.7883286
5w5u	7.19	6.3063917
5g61	6.4	4.6237974
5n49	6.33	11.452877
6bhh	3.76	3.3495345
6f9g	5.7	6.6505327
6fa2	6.66	16.311703
6g4n	5.64	8.375654
6fr2	7.92	6.727947
5g5z	5.66	10.565695
5zo7	9.0	18.246311
6bgx	6.33	5.70089
5nxq	6.49	6.714372
5oh9	3.86	2.3736842
5ukj	7.16	22.37423
5v3x	6.59	35.831615
5m7u	8.1	5.4752197
5fnf	3.15	8.031039
5vds	3.3	9.540382
5ufs	8.49	3.9341125
5gjf	6.59	12.516354
6ej4	6.8	4.744612
6apz	6.82	19.004013
5jhb	6.06	16.915783
5zwi	8.64	6.3294373
5etl	4.64	9.368559
5ur6	7.06	6.3748245
5ful	4.74	3.101146
6e9w	6.55	35.72255
5uoo	8.85	4.455836
5n87	9.25	12.739709
6esn	8.05	16.874573
5kr2	8.48	-0.5025587
5aip	2.82	17.030361
4yh3	4.59	4.0624046
5sve	5.74	8.235405
5edl	8.35	13.05779
5may	6.48	12.106031
6fzu	3.67	4.410972
5mav	5.48	4.678918
6d5e	6.85	13.996897
5anv	9.3	10.581143
6htt	6.66	5.91752
5my8	7.14	13.495367
6dnp	5.18	4.2090054
5ndd	6.46	5.707449
5wbz	6.41	5.13662
5w6t	7.57	5.819601
4j59	5.85	8.851566
5e80	8.3	11.9299
4mue	6.7	18.603859
4qmq	6.59	12.255491
5dh3	7.42	24.412537
5jzi	4.8	4.7894607
5f32	4.94	19.399393
5wg9	5.59	8.242855
6fyv	7.96	7.248465
6apw	6.17	23.528246
5sz9	4.42	12.026933
6b27	5.03	3.8757048
6b1o	8.51	7.1735525
6cdc	5.6	8.688191
6dne	7.48	11.849481
6cn6	8.3	9.972767
6c7x	7.19	8.875488
5fdp	6.51	16.399391
6htz	6.74	7.1592155
5nwg	6.18	31.004742
6msy	7.0	2.9696336
5yve	6.48	16.349794
5huy	5.03	3.9806428
5iee	4.94	2.0424097
6hvj	7.55	9.50263
5hdu	9.0	5.726657
5z68	5.89	52.57014
5l6h	6.62	9.027854
5l26	5.35	7.5341806
5svi	5.17	18.131693
5n9n	9.39	10.493185
5qaw	3.4	9.403696
4yyt	6.38	9.202459
5cxi	6.55	10.102306
5nt0	6.55	22.018213
5z9e	3.48	17.944517
5kyk	5.8	17.925367
5ye7	5.46	9.634676
5vfm	3.82	1.7999344
5q0z	5.85	10.359188
5c1x	5.75	21.536505
2mwy	6.82	15.221391
5naw	7.3	12.995386
5evd	5.0	2.6755273
6mjf	5.16	11.887215
5vo2	6.81	9.031487
6hti	7.01	7.2450843
5ux4	7.05	11.69342
5gu4	5.47	16.579817
6b3e	6.99	11.805037
5g1c	6.85	12.3488035
5v35	6.96	1.4620093
5lkr	5.48	11.254217
5kpl	6.29	3.9055188
6cd9	4.42	6.6381454
6c5t	6.97	10.444874
6bl1	6.96	8.257014
5oul	3.3	10.755644
6bgu	6.28	10.973438
2n27	6.55	-0.65012145
5om9	4.25	4.6017256
5yc3	4.85	8.3272915
5j5x	11.02	12.054244
6gfz	5.51	1.5306379
6dil	8.12	12.060784
5orr	3.77	5.679289
5vt4	4.35	-1.720801
6csq	6.39	5.727792
6bfn	8.03	10.297031
6euw	7.77	11.423238
5ka3	4.59	6.3246737
5m5q	7.05	19.188076
5gsw	5.94	15.582489
5w4s	4.03	7.051697
6e8m	6.28	11.660086
5bqg	4.76	2.9946342
5ji6	7.96	6.7537313
5jsm	6.59	31.84108
5l98	3.31	8.317366
5im3	5.82	2.005921
5t4f	8.0	6.764189
5wtt	6.6	7.337811
6euv	8.62	5.755699
5aaa	9.42	16.46469
6gih	4.36	11.968738
5gs9	5.26	14.673
5j6a	7.77	11.240043
5du4	5.25	5.73815
6mvu	2.89	8.623109
5kr1	9.49	18.352499
6gl8	8.61	9.270191
3egk	4.66	16.07581
5q0v	7.69	12.958272
5y5n	5.76	23.860641
6fmk	4.67	12.568627
5uwk	8.64	31.007732
5duw	3.29	-2.4302573
5h1t	3.8	6.811522
4j5d	5.96	10.927681
5lc0	6.7	24.861204
5ia5	7.6	9.658426
5myl	5.0	21.324583
5wg7	4.7	12.30893
6f1j	4.62	2.6654186
6g9j	8.39	12.669704
5yp5	4.6	11.681313
5k5n	8.05	7.8011637
5a0a	7.7	9.861439
5hpm	7.13	18.616625
2n0w	6.15	10.436367
5tpg	7.85	0.8239492
5dxt	9.7	13.881342
5msb	7.46	8.949824
5eb2	1.11	3.8722353
5eq1	4.68	8.741814
5enf	3.57	4.457056
5j9f	7.23	12.968269
5ef8	8.85	17.834402
4zyq	8.01	9.680324
6dvo	7.22	9.30426
5y80	8.79	6.5817604
5zo8	8.2	13.373484
5eg4	7.68	10.163897
5itd	6.58	11.183512
4yec	7.6	17.13767
5ehe	8.32	10.835541
5ew9	11.0	11.067082
5ivn	8.85	31.033634
5ork	3.63	7.666418
6baw	5.38	22.367435
6cco	7.29	7.5887346
5llm	5.35	22.431826
6mj7	2.82	8.267709
5ia4	7.28	13.014391
4zsl	5.0	6.5722833
6bsk	6.92	9.699363
5flo	3.15	8.882195
5ul1	6.64	10.755926
5tex	6.4	8.391097
5km3	4.6	6.5343604
5fe6	2.16	9.513513
5k0f	6.07	19.56005
5orz	3.36	1.06677
6gzd	8.01	7.0543523
5ia3	7.34	11.051843
5v8h	4.11	19.313858
5pzm	5.96	18.538883
5hz6	7.8	12.795692
6bnk	6.99	15.176783
6b41	8.48	4.484104
5lmk	7.43	18.90144
5dqf	3.6	3.2100124
5h9q	4.42	-3.9616961
5fao	7.96	21.108578
5t54	9.06	5.2935386
5ufo	7.43	5.403638
5kdf	3.27	4.113829
5hls	7.41	6.76186
5ur1	8.97	7.9967437
5vrp	8.89	8.91486
5jgd	7.96	4.6599236
5l01	7.48	-4.027296
6fby	5.03	2.3048368
5kzq	8.28	7.7244635
5nkb	9.12	16.231909
5vjn	5.06	2.054039
5yco	4.59	-0.39320585
5u2f	6.71	4.456888
5w5s	7.77	4.6985264
4z7o	5.04	5.7001796
6eab	6.37	6.158388
5o91	6.46	10.4767475
5web	8.0	10.06993
4zcs	4.33	9.595421
5i0b	5.06	7.83117
5i2z	7.14	12.454542
6c28	4.17	3.442134
5nxi	6.66	10.535117
5tb6	5.82	4.7347794
5yc1	4.34	14.78212
5u5k	4.02	13.423753
6f9u	5.13	9.434818
6ce2	6.3	1.9722462
6cbh	6.29	11.791076
5j18	9.15	13.451752
5dx3	7.41	-5.616389
6ma4	7.35	20.177765
5i25	3.49	2.0209727
5cs6	3.2	4.5974836
6hqy	6.44	8.952311
5ho7	4.77	12.622262
5h9r	6.08	-1.2380781
5ntt	5.75	8.277021
5y6k	6.07	-1.2690477
5q0i	4.25	7.6667757
5a5d	8.0	8.109578
5dtk	4.3	7.2634287
6gxw	3.36	5.8801394
5d3s	5.89	5.783691
6b1e	7.47	13.832403
6fh6	3.0	5.3431826
6c7e	8.55	9.183473
5fqr	7.59	5.7013865
6f6r	8.25	28.24235
5elv	6.8	3.231014
5he7	8.3	2.5202186
5wg4	7.0	13.046015
5his	4.71	3.9687827
5zmq	4.74	22.325773
5i83	5.39	7.1215343
6hx5	5.66	5.78358
4z0u	5.7	10.434221
5oq6	7.56	12.309505
4pl6	3.1	2.9265265
6afg	4.86	0.9882357
5dtm	4.3	11.678444
4qms	5.13	9.234226
5lax	5.4	-2.2900248
6f34	4.94	3.1521757
5m25	8.19	8.947452
5zc5	7.06	30.54579
5tco	8.19	14.957422
6axq	4.0	2.8324065
5jq7	4.8	12.280522
5mnr	5.46	8.9892235
5nho	9.52	12.618788
5svx	6.19	8.65339
5ts0	7.8	14.458611
4r6e	7.78	19.2282
5twl	7.98	6.2165823
6dgt	7.38	17.552376
6bh0	6.66	6.841263
5u5h	5.89	17.470942
5a3n	7.72	1.8677227
5a1f	4.61	6.498576
5w0f	7.8	4.923272
5dtw	5.46	25.694149
5qa9	3.64	3.3275118
6axl	7.11	0.5975696
6mv3	3.33	17.345602
5vp9	8.99	12.637091
5ix1	6.31	5.9972057
5n4t	5.97	13.385663
5wzv	6.68	23.070004
4zy1	8.14	10.607434
6afi	6.2	12.065624
6ckc	8.22	16.133354
5h6v	6.68	15.535187
6h33	9.22	16.227604
5ewj	6.89	22.87184
5ku3	4.89	8.127593
5kab	4.68	14.815355
5hyq	6.82	6.9195967
6bh3	4.92	10.366013
5f5z	7.07	2.6465352
5xij	7.3	14.572655
6g22	7.56	9.504549
6ej3	5.93	7.7062554
4zam	7.96	18.155695
5zaj	7.38	18.042828
5i1q	7.92	4.139193
5jpt	4.6	10.498382
4yx4	5.97	9.400436
5dp5	4.73	17.701736
5jt2	7.47	36.51264
6dh6	9.93	19.281754
6gbx	7.7	13.057765
5glu	4.02	-1.0746163
5lsh	3.39	-0.58092207
5yto	4.48	16.400932
6f2n	6.7	9.141848
5owf	5.8	4.924509
5mkr	4.77	14.064729
6es0	5.65	13.228464
5kbq	7.0	11.355856
6g0q	4.61	7.7459526
5yvt	3.96	5.331107
6br3	8.72	11.291809
5x4m	2.92	0.703194
5ef7	9.0	7.1293697
6asz	4.72	-1.7489212
5mql	5.85	5.0585146
5wic	4.64	19.35305
6fgq	7.85	20.18559
6f05	4.47	11.170809
5jlz	5.82	-2.166313
5dg6	5.07	-2.8571653
5a3t	8.4	13.632852
5uov	10.6	35.2441
5lny	7.38	22.360918
5gtr	7.17	-3.197725
6h7l	8.97	16.2884
5g3m	5.66	6.195054
6ee2	6.71	10.7811165
5cgv	6.47	11.176122
5jnl	6.57	6.7352962
5gty	7.72	17.327808
6fni	8.22	22.16261
5wa8	6.23	12.713819
5os2	2.74	7.7651987
6chh	5.57	14.456532
6h38	8.11	11.34544
5w5j	5.82	9.062723
5d1n	5.57	7.6771564
5z95	6.55	8.878911
5ads	5.67	10.1095495
5dp9	6.08	32.814842
6e4w	6.7	5.318619
5t8q	4.16	1.8586766
5m9w	2.24	8.479351
6dj2	8.12	26.584143
5wzr	7.29	-3.5761847
5vcz	6.35	11.497639
5g3n	7.92	16.935417
6g4z	9.77	6.6914406
5vd1	6.0	11.512641
5wzw	5.91	28.384502
6an1	5.35	17.948345
5qb0	3.8	3.65945
6dcy	5.46	7.490718
6fnf	7.89	18.473484
5x27	9.4	8.552355
6g47	2.18	-0.6859939
6aud	6.22	13.142792
5yea	8.3	16.493603
5ygf	6.21	-0.41264868
5etm	5.41	17.41521
6g85	5.21	8.508385
5a3w	5.82	10.597481
5nkn	9.92	12.985447
5d45	6.92	7.845798
5z7j	6.6	6.322997
5fyq	5.89	26.879616
6q73	6.9	9.435074
6g33	8.15	8.141012
5f20	7.52	20.865665
5vnd	6.49	10.352423
5hvt	7.26	14.246306
5kzi	10.0	13.444586
5w73	6.3	9.04564
5toz	9.46	8.870344
5nya	6.38	10.001123
5hmy	6.3	10.874544
5lub	6.15	3.6590583
5k32	8.8	4.816619
5o4s	5.47	6.730006
4y5i	3.52	-0.48608583
5fat	6.96	13.661461
5tfx	7.22	12.1081
5hmk	7.4	8.48743
6gjy	3.0	7.745079
5hln	11.52	8.919718
5fso	6.09	5.658261
5e2k	8.03	9.239692
6afj	6.28	7.734912
6gnm	4.26	8.38286
5y8c	6.8	7.7340736
5aqt	3.51	4.6133423
5icy	5.06	14.43664
5w0e	9.03	6.5304565
5u2e	6.56	8.461866
5db1	7.66	5.6534867
6b67	5.05	1.8097041
5ufi	8.4	7.465202
6fu4	6.19	10.298133
5e3g	4.3	4.8388557
6hrq	7.09	12.282419
4ui6	7.06	28.373665
6css	7.6	9.673939
5tt3	6.71	19.559446
5nin	7.12	12.895982
5ov9	5.66	4.4757695
5tol	7.48	8.675247
5nwk	6.57	1.0476617
5oh4	4.55	0.21324372
5t19	4.49	8.82663
4v0i	6.33	9.178839
5edd	5.24	5.227573
5llp	9.24	11.381864
6biv	6.52	3.8093967
5ows	8.0	26.83171
5j31	6.51	2.692988
5f04	4.0	38.76485
5ug9	8.1	13.435408
6b7b	2.89	9.182617
4ux9	5.1	3.5879946
5gsa	7.09	24.44077
5ut6	4.24	11.661456
5ogk	5.11	8.992938
5dhq	5.7	10.377069
6cyc	7.85	10.482994
6bu0	5.96	8.849559
6cmj	8.3	10.058477
5ivj	7.34	12.448071
5f4p	7.33	19.19956
6g34	8.24	10.999384
5ttg	7.34	5.720433
5edu	8.66	9.707978
5i13	5.08	19.655632
5o07	7.47	5.796029
5f1l	7.68	4.2832675
5wlv	8.52	10.7046175
6fel	6.4	5.115733
6er3	3.24	0.22129562
4y4g	2.0	5.5241356
5jzs	3.27	7.971357
5k13	8.74	14.118216
5ytu	4.92	9.361347
5dw2	5.84	4.1358614
5mk3	4.05	6.375303
5tur	6.05	10.785082
5vqe	1.49	1.216468
5f02	7.44	15.713999
5tzz	7.85	12.33428
5qaa	3.91	1.721906
5cu4	6.49	9.481118
6eiz	6.22	15.887228
4zfi	6.3	7.1831493
5uch	6.01	17.550568
5aqk	3.65	11.135386
6mim	5.7	1.1226778
5nw7	5.77	5.4402194
6e4a	7.36	3.7374544
5u6j	7.64	25.63962
5w44	6.44	6.7439413
5nqe	6.15	22.241747
4yk6	5.7	8.912367
4muf	6.34	18.898201
6h7n	8.46	8.037232
6ge7	6.06	16.494497
4yhz	7.96	6.454531
6b8u	9.7	11.2715435
6bhe	4.62	3.7577953
5bqi	9.05	12.795341
6fi1	2.15	9.906805
5llg	11.13	15.434365
5a9u	10.1	13.87991
6dh0	10.59	19.342148
5jap	6.64	13.557911
5h5q	5.74	16.302174
4und	8.96	25.462475
6bvb	6.71	2.693797
5ke0	9.7	13.791164
5hn0	3.7	9.201464
5vb7	6.72	12.151711
4wcf	4.28	5.865156
4y3y	2.35	10.64769
5jhk	4.64	3.0482495
6g4y	8.82	12.052488
5uiu	9.7	3.0302186
6gnr	5.44	4.4995813
6fod	8.15	2.20473
5y1u	5.12	1.7689394
5i0l	7.74	16.550695
6e2m	5.66	15.265556
5qik	7.66	9.977137
6h8s	4.42	10.138638
5sxm	8.54	9.999037
5nme	7.09	-1.1456361
5w5o	8.1	9.25135
6ezg	7.69	11.888279
6bbv	6.1	9.773655
6g35	7.76	8.762356
5hd0	8.4	8.890455
6b2c	7.03	4.574534
6d1m	8.2	8.026581
5ksx	5.43	13.323117
5m4i	7.89	7.045352
5fnq	3.0	7.2784333
6hke	7.68	10.153298
5f61	7.46	6.6541057
4u68	4.31	0.4968958
6er4	2.77	-0.45509285
5y0x	5.11	15.411812
5eud	6.82	6.672012
6cwh	7.54	2.2502563
5usf	9.16	8.256285
5j5t	6.96	12.886894
5jq5	5.63	7.4414854
4z0f	5.77	8.915373
5yft	5.0	16.865488
5z89	6.71	9.909281
6g91	5.49	2.2846453
6hu2	5.9	5.994385
5ou3	6.21	29.44366
5jq8	5.7	8.092327
5ya5	6.72	23.98752
5izj	11.52	16.42841
5he1	6.55	5.31349
5ldp	4.17	10.073926
5wxp	3.35	36.435234
5ih6	5.6	8.932041
5mnc	1.31	11.067412
5fsy	5.89	19.089731
6c7b	5.82	12.036106
5i88	6.6	4.608047
5ofx	3.96	8.667973
5ey8	6.31	17.486465
6ax1	9.42	9.727816
5j9z	7.8	14.418623
5fsx	2.72	22.17833
6g6z	6.66	11.599487
6ej2	7.8	1.9728036
5w1e	5.24	3.5249796
5ewa	4.82	7.7740307
5ot9	4.07	13.511442
5uy8	8.3	20.021982
5nps	5.89	4.6938343
5dtq	3.86	17.304636
5uzj	6.78	19.904104
6b7h	9.03	7.092699
5drc	5.98	20.752872
6b5a	7.94	10.194233
5m44	7.4	5.661398
6hlz	7.33	21.670116
5myo	10.53	2.608586
5n93	8.66	12.667196
4zt2	8.0	23.85127
5mrm	5.03	9.699152
5eb3	1.45	2.3862414
5iql	4.56	2.52253
6frf	7.4	4.2477465
5vsb	5.12	28.005579
5i58	6.92	32.896706
5aab	9.06	12.943102
5g2n	7.03	20.88742
5hz5	7.07	8.969014
6gon	5.67	8.440981
5laq	9.2	20.92311
4k1e	8.44	8.156523
5y6d	7.26	10.993082
5l8y	6.4	18.604809
5jjr	7.8	19.801004
5mwh	5.74	6.236084
5nk7	6.33	15.179018
5c7n	6.57	8.334547
5lj1	4.5	2.86719
5o4y	8.15	9.686801
6b7f	3.87	8.944781
6glb	6.89	9.595389
2n14	5.33	15.278866
5vlk	5.26	2.8927834
5y5t	6.68	10.316183
5zk3	8.74	4.39849
5dnu	4.11	14.854907
6db4	7.31	5.982075
5ufp	7.37	14.561311
5thi	3.61	5.2063026
5y8w	6.64	8.4244
5lmb	7.8	5.0000124
5a6a	7.22	6.4711103
5yij	3.42	12.319635
5xyz	8.1	11.256384
5igl	7.37	8.175102
5tp0	5.44	21.019543
5dex	7.65	13.025173
5vee	6.11	5.445812
5etf	3.79	0.663677
6f8g	4.18	6.730951
6g2a	3.79	15.336781
5nq5	5.0	10.502119
5w14	7.34	15.068378
6fug	4.3	9.971885
5usq	7.0	18.395168
4ui4	7.35	31.635021
5vwk	5.48	9.445643
6dqa	6.44	12.683937
5l4e	4.61	13.680372
5doh	7.49	22.476633
5tzy	8.7	18.73573
6e4f	9.07	16.211012
5j74	8.72	8.950872
6acb	9.41	17.188324
5kks	8.7	18.544395
5t2b	8.3	9.54921
5etn	5.37	15.764881
5td2	8.66	13.432402
5yqn	4.03	22.035421
5one	7.28	10.194421
5eqq	8.17	14.792732
5kap	4.23	3.1344464
5b25	10.24	16.312504
5n69	6.54	11.991737
5umx	5.96	17.24482
5kj0	6.89	9.783779
5o4f	6.68	4.7337074
6cjw	5.74	5.4819183
5n8j	5.54	2.6260705
6dcz	7.17	7.710937
6evr	8.06	7.458781
4xwk	4.63	9.574431
5wfz	8.0	10.193012
5nzo	2.24	5.799308
5fl0	6.46	3.2545521
6ep4	5.35	3.5659878
5huw	6.23	7.8856926
6dif	10.72	16.905241
5f94	8.47	10.508613
5u0f	5.47	2.7074451
5unp	10.02	15.10281
5d29	7.01	8.432142
5nka	5.46	26.611647
5gnk	8.28	11.389523
6dh3	11.3	18.68054
5mih	4.19	2.6156945
5u6d	8.59	9.573704
5hu1	8.66	13.936554
5ftg	6.15	14.499077
5twh	6.55	6.180974
5uir	7.14	13.930458
5vm0	8.8	23.410484
5fsl	4.62	9.362299
6g1v	7.23	7.1992555
5bnm	4.82	20.314308
5el9	7.64	8.729475
6bmx	4.72	19.004692
5nee	10.7	9.313568
5i9y	8.55	22.41219
5l2s	7.08	11.167467
5th7	5.16	17.235058
6emu	5.03	18.646404
4ysi	5.7	8.248416
4uff	7.96	27.479664
6g46	3.73	11.879791
5qim	11.22	12.662461
5kq5	8.05	12.141068
6ds0	8.66	12.131508
6bm5	5.84	13.866225
5fqt	6.8	2.9428139
5n0d	8.48	6.2695665
5adt	5.65	14.577981
4zx8	7.1	10.506863
5kz0	7.66	14.355346
6g1w	8.14	34.078327
5cj6	8.69	5.666376
6f8t	5.15	8.588908
5xpn	6.99	3.5030608
5sy2	4.96	13.077139
6g92	4.12	11.504211
5yjf	5.74	13.372443
5he2	6.89	4.017709
5mk9	4.42	0.48334473
5emb	5.2	7.2776904
5xo7	6.36	9.86589
6ela	7.59	23.42553
5xag	5.46	27.594679
5ant	6.36	20.39983
5d7x	4.82	3.5443358
4x2i	6.46	6.1879377
4zcw	7.37	10.662781
5dry	7.7	28.060257
5nz2	5.03	11.529352
5jzb	3.39	6.8511143
5qa5	3.52	4.6078653
6dkg	8.59	10.03698
5wbf	3.81	3.967414
5kkr	6.92	19.207146
5xyx	4.84	9.294783
5nk3	7.42	18.610704
4uuh	7.77	22.49786
6f55	4.16	1.3057585
5wlo	10.82	16.38392
5u0g	4.58	2.4636366
5a6k	5.95	0.96344715
5enj	2.3	5.169669
5f3g	6.9	14.053069
5tkk	8.28	26.368677
5vqz	6.39	25.063656
5eek	9.1	14.359342
5ktu	6.21	3.2600672
5qar	3.77	4.2145715
5acb	6.8	12.227394
5ofu	4.2	14.552572
5jyo	8.52	24.321661
6cck	7.43	13.034469
5gvm	6.73	6.933869
5km2	4.41	5.7155023
6eqm	7.96	6.469055
5o3q	5.68	19.211538
5hda	5.13	2.5262966
5wgp	5.62	7.3393435
5j27	6.74	17.595232
5mte	6.78	1.4290125
5o9p	5.09	7.4263105
5n34	4.63	9.377387
5a3q	8.6	12.325184
5d0r	6.37	7.43596
6bhv	5.23	11.304258
5ta4	7.62	5.6020184
5tl9	9.0	2.8179646
5yia	5.52	5.283984
5nvx	7.05	4.048006
5n7v	8.77	7.974786
5epn	8.66	16.075909
5xof	4.01	-0.21843982
5if6	7.23	19.289326
6gjr	3.74	10.832133
5l96	3.3	5.2103786
5tpx	6.55	14.174886
6fil	5.85	13.295172
5dht	6.0	11.994478
5evb	5.0	9.21491
5t36	7.37	1.7937803
5d25	6.3	3.8413908
6b96	7.84	15.326247
5tbe	8.97	18.18732
5q1i	6.24	12.926434
5mod	3.52	6.372055
6bh8	5.12	15.851999
5a4q	5.54	7.870897
5ni8	7.7	20.744976
6azl	4.93	14.693965
6czv	6.64	10.042374
5b5o	5.72	20.775509
6e83	4.54	8.130047
5myk	9.0	16.598553
5o5f	4.3	8.565533
5epk	5.74	14.3621645
5wp5	5.34	9.663419
5jy0	5.55	4.257558
6fu5	7.5	13.693768
5q0p	7.41	11.676697
5z99	6.88	2.2078476
6cn5	7.7	10.869738
6g93	7.96	12.966091
5w8i	6.82	8.5060005
5sxk	4.7	5.296007
5yjy	6.94	15.556462
5u4c	6.0	8.096917
6ey7	4.3	2.6014738
5uig	7.95	14.42852
6aak	9.15	7.18626
6h7k	9.31	8.728573
5jss	6.45	8.435125
6g3o	9.24	29.531227
5c87	3.7	9.18241
4qmy	8.4	8.793651
5tg5	4.01	11.38355
5h21	5.19	5.022071
5kx8	7.42	7.769523
5u0y	6.08	6.970679
6evq	2.0	0.55347854
5eue	6.77	10.619101
5u7i	7.18	20.36994
6eil	5.55	11.688997
5hm0	6.36	6.269227
5vcx	5.55	10.526644
6g1u	5.61	11.348286
5l17	9.3	0.64094114
6bw2	7.68	17.23491
5qax	3.8	7.706161
2n9x	6.4	-11.016109
5eob	9.62	17.910015
5moo	1.31	7.344303
4zx3	7.19	7.143517
5uuu	7.74	11.817404
5v8j	5.57	20.430676
6ayn	5.04	15.323891
5hjb	5.68	0.070169985
5ti6	4.68	10.127779
5hvy	7.76	16.901606
5uwj	5.7	-12.854118
5hg7	8.4	10.460018
5f37	5.77	12.941223
5zz2	8.85	18.435265
5aa9	8.19	8.340853
5mwg	5.77	7.2221727
5orx	3.51	6.089567
5ty1	5.21	-0.0037680864
6cz4	7.12	20.262205
5sz6	7.0	10.482864
5kjk	7.92	11.364043
5tbm	7.31	9.4725275
5izu	7.27	9.198744
6g8m	5.38	14.335506
6bbx	6.67	1.4118602
6bfa	9.0	9.095484
5ipc	4.89	11.112614
5fbo	9.51	11.076706
5jmx	5.09	7.43267
6b5o	8.33	1.1103101
5cu2	4.24	5.642769
5g46	2.6	21.596527
6fi5	5.52	-0.47500968
6cwi	7.54	3.1948597
5fp0	7.77	19.037998
5x26	8.3	7.6290646
5h5r	6.21	4.191365
5tku	9.8	29.042957
6equ	6.38	10.919108
6do4	7.68	-1.8044677
5mes	6.47	12.736649
5nr8	6.76	10.365482
5xpl	7.7	5.4559946
4r06	6.29	10.662003
5t8p	5.89	6.068174
6f3g	7.16	4.755076
5ne3	7.84	6.9563284
5uiq	4.26	5.0013895
5yy4	6.43	0.91439104
6czi	6.25	5.289517
5jur	8.52	13.454386
5wii	4.49	5.4822836
5hi7	7.85	25.433167
5vc3	7.11	12.900503
6h7y	9.46	24.57167
6cf6	5.24	0.39038813
5sz5	7.7	9.7519655
6dzq	7.37	6.9072576
5v1b	7.47	11.275803
5ewz	6.34	-9.102781
5twx	7.52	10.470825
5w3i	5.8	7.214312
6exs	3.44	18.608574
4py2	6.57	16.699053
5t1m	5.82	3.2549467
5g57	8.4	19.141079
5anw	8.52	13.8669815
6eed	6.09	14.7945
5vwi	4.84	2.7210655
5xs2	8.3	6.183031
5wle	5.72	6.772618
5e28	7.91	7.8498163
5ncy	9.4	10.555805
5wip	4.71	22.562244
5h1v	4.0	7.3318634
5tq5	7.23	12.712814
6bir	7.52	-5.434568
4yh4	4.59	7.296837
6di0	5.22	5.3483515
5tqs	5.86	4.953697
5jfp	9.32	10.169195
5v40	5.8	38.98165
5iyy	4.77	0.76135296
5i9i	7.3	14.190468
6c0n	8.37	7.854085
5y97	3.6	3.8019645
5lli	7.05	9.608964
6eqx	10.47	7.510301
5m4u	4.89	17.059532
5jv2	4.0	10.0226555
5g5v	6.7	12.631283
5hu9	7.62	18.54399
5kva	5.14	39.068882
5zzw	5.51	3.0120978
5m7t	5.41	3.0061011
6ffn	8.22	4.3766685
5e8z	5.91	21.086603
5usy	7.51	13.324774
5vb5	6.46	6.970853
5a0b	8.3	11.414494
5lwe	9.96	26.695728
6aam	8.32	4.8629675
5fpi	4.14	13.94957
6m8y	6.38	30.660147
6dqb	6.49	9.726664
5u9i	7.31	5.2783527
5j0d	6.87	3.211097
5l8t	3.55	4.7035847
5adq	5.7	10.414813
5cst	6.96	15.169616
5nx2	8.49	4.59313
5x4p	5.03	-1.6099491
5neb	7.77	5.664952
5v0n	7.17	26.763412
5u14	5.34	21.160465
6ced	5.82	6.5252657
5kat	4.1	8.119119
5t6f	5.8	19.304468
5ygd	7.27	1.368619
5t2y	5.66	14.794386
5y62	1.74	1.9747068
5he0	6.82	1.3173653
5j75	6.82	12.366884
5uvc	8.21	9.874517
6b5m	12.0	-4.06146
6b5q	8.24	-1.8650048
5y2f	5.15	4.711762
5lyy	4.85	7.333238
6cqz	9.64	15.370551
5aan	4.15	20.6927
5a09	8.46	7.711919
4lqg	8.89	14.787001
5wej	4.82	5.069747
5tqe	6.72	43.045555
5v3y	6.72	16.306408
5a3s	8.68	12.751545
5yba	4.77	10.341084
5q17	5.25	27.497826
5sz3	8.6	5.971863
5orh	4.39	21.056025
5t8j	9.0	10.2665
5qil	11.52	28.316887
5x74	8.64	23.296234
5oqu	3.61	4.8415155
5vse	5.97	8.841701
5ivy	6.44	10.825063
6gi6	6.71	10.51188
4m7x	4.8	27.781015
5f3i	7.1	13.048382
5o22	8.0	9.815208
5uac	8.3	7.852907
5lsx	5.92	25.352724
5xhz	6.49	7.672789
6c4g	8.3	14.984509
5lgn	5.54	7.963144
6at0	4.04	3.2781649
5llc	9.52	24.174751
6e9l	6.04	16.611671
5zz4	9.17	11.926485
[truncated: 2,359 more rows]
