# Supplementary material for: An electron-density point-cloud framework for robust protein-ligand interaction prediction
Source: Nat Commun. 2026 Jun 11;17:7424. doi: 10.1038/s41467-026-74196-5 (PMC13408660; doi:10.1038/s41467-026-74196-5)
Supplement: Supplementary file 5 — Source Data [file 41467_2026_74196_MOESM5_ESM.zip › Source Data_rev/figure4/g/distortion_with_csv/intra_ligand_rewire_0.75/test2013.csv]

key	true	pred
1ps3	2.28	2.2666621
3d4z	4.89	-0.5355437
3ejr	8.57	5.349927
3l7b	2.4	12.357415
3g2n	4.09	13.727145
3ebp	5.91	21.622356
2w66	4.05	3.094746
2wca	5.6	-2.786683
2vvn	7.3	8.511234
1gpk	5.37	12.017373
1h23	8.35	19.785686
1e66	9.89	8.472566
3gnw	9.1	12.120354
3f3a	4.19	20.430132
3f3c	6.02	9.760104
3f3e	7.7	9.890353
2wbg	4.45	0.2601645
2j78	6.42	3.1189637
2cet	8.02	3.1570163
3udh	2.85	-1.0473318
4djv	6.72	7.1345735
4gid	10.77	63.957256
1r5y	6.46	17.263187
3ge7	8.7	26.768238
3e93	8.85	22.163237
1q8t	4.76	4.846142
1q8u	5.96	6.059428
3ag9	8.05	18.71928
2v00	3.66	16.770496
3pww	7.32	16.161165
3uri	9.0	27.049892
2hb1	3.8	8.164998
2qbr	6.33	12.290272
2qbp	8.4	18.440159
3fcq	2.77	10.749736
4tmn	10.17	13.043546
3pxf	4.43	3.20211
2xnb	6.83	15.030893
2fvd	8.52	13.677357
3ivg	4.3	31.628983
3coy	6.02	14.345165
3mss	4.66	8.454167
3k5v	6.3	16.045004
2v7a	8.3	11.066298
2brb	4.86	16.880241
3jvs	6.54	13.938381
1nvq	8.25	12.7855625
3acw	4.76	10.798975
2zcr	6.87	9.197228
2zcq	8.82	6.0103073
1bcu	3.28	22.067627
1oyt	7.24	11.47458
3utu	10.92	19.686476
3u9q	4.38	10.441722
2yfe	6.63	14.409349
2p4y	9.0	10.397146
3uo4	6.52	19.484348
2wtv	8.74	15.252911
3myg	10.7	6.4397464
3kgp	2.57	17.613892
1o5b	5.77	21.731596
1sqa	9.21	26.735949
3kwa	4.08	29.334484
2weg	6.5	11.927988
3dd0	9.0	17.443707
2xdl	3.1	9.011116
1yc1	6.17	23.534288
2yki	9.46	28.313858
1p1q	4.89	14.825225
3g2z	2.36	7.7124143
4de2	4.12	22.121265
4de1	5.96	20.900461
1vso	4.72	7.1420474
3gbb	6.9	4.4449573
3fv1	9.3	11.453626
2y5h	5.79	20.6632
2xbv	8.43	46.458347
1mq6	11.15	13.750474
1uto	2.27	11.603237
3gy4	5.1	24.451874
1o3f	7.96	12.833397
2yge	5.06	12.777487
2iwx	6.68	18.256794
2vw5	8.52	4.8800316
2ymd	3.16	7.7450547
2xys	7.42	15.27663
2x00	11.33	15.048849
3ozt	4.13	11.120658
3oe5	6.88	13.075263
3nw9	9.0	20.023493
3n7a	3.7	6.2576647
3n86	5.64	49.197556
2xb8	7.59	11.870373
3ao4	2.07	17.358185
3zsx	3.28	7.73588
3zso	5.12	7.2579956
3ueu	5.24	5.7243576
3uex	6.92	7.565999
3lka	2.82	14.997808
3ehy	5.85	12.292921
3dxg	2.4	4.7166343
1w4o	5.22	2.9966393
1u1b	7.8	7.864073
1a30	4.3	7.898043
1z95	7.12	11.461371
3b68	8.4	11.882916
3g0w	9.52	12.159636
