# Supplementary material for: An electron-density point-cloud framework for robust protein-ligand interaction prediction
Source: Nat Commun. 2026 Jun 11;17:7424. doi: 10.1038/s41467-026-74196-5 (PMC13408660; doi:10.1038/s41467-026-74196-5)
Supplement: Supplementary file 5 — Source Data [file 41467_2026_74196_MOESM5_ESM.zip › Source Data_rev/figure4/g/distortion_with_csv/intra_ligand_rewire_0.75/test2016.csv]

key	true	pred
4llx	2.89	4.56157
5c28	5.66	6.0209284
3uuo	7.96	13.891061
3ui7	9.0	15.5261135
5c2h	11.09	13.880451
2v00	3.66	23.15887
3wz8	5.82	38.632706
3pww	7.32	23.622095
3prs	7.82	31.892653
3uri	9.0	29.650616
4m0z	5.19	11.09222
4m0y	6.46	1.9282472
3qgy	7.8	7.976716
4qd6	8.64	15.669358
4rfm	10.05	20.330639
4cr9	4.1	44.95918
4cra	7.22	37.67504
4x6p	8.3	36.426025
4crc	8.72	35.913204
4ty7	9.52	23.910183
5aba	2.98	4.612257
5a7b	3.57	18.600416
4agn	3.97	9.2339325
4agp	4.69	15.994871
4agq	5.01	16.681112
3bgz	6.26	8.594572
3jya	6.89	4.529977
2c3i	7.6	7.640341
4k18	8.96	14.344811
5dwr	11.22	20.10804
3mss	4.66	13.825102
3k5v	6.3	22.265366
3pyy	6.86	6.537981
2v7a	8.3	11.1622715
4twp	10.0	8.9826355
3wtj	6.53	5.0616236
3zdg	7.1	2.2758176
3u8k	8.66	-0.6363783
4qac	9.4	5.802891
3u8n	10.17	5.996463
1a30	4.3	11.657046
2qnq	6.11	9.082893
1g2k	7.96	20.093658
1eby	9.7	28.514118
3o9i	11.82	38.252014
4lzs	4.8	2.2606347
3u5j	5.61	5.307561
4wiv	6.26	12.0714855
4ogj	6.79	14.807804
3p5o	7.3	3.9163377
1ps3	2.28	3.835712
3dx1	3.58	0.78649664
3d4z	4.89	-1.0057158
3dx2	6.82	2.1159732
3ejr	8.57	4.180156
3l7b	2.4	12.595385
4eky	3.52	17.779842
3g2n	4.09	12.902758
3syr	5.1	13.81789
3ebp	5.91	16.87357
2w66	4.05	2.293676
2w4x	4.85	-2.399034
2wca	5.6	1.0615337
2xj7	6.66	2.735611
2vvn	7.3	7.1560845
3aru	3.22	9.742456
3arv	5.64	10.515474
3ary	6.0	9.183317
3arq	6.4	5.144105
3arp	7.15	3.6196156
4ih5	4.11	8.158567
4ih7	5.24	5.2693825
3cj4	6.51	9.402157
4eo8	8.15	6.9475355
3gnw	9.1	14.363248
1gpk	5.37	18.509212
1gpn	6.48	11.703743
1h23	8.35	11.013605
1h22	9.1	12.062088
1e66	9.89	15.746477
3f3a	4.19	11.692979
3f3c	6.02	11.549332
4mme	6.5	14.836025
3f3d	7.16	10.359297
3f3e	7.7	12.880617
2wbg	4.45	4.7433834
2cbv	5.48	-0.56744397
2j78	6.42	8.08976
2j7h	7.19	-0.7258698
2cet	8.02	5.4419365
3udh	2.85	0.3765893
3rsx	4.41	11.918137
4djv	6.72	4.3324904
2vkm	8.74	66.97763
4gid	10.77	46.460342
4jfs	5.27	0.3621918
4j28	5.7	-1.5601066
2wvt	6.12	3.1613276
2xii	7.2	0.3194623
4pcs	7.85	1.2005529
3rr4	4.55	18.222063
1s38	5.15	17.506657
1r5y	6.46	11.430054
3gc5	7.26	25.580267
3ge7	8.7	18.13132
4dli	5.62	14.635002
2zb1	6.32	12.913426
4f9w	6.94	12.788328
3e92	8.0	22.628136
3e93	8.85	24.65363
4owm	2.96	6.5459003
3twp	3.92	7.640528
3r88	4.82	8.607685
4gkm	5.17	9.845593
3qqs	5.82	20.756073
3gv9	2.12	7.0825152
3gr2	2.52	4.259061
4kz6	3.1	7.34336
4jxs	4.74	13.931957
2r9w	5.1	16.188507
2hb1	3.8	10.848352
1bzc	4.92	21.158928
2qbr	6.33	15.3118105
2qbq	7.44	8.783859
2qbp	8.4	12.804311
1q8t	4.76	3.3947227
1ydr	5.52	5.2567577
1q8u	5.96	5.9995866
1ydt	7.32	11.98081
3ag9	8.05	17.493053
3fcq	2.77	10.162785
1z9g	5.64	12.803848
1qf1	7.32	13.416167
5tmn	8.04	9.667961
4tmn	10.17	13.719755
4ddk	2.29	9.243145
4ddh	3.32	13.349201
3ivg	4.3	34.58432
3coz	5.57	15.933424
3coy	6.02	8.915167
3pxf	4.43	4.2481194
4eor	6.3	9.896329
2xnb	6.83	9.390041
1pxn	7.15	17.28112
2fvd	8.52	17.233524
4k77	6.63	3.867113
4e5w	7.66	-0.8187282
4ivb	8.72	10.90577
4ivd	9.52	11.92073
4ivc	10.0	9.72068
4f09	6.7	10.783322
4gfm	7.22	6.8219237
4hge	7.92	10.394474
4e6q	8.36	13.369694
4jia	9.22	11.051285
2brb	4.86	12.969462
2br1	5.14	16.352676
3jvr	5.72	17.691114
3jvs	6.54	20.873547
1nvq	8.25	13.271196
3acw	4.76	15.246025
4ea2	6.44	2.04526
2zcr	6.87	11.63779
2zy1	7.4	8.785239
2zcq	8.82	6.361667
1bcu	3.28	25.595676
3bv9	5.36	5.269221
1oyt	7.24	10.41805
2zda	8.4	22.369396
3utu	10.92	12.055481
3u9q	4.38	5.7105865
2yfe	6.63	9.391338
3fur	8.0	13.094964
3b1m	8.48	13.240075
2p4y	9.0	8.800253
3uo4	6.52	13.448347
3up2	7.4	12.912832
3e5a	8.23	5.4438963
2wtv	8.74	15.65831
3myg	10.7	5.534935
3kgp	2.57	14.563232
1c5z	4.01	17.777702
1o5b	5.77	30.491066
1owh	7.4	22.850294
1sqa	9.21	21.25402
4jsz	2.3	12.914235
3kwa	4.08	19.753925
2weg	6.5	19.17907
3ryj	7.8	15.501799
3dd0	9.0	13.640879
2xdl	3.1	11.562626
3b27	5.16	12.457937
1yc1	6.17	16.162844
3rlr	7.52	16.482132
2yki	9.46	29.744316
1z95	7.12	13.496799
3b68	8.4	23.640133
3b5r	8.77	13.21705
3b65	9.27	9.743231
3g0w	9.52	6.8003993
4u4s	2.92	2.2432556
1p1q	4.89	15.463737
1syi	5.44	8.291595
1p1n	6.8	1.5772758
2al5	8.4	14.159129
3g2z	2.36	4.4436173
3g31	2.89	1.6887417
4de2	4.12	22.422209
4de3	5.52	11.51544
4de1	5.96	27.048862
1vso	4.72	9.168606
4dld	5.82	3.5225487
3gbb	6.9	2.2627997
3fv2	8.11	3.5348468
3fv1	9.3	6.7932305
4mgd	4.69	7.0172276
2qe4	7.96	18.962559
1qkt	9.04	9.89466
2pog	9.54	17.776623
2p15	10.3	11.192565
2y5h	5.79	14.585251
1lpg	7.09	37.420486
2xbv	8.43	40.05429
1z6e	9.72	48.95423
1mq6	11.15	23.473942
1nc3	5.0	19.84934
1nc1	6.12	18.493692
1y6r	10.11	27.565664
4f2w	11.3	19.688066
4f3c	11.82	21.718122
1uto	2.27	10.06115
4abg	3.57	16.2463
3gy4	5.1	18.228624
1k1i	6.58	19.17543
1o3f	7.96	14.0568905
2yge	5.06	0.25041616
2fxs	6.06	8.936038
2iwx	6.68	17.251837
2wer	7.05	26.350716
2vw5	8.52	2.7279575
4kzq	6.1	31.136847
4kzu	6.5	33.12468
4j21	7.41	29.41846
4j3l	7.8	28.276648
3kr8	8.1	27.719372
2ymd	3.16	9.294172
2wnc	6.32	5.781185
2xys	7.42	13.91398
2wn9	8.52	3.0344758
2x00	11.33	10.449436
3ozt	4.13	11.442969
3ozs	5.33	14.926325
3oe5	6.88	25.241207
3oe4	7.47	13.655552
3nw9	9.0	31.734066
3ao4	2.07	6.3435044
3zt2	2.84	1.7991866
3zsx	3.28	7.252313
4cig	3.67	15.479421
3zso	5.12	5.9064703
3n7a	3.7	4.3962803
4ciw	4.82	5.3336353
3n86	5.64	22.732683
3n76	6.85	20.172491
2xb8	7.59	14.014263
4bkt	3.62	2.3658974
4w9c	4.65	4.3965836
4w9l	5.02	5.849077
4w9i	5.96	6.535364
4w9h	6.73	3.6076598
3nq9	4.03	5.18991
3ueu	5.24	7.0199137
3uev	5.89	6.1431684
3uew	6.31	7.6373067
3uex	6.92	6.098651
3lka	2.82	11.268745
3ehy	5.85	17.51616
3tsk	7.17	28.39624
3nx7	8.1	19.75634
4gr0	9.55	31.926294
3dxg	2.4	2.3933668
3d6q	3.76	2.8174098
1w4o	5.22	2.4067745
1o0h	5.92	13.47468
1u1b	7.8	8.466656
