# Supplementary material for: An electron-density point-cloud framework for robust protein-ligand interaction prediction
Source: Nat Commun. 2026 Jun 11;17:7424. doi: 10.1038/s41467-026-74196-5 (PMC13408660; doi:10.1038/s41467-026-74196-5)
Supplement: Supplementary file 5 — Source Data [file 41467_2026_74196_MOESM5_ESM.zip › Source Data_rev/figure4/g/distortion_with_csv/intra_ligand_rewire_0.75/test2019.csv]

key	true	pred
4nxr	4.34	3.5755515
5es1	8.34	11.697493
6aom	6.2	17.414898
6eeo	6.43	6.131584
5w7i	4.95	-5.7351227
5fe9	4.68	13.494052
6bdy	5.69	16.723068
6d6t	8.21	13.465191
4z16	8.32	14.32892
5j1x	5.52	-1.3262506
5m4k	5.66	17.275509
5l8c	7.0	20.251375
5aqo	2.85	14.964875
5aqu	2.98	3.2442071
5ixf	5.52	26.293814
5mts	7.15	17.844755
5i2r	7.72	6.48505
5fap	8.0	15.576928
5t7s	4.1	-2.2330718
5x62	6.42	30.256027
5hbs	7.73	-2.4090695
5dhp	3.85	9.463352
6fap	2.15	6.9794445
4z5w	5.81	5.770054
5mlj	8.85	-1.4289126
6dge	6.72	7.9562845
5ho8	5.96	7.3996205
5os8	3.98	6.91136
6dh5	11.3	21.763447
6g38	6.62	7.960024
6guh	7.59	22.404598
5cqx	5.33	0.007622719
4xg7	7.49	11.918639
6ap7	5.34	7.2110887
5yji	5.3	7.495363
5itp	5.0	4.7057514
5vil	8.82	20.693256
5ofv	1.58	1.9068754
6cd8	4.71	7.8799124
5o1h	4.85	11.63579
5ni5	8.05	16.27562
5npf	4.24	0.5328417
6fa5	6.75	22.592533
5nra	6.91	12.439318
5lcj	6.64	8.729469
5ml3	9.69	9.545929
5fut	6.45	6.3933754
6ecz	6.57	6.795205
5k03	4.74	18.368622
6cho	6.78	7.9974327
6hf5	5.17	12.845299
5elw	7.85	15.984349
5tg7	4.53	4.2567453
5m4f	7.89	8.095689
6b7d	4.28	7.7243924
5x79	4.92	26.916935
5nze	6.39	2.330172
5sz0	9.1	9.629257
5d6e	4.3	29.27646
5trs	8.0	11.772788
5ipj	8.89	13.936964
5g43	3.7	14.302825
5h63	5.92	-0.22326422
6eol	7.43	1.6521235
5uv5	7.7	12.929435
5om2	4.06	7.405176
5faq	5.28	19.570965
5ezx	7.06	1.5660734
5z4h	3.02	9.212606
5u13	5.41	3.2824981
5hvs	7.15	17.519855
5l7g	7.8	18.296999
5j7q	4.58	8.635999
5j5d	4.68	2.5274563
5fue	6.33	9.450159
5unj	6.62	-10.777888
5unh	9.46	16.625187
5kbh	6.26	6.775797
6axp	5.07	16.19855
6eiq	6.42	17.949177
5ey9	5.41	35.067444
5icv	5.62	34.87023
5t9u	7.6	5.134416
5t6g	5.96	8.319329
5n24	8.92	6.771873
5xxk	8.2	12.479859
5ekh	5.95	9.263134
5n3y	5.03	14.618019
6f29	5.49	20.509182
4zsj	5.64	7.5849676
6gzh	8.27	7.6815157
6hmg	4.94	3.5527775
5duf	5.74	13.7827425
5ofi	4.2	2.127285
5nhh	8.95	16.578499
5ylv	6.82	6.551752
5kez	8.15	11.959504
5ntp	9.15	16.96099
5nfh	7.74	15.092415
5x5o	8.3	16.6207
5h1e	7.54	-4.5547943
5ti3	4.36	17.457615
6bec	4.01	19.076849
5myn	4.52	25.972824
5u4d	6.33	8.108612
5nzf	4.03	2.074256
6epz	7.14	-1.9166762
5os7	3.69	13.44898
5vij	7.61	12.766258
5myv	7.51	7.5369697
5dh5	9.64	11.070512
6ghj	2.16	9.4147005
5gmj	5.08	13.011276
6fhu	2.64	3.8361156
4ufu	8.0	39.28949
5wf6	7.83	13.803691
6h7b	7.48	2.7638354
5xw6	4.91	3.992774
5kly	7.21	25.895882
5yz7	4.75	11.223336
5hor	8.22	19.0151
6b1y	7.4	1.2679205
5lpj	5.0	4.12815
6hly	7.33	10.074266
5vkm	3.55	4.2142043
5yqw	7.51	5.7354627
5f1x	6.11	25.236012
4zyu	5.97	11.146449
6gh9	4.48	23.066471
5f27	4.0	35.53147
5e3d	4.02	5.4243174
5fow	4.03	9.81715
5jo0	7.3	7.191366
5hkm	7.89	12.72267
5ekx	2.03	4.8711357
5v1d	6.7	7.79189
5a7j	5.2	5.6521406
5wvd	7.68	4.9622188
5m0d	6.09	6.245765
6fnt	4.68	10.224764
5v8q	8.44	8.967499
4zx9	7.39	14.065109
5axi	3.92	7.239159
5tho	7.64	15.26082
5tdi	9.74	31.887924
5eyz	6.0	3.6812081
5n1v	6.19	7.4316034
6few	5.85	15.44258
6iil	6.17	22.073858
5x9p	6.89	-0.66209984
5aqf	3.78	11.033223
5wqc	8.96	9.272968
5hn9	4.3	24.241634
5u69	6.22	10.3080845
6iik	4.91	18.628616
5j7s	7.3	8.667575
5mwp	7.5	8.807389
6eji	3.52	-1.4252751
5sz4	9.7	13.531772
5nyh	7.73	15.38287
5jsj	5.4	16.713291
5o4z	6.07	26.20597
5f1v	6.85	19.985851
5ye9	6.45	15.169716
5t70	3.99	9.330605
5umw	4.23	7.1189537
6ami	4.52	19.659412
5ksv	5.22	-4.3843775
6aol	6.27	16.145016
5iaw	4.81	-10.826932
5w10	6.62	10.132004
6h7j	8.62	8.5908985
5mwy	7.0	6.3104076
5oxm	1.3	1.6267335
5eiw	2.05	7.766849
5qah	3.84	9.801256
5m4c	7.4	9.849263
5t9w	5.59	9.643335
5fpk	3.55	9.225212
5q10	5.2	5.888321
5h1u	3.51	7.156684
5hva	7.07	2.808434
5j19	6.6	8.714927
5e8a	7.47	-4.7896023
5fdg	6.37	13.243584
6g8n	5.84	10.83943
5tg6	4.55	13.587861
5hyx	6.55	-3.9430363
6fuh	3.77	24.417513
5mo2	3.84	1.633056
5g17	6.7	24.434753
5hk9	6.54	14.74063
5lwd	6.24	12.079462
5ztn	8.3	13.092742
5wfc	4.9	13.136974
5kpm	7.82	6.1239166
5ty8	5.46	-0.5941577
6am8	4.89	17.077974
5nw1	6.6	6.6542616
5vex	4.63	26.693714
5u9d	9.26	19.094513
5jmp	7.17	6.981193
5lgq	7.05	8.846528
5tkd	8.15	12.567791
5a4t	5.89	11.388719
5kls	6.71	3.1659148
5d3j	5.24	7.7360334
5i24	7.42	2.8741884
5j82	6.0	19.458445
5ioz	4.96	5.653243
6e2n	7.9	12.889158
6f8w	4.64	13.83366
4ui7	7.36	41.51387
5jr2	7.57	4.0700016
6gmd	3.69	14.269606
6bw5	8.25	10.58414
5w6o	6.28	32.126938
5ecv	6.77	16.26668
5vl2	8.42	19.970013
5ouh	5.67	6.005238
5f2r	4.28	32.335266
5x13	5.21	12.829249
5jog	8.24	13.640047
5uf0	3.8	6.591318
5mqy	7.11	10.31565
5h13	4.94	9.215343
5nar	6.3	15.425526
5g1n	7.77	4.535411
5d26	6.09	5.1069875
6cks	7.82	7.1117954
5n53	2.55	10.933403
5l9g	7.7	3.1483297
5llo	9.4	15.314747
6eqw	10.65	11.490877
5iw0	7.22	12.21139
5t2i	8.7	10.791333
5eol	9.52	13.776525
5q1f	7.14	14.72672
5vlp	6.08	8.013203
5mme	5.85	7.2981834
6biz	6.57	0.4551959
5uex	8.82	2.4366841
5fho	6.67	28.112865
6bny	6.4	15.235495
5ho6	6.69	16.902346
5jc1	6.82	4.389813
5zia	6.52	9.408237
6e99	6.0	28.58149
5eq0	5.92	16.206726
5f1h	7.85	9.389504
5y8z	6.21	9.37425
5icp	8.42	6.8525677
4ydf	5.1	12.373559
5ewy	4.3	9.725009
5gmp	9.1	7.6608934
6dud	6.59	7.945974
6d6u	8.21	6.615253
5hz8	6.4	5.2955747
5eie	7.64	8.313566
5t8o	6.51	4.4339676
5tr6	8.49	9.93826
5vja	6.59	11.01907
4muk	6.6	18.384897
6fim	5.85	10.013174
5i3v	7.8	17.333485
6eqv	6.62	15.237491
6dh1	10.58	32.50332
6h5w	10.8	2.5458846
6b1x	7.4	9.348663
6emh	6.08	7.652551
5f3c	6.05	29.68482
5nkk	5.0	11.711325
5ywy	7.23	8.467192
5v8p	4.99	21.93119
5kbg	6.11	5.2415485
5j4n	4.25	3.2529569
5tuo	6.49	7.3951855
5qc4	6.82	5.372795
5mft	7.47	0.5059924
6ap8	5.1	8.840948
6e0q	8.1	4.2015057
5ody	8.4	-2.8091464
5t1k	6.28	13.581133
5uc4	6.46	19.810738
5qck	7.64	38.255646
6hjk	7.6	10.156711
5i8g	7.52	6.0818067
6c0s	7.05	48.30967
5vc5	7.96	29.369354
5jf6	7.21	9.397208
5epp	4.16	2.4883323
5y7w	7.7	0.22106326
6f5u	3.54	7.2462015
5k4x	6.42	7.366779
5xvg	8.05	8.745636
5nzq	2.03	7.442497
5czm	8.32	29.15515
5mge	4.06	9.964781
6gg5	3.65	25.524723
5up0	6.34	13.478033
4rqi	4.91	-4.2080355
5y3n	7.1	23.844158
5fpp	4.0	4.025852
5idn	8.59	9.375494
6f6d	4.1	3.3483763
5t6p	6.06	1.441517
5fbe	4.85	12.93994
5cin	7.74	13.262298
5mxq	5.72	13.886591
5nn4	1.94	3.4351528
5iu7	8.96	16.898918
5up3	7.9	12.495523
5o0b	4.18	6.723972
5jqb	2.22	5.0681286
5mja	6.66	13.423168
6eqp	5.96	7.723937
5ev8	5.22	3.6086643
5qab	3.65	4.101734
5jf4	7.19	5.3385344
5o48	4.7	7.4317694
5k0t	5.78	23.974129
5i7y	7.28	14.824303
5tzx	7.28	17.196327
5heb	6.1	11.190544
5f5i	6.02	18.022778
5vgo	8.7	24.162317
5h7h	3.77	3.981897
5mnn	3.84	-0.45514762
5zag	6.97	15.468158
5ekj	6.0	12.922218
5ul5	6.97	15.392393
5iua	8.82	10.83748
5za8	6.29	19.395744
5ut0	5.88	9.495815
5vdo	3.3	11.913203
5gic	6.48	6.3152137
5knu	5.55	7.0610757
5g5f	5.28	4.999504
5h8e	11.2	8.908034
5lyn	5.04	1.2176225
5fsb	2.22	-0.65244836
6au9	5.96	7.664488
5yof	5.82	17.768936
4zsh	7.05	6.4556446
6f90	6.0	8.693335
5wyx	6.66	17.180508
5gjd	7.92	16.114975
5olk	6.0	0.34944665
5e89	7.85	-0.9065522
3x1k	3.59	20.513763
5em3	3.7	9.178352
5ko5	4.57	-0.9447516
6dvn	7.85	8.050421
5oq7	6.49	10.897585
5njx	4.15	-6.012578
5tg2	5.49	11.964799
5eoc	7.52	12.812541
5lck	8.1	14.511951
5i7x	7.28	13.014708
5yzc	5.52	26.070343
5hbn	4.89	10.8909
5jq9	4.65	27.265516
6cnj	8.11	19.360584
6f8b	5.21	5.945422
5or9	4.06	7.5490036
6e9a	11.92	29.638405
5ek9	7.33	6.090113
5ml0	6.3	0.20886874
5wb6	10.7	27.068258
6agg	4.07	8.892038
6b7c	5.14	11.893281
5y9l	5.72	24.059675
5epl	7.03	5.2905
6cq4	4.85	13.367602
5wuu	6.09	6.5541573
4zyv	7.66	13.861846
6gw1	5.14	-2.7644458
5kxi	7.74	7.082715
5mxf	3.59	3.4290113
5qad	3.77	3.886642
6fmp	5.64	7.8804326
5o9o	4.89	10.600026
5jjs	7.32	11.672947
5i40	4.86	4.7634177
5h5s	5.09	16.432238
6dq4	4.92	20.824982
5un9	7.68	5.3104954
5ia1	6.28	13.588642
6dk1	7.65	4.217019
6ay3	8.02	1.6559824
6fii	8.02	10.739669
5j2x	7.74	18.974695
6gr7	5.5	7.844558
5law	7.1	5.4961863
6fbv	6.52	10.93236
5aac	8.89	14.316218
6bin	6.34	3.5915456
6b8y	9.66	12.325689
5xup	5.25	41.18914
5l4f	5.89	5.9559283
5lud	3.61	11.01524
6ma5	8.1	12.507906
5ujv	3.6	5.661459
5i38	3.42	-7.625969
5t9z	7.19	7.6209226
5urm	5.28	7.393246
4uja	9.05	7.62774
5nud	7.49	8.940538
5dyt	7.6	11.612267
6ba7	8.15	6.461817
5wbk	6.03	-3.5960371
5d7a	7.68	15.4056
5fwj	7.89	3.5924554
5khk	6.39	21.037983
5i9x	7.52	19.85794
5j8z	8.3	17.359383
4qna	4.64	7.3712463
6bjo	6.29	5.742296
6ay5	7.16	5.8362846
5hv1	4.1	2.126935
5m57	4.92	15.03208
6bsl	9.0	16.07866
4yxo	7.04	13.607219
5e88	7.19	2.5346935
6guk	6.15	10.863131
5n8t	5.74	15.234616
5owl	5.92	8.460055
5org	8.4	11.516143
5ovv	4.48	8.585859
5ugc	7.89	11.960864
5lwm	8.87	18.054073
2n06	4.92	5.600188
6bq0	7.34	4.693709
5c4k	4.56	2.6583407
5aqv	3.43	1.8367825
6df4	7.64	8.183347
5g2b	7.0	30.00218
5za9	6.74	31.135021
5maj	7.46	13.838224
5nxg	8.55	12.099293
6afl	7.0	20.842049
6ey8	5.81	15.206839
5mhp	7.82	5.531466
4zyw	7.17	9.387421
6gf9	6.39	11.232433
5wfm	6.52	18.206303
5qaq	3.54	5.0215898
6g9h	8.4	10.7876425
5dtt	3.51	-1.7536924
5kbf	8.92	20.63404
5vd3	5.55	15.8166275
5zwh	8.72	3.5024786
5xyf	5.98	11.192926
5c2o	4.55	10.232133
5k0m	8.82	14.164863
5t66	8.43	13.707134
5vdk	7.57	11.37311
5ldm	3.86	8.198303
6ge0	8.68	16.049067
5j3l	4.8	15.312651
5j41	3.7	12.216497
6gg4	3.69	24.282907
6b98	4.65	7.822158
5k8v	6.34	7.647889
6bmv	4.68	38.84752
5ad1	7.24	5.483894
5otr	4.92	7.952746
5yg2	6.89	1.1892285
6b1f	8.72	13.175194
6gxa	4.22	7.375274
5wcm	4.0	4.9034543
5idp	7.35	5.772063
5ks7	5.32	4.5911393
5lhg	5.6	4.7802677
6afa	5.49	3.0841236
5ws3	8.96	10.934342
5luu	5.06	3.720591
6b5i	5.96	29.841496
5ni7	7.7	25.376198
5t6z	4.21	3.4121108
6hvh	7.33	14.690259
5hna	4.23	24.38606
5mxo	5.27	15.180645
5u4f	6.33	8.783939
6gl3	7.96	13.343412
5dva	3.55	4.417418
5otc	4.71	4.679783
5n8v	6.68	22.007671
6cea	3.14	8.591778
5wa1	4.17	-21.48769
6afh	6.12	20.84225
5tca	7.72	26.636003
2rvn	6.77	-2.4971254
4yxu	7.24	20.330032
5w7x	4.1	8.38595
5wre	6.41	5.7154264
6duf	8.14	16.53472
5w1w	5.52	8.353899
5mi7	7.11	3.3274024
5eqy	8.0	7.0349064
5i8p	6.73	15.3959875
5gof	4.05	13.170555
5j9x	7.77	14.871882
5lws	3.94	32.176888
6evm	2.82	-3.5450976
6ftn	6.7	11.730501
5o58	6.72	11.597149
6f92	6.4	4.6490946
5cuq	5.92	5.876478
5tkb	7.89	12.058989
6hdq	7.0	5.315611
5gvn	7.05	2.5948162
5d47	7.0	5.9499216
5os3	2.43	9.833801
4zsg	5.0	5.8401957
5n9r	5.59	35.939285
5t90	6.68	1.161303
6afr	7.15	5.006444
6aff	5.41	4.78361
5gr9	7.48	4.728941
5jim	3.99	8.867422
6beb	3.61	10.640823
6alz	10.42	5.2866707
5lvr	3.6	4.386101
5ocj	4.82	9.702966
5nne	4.71	6.124778
5ggp	3.3	1.1733612
5ekm	6.32	16.653343
4xhe	10.3	6.4403014
5un1	5.8	2.956375
5mz8	2.31	3.8835154
5q1e	6.92	31.964455
5eym	7.6	10.300348
5tci	6.88	18.779213
5nkh	7.59	19.118004
5xjm	9.37	1.4785273
5lx6	5.72	4.628994
5jbi	6.92	9.795973
5vr8	6.87	7.668171
2ndf	4.23	-0.4804131
5vcw	5.96	8.879144
5ng9	6.72	6.29372
5t2d	9.1	11.264006
5t2g	8.1	5.423022
6esj	5.68	12.968405
5fls	3.04	1.3653998
5ldo	3.75	7.3082013
5a0c	9.27	9.297411
6g2l	7.17	15.644148
6fav	5.33	2.58812
6fuj	4.3	19.65579
5vqs	5.7	14.322795
5km5	6.92	10.994841
5mrd	4.44	6.449577
5n16	5.3	9.662965
5yc2	4.94	0.20412683
5ett	6.23	22.24925
5yg3	7.85	3.0048165
5cpr	7.56	12.867088
6c6o	8.3	4.037755
5kma	4.71	6.493169
5u51	4.92	11.827909
5wei	5.7	4.397567
5jcj	4.42	7.387039
5eak	9.3	9.798375
5swf	6.26	4.0619016
5mqv	8.1	18.784655
6czd	3.85	11.409619
5em9	5.57	7.0469155
6g4m	6.6	6.266424
5g1a	6.57	11.953581
5eec	7.1	7.3707085
5ix0	6.28	25.38564
5y93	5.64	5.0352507
6fhk	7.51	24.202436
5mw6	4.73	18.599789
5khi	6.77	12.365797
5i59	6.95	39.872696
5to8	8.51	6.704209
6eqs	6.43	41.899124
5mxr	5.21	14.983796
5l2n	5.55	9.87499
5i7u	8.77	10.730691
5egu	5.85	17.281368
4wz6	5.6	11.888702
5zkc	8.19	5.715866
5in9	6.36	11.151708
5t8e	9.14	11.684969
5aqq	3.1	8.026577
5o0j	4.77	8.203971
5e6o	4.11	21.428188
4zki	2.92	18.452082
5oug	2.77	4.5658927
5owh	5.92	11.6611805
5gg4	5.82	9.177381
5myd	4.86	8.905641
4tvj	7.91	12.52071
5fun	7.59	9.180851
5vcy	6.57	16.259596
5aeh	7.43	18.83335
5nhp	7.64	10.480238
6ccs	3.64	13.161774
6bfw	6.66	3.1058297
6bbs	9.89	14.011092
5ngu	7.44	9.009426
5qbv	6.37	20.613743
5kr0	9.15	19.298948
5exx	5.39	12.117392
6guf	6.65	10.935421
5mmn	6.7	26.262747
5mgm	3.3	8.680656
5jer	3.7	9.017733
5b2d	4.25	-9.852121
5kh3	4.22	13.217888
6ceh	7.44	10.003195
6f6s	2.89	2.7832756
5u0w	4.24	2.1680276
5mys	4.3	22.871403
5jiy	6.27	20.062847
5wbq	5.83	10.579096
5eps	4.42	4.8660955
6ayh	5.57	2.718882
6fdu	3.69	5.716997
5l6o	8.22	9.948426
5lle	10.22	9.356743
6fob	7.63	2.096543
5jnn	5.35	11.6884
5fnc	4.11	12.508734
5xg4	5.15	19.058105
5qai	3.82	4.9800544
5xmx	7.24	7.6843657
6g3v	6.04	2.4862635
5aqh	2.46	11.632948
6eo9	6.8	22.964128
5a8y	9.77	19.113228
6m9d	7.35	25.893663
6gjm	3.58	14.354071
6mxe	4.26	11.029654
5l4j	4.28	5.112715
6ggv	7.54	13.735994
5ggn	3.66	-0.047080755
5zwf	8.74	1.678032
6euz	4.18	37.33289
6bkx	6.39	12.776028
5tef	5.4	5.3809605
5f4u	7.02	18.314856
4yk0	3.74	5.5564957
5vqv	6.4	20.505604
5yyb	6.56	1.6745534
5lz7	6.28	6.465481
5tzf	5.8	1.6575736
5qaz	3.4	2.4678352
6bnl	6.96	13.230994
5ovr	4.57	44.942352
5hcl	2.22	6.648584
5v9p	6.14	20.463692
6h34	9.3	7.3581486
5hey	5.66	6.650027
5f3z	4.54	8.635891
5ioy	5.22	13.522896
6f3b	6.56	9.865643
5yu9	6.74	18.519674
5uv1	5.62	3.0429506
6b16	7.49	12.108398
5fh8	6.77	8.9032135
5enh	3.72	2.493147
5mpz	4.07	4.1390853
6hvi	6.42	17.026138
5fq9	6.48	11.530405
5l6i	4.35	33.961266
5mym	5.41	46.753624
6b5r	8.77	-6.1951556
6bij	6.05	6.6015964
5kau	6.52	7.395938
4odq	4.47	1.0552545
6f22	8.7	21.817526
5k0j	7.12	29.89457
5zla	4.3	3.6405811
5q1h	5.1	15.651547
5nz4	6.28	-1.3442674
5mkj	4.31	16.622463
5ulg	6.72	15.738089
5yjm	7.68	17.765192
6grp	5.48	11.840944
6cfd	7.86	8.800874
5tzo	5.23	4.4260426
5d4a	5.85	7.055318
5mlw	5.03	9.289848
5nrf	6.79	15.773865
5l8a	4.91	19.198074
4zy0	8.04	13.836292
5j7g	7.24	7.5771747
4xek	5.66	-7.3042765
5jf2	7.89	13.665298
6h1h	6.17	22.120312
5gvp	6.78	3.7658794
5u4e	6.35	13.011967
6bu1	7.22	9.535143
5ou1	6.07	10.240819
5qak	3.66	2.8045793
5dxu	8.4	8.866931
6q3q	4.45	-2.0012703
5d3p	5.13	4.798114
5bpp	4.8	21.451134
5q14	7.68	13.348274
5mzg	6.86	9.296949
5vew	5.15	7.3456326
5vll	6.37	14.085951
5ul6	8.22	7.573846
5joh	5.96	15.39553
5k0x	8.36	5.890935
5jv0	5.96	16.003017
5qb3	4.31	6.874733
5ml8	8.1	6.934084
5i4v	8.52	32.750034
5vt1	4.3	11.257086
5qa8	3.77	4.7354727
5qb2	4.15	9.932445
5ema	5.23	9.017309
5dh4	7.24	9.129078
5er4	2.76	5.0211835
5c4l	5.64	1.7566078
6fui	4.46	24.894466
5k0c	5.96	23.688915
6g15	5.37	34.716373
5aqg	4.51	11.797371
4xk9	9.07	5.6483097
5wo4	10.0	16.31884
6eij	5.77	6.313463
4uc5	5.48	5.6406693
5vcv	6.82	33.2301
5ar0	6.14	9.716888
5myx	8.16	29.128496
5svk	8.48	13.18836
5w88	4.52	18.636547
4ui5	6.78	28.02388
6gjj	3.7	15.5555105
5di1	7.68	12.062751
6min	3.91	-0.210814
6g5j	6.7	15.561153
5aa8	8.07	12.786717
5jha	5.9	21.007114
6gzm	8.26	9.795255
4r5w	7.13	1.0584219
5k4z	6.15	8.49177
5loh	5.04	10.678802
5ivc	5.92	17.190159
5wzu	7.0	21.49704
5a7i	5.26	13.737239
5j79	8.52	11.5853195
6g97	8.38	8.462223
5ick	5.01	-16.170853
5ab1	5.42	16.921783
6cw4	2.82	7.0165415
5cuu	4.37	6.4052567
4w9x	7.4	8.104231
5aei	8.96	-5.2200065
5exl	8.43	19.585144
4zt3	8.0	27.364948
6cq0	4.46	15.540346
5nvz	6.77	-0.14540324
5d3c	10.4	37.50244
5n31	5.79	17.593357
5chk	5.39	9.313006
6b97	6.63	8.76268
5vo6	9.05	9.513479
5lso	5.85	12.988005
5w7u	8.05	8.8133955
5vb9	5.89	5.3245225
5f25	5.04	5.9626274
5j32	5.08	1.6687665
5td7	5.77	15.0972
6fmj	6.12	9.231284
5uyu	9.51	13.497005
5w0i	8.85	0.6948445
5uey	8.29	11.538815
5fb1	5.92	0.95993066
6ehh	7.49	14.394939
5f5b	3.95	12.707733
5hx8	10.0	8.498352
6dlx	3.32	2.6546593
5wxf	4.48	17.221203
5f2p	4.43	10.038893
6fut	4.7	28.84908
5vsc	6.29	14.98992
5er5	3.67	9.937147
5qae	3.62	4.203717
5trj	5.92	12.568819
4y24	6.66	-1.5015986
5eel	6.08	1.3988888
6ezi	5.31	8.468974
5f1u	6.4	22.972832
5vo1	8.15	6.726265
5u0z	6.19	13.950008
5aqn	2.77	12.903151
6dh7	9.88	26.424782
5h85	4.7	4.2883425
5g60	6.52	4.5966315
6elo	6.29	22.254072
6f4n	5.22	2.249335
5u0e	5.11	-1.205668
5fb0	5.47	7.782342
4znx	6.62	2.9335244
5tqf	8.3	39.115
6ayq	8.19	25.187971
5yyz	4.18	1.525701
6ek3	6.48	12.51623
4yjl	5.96	6.7015557
5gjg	6.21	11.526983
5m0m	8.22	5.6690264
5zh3	4.67	9.323545
5cqt	6.91	17.703104
5e73	4.64	8.796049
5t18	9.3	9.55484
5i86	6.28	8.492358
5lgt	6.51	5.0594406
5odx	6.71	9.980601
5nib	7.72	11.232563
5u2j	5.92	5.71813
6g6w	9.7	25.046127
5nu1	9.0	9.379391
5kgx	4.8	9.459692
5k8o	5.96	-0.8945255
5xzr	5.49	19.969296
6cjy	7.64	14.708033
5u49	6.14	10.040464
5toe	5.6	4.9480467
5mra	8.0	7.290266
6boy	5.74	10.00754
5yfs	4.86	12.803548
5mnx	2.48	15.639429
5xgl	6.88	2.426536
5h09	5.88	17.168564
5ehv	3.08	-3.279171
5q0n	8.06	6.427106
5d75	6.7	4.871795
5lt6	5.41	23.162533
5igm	7.38	21.118654
5ny3	7.47	5.976053
6cqt	9.64	13.465805
5mrb	6.33	10.562107
6bu3	6.55	19.869308
6f6u	4.8	7.513825
6asu	5.21	7.588848
5ml2	7.89	12.890481
5x9o	5.3	3.8297942
5fng	2.96	2.2017515
5tuq	6.35	11.791617
5v7i	7.18	3.557336
4uw1	7.72	13.741953
5n0e	8.44	8.722969
5fdz	5.17	6.1168327
5eng	5.85	12.383453
6hm2	7.33	15.146805
5vqx	6.32	16.510822
5nkd	7.59	17.30645
5h08	5.96	32.69283
5jr6	4.69	2.5747046
5sz2	8.7	19.676256
5qcn	8.22	22.846405
5f74	5.12	-1.1277592
6q6y	6.0	10.132338
5e7r	7.6	6.335126
5mtv	4.11	25.820816
5vpm	8.8	2.7982414
5xsu	6.74	17.531628
5twg	6.17	0.68223035
5k4i	8.51	9.428472
5qag	3.7	4.5081153
4z8d	5.22	8.391676
5lz8	6.01	4.333174
5ybi	3.49	22.085278
5t4b	9.38	10.805496
6c0r	7.51	14.630725
5v1y	8.15	-2.5754201
5aqj	2.68	8.65555
5ee7	9.21	4.7109227
5n1y	3.22	-1.399611
5iez	7.64	15.167178
5bns	7.02	19.589624
5fsn	5.77	9.167022
5mg2	7.77	8.777121
5i29	7.82	10.233997
5kde	3.89	-2.0196273
6apv	6.96	8.070909
5zkb	8.7	8.642828
5ei2	7.34	11.744544
5nfa	5.25	-6.074894
5tq3	8.66	21.644798
5vih	7.49	14.962797
5iay	5.8	16.901926
5qa4	3.77	6.3304625
6f6n	3.02	7.0946407
5da3	7.1	15.375127
6gy1	6.3	8.661812
6gvz	6.4	3.8620427
5fb7	7.89	12.123428
5ofw	2.8	6.559472
5wf7	4.01	24.636236
5i9z	8.05	10.44636
6dj7	8.72	22.878607
5q1a	8.02	8.425188
5z7b	4.89	5.971197
5g42	2.3	4.5151043
6chp	10.12	5.5212445
4ybk	7.82	30.26341
5qcl	7.96	22.979874
6a6w	5.43	19.571054
5fky	8.33	1.3264055
5ih2	5.76	1.646085
5xmr	7.61	6.099037
5jhd	4.52	3.8581755
5etk	5.82	21.971512
5vzu	5.57	-5.678459
5juz	5.52	17.575706
5npc	4.0	7.4005737
5wac	7.42	14.2564
5fcz	4.2	-0.41190347
5oq5	7.7	12.306209
6ft9	6.96	12.172896
5oku	6.26	12.95669
6hm4	5.67	-1.9571851
5fl1	8.49	4.3571744
6c98	4.1	8.131458
6dxg	4.85	11.74114
6g2n	7.14	8.92943
5klr	7.72	11.591584
5y94	6.79	9.541136
6bl2	7.39	13.98822
6g0z	5.32	6.871814
6ft8	7.36	15.240822
5cr7	3.1	7.040249
6cze	4.03	14.449327
5n8e	5.33	0.84821
6dh4	11.3	20.484144
5ltn	5.27	8.256824
5x4o	4.06	-2.9237804
5o1b	4.7	2.340806
6hjj	5.77	10.352689
5t2p	5.72	2.348598
4w9w	7.48	11.795098
5hff	6.3	7.5526867
5dts	3.55	4.5635185
5fah	6.15	54.218666
5uit	8.34	10.555294
4zv1	5.24	22.42292
6fdt	4.3	5.162536
6chm	3.7	7.936843
5th4	2.85	-0.5372608
6fo8	7.74	0.20124578
5zms	5.23	14.956397
5fqs	7.36	10.72822
5i2e	6.64	19.936836
5ets	5.91	13.415682
5e0h	5.62	-0.6829088
5h15	5.8	12.998637
5oje	5.21	31.062363
5uv2	4.4	2.5984821
6flg	7.52	13.443485
6df2	7.24	9.952091
5k0b	6.05	16.204475
4wn0	3.22	8.8321085
5emk	7.89	7.6157055
6h3k	7.96	17.816917
5yjk	6.09	23.645166
5lpl	4.92	5.9157524
5kgn	9.03	6.688753
5yvx	5.89	7.190777
2n1g	5.64	12.347471
5upf	8.6	18.87933
5id0	5.77	11.730583
5ypo	7.1	10.4278755
6fjm	6.24	1.3890003
5u62	5.89	11.602785
5l72	6.8	16.952888
5h5o	6.56	17.647858
4mul	6.21	25.020575
6dq5	5.19	16.586042
5mfr	4.3	-3.8861728
5ime	8.34	12.825733
5w6e	8.04	7.067256
5qam	4.0	7.078545
4zjc	8.96	16.73896
6f4w	5.53	10.739409
5u7k	8.15	15.781511
5t97	7.77	14.2781105
6f20	4.31	23.636276
6eya	7.48	16.219269
5lgs	7.06	20.925375
5mjb	8.52	18.487415
5t27	7.1	6.8703203
4xtm	4.57	7.748711
5laz	8.4	4.483248
5ye8	3.0	13.506199
5dpx	4.46	15.657896
5jg1	8.72	16.281898
6d50	5.05	4.7442493
6eln	6.05	15.494371
5edb	7.0	15.672237
5ovc	5.96	3.1771395
5k4l	7.3	33.45685
5o1s	3.65	1.5621467
5j7b	8.3	11.96408
4ze6	2.48	5.7634006
5vzy	8.49	10.04768
5ukk	6.21	15.362974
5j8x	8.8	8.440038
5a3x	6.1	6.0820484
5ijp	7.15	11.367945
5sy3	4.37	16.196772
5koq	9.24	9.322114
5h19	6.49	28.951534
5hx6	8.0	8.488254
5muc	6.04	17.677849
6b2q	8.05	9.914253
5svy	6.13	15.249617
4odl	6.95	21.505516
5ugg	6.42	23.343756
5ufr	8.7	13.839677
5mgg	3.3	6.183055
5db0	7.43	3.8782537
5vlh	6.8	9.91713
5csd	7.89	11.568739
5mw3	6.62	10.158164
5vqt	5.74	26.016565
6djc	6.63	5.752378
4zj8	9.26	8.969209
5eqp	5.4	5.2180567
5v42	6.62	54.073376
5nf6	7.46	4.5259666
5jrq	6.77	16.160992
5lne	4.76	1.9873071
5m6f	6.66	-4.185986
4wnm	7.59	9.08784
6e86	5.09	7.0816503
5b5g	5.25	7.315229
5zt1	4.67	31.742191
6exi	5.05	18.564976
5nwb	7.8	24.039448
5mny	1.31	8.370176
5xo2	4.03	-3.084365
6csp	8.52	8.946499
5w5u	7.19	15.551781
5g61	6.4	4.5404553
5n49	6.33	15.042179
6bhh	3.76	2.6423888
6f9g	5.7	6.249694
6fa2	6.66	30.986023
6g4n	5.64	6.7508245
6fr2	7.92	7.9915023
5g5z	5.66	10.935457
5zo7	9.0	26.595615
6bgx	6.33	7.969335
5nxq	6.49	0.10313165
5oh9	3.86	0.50757015
5ukj	7.16	27.788204
5v3x	6.59	35.40511
5m7u	8.1	12.1148405
5fnf	3.15	9.600822
5vds	3.3	7.084609
5ufs	8.49	0.8426151
5gjf	6.59	18.80194
6ej4	6.8	4.56215
6apz	6.82	11.888618
5jhb	6.06	14.926408
5zwi	8.64	6.2428026
5etl	4.64	10.74871
5ur6	7.06	6.952683
5ful	4.74	9.084496
6e9w	6.55	23.606243
5uoo	8.85	2.2436738
5n87	9.25	15.752996
6esn	8.05	15.506051
5kr2	8.48	0.87667435
5aip	2.82	11.75804
4yh3	4.59	3.7515936
5sve	5.74	13.515896
5edl	8.35	14.9469
5may	6.48	11.385054
6fzu	3.67	5.072541
5mav	5.48	5.803527
6d5e	6.85	12.649345
5anv	9.3	13.375686
6htt	6.66	10.023664
5my8	7.14	19.567863
6dnp	5.18	5.4889927
5ndd	6.46	9.5084915
5wbz	6.41	4.028903
5w6t	7.57	5.046344
4j59	5.85	4.7611938
5e80	8.3	12.8005905
4mue	6.7	21.494759
4qmq	6.59	14.820494
5dh3	7.42	24.382874
5jzi	4.8	0.8598999
5f32	4.94	16.227009
5wg9	5.59	6.18746
6fyv	7.96	8.362713
6apw	6.17	29.411848
5sz9	4.42	12.508862
6b27	5.03	8.478151
6b1o	8.51	9.180171
6cdc	5.6	7.6965737
6dne	7.48	11.088353
6cn6	8.3	11.941849
6c7x	7.19	10.294636
5fdp	6.51	28.010729
6htz	6.74	2.889967
5nwg	6.18	36.962624
6msy	7.0	2.9707289
5yve	6.48	17.649973
5huy	5.03	7.64951
5iee	4.94	-0.14390838
6hvj	7.55	16.10085
5hdu	9.0	10.880208
5z68	5.89	59.831604
5l6h	6.62	19.987215
5l26	5.35	6.3498464
5svi	5.17	20.274643
5n9n	9.39	12.53846
5qaw	3.4	7.5558953
4yyt	6.38	11.424817
5cxi	6.55	12.910933
5nt0	6.55	38.7631
5z9e	3.48	7.184951
5kyk	5.8	17.125221
5ye7	5.46	23.645958
5vfm	3.82	1.5800989
5q0z	5.85	11.260591
5c1x	5.75	16.370665
2mwy	6.82	16.38151
5naw	7.3	12.097271
5evd	5.0	1.8784509
6mjf	5.16	20.869047
5vo2	6.81	8.0753765
6hti	7.01	7.708888
5ux4	7.05	12.805169
5gu4	5.47	15.78897
6b3e	6.99	10.267838
5g1c	6.85	10.4774475
5v35	6.96	4.0836782
5lkr	5.48	12.43395
5kpl	6.29	3.2880063
6cd9	4.42	2.425517
6c5t	6.97	10.371678
6bl1	6.96	8.758179
5oul	3.3	13.892756
6bgu	6.28	12.102872
2n27	6.55	2.892727
5om9	4.25	3.0897663
5yc3	4.85	8.39313
5j5x	11.02	14.496061
6gfz	5.51	6.961066
6dil	8.12	11.149899
5orr	3.77	9.61162
5vt4	4.35	-0.67405653
6csq	6.39	4.5972123
6bfn	8.03	11.70885
6euw	7.77	13.15346
5ka3	4.59	4.6642876
5m5q	7.05	15.748947
5gsw	5.94	21.746193
5w4s	4.03	8.435531
6e8m	6.28	15.645348
5bqg	4.76	4.208637
5ji6	7.96	5.2604427
5jsm	6.59	57.201942
5l98	3.31	8.189922
5im3	5.82	5.7036514
5t4f	8.0	5.5663776
5wtt	6.6	12.300587
6euv	8.62	5.2771735
5aaa	9.42	15.670319
6gih	4.36	8.704805
5gs9	5.26	8.976933
5j6a	7.77	24.508099
5du4	5.25	5.0811343
6mvu	2.89	4.9401712
5kr1	9.49	19.85272
6gl8	8.61	7.455121
3egk	4.66	16.718376
5q0v	7.69	15.194645
5y5n	5.76	17.050169
6fmk	4.67	7.2070317
5uwk	8.64	19.331512
5duw	3.29	-2.516789
5h1t	3.8	8.506931
4j5d	5.96	8.474787
5lc0	6.7	32.710785
5ia5	7.6	2.8806272
5myl	5.0	28.191801
5wg7	4.7	13.321171
6f1j	4.62	1.2855415
6g9j	8.39	14.7920685
5yp5	4.6	10.953156
5k5n	8.05	10.106194
5a0a	7.7	19.40815
5hpm	7.13	17.287876
2n0w	6.15	7.0529814
5tpg	7.85	0.9153469
5dxt	9.7	12.888725
5msb	7.46	18.74464
5eb2	1.11	2.9045773
5eq1	4.68	6.1737313
5enf	3.57	5.6895237
5j9f	7.23	9.9963665
5ef8	8.85	21.871935
4zyq	8.01	6.77799
6dvo	7.22	11.294051
5y80	8.79	10.14346
5zo8	8.2	22.796295
5eg4	7.68	9.0795555
5itd	6.58	13.35624
4yec	7.6	10.390843
5ehe	8.32	12.650098
5ew9	11.0	8.770121
5ivn	8.85	33.941586
5ork	3.63	8.969494
6baw	5.38	22.79889
6cco	7.29	11.464056
5llm	5.35	20.961063
6mj7	2.82	5.204165
5ia4	7.28	25.166384
4zsl	5.0	6.4446325
6bsk	6.92	9.844347
5flo	3.15	8.784456
5ul1	6.64	10.958305
5tex	6.4	10.754272
5km3	4.6	4.129774
5fe6	2.16	5.2188883
5k0f	6.07	25.769516
5orz	3.36	4.4704056
6gzd	8.01	9.361612
5ia3	7.34	18.260197
5v8h	4.11	15.497503
5pzm	5.96	18.126781
5hz6	7.8	14.582453
6bnk	6.99	12.196101
6b41	8.48	8.823158
5lmk	7.43	8.543915
5dqf	3.6	2.3613904
5h9q	4.42	-4.276676
5fao	7.96	15.319445
5t54	9.06	7.83317
5ufo	7.43	7.3414717
5kdf	3.27	6.091853
5hls	7.41	8.297548
5ur1	8.97	11.400152
5vrp	8.89	6.1358547
5jgd	7.96	9.008462
5l01	7.48	-5.1248436
6fby	5.03	-7.4797297
5kzq	8.28	3.891384
5nkb	9.12	21.111166
5vjn	5.06	1.5131366
5yco	4.59	1.1848167
5u2f	6.71	5.6273518
5w5s	7.77	2.0425189
4z7o	5.04	14.3301735
6eab	6.37	14.494505
5o91	6.46	5.6973076
5web	8.0	9.161186
4zcs	4.33	18.405775
5i0b	5.06	6.0482984
5i2z	7.14	16.048302
6c28	4.17	6.742383
5nxi	6.66	10.630354
5tb6	5.82	6.0168495
5yc1	4.34	16.337643
5u5k	4.02	6.449992
6f9u	5.13	7.9155354
6ce2	6.3	9.930328
6cbh	6.29	16.464447
5j18	9.15	10.903301
5dx3	7.41	-12.162522
6ma4	7.35	30.981247
5i25	3.49	2.2028198
5cs6	3.2	6.9185286
6hqy	6.44	8.100243
5ho7	4.77	11.83037
5h9r	6.08	-3.170288
5ntt	5.75	9.39233
5y6k	6.07	-0.37701416
5q0i	4.25	11.026394
5a5d	8.0	11.675389
5dtk	4.3	6.330931
6gxw	3.36	8.948135
5d3s	5.89	5.105446
6b1e	7.47	0.70075464
6fh6	3.0	1.0821154
6c7e	8.55	11.701159
5fqr	7.59	7.445343
6f6r	8.25	10.6016035
5elv	6.8	5.8746576
5he7	8.3	4.8652673
5wg4	7.0	12.25734
5his	4.71	2.6902707
5zmq	4.74	14.575033
5i83	5.39	10.458555
6hx5	5.66	5.043621
4z0u	5.7	4.7337914
5oq6	7.56	16.64546
4pl6	3.1	4.4783154
6afg	4.86	4.24725
5dtm	4.3	15.594657
4qms	5.13	7.1479306
5lax	5.4	0.1657157
6f34	4.94	9.084372
5m25	8.19	12.7832775
5zc5	7.06	33.564903
5tco	8.19	20.087585
6axq	4.0	2.992124
5jq7	4.8	8.000828
5mnr	5.46	10.3198
5nho	9.52	15.884043
5svx	6.19	10.170501
5ts0	7.8	13.070951
4r6e	7.78	10.9786215
5twl	7.98	8.290416
6dgt	7.38	19.592075
6bh0	6.66	7.816208
5u5h	5.89	15.074706
5a3n	7.72	3.1275473
5a1f	4.61	8.306982
5w0f	7.8	1.4365777
5dtw	5.46	32.23306
5qa9	3.64	5.006382
6axl	7.11	0.6805595
6mv3	3.33	18.259695
5vp9	8.99	14.665014
5ix1	6.31	10.051918
5n4t	5.97	13.185463
5wzv	6.68	22.130976
4zy1	8.14	11.181912
6afi	6.2	10.014254
6ckc	8.22	20.123161
5h6v	6.68	9.492758
6h33	9.22	11.939236
5ewj	6.89	26.969353
5ku3	4.89	5.1633883
5kab	4.68	17.294285
5hyq	6.82	3.6147711
6bh3	4.92	5.1680064
5f5z	7.07	3.5538335
5xij	7.3	11.647423
6g22	7.56	6.4287777
6ej3	5.93	7.1785235
4zam	7.96	19.484337
5zaj	7.38	26.822624
5i1q	7.92	6.206914
5jpt	4.6	13.699317
4yx4	5.97	8.399645
5dp5	4.73	20.020838
5jt2	7.47	31.315472
6dh6	9.93	18.52886
6gbx	7.7	8.335604
5glu	4.02	-3.1608944
5lsh	3.39	0.81260747
5yto	4.48	27.355312
6f2n	6.7	11.501291
5owf	5.8	7.0226936
5mkr	4.77	7.8626876
6es0	5.65	15.801228
5kbq	7.0	14.066073
6g0q	4.61	8.345785
5yvt	3.96	8.408273
6br3	8.72	13.798525
5x4m	2.92	0.36549354
5ef7	9.0	10.078482
6asz	4.72	5.8764305
5mql	5.85	0.23938227
5wic	4.64	18.827679
6fgq	7.85	26.658371
6f05	4.47	9.004548
5jlz	5.82	-1.1821852
5dg6	5.07	0.31180382
5a3t	8.4	7.9003725
5uov	10.6	26.426743
5lny	7.38	11.503501
5gtr	7.17	-6.4365077
6h7l	8.97	7.892928
5g3m	5.66	4.2004166
6ee2	6.71	8.205478
5cgv	6.47	17.121819
5jnl	6.57	3.812772
5gty	7.72	26.864288
6fni	8.22	24.715345
5wa8	6.23	11.027027
5os2	2.74	5.575968
6chh	5.57	18.611237
6h38	8.11	12.017188
5w5j	5.82	9.299092
5d1n	5.57	13.0529785
5z95	6.55	15.960281
5ads	5.67	10.035152
5dp9	6.08	26.35979
6e4w	6.7	4.0511317
5t8q	4.16	3.5606027
5m9w	2.24	7.5045333
6dj2	8.12	21.957178
5wzr	7.29	-1.4477416
5vcz	6.35	17.232327
5g3n	7.92	12.907093
6g4z	9.77	8.369676
5vd1	6.0	15.205773
5wzw	5.91	21.431675
6an1	5.35	20.899971
5qb0	3.8	3.835111
6dcy	5.46	7.002022
6fnf	7.89	24.445724
5x27	9.4	8.073726
6g47	2.18	4.4660015
6aud	6.22	10.515594
5yea	8.3	16.872637
5ygf	6.21	0.29411602
5etm	5.41	9.690971
6g85	5.21	4.241373
5a3w	5.82	11.082392
5nkn	9.92	12.693227
5d45	6.92	6.0458508
5z7j	6.6	6.4522386
5fyq	5.89	28.045435
6q73	6.9	13.178894
6g33	8.15	9.3083105
5f20	7.52	15.266346
5vnd	6.49	15.778654
5hvt	7.26	18.368977
5kzi	10.0	13.661304
5w73	6.3	7.496894
5toz	9.46	6.574332
5nya	6.38	7.506044
5hmy	6.3	19.22347
5lub	6.15	3.2604346
5k32	8.8	9.567829
5o4s	5.47	4.2161856
4y5i	3.52	-3.2346911
5fat	6.96	15.942209
5tfx	7.22	12.787596
5hmk	7.4	8.235774
6gjy	3.0	16.583786
5hln	11.52	11.497385
5fso	6.09	4.2676234
5e2k	8.03	11.148983
6afj	6.28	13.415024
6gnm	4.26	2.1291847
5y8c	6.8	9.498589
5aqt	3.51	4.4941263
5icy	5.06	0.78087807
5w0e	9.03	5.09238
5u2e	6.56	7.0024843
5db1	7.66	2.6203752
6b67	5.05	3.1056554
5ufi	8.4	10.527304
6fu4	6.19	17.606188
5e3g	4.3	6.1522083
6hrq	7.09	14.505503
4ui6	7.06	29.137653
6css	7.6	17.953213
5tt3	6.71	14.090464
5nin	7.12	19.07877
5ov9	5.66	4.9733443
5tol	7.48	8.8907795
5nwk	6.57	1.1677222
5oh4	4.55	-0.5731242
5t19	4.49	14.510438
4v0i	6.33	13.605055
5edd	5.24	5.253709
5llp	9.24	12.731319
6biv	6.52	2.022727
5ows	8.0	28.807789
5j31	6.51	5.9305453
5f04	4.0	30.556932
5ug9	8.1	14.925979
6b7b	2.89	7.1199064
4ux9	5.1	4.0543785
5gsa	7.09	28.505999
5ut6	4.24	16.939219
5ogk	5.11	6.1923323
5dhq	5.7	10.639729
6cyc	7.85	11.91727
6bu0	5.96	14.0504055
6cmj	8.3	15.279571
5ivj	7.34	14.142134
5f4p	7.33	28.68122
6g34	8.24	9.027834
5ttg	7.34	5.4019604
5edu	8.66	12.395349
5i13	5.08	21.04718
5o07	7.47	9.046961
5f1l	7.68	5.7691283
5wlv	8.52	5.2957306
6fel	6.4	6.4973955
6er3	3.24	-3.3268044
4y4g	2.0	7.4058867
5jzs	3.27	7.282933
5k13	8.74	13.7188
5ytu	4.92	8.075874
5dw2	5.84	4.5739083
5mk3	4.05	3.025285
5tur	6.05	11.037561
5vqe	1.49	3.117082
5f02	7.44	10.476907
5tzz	7.85	13.639862
5qaa	3.91	4.254449
5cu4	6.49	18.5961
6eiz	6.22	11.653228
4zfi	6.3	4.9505696
5uch	6.01	21.086382
5aqk	3.65	22.140099
6mim	5.7	3.4010305
5nw7	5.77	10.297615
6e4a	7.36	4.308468
5u6j	7.64	35.07436
5w44	6.44	13.758604
5nqe	6.15	20.111559
4yk6	5.7	12.032238
4muf	6.34	13.708996
6h7n	8.46	9.791017
6ge7	6.06	14.106156
4yhz	7.96	1.4051354
6b8u	9.7	6.269332
6bhe	4.62	0.7621136
5bqi	9.05	9.245734
6fi1	2.15	11.5661125
5llg	11.13	16.270306
5a9u	10.1	14.266187
6dh0	10.59	24.182142
5jap	6.64	8.365135
5h5q	5.74	12.406636
4und	8.96	28.478775
6bvb	6.71	-1.01434
5ke0	9.7	15.122593
5hn0	3.7	12.845108
5vb7	6.72	12.145975
4wcf	4.28	6.642782
4y3y	2.35	7.079228
5jhk	4.64	1.3668334
6g4y	8.82	15.652605
5uiu	9.7	2.84341
6gnr	5.44	3.5760663
6fod	8.15	-1.0320275
5y1u	5.12	7.138061
5i0l	7.74	24.12852
6e2m	5.66	13.236174
5qik	7.66	8.383938
6h8s	4.42	7.8828907
5sxm	8.54	1.205381
5nme	7.09	-0.32044268
5w5o	8.1	10.713688
6ezg	7.69	13.597109
6bbv	6.1	12.26834
6g35	7.76	12.371624
5hd0	8.4	10.637697
6b2c	7.03	8.78821
6d1m	8.2	11.861352
5ksx	5.43	24.39805
5m4i	7.89	12.387772
5fnq	3.0	7.0051355
6hke	7.68	17.01221
5f61	7.46	3.988902
4u68	4.31	3.3046262
6er4	2.77	3.2195745
5y0x	5.11	8.70071
5eud	6.82	7.6831245
6cwh	7.54	-1.0857868
5usf	9.16	31.54202
5j5t	6.96	13.092146
5jq5	5.63	9.790657
4z0f	5.77	6.4396114
5yft	5.0	20.9142
5z89	6.71	8.036299
6g91	5.49	5.1376843
6hu2	5.9	4.8443456
5ou3	6.21	23.768185
5jq8	5.7	9.495542
5ya5	6.72	26.324085
5izj	11.52	21.965061
5he1	6.55	7.84562
5ldp	4.17	9.914772
5wxp	3.35	28.06685
5ih6	5.6	12.999406
5mnc	1.31	7.515949
5fsy	5.89	28.189106
6c7b	5.82	17.93164
5i88	6.6	1.423883
5ofx	3.96	9.248856
5ey8	6.31	29.92134
6ax1	9.42	4.5580645
5j9z	7.8	9.734562
5fsx	2.72	20.1114
6g6z	6.66	8.020534
6ej2	7.8	7.660761
5w1e	5.24	1.4056942
5ewa	4.82	5.4925075
5ot9	4.07	9.232868
5uy8	8.3	22.490185
5nps	5.89	6.3172255
5dtq	3.86	27.336266
5uzj	6.78	10.219507
6b7h	9.03	7.9813285
5drc	5.98	13.905675
6b5a	7.94	9.858087
5m44	7.4	6.49561
6hlz	7.33	6.999886
5myo	10.53	7.8274026
5n93	8.66	12.375717
4zt2	8.0	21.873455
5mrm	5.03	7.6260667
5eb3	1.45	7.28154
5iql	4.56	6.328621
6frf	7.4	5.380552
5vsb	5.12	34.881527
5i58	6.92	23.327236
5aab	9.06	12.068872
5g2n	7.03	20.592924
5hz5	7.07	6.024127
6gon	5.67	8.838519
5laq	9.2	19.950285
4k1e	8.44	6.105828
5y6d	7.26	10.55968
5l8y	6.4	25.148651
5jjr	7.8	17.608715
5mwh	5.74	4.764678
5nk7	6.33	19.05981
5c7n	6.57	6.936616
5lj1	4.5	2.6004524
5o4y	8.15	11.278636
6b7f	3.87	6.3472924
6glb	6.89	11.333726
2n14	5.33	14.98611
5vlk	5.26	7.7028813
5y5t	6.68	4.657507
5zk3	8.74	4.8800044
5dnu	4.11	16.387005
6db4	7.31	4.396196
5ufp	7.37	11.749423
5thi	3.61	6.632189
5y8w	6.64	4.2954946
5lmb	7.8	12.536938
5a6a	7.22	0.6990165
5yij	3.42	25.163427
5xyz	8.1	11.198603
5igl	7.37	8.88595
5tp0	5.44	19.480047
5dex	7.65	17.48443
5vee	6.11	6.293537
5etf	3.79	6.502379
6f8g	4.18	6.62411
6g2a	3.79	17.997107
5nq5	5.0	4.7210603
5w14	7.34	16.681892
6fug	4.3	9.982907
5usq	7.0	17.766369
4ui4	7.35	60.878326
5vwk	5.48	6.0150185
6dqa	6.44	12.85976
5l4e	4.61	11.38595
5doh	7.49	22.797451
5tzy	8.7	20.114208
6e4f	9.07	20.888145
5j74	8.72	3.459914
6acb	9.41	20.743683
5kks	8.7	16.215372
5t2b	8.3	9.595461
5etn	5.37	22.27961
5td2	8.66	10.6243305
5yqn	4.03	21.182495
5one	7.28	11.438583
5eqq	8.17	20.803299
5kap	4.23	4.088481
5b25	10.24	20.262333
5n69	6.54	9.269563
5umx	5.96	17.149372
5kj0	6.89	3.5824714
5o4f	6.68	1.2606502
6cjw	5.74	6.947753
5n8j	5.54	-3.5886936
6dcz	7.17	9.817928
6evr	8.06	11.402772
4xwk	4.63	8.052681
5wfz	8.0	8.03573
5nzo	2.24	8.020642
5fl0	6.46	1.7350686
6ep4	5.35	3.156128
5huw	6.23	8.387451
6dif	10.72	25.04617
5f94	8.47	6.9070797
5u0f	5.47	1.4620287
5unp	10.02	14.203614
5d29	7.01	8.7832775
5nka	5.46	20.250534
5gnk	8.28	23.262941
6dh3	11.3	17.956568
5mih	4.19	2.1362276
5u6d	8.59	5.204489
5hu1	8.66	11.889069
5ftg	6.15	12.084341
5twh	6.55	7.0934286
5uir	7.14	10.648775
5vm0	8.8	33.345276
5fsl	4.62	16.113853
6g1v	7.23	18.7394
5bnm	4.82	19.2169
5el9	7.64	11.614676
6bmx	4.72	18.272213
5nee	10.7	11.628741
5i9y	8.55	20.509007
5l2s	7.08	13.565451
5th7	5.16	12.546791
6emu	5.03	5.233656
4ysi	5.7	6.683627
4uff	7.96	31.534365
6g46	3.73	9.359254
5qim	11.22	11.521797
5kq5	8.05	12.78196
6ds0	8.66	10.350424
6bm5	5.84	24.403574
5fqt	6.8	9.319263
5n0d	8.48	4.503094
5adt	5.65	14.022885
4zx8	7.1	13.603561
5kz0	7.66	15.942194
6g1w	8.14	38.745743
5cj6	8.69	7.959291
6f8t	5.15	11.145906
5xpn	6.99	9.933711
5sy2	4.96	14.170197
6g92	4.12	9.958765
5yjf	5.74	9.412233
5he2	6.89	2.839069
5mk9	4.42	-0.4483099
5emb	5.2	6.318349
5xo7	6.36	12.229477
6ela	7.59	22.555805
5xag	5.46	14.116642
5ant	6.36	23.559937
5d7x	4.82	2.427525
4x2i	6.46	6.3940396
4zcw	7.37	11.648106
5dry	7.7	26.860712
5nz2	5.03	7.943936
5jzb	3.39	6.016778
5qa5	3.52	4.5948257
6dkg	8.59	10.164037
5wbf	3.81	5.067408
5kkr	6.92	18.57062
5xyx	4.84	6.5563517
5nk3	7.42	14.237068
4uuh	7.77	20.852173
6f55	4.16	3.2799463
5wlo	10.82	18.32596
5u0g	4.58	2.9879246
5a6k	5.95	-2.4947782
5enj	2.3	6.013177
5f3g	6.9	23.228788
5tkk	8.28	31.753155
5vqz	6.39	21.977423
5eek	9.1	9.237913
5ktu	6.21	3.470334
5qar	3.77	5.367117
5acb	6.8	13.630372
5ofu	4.2	12.419615
5jyo	8.52	24.434105
6cck	7.43	12.060333
5gvm	6.73	5.7633853
5km2	4.41	5.002563
6eqm	7.96	11.798332
5o3q	5.68	22.428288
5hda	5.13	0.34261298
5wgp	5.62	2.332159
5j27	6.74	17.712048
5mte	6.78	-2.2884824
5o9p	5.09	6.8577094
5n34	4.63	9.402287
5a3q	8.6	10.578112
5d0r	6.37	12.766582
6bhv	5.23	16.235931
5ta4	7.62	3.7576547
5tl9	9.0	8.175333
5yia	5.52	4.693939
5nvx	7.05	0.7352357
5n7v	8.77	11.871225
5epn	8.66	13.448668
5xof	4.01	-0.78410053
5if6	7.23	23.72405
6gjr	3.74	12.234499
5l96	3.3	6.689822
5tpx	6.55	19.411942
6fil	5.85	15.529201
5dht	6.0	8.295627
5evb	5.0	13.144573
5t36	7.37	3.6775637
5d25	6.3	3.7186832
6b96	7.84	11.229544
5tbe	8.97	18.281813
5q1i	6.24	12.064508
5mod	3.52	15.081738
6bh8	5.12	14.182065
5a4q	5.54	7.038803
5ni8	7.7	14.263136
6azl	4.93	10.885625
6czv	6.64	14.675638
5b5o	5.72	17.684784
6e83	4.54	9.546387
5myk	9.0	24.285572
5o5f	4.3	8.012667
5epk	5.74	13.429648
5wp5	5.34	15.159616
5jy0	5.55	2.8827105
6fu5	7.5	15.88088
5q0p	7.41	11.659243
5z99	6.88	3.9063985
6cn5	7.7	14.92253
6g93	7.96	11.437008
5w8i	6.82	8.572263
5sxk	4.7	4.31946
5yjy	6.94	14.392628
5u4c	6.0	6.7051735
6ey7	4.3	4.0278215
5uig	7.95	13.791143
6aak	9.15	6.4298143
6h7k	9.31	11.378309
5jss	6.45	9.040061
6g3o	9.24	16.331656
5c87	3.7	6.539444
4qmy	8.4	13.031497
5tg5	4.01	9.794714
5h21	5.19	2.028043
5kx8	7.42	6.682455
5u0y	6.08	16.496498
6evq	2.0	0.63955796
5eue	6.77	9.682127
5u7i	7.18	18.12931
6eil	5.55	9.272759
5hm0	6.36	5.1132646
5vcx	5.55	1.6818601
6g1u	5.61	10.098378
5l17	9.3	0.13448799
6bw2	7.68	17.954958
5qax	3.8	2.9761791
2n9x	6.4	-9.15527
5eob	9.62	25.59069
5moo	1.31	13.855225
4zx3	7.19	4.9919558
5uuu	7.74	26.206802
5v8j	5.57	21.311455
6ayn	5.04	14.562698
5hjb	5.68	3.8801947
5ti6	4.68	11.815241
5hvy	7.76	14.970295
5uwj	5.7	-12.209551
5hg7	8.4	11.640284
5f37	5.77	9.998378
5zz2	8.85	20.919558
5aa9	8.19	14.717297
5mwg	5.77	10.263758
5orx	3.51	8.354367
5ty1	5.21	-3.311632
6cz4	7.12	24.40107
5sz6	7.0	10.2182045
5kjk	7.92	12.235348
5tbm	7.31	13.96936
5izu	7.27	22.350538
6g8m	5.38	12.567014
6bbx	6.67	1.1262896
6bfa	9.0	8.741283
5ipc	4.89	20.426558
5fbo	9.51	11.552011
5jmx	5.09	9.233734
6b5o	8.33	-1.8349648
5cu2	4.24	5.0711045
5g46	2.6	29.334908
6fi5	5.52	-0.84477246
6cwi	7.54	2.5918486
5fp0	7.77	26.979637
5x26	8.3	10.21596
5h5r	6.21	8.096243
5tku	9.8	54.44621
6equ	6.38	13.252435
6do4	7.68	-3.69522
5mes	6.47	11.852459
5nr8	6.76	13.870487
5xpl	7.7	9.73488
4r06	6.29	7.282814
5t8p	5.89	4.479934
6f3g	7.16	5.2650075
5ne3	7.84	13.713858
5uiq	4.26	4.513194
5yy4	6.43	-2.2846818
6czi	6.25	12.081505
5jur	8.52	10.53394
5wii	4.49	8.922712
5hi7	7.85	18.552639
5vc3	7.11	19.08887
6h7y	9.46	44.359314
6cf6	5.24	-2.3190756
5sz5	7.7	12.992825
6dzq	7.37	5.158424
5v1b	7.47	14.769377
5ewz	6.34	-9.712235
5twx	7.52	10.2323475
5w3i	5.8	10.267583
6exs	3.44	17.419886
4py2	6.57	11.973112
5t1m	5.82	8.084644
5g57	8.4	19.830984
5anw	8.52	22.248737
6eed	6.09	19.103178
5vwi	4.84	5.934773
5xs2	8.3	5.777293
5wle	5.72	7.9792175
5e28	7.91	7.6724997
5ncy	9.4	9.413954
5wip	4.71	12.270773
5h1v	4.0	5.6921253
5tq5	7.23	14.191351
6bir	7.52	-2.8547158
4yh4	4.59	3.000182
6di0	5.22	6.7270727
5tqs	5.86	10.12839
5jfp	9.32	16.5841
5v40	5.8	35.038395
5iyy	4.77	-0.92936385
5i9i	7.3	11.380138
6c0n	8.37	12.988161
5y97	3.6	5.4178705
5lli	7.05	5.5509987
6eqx	10.47	10.568133
5m4u	4.89	17.382
5jv2	4.0	12.696585
5g5v	6.7	15.747137
5hu9	7.62	19.891716
5kva	5.14	39.532673
5zzw	5.51	1.7960682
5m7t	5.41	0.8053998
6ffn	8.22	8.186862
5e8z	5.91	17.356916
5usy	7.51	11.033865
5vb5	6.46	5.7315497
5a0b	8.3	11.294501
5lwe	9.96	19.65987
6aam	8.32	3.416376
5fpi	4.14	13.931214
6m8y	6.38	30.60163
6dqb	6.49	20.721485
5u9i	7.31	4.8826056
5j0d	6.87	5.455558
5l8t	3.55	4.4664364
5adq	5.7	10.397324
5cst	6.96	9.603382
5nx2	8.49	-2.88334
5x4p	5.03	-0.21436024
5neb	7.77	4.3728514
5v0n	7.17	27.041977
5u14	5.34	13.11517
6ced	5.82	1.3819879
5kat	4.1	8.1232395
5t6f	5.8	16.779064
5ygd	7.27	-4.521282
5t2y	5.66	17.852276
5y62	1.74	3.4205456
5he0	6.82	9.075363
5j75	6.82	15.314643
5uvc	8.21	11.240221
6b5m	12.0	-4.1393456
6b5q	8.24	3.3744574
5y2f	5.15	6.652563
5lyy	4.85	7.8138294
6cqz	9.64	11.872049
5aan	4.15	20.761932
5a09	8.46	18.313393
4lqg	8.89	12.7678585
5wej	4.82	7.564763
5tqe	6.72	39.506252
5v3y	6.72	10.508716
5a3s	8.68	12.862289
5yba	4.77	6.094205
5q17	5.25	20.554825
5sz3	8.6	8.22629
5orh	4.39	12.567711
5t8j	9.0	10.311827
5qil	11.52	18.345802
5x74	8.64	28.821495
5oqu	3.61	3.047306
5vse	5.97	8.72928
5ivy	6.44	12.236906
6gi6	6.71	12.295043
4m7x	4.8	20.080921
5f3i	7.1	17.837002
5o22	8.0	7.8338814
5uac	8.3	14.346205
5lsx	5.92	44.606506
5xhz	6.49	7.320812
6c4g	8.3	18.148287
5lgn	5.54	5.2428255
6at0	4.04	-0.31371593
5llc	9.52	11.926289
6e9l	6.04	19.209106
5zz4	9.17	17.614754
[truncated: 2,359 more rows]
