# Supplementary material for: An electron-density point-cloud framework for robust protein-ligand interaction prediction
Source: Nat Commun. 2026 Jun 11;17:7424. doi: 10.1038/s41467-026-74196-5 (PMC13408660; doi:10.1038/s41467-026-74196-5)
Supplement: Supplementary file 5 — Source Data [file 41467_2026_74196_MOESM5_ESM.zip › Source Data_rev/figure4/g/distortion_with_csv/intra_ligand_rewire_0.80/test2013.csv]

key	true	pred
1ps3	2.28	0.5789156
3d4z	4.89	2.5862415
3ejr	8.57	7.0862403
3l7b	2.4	13.318507
3g2n	4.09	20.7204
3ebp	5.91	29.076048
2w66	4.05	1.4668294
2wca	5.6	0.51450974
2vvn	7.3	3.0940833
1gpk	5.37	24.471104
1h23	8.35	17.26574
1e66	9.89	14.477702
3gnw	9.1	10.083139
3f3a	4.19	20.154884
3f3c	6.02	14.750836
3f3e	7.7	10.770366
2wbg	4.45	3.2236624
2j78	6.42	6.8852525
2cet	8.02	1.7363924
3udh	2.85	5.7214947
4djv	6.72	6.624667
4gid	10.77	79.24706
1r5y	6.46	17.175167
3ge7	8.7	17.024223
3e93	8.85	22.516403
1q8t	4.76	3.4876266
1q8u	5.96	5.973126
3ag9	8.05	24.876707
2v00	3.66	22.787788
3pww	7.32	27.000387
3uri	9.0	30.315247
2hb1	3.8	8.320083
2qbr	6.33	14.297306
2qbp	8.4	14.215324
3fcq	2.77	14.165913
4tmn	10.17	10.843096
3pxf	4.43	4.902691
2xnb	6.83	10.50223
2fvd	8.52	20.9409
3ivg	4.3	41.656475
3coy	6.02	17.18425
3mss	4.66	12.331966
3k5v	6.3	17.614683
2v7a	8.3	10.869241
2brb	4.86	13.745502
3jvs	6.54	24.13168
1nvq	8.25	15.961027
3acw	4.76	11.940902
2zcr	6.87	8.55323
2zcq	8.82	7.400268
1bcu	3.28	24.858818
1oyt	7.24	10.7748165
3utu	10.92	20.215076
3u9q	4.38	9.402442
2yfe	6.63	12.497175
2p4y	9.0	11.225573
3uo4	6.52	20.985489
2wtv	8.74	16.51644
3myg	10.7	8.116978
3kgp	2.57	7.2063456
1o5b	5.77	22.440037
1sqa	9.21	28.56137
3kwa	4.08	16.958946
2weg	6.5	18.287163
3dd0	9.0	18.813778
2xdl	3.1	9.986695
1yc1	6.17	29.512487
2yki	9.46	33.74964
1p1q	4.89	22.629189
3g2z	2.36	5.38597
4de2	4.12	23.879253
4de1	5.96	24.298958
1vso	4.72	11.196072
3gbb	6.9	-0.18556952
3fv1	9.3	7.175986
2y5h	5.79	17.044025
2xbv	8.43	48.672718
1mq6	11.15	21.901455
1uto	2.27	5.447715
3gy4	5.1	19.30001
1o3f	7.96	22.361324
2yge	5.06	10.012638
2iwx	6.68	20.37909
2vw5	8.52	2.8857727
2ymd	3.16	10.724545
2xys	7.42	24.874393
2x00	11.33	11.442938
3ozt	4.13	19.65704
3oe5	6.88	16.311272
3nw9	9.0	12.072746
3n7a	3.7	2.2568178
3n86	5.64	40.179787
2xb8	7.59	8.146206
3ao4	2.07	17.37944
3zsx	3.28	12.009445
3zso	5.12	7.074689
3ueu	5.24	3.7043924
3uex	6.92	13.129055
3lka	2.82	12.19726
3ehy	5.85	13.218199
3dxg	2.4	3.1470394
1w4o	5.22	3.544014
1u1b	7.8	11.081883
1a30	4.3	6.1211348
1z95	7.12	14.817234
3b68	8.4	15.2129755
3g0w	9.52	8.49147
