# Supplementary material for: An electron-density point-cloud framework for robust protein-ligand interaction prediction
Source: Nat Commun. 2026 Jun 11;17:7424. doi: 10.1038/s41467-026-74196-5 (PMC13408660; doi:10.1038/s41467-026-74196-5)
Supplement: Supplementary file 5 — Source Data [file 41467_2026_74196_MOESM5_ESM.zip › Source Data_rev/figure4/g/distortion_with_csv/intra_ligand_rewire_0.80/test2016.csv]

key	true	pred
4llx	2.89	5.449132
5c28	5.66	10.025101
3uuo	7.96	12.148592
3ui7	9.0	16.776941
5c2h	11.09	17.76687
2v00	3.66	18.753912
3wz8	5.82	43.470917
3pww	7.32	23.297823
3prs	7.82	26.208853
3uri	9.0	31.660412
4m0z	5.19	14.087404
4m0y	6.46	1.1202946
3qgy	7.8	13.786402
4qd6	8.64	16.582626
4rfm	10.05	19.723957
4cr9	4.1	42.158577
4cra	7.22	50.08313
4x6p	8.3	23.92467
4crc	8.72	37.871758
4ty7	9.52	27.377022
5aba	2.98	5.2233524
5a7b	3.57	25.952232
4agn	3.97	21.061777
4agp	4.69	28.26495
4agq	5.01	28.357372
3bgz	6.26	8.069345
3jya	6.89	2.4818575
2c3i	7.6	10.392095
4k18	8.96	15.304237
5dwr	11.22	22.702276
3mss	4.66	8.447392
3k5v	6.3	20.73553
3pyy	6.86	8.119944
2v7a	8.3	16.256811
4twp	10.0	15.428267
3wtj	6.53	7.6536455
3zdg	7.1	3.2670178
3u8k	8.66	12.474295
4qac	9.4	3.6411133
3u8n	10.17	8.282092
1a30	4.3	7.104639
2qnq	6.11	20.831614
1g2k	7.96	18.415237
1eby	9.7	29.205242
3o9i	11.82	35.67871
4lzs	4.8	2.0726352
3u5j	5.61	11.33134
4wiv	6.26	12.668664
4ogj	6.79	10.2478695
3p5o	7.3	2.085194
1ps3	2.28	3.0285285
3dx1	3.58	-3.7959895
3d4z	4.89	4.798439
3dx2	6.82	2.2278004
3ejr	8.57	1.4425426
3l7b	2.4	13.854435
4eky	3.52	20.479166
3g2n	4.09	9.328211
3syr	5.1	17.704983
3ebp	5.91	27.366528
2w66	4.05	0.24623942
2w4x	4.85	-1.6299287
2wca	5.6	0.5744699
2xj7	6.66	1.7544812
2vvn	7.3	3.656455
3aru	3.22	12.039625
3arv	5.64	11.137315
3ary	6.0	11.743172
3arq	6.4	9.269221
3arp	7.15	-0.7799759
4ih5	4.11	12.997896
4ih7	5.24	8.340977
3cj4	6.51	4.6002584
4eo8	8.15	9.386297
3gnw	9.1	19.03152
1gpk	5.37	17.76728
1gpn	6.48	20.296688
1h23	8.35	13.992005
1h22	9.1	15.241837
1e66	9.89	12.1748905
3f3a	4.19	17.848015
3f3c	6.02	10.454729
4mme	6.5	11.6064415
3f3d	7.16	7.7888794
3f3e	7.7	14.858467
2wbg	4.45	2.1728795
2cbv	5.48	-1.6668787
2j78	6.42	6.39273
2j7h	7.19	1.8243902
2cet	8.02	3.5982242
3udh	2.85	-1.410191
3rsx	4.41	9.782832
4djv	6.72	4.699051
2vkm	8.74	61.273148
4gid	10.77	87.91635
4jfs	5.27	2.0928588
4j28	5.7	1.6394409
2wvt	6.12	1.1565322
2xii	7.2	1.2301569
4pcs	7.85	3.5801582
3rr4	4.55	26.24977
1s38	5.15	12.459385
1r5y	6.46	23.179976
3gc5	7.26	27.2207
3ge7	8.7	19.686167
4dli	5.62	17.5512
2zb1	6.32	15.710279
4f9w	6.94	18.32631
3e92	8.0	20.258385
3e93	8.85	28.30703
4owm	2.96	10.933212
3twp	3.92	8.282744
3r88	4.82	6.2256155
4gkm	5.17	18.163391
3qqs	5.82	18.020796
3gv9	2.12	6.077944
3gr2	2.52	3.8476524
4kz6	3.1	6.827963
4jxs	4.74	16.915663
2r9w	5.1	16.431057
2hb1	3.8	8.444603
1bzc	4.92	26.191587
2qbr	6.33	17.497555
2qbq	7.44	11.006489
2qbp	8.4	16.192944
1q8t	4.76	4.268104
1ydr	5.52	9.852871
1q8u	5.96	7.1290584
1ydt	7.32	18.05373
3ag9	8.05	17.29847
3fcq	2.77	9.523632
1z9g	5.64	8.393595
1qf1	7.32	10.276577
5tmn	8.04	12.866077
4tmn	10.17	8.958023
4ddk	2.29	9.188557
4ddh	3.32	19.773943
3ivg	4.3	36.132015
3coz	5.57	11.329657
3coy	6.02	8.599458
3pxf	4.43	3.8010676
4eor	6.3	16.631992
2xnb	6.83	12.389604
1pxn	7.15	19.471071
2fvd	8.52	19.885601
4k77	6.63	3.868455
4e5w	7.66	-0.3792032
4ivb	8.72	9.978945
4ivd	9.52	11.188433
4ivc	10.0	11.653627
4f09	6.7	8.002899
4gfm	7.22	14.428965
4hge	7.92	14.53984
4e6q	8.36	11.810978
4jia	9.22	10.784117
2brb	4.86	12.197947
2br1	5.14	15.980402
3jvr	5.72	26.425877
3jvs	6.54	14.19622
1nvq	8.25	9.606884
3acw	4.76	14.426734
4ea2	6.44	10.343375
2zcr	6.87	10.449526
2zy1	7.4	12.745852
2zcq	8.82	3.783561
1bcu	3.28	16.15432
3bv9	5.36	5.6856337
1oyt	7.24	12.50848
2zda	8.4	27.268585
3utu	10.92	14.192013
3u9q	4.38	5.450985
2yfe	6.63	20.357841
3fur	8.0	22.651077
3b1m	8.48	13.187128
2p4y	9.0	13.017372
3uo4	6.52	19.469238
3up2	7.4	15.725862
3e5a	8.23	8.791513
2wtv	8.74	15.84814
3myg	10.7	9.041924
3kgp	2.57	11.492744
1c5z	4.01	14.609619
1o5b	5.77	19.936672
1owh	7.4	28.85657
1sqa	9.21	29.838741
4jsz	2.3	18.681171
3kwa	4.08	21.08907
2weg	6.5	15.846536
3ryj	7.8	18.955887
3dd0	9.0	14.974407
2xdl	3.1	19.459957
3b27	5.16	12.013876
1yc1	6.17	24.079378
3rlr	7.52	16.967867
2yki	9.46	32.324768
1z95	7.12	11.639689
3b68	8.4	21.039656
3b5r	8.77	14.85845
3b65	9.27	15.05722
3g0w	9.52	7.1251307
4u4s	2.92	3.671642
1p1q	4.89	12.764
1syi	5.44	11.227133
1p1n	6.8	5.5858507
2al5	8.4	14.517989
3g2z	2.36	5.1292906
3g31	2.89	2.946225
4de2	4.12	19.871738
4de3	5.52	24.090128
4de1	5.96	21.712357
1vso	4.72	7.064439
4dld	5.82	5.4731493
3gbb	6.9	1.9515718
3fv2	8.11	3.0789056
3fv1	9.3	7.298971
4mgd	4.69	6.704583
2qe4	7.96	19.768991
1qkt	9.04	8.437635
2pog	9.54	22.844782
2p15	10.3	13.190598
2y5h	5.79	10.382393
1lpg	7.09	33.50067
2xbv	8.43	56.658775
1z6e	9.72	52.903095
1mq6	11.15	16.295319
1nc3	5.0	15.143625
1nc1	6.12	23.765923
1y6r	10.11	18.022516
4f2w	11.3	23.720211
4f3c	11.82	19.96659
1uto	2.27	12.622574
4abg	3.57	25.43812
3gy4	5.1	21.498295
1k1i	6.58	25.96907
1o3f	7.96	12.348095
2yge	5.06	9.164171
2fxs	6.06	14.880982
2iwx	6.68	15.416958
2wer	7.05	21.509575
2vw5	8.52	-1.8222611
4kzq	6.1	26.907852
4kzu	6.5	31.639877
4j21	7.41	27.72809
4j3l	7.8	38.169594
3kr8	8.1	27.214893
2ymd	3.16	13.564983
2wnc	6.32	4.2085686
2xys	7.42	13.509673
2wn9	8.52	3.1527772
2x00	11.33	18.028652
3ozt	4.13	12.253805
3ozs	5.33	15.211016
3oe5	6.88	16.724197
3oe4	7.47	13.207685
3nw9	9.0	24.762444
3ao4	2.07	8.794416
3zt2	2.84	5.5970087
3zsx	3.28	8.6582775
4cig	3.67	18.2443
3zso	5.12	7.1426306
3n7a	3.7	3.7578952
4ciw	4.82	4.9799376
3n86	5.64	41.819016
3n76	6.85	23.937885
2xb8	7.59	17.194881
4bkt	3.62	0.91965526
4w9c	4.65	2.5402262
4w9l	5.02	10.319654
4w9i	5.96	4.341877
4w9h	6.73	5.976378
3nq9	4.03	5.0574617
3ueu	5.24	4.7489185
3uev	5.89	6.865724
3uew	6.31	11.629176
3uex	6.92	10.590991
3lka	2.82	16.840313
3ehy	5.85	16.349138
3tsk	7.17	27.844728
3nx7	8.1	17.135834
4gr0	9.55	31.564629
3dxg	2.4	3.2379675
3d6q	3.76	2.538709
1w4o	5.22	3.1810772
1o0h	5.92	21.668423
1u1b	7.8	5.6067452
