# Supplementary material for: An electron-density point-cloud framework for robust protein-ligand interaction prediction
Source: Nat Commun. 2026 Jun 11;17:7424. doi: 10.1038/s41467-026-74196-5 (PMC13408660; doi:10.1038/s41467-026-74196-5)
Supplement: Supplementary file 5 — Source Data [file 41467_2026_74196_MOESM5_ESM.zip › Source Data_rev/figure4/g/distortion_with_csv/intra_ligand_rewire_0.80/test2019.csv]

key	true	pred
4nxr	4.34	5.0267744
5es1	8.34	9.9299345
6aom	6.2	20.42765
6eeo	6.43	5.67647
5w7i	4.95	-7.6941414
5fe9	4.68	10.739313
6bdy	5.69	24.96091
6d6t	8.21	12.217096
4z16	8.32	14.148507
5j1x	5.52	1.1585429
5m4k	5.66	17.700073
5l8c	7.0	19.341444
5aqo	2.85	10.059691
5aqu	2.98	9.675513
5ixf	5.52	16.871233
5mts	7.15	18.854073
5i2r	7.72	5.4135046
5fap	8.0	12.342701
5t7s	4.1	0.055737406
5x62	6.42	26.909266
5hbs	7.73	2.8003287
5dhp	3.85	6.8125806
6fap	2.15	6.8723
4z5w	5.81	9.193191
5mlj	8.85	-0.21361072
6dge	6.72	14.758218
5ho8	5.96	9.244505
5os8	3.98	4.90833
6dh5	11.3	28.444908
6g38	6.62	14.911773
6guh	7.59	22.944946
5cqx	5.33	-5.146985
4xg7	7.49	8.573486
6ap7	5.34	7.421187
5yji	5.3	10.334203
5itp	5.0	4.6915464
5vil	8.82	15.281904
5ofv	1.58	1.3916972
6cd8	4.71	6.4957724
5o1h	4.85	6.908783
5ni5	8.05	29.317274
5npf	4.24	-0.51596355
6fa5	6.75	16.145046
5nra	6.91	16.623224
5lcj	6.64	13.413694
5ml3	9.69	14.8389015
5fut	6.45	3.5395458
6ecz	6.57	8.731155
5k03	4.74	23.89718
6cho	6.78	9.850488
6hf5	5.17	20.347513
5elw	7.85	14.456207
5tg7	4.53	8.60251
5m4f	7.89	13.28333
6b7d	4.28	10.312823
5x79	4.92	20.04747
5nze	6.39	6.6060896
5sz0	9.1	12.586933
5d6e	4.3	25.14859
5trs	8.0	12.889426
5ipj	8.89	12.872001
5g43	3.7	14.662088
5h63	5.92	2.4235804
6eol	7.43	1.427414
5uv5	7.7	12.253326
5om2	4.06	7.8988295
5faq	5.28	16.067575
5ezx	7.06	1.3141589
5z4h	3.02	13.739099
5u13	5.41	8.69473
5hvs	7.15	18.9118
5l7g	7.8	18.073301
5j7q	4.58	24.035475
5j5d	4.68	2.9499426
5fue	6.33	8.137606
5unj	6.62	-10.614851
5unh	9.46	22.163538
5kbh	6.26	4.7297754
6axp	5.07	34.79167
6eiq	6.42	12.701106
5ey9	5.41	33.169518
5icv	5.62	24.925625
5t9u	7.6	7.766863
5t6g	5.96	8.377898
5n24	8.92	11.89268
5xxk	8.2	11.626158
5ekh	5.95	14.341992
5n3y	5.03	17.010273
6f29	5.49	26.076235
4zsj	5.64	11.692379
6gzh	8.27	10.190888
6hmg	4.94	2.4679182
5duf	5.74	15.133646
5ofi	4.2	2.2634985
5nhh	8.95	12.529531
5ylv	6.82	11.263478
5kez	8.15	13.265789
5ntp	9.15	10.304768
5nfh	7.74	16.638865
5x5o	8.3	18.230278
5h1e	7.54	-9.408787
5ti3	4.36	19.25386
6bec	4.01	20.196476
5myn	4.52	18.662067
5u4d	6.33	12.642567
5nzf	4.03	-4.021886
6epz	7.14	-1.4869576
5os7	3.69	12.956341
5vij	7.61	18.186762
5myv	7.51	3.9391952
5dh5	9.64	18.057533
6ghj	2.16	7.553987
5gmj	5.08	8.349899
6fhu	2.64	4.9793687
4ufu	8.0	30.728075
5wf6	7.83	15.353561
6h7b	7.48	-4.197661
5xw6	4.91	4.5458794
5kly	7.21	24.764135
5yz7	4.75	5.6325665
5hor	8.22	22.913216
6b1y	7.4	1.9681554
5lpj	5.0	5.02468
6hly	7.33	14.738287
5vkm	3.55	5.313739
5yqw	7.51	3.7914658
5f1x	6.11	26.100517
4zyu	5.97	13.487999
6gh9	4.48	21.544765
5f27	4.0	23.539873
5e3d	4.02	6.0191097
5fow	4.03	6.3250504
5jo0	7.3	9.227292
5hkm	7.89	15.871172
5ekx	2.03	7.19415
5v1d	6.7	13.031824
5a7j	5.2	4.180256
5wvd	7.68	4.8046827
5m0d	6.09	6.5072117
6fnt	4.68	12.7980995
5v8q	8.44	9.300145
4zx9	7.39	16.268063
5axi	3.92	12.80706
5tho	7.64	26.219852
5tdi	9.74	37.33492
5eyz	6.0	-0.6997185
5n1v	6.19	9.530428
6few	5.85	11.515402
6iil	6.17	12.540632
5x9p	6.89	-0.35078955
5aqf	3.78	12.892339
5wqc	8.96	4.196498
5hn9	4.3	17.204742
5u69	6.22	10.741169
6iik	4.91	20.993605
5j7s	7.3	4.5594964
5mwp	7.5	8.989756
6eji	3.52	2.7307587
5sz4	9.7	10.12984
5nyh	7.73	26.899887
5jsj	5.4	17.523308
5o4z	6.07	30.876614
5f1v	6.85	19.302994
5ye9	6.45	15.4656925
5t70	3.99	7.9115343
5umw	4.23	8.370039
6ami	4.52	23.311293
5ksv	5.22	-6.408902
6aol	6.27	24.840343
5iaw	4.81	-11.613316
5w10	6.62	8.41618
6h7j	8.62	12.620258
5mwy	7.0	3.3907151
5oxm	1.3	-1.8685632
5eiw	2.05	10.700644
5qah	3.84	10.155934
5m4c	7.4	11.366093
5t9w	5.59	11.211649
5fpk	3.55	13.1751175
5q10	5.2	7.720115
5h1u	3.51	8.348429
5hva	7.07	5.966028
5j19	6.6	4.7020836
5e8a	7.47	-4.010883
5fdg	6.37	10.996107
6g8n	5.84	9.480613
5tg6	4.55	7.6335196
5hyx	6.55	1.474885
6fuh	3.77	30.29592
5mo2	3.84	1.6688368
5g17	6.7	14.769959
5hk9	6.54	12.778799
5lwd	6.24	8.050293
5ztn	8.3	9.872114
5wfc	4.9	18.902557
5kpm	7.82	9.41444
5ty8	5.46	4.7622843
6am8	4.89	19.620842
5nw1	6.6	7.402207
5vex	4.63	16.05586
5u9d	9.26	24.802183
5jmp	7.17	10.318197
5lgq	7.05	5.662584
5tkd	8.15	16.418024
5a4t	5.89	10.535679
5kls	6.71	3.623976
5d3j	5.24	5.189748
5i24	7.42	2.0867825
5j82	6.0	17.793528
5ioz	4.96	6.258946
6e2n	7.9	9.818514
6f8w	4.64	11.841062
4ui7	7.36	36.992615
5jr2	7.57	-2.084156
6gmd	3.69	20.674318
6bw5	8.25	9.251296
5w6o	6.28	34.635414
5ecv	6.77	17.006828
5vl2	8.42	27.746658
5ouh	5.67	9.955559
5f2r	4.28	23.991047
5x13	5.21	10.085113
5jog	8.24	14.177074
5uf0	3.8	6.5805197
5mqy	7.11	17.81075
5h13	4.94	10.373226
5nar	6.3	14.033377
5g1n	7.77	2.8291585
5d26	6.09	6.673378
6cks	7.82	8.894745
5n53	2.55	8.877044
5l9g	7.7	4.55099
5llo	9.4	18.57137
6eqw	10.65	12.809896
5iw0	7.22	12.806809
5t2i	8.7	9.197308
5eol	9.52	13.438448
5q1f	7.14	17.19643
5vlp	6.08	7.975683
5mme	5.85	7.0123167
6biz	6.57	0.58032846
5uex	8.82	10.350089
5fho	6.67	33.82487
6bny	6.4	13.2584915
5ho6	6.69	22.77652
5jc1	6.82	10.02947
5zia	6.52	11.885874
6e99	6.0	26.191282
5eq0	5.92	13.525442
5f1h	7.85	12.607451
5y8z	6.21	7.581947
5icp	8.42	7.5101132
4ydf	5.1	15.458459
5ewy	4.3	14.779941
5gmp	9.1	8.440473
6dud	6.59	8.599123
6d6u	8.21	13.100246
5hz8	6.4	7.7602763
5eie	7.64	9.654833
5t8o	6.51	9.3459425
5tr6	8.49	6.445004
5vja	6.59	7.1003942
4muk	6.6	25.38794
6fim	5.85	13.957104
5i3v	7.8	18.195847
6eqv	6.62	20.941502
6dh1	10.58	34.7599
6h5w	10.8	3.5594034
6b1x	7.4	9.504875
6emh	6.08	9.318082
5f3c	6.05	21.929401
5nkk	5.0	14.873631
5ywy	7.23	11.212228
5v8p	4.99	23.454643
5kbg	6.11	11.794995
5j4n	4.25	3.2353292
5tuo	6.49	5.292755
5qc4	6.82	11.661238
5mft	7.47	2.041494
6ap8	5.1	7.390196
6e0q	8.1	9.15323
5ody	8.4	-3.2258563
5t1k	6.28	5.220503
5uc4	6.46	24.047747
5qck	7.64	41.37893
6hjk	7.6	13.123988
5i8g	7.52	5.469058
6c0s	7.05	50.76165
5vc5	7.96	34.651764
5jf6	7.21	7.0746164
5epp	4.16	3.9970086
5y7w	7.7	-0.4952929
6f5u	3.54	12.64904
5k4x	6.42	4.9940233
5xvg	8.05	9.164679
5nzq	2.03	5.60881
5czm	8.32	37.995567
5mge	4.06	7.321376
6gg5	3.65	29.320972
5up0	6.34	11.679862
4rqi	4.91	1.8732944
5y3n	7.1	22.884804
5fpp	4.0	6.6769485
5idn	8.59	7.557363
6f6d	4.1	-1.3060957
5t6p	6.06	0.6424935
5fbe	4.85	16.426584
5cin	7.74	22.127045
5mxq	5.72	24.504147
5nn4	1.94	5.1154847
5iu7	8.96	24.777592
5up3	7.9	13.119047
5o0b	4.18	8.953146
5jqb	2.22	4.4792194
5mja	6.66	17.081848
6eqp	5.96	10.462313
5ev8	5.22	6.6111197
5qab	3.65	4.1055427
5jf4	7.19	4.425751
5o48	4.7	6.5823326
5k0t	5.78	17.82637
5i7y	7.28	11.384275
5tzx	7.28	25.240934
5heb	6.1	9.731918
5f5i	6.02	20.342121
5vgo	8.7	21.31261
5h7h	3.77	2.1642659
5mnn	3.84	2.0046864
5zag	6.97	31.201403
5ekj	6.0	12.288635
5ul5	6.97	17.663488
5iua	8.82	16.599508
5za8	6.29	22.839931
5ut0	5.88	13.268124
5vdo	3.3	15.150592
5gic	6.48	6.4333935
5knu	5.55	7.6698065
5g5f	5.28	5.1735697
5h8e	11.2	3.7905219
5lyn	5.04	-0.61715734
5fsb	2.22	-1.5742744
6au9	5.96	7.07154
5yof	5.82	12.014645
4zsh	7.05	8.610004
6f90	6.0	7.9624004
5wyx	6.66	27.871159
5gjd	7.92	11.91632
5olk	6.0	-1.5259849
5e89	7.85	-1.8810306
3x1k	3.59	18.426516
5em3	3.7	6.8809514
5ko5	4.57	-1.2624559
6dvn	7.85	11.219578
5oq7	6.49	11.625903
5njx	4.15	-9.937868
5tg2	5.49	10.67947
5eoc	7.52	15.074582
5lck	8.1	15.813435
5i7x	7.28	12.427569
5yzc	5.52	18.085056
5hbn	4.89	10.708796
5jq9	4.65	13.452214
6cnj	8.11	20.839035
6f8b	5.21	5.036252
5or9	4.06	5.84533
6e9a	11.92	30.142065
5ek9	7.33	4.2841387
5ml0	6.3	1.3439677
5wb6	10.7	51.0895
6agg	4.07	9.219513
6b7c	5.14	14.655926
5y9l	5.72	23.664368
5epl	7.03	3.6752732
6cq4	4.85	9.285944
5wuu	6.09	7.852278
4zyv	7.66	9.554204
6gw1	5.14	-4.7794046
5kxi	7.74	7.718172
5mxf	3.59	2.4233522
5qad	3.77	4.296442
6fmp	5.64	11.198334
5o9o	4.89	15.18244
5jjs	7.32	9.308044
5i40	4.86	5.403854
5h5s	5.09	21.000149
6dq4	4.92	18.637749
5un9	7.68	1.8983784
5ia1	6.28	11.364939
6dk1	7.65	3.7602425
6ay3	8.02	2.0149946
6fii	8.02	11.0982895
5j2x	7.74	20.58416
6gr7	5.5	13.379671
5law	7.1	8.751974
6fbv	6.52	6.2783585
5aac	8.89	15.921101
6bin	6.34	11.519476
6b8y	9.66	15.294497
5xup	5.25	40.85792
5l4f	5.89	4.805648
5lud	3.61	14.072975
6ma5	8.1	14.102816
5ujv	3.6	6.049495
5i38	3.42	0.61640644
5t9z	7.19	7.459939
5urm	5.28	4.08069
4uja	9.05	8.564915
5nud	7.49	7.0037465
5dyt	7.6	11.738103
6ba7	8.15	14.813102
5wbk	6.03	-8.530107
5d7a	7.68	13.620289
5fwj	7.89	5.811254
5khk	6.39	14.911322
5i9x	7.52	15.430369
5j8z	8.3	15.356357
4qna	4.64	7.05939
6bjo	6.29	7.076395
6ay5	7.16	6.557185
5hv1	4.1	9.654676
5m57	4.92	12.215984
6bsl	9.0	21.90665
4yxo	7.04	12.322956
5e88	7.19	0.48883057
6guk	6.15	8.31039
5n8t	5.74	10.669873
5owl	5.92	13.493177
5org	8.4	12.961134
5ovv	4.48	10.720422
5ugc	7.89	13.571797
5lwm	8.87	12.183074
2n06	4.92	6.261216
6bq0	7.34	8.477266
5c4k	4.56	1.8787775
5aqv	3.43	11.352213
6df4	7.64	6.767647
5g2b	7.0	21.916962
5za9	6.74	36.568474
5maj	7.46	20.45663
5nxg	8.55	12.200771
6afl	7.0	23.219109
6ey8	5.81	15.073093
5mhp	7.82	7.313696
4zyw	7.17	9.614329
6gf9	6.39	7.6345263
5wfm	6.52	13.446556
5qaq	3.54	4.463173
6g9h	8.4	10.926299
5dtt	3.51	1.4797708
5kbf	8.92	19.842052
5vd3	5.55	14.628813
5zwh	8.72	3.1623995
5xyf	5.98	7.993606
5c2o	4.55	10.763325
5k0m	8.82	8.589415
5t66	8.43	10.581051
5vdk	7.57	14.298834
5ldm	3.86	8.252506
6ge0	8.68	24.115908
5j3l	4.8	12.714201
5j41	3.7	11.785476
6gg4	3.69	18.343601
6b98	4.65	6.519727
5k8v	6.34	5.8832245
6bmv	4.68	34.730133
5ad1	7.24	3.4662852
5otr	4.92	7.196098
5yg2	6.89	-2.439452
6b1f	8.72	5.5519876
6gxa	4.22	6.804166
5wcm	4.0	7.9579673
5idp	7.35	7.966208
5ks7	5.32	5.655264
5lhg	5.6	8.472487
6afa	5.49	7.4172916
5ws3	8.96	5.399821
5luu	5.06	6.375312
6b5i	5.96	30.777729
5ni7	7.7	24.590708
5t6z	4.21	6.2664003
6hvh	7.33	10.8809805
5hna	4.23	36.512207
5mxo	5.27	9.8355055
5u4f	6.33	9.276709
6gl3	7.96	13.698696
5dva	3.55	4.5538607
5otc	4.71	5.044514
5n8v	6.68	27.686176
6cea	3.14	13.664301
5wa1	4.17	-21.277134
6afh	6.12	16.634
5tca	7.72	36.06858
2rvn	6.77	-6.068484
4yxu	7.24	10.963905
5w7x	4.1	11.45476
5wre	6.41	5.433485
6duf	8.14	27.922598
5w1w	5.52	6.903488
5mi7	7.11	-1.1311016
5eqy	8.0	4.845878
5i8p	6.73	15.422457
5gof	4.05	10.160499
5j9x	7.77	14.1209545
5lws	3.94	24.056574
6evm	2.82	-2.9348764
6ftn	6.7	14.929228
5o58	6.72	12.4152355
6f92	6.4	6.04052
5cuq	5.92	9.948259
5tkb	7.89	10.07651
6hdq	7.0	5.930032
5gvn	7.05	7.833461
5d47	7.0	7.883728
5os3	2.43	7.249275
4zsg	5.0	2.791356
5n9r	5.59	33.844555
5t90	6.68	5.656792
6afr	7.15	4.0653906
6aff	5.41	0.5670216
5gr9	7.48	2.6419897
5jim	3.99	9.964285
6beb	3.61	10.959651
6alz	10.42	8.3417845
5lvr	3.6	6.6393766
5ocj	4.82	14.696048
5nne	4.71	8.498774
5ggp	3.3	12.033081
5ekm	6.32	26.679699
4xhe	10.3	4.085202
5un1	5.8	4.9172125
5mz8	2.31	2.1461425
5q1e	6.92	28.816885
5eym	7.6	11.59202
5tci	6.88	28.516663
5nkh	7.59	18.280941
5xjm	9.37	1.0672576
5lx6	5.72	6.1031685
5jbi	6.92	28.780283
5vr8	6.87	10.460928
2ndf	4.23	3.5433185
5vcw	5.96	11.278666
5ng9	6.72	7.946234
5t2d	9.1	12.899336
5t2g	8.1	6.1099243
6esj	5.68	10.944397
5fls	3.04	0.7115054
5ldo	3.75	9.22608
5a0c	9.27	10.282635
6g2l	7.17	16.078089
6fav	5.33	1.8729348
6fuj	4.3	16.664072
5vqs	5.7	14.1340275
5km5	6.92	10.225674
5mrd	4.44	19.289083
5n16	5.3	18.101475
5yc2	4.94	-5.908163
5ett	6.23	13.313417
5yg3	7.85	5.512706
5cpr	7.56	11.835571
6c6o	8.3	1.5088854
5kma	4.71	8.383804
5u51	4.92	20.23373
5wei	5.7	4.171875
5jcj	4.42	7.8702726
5eak	9.3	12.346496
5swf	6.26	3.3317187
5mqv	8.1	18.273306
6czd	3.85	14.878447
5em9	5.57	14.152728
6g4m	6.6	8.996985
5g1a	6.57	7.726203
5eec	7.1	16.01162
5ix0	6.28	20.912693
5y93	5.64	7.491362
6fhk	7.51	31.355488
5mw6	4.73	13.726029
5khi	6.77	17.378551
5i59	6.95	34.805313
5to8	8.51	11.376598
6eqs	6.43	50.360317
5mxr	5.21	18.308826
5l2n	5.55	14.251075
5i7u	8.77	8.151925
5egu	5.85	17.300198
4wz6	5.6	20.151299
5zkc	8.19	2.1736627
5in9	6.36	23.88771
5t8e	9.14	10.150997
5aqq	3.1	12.323563
5o0j	4.77	14.016914
5e6o	4.11	16.02725
4zki	2.92	21.535223
5oug	2.77	3.2284079
5owh	5.92	7.3718796
5gg4	5.82	9.910118
5myd	4.86	4.443346
4tvj	7.91	21.598911
5fun	7.59	11.359128
5vcy	6.57	15.815216
5aeh	7.43	27.256672
5nhp	7.64	12.773606
6ccs	3.64	11.960964
6bfw	6.66	3.404934
6bbs	9.89	17.215498
5ngu	7.44	10.783756
5qbv	6.37	30.181253
5kr0	9.15	15.914284
5exx	5.39	6.953266
6guf	6.65	11.124616
5mmn	6.7	34.139168
5mgm	3.3	3.4653358
5jer	3.7	5.8077784
5b2d	4.25	-12.225435
5kh3	4.22	12.239319
6ceh	7.44	13.0069
6f6s	2.89	-0.19766605
5u0w	4.24	6.195719
5mys	4.3	30.151896
5jiy	6.27	26.731052
5wbq	5.83	16.486324
5eps	4.42	19.536503
6ayh	5.57	2.6253977
6fdu	3.69	5.5664625
5l6o	8.22	7.795863
5lle	10.22	9.075237
6fob	7.63	7.0198793
5jnn	5.35	10.167302
5fnc	4.11	17.865276
5xg4	5.15	18.214333
5qai	3.82	3.2832894
5xmx	7.24	7.6660624
6g3v	6.04	5.599375
5aqh	2.46	9.40862
6eo9	6.8	15.987434
5a8y	9.77	25.383533
6m9d	7.35	29.619797
6gjm	3.58	14.7559185
6mxe	4.26	7.1793804
5l4j	4.28	4.651692
6ggv	7.54	4.852094
5ggn	3.66	1.7190995
5zwf	8.74	-1.24303
6euz	4.18	31.475233
6bkx	6.39	10.456129
5tef	5.4	4.58961
5f4u	7.02	22.92777
4yk0	3.74	5.516121
5vqv	6.4	35.932507
5yyb	6.56	3.3913133
5lz7	6.28	13.099892
5tzf	5.8	8.13047
5qaz	3.4	2.1469252
6bnl	6.96	21.987724
5ovr	4.57	32.149654
5hcl	2.22	4.376608
5v9p	6.14	18.929884
6h34	9.3	17.088537
5hey	5.66	9.532598
5f3z	4.54	7.672159
5ioy	5.22	9.583814
6f3b	6.56	11.333935
5yu9	6.74	14.403601
5uv1	5.62	3.031249
6b16	7.49	9.027271
5fh8	6.77	4.7649717
5enh	3.72	3.7208862
5mpz	4.07	2.8086853
6hvi	6.42	16.193493
5fq9	6.48	9.177443
5l6i	4.35	27.037163
5mym	5.41	32.787518
6b5r	8.77	-4.2442846
6bij	6.05	7.065402
5kau	6.52	6.1478205
4odq	4.47	0.9756544
6f22	8.7	16.389948
5k0j	7.12	22.053833
5zla	4.3	5.5810843
5q1h	5.1	15.113546
5nz4	6.28	-2.8467336
5mkj	4.31	13.984583
5ulg	6.72	9.858539
5yjm	7.68	19.379122
6grp	5.48	16.304348
6cfd	7.86	8.859388
5tzo	5.23	5.1155434
5d4a	5.85	7.5081534
5mlw	5.03	9.668913
5nrf	6.79	14.8274765
5l8a	4.91	14.438375
4zy0	8.04	8.220815
5j7g	7.24	11.617451
4xek	5.66	-13.822154
5jf2	7.89	16.42982
6h1h	6.17	11.9791155
5gvp	6.78	1.8606242
5u4e	6.35	13.459842
6bu1	7.22	11.7054205
5ou1	6.07	12.087096
5qak	3.66	2.9342394
5dxu	8.4	12.955561
6q3q	4.45	1.9522679
5d3p	5.13	6.2671127
5bpp	4.8	30.27601
5q14	7.68	11.03499
5mzg	6.86	21.255434
5vew	5.15	4.729412
5vll	6.37	5.2812395
5ul6	8.22	8.325986
5joh	5.96	16.611713
5k0x	8.36	4.5985103
5jv0	5.96	14.807886
5qb3	4.31	7.1251535
5ml8	8.1	11.139953
5i4v	8.52	21.838345
5vt1	4.3	8.451013
5qa8	3.77	3.796681
5qb2	4.15	6.7808647
5ema	5.23	12.388493
5dh4	7.24	9.977013
5er4	2.76	4.491479
5c4l	5.64	2.3805454
6fui	4.46	26.400682
5k0c	5.96	22.954605
6g15	5.37	23.416126
5aqg	4.51	14.572927
4xk9	9.07	5.6381664
5wo4	10.0	14.452187
6eij	5.77	4.89404
4uc5	5.48	5.941593
5vcv	6.82	29.589521
5ar0	6.14	13.639376
5myx	8.16	29.170383
5svk	8.48	13.703085
5w88	4.52	15.941969
4ui5	6.78	32.0819
6gjj	3.7	15.855562
5di1	7.68	11.590518
6min	3.91	-1.2160892
6g5j	6.7	16.995403
5aa8	8.07	12.659964
5jha	5.9	14.791694
6gzm	8.26	9.231443
4r5w	7.13	5.175891
5k4z	6.15	14.58956
5loh	5.04	11.711285
5ivc	5.92	15.280348
5wzu	7.0	15.864246
5a7i	5.26	15.206591
5j79	8.52	13.509493
6g97	8.38	11.197109
5ick	5.01	-16.188313
5ab1	5.42	15.115845
6cw4	2.82	12.43921
5cuu	4.37	5.7334433
4w9x	7.4	12.685471
5aei	8.96	-4.612238
5exl	8.43	34.293503
4zt3	8.0	14.351166
6cq0	4.46	17.135662
5nvz	6.77	5.5944376
5d3c	10.4	44.25399
5n31	5.79	19.936966
5chk	5.39	13.283899
6b97	6.63	13.363676
5vo6	9.05	9.297968
5lso	5.85	14.966809
5w7u	8.05	10.214235
5vb9	5.89	10.127919
5f25	5.04	7.333456
5j32	5.08	-0.7421837
5td7	5.77	16.626604
6fmj	6.12	2.7291067
5uyu	9.51	17.66264
5w0i	8.85	0.6394597
5uey	8.29	9.553245
5fb1	5.92	10.88457
6ehh	7.49	10.210265
5f5b	3.95	12.3887205
5hx8	10.0	3.7990847
6dlx	3.32	3.5233328
5wxf	4.48	18.738497
5f2p	4.43	12.686607
6fut	4.7	29.096935
5vsc	6.29	19.189934
5er5	3.67	10.000574
5qae	3.62	1.7617697
5trj	5.92	16.24849
4y24	6.66	-1.0544417
5eel	6.08	3.9373407
6ezi	5.31	6.5359874
5f1u	6.4	18.403347
5vo1	8.15	11.678177
5u0z	6.19	12.550095
5aqn	2.77	15.171649
6dh7	9.88	25.964537
5h85	4.7	4.7513285
5g60	6.52	9.216809
6elo	6.29	27.52879
6f4n	5.22	3.6541247
5u0e	5.11	1.3435638
5fb0	5.47	7.3092
4znx	6.62	5.3554764
5tqf	8.3	54.54556
6ayq	8.19	24.21425
5yyz	4.18	2.1796162
6ek3	6.48	9.398466
4yjl	5.96	10.307869
5gjg	6.21	7.286518
5m0m	8.22	6.4856586
5zh3	4.67	13.92908
5cqt	6.91	14.243159
5e73	4.64	11.451052
5t18	9.3	9.663235
5i86	6.28	7.9184866
5lgt	6.51	2.9097705
5odx	6.71	18.478552
5nib	7.72	13.620082
5u2j	5.92	10.28883
6g6w	9.7	30.353794
5nu1	9.0	15.1329
5kgx	4.8	5.878188
5k8o	5.96	1.8472137
5xzr	5.49	22.987686
6cjy	7.64	12.01679
5u49	6.14	13.879753
5toe	5.6	3.2354898
5mra	8.0	9.099003
6boy	5.74	5.4347367
5yfs	4.86	15.045904
5mnx	2.48	22.93306
5xgl	6.88	0.97204685
5h09	5.88	17.303383
5ehv	3.08	3.1153958
5q0n	8.06	12.802261
5d75	6.7	7.3267894
5lt6	5.41	14.074299
5igm	7.38	17.625412
5ny3	7.47	8.351829
6cqt	9.64	11.413391
5mrb	6.33	8.911785
6bu3	6.55	26.127705
6f6u	4.8	8.757759
6asu	5.21	12.131057
5ml2	7.89	23.576283
5x9o	5.3	-4.0965877
5fng	2.96	1.6003456
5tuq	6.35	11.230104
5v7i	7.18	3.290916
4uw1	7.72	12.197194
5n0e	8.44	8.612419
5fdz	5.17	8.203249
5eng	5.85	9.197252
6hm2	7.33	18.569265
5vqx	6.32	22.073833
5nkd	7.59	17.34345
5h08	5.96	45.720146
5jr6	4.69	-1.085225
5sz2	8.7	24.798582
5qcn	8.22	27.161602
5f74	5.12	1.4613363
6q6y	6.0	10.566763
5e7r	7.6	6.4353104
5mtv	4.11	21.416985
5vpm	8.8	1.0361449
5xsu	6.74	24.869947
5twg	6.17	4.049737
5k4i	8.51	18.693077
5qag	3.7	4.619583
4z8d	5.22	13.928387
5lz8	6.01	4.353242
5ybi	3.49	37.996784
5t4b	9.38	11.966127
6c0r	7.51	12.215649
5v1y	8.15	0.05702603
5aqj	2.68	4.8795342
5ee7	9.21	12.607983
5n1y	3.22	-5.9275026
5iez	7.64	17.218155
5bns	7.02	24.44152
5fsn	5.77	5.045581
5mg2	7.77	11.563521
5i29	7.82	11.138538
5kde	3.89	-1.9256673
6apv	6.96	10.213567
5zkb	8.7	6.0662394
5ei2	7.34	13.494616
5nfa	5.25	-2.6131716
5tq3	8.66	20.51741
5vih	7.49	12.525861
5iay	5.8	8.564415
5qa4	3.77	6.038158
6f6n	3.02	7.336928
5da3	7.1	14.483742
6gy1	6.3	6.524653
6gvz	6.4	4.8560925
5fb7	7.89	12.617728
5ofw	2.8	6.7325296
5wf7	4.01	16.642544
5i9z	8.05	9.911888
6dj7	8.72	25.72003
5q1a	8.02	12.445862
5z7b	4.89	7.6298923
5g42	2.3	4.603118
6chp	10.12	9.861698
4ybk	7.82	30.425714
5qcl	7.96	47.742706
6a6w	5.43	15.31378
5fky	8.33	2.3138194
5ih2	5.76	-0.57457614
5xmr	7.61	7.7729254
5jhd	4.52	-1.8136778
5etk	5.82	14.1459675
5vzu	5.57	1.9168612
5juz	5.52	8.907559
5npc	4.0	6.4565315
5wac	7.42	18.469463
5fcz	4.2	-2.2778707
5oq5	7.7	14.8690405
6ft9	6.96	9.900827
5oku	6.26	16.28822
6hm4	5.67	1.6378993
5fl1	8.49	4.895071
6c98	4.1	15.077335
6dxg	4.85	11.172438
6g2n	7.14	7.627302
5klr	7.72	5.214451
5y94	6.79	5.703929
6bl2	7.39	10.188784
6g0z	5.32	25.291119
6ft8	7.36	16.558111
5cr7	3.1	5.6596346
6cze	4.03	18.618008
5n8e	5.33	2.8179278
6dh4	11.3	30.750952
5ltn	5.27	5.813944
5x4o	4.06	-1.0291262
5o1b	4.7	8.544404
6hjj	5.77	12.318448
5t2p	5.72	2.9180207
4w9w	7.48	14.335824
5hff	6.3	14.643619
5dts	3.55	5.679425
5fah	6.15	46.78576
5uit	8.34	7.744445
4zv1	5.24	8.411081
6fdt	4.3	8.556095
6chm	3.7	9.697879
5th4	2.85	0.89858097
6fo8	7.74	-1.6569369
5zms	5.23	23.949635
5fqs	7.36	7.226103
5i2e	6.64	25.51297
5ets	5.91	20.241394
5e0h	5.62	2.2118096
5h15	5.8	14.911768
5oje	5.21	23.634802
5uv2	4.4	3.5307815
6flg	7.52	12.414049
6df2	7.24	6.2181726
5k0b	6.05	30.743258
4wn0	3.22	5.8312497
5emk	7.89	6.323352
6h3k	7.96	14.199146
5yjk	6.09	28.346867
5lpl	4.92	0.25059652
5kgn	9.03	10.723265
5yvx	5.89	2.7560833
2n1g	5.64	7.2838573
5upf	8.6	20.334066
5id0	5.77	7.528634
5ypo	7.1	11.848848
6fjm	6.24	4.8494997
5u62	5.89	19.777592
5l72	6.8	16.818726
5h5o	6.56	19.029692
4mul	6.21	26.501282
6dq5	5.19	15.13455
5mfr	4.3	-5.8055935
5ime	8.34	9.993547
5w6e	8.04	8.137137
5qam	4.0	7.365584
4zjc	8.96	21.11055
6f4w	5.53	11.679403
5u7k	8.15	18.416386
5t97	7.77	13.290675
6f20	4.31	17.270546
6eya	7.48	15.318936
5lgs	7.06	12.359493
5mjb	8.52	17.415028
5t27	7.1	2.9218264
4xtm	4.57	9.754336
5laz	8.4	7.1426954
5ye8	3.0	7.6907663
5dpx	4.46	17.47029
5jg1	8.72	16.55561
6d50	5.05	0.6344101
6eln	6.05	19.070183
5edb	7.0	11.859762
5ovc	5.96	4.0975447
5k4l	7.3	42.13111
5o1s	3.65	1.8430172
5j7b	8.3	13.473207
4ze6	2.48	9.4163885
5vzy	8.49	14.046261
5ukk	6.21	11.254559
5j8x	8.8	9.703935
5a3x	6.1	15.935431
5ijp	7.15	8.8970375
5sy3	4.37	20.514528
5koq	9.24	9.096487
5h19	6.49	24.016066
5hx6	8.0	9.921284
5muc	6.04	17.393925
6b2q	8.05	11.342387
5svy	6.13	18.567957
4odl	6.95	13.922184
5ugg	6.42	11.625723
5ufr	8.7	10.092203
5mgg	3.3	5.8676014
5db0	7.43	4.6759577
5vlh	6.8	18.095507
5csd	7.89	9.238126
5mw3	6.62	21.018593
5vqt	5.74	24.99561
6djc	6.63	5.6588564
4zj8	9.26	13.284657
5eqp	5.4	4.61683
5v42	6.62	35.33753
5nf6	7.46	2.1195993
5jrq	6.77	15.933336
5lne	4.76	2.8966513
5m6f	6.66	0.10282791
4wnm	7.59	6.8914
6e86	5.09	17.847776
5b5g	5.25	7.1002455
5zt1	4.67	35.603596
6exi	5.05	13.471025
5nwb	7.8	36.607437
5mny	1.31	11.417152
5xo2	4.03	-2.1682007
6csp	8.52	12.340206
5w5u	7.19	11.658054
5g61	6.4	4.607558
5n49	6.33	13.235663
6bhh	3.76	15.943354
6f9g	5.7	5.623773
6fa2	6.66	26.411343
6g4n	5.64	9.648876
6fr2	7.92	8.407862
5g5z	5.66	13.973206
5zo7	9.0	31.044409
6bgx	6.33	5.056674
5nxq	6.49	1.4475083
5oh9	3.86	-6.009824
5ukj	7.16	34.3481
5v3x	6.59	39.38002
5m7u	8.1	5.8225822
5fnf	3.15	8.9316845
5vds	3.3	6.424439
5ufs	8.49	4.125665
5gjf	6.59	11.722363
6ej4	6.8	5.424474
6apz	6.82	13.344902
5jhb	6.06	21.471035
5zwi	8.64	3.9441319
5etl	4.64	17.625004
5ur6	7.06	6.4051027
5ful	4.74	6.8215046
6e9w	6.55	33.324398
5uoo	8.85	2.0604928
5n87	9.25	12.066153
6esn	8.05	18.68219
5kr2	8.48	-3.9134922
5aip	2.82	13.728041
4yh3	4.59	6.8353252
5sve	5.74	11.491133
5edl	8.35	12.287274
5may	6.48	15.973547
6fzu	3.67	6.353885
5mav	5.48	1.3178973
6d5e	6.85	14.524496
5anv	9.3	19.70032
6htt	6.66	8.229913
5my8	7.14	16.307228
6dnp	5.18	8.046492
5ndd	6.46	5.720176
5wbz	6.41	4.1612697
5w6t	7.57	5.0935287
4j59	5.85	6.18701
5e80	8.3	14.766725
4mue	6.7	22.451859
4qmq	6.59	17.742153
5dh3	7.42	27.120628
5jzi	4.8	7.613835
5f32	4.94	21.383821
5wg9	5.59	12.785992
6fyv	7.96	12.522904
6apw	6.17	24.280087
5sz9	4.42	15.331991
6b27	5.03	16.217485
6b1o	8.51	3.813258
6cdc	5.6	8.862572
6dne	7.48	11.200882
6cn6	8.3	8.075099
6c7x	7.19	8.489717
5fdp	6.51	20.632818
6htz	6.74	3.6432304
5nwg	6.18	32.33619
6msy	7.0	2.2712367
5yve	6.48	23.370571
5huy	5.03	2.9173326
5iee	4.94	0.42352605
6hvj	7.55	16.565615
5hdu	9.0	12.76384
5z68	5.89	47.491272
5l6h	6.62	17.917547
5l26	5.35	9.398016
5svi	5.17	21.447414
5n9n	9.39	11.212746
5qaw	3.4	9.03735
4yyt	6.38	11.466001
5cxi	6.55	16.462172
5nt0	6.55	41.04457
5z9e	3.48	12.215011
5kyk	5.8	10.986128
5ye7	5.46	15.811155
5vfm	3.82	3.3407412
5q0z	5.85	11.113174
5c1x	5.75	25.688328
2mwy	6.82	21.440483
5naw	7.3	20.335293
5evd	5.0	5.747167
6mjf	5.16	12.582656
5vo2	6.81	8.649889
6hti	7.01	6.8192754
5ux4	7.05	9.541086
5gu4	5.47	16.045788
6b3e	6.99	18.15334
5g1c	6.85	13.4046135
5v35	6.96	4.904006
5lkr	5.48	13.147629
5kpl	6.29	4.7988787
6cd9	4.42	7.551738
6c5t	6.97	13.256699
6bl1	6.96	8.444159
5oul	3.3	12.850708
6bgu	6.28	14.337097
2n27	6.55	-0.5911859
5om9	4.25	3.3900824
5yc3	4.85	11.202478
5j5x	11.02	21.803085
6gfz	5.51	6.3433027
6dil	8.12	24.888727
5orr	3.77	11.526942
5vt4	4.35	-0.92505956
6csq	6.39	3.8145514
6bfn	8.03	11.335743
6euw	7.77	22.02641
5ka3	4.59	7.851142
5m5q	7.05	16.625196
5gsw	5.94	21.026299
5w4s	4.03	9.250862
6e8m	6.28	14.355532
5bqg	4.76	3.579226
5ji6	7.96	8.117325
5jsm	6.59	44.10547
5l98	3.31	9.21419
5im3	5.82	5.6521626
5t4f	8.0	3.984755
5wtt	6.6	15.492916
6euv	8.62	4.679962
5aaa	9.42	18.198929
6gih	4.36	12.078533
5gs9	5.26	16.784546
5j6a	7.77	12.434
5du4	5.25	11.077014
6mvu	2.89	8.683386
5kr1	9.49	17.18845
6gl8	8.61	9.516954
3egk	4.66	15.017239
5q0v	7.69	15.130751
5y5n	5.76	27.75104
6fmk	4.67	10.954459
5uwk	8.64	24.545458
5duw	3.29	-3.3337533
5h1t	3.8	8.53362
4j5d	5.96	8.542046
5lc0	6.7	29.801918
5ia5	7.6	14.277833
5myl	5.0	27.816376
5wg7	4.7	13.322687
6f1j	4.62	0.76654416
6g9j	8.39	19.247684
5yp5	4.6	17.47396
5k5n	8.05	11.179727
5a0a	7.7	14.20562
5hpm	7.13	19.31009
2n0w	6.15	7.5117435
5tpg	7.85	1.9768159
5dxt	9.7	15.675276
5msb	7.46	11.459383
5eb2	1.11	0.47781587
5eq1	4.68	7.4364586
5enf	3.57	5.2401686
5j9f	7.23	12.942732
5ef8	8.85	21.526024
4zyq	8.01	12.251677
6dvo	7.22	6.4926233
5y80	8.79	8.314318
5zo8	8.2	17.283484
5eg4	7.68	9.920946
5itd	6.58	15.899669
4yec	7.6	7.147291
5ehe	8.32	16.127823
5ew9	11.0	12.275181
5ivn	8.85	53.031895
5ork	3.63	12.801674
6baw	5.38	27.468021
6cco	7.29	11.549007
5llm	5.35	17.592386
6mj7	2.82	14.040957
5ia4	7.28	16.347147
4zsl	5.0	9.592616
6bsk	6.92	8.682388
5flo	3.15	8.687595
5ul1	6.64	7.8492155
5tex	6.4	9.912105
5km3	4.6	5.402464
5fe6	2.16	13.242804
5k0f	6.07	29.148996
5orz	3.36	5.349585
6gzd	8.01	9.372857
5ia3	7.34	15.521903
5v8h	4.11	22.757538
5pzm	5.96	22.271004
5hz6	7.8	14.189087
6bnk	6.99	28.213776
6b41	8.48	9.953144
5lmk	7.43	19.058445
5dqf	3.6	7.562812
5h9q	4.42	-1.9232008
5fao	7.96	8.139847
5t54	9.06	8.729139
5ufo	7.43	4.304244
5kdf	3.27	5.359913
5hls	7.41	5.70406
5ur1	8.97	12.72831
5vrp	8.89	8.905679
5jgd	7.96	8.750539
5l01	7.48	1.7714711
6fby	5.03	-1.1539555
5kzq	8.28	3.510034
5nkb	9.12	19.629206
5vjn	5.06	3.0239763
5yco	4.59	-0.76666665
5u2f	6.71	8.972165
5w5s	7.77	4.87846
4z7o	5.04	8.259024
6eab	6.37	14.1745205
5o91	6.46	8.499376
5web	8.0	9.561381
4zcs	4.33	15.867514
5i0b	5.06	8.193908
5i2z	7.14	23.278172
6c28	4.17	3.358344
5nxi	6.66	12.035086
5tb6	5.82	7.633747
5yc1	4.34	13.468691
5u5k	4.02	12.598493
6f9u	5.13	9.171445
6ce2	6.3	8.122388
6cbh	6.29	12.626479
5j18	9.15	11.509245
5dx3	7.41	-9.901844
6ma4	7.35	27.984737
5i25	3.49	6.3747025
5cs6	3.2	7.1541843
6hqy	6.44	15.782189
5ho7	4.77	10.277014
5h9r	6.08	-4.1074786
5ntt	5.75	8.786106
5y6k	6.07	-6.2543497
5q0i	4.25	7.434908
5a5d	8.0	11.995414
5dtk	4.3	6.5223827
6gxw	3.36	9.901447
5d3s	5.89	6.556943
6b1e	7.47	-0.16990471
6fh6	3.0	8.724434
6c7e	8.55	12.347879
5fqr	7.59	5.9270835
6f6r	8.25	17.222805
5elv	6.8	9.151161
5he7	8.3	3.264461
5wg4	7.0	12.979552
5his	4.71	5.415805
5zmq	4.74	19.957684
5i83	5.39	8.130475
6hx5	5.66	3.4285157
4z0u	5.7	11.251278
5oq6	7.56	15.67417
4pl6	3.1	4.5177298
6afg	4.86	-1.553125
5dtm	4.3	20.243095
4qms	5.13	7.3134627
5lax	5.4	-5.5543776
6f34	4.94	3.631185
5m25	8.19	9.808756
5zc5	7.06	32.94149
5tco	8.19	17.394432
6axq	4.0	4.2020125
5jq7	4.8	15.397849
5mnr	5.46	14.81604
5nho	9.52	15.925304
5svx	6.19	12.028345
5ts0	7.8	19.98
4r6e	7.78	21.66544
5twl	7.98	8.90644
6dgt	7.38	18.544422
6bh0	6.66	7.323945
5u5h	5.89	19.412935
5a3n	7.72	4.499382
5a1f	4.61	10.3051
5w0f	7.8	5.1093073
5dtw	5.46	36.287445
5qa9	3.64	4.3906636
6axl	7.11	1.0377458
6mv3	3.33	15.830723
5vp9	8.99	22.498817
5ix1	6.31	11.918485
5n4t	5.97	15.576326
5wzv	6.68	16.156273
4zy1	8.14	10.263955
6afi	6.2	10.280561
6ckc	8.22	21.62299
5h6v	6.68	11.033813
6h33	9.22	10.913994
5ewj	6.89	27.6439
5ku3	4.89	4.524409
5kab	4.68	22.16964
5hyq	6.82	20.064892
6bh3	4.92	3.8171735
5f5z	7.07	4.845968
5xij	7.3	19.777601
6g22	7.56	8.290996
6ej3	5.93	5.632717
4zam	7.96	15.789008
5zaj	7.38	21.429794
5i1q	7.92	9.826107
5jpt	4.6	16.855526
4yx4	5.97	13.613064
5dp5	4.73	11.226088
5jt2	7.47	37.47731
6dh6	9.93	20.878086
6gbx	7.7	11.2921505
5glu	4.02	-3.7842655
5lsh	3.39	2.6851993
5yto	4.48	17.345041
6f2n	6.7	9.36461
5owf	5.8	8.855896
5mkr	4.77	13.695141
6es0	5.65	14.288664
5kbq	7.0	17.787128
6g0q	4.61	9.161627
5yvt	3.96	8.939409
6br3	8.72	16.809067
5x4m	2.92	0.34686363
5ef7	9.0	10.628762
6asz	4.72	-4.5602365
5mql	5.85	4.834371
5wic	4.64	15.807672
6fgq	7.85	25.742691
6f05	4.47	9.144596
5jlz	5.82	-2.4425063
5dg6	5.07	-5.7852554
5a3t	8.4	6.0776863
5uov	10.6	32.649536
5lny	7.38	16.60412
5gtr	7.17	-5.956081
6h7l	8.97	14.84677
5g3m	5.66	7.5224195
6ee2	6.71	13.000286
5cgv	6.47	14.535037
5jnl	6.57	10.169241
5gty	7.72	27.663025
6fni	8.22	32.623
5wa8	6.23	14.535046
5os2	2.74	6.8496084
6chh	5.57	25.586079
6h38	8.11	11.16159
5w5j	5.82	8.284847
5d1n	5.57	8.629871
5z95	6.55	11.472321
5ads	5.67	20.607946
5dp9	6.08	45.820908
6e4w	6.7	5.9608245
5t8q	4.16	2.0637748
5m9w	2.24	11.248422
6dj2	8.12	22.260918
5wzr	7.29	-1.41471
5vcz	6.35	15.62858
5g3n	7.92	17.123089
6g4z	9.77	8.047718
5vd1	6.0	11.85425
5wzw	5.91	31.729145
6an1	5.35	15.130866
5qb0	3.8	4.2666893
6dcy	5.46	9.646849
6fnf	7.89	21.28874
5x27	9.4	8.838384
6g47	2.18	-3.000669
6aud	6.22	9.84915
5yea	8.3	19.90878
5ygf	6.21	2.0933442
5etm	5.41	12.52738
6g85	5.21	6.3090467
5a3w	5.82	10.324447
5nkn	9.92	13.864742
5d45	6.92	7.4930954
5z7j	6.6	8.009529
5fyq	5.89	28.598045
6q73	6.9	10.830451
6g33	8.15	7.511499
5f20	7.52	20.379978
5vnd	6.49	16.631634
5hvt	7.26	18.767347
5kzi	10.0	17.972263
5w73	6.3	12.053839
5toz	9.46	7.370303
5nya	6.38	12.992336
5hmy	6.3	24.505676
5lub	6.15	2.5406137
5k32	8.8	6.4512606
5o4s	5.47	7.1135306
4y5i	3.52	-6.7817993
5fat	6.96	19.944233
5tfx	7.22	12.425887
5hmk	7.4	12.815367
6gjy	3.0	18.868816
5hln	11.52	9.816479
5fso	6.09	8.945186
5e2k	8.03	10.173054
6afj	6.28	17.931107
6gnm	4.26	5.242321
5y8c	6.8	6.388888
5aqt	3.51	6.3518114
5icy	5.06	16.659035
5w0e	9.03	7.6383433
5u2e	6.56	3.2287703
5db1	7.66	5.5051255
6b67	5.05	1.0049744
5ufi	8.4	11.125521
6fu4	6.19	14.600654
5e3g	4.3	6.2617664
6hrq	7.09	20.844585
4ui6	7.06	34.904724
6css	7.6	19.404627
5tt3	6.71	17.986393
5nin	7.12	19.172659
5ov9	5.66	6.2388115
5tol	7.48	8.967658
5nwk	6.57	4.355201
5oh4	4.55	2.2203991
5t19	4.49	22.47332
4v0i	6.33	12.704789
5edd	5.24	3.921822
5llp	9.24	17.774815
6biv	6.52	-2.1463733
5ows	8.0	34.544773
5j31	6.51	6.9312086
5f04	4.0	35.023056
5ug9	8.1	19.441036
6b7b	2.89	11.683981
4ux9	5.1	3.5447946
5gsa	7.09	32.99152
5ut6	4.24	12.649909
5ogk	5.11	8.593348
5dhq	5.7	12.441822
6cyc	7.85	12.63335
6bu0	5.96	7.6042852
6cmj	8.3	12.613686
5ivj	7.34	14.79841
5f4p	7.33	22.917528
6g34	8.24	8.29041
5ttg	7.34	8.565692
5edu	8.66	4.9824414
5i13	5.08	13.757845
5o07	7.47	7.395776
5f1l	7.68	5.901544
5wlv	8.52	8.591995
6fel	6.4	2.1136198
6er3	3.24	-6.0137787
4y4g	2.0	6.314765
5jzs	3.27	9.229311
5k13	8.74	18.169296
5ytu	4.92	10.961949
5dw2	5.84	5.8399944
5mk3	4.05	8.872478
5tur	6.05	11.135872
5vqe	1.49	3.2833714
5f02	7.44	13.68058
5tzz	7.85	20.507559
5qaa	3.91	2.3982084
5cu4	6.49	15.492041
6eiz	6.22	11.189831
4zfi	6.3	6.741921
5uch	6.01	23.513405
5aqk	3.65	16.014412
6mim	5.7	0.84452605
5nw7	5.77	12.934074
6e4a	7.36	6.6023
5u6j	7.64	32.20446
5w44	6.44	11.79862
5nqe	6.15	22.450462
4yk6	5.7	14.637083
4muf	6.34	21.259485
6h7n	8.46	9.314499
6ge7	6.06	16.110388
4yhz	7.96	2.9626994
6b8u	9.7	12.10671
6bhe	4.62	0.16705894
5bqi	9.05	12.096122
6fi1	2.15	14.499945
5llg	11.13	11.757407
5a9u	10.1	15.549669
6dh0	10.59	22.099863
5jap	6.64	19.662355
5h5q	5.74	18.985123
4und	8.96	29.419214
6bvb	6.71	0.6752703
5ke0	9.7	15.983105
5hn0	3.7	9.022517
5vb7	6.72	11.884561
4wcf	4.28	5.754065
4y3y	2.35	11.082271
5jhk	4.64	3.7436032
6g4y	8.82	11.823731
5uiu	9.7	5.5489182
6gnr	5.44	4.0983887
6fod	8.15	6.276409
5y1u	5.12	9.135798
5i0l	7.74	24.183792
6e2m	5.66	12.084982
5qik	7.66	12.930898
6h8s	4.42	9.552302
5sxm	8.54	-0.03976202
5nme	7.09	-1.8759246
5w5o	8.1	8.969147
6ezg	7.69	14.542043
6bbv	6.1	18.48456
6g35	7.76	8.86865
5hd0	8.4	8.294937
6b2c	7.03	12.978108
6d1m	8.2	9.376893
5ksx	5.43	18.87395
5m4i	7.89	9.23314
5fnq	3.0	5.6347966
6hke	7.68	12.122512
5f61	7.46	6.7029333
4u68	4.31	9.190699
6er4	2.77	0.84554327
5y0x	5.11	7.3445625
5eud	6.82	11.102938
6cwh	7.54	1.8320172
5usf	9.16	20.727753
5j5t	6.96	12.596086
5jq5	5.63	7.0896754
4z0f	5.77	8.807531
5yft	5.0	22.50875
5z89	6.71	9.541104
6g91	5.49	3.4569473
6hu2	5.9	5.8481417
5ou3	6.21	16.1745
5jq8	5.7	9.459017
5ya5	6.72	31.14604
5izj	11.52	20.81671
5he1	6.55	7.036861
5ldp	4.17	11.963069
5wxp	3.35	25.06966
5ih6	5.6	10.627758
5mnc	1.31	15.39577
5fsy	5.89	26.30813
6c7b	5.82	16.054632
5i88	6.6	3.2805552
5ofx	3.96	8.445557
5ey8	6.31	45.0014
6ax1	9.42	3.5394025
5j9z	7.8	11.055573
5fsx	2.72	28.225632
6g6z	6.66	8.457277
6ej2	7.8	6.2478676
5w1e	5.24	4.9651165
5ewa	4.82	5.2668653
5ot9	4.07	13.490854
5uy8	8.3	11.306793
5nps	5.89	9.518576
5dtq	3.86	23.527088
5uzj	6.78	17.80528
6b7h	9.03	5.1147738
5drc	5.98	20.238703
6b5a	7.94	12.461826
5m44	7.4	12.917085
6hlz	7.33	12.917507
5myo	10.53	7.6885624
5n93	8.66	16.634584
4zt2	8.0	31.069468
5mrm	5.03	10.823243
5eb3	1.45	5.4185076
5iql	4.56	4.950371
6frf	7.4	4.2415304
5vsb	5.12	38.75693
5i58	6.92	40.84481
5aab	9.06	16.311981
5g2n	7.03	28.926184
5hz5	7.07	10.939865
6gon	5.67	9.88004
5laq	9.2	24.612823
4k1e	8.44	11.856203
5y6d	7.26	10.736219
5l8y	6.4	26.926365
5jjr	7.8	23.577757
5mwh	5.74	6.0819116
5nk7	6.33	21.005259
5c7n	6.57	7.574561
5lj1	4.5	2.4844368
5o4y	8.15	14.75135
6b7f	3.87	7.495402
6glb	6.89	9.821266
2n14	5.33	4.334696
5vlk	5.26	5.006868
5y5t	6.68	7.2773924
5zk3	8.74	6.0706863
5dnu	4.11	27.833351
6db4	7.31	9.14289
5ufp	7.37	8.590057
5thi	3.61	7.50221
5y8w	6.64	8.821524
5lmb	7.8	17.206404
5a6a	7.22	1.0291945
5yij	3.42	3.9823427
5xyz	8.1	13.269006
5igl	7.37	10.830956
5tp0	5.44	18.28972
5dex	7.65	16.77363
5vee	6.11	9.668537
5etf	3.79	2.2025461
6f8g	4.18	7.100953
6g2a	3.79	17.107517
5nq5	5.0	9.192306
5w14	7.34	18.562145
6fug	4.3	12.877743
5usq	7.0	18.33722
4ui4	7.35	49.28592
5vwk	5.48	12.843994
6dqa	6.44	15.4166565
5l4e	4.61	15.494931
5doh	7.49	22.364683
5tzy	8.7	18.351265
6e4f	9.07	19.012985
5j74	8.72	5.3426795
6acb	9.41	17.041842
5kks	8.7	17.944279
5t2b	8.3	10.009281
5etn	5.37	23.889587
5td2	8.66	13.760576
5yqn	4.03	25.420986
5one	7.28	14.237357
5eqq	8.17	19.400724
5kap	4.23	4.6682205
5b25	10.24	22.356539
5n69	6.54	6.30807
5umx	5.96	23.175583
5kj0	6.89	9.804337
5o4f	6.68	4.9199286
6cjw	5.74	7.1345806
5n8j	5.54	0.007327318
6dcz	7.17	4.801177
6evr	8.06	10.4317
4xwk	4.63	18.283546
5wfz	8.0	13.283448
5nzo	2.24	13.724144
5fl0	6.46	5.628433
6ep4	5.35	3.489529
5huw	6.23	3.9379196
6dif	10.72	9.969748
5f94	8.47	7.6466455
5u0f	5.47	3.3577073
5unp	10.02	13.492457
5d29	7.01	14.594535
5nka	5.46	20.350964
5gnk	8.28	10.148367
6dh3	11.3	28.960838
5mih	4.19	2.1598368
5u6d	8.59	5.2462797
5hu1	8.66	22.665224
5ftg	6.15	13.4679985
5twh	6.55	1.3920784
5uir	7.14	13.455162
5vm0	8.8	33.328064
5fsl	4.62	18.223497
6g1v	7.23	15.116169
5bnm	4.82	20.174608
5el9	7.64	13.989832
6bmx	4.72	23.98995
5nee	10.7	10.878831
5i9y	8.55	20.234455
5l2s	7.08	14.139683
5th7	5.16	11.689987
6emu	5.03	20.279709
4ysi	5.7	4.442911
4uff	7.96	28.195957
6g46	3.73	6.046814
5qim	11.22	16.949516
5kq5	8.05	16.050875
6ds0	8.66	17.190094
6bm5	5.84	13.942128
5fqt	6.8	5.7034907
5n0d	8.48	3.710894
5adt	5.65	19.36323
4zx8	7.1	9.497171
5kz0	7.66	15.186128
6g1w	8.14	35.414776
5cj6	8.69	7.987425
6f8t	5.15	12.80778
5xpn	6.99	4.847985
5sy2	4.96	12.629435
6g92	4.12	8.357836
5yjf	5.74	9.88943
5he2	6.89	6.7396545
5mk9	4.42	0.7173395
5emb	5.2	10.5776415
5xo7	6.36	8.342204
6ela	7.59	34.08943
5xag	5.46	32.7407
5ant	6.36	33.87548
5d7x	4.82	3.2418208
4x2i	6.46	4.5376387
4zcw	7.37	11.831812
5dry	7.7	35.85092
5nz2	5.03	9.349597
5jzb	3.39	4.991371
5qa5	3.52	4.4319153
6dkg	8.59	10.146432
5wbf	3.81	2.4247308
5kkr	6.92	18.468323
5xyx	4.84	10.321374
5nk3	7.42	18.410477
4uuh	7.77	21.363148
6f55	4.16	4.1418514
5wlo	10.82	19.089504
5u0g	4.58	4.0351434
5a6k	5.95	-1.8170964
5enj	2.3	3.6231387
5f3g	6.9	19.13279
5tkk	8.28	28.50802
5vqz	6.39	26.316753
5eek	9.1	11.84762
5ktu	6.21	3.638938
5qar	3.77	8.339115
5acb	6.8	10.797102
5ofu	4.2	18.46301
5jyo	8.52	28.859898
6cck	7.43	9.6326685
5gvm	6.73	9.495205
5km2	4.41	6.119872
6eqm	7.96	5.7287245
5o3q	5.68	18.606924
5hda	5.13	1.5724845
5wgp	5.62	2.5039885
5j27	6.74	18.62742
5mte	6.78	-0.86618805
5o9p	5.09	10.076321
5n34	4.63	17.214453
5a3q	8.6	14.434336
5d0r	6.37	13.712597
6bhv	5.23	12.8200445
5ta4	7.62	8.426813
5tl9	9.0	9.366486
5yia	5.52	3.7917762
5nvx	7.05	0.33586287
5n7v	8.77	13.326897
5epn	8.66	20.471935
5xof	4.01	-1.1617016
5if6	7.23	16.702848
6gjr	3.74	9.603018
5l96	3.3	10.755213
5tpx	6.55	23.41203
6fil	5.85	14.679585
5dht	6.0	11.477173
5evb	5.0	4.5955544
5t36	7.37	4.1098905
5d25	6.3	4.863611
6b96	7.84	27.372261
5tbe	8.97	18.168684
5q1i	6.24	15.473117
5mod	3.52	10.14962
6bh8	5.12	16.203768
5a4q	5.54	6.56732
5ni8	7.7	21.423996
6azl	4.93	30.419556
6czv	6.64	10.221741
5b5o	5.72	28.273493
6e83	4.54	10.260008
5myk	9.0	16.590645
5o5f	4.3	9.010868
5epk	5.74	10.748121
5wp5	5.34	17.062885
5jy0	5.55	7.8200083
6fu5	7.5	13.574949
5q0p	7.41	11.071043
5z99	6.88	0.14259124
6cn5	7.7	13.092476
6g93	7.96	10.115684
5w8i	6.82	9.461387
5sxk	4.7	6.031917
5yjy	6.94	7.0575123
5u4c	6.0	9.024822
6ey7	4.3	3.479983
5uig	7.95	13.631723
6aak	9.15	7.043064
6h7k	9.31	11.379455
5jss	6.45	6.7403727
6g3o	9.24	26.24845
5c87	3.7	8.133175
4qmy	8.4	9.433886
5tg5	4.01	9.364878
5h21	5.19	4.1577306
5kx8	7.42	7.1842747
5u0y	6.08	17.387867
6evq	2.0	2.0378144
5eue	6.77	12.973455
5u7i	7.18	28.421139
6eil	5.55	13.343623
5hm0	6.36	4.968044
5vcx	5.55	5.858533
6g1u	5.61	10.577958
5l17	9.3	0.49185836
6bw2	7.68	26.745224
5qax	3.8	4.240966
2n9x	6.4	-10.560255
5eob	9.62	25.213524
5moo	1.31	18.638474
4zx3	7.19	3.6259358
5uuu	7.74	15.515388
5v8j	5.57	22.615808
6ayn	5.04	10.319102
5hjb	5.68	1.6466572
5ti6	4.68	13.789431
5hvy	7.76	16.910378
5uwj	5.7	-10.335562
5hg7	8.4	14.715315
5f37	5.77	14.286374
5zz2	8.85	14.529383
5aa9	8.19	14.501024
5mwg	5.77	5.3518906
5orx	3.51	4.5626664
5ty1	5.21	0.059889913
6cz4	7.12	20.081387
5sz6	7.0	13.609201
5kjk	7.92	13.712946
5tbm	7.31	9.491687
5izu	7.27	7.171541
6g8m	5.38	14.659559
6bbx	6.67	1.728815
6bfa	9.0	12.867596
5ipc	4.89	22.112242
5fbo	9.51	15.080841
5jmx	5.09	6.6270113
6b5o	8.33	0.19206095
5cu2	4.24	5.072687
5g46	2.6	22.026028
6fi5	5.52	-4.2239647
6cwi	7.54	-2.1310916
5fp0	7.77	28.201283
5x26	8.3	8.372964
5h5r	6.21	4.617264
5tku	9.8	42.351322
6equ	6.38	13.429234
6do4	7.68	-3.7218306
5mes	6.47	17.616726
5nr8	6.76	12.319275
5xpl	7.7	10.595468
4r06	6.29	4.9318767
5t8p	5.89	6.8928914
6f3g	7.16	3.5493472
5ne3	7.84	9.6297035
5uiq	4.26	2.7504318
5yy4	6.43	-2.1597316
6czi	6.25	12.341206
5jur	8.52	11.118356
5wii	4.49	8.259691
5hi7	7.85	19.546852
5vc3	7.11	15.087126
6h7y	9.46	41.51494
6cf6	5.24	4.993466
5sz5	7.7	13.742704
6dzq	7.37	2.2287798
5v1b	7.47	10.663236
5ewz	6.34	-10.394453
5twx	7.52	12.141804
5w3i	5.8	9.108003
6exs	3.44	31.021152
4py2	6.57	17.18053
5t1m	5.82	2.9250627
5g57	8.4	22.612114
5anw	8.52	22.475014
6eed	6.09	14.781429
5vwi	4.84	3.526544
5xs2	8.3	5.94392
5wle	5.72	5.828861
5e28	7.91	11.789432
5ncy	9.4	14.408258
5wip	4.71	17.933199
5h1v	4.0	3.5535054
5tq5	7.23	17.764208
6bir	7.52	-3.0552368
4yh4	4.59	10.28915
6di0	5.22	7.216732
5tqs	5.86	5.9002395
5jfp	9.32	10.696679
5v40	5.8	51.454636
5iyy	4.77	-0.12026471
5i9i	7.3	11.598927
6c0n	8.37	15.264915
5y97	3.6	4.8657613
5lli	7.05	5.688859
6eqx	10.47	10.322423
5m4u	4.89	16.237228
5jv2	4.0	13.874613
5g5v	6.7	16.213297
5hu9	7.62	24.114851
5kva	5.14	42.941345
5zzw	5.51	4.7323294
5m7t	5.41	1.5348237
6ffn	8.22	5.2495594
5e8z	5.91	19.223646
5usy	7.51	11.35795
5vb5	6.46	5.7545257
5a0b	8.3	11.329017
5lwe	9.96	24.672812
6aam	8.32	6.1281567
5fpi	4.14	21.055317
6m8y	6.38	25.726856
6dqb	6.49	15.228332
5u9i	7.31	7.0325737
5j0d	6.87	9.598129
5l8t	3.55	5.3957148
5adq	5.7	13.628805
5cst	6.96	12.167192
5nx2	8.49	4.7358017
5x4p	5.03	-1.1812268
5neb	7.77	4.3783216
5v0n	7.17	21.147469
5u14	5.34	26.27739
6ced	5.82	3.1586385
5kat	4.1	13.3323555
5t6f	5.8	25.607239
5ygd	7.27	-8.94564
5t2y	5.66	20.180937
5y62	1.74	2.0429473
5he0	6.82	8.265899
5j75	6.82	15.604472
5uvc	8.21	13.410573
6b5m	12.0	-7.1331754
6b5q	8.24	2.7148223
5y2f	5.15	9.528509
5lyy	4.85	6.178629
6cqz	9.64	11.400406
5aan	4.15	24.68157
5a09	8.46	15.28623
4lqg	8.89	5.6838517
5wej	4.82	5.869155
5tqe	6.72	55.33439
5v3y	6.72	26.613155
5a3s	8.68	12.46242
5yba	4.77	9.512777
5q17	5.25	32.54654
5sz3	8.6	6.5655503
5orh	4.39	19.846375
5t8j	9.0	10.136148
5qil	11.52	18.970974
5x74	8.64	26.40939
5oqu	3.61	4.670796
5vse	5.97	9.142181
5ivy	6.44	10.693561
6gi6	6.71	8.8996105
4m7x	4.8	40.28711
5f3i	7.1	26.531174
5o22	8.0	2.7700014
5uac	8.3	4.1660233
5lsx	5.92	51.745197
5xhz	6.49	13.477983
6c4g	8.3	25.91932
5lgn	5.54	6.7374024
6at0	4.04	7.277067
5llc	9.52	27.143574
6e9l	6.04	18.069885
5zz4	9.17	22.359993
[truncated: 2,359 more rows]
