# Supplementary material for: An electron-density point-cloud framework for robust protein-ligand interaction prediction
Source: Nat Commun. 2026 Jun 11;17:7424. doi: 10.1038/s41467-026-74196-5 (PMC13408660; doi:10.1038/s41467-026-74196-5)
Supplement: Supplementary file 5 — Source Data [file 41467_2026_74196_MOESM5_ESM.zip › Source Data_rev/figure4/g/distortion_with_csv/intra_ligand_rewire_0.85/test2013.csv]

key	true	pred
1ps3	2.28	-0.13295507
3d4z	4.89	6.263253
3ejr	8.57	4.896848
3l7b	2.4	14.504183
3g2n	4.09	15.577305
3ebp	5.91	27.10971
2w66	4.05	1.675176
2wca	5.6	1.4827754
2vvn	7.3	0.8605032
1gpk	5.37	27.70348
1h23	8.35	15.509464
1e66	9.89	15.290307
3gnw	9.1	18.314564
3f3a	4.19	7.559347
3f3c	6.02	8.705998
3f3e	7.7	8.978109
2wbg	4.45	4.180215
2j78	6.42	6.615839
2cet	8.02	1.0578749
3udh	2.85	2.8804455
4djv	6.72	5.6864862
4gid	10.77	79.1071
1r5y	6.46	22.757359
3ge7	8.7	29.895967
3e93	8.85	28.320076
1q8t	4.76	4.163123
1q8u	5.96	5.1952124
3ag9	8.05	28.59494
2v00	3.66	18.785225
3pww	7.32	27.129536
3uri	9.0	31.841667
2hb1	3.8	10.7265415
2qbr	6.33	14.282112
2qbp	8.4	19.98415
3fcq	2.77	10.728268
4tmn	10.17	13.101006
3pxf	4.43	4.899082
2xnb	6.83	14.502108
2fvd	8.52	19.902632
3ivg	4.3	32.143806
3coy	6.02	16.902533
3mss	4.66	13.720071
3k5v	6.3	16.928322
2v7a	8.3	14.197658
2brb	4.86	16.997814
3jvs	6.54	20.572271
1nvq	8.25	17.372206
3acw	4.76	15.895214
2zcr	6.87	10.5534115
2zcq	8.82	8.885963
1bcu	3.28	25.391525
1oyt	7.24	20.904093
3utu	10.92	20.296343
3u9q	4.38	9.978408
2yfe	6.63	19.14647
2p4y	9.0	10.602263
3uo4	6.52	18.568813
2wtv	8.74	24.805878
3myg	10.7	7.9001603
3kgp	2.57	14.215569
1o5b	5.77	24.803839
1sqa	9.21	27.895306
3kwa	4.08	20.600552
2weg	6.5	16.573185
3dd0	9.0	15.99243
2xdl	3.1	13.190554
1yc1	6.17	20.838463
2yki	9.46	28.218193
1p1q	4.89	22.423185
3g2z	2.36	6.2595944
4de2	4.12	26.71836
4de1	5.96	32.851765
1vso	4.72	7.242731
3gbb	6.9	1.0179088
3fv1	9.3	6.3879395
2y5h	5.79	33.88626
2xbv	8.43	47.603455
1mq6	11.15	37.95143
1uto	2.27	12.645904
3gy4	5.1	25.06221
1o3f	7.96	16.351582
2yge	5.06	5.80519
2iwx	6.68	20.152203
2vw5	8.52	5.719502
2ymd	3.16	10.240086
2xys	7.42	20.162956
2x00	11.33	9.42896
3ozt	4.13	6.625809
3oe5	6.88	20.95134
3nw9	9.0	25.094746
3n7a	3.7	4.4074783
3n86	5.64	33.490032
2xb8	7.59	10.493776
3ao4	2.07	21.689571
3zsx	3.28	8.505945
3zso	5.12	10.655619
3ueu	5.24	3.4926677
3uex	6.92	10.730246
3lka	2.82	17.856426
3ehy	5.85	19.024666
3dxg	2.4	2.2452826
1w4o	5.22	2.0644422
1u1b	7.8	9.557207
1a30	4.3	13.0463295
1z95	7.12	13.900848
3b68	8.4	22.602978
3g0w	9.52	8.382751
