# Supplementary material for: An electron-density point-cloud framework for robust protein-ligand interaction prediction
Source: Nat Commun. 2026 Jun 11;17:7424. doi: 10.1038/s41467-026-74196-5 (PMC13408660; doi:10.1038/s41467-026-74196-5)
Supplement: Supplementary file 5 — Source Data [file 41467_2026_74196_MOESM5_ESM.zip › Source Data_rev/figure4/g/distortion_with_csv/intra_ligand_rewire_0.85/test2016.csv]

key	true	pred
4llx	2.89	3.227345
5c28	5.66	8.274994
3uuo	7.96	7.9155254
3ui7	9.0	14.214373
5c2h	11.09	15.048607
2v00	3.66	14.990749
3wz8	5.82	39.36951
3pww	7.32	22.59528
3prs	7.82	25.431906
3uri	9.0	32.718193
4m0z	5.19	22.241081
4m0y	6.46	1.2210045
3qgy	7.8	13.997766
4qd6	8.64	21.140396
4rfm	10.05	15.615556
4cr9	4.1	36.99592
4cra	7.22	38.265205
4x6p	8.3	46.38866
4crc	8.72	51.400047
4ty7	9.52	22.295292
5aba	2.98	3.234888
5a7b	3.57	29.561752
4agn	3.97	12.451083
4agp	4.69	19.164463
4agq	5.01	20.351797
3bgz	6.26	7.829557
3jya	6.89	5.3266935
2c3i	7.6	7.341445
4k18	8.96	15.31659
5dwr	11.22	25.304224
3mss	4.66	8.871187
3k5v	6.3	21.556213
3pyy	6.86	10.674382
2v7a	8.3	13.354483
4twp	10.0	10.016281
3wtj	6.53	1.3271351
3zdg	7.1	3.7226334
3u8k	8.66	6.144242
4qac	9.4	7.1716113
3u8n	10.17	7.9139285
1a30	4.3	14.057868
2qnq	6.11	19.157864
1g2k	7.96	25.262417
1eby	9.7	33.688576
3o9i	11.82	41.321114
4lzs	4.8	2.8416736
3u5j	5.61	10.033723
4wiv	6.26	15.068983
4ogj	6.79	9.833312
3p5o	7.3	7.592368
1ps3	2.28	-0.34935164
3dx1	3.58	-1.4076209
3d4z	4.89	-1.1752343
3dx2	6.82	2.9901998
3ejr	8.57	4.7773275
3l7b	2.4	10.718042
4eky	3.52	20.184647
3g2n	4.09	16.542505
3syr	5.1	25.25386
3ebp	5.91	30.172022
2w66	4.05	2.4414988
2w4x	4.85	-3.7387738
2wca	5.6	0.05483806
2xj7	6.66	2.7437449
2vvn	7.3	5.174464
3aru	3.22	7.32477
3arv	5.64	14.161655
3ary	6.0	8.367455
3arq	6.4	8.233841
3arp	7.15	2.2083094
4ih5	4.11	11.426654
4ih7	5.24	4.1345654
3cj4	6.51	7.8980994
4eo8	8.15	8.284243
3gnw	9.1	19.579046
1gpk	5.37	21.635792
1gpn	6.48	21.356352
1h23	8.35	15.917958
1h22	9.1	8.064556
1e66	9.89	12.497003
3f3a	4.19	9.2669325
3f3c	6.02	11.91012
4mme	6.5	27.565933
3f3d	7.16	16.300182
3f3e	7.7	9.731494
2wbg	4.45	4.883534
2cbv	5.48	-1.1597829
2j78	6.42	3.3269422
2j7h	7.19	1.3436716
2cet	8.02	1.978535
3udh	2.85	0.7048209
3rsx	4.41	17.308172
4djv	6.72	6.597265
2vkm	8.74	76.75737
4gid	10.77	95.53532
4jfs	5.27	1.7232158
4j28	5.7	1.428017
2wvt	6.12	2.6347384
2xii	7.2	-1.1290283
4pcs	7.85	1.531261
3rr4	4.55	24.743317
1s38	5.15	23.54031
1r5y	6.46	22.387192
3gc5	7.26	24.87928
3ge7	8.7	28.004856
4dli	5.62	17.73867
2zb1	6.32	15.94257
4f9w	6.94	18.264172
3e92	8.0	18.46297
3e93	8.85	25.239323
4owm	2.96	4.101307
3twp	3.92	6.9101
3r88	4.82	4.234749
4gkm	5.17	18.833641
3qqs	5.82	22.539276
3gv9	2.12	5.6373196
3gr2	2.52	3.1572146
4kz6	3.1	8.310933
4jxs	4.74	16.232313
2r9w	5.1	18.900078
2hb1	3.8	10.999835
1bzc	4.92	18.990753
2qbr	6.33	16.207897
2qbq	7.44	7.89723
2qbp	8.4	18.801516
1q8t	4.76	6.5427275
1ydr	5.52	6.6302767
1q8u	5.96	7.961714
1ydt	7.32	29.090986
3ag9	8.05	21.918846
3fcq	2.77	6.6283784
1z9g	5.64	7.20973
1qf1	7.32	11.213799
5tmn	8.04	17.340649
4tmn	10.17	16.104097
4ddk	2.29	8.796914
4ddh	3.32	19.444963
3ivg	4.3	37.056652
3coz	5.57	19.412004
3coy	6.02	18.63606
3pxf	4.43	5.09257
4eor	6.3	12.942006
2xnb	6.83	21.70039
1pxn	7.15	16.82415
2fvd	8.52	20.518719
4k77	6.63	5.601965
4e5w	7.66	4.089622
4ivb	8.72	7.6209626
4ivd	9.52	12.039623
4ivc	10.0	12.516937
4f09	6.7	7.712867
4gfm	7.22	11.210485
4hge	7.92	12.96782
4e6q	8.36	15.388127
4jia	9.22	7.223184
2brb	4.86	19.345531
2br1	5.14	16.669159
3jvr	5.72	34.077457
3jvs	6.54	16.580074
1nvq	8.25	13.530552
3acw	4.76	14.877516
4ea2	6.44	5.6375384
2zcr	6.87	11.486906
2zy1	7.4	11.147665
2zcq	8.82	11.302557
1bcu	3.28	27.774902
3bv9	5.36	6.9612417
1oyt	7.24	9.204996
2zda	8.4	24.849083
3utu	10.92	23.514217
3u9q	4.38	11.035656
2yfe	6.63	11.580353
3fur	8.0	14.493545
3b1m	8.48	14.981537
2p4y	9.0	12.431837
3uo4	6.52	23.128937
3up2	7.4	12.828215
3e5a	8.23	7.9058647
2wtv	8.74	13.551509
3myg	10.7	9.60124
3kgp	2.57	15.663614
1c5z	4.01	23.645369
1o5b	5.77	24.630177
1owh	7.4	22.52234
1sqa	9.21	30.018383
4jsz	2.3	13.537041
3kwa	4.08	23.378292
2weg	6.5	16.759634
3ryj	7.8	19.493908
3dd0	9.0	15.3835335
2xdl	3.1	13.337187
3b27	5.16	11.167902
1yc1	6.17	19.40694
3rlr	7.52	18.361242
2yki	9.46	36.94487
1z95	7.12	12.388756
3b68	8.4	23.578365
3b5r	8.77	13.542084
3b65	9.27	10.347379
3g0w	9.52	10.631038
4u4s	2.92	2.4144824
1p1q	4.89	14.302805
1syi	5.44	10.502724
1p1n	6.8	0.9803643
2al5	8.4	14.407059
3g2z	2.36	6.098072
3g31	2.89	1.5250354
4de2	4.12	19.578
4de3	5.52	18.67672
4de1	5.96	27.01241
1vso	4.72	6.564617
4dld	5.82	4.644477
3gbb	6.9	1.6282494
3fv2	8.11	8.238825
3fv1	9.3	10.126151
4mgd	4.69	8.379156
2qe4	7.96	20.798836
1qkt	9.04	10.8976555
2pog	9.54	21.623325
2p15	10.3	12.601215
2y5h	5.79	21.653965
1lpg	7.09	33.200466
2xbv	8.43	50.606033
1z6e	9.72	60.65274
1mq6	11.15	32.91461
1nc3	5.0	19.562328
1nc1	6.12	21.416111
1y6r	10.11	21.48453
4f2w	11.3	29.104198
4f3c	11.82	22.389935
1uto	2.27	7.145838
4abg	3.57	25.358398
3gy4	5.1	23.266262
1k1i	6.58	27.090332
1o3f	7.96	12.758621
2yge	5.06	11.673702
2fxs	6.06	12.416705
2iwx	6.68	16.01012
2wer	7.05	23.588158
2vw5	8.52	-0.0154623985
4kzq	6.1	27.125063
4kzu	6.5	47.893303
4j21	7.41	23.682384
4j3l	7.8	31.845266
3kr8	8.1	25.592922
2ymd	3.16	13.987443
2wnc	6.32	5.8624773
2xys	7.42	17.013737
2wn9	8.52	2.0432038
2x00	11.33	12.185951
3ozt	4.13	18.073727
3ozs	5.33	20.5659
3oe5	6.88	13.096525
3oe4	7.47	17.311035
3nw9	9.0	20.9276
3ao4	2.07	18.933628
3zt2	2.84	7.07798
3zsx	3.28	12.0917425
4cig	3.67	17.056028
3zso	5.12	8.780331
3n7a	3.7	3.4261546
4ciw	4.82	4.8476353
3n86	5.64	31.377716
3n76	6.85	15.362806
2xb8	7.59	15.548225
4bkt	3.62	3.3084786
4w9c	4.65	6.4419193
4w9l	5.02	4.5312295
4w9i	5.96	10.58199
4w9h	6.73	6.491154
3nq9	4.03	5.669235
3ueu	5.24	4.642171
3uev	5.89	7.033881
3uew	6.31	10.868841
3uex	6.92	10.6418
3lka	2.82	13.43915
3ehy	5.85	21.843449
3tsk	7.17	33.787502
3nx7	8.1	20.646503
4gr0	9.55	28.960005
3dxg	2.4	2.5570781
3d6q	3.76	1.3302951
1w4o	5.22	2.9854274
1o0h	5.92	13.414178
1u1b	7.8	7.2553406
