# Supplementary material for: An electron-density point-cloud framework for robust protein-ligand interaction prediction
Source: Nat Commun. 2026 Jun 11;17:7424. doi: 10.1038/s41467-026-74196-5 (PMC13408660; doi:10.1038/s41467-026-74196-5)
Supplement: Supplementary file 5 — Source Data [file 41467_2026_74196_MOESM5_ESM.zip › Source Data_rev/figure4/g/distortion_with_csv/intra_ligand_rewire_0.85/test2019.csv]

key	true	pred
4nxr	4.34	8.21218
5es1	8.34	10.776018
6aom	6.2	19.558601
6eeo	6.43	9.58871
5w7i	4.95	1.5634203
5fe9	4.68	12.141933
6bdy	5.69	29.200125
6d6t	8.21	19.090973
4z16	8.32	11.975688
5j1x	5.52	-0.75519127
5m4k	5.66	26.314941
5l8c	7.0	17.54644
5aqo	2.85	11.017492
5aqu	2.98	11.176027
5ixf	5.52	27.079865
5mts	7.15	23.525303
5i2r	7.72	4.8170643
5fap	8.0	11.995765
5t7s	4.1	-1.8023036
5x62	6.42	26.318726
5hbs	7.73	-2.0294824
5dhp	3.85	8.195162
6fap	2.15	6.275323
4z5w	5.81	13.734678
5mlj	8.85	4.1332254
6dge	6.72	10.733349
5ho8	5.96	7.2034535
5os8	3.98	20.320017
6dh5	11.3	22.092001
6g38	6.62	14.902601
6guh	7.59	19.47673
5cqx	5.33	13.624558
4xg7	7.49	11.29788
6ap7	5.34	9.489731
5yji	5.3	9.750509
5itp	5.0	7.280926
5vil	8.82	17.919
5ofv	1.58	1.7699068
6cd8	4.71	8.4250765
5o1h	4.85	7.412614
5ni5	8.05	14.910456
5npf	4.24	1.0759025
6fa5	6.75	29.372322
5nra	6.91	16.16019
5lcj	6.64	17.216854
5ml3	9.69	22.267094
5fut	6.45	5.536499
6ecz	6.57	11.085662
5k03	4.74	21.451942
6cho	6.78	15.310752
6hf5	5.17	19.225464
5elw	7.85	12.7952385
5tg7	4.53	8.845135
5m4f	7.89	12.7055645
6b7d	4.28	7.3308372
5x79	4.92	24.163177
5nze	6.39	-5.451392
5sz0	9.1	11.881622
5d6e	4.3	22.059277
5trs	8.0	15.151562
5ipj	8.89	16.049488
5g43	3.7	17.573326
5h63	5.92	0.2618538
6eol	7.43	3.263098
5uv5	7.7	12.186016
5om2	4.06	5.8378654
5faq	5.28	23.02523
5ezx	7.06	1.794911
5z4h	3.02	20.118769
5u13	5.41	19.703463
5hvs	7.15	19.445074
5l7g	7.8	26.627546
5j7q	4.58	13.523895
5j5d	4.68	1.622031
5fue	6.33	9.002943
5unj	6.62	-10.9724455
5unh	9.46	31.967348
5kbh	6.26	9.392039
6axp	5.07	22.28775
6eiq	6.42	16.250977
5ey9	5.41	38.45941
5icv	5.62	45.72377
5t9u	7.6	6.707084
5t6g	5.96	7.216984
5n24	8.92	10.516609
5xxk	8.2	13.489058
5ekh	5.95	15.560604
5n3y	5.03	13.063007
6f29	5.49	21.60067
4zsj	5.64	11.935829
6gzh	8.27	11.877047
6hmg	4.94	1.2264793
5duf	5.74	16.373018
5ofi	4.2	-0.15631056
5nhh	8.95	16.614887
5ylv	6.82	6.995248
5kez	8.15	13.436949
5ntp	9.15	10.936175
5nfh	7.74	19.320852
5x5o	8.3	24.295137
5h1e	7.54	-10.9134445
5ti3	4.36	11.1739435
6bec	4.01	19.552711
5myn	4.52	13.047192
5u4d	6.33	10.656546
5nzf	4.03	-6.289054
6epz	7.14	-1.6627508
5os7	3.69	14.278771
5vij	7.61	19.22739
5myv	7.51	7.4235153
5dh5	9.64	19.802752
6ghj	2.16	3.8609023
5gmj	5.08	20.074509
6fhu	2.64	1.8048387
4ufu	8.0	38.42709
5wf6	7.83	16.440243
6h7b	7.48	7.4324512
5xw6	4.91	6.5171223
5kly	7.21	19.318703
5yz7	4.75	6.8603697
5hor	8.22	23.693638
6b1y	7.4	-2.7824597
5lpj	5.0	5.80975
6hly	7.33	16.440464
5vkm	3.55	3.8563242
5yqw	7.51	5.5349207
5f1x	6.11	36.47008
4zyu	5.97	18.282417
6gh9	4.48	25.24694
5f27	4.0	27.200344
5e3d	4.02	6.963458
5fow	4.03	8.824245
5jo0	7.3	11.066005
5hkm	7.89	14.878337
5ekx	2.03	10.697544
5v1d	6.7	16.740664
5a7j	5.2	6.237358
5wvd	7.68	3.7610674
5m0d	6.09	9.185894
6fnt	4.68	12.304344
5v8q	8.44	10.590962
4zx9	7.39	15.273114
5axi	3.92	9.384329
5tho	7.64	22.19529
5tdi	9.74	41.40921
5eyz	6.0	1.1698229
5n1v	6.19	7.767086
6few	5.85	13.658109
6iil	6.17	29.265911
5x9p	6.89	2.5755908
5aqf	3.78	8.548237
5wqc	8.96	6.8351626
5hn9	4.3	19.741169
5u69	6.22	10.25779
6iik	4.91	13.891598
5j7s	7.3	6.8122797
5mwp	7.5	14.832917
6eji	3.52	-2.616942
5sz4	9.7	8.666635
5nyh	7.73	24.175869
5jsj	5.4	23.60834
5o4z	6.07	24.514778
5f1v	6.85	20.464626
5ye9	6.45	16.76442
5t70	3.99	8.511543
5umw	4.23	8.927011
6ami	4.52	24.551624
5ksv	5.22	-5.283687
6aol	6.27	17.860905
5iaw	4.81	-14.573574
5w10	6.62	12.963968
6h7j	8.62	10.468864
5mwy	7.0	3.1762655
5oxm	1.3	-1.238358
5eiw	2.05	12.856883
5qah	3.84	9.243522
5m4c	7.4	14.690768
5t9w	5.59	10.4430275
5fpk	3.55	11.6084385
5q10	5.2	2.059628
5h1u	3.51	11.8587675
5hva	7.07	2.0225406
5j19	6.6	9.300179
5e8a	7.47	-5.780222
5fdg	6.37	16.24248
6g8n	5.84	15.600658
5tg6	4.55	8.353265
5hyx	6.55	5.5772104
6fuh	3.77	24.549343
5mo2	3.84	-0.32738543
5g17	6.7	28.942553
5hk9	6.54	8.264674
5lwd	6.24	7.116175
5ztn	8.3	13.3688755
5wfc	4.9	16.333828
5kpm	7.82	9.039312
5ty8	5.46	6.4076967
6am8	4.89	21.326294
5nw1	6.6	5.5015764
5vex	4.63	17.163794
5u9d	9.26	25.751804
5jmp	7.17	12.299484
5lgq	7.05	5.775181
5tkd	8.15	20.829117
5a4t	5.89	11.150226
5kls	6.71	3.0427692
5d3j	5.24	5.820188
5i24	7.42	2.7897425
5j82	6.0	19.022774
5ioz	4.96	22.588743
6e2n	7.9	16.88469
6f8w	4.64	15.134857
4ui7	7.36	30.416779
5jr2	7.57	-2.6041784
6gmd	3.69	13.981988
6bw5	8.25	8.787266
5w6o	6.28	34.359993
5ecv	6.77	17.745644
5vl2	8.42	25.270098
5ouh	5.67	6.061376
5f2r	4.28	44.99883
5x13	5.21	9.024496
5jog	8.24	13.368475
5uf0	3.8	7.406875
5mqy	7.11	17.829967
5h13	4.94	16.131569
5nar	6.3	20.829063
5g1n	7.77	7.301091
5d26	6.09	6.795625
6cks	7.82	9.060484
5n53	2.55	10.097803
5l9g	7.7	9.1333475
5llo	9.4	15.859489
6eqw	10.65	24.983665
5iw0	7.22	16.15426
5t2i	8.7	8.958813
5eol	9.52	11.5110035
5q1f	7.14	16.785538
5vlp	6.08	7.580557
5mme	5.85	7.517207
6biz	6.57	-0.61413956
5uex	8.82	7.970436
5fho	6.67	29.27988
6bny	6.4	12.219072
5ho6	6.69	23.26353
5jc1	6.82	13.495916
5zia	6.52	12.798298
6e99	6.0	31.337923
5eq0	5.92	13.66464
5f1h	7.85	18.555935
5y8z	6.21	8.1774845
5icp	8.42	7.08795
4ydf	5.1	19.49704
5ewy	4.3	15.808862
5gmp	9.1	11.8317795
6dud	6.59	8.3747
6d6u	8.21	12.578751
5hz8	6.4	3.0031943
5eie	7.64	22.43894
5t8o	6.51	10.608276
5tr6	8.49	12.950297
5vja	6.59	9.618332
4muk	6.6	24.524628
6fim	5.85	14.185573
5i3v	7.8	17.981613
6eqv	6.62	19.754074
6dh1	10.58	30.142614
6h5w	10.8	-0.9755894
6b1x	7.4	5.293045
6emh	6.08	8.137237
5f3c	6.05	29.350115
5nkk	5.0	21.280617
5ywy	7.23	13.958973
5v8p	4.99	15.761439
5kbg	6.11	10.696296
5j4n	4.25	3.3059373
5tuo	6.49	4.616068
5qc4	6.82	10.947904
5mft	7.47	3.4887366
6ap8	5.1	7.2287273
6e0q	8.1	8.595702
5ody	8.4	-3.3723166
5t1k	6.28	6.4441233
5uc4	6.46	21.830523
5qck	7.64	50.30945
6hjk	7.6	8.910263
5i8g	7.52	7.466357
6c0s	7.05	57.625385
5vc5	7.96	36.30477
5jf6	7.21	17.480097
5epp	4.16	2.2317438
5y7w	7.7	0.22341132
6f5u	3.54	8.74462
5k4x	6.42	10.586239
5xvg	8.05	7.9398546
5nzq	2.03	8.349801
5czm	8.32	53.147377
5mge	4.06	10.016997
6gg5	3.65	30.252445
5up0	6.34	15.372234
4rqi	4.91	2.4707155
5y3n	7.1	26.873707
5fpp	4.0	-1.3020666
5idn	8.59	8.152583
6f6d	4.1	-5.1072826
5t6p	6.06	8.165125
5fbe	4.85	16.12508
5cin	7.74	16.23095
5mxq	5.72	12.787
5nn4	1.94	5.4640746
5iu7	8.96	21.95829
5up3	7.9	13.827229
5o0b	4.18	4.324355
5jqb	2.22	4.221044
5mja	6.66	18.111603
6eqp	5.96	10.660427
5ev8	5.22	4.2755785
5qab	3.65	5.585085
5jf4	7.19	4.0987797
5o48	4.7	7.9912243
5k0t	5.78	23.949783
5i7y	7.28	18.258543
5tzx	7.28	15.87372
5heb	6.1	10.131653
5f5i	6.02	21.154427
5vgo	8.7	20.643196
5h7h	3.77	3.9435017
5mnn	3.84	2.4630435
5zag	6.97	24.037342
5ekj	6.0	9.931883
5ul5	6.97	17.808296
5iua	8.82	11.573637
5za8	6.29	28.925007
5ut0	5.88	14.683437
5vdo	3.3	14.492905
5gic	6.48	11.744545
5knu	5.55	7.805106
5g5f	5.28	6.4006205
5h8e	11.2	9.341677
5lyn	5.04	-4.3375006
5fsb	2.22	0.08917862
6au9	5.96	9.419064
5yof	5.82	22.890106
4zsh	7.05	6.3750553
6f90	6.0	5.9966993
5wyx	6.66	16.866734
5gjd	7.92	13.798443
5olk	6.0	0.39418066
5e89	7.85	-2.883543
3x1k	3.59	31.071411
5em3	3.7	8.840246
5ko5	4.57	0.13334316
6dvn	7.85	5.970367
5oq7	6.49	17.556482
5njx	4.15	-2.3211377
5tg2	5.49	7.250541
5eoc	7.52	14.780028
5lck	8.1	18.678493
5i7x	7.28	15.031191
5yzc	5.52	21.328224
5hbn	4.89	11.636807
5jq9	4.65	26.284052
6cnj	8.11	5.170118
6f8b	5.21	3.8829062
5or9	4.06	8.385916
6e9a	11.92	29.433834
5ek9	7.33	4.5565653
5ml0	6.3	1.8974154
5wb6	10.7	54.9598
6agg	4.07	5.270119
6b7c	5.14	12.637839
5y9l	5.72	27.585527
5epl	7.03	8.690315
6cq4	4.85	11.375713
5wuu	6.09	8.694033
4zyv	7.66	10.366497
6gw1	5.14	-4.1659203
5kxi	7.74	7.9783173
5mxf	3.59	2.0118659
5qad	3.77	5.5184665
6fmp	5.64	3.9786887
5o9o	4.89	13.546117
5jjs	7.32	13.930248
5i40	4.86	6.4568243
5h5s	5.09	24.206558
6dq4	4.92	19.423489
5un9	7.68	1.9661406
5ia1	6.28	12.746384
6dk1	7.65	4.973815
6ay3	8.02	2.4766417
6fii	8.02	14.670859
5j2x	7.74	23.112148
6gr7	5.5	5.9389105
5law	7.1	5.1778355
6fbv	6.52	16.901047
5aac	8.89	16.65392
6bin	6.34	3.0269008
6b8y	9.66	15.571539
5xup	5.25	42.64489
5l4f	5.89	1.4386082
5lud	3.61	13.999485
6ma5	8.1	18.48547
5ujv	3.6	4.5315704
5i38	3.42	-4.172883
5t9z	7.19	14.283945
5urm	5.28	2.692491
4uja	9.05	8.98772
5nud	7.49	7.755806
5dyt	7.6	13.538874
6ba7	8.15	10.952454
5wbk	6.03	-6.84453
5d7a	7.68	15.981075
5fwj	7.89	5.110607
5khk	6.39	16.937439
5i9x	7.52	15.868388
5j8z	8.3	19.785725
4qna	4.64	6.207301
6bjo	6.29	6.1550727
6ay5	7.16	9.37355
5hv1	4.1	6.535706
5m57	4.92	16.72673
6bsl	9.0	22.956146
4yxo	7.04	10.0248375
5e88	7.19	-0.54487467
6guk	6.15	9.460993
5n8t	5.74	13.680742
5owl	5.92	14.7812805
5org	8.4	7.44938
5ovv	4.48	7.758326
5ugc	7.89	14.120878
5lwm	8.87	13.443598
2n06	4.92	9.4205265
6bq0	7.34	8.130188
5c4k	4.56	2.6859071
5aqv	3.43	10.236267
6df4	7.64	9.531523
5g2b	7.0	33.233868
5za9	6.74	30.825665
5maj	7.46	13.011671
5nxg	8.55	10.835125
6afl	7.0	19.421688
6ey8	5.81	21.3139
5mhp	7.82	5.293806
4zyw	7.17	13.913881
6gf9	6.39	14.74926
5wfm	6.52	17.407621
5qaq	3.54	1.7055542
6g9h	8.4	12.548054
5dtt	3.51	3.1641452
5kbf	8.92	20.536957
5vd3	5.55	16.841837
5zwh	8.72	3.8922725
5xyf	5.98	10.35466
5c2o	4.55	9.884749
5k0m	8.82	13.936296
5t66	8.43	11.372477
5vdk	7.57	13.448645
5ldm	3.86	8.107743
6ge0	8.68	23.573471
5j3l	4.8	31.770842
5j41	3.7	14.762072
6gg4	3.69	14.178851
6b98	4.65	13.671234
5k8v	6.34	5.954431
6bmv	4.68	27.353294
5ad1	7.24	8.635036
5otr	4.92	7.453149
5yg2	6.89	-1.790347
6b1f	8.72	7.69783
6gxa	4.22	17.519726
5wcm	4.0	9.592737
5idp	7.35	6.2016745
5ks7	5.32	4.763487
5lhg	5.6	11.60149
6afa	5.49	0.22227067
5ws3	8.96	11.066666
5luu	5.06	5.7254806
6b5i	5.96	33.051895
5ni7	7.7	25.451103
5t6z	4.21	9.783961
6hvh	7.33	13.171175
5hna	4.23	29.758331
5mxo	5.27	11.5886545
5u4f	6.33	9.869242
6gl3	7.96	9.713802
5dva	3.55	4.217084
5otc	4.71	4.8735604
5n8v	6.68	15.211016
6cea	3.14	12.092754
5wa1	4.17	-16.300764
6afh	6.12	18.589348
5tca	7.72	39.0384
2rvn	6.77	2.0033312
4yxu	7.24	15.272408
5w7x	4.1	15.508766
5wre	6.41	5.4258313
6duf	8.14	13.186848
5w1w	5.52	8.949427
5mi7	7.11	1.96638
5eqy	8.0	5.0796847
5i8p	6.73	19.529709
5gof	4.05	5.8002596
5j9x	7.77	14.863663
5lws	3.94	30.35577
6evm	2.82	-6.129198
6ftn	6.7	14.253536
5o58	6.72	23.724548
6f92	6.4	4.150556
5cuq	5.92	12.403973
5tkb	7.89	10.647997
6hdq	7.0	5.0113053
5gvn	7.05	-1.7025715
5d47	7.0	8.59113
5os3	2.43	6.709738
4zsg	5.0	9.310842
5n9r	5.59	46.46814
5t90	6.68	5.669115
6afr	7.15	9.673922
6aff	5.41	11.619558
5gr9	7.48	4.8977904
5jim	3.99	11.986464
6beb	3.61	12.647349
6alz	10.42	8.670276
5lvr	3.6	3.1248906
5ocj	4.82	13.331838
5nne	4.71	5.5433803
5ggp	3.3	11.789523
5ekm	6.32	17.231483
4xhe	10.3	5.4515867
5un1	5.8	3.7131085
5mz8	2.31	4.060396
5q1e	6.92	28.574102
5eym	7.6	9.964562
5tci	6.88	18.525246
5nkh	7.59	22.841217
5xjm	9.37	7.092514
5lx6	5.72	4.8783784
5jbi	6.92	9.791844
5vr8	6.87	7.5477753
2ndf	4.23	2.7638528
5vcw	5.96	12.468159
5ng9	6.72	13.563282
5t2d	9.1	12.623234
5t2g	8.1	6.195455
6esj	5.68	11.624753
5fls	3.04	6.53588
5ldo	3.75	9.568438
5a0c	9.27	8.832045
6g2l	7.17	14.351608
6fav	5.33	3.769723
6fuj	4.3	14.764389
5vqs	5.7	14.738352
5km5	6.92	15.959082
5mrd	4.44	12.218284
5n16	5.3	13.263071
5yc2	4.94	-2.7022352
5ett	6.23	21.620214
5yg3	7.85	3.872529
5cpr	7.56	12.458825
6c6o	8.3	5.350995
5kma	4.71	10.217278
5u51	4.92	9.655358
5wei	5.7	4.719648
5jcj	4.42	11.959324
5eak	9.3	10.434903
5swf	6.26	5.501149
5mqv	8.1	16.346725
6czd	3.85	17.955338
5em9	5.57	14.834728
6g4m	6.6	7.949665
5g1a	6.57	11.045377
5eec	7.1	8.944866
5ix0	6.28	18.972654
5y93	5.64	7.133885
6fhk	7.51	23.198685
5mw6	4.73	21.711733
5khi	6.77	14.302538
5i59	6.95	44.66434
5to8	8.51	9.680471
6eqs	6.43	41.84113
5mxr	5.21	22.147495
5l2n	5.55	9.75487
5i7u	8.77	9.580239
5egu	5.85	18.572025
4wz6	5.6	9.140207
5zkc	8.19	3.039891
5in9	6.36	16.968105
5t8e	9.14	9.552394
5aqq	3.1	10.8656645
5o0j	4.77	15.368466
5e6o	4.11	21.528667
4zki	2.92	23.15961
5oug	2.77	2.743886
5owh	5.92	11.825859
5gg4	5.82	2.824108
5myd	4.86	3.6594963
4tvj	7.91	13.242006
5fun	7.59	11.204735
5vcy	6.57	19.559721
5aeh	7.43	33.723343
5nhp	7.64	16.60381
6ccs	3.64	13.896876
6bfw	6.66	6.629513
6bbs	9.89	16.078703
5ngu	7.44	9.07627
5qbv	6.37	29.041355
5kr0	9.15	22.43225
5exx	5.39	12.087432
6guf	6.65	13.329295
5mmn	6.7	25.148407
5mgm	3.3	9.3337
5jer	3.7	6.7676387
5b2d	4.25	-13.223928
5kh3	4.22	14.853996
6ceh	7.44	15.426535
6f6s	2.89	3.6605692
5u0w	4.24	4.084043
5mys	4.3	36.942986
5jiy	6.27	29.948196
5wbq	5.83	13.713362
5eps	4.42	15.689021
6ayh	5.57	3.461055
6fdu	3.69	7.228671
5l6o	8.22	7.2836666
5lle	10.22	8.174745
6fob	7.63	1.2138624
5jnn	5.35	7.115416
5fnc	4.11	15.908707
5xg4	5.15	23.928097
5qai	3.82	5.322604
5xmx	7.24	7.0426836
6g3v	6.04	6.662678
5aqh	2.46	14.80073
6eo9	6.8	26.01464
5a8y	9.77	19.920937
6m9d	7.35	33.186428
6gjm	3.58	22.657074
6mxe	4.26	14.562191
5l4j	4.28	6.0316954
6ggv	7.54	11.014087
5ggn	3.66	0.7338991
5zwf	8.74	7.8049984
6euz	4.18	42.651005
6bkx	6.39	12.180132
5tef	5.4	3.4685056
5f4u	7.02	20.629278
4yk0	3.74	7.494312
5vqv	6.4	35.197754
5yyb	6.56	4.8120646
5lz7	6.28	14.45763
5tzf	5.8	8.400691
5qaz	3.4	3.7078648
6bnl	6.96	12.292496
5ovr	4.57	43.060165
5hcl	2.22	4.1628227
5v9p	6.14	20.659473
6h34	9.3	23.293047
5hey	5.66	7.5262914
5f3z	4.54	11.24025
5ioy	5.22	7.8275123
6f3b	6.56	16.260641
5yu9	6.74	16.4072
5uv1	5.62	3.1024704
6b16	7.49	11.053686
5fh8	6.77	12.475606
5enh	3.72	4.262593
5mpz	4.07	1.9485025
6hvi	6.42	16.539303
5fq9	6.48	11.488737
5l6i	4.35	37.96305
5mym	5.41	50.7512
6b5r	8.77	-5.5848866
6bij	6.05	7.6007075
5kau	6.52	7.1210403
4odq	4.47	1.7248532
6f22	8.7	14.16723
5k0j	7.12	30.347944
5zla	4.3	4.970894
5q1h	5.1	20.76255
5nz4	6.28	-0.17786789
5mkj	4.31	19.60825
5ulg	6.72	13.175935
5yjm	7.68	23.807629
6grp	5.48	16.098717
6cfd	7.86	12.47673
5tzo	5.23	2.9651222
5d4a	5.85	8.336287
5mlw	5.03	7.2125893
5nrf	6.79	18.151688
5l8a	4.91	26.167976
4zy0	8.04	12.814796
5j7g	7.24	5.873141
4xek	5.66	-6.5054936
5jf2	7.89	15.303763
6h1h	6.17	13.886526
5gvp	6.78	2.842662
5u4e	6.35	13.101925
6bu1	7.22	10.93109
5ou1	6.07	12.839129
5qak	3.66	2.8357368
5dxu	8.4	16.918222
6q3q	4.45	5.6472993
5d3p	5.13	5.837984
5bpp	4.8	26.785763
5q14	7.68	15.945884
5mzg	6.86	14.890318
5vew	5.15	7.7356796
5vll	6.37	10.932554
5ul6	8.22	7.590593
5joh	5.96	11.657427
5k0x	8.36	7.301006
5jv0	5.96	14.372446
5qb3	4.31	7.4245844
5ml8	8.1	7.8964567
5i4v	8.52	25.651062
5vt1	4.3	7.682953
5qa8	3.77	5.8390374
5qb2	4.15	9.120889
5ema	5.23	13.4399605
5dh4	7.24	10.168968
5er4	2.76	5.4792128
5c4l	5.64	8.04
6fui	4.46	27.949165
5k0c	5.96	26.601934
6g15	5.37	26.458473
5aqg	4.51	17.53307
4xk9	9.07	2.4670985
5wo4	10.0	16.162807
6eij	5.77	4.3897676
4uc5	5.48	10.173559
5vcv	6.82	42.633034
5ar0	6.14	24.075611
5myx	8.16	26.26289
5svk	8.48	12.5780945
5w88	4.52	10.6152
4ui5	6.78	33.080803
6gjj	3.7	23.417486
5di1	7.68	12.591617
6min	3.91	-3.3862462
6g5j	6.7	12.750778
5aa8	8.07	12.488224
5jha	5.9	18.164568
6gzm	8.26	11.347305
4r5w	7.13	7.908291
5k4z	6.15	13.227118
5loh	5.04	13.018577
5ivc	5.92	13.3487015
5wzu	7.0	32.020134
5a7i	5.26	22.085339
5j79	8.52	20.162899
6g97	8.38	15.813534
5ick	5.01	-14.338058
5ab1	5.42	22.088703
6cw4	2.82	10.959582
5cuu	4.37	10.445419
4w9x	7.4	14.869445
5aei	8.96	-4.391578
5exl	8.43	21.198643
4zt3	8.0	21.580078
6cq0	4.46	15.758175
5nvz	6.77	16.622755
5d3c	10.4	43.61764
5n31	5.79	20.810173
5chk	5.39	2.0181885
6b97	6.63	14.039307
5vo6	9.05	14.820634
5lso	5.85	18.803513
5w7u	8.05	9.145562
5vb9	5.89	9.858998
5f25	5.04	6.3929386
5j32	5.08	1.4148691
5td7	5.77	14.083609
6fmj	6.12	9.354301
5uyu	9.51	14.568169
5w0i	8.85	5.0980306
5uey	8.29	7.425431
5fb1	5.92	9.266593
6ehh	7.49	16.17335
5f5b	3.95	18.63643
5hx8	10.0	10.525393
6dlx	3.32	3.421584
5wxf	4.48	21.932156
5f2p	4.43	16.181965
6fut	4.7	36.249615
5vsc	6.29	24.642712
5er5	3.67	11.523312
5qae	3.62	3.3316035
5trj	5.92	13.091244
4y24	6.66	-1.9937549
5eel	6.08	5.448243
6ezi	5.31	8.433525
5f1u	6.4	30.05614
5vo1	8.15	8.932259
5u0z	6.19	10.17572
5aqn	2.77	12.540988
6dh7	9.88	29.460802
5h85	4.7	4.89599
5g60	6.52	10.578235
6elo	6.29	21.620739
6f4n	5.22	1.505442
5u0e	5.11	-0.3443601
5fb0	5.47	16.44237
4znx	6.62	3.3872519
5tqf	8.3	56.61577
6ayq	8.19	31.883335
5yyz	4.18	1.7506063
6ek3	6.48	12.643695
4yjl	5.96	11.36874
5gjg	6.21	7.60228
5m0m	8.22	6.2151403
5zh3	4.67	12.453774
5cqt	6.91	12.300046
5e73	4.64	8.564541
5t18	9.3	12.436486
5i86	6.28	7.2227106
5lgt	6.51	3.9203875
5odx	6.71	17.980705
5nib	7.72	14.076476
5u2j	5.92	11.243516
6g6w	9.7	35.97409
5nu1	9.0	18.348848
5kgx	4.8	5.4413376
5k8o	5.96	1.523371
5xzr	5.49	23.24656
6cjy	7.64	20.542858
5u49	6.14	12.170933
5toe	5.6	6.401692
5mra	8.0	9.500633
6boy	5.74	7.3067937
5yfs	4.86	13.494908
5mnx	2.48	10.637604
5xgl	6.88	-3.7407115
5h09	5.88	12.748667
5ehv	3.08	-4.234434
5q0n	8.06	13.199544
5d75	6.7	6.1222
5lt6	5.41	14.472582
5igm	7.38	21.19451
5ny3	7.47	9.531619
6cqt	9.64	15.512907
5mrb	6.33	10.678018
6bu3	6.55	23.0206
6f6u	4.8	9.492956
6asu	5.21	12.409504
5ml2	7.89	21.658478
5x9o	5.3	-0.14157343
5fng	2.96	5.1514664
5tuq	6.35	15.791525
5v7i	7.18	5.248375
4uw1	7.72	17.835587
5n0e	8.44	8.469198
5fdz	5.17	10.083483
5eng	5.85	6.6498137
6hm2	7.33	21.327192
5vqx	6.32	25.378674
5nkd	7.59	22.937794
5h08	5.96	32.866447
5jr6	4.69	1.3547621
5sz2	8.7	9.417124
5qcn	8.22	35.042133
5f74	5.12	-0.39731908
6q6y	6.0	10.424546
5e7r	7.6	8.897883
5mtv	4.11	16.824547
5vpm	8.8	2.547237
5xsu	6.74	22.837004
5twg	6.17	1.6974431
5k4i	8.51	19.96626
5qag	3.7	4.856975
4z8d	5.22	17.033165
5lz8	6.01	6.419254
5ybi	3.49	41.45192
5t4b	9.38	14.42709
6c0r	7.51	15.455035
5v1y	8.15	-0.26699752
5aqj	2.68	8.751488
5ee7	9.21	11.372874
5n1y	3.22	-1.7945387
5iez	7.64	21.131294
5bns	7.02	26.478722
5fsn	5.77	10.916267
5mg2	7.77	8.864997
5i29	7.82	9.610796
5kde	3.89	0.46772933
6apv	6.96	9.561578
5zkb	8.7	6.394979
5ei2	7.34	14.974031
5nfa	5.25	-3.837035
5tq3	8.66	28.492369
5vih	7.49	15.241356
5iay	5.8	10.798134
5qa4	3.77	5.2620764
6f6n	3.02	8.113607
5da3	7.1	17.300486
6gy1	6.3	8.072231
6gvz	6.4	5.4427576
5fb7	7.89	17.292788
5ofw	2.8	8.002054
5wf7	4.01	18.359915
5i9z	8.05	9.911523
6dj7	8.72	20.468163
5q1a	8.02	13.482458
5z7b	4.89	6.860594
5g42	2.3	5.9951744
6chp	10.12	13.802986
4ybk	7.82	32.792027
5qcl	7.96	51.838493
6a6w	5.43	12.66244
5fky	8.33	5.2376356
5ih2	5.76	-0.35890853
5xmr	7.61	7.7305293
5jhd	4.52	1.3435938
5etk	5.82	18.024677
5vzu	5.57	-5.6096783
5juz	5.52	16.49539
5npc	4.0	6.6126633
5wac	7.42	17.976791
5fcz	4.2	0.26827675
5oq5	7.7	13.00341
6ft9	6.96	9.7699175
5oku	6.26	12.911682
6hm4	5.67	0.27178562
5fl1	8.49	4.8479705
6c98	4.1	10.201193
6dxg	4.85	10.983794
6g2n	7.14	6.265877
5klr	7.72	9.658296
5y94	6.79	8.941419
6bl2	7.39	14.95669
6g0z	5.32	22.981297
6ft8	7.36	12.576313
5cr7	3.1	5.5491056
6cze	4.03	15.003979
5n8e	5.33	1.666445
6dh4	11.3	29.072346
5ltn	5.27	9.085628
5x4o	4.06	-0.30563855
5o1b	4.7	1.9609764
6hjj	5.77	15.030189
5t2p	5.72	-0.015345037
4w9w	7.48	13.094342
5hff	6.3	16.644411
5dts	3.55	5.9167004
5fah	6.15	66.2886
5uit	8.34	9.773596
4zv1	5.24	8.867761
6fdt	4.3	3.8620265
6chm	3.7	8.546579
5th4	2.85	-0.65177953
6fo8	7.74	3.605285
5zms	5.23	23.492876
5fqs	7.36	13.001656
5i2e	6.64	30.835194
5ets	5.91	24.69115
5e0h	5.62	0.33256984
5h15	5.8	15.76801
5oje	5.21	22.198141
5uv2	4.4	3.46914
6flg	7.52	21.292334
6df2	7.24	11.020596
5k0b	6.05	33.911793
4wn0	3.22	9.404969
5emk	7.89	5.5155168
6h3k	7.96	14.5687475
5yjk	6.09	26.345472
5lpl	4.92	4.0353684
5kgn	9.03	16.069107
5yvx	5.89	12.094112
2n1g	5.64	7.7802467
5upf	8.6	16.747936
5id0	5.77	1.2684116
5ypo	7.1	15.124649
6fjm	6.24	10.323048
5u62	5.89	17.96937
5l72	6.8	21.309196
5h5o	6.56	17.975658
4mul	6.21	24.73136
6dq5	5.19	13.84213
5mfr	4.3	-4.804936
5ime	8.34	11.121557
5w6e	8.04	8.140043
5qam	4.0	3.8986678
4zjc	8.96	32.14952
6f4w	5.53	8.465092
5u7k	8.15	15.535511
5t97	7.77	13.790313
6f20	4.31	19.855988
6eya	7.48	22.4494
5lgs	7.06	16.984936
5mjb	8.52	17.468607
5t27	7.1	3.987419
4xtm	4.57	10.375232
5laz	8.4	6.111551
5ye8	3.0	13.920225
5dpx	4.46	15.48557
5jg1	8.72	15.810778
6d50	5.05	0.7691618
6eln	6.05	17.194561
5edb	7.0	15.879556
5ovc	5.96	4.0972404
5k4l	7.3	61.7879
5o1s	3.65	1.8891692
5j7b	8.3	17.157837
4ze6	2.48	6.7752705
5vzy	8.49	17.303066
5ukk	6.21	17.753855
5j8x	8.8	6.3878193
5a3x	6.1	11.2366905
5ijp	7.15	10.380878
5sy3	4.37	20.801428
5koq	9.24	8.354352
5h19	6.49	28.066349
5hx6	8.0	10.928392
5muc	6.04	22.597862
6b2q	8.05	10.526167
5svy	6.13	19.948181
4odl	6.95	15.922464
5ugg	6.42	22.334663
5ufr	8.7	9.771102
5mgg	3.3	7.197935
5db0	7.43	4.1941133
5vlh	6.8	10.817635
5csd	7.89	10.773393
5mw3	6.62	13.799362
5vqt	5.74	19.813568
6djc	6.63	2.8378654
4zj8	9.26	15.989773
5eqp	5.4	4.4829783
5v42	6.62	45.77735
5nf6	7.46	6.042086
5jrq	6.77	16.65253
5lne	4.76	3.0110717
5m6f	6.66	-1.4931849
4wnm	7.59	13.302336
6e86	5.09	16.515057
5b5g	5.25	7.8850174
5zt1	4.67	23.09938
6exi	5.05	16.187197
5nwb	7.8	46.888985
5mny	1.31	12.106911
5xo2	4.03	-1.8268149
6csp	8.52	5.900586
5w5u	7.19	12.678127
5g61	6.4	5.703274
5n49	6.33	17.209536
6bhh	3.76	13.661917
6f9g	5.7	6.9508896
6fa2	6.66	25.56179
6g4n	5.64	9.320183
6fr2	7.92	5.7859445
5g5z	5.66	17.349834
5zo7	9.0	24.005646
6bgx	6.33	10.382872
5nxq	6.49	-3.0106702
5oh9	3.86	2.2123966
5ukj	7.16	26.325445
5v3x	6.59	39.661606
5m7u	8.1	10.817492
5fnf	3.15	10.991528
5vds	3.3	9.01469
5ufs	8.49	2.0513122
5gjf	6.59	19.45475
6ej4	6.8	3.621656
6apz	6.82	11.895486
5jhb	6.06	18.498318
5zwi	8.64	6.072656
5etl	4.64	17.341988
5ur6	7.06	8.540254
5ful	4.74	6.6978626
6e9w	6.55	30.081135
5uoo	8.85	2.9959779
5n87	9.25	14.178878
6esn	8.05	13.058514
5kr2	8.48	-0.7104634
5aip	2.82	17.970194
4yh3	4.59	6.502759
5sve	5.74	13.805267
5edl	8.35	12.677576
5may	6.48	11.3606825
6fzu	3.67	4.6983356
5mav	5.48	3.521295
6d5e	6.85	16.840313
5anv	9.3	18.003784
6htt	6.66	8.749508
5my8	7.14	23.744091
6dnp	5.18	6.4147563
5ndd	6.46	15.544784
5wbz	6.41	5.5447235
5w6t	7.57	3.6311774
4j59	5.85	12.076761
5e80	8.3	15.7527275
4mue	6.7	24.496868
4qmq	6.59	18.731853
5dh3	7.42	28.149225
5jzi	4.8	2.227395
5f32	4.94	23.367981
5wg9	5.59	12.2473
6fyv	7.96	9.110996
6apw	6.17	27.001835
5sz9	4.42	17.296791
6b27	5.03	18.455864
6b1o	8.51	6.451033
6cdc	5.6	8.042354
6dne	7.48	9.802467
6cn6	8.3	13.041006
6c7x	7.19	5.9245453
5fdp	6.51	27.07904
6htz	6.74	2.4688282
5nwg	6.18	42.04209
6msy	7.0	2.263892
5yve	6.48	19.165674
5huy	5.03	0.8240986
5iee	4.94	-0.32609868
6hvj	7.55	18.41489
5hdu	9.0	12.103387
5z68	5.89	57.87861
5l6h	6.62	23.514248
5l26	5.35	9.883393
5svi	5.17	27.664227
5n9n	9.39	14.538733
5qaw	3.4	8.360111
4yyt	6.38	14.309975
5cxi	6.55	13.931252
5nt0	6.55	56.265198
5z9e	3.48	22.129248
5kyk	5.8	9.0324
5ye7	5.46	24.448177
5vfm	3.82	5.0184903
5q0z	5.85	18.360048
5c1x	5.75	24.82945
2mwy	6.82	21.36225
5naw	7.3	18.306206
5evd	5.0	2.2367709
6mjf	5.16	12.112919
5vo2	6.81	8.377692
6hti	7.01	9.675074
5ux4	7.05	13.675728
5gu4	5.47	25.66512
6b3e	6.99	13.830502
5g1c	6.85	17.190939
5v35	6.96	6.065138
5lkr	5.48	19.996895
5kpl	6.29	4.695436
6cd9	4.42	5.606302
6c5t	6.97	12.268103
6bl1	6.96	11.306097
5oul	3.3	7.944775
6bgu	6.28	11.515228
2n27	6.55	0.27434778
5om9	4.25	2.8206725
5yc3	4.85	5.8088827
5j5x	11.02	17.171614
6gfz	5.51	9.8143015
6dil	8.12	24.63303
5orr	3.77	4.7113233
5vt4	4.35	-1.2469076
6csq	6.39	4.962524
6bfn	8.03	10.429126
6euw	7.77	17.699667
5ka3	4.59	9.448203
5m5q	7.05	12.035101
5gsw	5.94	21.40204
5w4s	4.03	10.149202
6e8m	6.28	16.855488
5bqg	4.76	6.5288367
5ji6	7.96	4.699566
5jsm	6.59	49.471317
5l98	3.31	9.230387
5im3	5.82	6.4791174
5t4f	8.0	8.445997
5wtt	6.6	12.773418
6euv	8.62	6.2162533
5aaa	9.42	21.227688
6gih	4.36	12.981928
5gs9	5.26	11.396116
5j6a	7.77	14.126556
5du4	5.25	10.6141
6mvu	2.89	7.01213
5kr1	9.49	21.177818
6gl8	8.61	14.922346
3egk	4.66	10.914206
5q0v	7.69	16.628824
5y5n	5.76	27.26466
6fmk	4.67	12.33387
5uwk	8.64	10.753334
5duw	3.29	-4.120426
5h1t	3.8	13.475752
4j5d	5.96	8.156946
5lc0	6.7	32.28739
5ia5	7.6	10.376698
5myl	5.0	27.719875
5wg7	4.7	9.886023
6f1j	4.62	2.929966
6g9j	8.39	19.1046
5yp5	4.6	18.281828
5k5n	8.05	12.658512
5a0a	7.7	14.084038
5hpm	7.13	17.07938
2n0w	6.15	7.9514666
5tpg	7.85	4.3460617
5dxt	9.7	14.951685
5msb	7.46	10.34856
5eb2	1.11	1.5986344
5eq1	4.68	6.918084
5enf	3.57	6.068599
5j9f	7.23	3.5049357
5ef8	8.85	24.334946
4zyq	8.01	11.196544
6dvo	7.22	11.320501
5y80	8.79	8.822062
5zo8	8.2	22.312565
5eg4	7.68	11.222881
5itd	6.58	16.844908
4yec	7.6	11.421223
5ehe	8.32	19.117237
5ew9	11.0	12.527609
5ivn	8.85	40.719635
5ork	3.63	11.945546
6baw	5.38	30.037634
6cco	7.29	9.991641
5llm	5.35	26.655882
6mj7	2.82	6.155244
5ia4	7.28	18.191633
4zsl	5.0	11.933912
6bsk	6.92	9.942316
5flo	3.15	9.19676
5ul1	6.64	15.563176
5tex	6.4	9.461493
5km3	4.6	7.152769
5fe6	2.16	8.192272
5k0f	6.07	28.782156
5orz	3.36	3.9386845
6gzd	8.01	9.140394
5ia3	7.34	21.469788
5v8h	4.11	18.456907
5pzm	5.96	20.551767
5hz6	7.8	10.628885
6bnk	6.99	17.95449
6b41	8.48	14.477285
5lmk	7.43	17.836971
5dqf	3.6	6.2762184
5h9q	4.42	-5.6925273
5fao	7.96	16.17206
5t54	9.06	10.243647
5ufo	7.43	5.5291133
5kdf	3.27	4.4018593
5hls	7.41	9.686476
5ur1	8.97	13.865269
5vrp	8.89	10.791443
5jgd	7.96	7.7525516
5l01	7.48	-3.2424884
6fby	5.03	0.39822483
5kzq	8.28	6.337271
5nkb	9.12	18.630531
5vjn	5.06	1.9268446
5yco	4.59	2.4649978
5u2f	6.71	9.039653
5w5s	7.77	4.5420227
4z7o	5.04	8.217745
6eab	6.37	16.460732
5o91	6.46	6.2390976
5web	8.0	10.508366
4zcs	4.33	15.2990265
5i0b	5.06	8.413953
5i2z	7.14	22.683182
6c28	4.17	6.277565
5nxi	6.66	13.853784
5tb6	5.82	8.838203
5yc1	4.34	8.884696
5u5k	4.02	14.528173
6f9u	5.13	11.2995205
6ce2	6.3	7.687954
6cbh	6.29	11.8114395
5j18	9.15	13.533342
5dx3	7.41	-10.55072
6ma4	7.35	31.113132
5i25	3.49	0.8388922
5cs6	3.2	4.2678695
6hqy	6.44	15.235994
5ho7	4.77	12.097528
5h9r	6.08	-1.1068392
5ntt	5.75	12.091082
5y6k	6.07	-0.93292046
5q0i	4.25	6.9973383
5a5d	8.0	13.197775
5dtk	4.3	9.175583
6gxw	3.36	5.152365
5d3s	5.89	3.469283
6b1e	7.47	0.8965874
6fh6	3.0	7.238935
6c7e	8.55	10.455379
5fqr	7.59	9.128374
6f6r	8.25	21.580217
5elv	6.8	6.760597
5he7	8.3	2.9569757
5wg4	7.0	14.9699745
5his	4.71	0.918311
5zmq	4.74	17.852957
5i83	5.39	11.26381
6hx5	5.66	3.9398847
4z0u	5.7	16.133638
5oq6	7.56	12.179069
4pl6	3.1	3.961834
6afg	4.86	1.1654305
5dtm	4.3	18.358828
4qms	5.13	7.207718
5lax	5.4	-1.529933
6f34	4.94	9.23854
5m25	8.19	13.692719
5zc5	7.06	34.88168
5tco	8.19	24.361238
6axq	4.0	3.5657678
5jq7	4.8	13.955965
5mnr	5.46	18.974085
5nho	9.52	16.57217
5svx	6.19	10.112974
5ts0	7.8	17.418741
4r6e	7.78	19.27788
5twl	7.98	7.5848665
6dgt	7.38	25.53356
6bh0	6.66	8.320541
5u5h	5.89	24.303312
5a3n	7.72	5.525541
5a1f	4.61	6.615247
5w0f	7.8	3.2263994
5dtw	5.46	39.84648
5qa9	3.64	3.714993
6axl	7.11	1.0890603
6mv3	3.33	16.16462
5vp9	8.99	24.588722
5ix1	6.31	14.950119
5n4t	5.97	11.102894
5wzv	6.68	18.933067
4zy1	8.14	7.7044554
6afi	6.2	5.840802
6ckc	8.22	12.832902
5h6v	6.68	13.266886
6h33	9.22	13.831618
5ewj	6.89	38.858093
5ku3	4.89	6.1172466
5kab	4.68	24.974937
5hyq	6.82	10.152573
6bh3	4.92	7.2736444
5f5z	7.07	6.7111363
5xij	7.3	15.869311
6g22	7.56	10.1713915
6ej3	5.93	8.297731
4zam	7.96	18.181683
5zaj	7.38	21.79286
5i1q	7.92	8.947233
5jpt	4.6	13.135069
4yx4	5.97	17.361954
5dp5	4.73	16.679455
5jt2	7.47	32.67152
6dh6	9.93	30.690556
6gbx	7.7	18.564104
5glu	4.02	-2.8430376
5lsh	3.39	2.1670856
5yto	4.48	27.670547
6f2n	6.7	6.104678
5owf	5.8	6.2482615
5mkr	4.77	14.699948
6es0	5.65	19.107964
5kbq	7.0	14.613964
6g0q	4.61	5.4947176
5yvt	3.96	8.756308
6br3	8.72	15.1936035
5x4m	2.92	1.6487002
5ef7	9.0	17.334646
6asz	4.72	7.04416
5mql	5.85	5.9944096
5wic	4.64	16.67363
6fgq	7.85	27.016136
6f05	4.47	9.7646675
5jlz	5.82	-1.6368661
5dg6	5.07	-5.6035905
5a3t	8.4	7.9125595
5uov	10.6	31.738394
5lny	7.38	17.29369
5gtr	7.17	-6.260678
6h7l	8.97	18.847408
5g3m	5.66	7.720691
6ee2	6.71	15.825742
5cgv	6.47	4.496892
5jnl	6.57	11.432572
5gty	7.72	30.417648
6fni	8.22	24.731323
5wa8	6.23	12.456025
5os2	2.74	5.1673346
6chh	5.57	24.050468
6h38	8.11	14.671703
5w5j	5.82	10.509712
5d1n	5.57	8.301468
5z95	6.55	13.770445
5ads	5.67	11.112258
5dp9	6.08	30.171204
6e4w	6.7	3.311043
5t8q	4.16	-0.31066573
5m9w	2.24	20.09169
6dj2	8.12	34.44815
5wzr	7.29	-2.355101
5vcz	6.35	22.456562
5g3n	7.92	16.285042
6g4z	9.77	7.643742
5vd1	6.0	10.582307
5wzw	5.91	37.86905
6an1	5.35	19.528265
5qb0	3.8	4.219572
6dcy	5.46	6.3781834
6fnf	7.89	32.563614
5x27	9.4	9.041075
6g47	2.18	3.926617
6aud	6.22	10.604139
5yea	8.3	25.546997
5ygf	6.21	-1.2350272
5etm	5.41	16.660109
6g85	5.21	6.0286355
5a3w	5.82	10.454245
5nkn	9.92	22.84849
5d45	6.92	10.107928
5z7j	6.6	11.99916
5fyq	5.89	25.303274
6q73	6.9	15.825976
6g33	8.15	5.8954096
5f20	7.52	24.019466
5vnd	6.49	14.0341215
5hvt	7.26	20.47232
5kzi	10.0	16.243513
5w73	6.3	12.346779
5toz	9.46	7.064125
5nya	6.38	9.875093
5hmy	6.3	28.667908
5lub	6.15	3.4382973
5k32	8.8	7.3151245
5o4s	5.47	6.3526807
4y5i	3.52	-11.6520195
5fat	6.96	22.853214
5tfx	7.22	9.50239
5hmk	7.4	10.492085
6gjy	3.0	18.743822
5hln	11.52	17.958042
5fso	6.09	10.406293
5e2k	8.03	13.129038
6afj	6.28	18.301174
6gnm	4.26	7.4523077
5y8c	6.8	8.9701605
5aqt	3.51	2.7503376
5icy	5.06	14.121328
5w0e	9.03	5.889306
5u2e	6.56	11.418003
5db1	7.66	8.736585
6b67	5.05	0.120417
5ufi	8.4	7.984972
6fu4	6.19	12.358321
5e3g	4.3	6.6729097
6hrq	7.09	16.722433
4ui6	7.06	46.211967
6css	7.6	15.198603
5tt3	6.71	15.366322
5nin	7.12	16.294888
5ov9	5.66	5.8220396
5tol	7.48	10.830143
5nwk	6.57	0.43143052
5oh4	4.55	-0.84140444
5t19	4.49	19.133423
4v0i	6.33	10.179559
5edd	5.24	2.7098227
5llp	9.24	14.262348
6biv	6.52	3.5438375
5ows	8.0	36.6448
5j31	6.51	0.68543124
5f04	4.0	40.5708
5ug9	8.1	21.537968
6b7b	2.89	11.761884
4ux9	5.1	3.9707386
5gsa	7.09	40.939507
5ut6	4.24	14.105068
5ogk	5.11	8.100856
5dhq	5.7	9.201779
6cyc	7.85	13.193116
6bu0	5.96	12.665152
6cmj	8.3	13.3228655
5ivj	7.34	11.886901
5f4p	7.33	17.342455
6g34	8.24	9.189028
5ttg	7.34	6.4093575
5edu	8.66	11.868704
5i13	5.08	25.355412
5o07	7.47	8.213982
5f1l	7.68	7.253229
5wlv	8.52	7.8567114
6fel	6.4	0.44911313
6er3	3.24	-5.7238545
4y4g	2.0	5.149584
5jzs	3.27	11.548639
5k13	8.74	21.448421
5ytu	4.92	7.956748
5dw2	5.84	6.681802
5mk3	4.05	2.6079707
5tur	6.05	7.3011045
5vqe	1.49	2.1710653
5f02	7.44	6.3728375
5tzz	7.85	14.376772
5qaa	3.91	4.9903493
5cu4	6.49	15.862694
6eiz	6.22	11.170994
4zfi	6.3	8.742913
5uch	6.01	15.102606
5aqk	3.65	17.134531
6mim	5.7	3.639664
5nw7	5.77	9.968667
6e4a	7.36	4.5805006
5u6j	7.64	31.360275
5w44	6.44	13.823072
5nqe	6.15	28.966879
4yk6	5.7	12.315518
4muf	6.34	27.071316
6h7n	8.46	4.781108
6ge7	6.06	16.270733
4yhz	7.96	7.900112
6b8u	9.7	12.358778
6bhe	4.62	9.413377
5bqi	9.05	8.997396
6fi1	2.15	10.279107
5llg	11.13	17.975964
5a9u	10.1	15.563457
6dh0	10.59	28.902485
5jap	6.64	18.031183
5h5q	5.74	14.097213
4und	8.96	29.571249
6bvb	6.71	1.2408466
5ke0	9.7	22.120846
5hn0	3.7	9.984333
5vb7	6.72	16.51122
4wcf	4.28	6.6978197
4y3y	2.35	9.943856
5jhk	4.64	1.634469
6g4y	8.82	13.197819
5uiu	9.7	-0.25270033
6gnr	5.44	4.698016
6fod	8.15	1.3483422
5y1u	5.12	2.8197765
5i0l	7.74	34.030624
6e2m	5.66	16.323315
5qik	7.66	16.33846
6h8s	4.42	10.140792
5sxm	8.54	7.1564574
5nme	7.09	0.6284089
5w5o	8.1	12.07066
6ezg	7.69	11.710325
6bbv	6.1	8.610786
6g35	7.76	12.099201
5hd0	8.4	8.345928
6b2c	7.03	8.949057
6d1m	8.2	10.674965
5ksx	5.43	25.680033
5m4i	7.89	12.216904
5fnq	3.0	10.095209
6hke	7.68	9.270536
5f61	7.46	4.7432694
4u68	4.31	10.257521
6er4	2.77	-1.0748377
5y0x	5.11	13.349619
5eud	6.82	11.004462
6cwh	7.54	2.806171
5usf	9.16	31.637379
5j5t	6.96	12.752876
5jq5	5.63	8.183439
4z0f	5.77	9.495722
5yft	5.0	17.374853
5z89	6.71	12.353207
6g91	5.49	6.4246597
6hu2	5.9	8.162497
5ou3	6.21	24.436222
5jq8	5.7	15.235719
5ya5	6.72	26.870106
5izj	11.52	22.801907
5he1	6.55	11.403242
5ldp	4.17	12.259146
5wxp	3.35	22.2528
5ih6	5.6	10.097801
5mnc	1.31	20.432201
5fsy	5.89	29.52248
6c7b	5.82	17.173813
5i88	6.6	9.809048
5ofx	3.96	10.72119
5ey8	6.31	28.18079
6ax1	9.42	7.5482545
5j9z	7.8	15.991398
5fsx	2.72	32.626873
6g6z	6.66	15.561411
6ej2	7.8	3.754755
5w1e	5.24	5.139402
5ewa	4.82	7.5863724
5ot9	4.07	11.784018
5uy8	8.3	27.59107
5nps	5.89	9.863684
5dtq	3.86	24.57666
5uzj	6.78	23.168911
6b7h	9.03	12.920988
5drc	5.98	23.573135
6b5a	7.94	13.92517
5m44	7.4	9.66711
6hlz	7.33	21.602928
5myo	10.53	5.4832363
5n93	8.66	15.581228
4zt2	8.0	24.758514
5mrm	5.03	12.777182
5eb3	1.45	6.9542437
5iql	4.56	-0.45873857
6frf	7.4	6.25941
5vsb	5.12	34.832474
5i58	6.92	29.330019
5aab	9.06	19.73936
5g2n	7.03	21.072632
5hz5	7.07	9.326274
6gon	5.67	8.868447
5laq	9.2	18.990715
4k1e	8.44	5.150996
5y6d	7.26	12.898382
5l8y	6.4	28.333363
5jjr	7.8	26.278843
5mwh	5.74	5.7349806
5nk7	6.33	16.57557
5c7n	6.57	11.710167
5lj1	4.5	0.7343888
5o4y	8.15	11.689194
6b7f	3.87	5.847336
6glb	6.89	11.697624
2n14	5.33	15.8112135
5vlk	5.26	12.230169
5y5t	6.68	6.2485566
5zk3	8.74	3.960157
5dnu	4.11	16.438105
6db4	7.31	11.027205
5ufp	7.37	18.069288
5thi	3.61	11.059288
5y8w	6.64	6.5227137
5lmb	7.8	9.599677
5a6a	7.22	3.0435092
5yij	3.42	19.833218
5xyz	8.1	11.276686
5igl	7.37	10.743212
5tp0	5.44	19.899061
5dex	7.65	19.96342
5vee	6.11	15.159813
5etf	3.79	4.9499207
6f8g	4.18	6.7881694
6g2a	3.79	23.725897
5nq5	5.0	12.419693
5w14	7.34	14.670834
6fug	4.3	11.98587
5usq	7.0	14.883438
4ui4	7.35	47.325687
5vwk	5.48	10.09397
6dqa	6.44	13.969761
5l4e	4.61	12.684746
5doh	7.49	18.976032
5tzy	8.7	29.625095
6e4f	9.07	18.941263
5j74	8.72	12.951816
6acb	9.41	20.784794
5kks	8.7	19.317932
5t2b	8.3	9.220663
5etn	5.37	28.948296
5td2	8.66	18.201542
5yqn	4.03	22.763811
5one	7.28	14.036348
5eqq	8.17	23.867731
5kap	4.23	8.170523
5b25	10.24	16.929485
5n69	6.54	9.278188
5umx	5.96	27.026615
5kj0	6.89	7.808529
5o4f	6.68	6.4555006
6cjw	5.74	5.4927225
5n8j	5.54	-2.0188355
6dcz	7.17	9.284949
6evr	8.06	10.336753
4xwk	4.63	10.20843
5wfz	8.0	10.520135
5nzo	2.24	13.724148
5fl0	6.46	9.052342
6ep4	5.35	3.6298919
5huw	6.23	5.0605516
6dif	10.72	26.417984
5f94	8.47	8.459705
5u0f	5.47	0.12564546
5unp	10.02	17.06667
5d29	7.01	23.054407
5nka	5.46	26.121601
5gnk	8.28	21.994081
6dh3	11.3	23.129498
5mih	4.19	2.4575744
5u6d	8.59	14.573054
5hu1	8.66	15.046967
5ftg	6.15	15.891121
5twh	6.55	6.073028
5uir	7.14	14.6625595
5vm0	8.8	23.708271
5fsl	4.62	13.953256
6g1v	7.23	16.874504
5bnm	4.82	27.405777
5el9	7.64	10.461371
6bmx	4.72	26.283989
5nee	10.7	16.359419
5i9y	8.55	24.805576
5l2s	7.08	12.509636
5th7	5.16	16.819277
6emu	5.03	22.816404
4ysi	5.7	11.199187
4uff	7.96	35.59188
6g46	3.73	19.33899
5qim	11.22	13.93233
5kq5	8.05	14.081186
6ds0	8.66	14.567381
6bm5	5.84	20.239594
5fqt	6.8	5.8290224
5n0d	8.48	5.5873814
5adt	5.65	13.224921
4zx8	7.1	15.766939
5kz0	7.66	15.766977
6g1w	8.14	38.499565
5cj6	8.69	5.5512686
6f8t	5.15	7.168057
5xpn	6.99	1.7610713
5sy2	4.96	19.104568
6g92	4.12	11.790789
5yjf	5.74	9.955549
5he2	6.89	4.8124785
5mk9	4.42	-1.1938062
5emb	5.2	10.799446
5xo7	6.36	8.028005
6ela	7.59	37.21193
5xag	5.46	17.804737
5ant	6.36	27.376183
5d7x	4.82	2.4737844
4x2i	6.46	3.4239292
4zcw	7.37	10.293642
5dry	7.7	37.05695
5nz2	5.03	7.5214367
5jzb	3.39	9.656388
5qa5	3.52	5.6882324
6dkg	8.59	10.398985
5wbf	3.81	1.0235547
5kkr	6.92	23.352589
5xyx	4.84	12.733323
5nk3	7.42	14.197529
4uuh	7.77	23.79779
6f55	4.16	2.58576
5wlo	10.82	19.830877
5u0g	4.58	1.2204629
5a6k	5.95	-1.6810749
5enj	2.3	3.837672
5f3g	6.9	21.224136
5tkk	8.28	27.052132
5vqz	6.39	24.209766
5eek	9.1	10.845213
5ktu	6.21	5.6940002
5qar	3.77	9.52515
5acb	6.8	15.251889
5ofu	4.2	24.205948
5jyo	8.52	25.315426
6cck	7.43	12.575285
5gvm	6.73	3.4503994
5km2	4.41	8.011867
6eqm	7.96	10.097126
5o3q	5.68	19.779102
5hda	5.13	6.2692
5wgp	5.62	2.7028995
5j27	6.74	19.33132
5mte	6.78	3.203326
5o9p	5.09	8.917178
5n34	4.63	19.361515
5a3q	8.6	17.799337
5d0r	6.37	11.188641
6bhv	5.23	16.511461
5ta4	7.62	9.932835
5tl9	9.0	11.907939
5yia	5.52	7.989726
5nvx	7.05	4.134362
5n7v	8.77	13.896054
5epn	8.66	23.043318
5xof	4.01	-1.8450263
5if6	7.23	26.743946
6gjr	3.74	18.840918
5l96	3.3	8.764338
5tpx	6.55	23.065996
6fil	5.85	16.096321
5dht	6.0	10.369048
5evb	5.0	12.966335
5t36	7.37	2.9977865
5d25	6.3	4.2786713
6b96	7.84	20.874426
5tbe	8.97	34.395416
5q1i	6.24	24.475723
5mod	3.52	10.658125
6bh8	5.12	16.837795
5a4q	5.54	6.9681997
5ni8	7.7	13.575764
6azl	4.93	32.16941
6czv	6.64	12.059635
5b5o	5.72	28.118176
6e83	4.54	10.488483
5myk	9.0	14.562437
5o5f	4.3	8.275808
5epk	5.74	18.695667
5wp5	5.34	18.241707
5jy0	5.55	12.606464
6fu5	7.5	18.959139
5q0p	7.41	16.78082
5z99	6.88	0.29542196
6cn5	7.7	12.108583
6g93	7.96	9.507578
5w8i	6.82	5.967499
5sxk	4.7	5.3774986
5yjy	6.94	13.960277
5u4c	6.0	4.924283
6ey7	4.3	1.462344
5uig	7.95	13.206505
6aak	9.15	6.096712
6h7k	9.31	17.522213
5jss	6.45	11.643696
6g3o	9.24	17.979528
5c87	3.7	7.833181
4qmy	8.4	7.0790253
5tg5	4.01	11.53665
5h21	5.19	7.413301
5kx8	7.42	9.79747
5u0y	6.08	15.267713
6evq	2.0	0.7740218
5eue	6.77	14.559608
5u7i	7.18	27.281645
6eil	5.55	16.370071
5hm0	6.36	3.4873896
5vcx	5.55	7.988069
6g1u	5.61	8.560665
5l17	9.3	-0.90550816
6bw2	7.68	22.499113
5qax	3.8	6.6185484
2n9x	6.4	-13.531935
5eob	9.62	21.705114
5moo	1.31	13.437866
4zx3	7.19	7.429985
5uuu	7.74	20.204895
5v8j	5.57	32.26506
6ayn	5.04	10.241426
5hjb	5.68	1.7973132
5ti6	4.68	10.996461
5hvy	7.76	16.102322
5uwj	5.7	-12.965117
5hg7	8.4	12.462559
5f37	5.77	13.910386
5zz2	8.85	20.927979
5aa9	8.19	10.455013
5mwg	5.77	10.215135
5orx	3.51	2.8601377
5ty1	5.21	0.15858674
6cz4	7.12	20.350674
5sz6	7.0	14.495142
5kjk	7.92	11.044679
5tbm	7.31	12.804817
5izu	7.27	16.282602
6g8m	5.38	14.611055
6bbx	6.67	-1.400994
6bfa	9.0	21.650442
5ipc	4.89	18.478275
5fbo	9.51	17.313034
5jmx	5.09	6.796671
6b5o	8.33	-0.9095578
5cu2	4.24	5.4302473
5g46	2.6	26.33284
6fi5	5.52	-2.650982
6cwi	7.54	6.688305
5fp0	7.77	24.115551
5x26	8.3	10.292965
5h5r	6.21	3.097516
5tku	9.8	42.203457
6equ	6.38	23.177483
6do4	7.68	-4.8547616
5mes	6.47	16.456614
5nr8	6.76	13.674278
5xpl	7.7	5.882659
4r06	6.29	8.381046
5t8p	5.89	4.843819
6f3g	7.16	4.9207563
5ne3	7.84	18.562965
5uiq	4.26	9.132273
5yy4	6.43	-0.06698227
6czi	6.25	10.248798
5jur	8.52	13.632559
5wii	4.49	8.776808
5hi7	7.85	22.501503
5vc3	7.11	16.025635
6h7y	9.46	43.896614
6cf6	5.24	2.0379016
5sz5	7.7	10.095746
6dzq	7.37	7.375123
5v1b	7.47	8.979453
5ewz	6.34	-10.795161
5twx	7.52	7.7225256
5w3i	5.8	11.470953
6exs	3.44	21.070969
4py2	6.57	24.02222
5t1m	5.82	13.509592
5g57	8.4	35.401573
5anw	8.52	12.880018
6eed	6.09	14.349001
5vwi	4.84	1.5931131
5xs2	8.3	6.417597
5wle	5.72	5.8342566
5e28	7.91	9.760418
5ncy	9.4	16.306746
5wip	4.71	20.017527
5h1v	4.0	6.488319
5tq5	7.23	16.734425
6bir	7.52	-8.428118
4yh4	4.59	6.0272284
6di0	5.22	9.674849
5tqs	5.86	4.584955
5jfp	9.32	19.020071
5v40	5.8	49.326077
5iyy	4.77	1.5323282
5i9i	7.3	24.67229
6c0n	8.37	23.41429
5y97	3.6	3.3523347
5lli	7.05	11.443419
6eqx	10.47	10.618107
5m4u	4.89	17.025959
5jv2	4.0	17.389168
5g5v	6.7	20.218163
5hu9	7.62	17.637434
5kva	5.14	59.252377
5zzw	5.51	-0.6999612
5m7t	5.41	3.874793
6ffn	8.22	7.4575057
5e8z	5.91	14.195118
5usy	7.51	18.801302
5vb5	6.46	11.093159
5a0b	8.3	14.161693
5lwe	9.96	28.0238
6aam	8.32	2.488626
5fpi	4.14	24.504238
6m8y	6.38	34.038826
6dqb	6.49	14.164898
5u9i	7.31	9.325981
5j0d	6.87	10.880035
5l8t	3.55	7.544886
5adq	5.7	18.92517
5cst	6.96	11.709759
5nx2	8.49	3.271225
5x4p	5.03	1.1796055
5neb	7.77	2.0027692
5v0n	7.17	29.783218
5u14	5.34	19.664618
6ced	5.82	5.3055887
5kat	4.1	8.9938135
5t6f	5.8	20.099918
5ygd	7.27	-2.2973166
5t2y	5.66	20.374634
5y62	1.74	1.965256
5he0	6.82	6.117957
5j75	6.82	17.589788
5uvc	8.21	12.019322
6b5m	12.0	-3.4530976
6b5q	8.24	-1.7508547
5y2f	5.15	8.735037
5lyy	4.85	5.5448318
6cqz	9.64	9.503917
5aan	4.15	15.969441
5a09	8.46	20.073334
4lqg	8.89	15.567749
5wej	4.82	11.606976
5tqe	6.72	60.37995
5v3y	6.72	23.212994
5a3s	8.68	10.500928
5yba	4.77	9.206276
5q17	5.25	24.580769
5sz3	8.6	6.4893
5orh	4.39	25.688179
5t8j	9.0	10.121982
5qil	11.52	23.411686
5x74	8.64	27.873356
5oqu	3.61	8.451084
5vse	5.97	6.648802
5ivy	6.44	12.324553
6gi6	6.71	14.112305
4m7x	4.8	36.25367
5f3i	7.1	27.957783
5o22	8.0	6.9536724
5uac	8.3	6.1481
5lsx	5.92	40.19365
5xhz	6.49	8.168503
6c4g	8.3	18.754349
5lgn	5.54	10.233301
6at0	4.04	2.6968672
5llc	9.52	20.111675
6e9l	6.04	19.687359
5zz4	9.17	26.58996
[truncated: 2,359 more rows]
