# Supplementary material for: An electron-density point-cloud framework for robust protein-ligand interaction prediction
Source: Nat Commun. 2026 Jun 11;17:7424. doi: 10.1038/s41467-026-74196-5 (PMC13408660; doi:10.1038/s41467-026-74196-5)
Supplement: Supplementary file 5 — Source Data [file 41467_2026_74196_MOESM5_ESM.zip › Source Data_rev/figure4/g/distortion_with_csv/intra_ligand_rewire_0.90/test2013.csv]

key	true	pred
1ps3	2.28	2.852396
3d4z	4.89	7.1868753
3ejr	8.57	2.3233514
3l7b	2.4	12.751514
3g2n	4.09	16.307384
3ebp	5.91	26.274796
2w66	4.05	3.3939466
2wca	5.6	-1.3283178
2vvn	7.3	7.2682743
1gpk	5.37	28.189632
1h23	8.35	14.589618
1e66	9.89	17.979713
3gnw	9.1	17.560677
3f3a	4.19	23.66415
3f3c	6.02	12.642712
3f3e	7.7	11.983026
2wbg	4.45	1.4537752
2j78	6.42	9.826624
2cet	8.02	0.83008635
3udh	2.85	1.2079924
4djv	6.72	5.020754
4gid	10.77	91.481514
1r5y	6.46	22.338634
3ge7	8.7	27.596361
3e93	8.85	25.30718
1q8t	4.76	3.7035124
1q8u	5.96	4.7414727
3ag9	8.05	22.230854
2v00	3.66	22.491932
3pww	7.32	20.192795
3uri	9.0	36.193172
2hb1	3.8	10.542506
2qbr	6.33	15.913628
2qbp	8.4	18.272972
3fcq	2.77	8.047907
4tmn	10.17	19.274654
3pxf	4.43	4.0107393
2xnb	6.83	20.594172
2fvd	8.52	20.864525
3ivg	4.3	40.890343
3coy	6.02	8.661653
3mss	4.66	11.52271
3k5v	6.3	24.389946
2v7a	8.3	12.763092
2brb	4.86	17.784288
3jvs	6.54	26.210724
1nvq	8.25	13.823168
3acw	4.76	16.589544
2zcr	6.87	14.436284
2zcq	8.82	9.160394
1bcu	3.28	40.530537
1oyt	7.24	16.940727
3utu	10.92	27.664042
3u9q	4.38	10.825229
2yfe	6.63	19.529722
2p4y	9.0	11.55386
3uo4	6.52	18.81852
2wtv	8.74	19.088472
3myg	10.7	9.49357
3kgp	2.57	11.786362
1o5b	5.77	23.341
1sqa	9.21	28.329813
3kwa	4.08	25.892693
2weg	6.5	14.767779
3dd0	9.0	21.945244
2xdl	3.1	14.494393
1yc1	6.17	22.724663
2yki	9.46	32.75641
1p1q	4.89	25.142147
3g2z	2.36	5.1960363
4de2	4.12	27.924088
4de1	5.96	31.936895
1vso	4.72	11.507679
3gbb	6.9	0.7713798
3fv1	9.3	6.413207
2y5h	5.79	22.953728
2xbv	8.43	62.237396
1mq6	11.15	21.787098
1uto	2.27	13.996083
3gy4	5.1	28.168318
1o3f	7.96	21.118526
2yge	5.06	17.722687
2iwx	6.68	22.00615
2vw5	8.52	2.547104
2ymd	3.16	12.989337
2xys	7.42	15.950058
2x00	11.33	13.554841
3ozt	4.13	16.837433
3oe5	6.88	25.16325
3nw9	9.0	19.427332
3n7a	3.7	5.2130203
3n86	5.64	35.781273
2xb8	7.59	20.73266
3ao4	2.07	21.67014
3zsx	3.28	9.602114
3zso	5.12	6.971253
3ueu	5.24	5.4259615
3uex	6.92	13.760752
3lka	2.82	22.190434
3ehy	5.85	12.188763
3dxg	2.4	3.0445724
1w4o	5.22	3.984004
1u1b	7.8	7.856607
1a30	4.3	4.1908526
1z95	7.12	13.33022
3b68	8.4	20.137814
3g0w	9.52	9.683689
