# Supplementary material for: An electron-density point-cloud framework for robust protein-ligand interaction prediction
Source: Nat Commun. 2026 Jun 11;17:7424. doi: 10.1038/s41467-026-74196-5 (PMC13408660; doi:10.1038/s41467-026-74196-5)
Supplement: Supplementary file 5 — Source Data [file 41467_2026_74196_MOESM5_ESM.zip › Source Data_rev/figure4/g/distortion_with_csv/intra_ligand_rewire_0.90/test2016.csv]

key	true	pred
4llx	2.89	4.299748
5c28	5.66	7.199089
3uuo	7.96	11.578374
3ui7	9.0	14.516373
5c2h	11.09	21.184143
2v00	3.66	22.371311
3wz8	5.82	48.835514
3pww	7.32	21.227497
3prs	7.82	34.43817
3uri	9.0	38.22058
4m0z	5.19	21.32052
4m0y	6.46	1.211966
3qgy	7.8	14.136473
4qd6	8.64	19.74968
4rfm	10.05	24.16627
4cr9	4.1	31.675169
4cra	7.22	54.667984
4x6p	8.3	59.622887
4crc	8.72	65.4412
4ty7	9.52	38.39773
5aba	2.98	5.803701
5a7b	3.57	28.043385
4agn	3.97	22.134703
4agp	4.69	17.370481
4agq	5.01	24.165413
3bgz	6.26	6.69482
3jya	6.89	4.4169197
2c3i	7.6	7.6362243
4k18	8.96	14.905907
5dwr	11.22	28.745853
3mss	4.66	11.633991
3k5v	6.3	21.84278
3pyy	6.86	6.105608
2v7a	8.3	13.22283
4twp	10.0	16.665543
3wtj	6.53	5.4438705
3zdg	7.1	3.0576892
3u8k	8.66	12.815024
4qac	9.4	5.6693687
3u8n	10.17	8.555725
1a30	4.3	11.794561
2qnq	6.11	23.587734
1g2k	7.96	14.843243
1eby	9.7	30.408737
3o9i	11.82	37.527905
4lzs	4.8	3.9453254
3u5j	5.61	7.1620607
4wiv	6.26	12.70002
4ogj	6.79	12.318846
3p5o	7.3	2.2620046
1ps3	2.28	5.3556147
3dx1	3.58	-0.05235219
3d4z	4.89	0.5031853
3dx2	6.82	4.997805
3ejr	8.57	2.5048923
3l7b	2.4	11.539271
4eky	3.52	27.344706
3g2n	4.09	15.55827
3syr	5.1	20.730007
3ebp	5.91	28.0269
2w66	4.05	2.1827865
2w4x	4.85	-5.227543
2wca	5.6	-2.405326
2xj7	6.66	-0.1274035
2vvn	7.3	6.8679266
3aru	3.22	12.083769
3arv	5.64	13.770238
3ary	6.0	8.272251
3arq	6.4	4.843966
3arp	7.15	4.9644046
4ih5	4.11	14.780329
4ih7	5.24	4.288478
3cj4	6.51	3.5151358
4eo8	8.15	7.633892
3gnw	9.1	16.38885
1gpk	5.37	17.386454
1gpn	6.48	19.897532
1h23	8.35	14.525626
1h22	9.1	11.976888
1e66	9.89	14.599484
3f3a	4.19	20.86319
3f3c	6.02	15.78326
4mme	6.5	19.249645
3f3d	7.16	13.659591
3f3e	7.7	14.141853
2wbg	4.45	1.8382858
2cbv	5.48	-2.8332345
2j78	6.42	7.3218637
2j7h	7.19	-1.5763732
2cet	8.02	2.8577096
3udh	2.85	-0.48612046
3rsx	4.41	22.299349
4djv	6.72	7.737337
2vkm	8.74	77.34452
4gid	10.77	89.3744
4jfs	5.27	-1.5093083
4j28	5.7	-0.20092356
2wvt	6.12	2.8930416
2xii	7.2	-3.9184012
4pcs	7.85	1.2007443
3rr4	4.55	33.92462
1s38	5.15	18.275318
1r5y	6.46	20.835257
3gc5	7.26	32.96624
3ge7	8.7	30.14572
4dli	5.62	20.462534
2zb1	6.32	15.54472
4f9w	6.94	17.349766
3e92	8.0	20.237486
3e93	8.85	41.068718
4owm	2.96	9.0701885
3twp	3.92	17.07773
3r88	4.82	9.054579
4gkm	5.17	17.85859
3qqs	5.82	22.099037
3gv9	2.12	6.044704
3gr2	2.52	5.067831
4kz6	3.1	7.4162884
4jxs	4.74	25.621325
2r9w	5.1	20.745739
2hb1	3.8	14.506027
1bzc	4.92	22.331667
2qbr	6.33	13.13596
2qbq	7.44	12.391028
2qbp	8.4	21.984894
1q8t	4.76	3.2648854
1ydr	5.52	8.121479
1q8u	5.96	7.6948123
1ydt	7.32	29.756744
3ag9	8.05	26.500063
3fcq	2.77	12.045351
1z9g	5.64	9.703993
1qf1	7.32	13.824728
5tmn	8.04	13.349244
4tmn	10.17	20.630978
4ddk	2.29	9.909266
4ddh	3.32	15.083952
3ivg	4.3	37.630432
3coz	5.57	13.107959
3coy	6.02	13.52601
3pxf	4.43	3.6003764
4eor	6.3	12.7487335
2xnb	6.83	16.99889
1pxn	7.15	24.083134
2fvd	8.52	21.888584
4k77	6.63	5.44979
4e5w	7.66	3.6509652
4ivb	8.72	12.923738
4ivd	9.52	18.437271
4ivc	10.0	14.453122
4f09	6.7	11.941405
4gfm	7.22	13.42914
4hge	7.92	11.352836
4e6q	8.36	14.972967
4jia	9.22	8.053908
2brb	4.86	16.689312
2br1	5.14	20.22719
3jvr	5.72	26.208708
3jvs	6.54	36.542576
1nvq	8.25	11.853725
3acw	4.76	15.194236
4ea2	6.44	2.3746228
2zcr	6.87	14.610021
2zy1	7.4	13.687328
2zcq	8.82	12.08086
1bcu	3.28	26.901228
3bv9	5.36	9.505285
1oyt	7.24	14.681469
2zda	8.4	29.562565
3utu	10.92	21.292507
3u9q	4.38	7.7402368
2yfe	6.63	17.338299
3fur	8.0	24.620045
3b1m	8.48	13.085194
2p4y	9.0	11.585852
3uo4	6.52	26.009188
3up2	7.4	18.13997
3e5a	8.23	8.958934
2wtv	8.74	18.749577
3myg	10.7	8.8584175
3kgp	2.57	4.9672475
1c5z	4.01	21.942688
1o5b	5.77	32.17146
1owh	7.4	31.518814
1sqa	9.21	30.206577
4jsz	2.3	16.667011
3kwa	4.08	22.885702
2weg	6.5	17.993204
3ryj	7.8	19.931707
3dd0	9.0	17.835403
2xdl	3.1	14.532
3b27	5.16	19.883442
1yc1	6.17	23.826155
3rlr	7.52	16.614357
2yki	9.46	33.697212
1z95	7.12	14.524662
3b68	8.4	26.64397
3b5r	8.77	16.153675
3b65	9.27	14.494388
3g0w	9.52	7.185768
4u4s	2.92	3.967796
1p1q	4.89	11.002899
1syi	5.44	10.635754
1p1n	6.8	-0.49756277
2al5	8.4	22.177101
3g2z	2.36	6.3264675
3g31	2.89	-2.2721345
4de2	4.12	32.18333
4de3	5.52	24.990543
4de1	5.96	32.797432
1vso	4.72	12.273926
4dld	5.82	7.5261526
3gbb	6.9	1.2230978
3fv2	8.11	0.5656351
3fv1	9.3	5.5719547
4mgd	4.69	6.449623
2qe4	7.96	18.32024
1qkt	9.04	10.802364
2pog	9.54	28.40635
2p15	10.3	14.881539
2y5h	5.79	26.298506
1lpg	7.09	26.977196
2xbv	8.43	55.684128
1z6e	9.72	76.58504
1mq6	11.15	37.531525
1nc3	5.0	20.891876
1nc1	6.12	22.11043
1y6r	10.11	19.672348
4f2w	11.3	22.006802
4f3c	11.82	31.769352
1uto	2.27	12.158995
4abg	3.57	21.355253
3gy4	5.1	32.18598
1k1i	6.58	23.739702
1o3f	7.96	22.187815
2yge	5.06	10.565077
2fxs	6.06	10.703737
2iwx	6.68	22.437128
2wer	7.05	19.69862
2vw5	8.52	-0.23983467
4kzq	6.1	37.57837
4kzu	6.5	41.78709
4j21	7.41	22.967976
4j3l	7.8	27.968088
3kr8	8.1	26.875824
2ymd	3.16	16.405907
2wnc	6.32	7.394694
2xys	7.42	11.045529
2wn9	8.52	3.727015
2x00	11.33	9.866816
3ozt	4.13	14.637754
3ozs	5.33	25.326927
3oe5	6.88	27.649532
3oe4	7.47	20.499203
3nw9	9.0	24.125877
3ao4	2.07	14.610238
3zt2	2.84	9.285172
3zsx	3.28	12.442333
4cig	3.67	17.588337
3zso	5.12	9.4120865
3n7a	3.7	5.524428
4ciw	4.82	4.9025
3n86	5.64	29.266562
3n76	6.85	47.061523
2xb8	7.59	10.139498
4bkt	3.62	3.698862
4w9c	4.65	3.8695674
4w9l	5.02	7.0696197
4w9i	5.96	13.966934
4w9h	6.73	11.554634
3nq9	4.03	6.5783625
3ueu	5.24	7.749811
3uev	5.89	7.195981
3uew	6.31	11.349087
3uex	6.92	7.930016
3lka	2.82	17.499054
3ehy	5.85	20.776617
3tsk	7.17	29.908003
3nx7	8.1	29.296904
4gr0	9.55	39.978897
3dxg	2.4	1.569981
3d6q	3.76	0.40388644
1w4o	5.22	2.304461
1o0h	5.92	19.37553
1u1b	7.8	8.066634
