# Supplementary material for: An electron-density point-cloud framework for robust protein-ligand interaction prediction
Source: Nat Commun. 2026 Jun 11;17:7424. doi: 10.1038/s41467-026-74196-5 (PMC13408660; doi:10.1038/s41467-026-74196-5)
Supplement: Supplementary file 5 — Source Data [file 41467_2026_74196_MOESM5_ESM.zip › Source Data_rev/figure4/g/distortion_with_csv/intra_ligand_rewire_0.90/test2019.csv]

key	true	pred
4nxr	4.34	3.6353784
5es1	8.34	9.460887
6aom	6.2	18.312412
6eeo	6.43	10.209259
5w7i	4.95	3.691725
5fe9	4.68	12.168022
6bdy	5.69	26.518003
6d6t	8.21	19.50006
4z16	8.32	12.244993
5j1x	5.52	-1.4350773
5m4k	5.66	18.141663
5l8c	7.0	19.138615
5aqo	2.85	12.087655
5aqu	2.98	10.23063
5ixf	5.52	22.88246
5mts	7.15	22.315546
5i2r	7.72	5.889138
5fap	8.0	14.020702
5t7s	4.1	-3.4535375
5x62	6.42	16.884495
5hbs	7.73	-0.5979998
5dhp	3.85	11.385038
6fap	2.15	8.4043455
4z5w	5.81	8.14431
5mlj	8.85	2.8530903
6dge	6.72	8.581025
5ho8	5.96	8.868756
5os8	3.98	10.721966
6dh5	11.3	32.23557
6g38	6.62	13.707663
6guh	7.59	29.546883
5cqx	5.33	8.212679
4xg7	7.49	11.912424
6ap7	5.34	7.70984
5yji	5.3	8.07406
5itp	5.0	1.1974337
5vil	8.82	24.709473
5ofv	1.58	0.6335622
6cd8	4.71	11.137658
5o1h	4.85	5.5999174
5ni5	8.05	18.486992
5npf	4.24	0.25719896
6fa5	6.75	27.243721
5nra	6.91	16.749731
5lcj	6.64	8.12703
5ml3	9.69	17.009178
5fut	6.45	5.744595
6ecz	6.57	8.952471
5k03	4.74	20.155842
6cho	6.78	15.276451
6hf5	5.17	16.635902
5elw	7.85	12.816516
5tg7	4.53	6.396157
5m4f	7.89	10.569555
6b7d	4.28	9.360991
5x79	4.92	18.906734
5nze	6.39	-0.74625826
5sz0	9.1	10.591162
5d6e	4.3	25.901543
5trs	8.0	22.257196
5ipj	8.89	15.377998
5g43	3.7	16.281097
5h63	5.92	2.3336418
6eol	7.43	4.2878475
5uv5	7.7	9.3649235
5om2	4.06	6.242572
5faq	5.28	18.16967
5ezx	7.06	3.725554
5z4h	3.02	17.07411
5u13	5.41	14.440132
5hvs	7.15	20.66492
5l7g	7.8	19.075615
5j7q	4.58	19.221241
5j5d	4.68	1.3484266
5fue	6.33	8.451817
5unj	6.62	-14.848449
5unh	9.46	29.117527
5kbh	6.26	12.722364
6axp	5.07	19.232801
6eiq	6.42	13.337663
5ey9	5.41	44.04728
5icv	5.62	46.52107
5t9u	7.6	7.448554
5t6g	5.96	11.168291
5n24	8.92	10.01492
5xxk	8.2	14.963264
5ekh	5.95	18.615198
5n3y	5.03	21.036049
6f29	5.49	32.359715
4zsj	5.64	15.977425
6gzh	8.27	11.950811
6hmg	4.94	1.5606866
5duf	5.74	19.900627
5ofi	4.2	2.8006692
5nhh	8.95	18.424934
5ylv	6.82	11.839193
5kez	8.15	16.85098
5ntp	9.15	21.698498
5nfh	7.74	26.202847
5x5o	8.3	24.308596
5h1e	7.54	-5.2958884
5ti3	4.36	12.3488655
6bec	4.01	29.643797
5myn	4.52	21.192184
5u4d	6.33	10.128849
5nzf	4.03	-2.071465
6epz	7.14	-0.98030174
5os7	3.69	21.558544
5vij	7.61	18.063772
5myv	7.51	12.333674
5dh5	9.64	15.911865
6ghj	2.16	11.750367
5gmj	5.08	21.489014
6fhu	2.64	7.1665087
4ufu	8.0	39.168488
5wf6	7.83	19.00603
6h7b	7.48	4.004071
5xw6	4.91	7.2872233
5kly	7.21	19.854782
5yz7	4.75	6.4090953
5hor	8.22	20.776722
6b1y	7.4	-0.7364354
5lpj	5.0	4.777646
6hly	7.33	20.24569
5vkm	3.55	4.8110957
5yqw	7.51	10.350756
5f1x	6.11	34.333794
4zyu	5.97	21.495762
6gh9	4.48	23.841835
5f27	4.0	21.763348
5e3d	4.02	6.812772
5fow	4.03	9.955236
5jo0	7.3	9.870157
5hkm	7.89	16.38753
5ekx	2.03	11.048112
5v1d	6.7	21.846592
5a7j	5.2	7.1201315
5wvd	7.68	5.926876
5m0d	6.09	6.6906867
6fnt	4.68	13.0043545
5v8q	8.44	10.458576
4zx9	7.39	21.008259
5axi	3.92	10.05914
5tho	7.64	30.603748
5tdi	9.74	38.520966
5eyz	6.0	4.291722
5n1v	6.19	8.381191
6few	5.85	11.686356
6iil	6.17	14.440548
5x9p	6.89	1.4784918
5aqf	3.78	7.592046
5wqc	8.96	10.459837
5hn9	4.3	21.816616
5u69	6.22	8.947247
6iik	4.91	19.951424
5j7s	7.3	8.526642
5mwp	7.5	20.973629
6eji	3.52	1.5161772
5sz4	9.7	14.673913
5nyh	7.73	25.61885
5jsj	5.4	21.545734
5o4z	6.07	27.123737
5f1v	6.85	23.509178
5ye9	6.45	22.789526
5t70	3.99	4.087199
5umw	4.23	12.081049
6ami	4.52	19.518131
5ksv	5.22	-5.7624273
6aol	6.27	22.920475
5iaw	4.81	-12.446369
5w10	6.62	11.64443
6h7j	8.62	10.661987
5mwy	7.0	4.6447515
5oxm	1.3	-0.5983654
5eiw	2.05	15.8854685
5qah	3.84	12.719955
5m4c	7.4	11.925412
5t9w	5.59	11.119632
5fpk	3.55	12.324568
5q10	5.2	7.678665
5h1u	3.51	14.188597
5hva	7.07	5.2810707
5j19	6.6	6.040737
5e8a	7.47	-2.4243941
5fdg	6.37	18.472189
6g8n	5.84	13.4943905
5tg6	4.55	11.015348
5hyx	6.55	9.8884945
6fuh	3.77	29.166935
5mo2	3.84	0.24123502
5g17	6.7	20.991886
5hk9	6.54	7.654866
5lwd	6.24	7.4710193
5ztn	8.3	16.026398
5wfc	4.9	18.072453
5kpm	7.82	6.951336
5ty8	5.46	3.5038228
6am8	4.89	19.65702
5nw1	6.6	7.743645
5vex	4.63	21.273752
5u9d	9.26	17.33235
5jmp	7.17	19.65755
5lgq	7.05	12.625328
5tkd	8.15	17.235868
5a4t	5.89	8.499395
5kls	6.71	2.7873352
5d3j	5.24	5.7692714
5i24	7.42	2.9938052
5j82	6.0	25.254356
5ioz	4.96	12.190626
6e2n	7.9	11.56146
6f8w	4.64	14.407793
4ui7	7.36	45.251274
5jr2	7.57	-7.3193502
6gmd	3.69	33.74495
6bw5	8.25	11.168266
5w6o	6.28	33.883312
5ecv	6.77	18.65387
5vl2	8.42	20.787127
5ouh	5.67	8.54114
5f2r	4.28	34.115414
5x13	5.21	15.965345
5jog	8.24	13.689337
5uf0	3.8	8.374413
5mqy	7.11	24.222702
5h13	4.94	11.460695
5nar	6.3	18.812935
5g1n	7.77	9.086156
5d26	6.09	6.122756
6cks	7.82	10.207985
5n53	2.55	13.665189
5l9g	7.7	2.8872938
5llo	9.4	15.223906
6eqw	10.65	20.569893
5iw0	7.22	13.038391
5t2i	8.7	9.09022
5eol	9.52	12.839416
5q1f	7.14	18.580254
5vlp	6.08	11.259517
5mme	5.85	6.579773
6biz	6.57	5.415202
5uex	8.82	4.7765245
5fho	6.67	26.981995
6bny	6.4	17.695065
5ho6	6.69	23.210506
5jc1	6.82	2.7102818
5zia	6.52	13.902657
6e99	6.0	28.70512
5eq0	5.92	11.788509
5f1h	7.85	17.310158
5y8z	6.21	10.4241085
5icp	8.42	6.7770863
4ydf	5.1	19.316906
5ewy	4.3	17.714333
5gmp	9.1	9.703169
6dud	6.59	6.7812176
6d6u	8.21	12.965391
5hz8	6.4	4.931086
5eie	7.64	16.217268
5t8o	6.51	5.7353935
5tr6	8.49	10.673532
5vja	6.59	10.025465
4muk	6.6	38.612137
6fim	5.85	14.260725
5i3v	7.8	26.635466
6eqv	6.62	23.085331
6dh1	10.58	28.646532
6h5w	10.8	-0.5266896
6b1x	7.4	11.357485
6emh	6.08	9.382509
5f3c	6.05	35.3178
5nkk	5.0	22.685694
5ywy	7.23	13.1632395
5v8p	4.99	20.799503
5kbg	6.11	12.95103
5j4n	4.25	8.322269
5tuo	6.49	8.851696
5qc4	6.82	16.922285
5mft	7.47	6.205986
6ap8	5.1	6.679505
6e0q	8.1	9.702677
5ody	8.4	-4.459014
5t1k	6.28	27.552794
5uc4	6.46	20.244707
5qck	7.64	54.886047
6hjk	7.6	12.255512
5i8g	7.52	8.040661
6c0s	7.05	48.5692
5vc5	7.96	37.924248
5jf6	7.21	8.932278
5epp	4.16	8.684453
5y7w	7.7	-2.0715222
6f5u	3.54	8.027177
5k4x	6.42	7.622833
5xvg	8.05	10.829128
5nzq	2.03	9.762135
5czm	8.32	40.895203
5mge	4.06	8.85548
6gg5	3.65	30.10198
5up0	6.34	14.838733
4rqi	4.91	5.3059545
5y3n	7.1	29.005518
5fpp	4.0	6.362942
5idn	8.59	9.062841
6f6d	4.1	2.2657018
5t6p	6.06	0.92560387
5fbe	4.85	15.8307905
5cin	7.74	27.65335
5mxq	5.72	18.788479
5nn4	1.94	4.649992
5iu7	8.96	27.443687
5up3	7.9	20.922724
5o0b	4.18	6.594009
5jqb	2.22	6.001417
5mja	6.66	18.697964
6eqp	5.96	12.232132
5ev8	5.22	5.5857387
5qab	3.65	7.6869626
5jf4	7.19	3.2834158
5o48	4.7	9.500721
5k0t	5.78	18.994123
5i7y	7.28	10.544144
5tzx	7.28	21.004333
5heb	6.1	12.551053
5f5i	6.02	24.59336
5vgo	8.7	30.11003
5h7h	3.77	2.851013
5mnn	3.84	0.9177816
5zag	6.97	28.120987
5ekj	6.0	12.644648
5ul5	6.97	20.22953
5iua	8.82	13.248241
5za8	6.29	33.37478
5ut0	5.88	14.327493
5vdo	3.3	11.233267
5gic	6.48	7.3053203
5knu	5.55	2.6628118
5g5f	5.28	3.8507485
5h8e	11.2	8.610821
5lyn	5.04	-2.371966
5fsb	2.22	-0.63446474
6au9	5.96	10.249411
5yof	5.82	15.383401
4zsh	7.05	7.752596
6f90	6.0	8.829781
5wyx	6.66	23.751923
5gjd	7.92	15.560381
5olk	6.0	-0.09122825
5e89	7.85	-6.042751
3x1k	3.59	14.749066
5em3	3.7	10.0183935
5ko5	4.57	0.99660337
6dvn	7.85	8.662615
5oq7	6.49	12.978554
5njx	4.15	-8.895832
5tg2	5.49	3.4907947
5eoc	7.52	8.976095
5lck	8.1	19.752224
5i7x	7.28	12.572643
5yzc	5.52	35.228615
5hbn	4.89	15.720757
5jq9	4.65	24.253258
6cnj	8.11	14.180098
6f8b	5.21	4.125895
5or9	4.06	8.22006
6e9a	11.92	28.652843
5ek9	7.33	6.705114
5ml0	6.3	0.6284548
5wb6	10.7	49.018494
6agg	4.07	5.51923
6b7c	5.14	16.025486
5y9l	5.72	25.893791
5epl	7.03	10.30764
6cq4	4.85	13.06122
5wuu	6.09	7.8547196
4zyv	7.66	8.545599
6gw1	5.14	-7.7567034
5kxi	7.74	7.542881
5mxf	3.59	2.0404177
5qad	3.77	4.2345324
6fmp	5.64	14.81217
5o9o	4.89	13.877904
5jjs	7.32	14.439882
5i40	4.86	6.5759363
5h5s	5.09	24.978046
6dq4	4.92	27.001411
5un9	7.68	5.59204
5ia1	6.28	10.318523
6dk1	7.65	5.4024878
6ay3	8.02	3.4433312
6fii	8.02	6.2150116
5j2x	7.74	19.793446
6gr7	5.5	11.196459
5law	7.1	6.9311943
6fbv	6.52	15.660117
5aac	8.89	13.110095
6bin	6.34	-2.7449446
6b8y	9.66	15.437316
5xup	5.25	39.37519
5l4f	5.89	4.473715
5lud	3.61	18.721588
6ma5	8.1	33.12624
5ujv	3.6	6.6937847
5i38	3.42	-3.8701837
5t9z	7.19	8.298397
5urm	5.28	4.3946986
4uja	9.05	10.390511
5nud	7.49	9.695561
5dyt	7.6	16.03338
6ba7	8.15	8.45609
5wbk	6.03	-5.102336
5d7a	7.68	13.042843
5fwj	7.89	3.5036602
5khk	6.39	18.204325
5i9x	7.52	23.154957
5j8z	8.3	22.53572
4qna	4.64	6.178102
6bjo	6.29	9.007238
6ay5	7.16	6.397106
5hv1	4.1	7.394992
5m57	4.92	12.014006
6bsl	9.0	29.196192
4yxo	7.04	12.736686
5e88	7.19	-0.6196723
6guk	6.15	13.5846195
5n8t	5.74	14.344017
5owl	5.92	10.186782
5org	8.4	13.077926
5ovv	4.48	14.412513
5ugc	7.89	14.18866
5lwm	8.87	14.870554
2n06	4.92	9.164604
6bq0	7.34	5.91855
5c4k	4.56	0.46759975
5aqv	3.43	7.6531277
6df4	7.64	8.924529
5g2b	7.0	39.146217
5za9	6.74	48.66145
5maj	7.46	27.97839
5nxg	8.55	13.906429
6afl	7.0	19.84769
6ey8	5.81	26.2763
5mhp	7.82	4.643916
4zyw	7.17	11.533212
6gf9	6.39	11.30785
5wfm	6.52	20.185902
5qaq	3.54	2.4365606
6g9h	8.4	10.441872
5dtt	3.51	-0.42591032
5kbf	8.92	23.80459
5vd3	5.55	19.315262
5zwh	8.72	8.866762
5xyf	5.98	12.208246
5c2o	4.55	8.598885
5k0m	8.82	13.703692
5t66	8.43	14.54966
5vdk	7.57	16.910755
5ldm	3.86	11.156681
6ge0	8.68	28.371977
5j3l	4.8	23.249138
5j41	3.7	8.870064
6gg4	3.69	25.100597
6b98	4.65	8.54785
5k8v	6.34	5.8752255
6bmv	4.68	45.04584
5ad1	7.24	14.577367
5otr	4.92	7.70438
5yg2	6.89	-2.0292606
6b1f	8.72	6.913638
6gxa	4.22	11.443745
5wcm	4.0	12.405359
5idp	7.35	9.362518
5ks7	5.32	5.3001604
5lhg	5.6	11.794857
6afa	5.49	5.2715197
5ws3	8.96	9.794375
5luu	5.06	8.265963
6b5i	5.96	26.219433
5ni7	7.7	18.458073
5t6z	4.21	3.566468
6hvh	7.33	13.877531
5hna	4.23	34.779045
5mxo	5.27	12.356846
5u4f	6.33	13.345262
6gl3	7.96	13.559907
5dva	3.55	5.1168666
5otc	4.71	3.555379
5n8v	6.68	29.39692
6cea	3.14	13.401363
5wa1	4.17	-15.050583
6afh	6.12	17.193943
5tca	7.72	31.192099
2rvn	6.77	-10.06852
4yxu	7.24	18.039534
5w7x	4.1	13.156519
5wre	6.41	5.525786
6duf	8.14	24.812462
5w1w	5.52	11.577558
5mi7	7.11	-0.6669923
5eqy	8.0	6.854199
5i8p	6.73	18.6291
5gof	4.05	21.183517
5j9x	7.77	18.821918
5lws	3.94	30.89028
6evm	2.82	-8.671854
6ftn	6.7	14.79981
5o58	6.72	19.731604
6f92	6.4	6.879272
5cuq	5.92	10.975596
5tkb	7.89	11.423225
6hdq	7.0	5.9609504
5gvn	7.05	4.7063885
5d47	7.0	11.990324
5os3	2.43	11.567196
4zsg	5.0	3.9835622
5n9r	5.59	46.495796
5t90	6.68	6.818154
6afr	7.15	9.609516
6aff	5.41	10.141755
5gr9	7.48	6.9216833
5jim	3.99	11.257229
6beb	3.61	15.180639
6alz	10.42	14.617475
5lvr	3.6	3.5924659
5ocj	4.82	8.556778
5nne	4.71	10.229422
5ggp	3.3	12.471829
5ekm	6.32	25.988853
4xhe	10.3	2.7025013
5un1	5.8	3.4777827
5mz8	2.31	4.611224
5q1e	6.92	41.079525
5eym	7.6	14.838554
5tci	6.88	22.809313
5nkh	7.59	22.333351
5xjm	9.37	2.8780231
5lx6	5.72	7.5805607
5jbi	6.92	20.937366
5vr8	6.87	12.885099
2ndf	4.23	4.4379797
5vcw	5.96	21.516563
5ng9	6.72	7.8437815
5t2d	9.1	12.143003
5t2g	8.1	8.408938
6esj	5.68	12.338843
5fls	3.04	4.791065
5ldo	3.75	8.587449
5a0c	9.27	12.254014
6g2l	7.17	20.404411
6fav	5.33	-0.31879663
6fuj	4.3	23.558931
5vqs	5.7	13.88588
5km5	6.92	13.820103
5mrd	4.44	13.857579
5n16	5.3	14.812658
5yc2	4.94	0.97988176
5ett	6.23	20.730219
5yg3	7.85	3.4715285
5cpr	7.56	13.348122
6c6o	8.3	8.489482
5kma	4.71	10.710646
5u51	4.92	10.558875
5wei	5.7	4.7886767
5jcj	4.42	12.854214
5eak	9.3	7.1397133
5swf	6.26	3.0821137
5mqv	8.1	20.301939
6czd	3.85	16.418217
5em9	5.57	21.329056
6g4m	6.6	7.4107647
5g1a	6.57	6.490941
5eec	7.1	10.651542
5ix0	6.28	20.898085
5y93	5.64	12.23888
6fhk	7.51	37.049896
5mw6	4.73	23.351133
5khi	6.77	17.234488
5i59	6.95	34.646564
5to8	8.51	13.5637
6eqs	6.43	52.19819
5mxr	5.21	24.892008
5l2n	5.55	15.680175
5i7u	8.77	6.9472604
5egu	5.85	22.344559
4wz6	5.6	15.27842
5zkc	8.19	3.7377524
5in9	6.36	25.015038
5t8e	9.14	12.042944
5aqq	3.1	10.615066
5o0j	4.77	9.287618
5e6o	4.11	22.024609
4zki	2.92	27.82333
5oug	2.77	5.4231706
5owh	5.92	11.438183
5gg4	5.82	2.908855
5myd	4.86	5.296622
4tvj	7.91	21.749027
5fun	7.59	8.736227
5vcy	6.57	23.215523
5aeh	7.43	35.048134
5nhp	7.64	15.573673
6ccs	3.64	21.970669
6bfw	6.66	7.2556396
6bbs	9.89	15.359041
5ngu	7.44	8.506864
5qbv	6.37	26.6582
5kr0	9.15	25.914925
5exx	5.39	10.024776
6guf	6.65	13.346417
5mmn	6.7	25.4474
5mgm	3.3	5.897331
5jer	3.7	10.948655
5b2d	4.25	-13.312424
5kh3	4.22	17.013056
6ceh	7.44	14.649812
6f6s	2.89	3.254004
5u0w	4.24	10.392228
5mys	4.3	42.595345
5jiy	6.27	27.601887
5wbq	5.83	13.490171
5eps	4.42	16.325384
6ayh	5.57	3.1219323
6fdu	3.69	10.727953
5l6o	8.22	9.647322
5lle	10.22	10.7942505
6fob	7.63	6.613611
5jnn	5.35	9.5315695
5fnc	4.11	15.471707
5xg4	5.15	22.418816
5qai	3.82	5.3187413
5xmx	7.24	7.242485
6g3v	6.04	5.3588705
5aqh	2.46	9.82952
6eo9	6.8	27.914022
5a8y	9.77	21.453186
6m9d	7.35	33.54994
6gjm	3.58	20.418625
6mxe	4.26	7.519388
5l4j	4.28	6.589305
6ggv	7.54	7.9431133
5ggn	3.66	1.5334388
5zwf	8.74	0.4762047
6euz	4.18	36.74788
6bkx	6.39	10.318041
5tef	5.4	4.5541086
5f4u	7.02	28.055332
4yk0	3.74	8.313854
5vqv	6.4	19.75434
5yyb	6.56	2.4023662
5lz7	6.28	7.9085307
5tzf	5.8	8.051784
5qaz	3.4	2.904039
6bnl	6.96	32.644234
5ovr	4.57	46.41668
5hcl	2.22	3.9024343
5v9p	6.14	18.960125
6h34	9.3	15.721499
5hey	5.66	10.351096
5f3z	4.54	9.109075
5ioy	5.22	16.583399
6f3b	6.56	13.940397
5yu9	6.74	20.729641
5uv1	5.62	3.9394672
6b16	7.49	8.619043
5fh8	6.77	11.625059
5enh	3.72	4.5462613
5mpz	4.07	4.267211
6hvi	6.42	15.735272
5fq9	6.48	10.237526
5l6i	4.35	34.969784
5mym	5.41	36.479053
6b5r	8.77	-5.3128204
6bij	6.05	4.4272604
5kau	6.52	9.542635
4odq	4.47	1.3728986
6f22	8.7	27.240902
5k0j	7.12	25.979755
5zla	4.3	4.8920336
5q1h	5.1	20.43637
5nz4	6.28	-6.7149982
5mkj	4.31	20.290535
5ulg	6.72	19.598505
5yjm	7.68	24.839909
6grp	5.48	16.46404
6cfd	7.86	10.102812
5tzo	5.23	4.7143764
5d4a	5.85	7.5974684
5mlw	5.03	6.9475536
5nrf	6.79	16.491014
5l8a	4.91	22.861637
4zy0	8.04	15.849778
5j7g	7.24	7.515943
4xek	5.66	-18.669996
5jf2	7.89	15.743842
6h1h	6.17	17.867775
5gvp	6.78	4.940529
5u4e	6.35	16.038977
6bu1	7.22	17.58571
5ou1	6.07	15.767636
5qak	3.66	4.4032197
5dxu	8.4	16.456057
6q3q	4.45	0.4855461
5d3p	5.13	5.0295544
5bpp	4.8	36.91962
5q14	7.68	21.43023
5mzg	6.86	18.577711
5vew	5.15	12.050491
5vll	6.37	12.313927
5ul6	8.22	7.852883
5joh	5.96	11.847099
5k0x	8.36	5.872242
5jv0	5.96	13.507904
5qb3	4.31	4.8934765
5ml8	8.1	16.423378
5i4v	8.52	29.623608
5vt1	4.3	5.595575
5qa8	3.77	4.570374
5qb2	4.15	7.332304
5ema	5.23	16.496485
5dh4	7.24	8.597383
5er4	2.76	4.253922
5c4l	5.64	10.173148
6fui	4.46	32.726025
5k0c	5.96	29.181591
6g15	5.37	36.31907
5aqg	4.51	18.160755
4xk9	9.07	0.37815952
5wo4	10.0	23.926277
6eij	5.77	4.332894
4uc5	5.48	9.59655
5vcv	6.82	35.12014
5ar0	6.14	16.903305
5myx	8.16	24.56147
5svk	8.48	18.311363
5w88	4.52	15.835039
4ui5	6.78	33.644157
6gjj	3.7	18.567354
5di1	7.68	10.973043
6min	3.91	-2.6649776
6g5j	6.7	15.6875725
5aa8	8.07	12.134909
5jha	5.9	24.268612
6gzm	8.26	11.86588
4r5w	7.13	5.879309
5k4z	6.15	16.06929
5loh	5.04	9.916577
5ivc	5.92	16.50119
5wzu	7.0	29.64112
5a7i	5.26	18.86293
5j79	8.52	18.585793
6g97	8.38	12.874418
5ick	5.01	-20.32557
5ab1	5.42	21.143116
6cw4	2.82	7.973757
5cuu	4.37	8.702192
4w9x	7.4	10.757259
5aei	8.96	-3.6252646
5exl	8.43	22.859238
4zt3	8.0	32.39031
6cq0	4.46	15.07977
5nvz	6.77	6.975725
5d3c	10.4	42.494812
5n31	5.79	17.07535
5chk	5.39	10.700957
6b97	6.63	10.770828
5vo6	9.05	12.865456
5lso	5.85	19.588331
5w7u	8.05	5.2012024
5vb9	5.89	9.282206
5f25	5.04	6.2962
5j32	5.08	1.3889501
5td7	5.77	25.612362
6fmj	6.12	13.66091
5uyu	9.51	16.473248
5w0i	8.85	0.88212585
5uey	8.29	12.876437
5fb1	5.92	15.763321
6ehh	7.49	14.462217
5f5b	3.95	15.544968
5hx8	10.0	8.455725
6dlx	3.32	2.9868362
5wxf	4.48	21.030556
5f2p	4.43	11.881314
6fut	4.7	38.726868
5vsc	6.29	15.888539
5er5	3.67	12.153976
5qae	3.62	3.5979955
5trj	5.92	9.36374
4y24	6.66	-2.4857953
5eel	6.08	-0.8253436
6ezi	5.31	10.873401
5f1u	6.4	27.756702
5vo1	8.15	5.293068
5u0z	6.19	14.970314
5aqn	2.77	15.119097
6dh7	9.88	35.45365
5h85	4.7	5.6881757
5g60	6.52	9.40819
6elo	6.29	20.268011
6f4n	5.22	3.937487
5u0e	5.11	0.014737904
5fb0	5.47	10.909009
4znx	6.62	0.49132395
5tqf	8.3	60.098866
6ayq	8.19	21.781765
5yyz	4.18	-0.45292902
6ek3	6.48	14.847483
4yjl	5.96	6.4894867
5gjg	6.21	7.7863874
5m0m	8.22	9.054451
5zh3	4.67	14.08601
5cqt	6.91	16.828548
5e73	4.64	9.562204
5t18	9.3	13.461359
5i86	6.28	10.108906
5lgt	6.51	0.45709515
5odx	6.71	23.555935
5nib	7.72	9.362144
5u2j	5.92	6.1243052
6g6w	9.7	32.407036
5nu1	9.0	16.79557
5kgx	4.8	4.7391286
5k8o	5.96	-3.238291
5xzr	5.49	21.106426
6cjy	7.64	14.902975
5u49	6.14	7.360924
5toe	5.6	4.99598
5mra	8.0	10.310299
6boy	5.74	6.6407833
5yfs	4.86	11.781462
5mnx	2.48	19.837723
5xgl	6.88	-1.425295
5h09	5.88	18.637054
5ehv	3.08	1.1240227
5q0n	8.06	12.234462
5d75	6.7	3.689679
5lt6	5.41	19.29796
5igm	7.38	16.498518
5ny3	7.47	10.581684
6cqt	9.64	11.189557
5mrb	6.33	11.901691
6bu3	6.55	24.93394
6f6u	4.8	9.493813
6asu	5.21	15.274077
5ml2	7.89	14.73424
5x9o	5.3	0.2012434
5fng	2.96	2.5925941
5tuq	6.35	14.048558
5v7i	7.18	5.7943215
4uw1	7.72	18.92769
5n0e	8.44	9.737835
5fdz	5.17	11.765525
5eng	5.85	14.101872
6hm2	7.33	17.58174
5vqx	6.32	27.545263
5nkd	7.59	19.64845
5h08	5.96	39.506847
5jr6	4.69	5.365137
5sz2	8.7	15.330982
5qcn	8.22	45.515728
5f74	5.12	1.142709
6q6y	6.0	13.7049055
5e7r	7.6	8.08977
5mtv	4.11	24.81234
5vpm	8.8	5.9446964
5xsu	6.74	26.827314
5twg	6.17	2.026432
5k4i	8.51	19.89077
5qag	3.7	4.7063804
4z8d	5.22	17.814047
5lz8	6.01	4.65257
5ybi	3.49	38.146477
5t4b	9.38	13.66068
6c0r	7.51	11.943613
5v1y	8.15	-1.6440645
5aqj	2.68	3.877854
5ee7	9.21	15.41081
5n1y	3.22	-4.1839204
5iez	7.64	25.245338
5bns	7.02	28.073984
5fsn	5.77	12.079344
5mg2	7.77	17.575554
5i29	7.82	7.2312574
5kde	3.89	1.7244773
6apv	6.96	5.663203
5zkb	8.7	7.9207478
5ei2	7.34	12.554848
5nfa	5.25	-5.149667
5tq3	8.66	28.980637
5vih	7.49	13.8818445
5iay	5.8	21.082462
5qa4	3.77	5.9803314
6f6n	3.02	7.974597
5da3	7.1	18.090027
6gy1	6.3	9.092733
6gvz	6.4	10.603766
5fb7	7.89	11.702007
5ofw	2.8	7.1070824
5wf7	4.01	21.338928
5i9z	8.05	10.968874
6dj7	8.72	24.54413
5q1a	8.02	13.170892
5z7b	4.89	5.722687
5g42	2.3	4.948012
6chp	10.12	6.8209996
4ybk	7.82	26.587315
5qcl	7.96	52.212887
6a6w	5.43	10.88316
5fky	8.33	2.3669906
5ih2	5.76	1.0159993
5xmr	7.61	7.2490788
5jhd	4.52	-1.2720182
5etk	5.82	12.571655
5vzu	5.57	-7.1839356
5juz	5.52	16.357473
5npc	4.0	6.5114403
5wac	7.42	24.330942
5fcz	4.2	0.74629533
5oq5	7.7	12.119545
6ft9	6.96	12.540649
5oku	6.26	20.535524
6hm4	5.67	-3.3784533
5fl1	8.49	4.382371
6c98	4.1	17.365309
6dxg	4.85	13.6008625
6g2n	7.14	6.9085174
5klr	7.72	8.306926
5y94	6.79	9.631605
6bl2	7.39	14.347874
6g0z	5.32	20.045433
6ft8	7.36	12.110033
5cr7	3.1	6.9317603
6cze	4.03	16.394619
5n8e	5.33	1.7010627
6dh4	11.3	36.303345
5ltn	5.27	5.628417
5x4o	4.06	-1.794786
5o1b	4.7	8.945391
6hjj	5.77	15.409599
5t2p	5.72	3.1936905
4w9w	7.48	13.6903
5hff	6.3	12.1273
5dts	3.55	4.6298847
5fah	6.15	68.20878
5uit	8.34	3.0171666
4zv1	5.24	11.9835
6fdt	4.3	7.4471254
6chm	3.7	5.464341
5th4	2.85	-0.6012966
6fo8	7.74	0.7850723
5zms	5.23	21.43973
5fqs	7.36	7.9950905
5i2e	6.64	35.88701
5ets	5.91	20.28119
5e0h	5.62	1.4535643
5h15	5.8	17.753448
5oje	5.21	23.287622
5uv2	4.4	0.58784306
6flg	7.52	22.642593
6df2	7.24	5.149951
5k0b	6.05	38.944504
4wn0	3.22	9.272409
5emk	7.89	5.370163
6h3k	7.96	17.13264
5yjk	6.09	35.67644
5lpl	4.92	2.26061
5kgn	9.03	18.589567
5yvx	5.89	10.776278
2n1g	5.64	13.163955
5upf	8.6	29.548
5id0	5.77	6.7699637
5ypo	7.1	13.300254
6fjm	6.24	5.592514
5u62	5.89	26.012352
5l72	6.8	14.681265
5h5o	6.56	18.7391
4mul	6.21	37.738804
6dq5	5.19	17.275423
5mfr	4.3	-2.146206
5ime	8.34	16.51197
5w6e	8.04	6.4292183
5qam	4.0	5.285396
4zjc	8.96	25.186129
6f4w	5.53	12.921156
5u7k	8.15	23.527256
5t97	7.77	16.94007
6f20	4.31	27.300053
6eya	7.48	23.468983
5lgs	7.06	19.107403
5mjb	8.52	16.147446
5t27	7.1	2.8631778
4xtm	4.57	8.986792
5laz	8.4	6.69318
5ye8	3.0	14.376307
5dpx	4.46	11.950028
5jg1	8.72	22.599834
6d50	5.05	0.15553841
6eln	6.05	22.361074
5edb	7.0	17.17701
5ovc	5.96	5.958655
5k4l	7.3	65.83262
5o1s	3.65	0.89563215
5j7b	8.3	9.563501
4ze6	2.48	8.903307
5vzy	8.49	15.000928
5ukk	6.21	17.201784
5j8x	8.8	9.284331
5a3x	6.1	12.48415
5ijp	7.15	11.99105
5sy3	4.37	19.82831
5koq	9.24	13.871389
5h19	6.49	33.498947
5hx6	8.0	12.347527
5muc	6.04	24.69437
6b2q	8.05	9.397705
5svy	6.13	18.605179
4odl	6.95	23.308996
5ugg	6.42	25.535723
5ufr	8.7	15.966869
5mgg	3.3	7.566874
5db0	7.43	11.379009
5vlh	6.8	10.66321
5csd	7.89	13.725142
5mw3	6.62	18.05204
5vqt	5.74	29.474781
6djc	6.63	5.727796
4zj8	9.26	19.84896
5eqp	5.4	3.263463
5v42	6.62	41.36357
5nf6	7.46	1.2204348
5jrq	6.77	19.719318
5lne	4.76	2.6224747
5m6f	6.66	-2.9582946
4wnm	7.59	13.555876
6e86	5.09	14.345022
5b5g	5.25	6.6658783
5zt1	4.67	36.537697
6exi	5.05	16.824512
5nwb	7.8	47.782764
5mny	1.31	6.7931757
5xo2	4.03	-2.1176329
6csp	8.52	8.645176
5w5u	7.19	11.494247
5g61	6.4	3.9855752
5n49	6.33	15.07445
6bhh	3.76	15.438093
6f9g	5.7	7.2366266
6fa2	6.66	30.870771
6g4n	5.64	10.651169
6fr2	7.92	10.9947815
5g5z	5.66	14.683313
5zo7	9.0	41.895103
6bgx	6.33	8.6687565
5nxq	6.49	-0.35555995
5oh9	3.86	0.7392616
5ukj	7.16	34.237045
5v3x	6.59	42.918243
5m7u	8.1	10.573358
5fnf	3.15	13.956451
5vds	3.3	5.744814
5ufs	8.49	4.9682665
5gjf	6.59	14.495676
6ej4	6.8	4.800192
6apz	6.82	8.1891
5jhb	6.06	16.503021
5zwi	8.64	8.309164
5etl	4.64	16.692667
5ur6	7.06	9.142674
5ful	4.74	11.240859
6e9w	6.55	35.06155
5uoo	8.85	1.8433523
5n87	9.25	14.199661
6esn	8.05	17.856558
5kr2	8.48	-2.9866962
5aip	2.82	11.399781
4yh3	4.59	10.981522
5sve	5.74	17.242067
5edl	8.35	13.074834
5may	6.48	15.382647
6fzu	3.67	6.040439
5mav	5.48	0.9309774
6d5e	6.85	15.542229
5anv	9.3	23.36482
6htt	6.66	9.80283
5my8	7.14	21.41354
6dnp	5.18	6.695633
5ndd	6.46	12.867213
5wbz	6.41	4.266386
5w6t	7.57	5.5078897
4j59	5.85	11.115825
5e80	8.3	14.776898
4mue	6.7	17.62611
4qmq	6.59	14.918126
5dh3	7.42	24.37046
5jzi	4.8	-0.77214146
5f32	4.94	30.95013
5wg9	5.59	9.1417055
6fyv	7.96	9.7955
6apw	6.17	35.256927
5sz9	4.42	21.044443
6b27	5.03	10.200571
6b1o	8.51	6.2527757
6cdc	5.6	10.44203
6dne	7.48	7.399305
6cn6	8.3	13.548382
6c7x	7.19	8.326322
5fdp	6.51	34.16651
6htz	6.74	4.7615156
5nwg	6.18	30.137419
6msy	7.0	1.5010308
5yve	6.48	22.90216
5huy	5.03	3.1356325
5iee	4.94	0.3456813
6hvj	7.55	19.132538
5hdu	9.0	10.334653
5z68	5.89	72.39814
5l6h	6.62	18.479801
5l26	5.35	8.8448105
5svi	5.17	23.369604
5n9n	9.39	16.469654
5qaw	3.4	10.264402
4yyt	6.38	14.854216
5cxi	6.55	15.57016
5nt0	6.55	40.940704
5z9e	3.48	11.80251
5kyk	5.8	21.192776
5ye7	5.46	12.555229
5vfm	3.82	3.9258127
5q0z	5.85	14.503498
5c1x	5.75	34.027855
2mwy	6.82	22.032166
5naw	7.3	25.828981
5evd	5.0	5.9436326
6mjf	5.16	15.178246
5vo2	6.81	10.520903
6hti	7.01	9.948685
5ux4	7.05	12.277813
5gu4	5.47	22.591665
6b3e	6.99	16.473656
5g1c	6.85	11.335812
5v35	6.96	9.143569
5lkr	5.48	12.7322235
5kpl	6.29	4.2224083
6cd9	4.42	4.0865264
6c5t	6.97	13.959223
6bl1	6.96	13.187998
5oul	3.3	10.009432
6bgu	6.28	15.920965
2n27	6.55	3.0870156
5om9	4.25	3.662504
5yc3	4.85	5.25181
5j5x	11.02	29.816757
6gfz	5.51	4.673613
6dil	8.12	25.011719
5orr	3.77	10.213298
5vt4	4.35	-1.2920146
6csq	6.39	4.950795
6bfn	8.03	18.735434
6euw	7.77	21.172138
5ka3	4.59	9.37418
5m5q	7.05	17.324818
5gsw	5.94	22.43248
5w4s	4.03	11.274101
6e8m	6.28	22.028824
5bqg	4.76	2.8342028
5ji6	7.96	5.166174
5jsm	6.59	47.75523
5l98	3.31	7.3770595
5im3	5.82	8.961813
5t4f	8.0	7.247388
5wtt	6.6	12.627327
6euv	8.62	6.377968
5aaa	9.42	20.970716
6gih	4.36	15.652071
5gs9	5.26	11.778844
5j6a	7.77	17.304222
5du4	5.25	12.681725
6mvu	2.89	4.9368253
5kr1	9.49	24.8826
6gl8	8.61	8.927808
3egk	4.66	16.324924
5q0v	7.69	14.17609
5y5n	5.76	30.307419
6fmk	4.67	14.231091
5uwk	8.64	27.319977
5duw	3.29	-2.8433194
5h1t	3.8	10.390915
4j5d	5.96	9.847074
5lc0	6.7	35.16275
5ia5	7.6	19.1095
5myl	5.0	39.129772
5wg7	4.7	9.568777
6f1j	4.62	5.2114964
6g9j	8.39	26.167795
5yp5	4.6	16.483755
5k5n	8.05	12.258735
5a0a	7.7	17.399025
5hpm	7.13	24.48637
2n0w	6.15	8.174088
5tpg	7.85	1.5515321
5dxt	9.7	18.920004
5msb	7.46	12.364706
5eb2	1.11	2.921095
5eq1	4.68	8.559132
5enf	3.57	6.7287397
5j9f	7.23	10.869515
5ef8	8.85	22.309753
4zyq	8.01	11.422756
6dvo	7.22	15.354378
5y80	8.79	11.683258
5zo8	8.2	20.770344
5eg4	7.68	15.388384
5itd	6.58	18.262424
4yec	7.6	19.08929
5ehe	8.32	20.678928
5ew9	11.0	12.79439
5ivn	8.85	58.392197
5ork	3.63	10.559148
6baw	5.38	23.950935
6cco	7.29	18.722158
5llm	5.35	20.145107
6mj7	2.82	10.200197
5ia4	7.28	27.094547
4zsl	5.0	9.649496
6bsk	6.92	13.650611
5flo	3.15	12.358821
5ul1	6.64	14.117964
5tex	6.4	8.160875
5km3	4.6	6.5262413
5fe6	2.16	12.274967
5k0f	6.07	28.376528
5orz	3.36	4.944712
6gzd	8.01	8.547658
5ia3	7.34	21.044142
5v8h	4.11	23.354404
5pzm	5.96	21.471083
5hz6	7.8	15.45574
6bnk	6.99	15.876636
6b41	8.48	8.362957
5lmk	7.43	14.397192
5dqf	3.6	8.574579
5h9q	4.42	-5.871783
5fao	7.96	19.649288
5t54	9.06	9.118107
5ufo	7.43	3.2705426
5kdf	3.27	3.5121336
5hls	7.41	4.9989862
5ur1	8.97	12.882217
5vrp	8.89	8.937174
5jgd	7.96	11.756384
5l01	7.48	-6.879856
6fby	5.03	0.4467411
5kzq	8.28	15.851875
5nkb	9.12	18.43801
5vjn	5.06	3.3302515
5yco	4.59	1.3996916
5u2f	6.71	9.382229
5w5s	7.77	2.6206799
4z7o	5.04	16.066074
6eab	6.37	11.440745
5o91	6.46	4.9555144
5web	8.0	15.840164
4zcs	4.33	23.366322
5i0b	5.06	7.3132687
5i2z	7.14	27.902172
6c28	4.17	6.81419
5nxi	6.66	14.938574
5tb6	5.82	5.6754017
5yc1	4.34	15.524853
5u5k	4.02	18.265602
6f9u	5.13	9.9894085
6ce2	6.3	7.668092
6cbh	6.29	13.723974
5j18	9.15	15.784044
5dx3	7.41	-8.49803
6ma4	7.35	28.843693
5i25	3.49	6.320395
5cs6	3.2	5.649523
6hqy	6.44	17.626356
5ho7	4.77	11.026495
5h9r	6.08	-3.5806723
5ntt	5.75	10.130932
5y6k	6.07	-1.7022219
5q0i	4.25	10.694643
5a5d	8.0	20.137453
5dtk	4.3	7.552951
6gxw	3.36	5.761275
5d3s	5.89	5.235766
6b1e	7.47	21.07939
6fh6	3.0	10.659207
6c7e	8.55	13.68575
5fqr	7.59	10.19659
6f6r	8.25	29.977367
5elv	6.8	10.73738
5he7	8.3	4.319354
5wg4	7.0	15.895271
5his	4.71	3.4325023
5zmq	4.74	14.622217
5i83	5.39	11.136972
6hx5	5.66	2.954882
4z0u	5.7	11.139479
5oq6	7.56	13.539371
4pl6	3.1	3.3763652
6afg	4.86	-0.30546957
5dtm	4.3	24.641987
4qms	5.13	12.134235
5lax	5.4	-1.4551525
6f34	4.94	7.6806207
5m25	8.19	14.045088
5zc5	7.06	39.16734
5tco	8.19	21.168514
6axq	4.0	3.6396234
5jq7	4.8	13.399202
5mnr	5.46	16.536781
5nho	9.52	17.357944
5svx	6.19	16.064457
5ts0	7.8	20.885809
4r6e	7.78	16.682308
5twl	7.98	10.325239
6dgt	7.38	23.860336
6bh0	6.66	8.260969
5u5h	5.89	24.870537
5a3n	7.72	4.2919126
5a1f	4.61	7.7362537
5w0f	7.8	1.1916747
5dtw	5.46	36.01368
5qa9	3.64	5.7248797
6axl	7.11	1.9658718
6mv3	3.33	17.705353
5vp9	8.99	28.41399
5ix1	6.31	17.042782
5n4t	5.97	20.146675
5wzv	6.68	26.343956
4zy1	8.14	15.270012
6afi	6.2	12.594488
6ckc	8.22	17.523022
5h6v	6.68	14.3381195
6h33	9.22	17.217285
5ewj	6.89	37.896812
5ku3	4.89	6.9863462
5kab	4.68	18.473454
5hyq	6.82	12.785475
6bh3	4.92	13.470086
5f5z	7.07	6.670334
5xij	7.3	19.5731
6g22	7.56	12.616735
6ej3	5.93	10.766889
4zam	7.96	20.814238
5zaj	7.38	26.166851
5i1q	7.92	5.141316
5jpt	4.6	23.095325
4yx4	5.97	11.876421
5dp5	4.73	26.702385
5jt2	7.47	56.722874
6dh6	9.93	27.432047
6gbx	7.7	8.649932
5glu	4.02	-3.3940883
5lsh	3.39	0.32673645
5yto	4.48	31.039227
6f2n	6.7	10.064009
5owf	5.8	6.721336
5mkr	4.77	15.446352
6es0	5.65	15.976432
5kbq	7.0	14.087934
6g0q	4.61	0.87335587
5yvt	3.96	5.535872
6br3	8.72	13.928066
5x4m	2.92	1.1339328
5ef7	9.0	16.55396
6asz	4.72	3.8007174
5mql	5.85	3.115761
5wic	4.64	12.392968
6fgq	7.85	34.075405
6f05	4.47	6.374396
5jlz	5.82	-0.58245325
5dg6	5.07	-4.806684
5a3t	8.4	9.36118
5uov	10.6	30.511208
5lny	7.38	20.638502
5gtr	7.17	-11.193184
6h7l	8.97	12.338938
5g3m	5.66	9.576712
6ee2	6.71	4.5085154
5cgv	6.47	10.89105
5jnl	6.57	4.5634203
5gty	7.72	30.481739
6fni	8.22	33.688183
5wa8	6.23	14.828033
5os2	2.74	7.2269664
6chh	5.57	17.905285
6h38	8.11	17.646107
5w5j	5.82	12.414288
5d1n	5.57	13.458541
5z95	6.55	12.238903
5ads	5.67	21.08192
5dp9	6.08	35.717453
6e4w	6.7	1.9999146
5t8q	4.16	1.8172984
5m9w	2.24	12.22814
6dj2	8.12	30.78283
5wzr	7.29	-3.1079657
5vcz	6.35	25.006748
5g3n	7.92	17.984901
6g4z	9.77	13.621994
5vd1	6.0	14.576486
5wzw	5.91	40.178886
6an1	5.35	26.79282
5qb0	3.8	3.3128843
6dcy	5.46	7.321977
6fnf	7.89	32.058674
5x27	9.4	12.065166
6g47	2.18	7.5617943
6aud	6.22	11.054227
5yea	8.3	17.112572
5ygf	6.21	3.1576586
5etm	5.41	11.419415
6g85	5.21	11.9508915
5a3w	5.82	10.034689
5nkn	9.92	19.133015
5d45	6.92	8.709993
5z7j	6.6	7.4884253
5fyq	5.89	26.61609
6q73	6.9	10.967298
6g33	8.15	7.7733793
5f20	7.52	13.533002
5vnd	6.49	20.635422
5hvt	7.26	30.444582
5kzi	10.0	15.850047
5w73	6.3	5.709524
5toz	9.46	10.610875
5nya	6.38	14.780959
5hmy	6.3	24.754543
5lub	6.15	0.83280253
5k32	8.8	10.61184
5o4s	5.47	6.3847523
4y5i	3.52	-7.8119106
5fat	6.96	28.722332
5tfx	7.22	13.284672
5hmk	7.4	10.299282
6gjy	3.0	15.12031
5hln	11.52	13.879578
5fso	6.09	7.471913
5e2k	8.03	11.644134
6afj	6.28	22.31857
6gnm	4.26	3.362045
5y8c	6.8	15.033321
5aqt	3.51	4.4690776
5icy	5.06	23.027468
5w0e	9.03	6.1616116
5u2e	6.56	11.165426
5db1	7.66	5.4202642
6b67	5.05	-2.9218562
5ufi	8.4	11.73526
6fu4	6.19	21.006107
5e3g	4.3	5.620778
6hrq	7.09	19.196594
4ui6	7.06	32.880196
6css	7.6	20.326563
5tt3	6.71	14.419024
5nin	7.12	22.021927
5ov9	5.66	5.5733376
5tol	7.48	9.319051
5nwk	6.57	5.0695677
5oh4	4.55	0.5628011
5t19	4.49	15.376096
4v0i	6.33	11.392542
5edd	5.24	1.4097706
5llp	9.24	19.0522
6biv	6.52	7.4927683
5ows	8.0	42.595943
5j31	6.51	8.196297
5f04	4.0	44.781136
5ug9	8.1	16.677961
6b7b	2.89	17.5447
4ux9	5.1	4.843948
5gsa	7.09	43.29058
5ut6	4.24	15.514566
5ogk	5.11	11.127408
5dhq	5.7	11.693632
6cyc	7.85	15.750294
6bu0	5.96	13.847309
6cmj	8.3	19.421324
5ivj	7.34	16.482058
5f4p	7.33	27.96212
6g34	8.24	10.448609
5ttg	7.34	7.082304
5edu	8.66	9.072963
5i13	5.08	28.73771
5o07	7.47	7.4959497
5f1l	7.68	10.25422
5wlv	8.52	11.423166
6fel	6.4	3.8897362
6er3	3.24	-7.1017246
4y4g	2.0	9.916152
5jzs	3.27	7.4575295
5k13	8.74	18.891127
5ytu	4.92	11.557159
5dw2	5.84	6.13443
5mk3	4.05	5.126572
5tur	6.05	12.06156
5vqe	1.49	1.2964592
5f02	7.44	12.132497
5tzz	7.85	17.629084
5qaa	3.91	2.7701309
5cu4	6.49	14.891733
6eiz	6.22	14.538983
4zfi	6.3	12.205155
5uch	6.01	31.029678
5aqk	3.65	19.798536
6mim	5.7	0.06446195
5nw7	5.77	12.118893
6e4a	7.36	10.5569105
5u6j	7.64	40.382416
5w44	6.44	13.8866825
5nqe	6.15	28.636383
4yk6	5.7	14.226235
4muf	6.34	30.29615
6h7n	8.46	14.391902
6ge7	6.06	15.601714
4yhz	7.96	6.093992
6b8u	9.7	13.312349
6bhe	4.62	3.1464252
5bqi	9.05	11.794828
6fi1	2.15	13.159824
5llg	11.13	15.861067
5a9u	10.1	12.092831
6dh0	10.59	26.45171
5jap	6.64	10.998524
5h5q	5.74	16.799412
4und	8.96	35.74457
6bvb	6.71	1.2032809
5ke0	9.7	19.572699
5hn0	3.7	10.742039
5vb7	6.72	17.898556
4wcf	4.28	7.839918
4y3y	2.35	8.329734
5jhk	4.64	4.6782265
6g4y	8.82	19.741207
5uiu	9.7	3.4261847
6gnr	5.44	4.8162603
6fod	8.15	5.134556
5y1u	5.12	5.9357634
5i0l	7.74	31.014297
6e2m	5.66	16.170637
5qik	7.66	18.498287
6h8s	4.42	7.747509
5sxm	8.54	5.558235
5nme	7.09	8.74139
5w5o	8.1	10.038991
6ezg	7.69	15.869771
6bbv	6.1	26.073503
6g35	7.76	10.662241
5hd0	8.4	10.015755
6b2c	7.03	7.9572935
6d1m	8.2	11.379992
5ksx	5.43	23.76626
5m4i	7.89	16.524044
5fnq	3.0	10.669907
6hke	7.68	16.476755
5f61	7.46	2.5666463
4u68	4.31	7.5078287
6er4	2.77	3.2769613
5y0x	5.11	12.653355
5eud	6.82	8.035963
6cwh	7.54	1.289104
5usf	9.16	30.58819
5j5t	6.96	12.779724
5jq5	5.63	10.127686
4z0f	5.77	12.282128
5yft	5.0	30.43795
5z89	6.71	11.222122
6g91	5.49	5.307019
6hu2	5.9	8.955399
5ou3	6.21	32.842514
5jq8	5.7	14.258919
5ya5	6.72	45.202145
5izj	11.52	29.959066
5he1	6.55	16.264036
5ldp	4.17	12.138474
5wxp	3.35	32.894993
5ih6	5.6	11.7252655
5mnc	1.31	12.14035
5fsy	5.89	33.483646
6c7b	5.82	28.594963
5i88	6.6	2.0674965
5ofx	3.96	7.186603
5ey8	6.31	38.650192
6ax1	9.42	9.744409
5j9z	7.8	18.173717
5fsx	2.72	28.62587
6g6z	6.66	12.733639
6ej2	7.8	6.4118204
5w1e	5.24	4.295008
5ewa	4.82	6.973793
5ot9	4.07	16.4254
5uy8	8.3	28.76744
5nps	5.89	10.733563
5dtq	3.86	27.156399
5uzj	6.78	20.33561
6b7h	9.03	12.092989
5drc	5.98	14.954691
6b5a	7.94	11.369574
5m44	7.4	13.986769
6hlz	7.33	13.604561
5myo	10.53	12.42165
5n93	8.66	14.456152
4zt2	8.0	37.679157
5mrm	5.03	9.627512
5eb3	1.45	4.5178843
5iql	4.56	6.6783714
6frf	7.4	7.286064
5vsb	5.12	50.110973
5i58	6.92	37.131218
5aab	9.06	17.227024
5g2n	7.03	24.167412
5hz5	7.07	11.211393
6gon	5.67	9.724049
5laq	9.2	26.305706
4k1e	8.44	11.974997
5y6d	7.26	14.382907
5l8y	6.4	26.728756
5jjr	7.8	21.948433
5mwh	5.74	4.9386277
5nk7	6.33	22.278736
5c7n	6.57	5.5418897
5lj1	4.5	0.31510124
5o4y	8.15	10.010968
6b7f	3.87	6.143189
6glb	6.89	11.425792
2n14	5.33	15.757691
5vlk	5.26	12.793232
5y5t	6.68	6.3713903
5zk3	8.74	6.997257
5dnu	4.11	20.096073
6db4	7.31	8.542563
5ufp	7.37	12.140652
5thi	3.61	6.1606073
5y8w	6.64	8.239046
5lmb	7.8	11.21305
5a6a	7.22	-0.3380772
5yij	3.42	30.262157
5xyz	8.1	13.870615
5igl	7.37	8.284543
5tp0	5.44	22.153019
5dex	7.65	28.214203
5vee	6.11	13.46821
5etf	3.79	2.4580746
6f8g	4.18	8.780256
6g2a	3.79	27.17588
5nq5	5.0	9.79627
5w14	7.34	18.53432
6fug	4.3	11.49205
5usq	7.0	22.235157
4ui4	7.35	47.93593
5vwk	5.48	8.6810255
6dqa	6.44	15.043868
5l4e	4.61	12.392924
5doh	7.49	18.908628
5tzy	8.7	22.460611
6e4f	9.07	24.458986
5j74	8.72	6.7916236
6acb	9.41	22.81723
5kks	8.7	32.086494
5t2b	8.3	9.008947
5etn	5.37	33.262547
5td2	8.66	17.156261
5yqn	4.03	21.332874
5one	7.28	15.469229
5eqq	8.17	14.7201185
5kap	4.23	6.2659225
5b25	10.24	20.63829
5n69	6.54	11.649896
5umx	5.96	29.749405
5kj0	6.89	15.813995
5o4f	6.68	7.123769
6cjw	5.74	5.475925
5n8j	5.54	-2.9916646
6dcz	7.17	7.947235
6evr	8.06	12.404969
4xwk	4.63	10.861965
5wfz	8.0	11.743805
5nzo	2.24	17.430275
5fl0	6.46	6.0195007
6ep4	5.35	1.8740827
5huw	6.23	-2.5129256
6dif	10.72	24.567423
5f94	8.47	8.343847
5u0f	5.47	2.2085056
5unp	10.02	18.984823
5d29	7.01	15.652221
5nka	5.46	27.436451
5gnk	8.28	25.195564
6dh3	11.3	28.830238
5mih	4.19	1.0261128
5u6d	8.59	17.697784
5hu1	8.66	17.61449
5ftg	6.15	24.969
5twh	6.55	5.466382
5uir	7.14	21.13795
5vm0	8.8	22.120989
5fsl	4.62	17.676476
6g1v	7.23	16.713833
5bnm	4.82	29.729126
5el9	7.64	11.732046
6bmx	4.72	29.065712
5nee	10.7	13.202263
5i9y	8.55	22.345198
5l2s	7.08	11.86138
5th7	5.16	16.67316
6emu	5.03	24.058918
4ysi	5.7	11.961537
4uff	7.96	40.52865
6g46	3.73	10.041273
5qim	11.22	16.682337
5kq5	8.05	13.445033
6ds0	8.66	20.301254
6bm5	5.84	17.250465
5fqt	6.8	5.0217323
5n0d	8.48	2.7217464
5adt	5.65	22.625996
4zx8	7.1	16.206875
5kz0	7.66	20.478647
6g1w	8.14	49.724026
5cj6	8.69	7.61662
6f8t	5.15	11.808752
5xpn	6.99	1.5368557
5sy2	4.96	8.968108
6g92	4.12	13.384769
5yjf	5.74	15.206769
5he2	6.89	11.868418
5mk9	4.42	-1.1278677
5emb	5.2	4.233524
5xo7	6.36	9.14626
6ela	7.59	37.356003
5xag	5.46	33.54961
5ant	6.36	34.794235
5d7x	4.82	3.17623
4x2i	6.46	7.631022
4zcw	7.37	11.040016
5dry	7.7	39.811935
5nz2	5.03	11.403509
5jzb	3.39	5.8528085
5qa5	3.52	5.718524
6dkg	8.59	10.281243
5wbf	3.81	3.3223083
5kkr	6.92	18.198591
5xyx	4.84	14.752543
5nk3	7.42	22.062273
4uuh	7.77	26.796574
6f55	4.16	1.5757499
5wlo	10.82	24.10395
5u0g	4.58	2.5157185
5a6k	5.95	-1.6104599
5enj	2.3	5.045265
5f3g	6.9	20.953115
5tkk	8.28	41.0737
5vqz	6.39	26.70871
5eek	9.1	18.86424
5ktu	6.21	4.505778
5qar	3.77	8.167007
5acb	6.8	14.1736965
5ofu	4.2	17.245586
5jyo	8.52	27.14923
6cck	7.43	13.709133
5gvm	6.73	6.0559025
5km2	4.41	9.934022
6eqm	7.96	8.277683
5o3q	5.68	21.20187
5hda	5.13	-1.013231
5wgp	5.62	2.7257042
5j27	6.74	26.604534
5mte	6.78	3.5144777
5o9p	5.09	4.549707
5n34	4.63	22.429533
5a3q	8.6	19.77373
5d0r	6.37	13.404662
6bhv	5.23	15.748636
5ta4	7.62	12.758421
5tl9	9.0	9.057488
5yia	5.52	5.0045605
5nvx	7.05	9.559909
5n7v	8.77	13.460468
5epn	8.66	20.247839
5xof	4.01	-1.8171427
5if6	7.23	24.23306
6gjr	3.74	17.627064
5l96	3.3	12.661514
5tpx	6.55	21.571022
6fil	5.85	13.965353
5dht	6.0	12.474726
5evb	5.0	10.6950035
5t36	7.37	3.6936383
5d25	6.3	3.83601
6b96	7.84	19.60279
5tbe	8.97	25.905891
5q1i	6.24	27.571735
5mod	3.52	10.760002
6bh8	5.12	16.425804
5a4q	5.54	8.88496
5ni8	7.7	20.08686
6azl	4.93	28.70565
6czv	6.64	15.408045
5b5o	5.72	27.907532
6e83	4.54	8.560499
5myk	9.0	22.864586
5o5f	4.3	10.787797
5epk	5.74	8.630025
5wp5	5.34	23.267603
5jy0	5.55	3.6150866
6fu5	7.5	16.04997
5q0p	7.41	12.951168
5z99	6.88	2.1691291
6cn5	7.7	16.086294
6g93	7.96	9.327492
5w8i	6.82	10.564316
5sxk	4.7	4.6096087
5yjy	6.94	15.273365
5u4c	6.0	2.6925962
6ey7	4.3	2.440252
5uig	7.95	17.62136
6aak	9.15	6.0351143
6h7k	9.31	14.261329
5jss	6.45	10.699407
6g3o	9.24	30.592968
5c87	3.7	7.235688
4qmy	8.4	9.745907
5tg5	4.01	14.047651
5h21	5.19	6.5195656
5kx8	7.42	7.8529205
5u0y	6.08	21.120115
6evq	2.0	1.6496253
5eue	6.77	9.018907
5u7i	7.18	31.984322
6eil	5.55	15.614621
5hm0	6.36	4.012089
5vcx	5.55	7.5711055
6g1u	5.61	11.910026
5l17	9.3	-5.871757
6bw2	7.68	24.784435
5qax	3.8	3.0055122
2n9x	6.4	-10.052645
5eob	9.62	25.934046
5moo	1.31	16.819454
4zx3	7.19	5.6516933
5uuu	7.74	27.07731
5v8j	5.57	25.438562
6ayn	5.04	16.733604
5hjb	5.68	2.4314516
5ti6	4.68	19.604935
5hvy	7.76	20.203232
5uwj	5.7	-9.770568
5hg7	8.4	14.850707
5f37	5.77	13.7015705
5zz2	8.85	19.225853
5aa9	8.19	11.878023
5mwg	5.77	10.948212
5orx	3.51	7.076572
5ty1	5.21	2.439227
6cz4	7.12	23.936428
5sz6	7.0	13.067245
5kjk	7.92	10.011791
5tbm	7.31	16.107578
5izu	7.27	14.21472
6g8m	5.38	12.24285
6bbx	6.67	-2.0994422
6bfa	9.0	15.766283
5ipc	4.89	17.490948
5fbo	9.51	15.531927
5jmx	5.09	8.385008
6b5o	8.33	2.9928377
5cu2	4.24	6.509578
5g46	2.6	26.446148
6fi5	5.52	-4.4883194
6cwi	7.54	2.867805
5fp0	7.77	20.644716
5x26	8.3	9.870729
5h5r	6.21	4.532791
5tku	9.8	56.661728
6equ	6.38	19.14357
6do4	7.68	-3.0563877
5mes	6.47	18.158335
5nr8	6.76	15.420972
5xpl	7.7	7.9485016
4r06	6.29	7.071888
5t8p	5.89	7.1871123
6f3g	7.16	5.3946137
5ne3	7.84	19.942719
5uiq	4.26	7.4855824
5yy4	6.43	-0.94027853
6czi	6.25	12.622541
5jur	8.52	9.793796
5wii	4.49	8.282515
5hi7	7.85	34.98632
5vc3	7.11	17.170033
6h7y	9.46	36.921524
6cf6	5.24	2.7944577
5sz5	7.7	12.262255
6dzq	7.37	6.3731318
5v1b	7.47	9.714147
5ewz	6.34	-7.1124926
5twx	7.52	13.536636
5w3i	5.8	8.32472
6exs	3.44	28.695602
4py2	6.57	17.562683
5t1m	5.82	12.630499
5g57	8.4	36.730637
5anw	8.52	20.55409
6eed	6.09	18.43814
5vwi	4.84	2.312901
5xs2	8.3	7.1604137
5wle	5.72	5.374516
5e28	7.91	9.080334
5ncy	9.4	12.599469
5wip	4.71	33.281174
5h1v	4.0	4.602943
5tq5	7.23	20.833559
6bir	7.52	1.4791536
4yh4	4.59	7.1302342
6di0	5.22	9.552095
5tqs	5.86	13.020969
5jfp	9.32	17.242037
5v40	5.8	52.635796
5iyy	4.77	-0.7107911
5i9i	7.3	16.616188
6c0n	8.37	24.9558
5y97	3.6	4.603999
5lli	7.05	9.222887
6eqx	10.47	8.255106
5m4u	4.89	22.73417
5jv2	4.0	11.782033
5g5v	6.7	22.126163
5hu9	7.62	24.558498
5kva	5.14	53.364338
5zzw	5.51	6.229232
5m7t	5.41	4.858919
6ffn	8.22	6.947335
5e8z	5.91	26.992765
5usy	7.51	19.710348
5vb5	6.46	11.199101
5a0b	8.3	9.443233
5lwe	9.96	24.522142
6aam	8.32	3.1657991
5fpi	4.14	17.135426
6m8y	6.38	34.128708
6dqb	6.49	13.008159
5u9i	7.31	7.3821144
5j0d	6.87	9.746744
5l8t	3.55	8.465298
5adq	5.7	16.745611
5cst	6.96	16.097336
5nx2	8.49	1.4388971
5x4p	5.03	0.1742506
5neb	7.77	3.3839707
5v0n	7.17	34.216034
5u14	5.34	32.67968
6ced	5.82	6.726532
5kat	4.1	14.260048
5t6f	5.8	18.452549
5ygd	7.27	-4.215996
5t2y	5.66	30.493748
5y62	1.74	5.846016
5he0	6.82	5.464571
5j75	6.82	15.332277
5uvc	8.21	15.569548
6b5m	12.0	-6.013835
6b5q	8.24	-0.3276335
5y2f	5.15	13.503344
5lyy	4.85	10.455664
6cqz	9.64	13.023555
5aan	4.15	17.452211
5a09	8.46	19.581844
4lqg	8.89	18.916258
5wej	4.82	11.106751
5tqe	6.72	63.748352
5v3y	6.72	29.505024
5a3s	8.68	13.857852
5yba	4.77	15.1508665
5q17	5.25	32.894524
5sz3	8.6	4.618368
5orh	4.39	22.583065
5t8j	9.0	9.947511
5qil	11.52	29.679197
5x74	8.64	35.75044
5oqu	3.61	5.4809747
5vse	5.97	11.707228
5ivy	6.44	15.017759
6gi6	6.71	10.385628
4m7x	4.8	32.31799
5f3i	7.1	26.318604
5o22	8.0	7.6858435
5uac	8.3	18.860077
5lsx	5.92	46.447994
5xhz	6.49	14.70129
6c4g	8.3	23.134344
5lgn	5.54	8.591905
6at0	4.04	3.1712422
5llc	9.52	16.0662
6e9l	6.04	24.213167
5zz4	9.17	25.721205
[truncated: 2,359 more rows]
