# Supplementary material for: An electron-density point-cloud framework for robust protein-ligand interaction prediction
Source: Nat Commun. 2026 Jun 11;17:7424. doi: 10.1038/s41467-026-74196-5 (PMC13408660; doi:10.1038/s41467-026-74196-5)
Supplement: Supplementary file 5 — Source Data [file 41467_2026_74196_MOESM5_ESM.zip › Source Data_rev/figure4/g/graph_distortion_results.txt]

distort_type	distort_ratio	test2013_rmse	test2013_pr	test2013_mae	test2016_rmse	test2016_pr	test2016_mae	test2019_rmse	test2019_pr	test2019_mae
intra_ligand_rewire	0.00	1.2922	0.8420	1.0024	1.1367	0.8585	0.8906	1.3785	0.6609	1.0711
intra_ligand_rewire	0.05	1.4485	0.7839	1.1283	1.2527	0.8223	0.9714	1.4411	0.6298	1.1231
intra_ligand_rewire	0.10	1.5057	0.7737	1.1743	1.3865	0.7791	1.0909	1.5826	0.5714	1.2371
intra_ligand_rewire	0.15	1.7486	0.6704	1.3326	1.6795	0.6620	1.3197	1.7960	0.4929	1.3809
intra_ligand_rewire	0.20	2.1833	0.5606	1.6179	1.8727	0.5951	1.4649	2.0648	0.4309	1.5451
intra_ligand_rewire	0.25	2.3925	0.4604	1.7765	2.2398	0.5040	1.7237	2.3817	0.3778	1.7564
intra_ligand_rewire	0.30	2.4987	0.5165	1.8423	2.6983	0.4209	2.0828	2.8076	0.3238	2.0458
intra_ligand_rewire	0.35	3.2444	0.3995	2.3585	3.7821	0.3427	2.6176	3.3728	0.2792	2.4235
intra_ligand_rewire	0.40	3.9010	0.3938	2.7832	3.8601	0.3805	2.7905	3.9204	0.2460	2.7883
intra_ligand_rewire	0.45	5.6231	0.3489	3.5415	5.2806	0.3285	3.6165	4.4031	0.2484	3.1480
intra_ligand_rewire	0.50	6.1557	0.3784	4.1631	5.4214	0.3138	3.7283	5.3060	0.2352	3.7136
intra_ligand_rewire	0.55	8.2011	0.3141	5.0904	7.6031	0.2849	5.0111	6.0682	0.2233	4.3042
intra_ligand_rewire	0.60	7.8610	0.3249	5.3051	8.4946	0.3045	5.8885	6.9968	0.2210	4.9157
intra_ligand_rewire	0.65	9.0897	0.2811	6.7398	9.7548	0.2668	6.4355	7.9333	0.2086	5.5804
intra_ligand_rewire	0.70	10.6291	0.2653	7.4490	10.3709	0.2768	7.4004	8.8358	0.2149	6.2706
intra_ligand_rewire	0.75	12.0517	0.2473	8.5408	11.5129	0.2946	8.1751	9.9245	0.2090	7.0648
intra_ligand_rewire	0.80	13.8040	0.2569	9.7140	13.3368	0.2787	9.4854	10.8343	0.2179	7.8235
intra_ligand_rewire	0.85	14.4860	0.3096	10.6701	14.3643	0.2989	9.9676	11.9671	0.2174	8.6799
intra_ligand_rewire	0.90	16.1652	0.2558	11.6153	16.3292	0.2974	11.7113	13.1936	0.2149	9.6315
