# Supplementary material for: An electron-density point-cloud framework for robust protein-ligand interaction prediction
Source: Nat Commun. 2026 Jun 11;17:7424. doi: 10.1038/s41467-026-74196-5 (PMC13408660; doi:10.1038/s41467-026-74196-5)
Supplement: Supplementary file 5 — Source Data [file 41467_2026_74196_MOESM5_ESM.zip › Source Data_rev/figure4/i/Complex_based.xlsx]

## Sheet: Ours
label	predicted
9.3	4.89657
5.48	1.29054
4.82	8.90767
3.33	7.39029
2.78	6.80101
4.92	8.93357
6.94	10.834
3.68	6.82504
4.33	7.43934
1.88	4.98188
9.57	6.47146
8.14	11.2277
7.46	4.39112
6.05	9.09825
9.7	6.66261
8.68	5.67689
4.94	7.87556
5.03	7.92543
3.24	6.10585
8.95	6.2018
7.7	5.05516
4.24	6.81627
1.72	4.20884
8.34	10.8029
4.16	6.55909
5.62	7.99816
6.37	8.67406
10.01	7.7142
8.3	6.01984
5.06	7.33847
6.74	4.63127
7.7	5.59567
3.8	5.90006
8.3	6.20131
4.61	6.70638
5.35	7.44308
8.36	6.27363
5.57	7.63078
6.96	9.01741
9.03	6.97507
2.78	4.83384
8	5.94669
8.92	6.87349
5.68	3.63452
8.27	10.3137
2.93	4.96803
7.23	9.26707
7.8	5.77584
9.71	7.68962
7	4.98024
7.46	5.44837
6.01	8.02091
8.95	6.94876
7.77	5.78436
8.68	10.655
3.89	5.86294
3.66	5.62898
5.38	7.34889
2.7	4.66767
3.06	5.01613
10.32	8.36519
3.3	5.25368
6	4.05116
3.3	5.24868
4.64	6.58825
3.03	4.97171
8.72	10.6616
8.57	6.63017
6.24	4.30105
5.68	3.74793
7.74	9.66809
5.3	7.2278
6.21	8.13621
10.24	8.3149
7.02	5.09668
7.8	5.87896
10.1	8.18153
9.34	7.42374
7.44	5.5264
3	4.91303
10.68	8.76781
9.38	7.46857
9.4	7.48886
3.18	5.0891
6.28	8.18848
4.46	6.3664
2.92	4.81653
3.04	4.93622
8	6.10397
6.29	8.1848
8.13	6.24269
1.4	3.28657
5.7	7.58328
2.89	4.77063
8.1	6.21953
7.6	5.72015
3.25	5.12982
7.57	5.69059
7.19	5.31138
8.46	6.5832
4.31	6.18269
10.68	8.8087
3.87	5.74026
8.82	6.95417
3.34	5.20544
6	4.13611
10.42	8.55737
6.6	4.73963
5.48	3.62124
6	4.14126
2.89	4.74381
3.2	5.05038
10.49	8.6461
3.55	5.3905
9.1	10.9389
7.57	5.73164
9.43	7.5917
9.96	8.12231
4.96	6.79556
4.1	5.92974
10	8.17063
3.42	5.24833
4.87	6.69828
7.82	5.99238
5.27	7.09615
8.7	6.87527
9.21	7.38713
4.73	2.90963
4.96	6.77927
2.55	4.36861
5.64	3.82205
5	6.81654
6.7	4.88516
5	6.80992
5.05	6.85433
4.92	3.11605
3.33	5.12754
7.85	6.05516
5.35	7.14446
6.24	8.03397
7.3	5.50841
4.89	6.68126
3.57	5.35804
6.7	4.91231
7.52	5.73431
9.1	7.31458
2.92	4.70264
6	7.78209
9.3	7.51953
7.77	5.99326
4.49	6.26243
5.97	7.74062
7	5.23083
1.78	3.54832
7.3	9.06575
7.35	5.58455
5.74	7.50502
3.22	4.98449
8.77	7.00581
2.78	4.54288
8.52	6.75826
5.64	7.40066
8.12	9.87869
9	7.24343
6.66	4.90413
6	4.24538
8.4	6.6477
10.1	8.35141
7.77	6.02234
5	6.74207
4	5.74182
2.5	4.24113
3.66	5.39812
3.77	5.50808
6.15	4.41227
10.39	8.65297
5.82	7.5555
5	6.73538
6.46	8.19447
6.5	8.23389
5.74	7.47214
5.84	7.56625
6.15	4.424
8.46	6.73426
4.05	5.77359
4.91	6.63262
3.77	5.49248
6.25	7.96842
5.84	7.55753
7.77	6.05506
7.54	9.25282
4.75	6.46071
7.31	5.60766
7.46	5.75987
6.25	7.94632
4.96	6.65436
2.4	4.09142
3.59	5.28094
6.72	5.03075
7.4	5.71154
5.11	6.79555
5.59	7.27333
6.4	8.08009
3.16	4.8388
7.24	5.56286
8.01	6.33557
4.85	3.17594
4	5.67269
9.22	7.54774
7.92	6.25048
7.07	5.40199
8.47	6.80276
6.61	8.27553
4.43	6.09487
4.51	2.8461
1.96	3.62308
6.61	8.27152
6.89	5.23242
8.22	6.56264
1.96	3.61657
4.62	6.27474
3.3	4.9546
8.15	6.49592
4.41	6.06268
4	5.65057
7.04	8.69044
9.15	7.50185
6.33	7.9768
6.82	8.46555
8.01	6.36505
4.85	6.49302
6.74	5.1003
5.8	7.43959
4.26	2.62122
7.33	8.96807
6.63	8.26741
4.22	5.85453
4.92	6.55032
3.1	4.72712
7.4	5.77538
2.96	4.58341
9	7.38227
6.47	8.08719
3.82	5.43689
7.92	6.3073
2.69	4.30216
2.62	4.23128
2.08	3.69117
9.46	7.85321
5.89	7.49644
7.82	6.21556
5	6.60299
2.96	4.56264
5.6	7.20234
5.7	4.09976
8.32	6.72107
10.8	9.2022
5.32	3.7238
4.9	6.49583
7.55	5.95463
2.62	4.21528
5.44	3.84529
6.17	7.76397
2.89	4.48311
6.66	5.07034
3.26	4.84923
4.18	5.76513
7.09	8.67355
6.11	7.69323
6.34	4.75915
6.52	4.93971
3.82	5.39897
4.4	5.97895
3.3	4.87758
3.68	5.2558
6.56	4.98421
8.91	7.33454
9.27	7.69457
3.71	5.28064
4.35	5.91885
8.7	7.13242
4.1	5.66749
3.82	5.38437
4.92	3.35567
7.39	5.82735
5.67	7.23237
6.64	5.07849
7.43	5.86856
7.62	6.06062
6.7	5.14136
4.48	6.03776
2.68	4.23761
7.04	8.5974
7.32	8.87183
7.41	5.85826
9.29	7.73888
3.3	4.8507
5.46	7.00971
5.46	7.00922
7.62	6.07191
7.61	6.06289
8	6.45473
8.31	6.76529
2.92	4.46436
9	7.45679
3.77	5.31266
6.56	5.0174
9.09	7.54869
2.08	3.62076
3.26	4.79933
5.57	4.03129
3	4.53816
4.4	5.938
6.11	7.64433
8	6.47135
8.49	6.96258
5.82	7.34635
5.02	6.54439
3.93	5.45412
6.62	5.096
6.64	5.1166
7.4	8.92281
3.72	5.24274
7.72	6.19864
2.85	4.37132
8.49	6.96907
5.82	4.2995
6.7	8.21874
6.82	5.30192
3.39	4.90458
6.97	5.45659
5.02	6.53133
4.03	5.54123
6.13	7.63971
8.49	6.98105
8.34	6.83226
3.84	5.34759
7.4	5.89259
9.1	7.59302
6.77	5.26676
6.87	8.37254
2.3	3.8015
8.15	6.64922
7.4	5.89935
8.22	6.72211
7.4	5.90252
3	4.49633
6.15	7.64502
3.11	4.60455
6.4	7.89442
7.8	6.30922
3.39	4.87962
5.14	6.62819
3.72	5.20492
5.32	6.80252
3.72	5.20135
8.1	6.61922
7.74	6.25948
7.96	6.48234
3.17	4.64655
9.04	7.56439
8.4	6.92779
7.96	6.48844
7.37	5.9004
4.82	6.28952
4.96	6.42638
8.12	6.65538
5.85	7.31361
2.84	4.30303
4.06	5.52135
5	3.53989
10.1	8.64135
6.36	7.81815
5.4	6.8573
4.82	6.27579
6.05	4.59657
3.03	4.48081
8.7	7.2492
6.35	4.89972
2.74	4.18856
3.3	4.74799
8.83	7.38236
9.18	7.7329
4.31	5.75606
6.24	7.68605
5.67	7.1136
8.22	6.77666
6.44	4.99702
2.85	4.2919
7.96	6.51854
7.42	5.9812
7.48	6.04349
4.18	5.61646
8.96	7.53143
5.47	4.04449
6.62	5.19532
5.46	6.88357
5.41	6.83246
2.82	4.24177
7.22	5.80106
7.52	6.10139
4.03	5.44616
9	7.58545
8.4	6.98709
4.15	5.56204
6.34	7.75171
7.74	6.33039
3.65	5.05869
6.46	5.05159
7.47	6.06181
4.66	6.06819
8	6.59256
5.2	6.60583
6.85	8.25246
8.22	6.81842
9.34	7.94019
4.15	5.54943
7.3	5.90143
5.52	4.12164
6.55	5.15208
2.82	4.21697
6.62	5.2233
6.11	7.50616
9.1	7.70482
5.39	3.99605
6.82	5.42708
9.04	7.64729
6.8	8.19067
8.72	10.1093
5.75	7.13879
9.3	7.91148
3.31	4.6977
3.46	4.84696
4.68	6.06511
5.4	6.78438
2.43	3.81194
6.43	5.04889
6.05	4.67006
2.76	4.13807
6.8	8.17805
3.43	4.80705
9.74	11.1144
9.3	7.92708
7.05	5.67793
5.4	6.7717
6.43	5.05911
3	4.36879
8.3	6.93176
6.21	4.84262
7.15	5.78523
5.06	6.42345
6.15	7.51333
5.89	7.25311
3.6	4.96308
4.74	3.37718
4.3	5.66216
7.09	5.72797
2.63	3.98939
10.1	8.74079
6.68	5.32255
9.1	7.74613
8.7	7.34845
4.31	5.66113
10.15	8.79888
3.31	4.66027
9.01	7.66011
8.01	6.6602
7.42	6.07062
3	4.34788
7.85	6.504
6.08	7.42515
6.11	4.76512
3.8	5.14418
6.3	7.64326
9	10.343
6.57	5.22701
6.21	4.86741
8.46	7.12036
6.68	5.34078
5.85	4.51235
3.81	5.14691
7.96	6.62387
2.17	3.49945
9.4	8.07105
10.15	8.82212
7.87	6.54531
3.73	5.05406
6.11	7.43391
5.05	3.72826
5.64	6.96169
6.52	7.84133
6.85	5.52921
9.05	7.72959
8	6.6802
5.22	6.53793
8.46	7.14258
7	5.68339
5.63	6.94544
3.45	4.76474
6	4.68704
3.86	5.17219
9.57	10.882
2.98	4.29077
5.59	6.9003
3.72	5.02652
4	5.30443
8.33	7.02557
6.68	5.37569
7.3	5.99626
6.46	5.15906
4.19	5.48967
5.99	4.69308
3.92	5.2164
8.35	7.05399
7.24	8.53581
6.52	5.22497
7.61	6.31523
5.9	7.19352
2.62	3.91249
3.21	4.50071
8.3	9.58776
8.14	6.85437
4.42	5.70457
5.62	4.33664
6.82	5.53727
6.01	7.29211
3.46	4.74195
6.3	5.01861
7.24	8.52011
5.32	6.59937
5.64	6.9182
4.28	5.55671
5.76	4.48357
3.46	4.73602
6.66	7.9342
6.69	7.96171
7	5.72841
7.74	6.46961
8.92	7.64986
2.22	3.48933
9.1	7.83184
3.64	4.90612
4.99	6.25575
7.4	6.137
4.47	5.73289
9	7.7375
4.89	6.15096
8.7	7.43908
4	5.26029
7.7	6.44096
5.74	4.48242
5.85	7.10667
6	7.25629
5.15	6.40628
3.46	4.7162
4.76	3.50432
10	8.74444
3.04	4.2947
3.72	4.97399
7.38	6.1261
7.39	8.64355
6.93	5.67649
9.05	7.79662
8.02	6.76668
3.22	4.47205
2.7	3.95182
2.85	4.10088
5.83	7.0789
4.36	3.11154
7.7	6.45215
4.68	5.92723
8.26	7.01386
4.93	6.17444
5.52	4.27645
7.47	6.22783
7.7	6.45977
2.15	3.38716
5.52	4.28293
9.55	8.31309
5.3	4.06379
8.37	9.605
3.69	4.92338
9.11	7.87899
6.61	7.84091
5.63	6.85982
2	3.2295
4.74	3.51053
3.9	5.12887
3.04	4.26767
4.87	3.64351
3.9	5.12311
6.7	5.47713
7.82	9.03909
8.49	9.70553
8.49	9.70512
5.45	6.6629
3.7	4.91286
9	7.78719
4.42	5.63208
6	7.20924
7.37	8.57864
6.52	5.31206
6.4	5.19465
6.11	7.31215
5.12	3.92034
4.74	5.93939
6.78	5.58207
9.32	10.5177
4.93	6.12556
8.7	7.50447
4.65	5.84534
2.47	3.66505
5.65	6.84484
9	7.80605
7.16	5.9665
7.96	6.76769
5.68	4.48794
4.76	3.57
4.36	3.17109
5.52	4.33208
4.24	5.42724
7.36	6.17343
8.02	6.83464
3.7	4.88365
3.52	4.70232
8.82	7.64152
6.11	4.9325
6.1	7.27693
4.15	5.32681
5.64	6.81643
2.15	3.32426
7.24	6.06603
6.7	5.52884
7.16	5.98945
5.09	6.2601
6.11	7.27803
8.68	7.51254
3.7	4.86639
5.33	4.16448
9.3	8.13494
6.09	7.25497
6.14	7.30245
9.05	7.8913
5.04	3.88165
3.67	4.82746
7.24	6.08457
6.6	5.44491
3.18	4.33418
5.44	6.59361
7.96	6.80641
6.35	7.5035
5.18	6.33254
2.82	3.97209
7.6	8.75002
5.62	6.76964
6.31	7.45863
7.59	6.44216
9.07	10.2169
3.2	4.34688
3.7	4.84661
6.29	5.14364
7.36	6.2137
7.09	8.23629
7.83	6.68552
11.82	10.6756
4.24	5.38311
6.92	5.78023
6.96	5.82481
6.77	5.63482
6.17	7.30456
6.21	7.34412
7	5.86792
6.54	7.67041
2.89	4.01985
9.64	8.5142
6.6	5.47518
3.36	4.48437
7.72	6.59684
5.44	6.56291
6.85	5.72719
9.55	8.4278
4.74	5.86109
8.25	7.13294
6.56	7.67672
4.66	3.54353
3.65	4.76532
9	7.88666
7.7	6.58674
3.88	4.99289
5.1	3.98734
3.36	4.47219
4.18	5.29115
2.66	3.77103
3.56	4.67066
5.44	4.33096
3.87	4.97818
7.8	6.69347
2.6	3.70521
4.68	3.57571
9.3	8.1973
6.77	5.66739
9.22	8.11755
6.27	7.37072
4.52	5.61634
6.81	7.90302
4.68	3.58858
7.77	8.86082
9.22	8.13242
6.7	5.61491
4.11	5.1947
6.57	5.48543
6.3	7.38434
5.89	6.97231
4.05	5.13177
6.33	5.25287
8.05	6.97346
4.68	3.60398
8	6.92508
7.11	8.18466
3.67	4.74391
4.2	5.27249
8	6.92909
5.46	6.53025
7.49	6.41998
3.67	4.73896
7.6	8.66674
6.72	7.78661
6.64	5.57448
3.41	4.47519
5.64	4.57528
5.38	6.44371
5.19	4.12636
9.08	8.01718
2.66	3.72278
5.92	6.98248
6.54	5.4777
4.59	5.65221
3.16	4.22146
7.59	6.52965
4	5.05847
3.15	4.20843
7.52	6.46253
7.45	6.39291
8.64	7.58433
5.12	6.17461
6.72	7.77356
7.17	6.11742
4.64	3.58839
3.35	4.39934
5.13	6.17928
6.92	5.87206
8.1	7.05208
6.51	7.55683
2.7	3.74363
6.36	5.3167
5.59	4.54782
7.84	6.79907
4.69	5.72967
4.43	5.46926
8.77	9.80854
7	8.03831
4.74	3.70261
6.43	7.46663
7.37	6.33378
4.2	5.23611
8.64	7.60458
5.43	6.46026
8.52	7.4913
3.77	4.79652
2.35	3.37525
7.24	8.26507
6.37	5.34621
5.37	6.39301
4.17	5.19084
9.52	8.49985
2.85	3.86968
5.46	6.47945
9.62	8.6071
5.04	6.05254
7.28	8.29153
2.55	3.56029
4.54	5.55012
7.24	6.23046
5.49	6.49802
4.7	5.70657
4.7	5.70478
6.64	5.63579
3.6	4.60334
7.62	8.62233
5.52	4.51893
7.27	8.27036
8.62	7.62012
6.7	7.69952
9.28	8.28323
9	8.00649
7.39	8.38285
3.6	4.5924
5.05	4.05986
5.64	4.65088
10	9.01156
5.7	6.68607
6.89	5.90591
4.41	5.39345
6.85	7.83321
8.7	9.68177
6.67	7.65095
6.22	5.23992
5.71	6.68964
7.7	6.72321
7.62	6.64355
5.74	4.76441
7.78	6.8048
6.46	5.48536
7.11	6.13596
5	5.97379
7.7	6.7279
7.62	6.64806
5.6	6.5672
5.52	4.55298
3.41	4.37681
7.24	8.20469
4.41	5.37422
6.22	5.25618
8.48	7.51762
8	7.03881
3.16	4.12107
4.72	5.68062
8.59	7.63053
7.13	6.17083
5.07	4.11105
8.59	7.63144
5.04	5.99735
7.77	8.72703
11.74	10.783
4.82	5.77649
6.48	5.52419
7.1	8.05573
6.44	5.48432
5.32	6.274
7.32	6.36606
6.04	6.99222
4.68	3.72806
6.37	5.4181
7.6	8.55171
10.15	9.199
6.21	7.16032
7.72	8.66949
6.44	7.38929
6.54	5.59118
3.82	4.76876
8.1	7.15189
5.1	4.15208
8.7	7.75498
8.84	7.8951
2.36	3.30444
7.82	6.87596
6.17	7.11317
5.14	6.08309
7.03	7.97073
6.7	7.6392
3.3	4.23899
4.72	5.65754
5.06	5.99696
5.42	4.4839
8.4	7.4655
5.77	6.70246
8.04	7.10822
6.44	5.5104
4.76	5.68723
3.22	4.14696
4.67	5.59675
8.35	9.2762
9.57	8.64403
8.82	7.89434
6.89	5.96535
6.12	5.19613
6	5.07716
8.84	7.91865
9.3	8.37978
7.6	6.68025
4.41	5.3282
2.92	3.83729
8.72	7.80354
7.3	6.3836
7.3	6.38395
3.12	4.03504
6.92	6.00548
7.62	6.7056
7.13	6.21604
6.77	7.68354
2.93	3.84272
5.05	5.96192
4.74	5.65159
8.59	7.67891
7.92	8.83039
5.32	4.41071
8.52	7.61112
7.52	6.61188
9.77	8.86192
4.59	3.68228
8.12	7.21321
8.12	7.21492
8.03	8.9335
7.21	8.11297
4.43	5.33195
6.29	7.19152
7.46	6.55878
5.29	6.18998
9.38	8.48055
7.18	8.07764
4.68	3.78524
7.4	6.50548
9	8.1073
7.32	6.42793
3.82	4.712
3.42	4.31175
8.7	7.80835
6.77	5.87848
4.69	5.58106
7.89	7.00013
3.95	4.8391
6.1	5.21097
3.96	4.84881
8.4	7.51148
3.37	4.25765
4.3	5.18543
5.89	5.0048
7.59	6.70551
3.62	4.50269
8.4	9.28243
6.12	5.23793
6.42	7.30188
11.92	11.0383
7.89	7.00897
7.12	6.24017
5.03	5.90928
4.8	5.67904
8.52	7.64127
4.46	5.33801
8.6	7.72263
4.68	3.80455
7.96	8.83498
7.05	6.17506
7.32	6.44555
6	6.87118
8	7.13035
4.47	5.33789
4.74	5.60747
7.27	8.13666
8.6	7.7342
5.68	4.81432
5.85	6.71471
6.85	5.98584
7.57	6.70669
7.13	6.26718
9.03	8.16749
7.2	8.06119
6.82	5.9589
8.22	7.3593
8.62	7.76103
4.52	5.37841
3.37	4.22763
4.71	5.56658
9.3	8.44359
4.7	3.84475
7.92	8.77372
7.74	6.88834
7.24	6.38845
8.41	7.55907
3.97	4.82066
2.27	3.12035
4.2	5.0502
9.2	10.0492
5.6	6.4487
5.96	6.8084
8	7.15165
6	6.84711
6.52	5.67291
8.7	7.85295
7.74	6.89361
6.49	5.64945
4.66	3.8203
6.96	7.79906
4.92	5.75886
6.92	6.08183
7.25	6.4124
5.3	4.46291
7.3	6.46338
8.77	7.93352
2.93	3.76477
6.06	5.22532
8.35	7.51661
5.19	4.35661
5.72	4.88735
3.96	4.78911
4.7	3.87534
5.66	4.83705
6.82	7.6421
3.96	4.78151
7.96	7.13917
6.3	7.11818
8.52	7.70242
4.3	5.11655
7.79	6.97444
5.22	6.03481
4.57	3.75684
8.36	7.54704
3.55	4.36287
7.21	8.02214
6.93	6.12098
7.8	6.99289
4.41	5.21545
6.44	5.63475
8.33	9.13511
7.82	7.01619
8.72	7.91632
7.74	6.93736
4.57	3.76797
7.74	6.93882
7.24	6.44033
6.2	5.40173
5.59	4.79224
7.21	8.00742
5.15	4.35266
5.72	4.92367
6.8	6.0037
6.68	7.47626
4.17	4.96613
7.4	8.19576
7.24	6.44484
8.6	7.80605
7.46	6.66759
5.6	4.80768
3.33	2.53867
5.07	4.27886
3.3	4.08743
7.59	6.8026
6.97	7.75397
4.31	3.52757
6.22	5.43838
5.77	6.55013
4.47	5.24951
7.46	6.68127
6.26	5.48195
7.36	6.58276
6.19	5.41279
8.01	7.23373
4.47	5.24567
6.72	7.49502
5.55	6.32417
7.4	6.62629
7.21	7.98225
7.66	6.88805
7.14	6.3691
6.39	7.16027
5.74	4.97137
6.53	7.29694
6.59	7.35666
10.82	10.0542
8.29	7.52529
6.3	7.06447
5.6	4.83556
6.3	5.53642
6.22	5.45668
4.17	4.93327
2.44	3.20248
8.05	8.81087
9.15	9.91033
7.12	6.36023
9.04	8.28123
7.68	6.92223
7.66	6.90429
6.84	6.08595
5.13	5.88342
9.49	8.73754
6.29	7.04191
7.35	6.59829
8.03	8.78144
5.56	6.31112
7.66	6.9089
8.7	9.44929
5.67	4.92074
8.35	7.60105
5.18	5.92893
8.29	7.54221
4.79	4.04583
2.92	3.66321
8.26	7.52252
11.35	10.6133
3.7	4.43607
6.15	5.41437
4.52	3.78517
2.92	3.65312
6.12	6.85168
7.96	7.22944
6	5.27016
5.44	6.1694
7.19	6.46074
7.12	6.39079
4.95	4.22083
6.1	5.37089
10.51	9.78235
9.7	8.97493
6.2	6.92434
8.24	7.51568
6.42	5.69597
6.35	7.07378
7.55	8.27363
7.46	6.73814
6.88	6.15819
8.51	9.23157
8.06	8.78101
5.62	6.33999
7.8	7.0806
5.53	4.81115
5.59	6.30873
5.21	5.92706
8.8	8.08409
4.52	3.80487
6.1	5.38621
7.12	6.40636
8.06	8.77347
3.7	4.41317
4.49	5.20295
4.41	5.12245
4.57	5.28107
4.08	3.36928
7.76	7.04974
4.85	5.56011
8.52	7.80993
6	6.70787
8.1	7.39411
7.72	7.0143
8.31	7.60485
5.03	5.73266
7.48	6.77778
4.69	5.39214
6.61	7.31208
7.11	7.81184
2.84	3.54059
8.89	8.18992
7.47	8.17001
4.68	5.37929
7.46	6.76268
8	8.69723
7.27	7.96595
4.29	3.59529
6.3	5.60548
5.3	5.99406
6.8	6.10685
6.22	5.52983
7.34	6.65047
6.36	5.67133
2.52	3.20766
6.11	5.42244
3.42	4.1071
5.3	5.987
7.92	7.23352
6.46	5.7747
6.48	7.16268
4.52	5.20222
8.82	9.50117
8.15	7.47023
6.55	5.87112
6.1	6.77661
6.46	5.78367
6.38	5.70417
7.96	7.28436
6.4	7.07544
6.74	7.41445
4.89	5.56424
5.52	4.84618
4.7	5.37343
7.55	6.87678
6.2	6.87283
6.92	6.2473
5	4.32859
5.13	5.79925
6.46	5.79103
6.36	7.02783
8.1	7.43387
8.88	8.21412
5.76	6.42535
3.36	4.02523
9	8.33525
5.85	6.51454
6.82	7.48427
5.22	4.55579
4.51	5.17413
4.52	3.85675
4.08	4.74317
3.2	3.86309
8.55	7.89157
6.54	5.88171
4.09	4.74737
5.03	5.68477
3.07	3.72353
7.46	6.80649
7.31	7.9632
8.4	7.7472
6.23	6.88215
5.08	5.7299
8.4	7.75063
7.41	6.76216
7.15	6.50265
5.92	5.27316
7.29	7.93654
6.31	5.66424
10.59	11.2355
8.29	7.64466
9.68	10.3252
7.23	6.58609
4.68	4.03631
6.92	6.27638
3.6	2.95641
4.77	5.40962
5.09	5.72902
6.77	6.1326
5.85	6.48586
7.8	7.16521
6.06	6.69382
7.64	8.27343
6.3	5.66705
4.51	5.14268
6.57	7.2009
7.41	8.04008
7.14	6.51045
5.38	6.00943
8.05	8.67794
5.93	6.55729
8.1	7.47388
7.82	7.19391
4.48	5.10569
2.3	2.92567
4.67	5.29539
6.66	6.03557
4.31	4.93394
5.17	5.79094
5.85	6.47075
7.39	8.0102
4.24	4.86015
6.53	7.14983
6.92	6.30162
4.48	5.09705
7.4	6.78495
5.65	5.03497
6.94	6.32754
7.7	8.31156
8.15	7.53862
8.13	8.74077
4.82	5.42969
4.51	3.90088
6.68	6.07113
3.07	3.67825
2.82	3.42824
6	6.60814
6.17	6.77781
8.28	8.88624
6.44	7.04482
5.21	5.81431
5.85	6.45426
4.89	5.49416
6.92	6.31617
8.7	8.09672
6.11	5.5071
6.74	7.34283
7.28	6.67783
7.96	8.56215
3.61	4.21109
7.06	6.45943
8.52	7.91962
4.95	4.3498
7.8	7.19992
2.72	3.32
4.62	4.02032
7.38	6.78056
6.3	5.70222
6.4	5.80409
7.46	8.05546
3.86	3.26462
7	7.595
3.7	4.29381
6.36	6.9529
4.3	4.89241
9.42	8.82862
6.77	6.17997
6.55	7.13899
7.72	8.30849
6.47	7.05812
5.85	5.26213
7.08	6.49218
3.22	3.80605
4.49	3.90588
4.75	5.33364
8.48	9.06362
2.62	3.20182
7.35	6.76926
5.92	6.49897
5.74	5.16111
4.08	4.65858
6.95	6.37178
2.72	3.29802
3.3	3.87758
6.1	5.52285
5.43	4.8529
6.64	6.06302
9.15	8.57383
7.04	7.61552
9.3	8.72463
5.3	5.87492
4.56	5.1345
3.74	4.3139
7.85	7.27718
3.89	4.46163
7.3	6.72944
6.92	7.49013
8.01	8.57982
6.47	7.03848
5.74	6.30773
3.39	3.95702
7.06	6.49331
5.39	4.82381
3.3	3.86592
6.41	6.97524
6.63	7.19511
6.22	6.78497
8.85	8.28539
2.62	3.18421
5.28	5.84397
7.52	6.95779
5.77	6.33009
6.89	7.44904
4.52	5.07777
5.21	5.76679
5.52	6.07641
6.6	6.04462
6.3	5.74506
4.4	4.95378
4.35	4.90346
6.61	7.16185
5	4.45084
2.6	2.05204
7.74	7.19277
6.49	5.94501
7.48	8.02439
5.55	6.09418
4.68	5.22312
8.8	8.25757
4.17	3.62782
6	5.45813
5.75	5.20877
8.54	7.99896
4.55	5.09095
7.96	7.41915
7.82	7.27935
5.28	5.81979
7.09	6.55062
7.74	7.20089
6.6	7.139
6.95	6.41102
4.17	3.63249
7.89	7.35282
7.84	7.30474
5.85	6.38443
7.96	7.42564
4.49	3.9557
4.11	3.57635
3.92	4.45282
7.21	6.67815
6.49	5.95836
7.6	7.06865
8.13	7.60021
7.6	7.07032
6.06	6.58945
7.15	7.67871
6.19	5.66173
3.92	4.44676
5.32	5.84612
8.11	7.58499
7.07	7.59492
6.22	5.69554
7.35	6.82603
9.15	8.6267
4.78	5.30313
3.92	4.44304
6.96	6.43995
7.6	7.08043
6.84	6.32103
6.3	5.78173
7.21	6.69369
4.48	3.96375
7.74	7.22532
4.1	4.61356
8.52	8.00644
4.89	5.40342
7.26	6.74815
7.7	7.18839
8.25	8.75907
2.47	2.97883
3.67	3.1612
3.42	3.92859
8.05	7.54181
7.19	6.68238
6.36	6.86716
7.82	7.31441
7.54	7.03558
7.09	6.58584
7.04	6.53893
4.1	3.6
8.15	7.65001
6.88	7.37882
5.74	5.24155
4.82	4.32171
4.62	5.1168
6.4	5.90325
6.9	6.40425
6.37	6.86518
2.44	2.93493
5.08	4.58544
7	7.49233
8.32	7.828
6.66	6.17001
7.12	7.60909
7.55	8.03906
7.68	7.19116
7.03	7.51829
6.96	7.44801
6.27	5.78231
6.49	6.00389
4.18	4.66574
8.3	8.78557
3.9	3.41524
7.34	6.85544
8.3	7.81552
4.74	5.22441
7.49	7.97342
5.17	5.65305
5.09	5.57106
6.25	5.77285
4.54	5.01614
4.68	5.15567
7.28	6.80466
4.89	5.36466
6.63	7.10436
7.77	8.2429
6.18	6.65244
8.52	8.04925
4.48	4.00993
7.7	7.23014
7.66	7.19019
3.64	4.10976
4.19	4.65955
5.82	5.35145
9.05	8.58147
6.74	6.27329
5.67	5.20396
6	6.46531
5.3	5.76395
6.74	7.20352
7.7	7.23739
6.1	5.63803
4.54	5.0018
5.28	5.74063
5.47	5.00991
5.82	5.36045
2.15	2.60896
8.95	8.49156
6.57	6.11232
6.54	6.99711
5.72	5.26332
10.85	10.3945
7.74	7.28506
6.52	6.06519
6.19	5.73549
7.56	8.01364
5.47	5.92314
6.25	6.70186
7.26	6.80834
7	6.54893
7.74	7.28952
5.22	4.76998
6.37	6.81995
5.17	5.61915
7.32	7.76901
5.64	6.08804
4.79	4.34333
5.3	4.85359
10.35	9.90386
4.8	5.24337
7.48	7.92232
3.94	4.38136
3.73	3.28957
5.4	5.84034
5.96	6.39998
6.47	6.03073
3.45	3.8868
7.04	7.47593
7.89	7.45557
5.15	5.58433
6.02	6.454
6.24	5.80606
5.23	5.66324
5.6	5.16771
5.63	5.19815
3.51	3.9404
6.92	6.49131
6.13	5.70192
6.55	6.97764
7.66	7.23247
3.46	3.8873
6.55	6.1228
5.9	5.47286
2.35	2.77632
6.74	6.31481
6.3	5.87498
6.52	6.94394
7.35	6.92659
3.89	4.31337
6.96	7.38326
7.89	8.31105
8.1	7.67946
6.66	6.23986
6.25	5.83006
8.03	7.611
2.26	2.67855
2.35	2.76669
6.52	6.93115
4.97	5.3782
5.4	5.80684
7.36	6.95406
6.81	7.21526
7.35	6.94487
4.77	4.36491
6.72	7.12498
7.15	7.55185
8.72	8.31846
5.19	5.58995
4.57	4.96909
4.08	3.68128
8.5	8.10142
4.7	4.30204
7.44	7.04235
4.21	4.60719
3.72	4.11703
6.26	6.65608
5.14	5.53564
4.43	4.03518
8.6	8.20535
6.64	7.03436
7.01	7.40397
5.7	6.0927
7.26	7.65217
6.42	6.02793
8.15	7.75887
6.69	7.08095
7.01	6.62006
4.37	4.75979
3.64	4.02846
7.44	7.05181
7.25	6.86187
4.3	4.6881
7.88	8.26773
7.82	7.43241
6.04	6.42696
5.85	6.23661
3.78	4.16494
4.15	4.53389
1.31	1.69373
7.03	7.41337
6.5	6.88219
5.8	5.41937
7.9	7.51981
6.64	7.01999
6.21	6.58971
7.46	7.08365
9.7	9.3237
7.1	7.47608
7.4	7.77586
8.3	7.92508
6.4	6.77446
5.8	6.17405
4.89	5.26315
6.6	6.22705
5.44	5.81277
5.55	5.1777
6.54	6.91224
8	7.62917
6.64	6.27012
6.54	6.90958
5.4	5.76941
6.62	6.98883
7.22	7.58824
4.3	4.66619
4.41	4.04381
7.59	7.224
3.37	3.00419
9.64	10.0055
7.48	7.84467
3.48	3.84318
3.37	3.00803
6.55	6.19041
3.06	2.70113
4.15	3.79271
7.1	6.74305
6.07	5.71383
6.33	5.9742
6.62	6.97544
4.15	3.79478
5.15	5.50471
7.11	6.75563
5.72	6.07432
5.72	5.36577
4.43	4.78408
4.54	4.89384
8.01	7.65627
7.16	7.51343
7.7	7.34695
4.85	4.49769
6.19	5.83783
7.01	7.36173
5.26	5.61135
5.74	6.09122
5.89	6.24108
5.37	5.72054
8.74	8.38996
7.96	8.30928
7.49	7.14084
5.55	5.20153
6.4	6.74605
4.54	4.19429
8.36	8.70408
1.8	2.14316
4.8	5.14295
7.24	6.89819
6.68	6.33837
4.85	4.50856
5.52	5.17874
8.74	8.39896
4.7	5.04089
8.55	8.20928
7.77	7.43
6.5	6.83991
4.7	5.03854
6.8	6.46286
3.6	3.26316
4.3	3.96418
9.82	9.48434
5.54	5.87395
6.57	6.23737
6.62	6.28745
7.55	7.88219
3.9	3.56811
3.38	3.71171
5.43	5.09843
7.74	8.06977
6.96	6.63054
8.1	7.77132
5.26	5.58824
7.07	6.74203
7.15	6.8221
5.04	4.71277
6.57	6.24314
6.12	5.79398
7.31	6.98454
6.68	6.35535
6.7	7.02461
5.52	5.84312
6.02	6.34251
7.57	7.8925
3.9	3.57815
7.6	7.9207
6.52	6.20067
6.57	6.2512
5.49	5.80873
5.11	5.42823
7.94	8.25809
6.16	5.84225
6.96	7.27733
9.34	9.65685
7.46	7.14322
8.4	8.08348
7.92	7.60381
4.67	4.98492
7.07	7.3819
7.31	6.99877
8.54	8.22924
7.47	7.77985
3	3.30818
5.74	6.04816
7.68	7.37218
6.92	6.61314
10.52	10.2133
6.24	5.93332
8	7.69448
5.67	5.97392
4.13	4.43372
3.73	3.42638
6.52	6.21651
4.48	4.17681
6.75	6.44692
5.96	6.26307
8.05	7.74746
7.92	8.22232
4.03	3.7284
6.26	5.95925
5.41	5.11004
3.63	3.33117
7.31	7.60768
6.14	6.43671
6.66	6.36361
9.1	8.80382
7.72	8.01597
8.1	7.80403
7.77	7.47404
6.55	6.25448
6.37	6.66414
5.49	5.78389
7.77	7.47624
7.29	7.58324
4.24	3.94702
5.55	5.25771
8.7	8.40877
7.07	6.77886
5.96	5.66937
3.43	3.71777
7.32	7.03409
5.54	5.82586
7.57	7.85522
8.15	7.86564
7.14	6.85605
8.66	8.37638
6.53	6.81288
7.19	7.47255
7.09	6.80754
9.09	8.80821
7.82	8.10038
4.28	4.55993
7.18	6.90035
6.39	6.6692
5.08	5.35867
4.6	4.32134
3.84	3.56144
7.72	7.99821
7.49	7.21261
5.74	5.463
2.64	2.36373
6.35	6.07496
6.57	6.29496
2.86	2.58684
3.48	3.75197
3.25	3.52183
3.66	3.93136
8.13	8.40052
5.96	6.23045
6.11	5.84053
7.17	6.90062
5.6	5.33288
5.99	6.25686
5.04	4.7739
6.82	6.55406
6.82	6.55453
7.51	7.24579
9.7	9.43687
5.88	5.61692
4.82	5.08255
7.34	7.07777
8.27	8.00802
5.84	6.10191
6.4	6.66187
4.85	5.1101
8.85	8.59075
7.74	7.99882
7.35	7.09193
5	5.25769
6.62	6.36352
4.68	4.42361
6.22	5.96393
4.8	4.54458
7.62	7.87481
6.1	6.35366
6.03	5.7765
6.09	6.3432
3.31	3.56269
5.85	5.59822
8.62	8.8717
4.21	4.46147
6.98	6.72998
6.62	6.37009
8.43	8.18078
5.92	6.16838
5.19	4.94164
6.94	6.69171
7.49	7.24236
7.05	7.29742
6.74	6.49343
7.29	7.04365
7.64	7.88577
5.47	5.22457
4.3	4.54474
7.04	7.28374
5.44	5.19633
3.83	4.0734
5.05	4.80662
5.03	4.78675
2.64	2.88305
5.36	5.11854
7.3	7.53939
4.04	4.27858
7.68	7.44184
4.89	4.65251
7.05	7.28717
3.74	3.9771
4.82	4.58335
3.96	4.19548
6.62	6.85392
4.49	4.25656
6.98	6.74689
4.43	4.66295
6.81	7.0418
3.84	3.61038
5.82	6.04887
9	8.77132
8.15	8.37792
7.24	7.01273
3.49	3.71661
6.35	6.12369
3.59	3.36376
6.33	6.10379
6.4	6.62606
7.77	7.54449
4.75	4.97545
8.12	7.89541
4.48	4.70375
7.7	7.4773
7.48	7.7021
5.66	5.88155
9.12	8.89887
5.24	5.01931
7.25	7.03068
4.04	4.25916
6.1	5.88093
5.36	5.14111
7.77	7.55168
8.37	8.58743
4.19	3.97511
5.57	5.35593
3.77	3.98367
6.21	6.42319
8.96	8.74698
7.28	7.49292
3.49	3.70114
6.48	6.69064
8.4	8.6102
4.51	4.71939
6.74	6.94893
5.36	5.56873
7.13	6.92208
4.52	4.72748
5.77	5.97678
4.71	4.91572
7.14	6.93487
6.33	6.12544
7.3	7.09562
7.6	7.3958
8.24	8.03586
3.31	3.51389
6.39	6.593
7.24	7.03701
8.34	8.13813
3.93	3.7282
6.11	5.90863
4	4.20098
7.25	7.4501
3.99	3.791
4	3.80155
5.46	5.65819
7.68	7.48217
7.04	7.23581
4.6	4.40583
4.8	4.99315
7.18	6.98758
4.38	4.18857
6.09	5.89948
5.92	6.11029
5.21	5.02047
4.52	4.33063
5.43	5.6184
6.88	6.69179
3.7	3.88766
6.89	7.07722
7.52	7.33345
6.46	6.27347
8.02	8.20549
7.06	6.87513
4	4.18407
4.51	4.32644
4.43	4.61355
4.92	5.10355
3.37	3.55348
7.4	7.2166
7.49	7.67283
5.1	4.9177
2.48	2.29848
6.52	6.33907
8.1	7.91928
6.46	6.27968
7.42	7.24148
6	5.82195
8	7.82224
7.13	6.9524
3.06	2.88254
5.11	5.28716
6.54	6.3644
7.82	7.99484
5.7	5.52715
6.82	6.99157
4.44	4.61037
8.08	7.90997
4.09	4.25865
4.09	4.25662
3.02	2.85437
6.25	6.41357
7.92	8.08346
5.95	5.78729
5.74	5.57731
6.17	6.33211
3.7	3.85995
8.4	8.24014
3.37	3.52986
6.05	6.20941
6.82	6.97918
4.37	4.52902
6.41	6.56858
5.1	4.94228
4.3	4.45707
9.08	9.2363
7.2	7.04438
6.77	6.61466
8.1	7.9453
7.89	7.73667
6.77	6.6169
7.96	8.11222
3.84	3.68847
5.02	5.17126
7.92	7.76884
4.6	4.44915
8.4	8.55084
5.79	5.6398
4.82	4.67071
5.74	5.59144
6.55	6.69565
6.68	6.53465
5.82	5.6754
4.46	4.60422
6.48	6.336
6.07	6.21363
4.62	4.76347
6.8	6.65687
4.52	4.66298
7.11	7.25277
7.38	7.23751
7.24	7.38014
6.81	6.94949
7.64	7.50097
3.91	3.77164
5.89	5.75265
5.54	5.67713
7	6.86322
8.7	8.83659
6.54	6.40357
9.3	9.16484
7.46	7.59512
7.46	7.32526
6.74	6.6082
4.61	4.47926
8.43	8.29974
8.7	8.56983
6.21	6.08156
7.97	7.84415
6.31	6.18459
7.49	7.36603
6.82	6.94386
7.85	7.9728
6.51	6.38754
5.02	5.14167
6.83	6.70922
7.24	7.36038
3.33	3.44918
5.15	5.26914
6.71	6.829
8.37	8.48879
5.89	5.77131
4.1	4.21697
6.74	6.6236
6.77	6.65453
5.72	5.83524
8.89	8.77494
8.7	8.58587
5.72	5.8329
[truncated: 367 more rows]

## Sheet: DMFF
label	predicted
5.52	5.4708
9	7.35104
7.33	8.12717
5.72	5.89125
8.7	6.10964
8.1	6.21256
5.72	6.17653
6.59	5.42215
6.17	7.80543
7.55	7.42042
7.7	6.87371
6.72	6.56613
8	5.29439
5.92	5.57487
8.31	5.44624
5.14	6.60334
6.33	5.34261
5	6.57732
4.62	5.90916
8.85	6.20047
3.68	5.44976
7.61	5.60283
5.89	7.65024
5.28	5.60339
3.88	6.46048
3.22	3.77758
7.66	7.46336
9.7	6.19822
5.42	4.22556
7.4	4.89757
3.38	4.33602
5.74	6.05187
5.85	5.91847
6.37	4.94985
7.48	7.0999
8.05	7.46104
6.43	6.32058
3.33	5.84816
6.1	6.09668
7.74	7.29913
5.62	6.65199
6.62	5.85051
5.56	6.57999
5.41	6.6268
6.94	6.33102
4.05	7.34587
3.82	5.61992
8.14	6.91132
9.7	6.12926
3.3	5.7176
7.4	7.5724
4.02	4.57901
13	4.34198
6.7	6.83172
7.51	7.62321
3.65	6.17303
6.92	6.47356
3.9	6.64118
8.1	5.34236
7.8	7.72854
7.7	5.8512
4.82	5.93302
6.68	5.97867
5.47	4.87596
4.52	5.83851
7.44	7.18028
4.75	5.97963
5.59	6.29553
6.54	7.06267
6.42	5.90304
6.46	5.89441
8.7	7.13774
6.33	6.05451
8.4	6.60556
4.08	4.8626
4.89	6.10009
11.15	8.80987
7.96	6.55337
7.59	3.57667
2.07	3.08779
5.12	3.27863
2.89	4.39429
5.66	5.54743
9	7.42652
11.09	8.672
4.1	4.71636
7.22	8.2215
8.72	8.66765
2.98	5.52787
3.57	6.77734
3.97	5.48023
10	8.9985
5.24	5.5426
6.51	6.8998
6.5	5.09059
7.19	7.0922
4.55	6.00477
5.15	4.92504
7.26	5.6894
6.94	6.57723
7.44	6.76951
5.64	5.39603
8.4	8.1901
8.4	7.23411
7.09	8.79932
6.58	6.8919
7.41	4.48762
7.8	7.63839
4.82	4.18846
6.85	4.21678
7.17	7.67742
7	8.13409
7.72	8.5089
2.15	4.89489
3.98	4.00024
4.85	6.23107
4.24	4.23226
5.17	6.50935
4.28	4.60125
6.39	4.7264
9.1	7.66516
5.28	7.30104
4.68	4.0539
6.26	4.37165
9.15	8.00898
7.14	5.39614
3.69	3.71869
9.64	8.14674
5.08	5.82681
8	5.25789
4.48	7.05853
9.7	7.74039
5.84	6.16103
4.9	8.28827
7.36	5.07995
4.94	8.85168
10.8	9.2001
6.11	4.02513
6.34	7.36511
4.91	4.46487
5.72	6.25395
8.96	7.6324
7.9	6.566
7.28	7.57268
8.82	7.06864
2.22	4.30387
11.92	10.4505
5.14	5.23451
3.59	3.43446
7.32	6.87254
6.52	6.58767
7	7.9223
7.82	8.32284
4.65	5.78152
3.14	3.91262
7.89	8.30872
2.43	4.12272
7.56	5.26327
5.55	6.73215
4.22	3.78209
6.27	4.66432
7.54	7.83681
4.18	6.06709
6.39	8.66647
4.54	3.32178
7.24	7.00515
2.76	4.82788
5.48	3.1223
6.78	6.52066
8.96	5.68095
6.63	8.07396
7.49	4.8794
6.29	5.77924
3.67	4.57195
6.62	4.81242
5.92	6.53787
9	7.06102
7.64	5.80167
8	5.97726
5.74	7.54701
2.48	2.57062
5.41	6.28351
4.8	6.65273
8.7	7.26289
9.21	7.60024
4.01	8.83857
8.72	9.00862
5.76	6.81517
7.39	8.88444
3.1	7.277
4.7	5.90969
7.89	6.11139
8.6	7.87872
5.89	6.98546
8.04	7.33918
8.15	7.42409
4.57	3.78199
4.46	5.52444
8.72	10.4639
5.05	4.75929
3.65	4.71554
6.21	7.41494
6.13	5.3918
7.46	7.3823
6.66	7.81512
7.8	6.46894
1.31	1.12129
3.86	3.19891
7.06	5.20442
5.74	7.1219
8.35	6.91819
4.42	7.07391
6.18	7.49652
6.48	7.40856
6.55	5.96474
6.96	8.17509
6.55	5.68473
7.77	6.13694
5.76	6.53603
3.8	3.37935
7.68	8.23145
5.35	7.92232
2.82	4.68972
3.36	3.79872
7.48	7.81441
5.75	6.8217
6.07	6.5143
8.55	8.08702
8.25	8.16076
4.8	4.19988
6.19	5.48735
4.61	4.91122
3.33	4.36607
8.22	5.59284
4.48	5.90116
2.74	4.62492
5.67	6.38002
8.12	9.17127
5.21	7.37114
5.89	6.39683
6.3	5.97491
6.96	7.0443
3	3.6278
7.12	7.34809
4.55	4.72241
4.49	6.92338
8	7.28759
7.34	6.05249
8.52	7.78678
7.85	7.69121
6.22	6.20613
7.96	6.1814
2.15	3.84986
6.64	6.45591
3.7	4.38963
6.72	7.83263
7.76	7.79182
5.6	7.30124
5.03	6.43034
6.4	7.69527
7.8	7.87186
4.11	4.436
5	5.37944
7.35	6.32324
4.03	7.65207
10.24	7.70313
6.68	7.33051
5.74	5.59939
7.96	4.93836
3.73	5.20589
5.15	6.68381
7.7	7.11088
10.82	11.1207
8.66	9.1047
3.74	3.73782
7.84	8.31997
6.82	7.6084
7.18	8.00842
3.51	4.56774
7	7.40762
5.38	6.57342
7.85	5.26886
7.7	9.19625
8.4	7.75118
4	4.14288
9.32	10.3012
6.7	8.45263
6.46	7.56331
5.7	6.38717
5.82	4.4316
5.15	7.79953
4.15	5.93394
8.6	7.65544
5.97	6.22098
5.92	5.78819
6.96	7.70955
6.55	6.66096
3.69	6.90333
3.7	5.1212
7.72	7.49283
6.54	6.37672
6.46	5.86829
4.69	6.14274
7.17	9.72065
7.25	7.10723
8.67	8.01359
7.8	5.9355
5.64	6.3135
9.2	9.67473
4.68	5.76916
4.24	3.90957
6.85	8.97853
7.89	6.90066
8.22	7.35683
6.2	7.09688
3.84	5.53027
6.09	7.5328
7.4	6.79199
6.57	7.32721
5.29	4.72686
5.06	5.54227
4.48	7.09122
7.96	8.06499
6.29	5.3852
4.89	4.17545
9.1	7.08014
3	4.83055
5.64	7.32672
3.83	3.59041
9.34	8.94083
7.14	5.43737
4.19	3.50984
9.12	9.11543
3.15	3.51185
6.34	6.85092
9.3	6.17125
3.49	5.4333
6.17	7.44367
6.6	6.26588
5.44	4.15749
5.44	5.56676
7.74	6.47885
6.15	5.0014
4.41	6.44624
6.47	7.0241
6.96	5.02883
9.29	8.04568
7.36	7.89333
4.67	5.04894
6.37	8.81679
10.85	11.4307
3.39	5.46506
5.39	3.93325
7.47	6.2458
8.14	8.63563
3.94	5.576
1.52	3.08307
8.1	8.16543
3.31	3.07771
6.4	5.72401
5.67	6.77491
7.79	7.51232
5	3.82542
4.77	7.89598
9.42	8.25406
4.68	5.24559
6.96	5.10906
7.74	8.86627
7.22	4.82811
7.77	5.52581
5.26	6.87079
8.51	7.69045
5.42	6.85499
5.6	5.80913
8.03	7.78263
8.15	6.78581
9.44	6.00002
9	6.0211
3.68	3.6558
6.3	4.97767
6.1	5.2904
2.47	3.83739
2.34	3.03373
6.55	4.84947
4.61	6.00777
7.03	6.9863
4.52	5.17656
7.51	6.49678
8.29	8.30183
3.77	5.40327
4.43	6.26733
4.52	6.63502
4.64	4.63038
9.15	4.8895
3.21	5.58445
6.33	5.66451
9.21	8.88485
4	6.33582
4.24	4.51656
7.15	7.8737
7.55	7.35547
4.37	4.31319
7.11	7.70533
2.78	5.6491
8.01	8.02768
7.77	7.29742
7.48	7.33917
5.4	8.05832
4.89	7.95979
8.22	6.63958
3.1	4.46572
7.34	5.67992
3.66	4.16968
7.72	7.69077
7.36	8.31575
7.4	8.48973
7.48	6.67867
5.83	5.239
7.24	6.76024
5.19	6.20506
3.86	6.04209
7.47	7.15354
3.17	4.97194
6.01	7.23664
4.65	5.2869
6.35	6.12514
5	7.63805
4.16	5.36731
8.7	8.22236
1.88	4.80234
6.3	7.50761
3.95	6.44089
4.68	4.33941
5.03	6.29755
9.28	7.98629
4.89	6.52226
4.7	5.69397
8.3	6.52334
9	7.4905
4.55	5.84058
2.47	2.51716
7.6	6.18253
9.08	7.93317
4.51	5.35808
2.36	3.92311
6.7	5.90508
6.37	8.34108
6.92	8.06996
4.68	4.34787
6.88	6.42802
8.34	8.39756
3.87	4.19111
6.27	5.90417
2.86	2.31766
6.62	7.77537
9.46	7.73347
6.74	7.13809
7.62	8.13836
7.42	6.64764
9.7	7.75041
6.81	8.4441
5.05	4.66395
6.62	7.32609
8.15	5.85025
4.56	4.75265
7.24	6.60562
7.28	7.30874
7.82	5.68441
8.7	7.43423
4	5.71048
4.03	3.80299
5.55	4.4323
6.36	6.65836
6.1	6.34798
9.28	8.16509
5.59	8.27002
7.87	6.87166
9	7.37001
7.46	5.57058
6.31	6.47999
3.88	8.03894
2.08	4.88304
7.38	6.32224
5.44	6.08434
5.95	6.14502
3.74	3.65387
4.92	5.36916
4.7	6.55982
2.55	4.63367
9.77	8.36538
6.19	6.27206
4.48	5.69853
6.24	8.02917
7.29	8.92207
8.68	9.00302
4.17	3.22335
6.89	6.61968
8.3	7.44263
5.7	5.11311
8.41	7.88293
4.54	8.2209
6.71	7.63555
5.28	5.24931
8.13	6.92883
4.49	6.4835
7.36	6.26321
7.09	8.92494
6.1	7.07051
7.57	7.63776
9.52	8.06697
8.05	7.31217
7.64	5.08775
7.23	8.63556
5.65	5.27647
10.51	10.8435
7.62	8.56437
3.45	5.28309
4.92	5.59988
5.11	6.5146
6.89	6.96503
6.41	6.76627
9.62	8.26511
6.4	7.50935
7.35	6.8015
5.21	5.57589
9.3	7.97147
6.21	5.44153
3.7	3.43591
6.82	8.14136
4.15	4.24539
8.15	7.83709
4.98	5.98241
8.82	5.92459
4.54	3.7382
5.59	4.71885
6.64	5.31309
8.66	7.0156
6.3	6.101
2.17	2.96502
6.34	4.35322
4.68	4.46913
6.28	7.59915
4.18	6.84808
5.22	6.23701
4.52	5.782
8.15	9.52979
4.58	9.10127
5.32	5.55181
6.98	6.69261
4.66	5.71775
5.31	5.27587
6.62	6.03857
4.71	4.00855
5.49	5.25844
4.75	6.28179
6.67	5.89519
9.22	7.62608
3.43	4.30518
8.92	9.03561
5.64	4.63991
4.54	5.58697
4.18	4.88482
4.68	4.35632
8	8.81793
9.05	6.43887
3.3	6.09464
5.85	6.82353
6.37	5.20688
9.52	8.56226
7.62	8.88179
5.64	6.34222
7.92	7.89291
7.06	5.65458
6.74	6.429
8.05	8.83677
5.05	5.517
4.09	4.89423
5.74	4.73741
9.96	9.04499
8.13	8.88881
6.96	7.95375
5.67	6.37677
6.46	6.41321
6.81	6.97956
7.46	7.93807
8.03	7.48288
2.3	4.64006
8.32	6.51841
7.96	7.46808
2.08	2.83406
5.85	7.4764
5.35	6.59364
7.77	8.21456
7.03	7.91638
2.92	4.52323
6.57	7.02924
4.18	4.25659
6.4	5.0227
9.1	6.43496
5.23	5.01638
9.1	9.21687
6.24	7.59877
8.02	5.26994
6.5	6.33806
4.36	4.1667
6.39	7.3609
9.8	5.91166
4.89	5.06355
7.18	8.09674
6.09	6.94617
6.01	7.03441
4.28	6.43323
3.77	5.64185
9.05	7.12713
6.3	7.661
3.33	3.39076
4.85	7.82595
7.74	6.34965
2.92	5.78953
2.92	4.58198
4.1	4.70752
7.7	7.01934
9.15	9.12059
4	7.31038
8.22	7.51825
3.3	4.40494
8.7	7.16618
8.7	7.32436
4.85	5.04875
8.01	6.15226
5.1	7.55394
5.44	4.86587
10.1	8.91813
2.69	5.68876
3.88	4.18775
9.32	6.81204
4.48	6.34859
6.85	5.63221
8.89	5.45391
4.43	6.16219
7.17	6.85728
4.75	4.2885
4.85	7.15056
10	7.61422
6.4	6.20103
7.6	6.81705
3.67	5.42063
5.85	6.82927
5.66	5.94476
4.89	3.9951
6	5.95162
8.1	6.45208
5.67	7.21143
6.82	7.09578
4.76	4.3367
4.4	4.09273
7.3	5.82872
6	4.76609
7.05	6.17837
6.23	5.94748
8.52	7.79595
7.15	7.14369
3.55	5.91022
5.7	9.18667
5	6.57459
4.19	5.71896
8.25	7.47761
4.73	4.44918
2.5	4.59355
5.72	5.40497
3.35	5.03816
2	5.02093
4.82	4.36373
5.77	7.17775
4.85	5.05783
3.18	5.30503
4.73	5.87122
7.1	7.37444
5.22	8.01813
7.7	6.28466
9.3	6.43255
5.46	5.67587
6.8	7.92654
9.7	4.89844
5.9	5.01209
7.1	7.99763
6.04	4.87891
5.32	6.00143
3.76	4.43724
2.85	3.78295
6.48	6.15763
8.59	8.6416
5.82	7.23411
6.54	6.8673
8.7	8.34395
7.74	5.93224
9.3	7.67058
6.83	5.25414
7.77	8.94804
4.66	5.64526
3.16	4.14182
5.04	4.77246
4	5.68695
6.05	8.56251
2.66	5.02463
8.37	8.64655
4.29	4.29799
2.7	4.99879
7.57	5.83538
6.22	6.24101
6.4	6.62024
6.6	5.94104
6.63	6.7551
7.6	6.50083
8.1	6.83582
7.96	8.24387
3.24	6.32008
8.3	6.02067
8.47	6.66536
7.48	7.42544
7.74	6.32697
4.59	5.23306
6.17	6.86907
4	4.85029
4.09	4.2593
5.03	5.45646
4.26	4.0299
7.24	7.49117
7.04	7.92877
6.6	5.17758
6.68	8.67414
3.3	3.89007
8.01	8.39623
8.7	8.12236
5.99	7.46451
2.93	3.68807
8.91	8.28628
3.77	4.1742
6.77	7.99119
4.62	3.88842
9.68	11.0562
7.48	7.30829
8.22	8.24788
6.61	8.30453
8.33	5.64099
3.4	5.77891
5.6	3.64959
7.96	8.04103
5.04	3.87992
5.89	7.49846
4.07	4.84217
6.6	7.23603
8.52	8.13157
4.8	4.87247
6.85	6.06524
6.11	6.27391
7.92	8.57825
7.68	7.06143
4.38	3.84559
5.82	4.68119
4.78	5.85842
5.92	5.46999
3.52	5.41628
2.27	4.00863
6.53	7.60377
10.1	9.18876
4.41	4.09132
3.96	5.80556
7.15	9.89051
7.27	6.2418
4.33	4.87667
6.81	5.82917
6.21	5.30235
5.77	7.10448
8.3	6.9257
4.1	5.24236
8.1	7.80268
6.36	6.16644
7	6.24122
9.82	7.94974
4.2	4.45839
5.74	6.13147
7.77	7.07715
8.1	8.67192
1.49	1.41937
8.4	6.79177
8.96	7.85406
6.46	6.65365
2.62	3.41477
4.74	4.3546
2.15	5.44471
7.46	8.46126
10.72	9.94344
6.82	5.56012
5.62	5.58878
7.19	7.97331
6.21	7.88663
6.55	5.06241
6.52	4.78535
4.87	7.12125
3.24	3.5473
6	7.06123
7.4	6.24734
6.44	5.88887
6.89	6.86271
6.22	6.50578
8.68	7.50341
5.51	8.44854
3.63	4.11028
5.14	6.73245
3.61	4.58559
5.4	6.31868
6.23	5.21325
5.54	4.2842
6.94	6.60764
6.66	8.1286
2.15	3.97364
3.66	4.59303
6.44	6.50158
5.3	8.43689
6.89	5.77761
5.3	6.98664
7.82	7.99239
4.95	4.19407
10.01	9.30355
3.6	5.90395
5.9	6.67619
8.28	8.79463
7.96	5.63973
8.36	6.62299
6.61	6.46558
3.3	5.30637
2.6	2.30732
7.74	6.51594
5.52	5.22817
6.33	6.42739
8.7	5.8552
3.03	4.3801
4.87	4.74417
5.92	4.77629
2	2.20759
6.24	6.68731
3.16	3.64249
4.51	4.95393
4.52	4.33256
6.52	5.41558
5.6	6.37064
7.2	7.4932
7.04	7.72721
5.7	6.54979
6.69	7.36443
5.07	4.40458
7.85	7.57175
10	8.63841
7.77	5.46818
8.55	4.87914
5.19	5.42396
3.45	5.17441
3.9	5.03986
4.41	4.46075
5.65	5.47936
7.46	9.14067
6.14	6.30358
8.62	8.5226
3.37	7.27914
4.77	6.66128
8.7	8.95756
8.4	7.05478
5.15	5.20441
6.53	8.25613
3.93	4.31238
9.3	8.91265
9.27	7.57637
7.76	4.862
3.64	6.4086
2.59	4.41964
5.15	8.30442
7.3	8.13016
6.07	5.06574
5.29	8.42407
2.55	2.71199
5.37	6.06573
9.7	8.20608
4.03	4.96308
6.26	6.10653
7.38	6.02612
6.36	7.53453
6.4	6.11402
4.57	4.71245
7.6	8.23799
6.82	6.51789
8.3	9.66047
7.55	8.86045
1.64	5.43232
5.85	8.28014
4.66	6.66211
6.31	5.09957
7.18	7.56822
6.11	5.56217
7.08	6.50566
6.77	5.49288
4.95	3.9621
7.6	9.43618
6.96	5.51799
2.44	4.80402
4.24	5.74356
7.59	7.59647
5.09	4.42341
5.06	7.3018
2.64	4.33659
9.4	6.36617
6.36	7.55057
10.52	10.8367
9.05	8.60962
6	7.09111
7.31	3.75607
6.11	6.53979
6.06	5.86796
3.97	3.38278
3.82	3.85625
4.4	4.78313
3.67	5.28235
8.77	8.67076
5.46	5.89617
7.7	4.56954
9.1	9.15844
6.15	8.88827
5.96	5.3533
7.7	4.41858
1.01	4.74401
6.42	4.16718
4.28	5.70215
7.12	6.39327
4.76	7.28579
3.46	3.52168
6.12	6.67155
9	8.6347
6.96	7.65427
7.48	7.73975
8	6.80175
9.22	6.26181
4.92	3.80517
3.87	6.72822
7	6.57975
5.74	8.7485
8.34	5.48628
5.74	4.71526
6.98	6.46342
6.35	8.30285
9.82	9.5546
5.1	6.45147
10	6.49084
6.17	5.43611
9	7.90688
6.52	6.0968
3.84	3.84312
7	7.68889
6.51	7.77619
8.5	6.35886
4.21	6.35049
6	5.70945
3.3	3.264
6.5	8.11841
6.73	5.55986
6.92	6.32644
7.74	9.00002
8.34	8.68031
3.6	4.25863
9.74	6.97864
5.1	4.08104
8.35	9.08165
6.89	7.87258
4.46	5.3219
5.7	7.42403
8.43	6.91793
8.48	9.1834
8	6.37627
6.42	9.86238
9.74	11.5853
4.82	6.63415
8.51	9.61903
3.25	4.9717
9.13	5.87844
6.3	5.61561
8.37	9.48724
4.63	7.27134
8.7	9.68084
9.01	7.65925
6.7	5.82956
3.37	3.6811
6.11	8.25611
9.57	7.37819
5.76	6.70342
6.63	6.76466
4.43	6.25477
9.57	9.43864
8	6.69039
6	5.78859
8.62	8.91302
6.13	5.59262
6.2	5.90308
5.06	5.4663
7.26	6.60977
7.74	6.93002
7.19	7.10575
7.68	4.14543
5	5.91794
7.52	7.20624
2.26	3.288
4.47	5.04634
9.15	5.88906
6.4	6.74707
4.44	4.7624
4.8	5.18289
6.89	6.79258
4.24	4.45609
9.4	6.27462
6.96	5.28196
7.82	8.19948
4.77	4.76868
7.11	6.43674
4.08	4.47025
9.05	7.50586
3.9	4.89968
3.54	4.8086
6.16	8.96441
2.89	4.75924
8.1	6.92261
4.3	6.61041
5.85	5.56447
7.3	4.6757
5.62	4.74959
6.92	6.90012
4.66	4.75055
8.4	6.98536
6.92	7.82286
6.02	6.61367
8.82	7.90068
5.38	5.53702
7.82	8.89343
8.35	8.14502
7.26	8.67891
7.11	7.49531
5.96	8.24024
6.02	6.80113
2.92	6.52126
8.3	7.59424
6.49	6.14206
4.74	4.41386
5.74	4.74902
7.07	7.00548
5.1	8.30518
4.96	6.69272
8.3	9.30783
7.24	8.32656
5.92	5.80812
3.92	6.15617
7.39	8.60039
5.85	5.69721
4.92	4.41261
8.83	7.63794
7.82	7.21372
7.7	7.84589
6.09	5.96337
8.8	8.77912
2.7	4.93066
7.39	8.87123
8.02	7.60226
9.34	7.27608
5.19	5.69812
7.05	5.58736
5.53	6.27268
8.85	8.46547
8	5.28097
6.09	6.29004
8.52	8.71173
3.25	4.48758
5.39	3.95346
6	4.20772
6.11	6.74169
8.89	8.66623
6.57	6.79014
4.3	5.08249
3.72	4.63357
8.3	8.61451
6.35	5.15463
4.09	5.56963
3.31	5.17672
3	5.25967
4.59	4.09867
4.3	5.23092
6.84	5.51917
6.47	7.2773
8.36	6.86939
6.19	7.79489
5.3	8.42458
5.64	7.17832
3.63	3.84497
9.3	7.97797
5.68	5.80899
6.97	6.93026
6.57	6.2044
6.48	6.24791
7	6.9482
7.38	7.1594
5.7	3.85241
3.63	4.8643
9.7	10.3744
6.29	7.02711
6.7	5.95499
6.87	7.00656
9.04	8.07617
5.05	4.30769
7.13	6.72633
3.33	3.96786
7.25	5.75691
7.34	8.21203
3.11	3.08544
9.34	5.37689
6.54	8.44178
7.06	6.37741
4.1	8.29553
2.97	6.0989
7.47	6.81573
4.08	4.58905
7.96	5.86017
8.92	7.02705
7.3	7.0252
3.81	4.66825
1.8	3.63571
7.45	4.92328
7.4	7.99431
4.85	4.06474
5.16	6.63067
3.62	2.56675
8.11	6.28908
6.52	6.6758
5.92	7.05067
5.52	4.04924
9.57	10.8202
6.24	7.27148
5.48	3.40315
7.82	7.13121
8.7	6.21901
9.1	7.63982
3.66	4.09132
7.59	7.53695
6.29	5.61203
7.8	4.452
4.44	5.28558
5.22	4.98739
7.3	4.85777
2.2	6.01793
7.23	7.58965
7.4	6.08001
5.47	6.12864
3.37	4.45948
9.1	9.32268
3.46	4.08993
7.77	7.45336
4.62	6.19664
7.46	7.75099
5.32	4.93199
8.24	8.62267
7.66	7.17023
4.05	2.55698
6.57	5.66768
6.21	5.27494
8.4	7.63312
7.44	7.70348
3.06	3.62382
9.49	8.37606
5.59	6.6347
5.26	7.58758
6.74	4.12928
4.3	3.92873
5.1	4.10317
3	4.61476
5.15	6.07786
4.82	5.53918
7.07	7.82229
8.33	8.01232
5.05	7.30046
3.73	2.64091
5.03	5.31831
4.76	4.32188
7.62	8.48144
6.54	5.62763
6.7	6.25036
7.19	4.66819
8	8.30652
5.49	8.87642
6.24	6.74723
3.82	4.83481
7.77	7.90516
6.88	6.26879
7.32	8.3751
7.32	6.25939
7.84	7.03587
8.07	5.46154
3.45	4.53423
8.43	8.28646
4.74	7.30563
6.13	6.8104
6.92	5.24819
5.38	8.18246
8.27	7.56579
3.06	3.26212
5.67	4.29299
4.38	4.57067
7.05	7.34368
5.57	5.97702
5.96	5.90696
7.54	8.154
9.03	8.77926
6.17	7.14681
5	7.29503
2.44	3.97327
3.77	6.88279
6.68	8.51001
4.2	4.92686
8.35	8.0717
4.15	6.1426
9.22	8.11673
5.6	5.56536
8.11	7.67012
4.31	3.96497
7.43	7.53428
8.1	6.1066
4.19	3.22952
10	9.61434
6.6	7.28339
5.82	5.85596
7.19	5.95849
4.57	6.05
2.85	2.2687
7.68	5.88938
6.72	5.08036
7.8	5.49956
6.62	5.43538
6.17	4.94961
4.6	4.28547
5.92	7.59157
5.3	8.44222
7.35	6.62692
7.4	8.14389
3.99	5.30512
6.41	6.18175
6.3	5.35726
4.96	6.44339
8.88	7.19672
6.12	6.83926
6.93	4.11208
2.84	3.18239
6.2	7.52617
6.8	5.3831
3.35	3.78249
8	7.49535
5.09	6.53958
3.57	4.85341
4.15	4.80564
7.12	6.47448
6.3	7.25132
3.73	2.63423
5.52	5.91829
5.96	5.0252
7.82	8.03321
3.2	3.45786
8.62	8.23066
4.64	4.72267
8.7	7.15059
6.02	5.39239
5.43	5.33718
4.47	5.01464
4.95	4.10517
7.52	5.50227
8.15	6.01565
6.6	5.34947
6.66	6.1722
5.27	5.98224
5.13	4.31382
7.55	3.18014
8.8	7.70673
7.24	7.92034
5.59	7.24437
8.54	8.90957
5.82	4.67029
9.28	9.24194
7.83	5.53104
7.3	6.16292
3.12	3.22415
6	5.54305
7.96	8.62654
6.1	6.27515
5.66	5.67955
2.63	4.57571
4.71	3.76304
6.1	6.88814
4.96	5.7468
3.7	4.29852
2.52	2.09648
7.27	7.88024
4.08	4.34628
6.36	6.36155
6.4	7.81121
7.94	7.75904
5.55	6.85194
8.15	5.09135
6.33	6.98987
3.78	6.82473
8	5.29391
6.77	4.51022
8.13	8.02954
8.48	4.08679
3.16	3.64048
5.22	6.4546
5.2	5.70045
6.92	6.20883
7.37	5.24188
4.7	6.35632
8.27	6.83294
5.32	6.7654
7.92	7.06763
5.3	5.27903
5.11	6.97347
4.54	5.84971
6.3	5.96718
8.95	8.43275
5.11	8.18785
6.56	6.15868
7.17	5.73735
7.37	6.15144
7.66	8.31384
7.66	7.32011
8.24	5.6317
7.41	6.422
4.7	4.9939
7.72	6.17994
9.11	8.74933
11.35	10.5217
5.14	8.48093
5.7	5.4283
6.7	5.52946
2.4	3.91958
6.61	7.50035
4.66	4.63062
8.26	8.26766
6.8	5.49161
6.72	5.73701
3.72	5.31139
6.05	3.82966
1.78	4.62707
4.3	5.23382
4.14	4.44075
2.85	2.29549
5.6	6.20414
6.85	6.75817
3.42	4.34915
6.8	6.3031
2.7	4.73307
5.04	5.59846
6.26	3.61548
5.47	6.12855
7.09	8.15237
6.19	4.86671
9.34	10.031
8.49	10.2315
2.28	3.0481
4.96	7.05704
5.64	4.86013
4.2	5.77796
3	3.97373
3.3	4.92079
7.15	4.87901
4.62	5.0273
6.7	4.4556
8.52	8.37376
9.18	5.68387
5	3.02646
8.72	9.05539
3.57	6.6454
10.7	8.64697
5.72	6.5446
3.56	6.72189
7.74	8.63054
8.77	8.45308
8.05	8.01534
5.89	5.94766
6.53	5.11783
3.9	6.45221
7.62	6.22177
7.29	6.90515
8.54	7.91769
3.1	5.4039
6.77	4.09673
6.3	4.96816
4	3.84308
2.7	4.74141
8.02	9.26607
4.7	6.3453
4.3	5.99448
7.64	8.50995
10.62	7.82725
6.1	6.74358
1.82	3.88364
1.54	4.23715
9	7.74031
6.7	7.74401
9.64	9.67906
5.37	4.85444
7.14	6.28389
7.3	7.43637
3.93	4.43373
5.92	6.21945
8.3	8.07005
6.85	6.99884
4.51	7.09761
3.06	4.17354
7.28	5.49358
6.15	6.09889
7	7.38981
4.07	6.70052
3.2	5.05444
6	7.68013
7.06	10.7701
7.96	7.30191
3.64	6.56679
7.1	6.79583
5.07	4.90895
3.6	3.08088
7.59	8.48573
7.49	7.35459
7.3	5.92222
2.84	4.78611
6.37	5.55463
9.15	9.65949
7.92	8.04497
6.52	5.45336
8.57	7.62816
3.03	4.39979
4.52	5.64402
6.7	3.83451
6.82	7.0592
4.92	5.6022
5.74	6.21993
2.64	3.83338
5.21	5.50736
5.08	6.29112
7.85	6.62083
9.07	10.2145
7.15	6.60022
5.88	4.79239
2.23	4.90548
5.96	6.47684
6.66	7.94025
3	5.37298
1.26	4.25891
2.22	5.3097
2.68	3.23805
6.48	5.71609
8.55	6.60002
8.77	7.84614
5.57	5.95557
6.66	5.93666
6.84	5.74743
8.4	7.94818
8.36	6.6966
2.3	5.49997
5.6	6.61796
1.88	2.5399
6.54	6.34364
8.6	5.87857
4.31	4.6796
3.79	6.59795
6	4.06653
7.6	8.51923
10.32	8.48497
8.49	8.95708
4.36	4.25395
5.79	6.59889
7.25	5.43259
10	9.72797
7.43	6.26121
7.48	8.0565
6.06	4.72959
5.85	6.73984
1.4	4.02954
7.7	5.77637
6.25	7.32147
6.97	6.46889
7.11	5.223
9.04	8.35902
5.3	7.35706
4.74	6.5269
9.71	9.26319
9.03	8.55025
5.8	6.26266
7.92	8.35239
5.96	6.96942
6.38	7.01691
7.22	7.80387
7	6.03456
4.79	4.37705
8.26	5.97932
6.7	4.63889
7.31	7.17997
8	4.48726
7.41	6.65524
5	7.69781
2.92	4.50846
7.7	6.50119
6.74	4.69844
6	7.67002
7.25	7.52896
6.82	6.44169
7.96	7.11451
7.77	6.53862
4.28	8.08533
3	4.1568
8.13	9.30305
7.16	5.50598
8.08	7.68959
6.55	6.02715
5.85	6.727
3.96	8.06723
8.52	8.17047
1.6	4.10294
3.34	4.178
5.44	5.77849
7.47	8.10686
3.21	3.42747
7.59	6.46519
4.97	5.82851
6.54	6.63403
8.12	6.53079
4.15	5.38255
7.96	6.57673
7.29	7.79487
2.35	4.23598
8.08	5.51617
4.68	6.40906
5.45	5.44931
9	8.39657
4	1.29476
5.33	5.02824
7.4	7.36689
8.1	7.872
7.04	6.92967
8.89	7.77336
7.21	8.05
3.52	6.9791
2.96	4.78739
6.15	6.94103
2.71	6.43781
9.09	10.4119
6.77	6.5791
2.59	6.65833
6.11	7.54589
5.19	5.29154
7.11	6.88275
6.03	5.81202
10.59	10.8449
7.46	6.01376
7.37	6.34594
6.74	4.30743
5.54	4.66494
6.11	7.88075
3.3	5.05902
6.4	4.34748
5.74	6.22681
7.23	6.11357
4	6.17997
5.77	5.71211
10.39	9.65574
3.61	4.66932
4.96	5.84118
10	7.08277
8.13	9.03067
6.24	6.2837
3.37	4.51697
9	6.1945
9.08	4.68941
9	10.8332
8.37	8.08204
8.05	7.78416
7.6	7.04799
7.49	8.75784
6.1	5.68336
5.22	7.1057
4.13	3.39841
5.77	6.54606
8.92	6.56825
8	7.47847
9.09	7.31781
9.32	5.66551
7.52	4.5147
6.64	7.38278
8.05	7.83727
6.22	6.20311
3.7	3.98681
4.68	4.51379
5.4	5.799
7.89	7.56764
8.22	7.14754
6.82	8.47545
7.4	7.57061
7.32	3.86364
6.46	5.70189
6.74	7.47051
6.36	6.8678
4.84	5.05069
7.78	6.02736
8.3	5.48829
7.24	8.59368
3.65	3.92068
3.3	6.18689
5.93	6.81446
6.81	5.05991
7.07	7.47861
5.3	7.34505
4.4	5.03721
7.13	6.72661
6.77	7.74256
7.44	8.59079
6.57	5.73519
5.85	4.99908
7.2	6.68827
7.66	6.07606
8.4	10.6699
9.04	6.76996
7.03	7.40594
7.46	6.44549
8.4	7.69949
2.74	4.87198
6.62	6.10544
4.51	3.87247
5.71	6.90868
7.21	7.21679
7.96	6.63764
3.71	6.95282
5.85	6.46919
5.08	5.39486
8.41	8.90166
6.4	6.43493
7.35	6.16885
7.24	5.76424
4.89	3.73465
6.21	6.559
5.52	4.07874
3.84	2.47737
6.14	5.7013
8.15	7.64437
7.49	7.3863
6.22	8.2122
5.52	5.65196
7.12	8.54276
4.8	5.06507
7.55	7.49487
8.52	8.33061
6.74	6.72328
5.85	7.02884
6.75	5.26636
6.68	6.5278
5.64	4.83898
4.35	5.45576
6.46	5.6222
4.99	6.34298
6.44	8.40293
6.85	4.41693
7.92	8.11196
6.52	5.83189
6.7	7.2799
7.7	5.63936
7.94	9.41185
8.52	8.23984
6.32	2.19695
8.31	8.44681
3.29	5.57
3.04	4.73823
10.49	9.01226
1.24	4.75037
3.23	4.74533
8.82	8.29566
7.88	8.11894
7.64	8.02574
9.43	7.73485
7.82	6.29897
7.3	6.54451
6.3	5.62989
7.92	7.45162
3.22	3.71969
8.03	10.1239
11.82	11.1627
4.52	8.11153
5.72	4.47171
4.46	5.20895
2.7	2.63757
6.96	8.21402
6.04	6.18863
6.88	8.20937
8.68	9.67858
5.77	6.85008
6.77	6.02091
2.7	3.94456
5.32	6.43928
5.15	5.40825
3.9	5.3829
4.39	6.4133
6.06	5.73187
6.43	7.48609
3.67	3.70607
6.69	6.55511
2.6	4.44096
7.62	5.40395
8.4	7.32789
5.21	7.0108
2.82	6.79779
3.8	5.23289
5.63	3.85198
2.59	6.71598
8.1	6.35736
4.68	4.0431
7.31	6.6852
4.1	5.67247
9.3	7.61565
3.6	6.92655
6.22	5.74679
7.8	5.54443
7.01	7.73361
8.52	7.18031
5.85	5.64598
7.32	7.68512
7.06	8.28699
4.68	4.35345
4.74	4.34964
5.27	3.54877
3.61	4.5452
5	4.0055
7.61	6.01083
4.82	5.89542
5.09	8.51866
5.18	5.88011
6.48	6.00709
4.54	6.99788
4.85	6.41753
10	6.69827
8	7.56787
7.35	8.41085
8	6.05291
4.21	4.84171
6.11	5.69004
7.6	5.89604
8.15	8.73727
5.68	3.93654
6.48	5.7666
8.01	5.81118
7.05	6.44513
4.8	5.55342
6.4	5.57377
2.22	4.50532
6.22	6.92499
7.72	7.66822
5.8	7.67526
5.75	5.7569
5.8	6.28876
4.59	6.47571
7.18	6.72071
8.72	7.98241
11.74	10.5311
7.27	6.73031
3.38	7.40945
7.74	8.75789
10.35	11.0262
8.32	8.10521
6.25	6.2226
6.2	5.90785
6.09	6.24594
4.4	5.63474
7.68	7.69296
7.17	5.54291
6.1	6.72533
5.09	5.24203
5.6	5.5491
8.62	8.71815
10.15	7.38929
8.62	6.82122
5.18	6.27684
7.3	6.95903
2.3	4.43126
8.12	5.98594
6.9	7.79057
4.03	6.33021
3.3	7.41536
4.3	4.01381
10.15	7.85618
4.69	6.0142
3.02	4.58909
8.68	6.01793
3.89	4.94347
4.37	6.00052
3.7	5.67527
6.95	5.61797
4.51	3.70194
7.46	5.82406
6.54	6.10538
3.72	6.37627
10.15	8.87222
5.2	8.34879
6.46	4.88294
6.72	6.70179
7.85	4.77706
5.02	4.56049
7.74	8.60734
2.62	3.54954
5.66	6.53353
2.82	5.28826
7.32	7.63487
1.26	3.82516
6.74	5.40693
4.15	4.33403
7.89	7.92643
7.04	6.30603
6.52	5.77391
3.96	4.60698
7.35	7.39488
6.6	4.91745
5.4	6.3741
4.49	3.85332
5.27	10.7589
9.3	8.6688
6.43	6.18421
6.8	8.4509
7.14	7.4864
8.7	8.50294
3.37	3.56886
3.7	3.80981
6	5.68511
8.6	7.25697
7.13	6.79399
9.72	7.0203
7.31	8.46378
1.96	2.19645
4.04	5.20907
7.09	5.8935
7.16	4.28176
6.77	6.1627
8.46	5.55876
4.41	4.13497
6.47	5.59605
3.92	4.60906
4.17	4.31232
8.89	7.0062
6.25	7.85461
4.7	4.83882
8.22	5.99462
6.57	4.86166
4.74	6.09036
4.43	5.16606
6.77	7.18692
7.6	5.95835
7.82	6.76759
3	7.78027
4.08	4.26696
7.46	4.54003
5.04	4.79785
5.74	7.35027
2.93	2.14665
3.42	7.66654
6.56	4.87509
7.74	6.86926
7.13	6.76607
5.46	7.33925
5.02	6.76852
7.49	7.11407
7.12	6.12438
8.7	7.02388
5	6.92608
6.68	4.92373
8.1	7.1575
7.92	5.17585
4.7	6.9288
10.1	8.67153
1.11	5.10506
10.68	9.37293
3.04	5.63373
4.7	4.3319
9.28	7.034
2.92	3.61265
4	5.09522
7.72	6.90414
6.37	6.44168
6.49	5.70235
5.49	7.79787
2.35	3.46611
6.39	5.02559
7.24	8.39431
3.41	3.66897
5.72	5.40043
7.96	7.45004
6.7	5.84227
3.46	4.0247
7.92	7.90929
5.11	5.65578
8.7	7.75946
6.85	5.58663
2.66	4.77317
4.52	3.64016
5.21	6.12981
6.35	6.86682
3.31	7.42899
7.24	5.55943
2.86	3.23279
5.52	6.44759
3.7	9.00136
6.61	7.86692
4	6.95623
7.62	6.71986
6.64	5.4118
7.7	7.43868
2.96	4.79795
7.74	7.53886
9.55	8.07904
8.64	9.4312
6.55	7.28664
7.21	6.50101
7.68	7.37492
8.84	9.02415
6.25	4.62913
7.6	8.63358
6.62	4.74652
5.3	6.26038
8.05	7.27894
3.39	5.50207
6.44	4.74813
8.85	7.20804
4.82	7.4796
7.96	6.95927
7.07	5.98071
6.74	3.96388
7.77	5.6927
8.29	8.07214
6.12	5.02857
7.92	7.66695
7.82	7.64174
3.4	6.5481
6.82	6.35238
4.89	5.90232
7.04	8.2081
6.11	7.64828
5.54	4.33887
5.55	6.51751
7.4	7.47332
3.36	5.795
7.21	6.62008
8.12	5.13668
6	8.92819
6.12	8.72839
6.64	6.82041
3.26	4.6819
4.82	3.18163
4.26	6.50505
3.84	3.77871
2.62	3.39989
3.9	5.1794
8.74	7.60931
5.85	6.97138
5.82	4.37195
7.68	9.84233
7	3.60789
8.06	5.61292
7.52	7.54323
5.84	7.9418
4.4	6.19595
5.13	5.67841
4.22	3.07811
3.49	3.69381
4.93	5.11388
6.82	6.24964
6.15	5.40168
2.88	3.56795
5.43	6.04773
5.17	3.66513
6.64	7.66439
6.15	5.80155
2.89	6.0169
2.78	3.62807
6.06	7.85199
9.38	7.61755
6.52	6.33962
6.22	5.28213
4.72	4.5438
7.42	6.1194
10	7.35044
8	6.93111
5.89	7.48655
7.97	7.11429
5.82	5.93155
4.17	5.22583
2.39	5.99697
[truncated: 22 more rows]

## Sheet: PSICHIC
label	predicted
5.52	4.90706
9	6.14278
7.33	7.07468
5.72	5.06581
8.7	5.09406
8.1	7.79079
5.72	6.98933
6.59	5.3388
6.17	6.14983
7.55	7.29394
4.35	4.43114
7.7	6.28095
3.42	4.55375
6.72	5.42011
8	4.38187
5.92	5.87506
8.31	5.32312
5.14	5.46035
6.33	6.47243
5	5.90653
4.62	4.80892
8.85	6.62905
3.68	4.57294
7.61	5.00016
5.89	5.39925
5.28	5.02936
3.88	3.92734
3.22	4.83432
7.66	7.14036
11.06	3.79015
9.7	7.52761
5.42	5.51168
7.4	4.30139
3.38	4.95416
5.74	5.39169
5.85	5.18001
6.37	5.6009
4.15	5.97095
7.48	6.88944
8.05	6.84593
6.43	4.87292
3.33	5.2971
6.1	5.02608
7.74	7.16148
5.62	6.24714
6.62	4.8799
5.56	6.15193
5.41	6.25686
6.94	5.76565
4.05	5.16487
3.82	4.80355
3.34	5.64489
7.19	3.78218
8.14	6.5061
9.7	4.70645
3.3	4.306
7.4	6.16296
4.02	4.81245
13	4.90742
6.7	5.72687
7.51	5.79733
7.24	5.50498
3.65	6.77092
6.92	5.68827
3.9	6.54031
8.1	5.96609
7.8	7.23831
9.92	4.53393
7.7	6.34554
4.82	5.07431
6.68	5.41751
5.47	4.18476
4.52	4.80863
7.44	4.9162
4.75	5.24548
5.59	5.10285
3.19	3.92155
4.92	5.80182
6.54	5.77192
5.12	5.7346
6.42	4.98042
6.46	3.38134
8.7	7.35517
6.33	5.3142
8.4	6.07111
4.08	6.86438
4.89	5.86483
11.15	8.41479
7.96	5.87255
7.59	6.29037
2.07	4.24457
5.12	8.03081
2.89	3.87373
5.66	5.20508
9	6.32802
11.09	6.46131
4.1	4.64771
7.22	7.7232
8.72	8.0175
2.98	4.9978
3.57	5.73451
3.97	5.36695
10	6.74881
5.24	5.70677
6.51	5.84154
6.5	6.1782
7.19	5.23572
4.55	6.9432
5.15	3.60663
7.26	7.03877
6.94	5.7609
7.44	6.14766
5.64	4.1759
8.4	6.34938
8.4	5.80676
7.09	7.86336
6.58	6.74868
7.41	6.07644
7.8	6.56893
4.82	5.73654
6.85	6.15727
7.17	6.43571
7	7.39661
7.72	6.5191
2.15	3.0103
3.98	4.90224
4.85	4.70918
4.24	5.20984
5.17	5.18892
4.28	3.40093
6.39	6.54026
9.1	6.672
5.28	5.45457
4.68	4.13482
6.26	3.48075
9.15	7.06288
7.14	4.07922
3.69	5.4323
9.64	6.9315
5.08	5.63278
8	6.49183
4.48	6.06844
3.92	5.90629
9.7	6.6632
5.84	5.62914
4.9	7.1127
7.36	5.65977
4.94	6.26278
10.8	5.96986
6.11	3.40697
6.34	5.89826
4.91	4.84151
5.72	4.94677
8.96	7.87006
7.9	6.4766
7.28	7.58912
8.82	8.04036
3.3	5.44659
2.22	4.76555
5.36	5.0817
11.92	8.46072
5.14	6.94847
3.59	4.07688
7.32	6.96956
6.52	5.72825
6.39	4.67267
7	7.24498
7.82	7.43176
4.65	6.11609
3.14	3.32924
7.89	7.73532
2.43	4.38703
7.56	6.4204
5.55	6.03703
4.22	3.75198
6.27	4.15406
7.54	5.86614
4.18	5.28085
6.39	7.06365
4.54	5.52164
7.24	6.08995
2.76	5.8111
5.48	3.47176
6.78	5.58051
8.96	5.0067
6.63	7.35232
7.49	5.51535
6.29	6.034
3.67	5.12029
5.47	4.06034
6.62	5.28331
5.92	4.97514
9	7.55416
7.64	6.71694
8	6.52798
5.74	7.34902
2.48	2.8064
5.41	5.44281
4.8	5.13973
8.7	7.28938
9.21	7.56929
4.01	6.66724
8.72	8.56903
5.76	5.05656
5.52	7.14631
7.39	7.19312
3.1	5.84618
4.7	4.31334
7.89	6.09628
8.6	7.67911
5.89	5.03441
8.04	5.89293
8.15	6.82069
4.57	3.83699
4.46	4.18485
8.72	8.47501
5.05	3.7239
3.65	4.52683
6.21	6.61383
6.13	4.70886
7.46	6.8618
6.66	6.56461
4.67	4.53205
7.8	6.07231
1.31	2.98762
3.86	3.57526
3.3	4.82951
7.06	6.83039
5.74	5.87253
8.35	5.92902
4.42	5.53226
6.18	6.51387
6.48	7.27925
6.55	4.95691
6.96	7.06432
6.55	6.06283
4.03	5.78167
7.77	6.25148
5.76	4.31995
3.8	3.50985
7.68	7.19979
5.35	6.3605
2.82	4.36463
3.36	5.19471
7.48	7.82087
5.75	7.47871
6.07	6.86868
8.55	6.89158
8.25	5.84876
4.8	5.28946
6.19	4.76434
4.61	4.71945
3.33	4.68765
8.22	5.12876
4.48	5.64865
3.96	5.59331
2.74	4.79271
5.67	7.23501
8.12	8.30408
5.21	5.71764
5.89	5.95401
6.3	6.9671
6.96	5.4625
3	4.41666
7.12	5.41084
4.55	3.51653
4.49	5.42584
5.24	4.72608
8	6.78483
7.34	5.35875
8.52	8.38902
7.85	7.58912
6.22	5.16903
7.96	4.92781
2.15	3.23548
6.64	5.96006
3.7	5.04382
6.72	6.93252
7.76	6.40953
5	4.57704
5.6	5.75644
5.03	4.94923
6.4	7.26901
7.8	7.39272
4.11	3.70686
5	5.0004
7.35	6.20687
4.03	6.98505
10.24	6.6069
6.68	6.94726
5.74	5.44848
7.96	7.42529
3.73	5.11326
5.15	5.24437
7.7	6.04861
10.82	8.18923
8.6	6.33916
8.66	6.92912
3.74	4.42783
7.84	7.45697
6.82	5.85509
7.18	7.46277
3.51	4.89529
7	7.27952
5.38	5.55039
7.85	5.69194
7.7	7.37869
8.4	7.33711
4	4.43754
9.32	8.50177
6.7	7.25161
6.46	7.11578
5.7	7.04142
5.82	3.81882
5.15	6.55407
4.15	6.21185
8.89	6.21433
8.68	6.27956
8.6	7.54325
5.97	6.3135
5.92	5.31462
6.96	6.96304
3.8	4.60095
6.55	7.10384
3.69	6.22746
3.7	4.17699
7.72	5.47604
6.54	5.20108
6.46	4.32849
4.69	5.33948
7.17	8.3013
7.25	7.13414
8.67	7.84997
7.8	5.65845
5.64	5.40463
9.2	8.47061
4.68	4.1032
4.24	3.2506
6.85	6.98179
7.89	6.88604
8.22	6.91913
4.63	4.96032
6.2	6.71441
3.84	6.04764
6.09	6.99885
7.4	5.88285
6.57	6.33564
5.29	4.68776
5.06	5.93654
4.48	5.85264
7.96	7.91061
6.29	6.61258
4.89	3.68298
9.1	6.5841
3	6.19536
5.64	5.7323
3.83	4.56923
9.34	6.57952
7.14	6.13604
4.19	3.79534
9.12	7.13213
3.15	3.57243
6.34	6.99475
9.3	6.94663
3.49	3.67704
6.17	7.55152
6.6	5.46303
5.44	3.48438
5.44	4.58876
7.74	7.84517
6.15	5.02734
4.41	4.07622
6.47	7.36523
6.96	4.4059
9.29	7.97303
7.36	6.20932
4.67	5.127
6.37	7.91675
10.85	8.47036
3.39	4.81471
5.39	3.77371
7.47	4.61573
3.74	4.3051
8.14	8.49244
3.94	4.74004
1.52	4.09024
8.1	7.62594
3.31	4.62104
6.4	5.5913
5.67	6.57473
7.79	6.40953
5	4.01903
4.77	5.35749
9.42	7.59303
4.68	5.22199
6.96	6.27129
7.74	8.19768
7.22	6.23356
7.77	6.04305
5.26	7.267
5.3	5.81058
8.51	6.33241
5.42	5.82679
5.32	4.60932
5.6	4.57726
8.03	6.54408
8.15	5.99893
9.44	5.05594
6.4	5.187
9	6.52992
3.68	5.32987
4.69	4.16997
6.3	5.54059
6.1	6.04431
2.47	4.63909
2.34	4.00171
6.55	6.06109
4.61	4.47576
7.03	5.85292
4.52	5.37549
7.51	6.81929
8.29	5.2091
3.77	4.69721
4.43	5.03431
4.52	5.08718
4.64	3.12542
9.15	4.98417
3.21	5.38769
6.33	6.39254
9.21	7.538
4	4.73445
4.24	4.67035
8.52	4.62787
7.15	6.0053
7.55	7.40605
4.37	3.50981
7.11	7.39387
2.78	4.96918
8.01	7.02232
7.77	4.89859
7.48	6.36611
5.4	5.60833
4.89	5.50595
8.22	5.42715
3.1	5.06414
7.34	5.68058
3.66	3.70791
7.72	7.03166
7.36	6.90144
7.4	7.39674
7.48	6.918
5.83	7.20057
7.24	6.819
5.19	5.73829
3.86	4.29743
7.47	6.89735
3.17	5.1779
6.01	7.58912
4.65	5.26583
6.66	4.44993
6.35	6.08753
5	5.24942
4.16	6.1197
8.7	7.43657
1.88	5.221
6.3	5.73028
3.95	5.19942
6.08	6.3728
3.59	5.04273
4.68	3.65929
5.03	4.82049
9.28	7.83928
4.89	5.53562
4.7	4.7258
4.05	5.45212
4.67	5.82889
8.3	5.19218
9	6.92843
4.55	5.28345
2.47	3.37845
7.6	6.65581
9.08	6.22228
4.51	5.56089
2.36	5.27276
3.67	5.29973
6.7	6.60728
6.37	7.10464
6.92	7.09485
4.68	3.65929
6.88	6.15508
8.34	6.55414
3.87	4.15573
6.27	5.17529
2.86	3.45796
6.62	8.4441
5.44	6.3173
9.46	8.58546
6.74	4.98388
7.62	7.03584
7.42	6.25925
9.7	7.53579
6.81	7.03062
5.05	5.41297
6.62	5.95546
8.15	5.54282
4.56	5.64143
7.24	5.6403
7.28	6.58258
7.82	5.91351
8.7	7.57037
4	4.74524
4.03	2.95547
5.55	4.69948
6.36	6.54875
6.1	6.46448
9.28	3.8272
5.59	6.94815
7.87	6.28154
9	6.59376
7.46	5.36345
6.31	5.4203
3.88	6.27384
2.08	4.32953
7.38	5.77769
5.44	6.02596
5.95	6.08611
3.74	3.43663
4.92	4.84816
4.7	5.60371
4.11	4.53006
2.55	5.16221
9.77	7.85598
6.19	5.04924
4.48	4.73332
6.24	7.28734
5.03	5.55812
7.29	7.44147
8.68	8.31294
4.17	5.4993
6.89	6.51098
8.3	6.26089
5.7	3.72535
8.41	6.87662
4.54	6.31526
6.71	7.47225
5.28	6.13103
8.13	6.6702
4.49	5.62622
7.36	5.94259
7.09	7.16285
6.1	5.3657
7.57	6.07894
9.52	6.42017
8.05	7.16617
7.64	5.87629
7.23	7.33751
5.65	5.59918
10.51	8.30282
7.62	6.92576
3.45	5.43856
4.92	5.43311
5.11	5.12796
6.89	6.70299
6.41	6.66842
9.62	7.75906
6.4	7.47035
7.35	6.29875
5.21	5.66711
9.3	7.54435
6.21	5.42759
3.7	3.72715
6.82	6.89943
4.15	5.26099
8.15	7.56529
4.98	6.9513
8.82	5.27618
4.31	4.79133
4.54	4.35505
5.59	2.85484
6.64	6.22141
8.66	5.04944
6.3	5.76277
2.17	3.5863
6	5.40428
6.34	3.03157
4.68	3.65929
6.28	6.27394
4.18	5.84159
4.68	5.34221
5.22	5.8904
4.52	4.74137
6.07	7.20619
8.15	7.48886
4.58	7.05481
5.32	5.27835
6.98	7.03121
4.66	4.61512
5.31	4.60975
6.62	6.29248
4.71	3.54307
5.49	4.66049
4.75	4.63359
6.67	6.62384
9.22	7.83681
3.43	4.51345
8.92	7.38811
5.64	4.14341
4.54	4.69226
4.18	4.60762
4.68	3.65929
8	6.63105
9.05	6.64531
3.3	4.91732
5.85	6.51384
6.37	4.17357
9.52	6.55742
4.3	4.63541
7.62	7.2982
5.64	6.08648
7.92	6.66513
7.06	5.68836
6.74	5.96933
8.05	7.91475
5.05	5.18544
4.09	5.32774
5.74	4.91632
9.96	7.80697
8.13	7.11309
6.96	6.41227
5.67	4.74524
6.46	6.04391
3.93	4.03497
6.81	5.85011
7.46	5.71373
8.03	8.16162
2.3	4.19982
8.32	5.94319
7.96	8.21893
2.08	4.13802
5.85	7.15659
5.35	6.74698
7.77	6.39698
7.03	6.5696
2.92	4.39158
6.57	6.61632
6.92	5.29458
4.18	5.09072
6.4	4.44172
9.1	7.45417
5.23	4.65593
9.1	8.58185
6.24	7.04682
8.02	6.53731
6.5	7.50795
4.36	5.70381
6.39	5.45362
9.8	5.67278
4.89	5.73055
7.18	6.44425
6.09	6.30685
6.01	6.44893
5.62	4.74264
4.28	6.61376
3.77	5.97546
2	4.50206
5.99	4.90158
7.28	4.8052
9.05	6.82802
6.3	7.06364
3.33	4.11662
4.85	6.7442
7.74	5.68595
2.92	5.16669
1.72	4.97294
2.92	3.69404
4.1	4.09244
7.7	5.82469
9.15	6.73605
4	5.78615
8.22	7.41362
3.3	6.68854
8.7	5.97701
8.7	6.81216
4.85	4.89495
8.01	5.10001
5.1	7.30511
7.02	4.569
5.44	4.86972
10.1	7.409
2.69	5.51535
3.88	3.55963
9.32	6.28107
7.7	4.75179
4.48	5.05075
6.85	3.89002
8.89	6.57394
4.43	5.53599
7.17	5.98844
4.75	4.88655
4.85	5.62999
10	6.45549
6.4	5.15654
5.74	4.52058
7.6	7.52945
3.67	5.03437
3.22	4.17814
5.85	4.49292
5.66	5.10629
4.89	4.96469
6	4.28463
8.1	6.67873
5.67	7.36452
6.82	7.62558
4.76	3.65929
4.4	5.3587
7.3	5.89368
6	4.10414
7.05	6.17273
6.23	6.84615
7.24	4.58628
8.52	6.60135
7.15	6.0599
3.55	6.62807
5.7	7.2919
5	5.78493
4.19	4.74184
8.25	6.6509
4.73	3.48936
2.5	4.04224
5.72	4.58983
3.35	4.09557
2	4.66438
4.82	5.48021
5.77	5.37719
4.85	5.0171
3.18	6.47799
4.73	7.53959
4.68	5.52472
7.1	7.70013
5.22	8.04023
7.7	5.68469
9.3	7.6285
5.46	5.22208
6.8	6.61346
9.7	6.14779
5.9	6.98046
7.1	7.52336
6.04	6.24532
5.32	5.25483
3.76	4.7035
2.85	4.29868
6.48	6.42944
8.59	7.14904
5.82	6.75686
6.54	5.61988
7.89	4.51752
8.7	6.86818
7.74	6.71511
9.3	7.65797
6.83	4.99849
7.77	5.44065
4.66	6.35301
3.16	5.14909
5.04	7.9263
4	4.63165
6.05	5.75261
2.66	4.85737
8.37	8.25558
4.29	3.36814
8.3	7.0231
5.89	4.40688
2.22	4.46977
2.7	5.33197
7.57	5.62639
6.22	6.2673
6.7	3.91636
6.4	5.42768
6.6	4.22965
6.63	6.90151
7.6	5.50669
8.1	5.61982
7.96	7.64603
3.24	5.65457
8.3	7.05747
6.49	5.05536
8.47	5.89466
7.48	6.46752
7.74	6.49021
4.59	4.76493
6.17	5.72196
4	5.79457
4.09	3.31899
5.03	4.77709
4.26	3.42424
7.24	6.92081
7.04	5.72034
6.6	5.42753
7.07	4.83651
6.68	5.88926
3.3	4.22639
8.01	7.0525
8.7	7.1679
5.99	5.97354
2.93	4.70637
8.91	7.71286
3.77	4.74476
6.77	7.15335
4.62	3.89068
9.68	8.39489
7.48	5.96674
8.22	8.25805
6.61	5.69861
8.33	5.57902
3.4	6.77456
5.6	4.97792
7.96	7.20946
5.04	4.99886
5.89	6.50251
4.07	3.74623
6.6	7.70338
8.52	7.61187
4.8	6.17296
6.85	5.61181
3.55	4.84166
6.11	4.83664
7.92	6.6934
7.68	6.50288
4.38	3.80546
5.82	5.3475
6.77	6.16467
4.78	4.41545
5.92	5.05408
3.52	4.82114
2.27	4.63615
6.53	6.18882
10.1	7.5317
7.7	5.88689
4.41	4.73754
3.96	4.53226
7.15	6.86454
7.27	6.29586
4.33	5.03447
6.81	6.48624
6.21	5.56423
7.04	5.031
5.77	5.67579
8.3	6.28014
4.1	5.33466
8.1	6.64035
6.36	4.65811
7	5.37814
9.82	6.61278
4.2	4.87012
5.74	5.24539
7.77	7.41333
8.1	7.19195
1.49	3.62528
8.4	6.81399
8.96	7.34216
6.46	5.8179
2.62	4.04016
4.74	3.65929
2.15	5.09394
7.46	6.14628
10.72	7.79061
6.82	6.16218
5.62	7.69857
7.19	4.73118
6.21	7.24607
6.55	5.70384
6.52	6.05228
4.87	5.59144
3.24	6.10673
6	7.32539
7.4	6.93125
6.44	6.03053
4.31	4.71148
6.89	6.95076
6.22	5.25421
8.68	7.36896
5.51	5.69861
3.63	3.72683
5.14	7.08547
3.61	5.68155
5.4	5.74682
6.23	5.16978
5.54	5.53415
4.43	5.46742
6.94	5.88544
6.66	7.46102
2.15	4.01662
9.82	5.11269
3.66	3.68078
6.44	5.31363
5.3	4.75401
6.89	4.4737
5.3	5.99434
7.82	6.06608
4.95	4.80298
10.01	6.92252
3.6	4.26514
5.9	5.71997
8.28	7.09573
7.96	6.15836
8.36	6.35327
6.61	5.96987
3.3	5.02533
2.6	2.81874
7.74	7.07057
5.52	4.8224
4.31	4.50585
6.33	5.2725
9.52	5.06175
8.7	6.84122
2.85	3.57727
3.03	4.3819
4.87	4.21125
5.92	6.42966
2	6.21835
6.24	5.0057
3.16	4.1921
4.51	4.77311
4.52	3.65929
6.52	5.13836
5.6	5.14463
7.2	7.16936
7.04	7.4337
5.7	5.92111
6.69	6.7693
5.07	4.45006
7.85	6.72831
10	7.02937
7.77	5.76521
8.55	5.66107
5.19	5.26383
3.45	4.76215
3.9	5.40638
4.41	3.37791
5.65	4.59167
7.46	7.73971
6.14	6.20474
8.62	7.59709
3.37	5.25908
4.77	6.23423
8.7	7.41913
8.4	5.77454
5.15	4.54249
6.53	5.75261
3.93	4.29558
9.3	8.46635
9.27	7.57947
7.76	5.46603
3.64	4.96553
2.59	5.03472
5.15	5.69861
7.3	7.32816
6.07	4.94613
5.29	6.03226
2.55	2.86733
5.37	6.0654
9.7	7.68189
4.03	4.80966
6.26	4.94025
5.57	4.22486
7.38	7.37428
6.36	6.35493
6.4	5.66718
4.57	5.22689
7.6	7.20873
6.82	6.81543
7.31	7.16384
8.3	6.59603
7.55	7.10756
1.64	3.44695
5.85	6.10538
4.66	6.86854
6.31	4.77069
7.18	6.10175
6.11	6.79348
7.08	7.22742
6.77	5.38462
4.95	5.20383
7.6	7.58225
6.96	7.01124
2.44	4.70241
4.24	5.93218
7.59	7.56699
5.09	5.56213
5.06	6.16247
7.97	4.26142
2.64	3.72261
7.59	6.28718
9.4	6.80965
6.36	6.3539
10.52	8.57139
9.05	7.14199
6	5.576
7.31	3.74353
6.11	6.18144
6.06	5.82424
4.8	4.23163
3.97	4.39789
3.82	5.26673
4.4	4.82521
3.67	5.93259
8.77	8.52969
5.46	6.52095
7.7	3.20621
7.46	5.75633
9.1	7.46071
6.15	6.04201
5.96	5.87689
7.7	4.49842
1.01	5.09503
6.42	4.77691
4.28	5.48531
7.12	5.67509
9.3	4.40111
4.76	6.06081
3.46	3.61226
6.12	6.23165
9	6.02836
6.96	5.92311
7.48	8.14168
8	6.85915
9.22	7.61755
4.92	6.35798
3.87	5.48824
7	5.05833
5.74	5.35087
8.34	7.82154
5.74	5.6536
6.98	5.74682
6.35	5.75261
9.82	8.47127
5.1	6.1878
10	6.76236
6.17	5.31676
9	6.97435
6.52	5.9038
3.84	3.28598
7	6.34348
6.51	8.04036
8.5	6.72874
4.21	5.69902
6	6.44052
3.3	3.44987
6.5	5.45695
6.73	5.13957
6.92	6.28079
7.74	7.47685
8.34	8.52708
3.6	4.77502
9.74	6.8048
5.1	3.96829
8.35	8.46919
6.89	6.19535
4.46	4.20765
5.7	5.69109
8.43	7.09182
8.48	8.45326
8	6.72795
6.42	6.07447
9.74	8.54358
4.82	4.18576
8.51	8.00218
4.6	4.94577
3.25	4.98294
9.13	6.59434
6.3	4.97144
5.43	5.32992
8.37	8.45142
4.63	5.43383
8.7	8.57858
5.68	4.85126
9.01	6.13097
6.7	4.98268
3.37	3.41636
6.11	5.77897
9.57	5.92601
5.76	6.28854
6.63	6.15671
4.43	5.25378
9.57	7.33312
8	6.71491
6	5.43744
8.62	7.42153
6.13	4.37622
6.2	4.16507
5.06	5.34584
7.26	5.40794
7.74	5.79565
7.19	6.47863
7.57	4.9445
7.68	5.19611
5	6.67131
7.52	6.24363
2.26	2.68022
3.89	3.94273
4.47	4.94886
3.18	4.63546
9.15	6.38375
6.4	5.3768
4.44	5.80152
4.8	4.98543
6.89	7.66858
5.4	5.6372
5.3	4.2101
4.24	4.17361
3	5.00408
9.4	4.94249
6.96	6.38067
7.82	7.27803
4.77	4.21312
7.8	7.94986
7.11	6.15017
4.08	4.81801
9.05	6.26536
3.9	5.44984
3.54	4.38651
6.16	5.39584
2.89	4.44759
7.49	7.41111
8.1	7.07589
4.3	5.41614
4.06	5.42501
5.85	4.61341
7.3	6.4247
5.62	6.13025
6.92	6.68538
4.66	3.69713
8.4	7.27981
6.92	5.78662
6.02	5.96393
8.82	7.60675
5.38	4.56341
7.82	6.41546
8.35	6.37167
7.26	6.69264
7.11	7.75877
9.43	5.05315
5.96	7.44572
6.02	6.68106
2.92	5.19439
8.3	6.82164
6.49	7.37114
4.74	3.75615
5.74	4.03169
7.07	7.00245
5.1	5.69861
4.96	6.17256
8.3	8.5758
7.24	7.59388
5.92	5.53852
3.92	5.48795
6.92	5.30029
7.39	7.6735
5.85	4.64391
4.92	3.69199
8.83	7.35527
7.82	5.98083
7.4	4.55449
7.7	7.04016
6.09	5.9275
8.8	8.05904
2.7	4.77586
7.39	7.32732
8.02	5.85179
9.34	7.57432
5.19	4.8091
7.05	7.16473
5.53	5.1033
8.85	6.96959
6.62	5.0437
8	5.04154
6.54	5.63196
6.09	6.24439
6.31	4.24766
8.52	7.69034
3.25	3.38709
5.39	3.93789
3.22	4.79966
6	5.84395
9.15	5.1722
6.11	6.25602
8.89	7.44606
6.57	5.91213
8.74	6.07516
4.3	4.52861
3.72	4.0624
8.3	8.18689
6.35	5.72275
4.09	5.56854
3.31	4.1064
3	4.13222
4.59	4.84111
4.3	4.97419
6.84	5.04501
6.47	6.99576
8.36	5.89874
6.19	6.50922
5.3	4.75401
5.64	6.76605
3.63	5.42337
9.3	6.12875
5.68	4.0838
6.97	7.61428
6.57	5.08939
6.48	5.39714
7	5.2566
7.38	7.22769
5.7	3.18514
3.63	6.22793
9.7	6.86166
6.29	6.38846
6.7	6.20566
6.87	6.75738
9.04	6.42003
5.05	5.524
7.13	5.79695
3.33	3.51507
7.25	5.40667
7.34	7.53624
3.11	4.0685
9.34	5.19015
6.54	6.46925
7.06	6.45719
4.1	7.30459
2.97	6.05329
7.47	5.25997
4.08	4.70477
7.96	5.79365
8.92	6.93028
7.3	5.10661
3.81	4.68786
1.8	3.54667
7.45	5.52793
5.43	5.7942
7.4	6.22742
4.85	5.31393
5.16	5.20672
3.62	4.69248
8.11	6.4995
6.52	7.33051
5.92	6.00804
5.52	4.11127
9.57	8.51838
6.24	5.5228
5.48	4.33636
7.82	6.39775
8.7	5.67351
9.1	6.7337
3.66	4.74966
7.59	5.90793
5.68	5.69628
6.29	6.43079
7.8	5.78499
5.52	4.31519
4.44	5.56585
5.22	5.87654
7.3	5.04334
2.2	5.96018
7.23	6.80003
7.4	7.15702
5.47	5.15906
3.37	3.33703
9.1	7.96303
3.46	4.84685
7.77	6.85221
4.62	5.43893
7.46	5.41484
5.32	4.20662
8.24	7.22037
7.66	6.81442
4.05	4.28512
6.57	6.47109
6.21	5.9335
8.4	6.65286
7.44	7.46733
3.06	3.68297
9.49	7.48921
5.59	6.11743
5.26	6.01787
6.74	5.48268
4.3	4.43521
5.1	6.71491
3	4.33447
5.15	6.36342
4.82	3.97423
7.07	6.19708
8.33	7.03587
5.05	4.30714
3.73	3.71928
5.03	5.21107
4.76	3.65929
7.62	7.69418
6.54	4.92134
6.7	3.78526
7.19	4.86589
8	7.38669
5.49	8.55844
6.24	5.80118
3.82	4.58352
7.77	5.51607
6.88	6.81476
7.32	6.63765
7.32	6.93402
7.84	7.40756
8.07	6.26829
3.45	4.87546
8.43	7.61091
4.74	4.3332
6.13	6.37784
6.92	4.97136
5.38	5.75261
6.1	5.10308
8.27	8.10364
3.06	3.68297
5.67	5.45777
7.46	5.90273
4.38	4.0971
7.05	6.06671
5.57	4.64876
5.96	5.47439
7.54	7.34898
9.03	6.9699
6.17	6.88597
5	6.77323
2.44	3.334
3.77	6.13217
6.68	5.72286
4.2	4.63087
8.35	6.28893
4.15	5.33154
9.22	5.96817
5.6	5.77761
8.11	6.43206
4.31	3.58615
7.43	5.19956
8.1	6.4707
4.19	3.74173
10	7.96255
6.6	6.66696
5.82	5.14964
7.19	6.45147
4.57	5.20781
2.85	3.47072
7.68	4.42487
6.72	6.76679
7.8	5.80056
6.62	5.54093
6.17	5.03051
4.82	3.84867
5.1	4.1902
4.6	4.16261
5.92	6.16352
5.3	4.75401
7.35	4.79786
7.4	7.07174
3.99	4.55526
6.41	5.60492
6.3	5.71288
6	4.8187
4.96	5.86856
8.88	6.99082
6.12	5.93704
6.93	4.99108
2.84	3.38638
6.2	7.72087
6.8	5.23876
3.35	4.32603
8	5.88559
5.09	5.80646
4.6	4.71072
3.57	4.1695
4.15	3.9491
7.12	6.41118
6.3	5.60397
1.4	5.13263
3.73	3.71928
5.52	4.89278
5.96	5.42704
6.44	4.95418
6.6	4.33707
7.82	6.21256
3.2	4.31959
8.62	6.88532
4.64	5.79236
8.7	7.28286
7.39	4.99156
6.02	6.30799
5.43	4.62503
4.47	5.69357
4.95	3.81106
7.52	5.15132
8.15	5.22015
6.6	6.08
6.66	6.7891
5.27	6.04696
5.13	5.55818
7.55	5.90298
8.8	7.43854
7.28	4.72092
7.24	6.43539
5.59	6.61065
8.54	6.3156
5.82	4.68069
9.28	7.24281
7.83	5.95438
6.74	5.92891
7.3	5.75601
3.12	3.37981
6	3.79543
7.96	6.30469
6.1	5.14576
5.66	5.52831
2.63	4.11154
4.71	4.96448
6.1	7.16317
4.96	6.42173
3.7	4.31729
2.52	5.73154
7.27	7.92493
4.08	3.69219
6.36	6.59147
6.4	4.54918
7.94	6.13245
5.55	4.91706
8.15	6.01906
6.33	6.90562
3.78	7.6086
8	4.79587
6.77	4.82295
8.13	6.46959
8.48	5.47265
3.16	4.19309
5.22	6.60361
5.2	5.01274
6.92	6.28079
7.37	6.02357
4.7	7.68265
8.27	5.72548
5.32	6.06992
7.92	6.10918
5.3	5.53112
5.11	6.60157
4.54	5.52891
4.44	4.63057
6.3	6.22046
8.95	6.5119
5.11	5.7632
6.56	5.71659
7.17	6.06154
7.37	6.18491
7.66	7.56444
7.66	6.29512
8.24	5.77536
7.41	6.5111
6.1	4.97955
4.7	4.28139
7.72	5.34102
9.11	7.19578
11.35	8.59942
5.14	5.75261
5.7	5.11685
6.7	6.65647
2.4	4.13841
6.61	6.50954
4.66	3.56999
8.26	7.97237
8.96	5.06134
6.8	5.8491
6.72	4.2944
3.72	4.4975
6.05	5.47334
1.78	3.51088
4.3	4.78281
4.46	4.12572
4.14	6.92715
2.85	3.47072
5.6	5.00832
7.52	5.18514
6.85	7.32656
3.42	3.84522
6.8	4.658
2.7	5.62309
5.04	4.82606
6.26	4.58438
5.47	5.15906
7.09	7.54884
6.19	4.88984
9.34	8.34681
8.49	8.57297
2.28	5.28063
4.96	7.00598
5.64	3.60993
4.2	5.53087
3	4.41183
3.3	4.59249
7.15	5.30178
6.3	5.76825
4.62	4.84797
6.7	3.86725
8.52	7.37535
9.18	6.76705
4.52	4.25153
5	5.89808
8.72	7.26211
3.57	5.51213
10.7	6.60088
5.72	5.14984
3.56	4.39108
7.74	7.4185
8.77	5.13641
8.05	7.55442
5.89	4.34022
6.53	6.17266
3.9	4.87309
9.92	6.97949
9.14	5.32958
7.62	6.86485
7.29	6.20301
8.54	8.32042
3.1	4.79273
6.77	4.93561
6.3	6.00435
4	5.47459
2.7	4.68786
8.02	7.70245
4.7	5.01797
4.3	5.78475
7.64	6.55357
10.62	6.65704
6.1	5.18793
1.82	3.83286
1.54	4.29605
9	7.28517
6.7	6.74621
9.64	8.5758
5.37	4.98445
7.14	5.62823
7.3	6.97118
3.93	5.66063
5.92	6.28031
8.3	6.77772
6.85	6.53017
4.51	5.61117
3.06	4.49101
7.28	5.19105
6.15	6.50876
7	6.41747
4.07	6.68703
3.2	4.07699
6.15	5.74207
6	6.02459
7.06	8.44535
7.96	6.9709
3.64	7.49002
7.1	7.27601
5.07	4.56988
3.6	4.64857
7.59	7.985
7.49	7.10744
7.3	5.89368
2.84	4.97562
6.37	4.57604
9.15	8.42317
7.92	6.45569
6.52	3.48851
8.57	7.18453
3.03	4.17031
4.52	4.43264
5.44	4.6203
6.7	5.56751
6.82	6.43369
6.57	6.2055
4.92	4.95959
5.74	5.24539
2.64	4.98107
5.21	5.71946
7.85	5.27545
5.08	4.92192
7.85	6.20451
9.07	8.51113
7.15	6.30165
5.88	5.10602
2.23	4.08581
5.96	6.03883
6.66	5.06444
3	5.32846
1.26	4.58784
2.22	5.32323
5.74	5.74337
2.68	4.32502
6.48	5.29639
8.55	6.79549
6.11	4.42651
8.77	6.73356
3.03	5.40416
5.57	5.77467
6.66	6.50871
6.84	6.54685
8.4	6.86286
8.36	6.56801
2.3	4.83404
5.6	5.83096
1.88	3.81477
6.54	5.20312
8.6	5.62341
6.52	4.7842
4.31	5.65817
3.79	5.76667
6	3.83995
7.6	6.31559
10.32	6.99321
8.49	8.27267
4.36	4.57932
5.79	5.70297
7.25	5.91499
4.52	4.30321
10	8.36991
7.43	5.22851
7.48	6.89318
6.06	5.77466
5.85	6.51384
1.4	4.51439
7.7	6.97076
6.25	6.67891
6.97	6.32224
7.11	4.6414
4.79	5.5966
9.7	5.0616
9.04	6.51294
5.3	6.01974
4.74	5.11212
9.71	7.67683
9.03	7.14471
3.89	4.00305
5.8	5.40471
7.92	5.58629
5.96	5.61237
6.38	6.44161
7.22	6.00469
7	5.38346
4.79	3.59939
8.26	5.69239
6.7	6.55099
7.31	6.79728
8	6.82984
7.41	6.79407
5	6.1175
2.92	4.76929
7.7	6.15258
6.74	4.92376
6	6.06925
7.25	6.96534
6.82	6.17626
3.2	4.55851
5.39	4.2758
7.96	7.1056
3.52	4.67496
7.77	4.83132
4.28	7.30964
3	3.14613
8.13	7.67587
4.48	4.25956
7.28	4.72092
7.16	6.09914
8.08	7.37043
6.55	5.91351
5.85	6.51384
3.96	7.28867
8.52	7.27523
1.6	4.73469
3.34	4.91133
5.44	6.09489
7.47	7.599
5.67	4.75255
3.21	4.32713
7.59	6.15046
4.97	6.96331
6.54	6.27732
7.64	6.65454
8.12	5.87113
4.15	4.91072
7.96	5.87255
7.29	6.19444
6.92	4.99478
2.35	3.75947
8.08	7.47531
7.09	3.92379
11.52	5.95014
4.68	5.08199
5.45	5.1415
9	7.74114
4	3.85368
5.33	3.84078
7.4	6.80893
8.1	6.473
7.04	6.82524
8.89	7.37503
7.21	6.90142
6.82	5.04382
3.52	5.04872
2.96	6.49196
6.15	4.94691
2.71	3.80432
9.09	8.40092
6.77	5.2804
2.59	5.49045
6.11	6.81321
5.19	4.20446
7.11	5.94151
6.03	6.26685
10.59	8.3605
7.46	6.12544
7.37	5.80538
6.74	6.4251
5.54	5.8306
6.11	4.14669
3.3	4.70876
6.4	4.51111
8.49	5.14205
5.74	5.24539
7.23	7.97819
7.52	4.80348
5.3	4.96409
4	4.9335
5.77	4.65471
10.39	6.71261
3.61	5.21439
4.96	6.03507
10	6.53971
2.1	4.16693
8.13	6.5096
6.24	5.78557
3.37	3.33703
9	7.57163
9.08	6.87804
9	8.58038
8.37	8.26127
8.05	7.3524
7.6	4.70636
7.49	7.54161
6.1	7.15058
5.22	7.00719
4.13	3.67632
5.77	6.68937
8.92	7.15559
5.32	7.41496
8	8.01219
9.09	7.19591
9.32	5.58374
5.36	3.95931
6.35	4.66084
7.52	6.62848
6.64	5.48765
8.05	4.84721
6.22	5.20091
3.7	4.45256
4.68	3.04518
7.7	4.59407
5.4	6.62182
7.19	5.31792
7.89	6.85347
8.22	6.51861
6.82	7.38691
7.4	6.73823
7.32	4.70131
6.46	3.38452
6.74	5.41269
6.36	5.83536
4.84	5.21793
7.78	5.79233
8.3	5.0088
7.24	6.72586
3.65	7.22572
3.3	4.83318
5.93	7.30689
6.81	4.29229
4.52	5.70576
7.07	5.60297
5.3	7.26733
4.4	5.84228
6.24	6.00371
7.13	5.79695
6.77	6.84308
7.44	7.54161
6.57	5.03848
5.85	5.00692
7.2	6.55408
7.66	6.38986
8.4	6.44396
9.04	6.19521
7.03	6.26994
7.46	5.81958
8.4	7.07078
2.74	5.98741
6.62	5.83328
4.51	5.46001
5.71	7.47899
7.21	6.90734
7.96	5.87255
3.71	6.28268
5.85	6.49752
5.08	3.5637
8.41	7.76223
6.4	4.6581
7.35	5.56655
7.24	5.55223
4.89	4.68666
3.43	4.48658
5.89	4.57868
6.21	4.67734
5.52	4.73153
3.84	4.35199
4.49	3.97968
4.57	4.00511
6.14	6.15935
8.15	6.49706
7.49	7.12681
6.22	6.09703
5.52	5.99101
7.12	5.94885
4.8	4.88402
7.55	6.35712
8.52	7.90876
6.74	6.14573
5.85	6.51384
6.75	4.24016
6.68	5.27771
5.64	4.02467
4.35	5.6208
6.46	5.18843
3.66	5.1167
4.99	5.66121
6.44	7.10351
6.85	4.78903
7.92	6.99364
6.52	4.69361
6.7	6.54494
7.7	5.92424
7.94	8.10278
8.52	7.10784
6.32	4.71854
8.31	7.50669
3.29	4.72142
3.04	3.9287
10.49	7.72974
1.24	4.30876
3.23	4.80201
8.82	8.47279
7.88	7.98937
7.64	6.44274
9.43	6.28801
7.82	5.68079
7.3	4.8472
6.08	5.06924
6.3	4.36225
7.92	6.74718
3.22	3.58248
8.03	6.95046
11.82	8.52202
4.52	6.38908
5.72	4.62947
4.46	5.7732
2.7	4.62794
3.78	4.44189
6.96	7.84193
7.21	4.93945
6.04	5.56721
6.88	6.8716
8.68	8.51707
5.77	6.88842
6.77	5.96875
2.7	4.36758
5.32	5.92467
5.15	5.84414
3.9	4.33403
4.39	5.64382
6.06	5.73672
6.43	5.85254
3.67	3.56582
6.69	6.1442
2.6	3.69159
7.62	5.27137
8.4	7.60018
5.21	6.18461
2.82	4.83192
3.8	4.74548
7.28	4.72092
5.63	4.56815
2.59	5.48492
8.1	5.57177
4.68	5.00069
7.31	6.26079
4.62	4.14946
4.1	5.31701
9.3	7.95717
3.6	5.37195
6.22	5.44601
7.8	5.64972
7.01	5.97235
8.52	6.11571
5.85	5.79827
7.32	5.96323
7.06	6.12305
4.68	3.66793
4.74	3.65929
5.27	4.75053
3.61	5.51736
5	4.42106
2.37	4.51458
7.61	5.80112
4.82	5.3752
5.09	5.75261
5.18	5.3281
4.92	4.41525
6.48	4.94935
4.54	5.06448
4.43	4.78554
4.85	6.59147
10	6.8806
8	7.57937
7.35	7.66482
8	5.64316
4.21	5.05717
6.11	4.22503
7.6	5.73933
2.31	4.27671
8.15	7.25434
5.68	4.26605
6.48	6.81711
8.01	6.54899
7.05	5.05372
4.8	5.26291
6.4	5.51001
2.22	4.04809
6.22	7.72353
7.72	5.86937
5.8	7.43787
5.75	4.57629
5.8	4.93375
6.93	5.53791
4.59	5.97748
7.18	6.56455
8.72	6.79715
11.74	8.37373
7.27	6.11425
3.38	6.30561
7.57	5.11001
7.74	7.33786
10.35	8.20304
7.85	5.37464
8.32	6.46183
6.25	5.78678
6.2	6.97003
6.09	5.29582
4.4	6.51897
7.68	6.37089
7.17	5.06055
6.1	5.21752
7.41	5.50516
5.09	4.75909
6.78	5.77489
5.6	5.27291
8.62	7.15137
7	4.9455
10.15	7.21134
8.62	7.60729
5.18	6.15724
7.3	7.65194
2.3	4.68223
8.12	7.50732
6.9	5.33327
3.46	3.9071
4.03	5.51664
3.3	4.85534
4.3	4.81217
10.15	8.08443
4.69	6.18406
3.02	3.86343
8.68	6.03816
3.89	4.27507
4.37	5.78388
3.7	5.85782
7.28	4.72092
6.95	5.06219
4.51	3.44937
7.46	4.11433
6.54	5.77129
3.72	4.59312
10.15	7.4608
5.2	5.75261
6.46	5.05221
6.72	7.00976
7.85	4.69388
5.02	4.86998
7.74	7.56323
[truncated: 233 more rows]

## Sheet: SIGN
label	predicted
5.52	4.8901
9	6.99916
7.33	7.31533
5.72	6.0103
8.7	6.18923
8.1	8.27356
5.72	5.86176
6.59	6.49718
6.17	7.10789
7.55	7.06247
4.35	6.67295
7.7	6.50771
3.42	5.66733
6.72	6.62987
8	5.88519
5.92	6.40961
8.31	5.00102
5.14	6.17756
6.33	6.18381
5	6.36398
4.62	5.04698
8.85	6.75629
3.68	5.82975
7.61	5.08924
5.89	6.42652
5.28	4.62839
3.88	5.69791
3.22	6.28211
7.66	7.57387
11.06	5.11051
9.7	6.29792
5.42	5.81719
7.4	6.14316
3.38	4.45946
5.74	5.73029
5.85	6.75837
6.37	5.68136
4.15	6.04506
7.48	6.67922
8.05	6.60224
6.43	6.8918
3.33	5.84745
6.1	5.24525
7.74	6.48423
5.62	5.98984
6.62	6.69565
5.56	6.75117
5.41	6.03448
6.94	7.00989
4.05	6.84297
3.82	5.84206
3.34	5.01088
7.19	4.66137
8.14	7.11136
9.7	6.84996
3.3	4.8314
7.4	6.3745
4.02	5.67356
13	5.63892
6.7	6.78399
7.51	6.43439
7.24	5.83342
3.65	5.88122
6.92	6.50892
3.9	6.96011
8.1	6.46459
7.8	7.35675
9.92	5.7627
7.7	7.19514
4.82	6.76607
6.68	5.27255
5.47	5.15822
4.52	5.63032
7.44	6.02673
4.75	6.30316
5.59	5.28365
3.19	5.52935
4.92	6.10971
6.54	6.14404
5.12	5.94083
6.42	6.00499
6.46	5.2837
8.7	6.97077
6.33	6.38211
8.4	7.44141
4.08	5.53112
4.89	5.76536
11.15	8.16184
7.96	5.8524
7.59	6.58687
2.07	5.21565
5.12	6.78017
2.89	3.86705
5.66	4.77935
9	6.44968
11.09	6.93435
4.1	4.24009
7.22	6.76548
8.72	7.82275
2.98	5.57467
3.57	6.23716
3.97	6.0992
10	6.79466
5.24	5.38754
6.51	6.13752
6.5	6.39539
7.19	5.88581
4.55	5.82661
5.15	5.06957
7.26	6.27806
6.94	6.23154
7.44	6.75535
5.64	5.22103
8.4	6.78731
8.4	6.22582
7.09	7.37507
6.58	6.59394
7.41	6.4206
7.8	6.60592
4.82	5.6404
6.85	6.72684
7.17	6.33524
7	7.1734
7.72	6.75733
2.15	4.1764
3.98	4.85106
4.85	5.67107
4.24	5.80344
5.17	5.40805
4.28	5.41084
6.39	6.19761
9.1	7.32091
5.28	5.6191
4.68	4.38823
6.26	4.91333
9.15	7.37158
7.14	5.04423
3.69	6.11539
9.64	6.32457
5.08	5.96506
8	6.56278
4.48	4.90855
3.92	4.92689
9.7	7.61037
5.84	6.05028
4.9	7.09238
7.36	5.99633
4.94	6.86799
10.8	6.38808
6.11	4.26631
6.34	6.78286
4.91	6.27463
5.72	5.23638
8.96	6.3359
7.9	6.9389
7.28	7.39224
8.82	6.17037
3.3	5.55254
2.22	4.3442
5.36	5.63166
11.92	7.97812
5.14	6.34072
3.59	4.52904
7.32	7.0511
6.52	8.29155
6.39	5.58932
7	7.27033
7.82	8.30207
4.65	4.87505
3.14	4.93897
7.89	6.44606
2.43	4.056
7.56	6.75588
5.55	6.35126
4.22	5.10741
6.27	5.75086
7.54	6.15689
4.18	6.76046
6.39	5.9438
4.54	4.99274
7.24	5.6414
2.76	4.88111
5.48	5.20353
6.78	6.0654
8.96	6.62127
6.63	6.64905
7.49	6.67737
6.29	6.2436
3.67	5.07718
5.47	5.89894
6.62	5.99283
5.92	6.56046
9	7.75747
7.64	5.71661
8	5.47385
5.74	8.56977
2.48	3.57177
5.41	7.00029
4.8	5.94249
8.7	5.58298
9.21	6.41581
4.01	6.93974
8.72	8.23444
5.76	5.50457
5.52	5.68078
7.39	6.53437
3.1	5.27937
4.7	5.17001
7.89	6.57599
8.6	7.17441
5.89	6.24243
8.04	6.46254
8.15	6.46195
4.57	4.85103
4.46	6.02377
8.72	8.45993
5.05	5.43632
3.65	3.57546
6.21	7.40418
6.13	5.82554
7.46	5.84592
6.66	6.94402
4.67	5.06134
7.8	6.32871
1.31	3.51158
3.86	4.82584
3.3	5.60955
7.06	6.16901
5.74	5.13142
8.35	6.04047
4.42	6.29831
6.18	6.4409
6.48	6.48806
6.55	5.92622
6.96	6.31605
6.55	4.64687
4.03	5.80841
7.77	6.54042
5.76	6.64762
3.8	4.46142
7.68	7.54624
5.35	6.50454
2.82	4.7885
3.36	4.90129
7.48	8.31182
5.75	8.43627
6.07	5.05896
8.55	6.59973
8.25	6.58602
4.8	6.39423
6.19	5.85718
4.61	4.60463
3.33	5.98069
8.22	6.24893
4.48	4.97525
3.96	5.33921
2.74	4.66152
5.67	7.56181
8.12	8.20491
5.21	5.616
5.89	6.0031
6.3	6.0115
6.96	5.3675
3	5.19909
7.12	5.94668
4.55	4.78906
4.49	6.0495
5.24	5.37636
8	6.68747
7.34	5.86848
8.52	7.48624
7.85	7.33175
6.22	4.83806
7.96	6.46152
2.15	4.6641
6.64	5.87307
3.7	4.97297
6.72	7.36362
7.76	6.33922
5	5.89149
5.6	6.61051
5.03	6.25499
6.4	7.45824
7.8	6.68624
4.11	4.71533
5	6.6861
7.35	6.54679
4.03	7.25395
10.24	7.49816
6.68	5.86567
5.74	5.69798
7.96	7.23852
3.73	5.23099
5.15	6.1743
7.7	7.80034
10.82	8.45962
8.6	6.16613
8.66	7.6177
3.74	5.44399
7.84	6.65033
6.82	5.59016
6.94	4.895
7.18	6.63376
3.51	5.40836
7	7.57415
5.38	5.82129
7.85	7.34163
7.7	7.43826
8.4	7.10303
4	5.08004
9.32	8.34698
6.7	7.31226
6.46	7.93146
9.96	7.11314
5.7	7.12706
5.82	5.24182
5.15	6.18397
4.15	5.61133
8.89	7.03252
8.68	6.00147
8.6	7.60291
5.97	6.58927
5.92	7.70286
6.96	7.12453
3.8	5.14038
6.55	7.30466
3.69	5.67541
3.7	4.71938
7.72	7.28892
6.54	7.67695
6.46	5.52192
4.69	6.13484
7.17	8.47459
7.25	7.00754
8.67	5.76231
7.8	6.41033
5.64	6.27863
9.2	8.39942
4.68	5.36795
4.24	4.48642
6.85	6.57773
7.89	6.73996
8.22	7.46918
4.63	5.88688
6.2	7.22812
3.84	6.07758
6.09	7.53757
7.4	6.27339
6.57	6.64213
5.29	5.93687
5.06	5.83371
4.48	5.87237
7.96	6.70251
6.29	5.0451
4.89	5.03094
9.1	6.99336
3	5.04125
5.64	7.18577
3.83	4.67741
9.34	6.47049
7.14	6.33547
4.19	5.15511
9.12	7.10506
3.15	5.09606
6.34	7.13266
9.3	6.81383
3.49	5.01197
6.17	6.91079
6.6	6.3743
5.44	5.13367
5.44	5.70396
7.74	5.60403
6.15	5.92312
4.41	5.74099
6.47	7.64868
6.96	4.54554
9.29	7.34306
7.36	6.71137
4.67	6.13549
6.37	7.27892
10.85	8.04925
3.39	4.43185
5.39	4.14297
7.47	5.31942
3.74	5.27588
8.14	8.13994
4.36	4.13398
3.94	5.84493
1.52	5.45428
8.1	7.25771
3.31	4.47071
6.4	6.09582
5.67	6.64994
7.79	6.31642
5	4.03573
4.77	6.7444
9.42	6.84759
4.68	6.21099
6.96	6.19371
7.74	7.69659
7.22	5.61229
7.77	6.45425
5.26	5.7105
5.3	7.02663
8.51	8.04729
5.42	5.37309
5.32	4.91087
5.6	7.48198
8.03	7.50266
8.15	6.74382
9.44	6.50225
6.4	6.24857
9	6.67545
3.68	5.19924
4.69	5.16244
6.3	5.91534
6.1	6.34018
2.47	4.61209
2.34	5.41825
6.55	7.4074
4.61	6.30116
7.03	6.50792
4.52	5.94447
7.51	6.88655
8.29	7.11874
3.77	4.51864
4.43	5.78004
4.52	6.01567
4.64	4.36368
9.15	5.95231
3.21	5.19099
6.33	5.76818
9.21	7.01991
4	5.40821
4.24	6.39631
8.52	5.84147
7.15	6.33833
7.55	7.2539
4.37	4.98395
7.11	5.96802
2.78	4.8353
8.01	8.02501
7.77	6.57912
7.48	6.69986
5.4	6.09168
4.89	6.20169
8.22	7.02802
3.1	5.01874
7.34	5.93645
3.66	5.2632
7.72	7.19967
7.36	7.25558
7.4	7.43572
7.48	6.46665
5.83	6.52408
7.24	6.25607
5.19	5.87713
3.86	5.24331
7.47	6.87559
3.17	3.79772
6.01	7.18024
4.65	5.86525
6.66	5.21678
6.35	6.29582
5	5.42061
4.16	6.24139
8.7	6.84607
1.88	6.32214
6.3	6.69199
3.95	5.83432
6.08	7.77947
3.59	5.45199
4.68	4.12057
5.03	6.3518
9.28	5.71642
4.89	5.52176
4.7	5.78994
4.05	5.80904
4.67	6.38195
8.3	7.14569
9	6.78944
4.55	5.84796
2.47	4.61895
7.6	6.51921
9.08	7.44912
4.51	4.97718
2.36	4.28087
3.67	5.35609
6.7	6.09824
6.37	7.49144
6.92	6.33988
4.68	4.0269
6.88	6.40044
8.34	6.49225
3.87	4.80156
6.27	5.8872
2.86	4.06394
6.62	7.52119
5.44	6.3503
9.46	6.44468
6.74	6.11932
7.62	7.22435
7.42	6.63695
9.7	7.85511
6.81	7.144
5.05	4.20619
6.62	7.37379
8.15	5.97542
4.56	5.80666
7.24	6.36765
7.28	6.05983
7.82	6.47656
8.7	7.42502
4	5.1783
4.03	4.63204
5.55	5.43627
6.36	6.17575
6.1	6.29209
9.28	4.74804
5.59	6.75596
7.87	7.03821
9	7.75379
7.46	6.08129
6.31	7.50422
3.88	6.75193
2.08	4.73969
7.38	5.76154
5.44	6.02366
5.95	5.64143
3.74	4.88389
4.92	5.54579
4.7	6.45265
4.11	4.33117
2.55	5.72185
9.77	7.02785
6.19	5.91551
4.48	5.67258
6.24	7.41819
5.03	6.39882
7.29	6.86759
8.68	7.35521
4.17	5.03218
6.89	6.45262
8.3	6.6431
5.7	6.25372
8.41	7.70133
4.54	7.65996
10.42	8.19383
6.71	6.75928
5.28	6.90217
8.13	4.98526
4.49	5.5135
7.36	6.23246
7.09	7.06807
6.1	6.54224
7.57	7.44463
9.52	6.97697
8.05	6.5935
7.64	6.50217
7.23	7.1198
5.65	5.98793
10.51	8.27285
7.62	6.69228
3.45	4.72967
4.92	4.99963
5.11	5.66546
6.89	6.46173
6.41	5.81759
9.62	7.262
6.4	6.67276
7.35	5.77757
5.21	4.97829
9.3	7.20117
6.21	5.55238
3.7	4.29191
6.82	7.18715
4.15	5.53281
8.15	7.48323
4.98	6.89999
8.82	6.53866
4.31	5.61156
4.54	4.32375
5.59	5.21358
6.64	5.92459
8.66	6.37621
6.3	7.11985
2.17	5.22494
6	6.29332
6.34	4.10365
4.68	4.04584
6.28	7.58939
4.18	5.71767
4.68	6.39454
5.22	5.61796
4.52	5.71824
6.07	6.03199
8.15	7.34703
4.58	7.09862
5.32	5.77449
6.98	6.39575
4.66	5.74977
5.31	5.45691
6.62	6.49347
4.71	5.46095
5.49	5.72804
4.75	5.78605
6.67	6.83323
9.22	8.18142
3.43	4.76999
8.92	7.35257
5.64	5.75268
4.54	5.81892
4.18	5.32042
4.68	4.05094
8	7.35503
9.05	7.06332
3.3	5.34378
5.85	5.70895
6.37	5.01742
9.52	7.052
4.3	4.91615
7.62	7.74701
5.64	5.99861
7.92	6.22501
7.06	6.13822
6.74	6.9664
8.05	8.07285
5.05	5.74022
4.09	4.93466
5.74	5.32796
9.96	6.95469
8.13	6.20786
6.96	7.69661
5.67	5.7986
6.46	5.30006
3.93	4.84757
6.81	6.88167
7.46	6.44777
8.03	8.05367
6.48	7.44682
2.3	4.5802
8.32	6.44743
7.96	7.32849
2.08	4.60252
5.85	6.82719
5.35	6.75993
7.77	7.44695
7.03	7.54235
2.92	5.47386
6.57	6.53283
6.92	6.14752
4.18	5.80851
6.4	6.38846
9.1	6.83039
5.23	5.7927
9.1	7.96804
6.24	6.75917
8.02	7.05703
6.5	8.04747
4.36	4.2535
6.39	5.8599
9.8	7.23986
4.89	5.40189
7.18	6.74894
6.09	6.74035
6.01	6.65117
5.62	4.61529
4.28	6.31299
3.77	6.51482
2	4.97177
5.99	6.44847
7.28	5.4085
9.05	6.69774
6.3	6.87948
3.33	4.13995
4.85	5.7576
7.37	7.53603
7.74	6.01602
2.92	5.91198
1.72	4.57865
2.92	4.71786
4.1	4.70342
7.7	6.54597
9.15	6.81354
4	6.73514
8.22	7.35134
3.3	4.97264
8.7	6.31916
8.7	7.32481
4.85	4.37324
8.01	5.04934
5.1	4.8751
7.02	5.51669
5.44	6.3992
10.1	7.07266
2.69	4.26248
3.88	5.36561
9.32	6.7512
7.7	5.28736
4.48	6.34477
6.85	6.38208
8.89	6.3408
4.43	6.20951
7.17	6.17076
4.75	5.24809
4.85	5.68969
10	6.69603
6.4	5.5644
5.74	4.98931
7.6	6.43993
3.67	5.03116
3.22	4.85127
5.85	7.1681
5.66	5.43878
4.89	6.09467
6	5.32274
8.1	7.34464
5.67	6.40319
6.82	7.69149
4.76	4.07457
4.4	5.39799
7.3	5.67966
6	4.75629
7.05	6.68965
6.23	5.83383
7.24	5.32738
8.52	7.20435
7.15	6.95306
3.55	5.58853
5.7	6.76201
5	5.16813
4.19	5.19205
8.25	7.55256
4.73	4.37734
2.5	4.41931
5.72	5.85416
3.35	4.18017
2	5.33412
4.82	5.96471
5.77	5.77137
4.85	5.40201
3.18	5.79354
4.73	6.36928
4.68	4.79045
7.1	7.2435
5.22	7.1371
7.7	5.80913
9.3	7.1595
5.46	5.60117
6.8	7.07462
9.7	7.46244
5.9	5.97965
7.1	7.81541
6.04	6.67475
5.32	5.92843
3.76	5.55499
2.85	4.18041
6.48	4.04144
8.59	6.95849
5.82	6.44417
6.54	6.20749
7.89	4.99427
8.7	7.32462
7.74	6.74137
9.3	6.28029
6.83	5.66458
7.77	6.63853
4.66	9.86484
3.16	4.30635
5.04	6.53454
4	4.9076
6.05	6.53748
2.66	5.09179
8.37	8.17381
4.29	4.04165
8.3	8.19008
5.89	5.0066
2.22	6.39298
2.7	4.39602
7.57	7.81029
6.22	6.13624
6.7	5.14097
6.4	6.18835
6.6	5.90903
6.63	6.73044
7.6	6.75691
8.1	6.35213
7.96	7.39084
3.24	5.84279
8.3	7.00057
6.49	5.44662
8.47	6.27909
7.48	6.992
7.74	6.55505
4.59	5.9211
6.17	6.83588
4	5.137
4.09	3.87012
5.03	6.87021
4.26	3.62713
7.24	6.20355
7.04	6.197
6.6	6.73083
7.07	5.64172
6.68	6.54947
3.3	4.66184
8.01	6.98578
8.7	7.61818
5.99	5.55165
2.93	4.96257
8.91	6.90268
3.77	5.80706
6.77	6.84233
4.62	4.52692
9.68	8.40467
7.48	6.56012
8.22	8.24465
6.61	6.60709
8.33	7.77039
3.4	5.80089
5.6	6.22324
7.96	7.21729
5.04	3.71689
5.89	7.21853
4.07	4.93841
6.6	7.80029
8.52	7.64223
4.8	4.31493
4.42	4.85945
6.85	6.13153
3.55	5.64101
6.11	6.07248
7.92	7.81136
7.68	6.22057
4.38	4.56275
5.82	7.02456
6.77	6.90392
4.78	5.6641
5.92	5.08215
3.52	6.00132
2.27	4.26431
6.53	5.85099
10.1	7.24032
7.7	8.04707
4.41	5.8736
3.96	4.93105
7.15	8.0127
7.27	7.34872
4.33	5.45033
6.81	6.22998
6.21	5.85678
7.04	6.24142
5.77	6.1181
8.3	5.83108
4.1	5.77669
8.1	6.94545
6.36	4.95019
7	6.18521
9.82	6.89918
4.2	5.1162
5.74	5.04685
7.77	7.12615
8.1	6.88103
1.49	4.55293
8.4	7.11662
8.96	7.59989
6.46	6.69077
2.62	4.04053
4.74	4.08682
2.15	4.70479
7.46	5.53509
10.72	6.49909
6.82	4.65434
5.62	6.78263
7.19	4.37966
6.21	7.32841
6.55	6.22764
6.52	4.85702
4.87	5.37304
3.24	4.73894
6	6.4909
7.4	5.43746
6.44	5.75195
4.31	4.70281
6.89	5.10721
6.22	6.6731
8.68	6.6455
5.51	6.64281
3.63	4.59357
5.14	6.96204
3.61	4.41205
5.4	6.40302
6.23	5.83959
5.54	5.08695
4.43	5.73969
6.94	6.29358
6.66	7.84899
2.15	4.13468
9.82	5.41372
3.66	4.71022
6.44	7.203
5.3	6.78421
6.89	3.92367
5.3	6.78717
7.82	6.81802
4.95	5.18533
10.01	6.88663
3.6	4.48185
5.9	6.40627
8.28	6.18616
7.96	7.31692
8.36	6.44754
6.61	5.83062
3.3	4.68315
2.6	3.49887
7.74	6.60978
5.52	5.94489
4.31	5.45183
6.33	5.47719
9.52	5.45302
8.7	7.04619
2.85	4.28281
3.03	4.57623
4.87	4.74325
5.92	6.3466
2	5.13616
6.24	5.69174
3.16	4.36945
4.51	5.55731
4.52	4.05165
6.52	6.84066
5.6	6.09625
7.2	7.20543
7.04	6.39481
5.7	5.26122
6.69	6.8407
5.07	4.25567
7.85	5.15709
10	6.46797
7.77	5.82013
8.55	7.16129
5.19	5.23594
3.45	5.88414
3.9	4.64754
4.41	4.8225
5.65	5.7637
7.46	7.41353
6.14	6.32814
8.62	7.82019
3.37	5.12437
4.77	5.69347
8.7	7.76804
8.4	7.1065
5.15	4.81164
6.53	6.57151
3.93	4.83167
9.3	7.6783
9.27	6.39935
7.76	5.23577
3.64	5.29073
2.59	5.74038
5.15	6.53302
7.3	6.14351
6.07	5.31496
5.29	6.7919
2.55	4.38906
5.37	6.27927
9.7	8.23267
4.03	4.31326
6.26	5.88875
5.57	4.59536
7.38	7.36853
6.36	7.05129
6.4	6.51716
4.57	6.50042
7.6	6.1451
6.82	7.0257
7.31	6.74594
8.3	7.33473
7.55	7.061
1.64	5.14214
5.85	6.32419
4.66	6.68736
6.31	4.91982
7.18	5.94527
6.11	5.04443
7.08	7.035
6.77	5.76563
4.95	5.05995
7.6	7.30257
6.96	5.67443
2.44	4.40982
4.24	6.4781
7.59	7.1913
5.09	4.83263
5.06	6.72961
7.97	4.78271
2.64	3.66002
7.59	5.62184
9.4	7.72732
6.36	6.70127
10.52	7.88197
9.05	7.25117
6	6.36683
7.31	6.76744
6.11	6.6822
6.06	5.20432
4.8	5.07692
3.97	5.08977
3.82	4.69481
4.4	6.43009
3.67	5.99351
8.77	7.98188
5.46	6.48563
7.7	4.9295
7.46	6.28411
9.1	7.87353
6.15	6.75272
5.96	5.77099
7.7	3.82929
1.01	4.80582
6.42	4.43104
4.28	5.67779
7.12	5.84562
9.3	5.23945
4.76	5.69421
3.46	4.45629
6.12	6.26361
9	6.42913
6.96	6.8157
7.48	7.23102
8	5.61026
9.22	7.13657
4.92	4.8123
3.87	5.60632
7	4.61152
5.74	6.80573
8.34	7.9876
5.74	4.60142
6.92	4.66384
6.98	6.34857
9.4	7.17973
6.35	6.58948
9.82	7.82606
5.1	7.2117
10	7.10987
6.17	7.05032
9	7.46627
6.52	6.54465
3.84	4.15703
7	6.19993
6.51	7.76748
8.5	6.42244
4.21	4.33867
6	5.52098
3.3	4.88866
6.5	6.36985
6.73	5.80141
6.92	5.65
7.74	6.68343
8.34	8.04742
3.6	3.90286
9.74	6.70444
5.1	4.43882
8.35	7.68781
6.89	6.70189
4.46	5.9073
5.7	5.36504
8.43	7.02207
8.48	8.24024
8	7.33865
6.42	6.81948
9.74	8.05422
4.82	5.53596
8.51	8.05504
4.6	5.07922
3.25	4.05952
9.13	6.62982
6.3	5.8491
5.43	6.73216
8.37	7.67714
4.63	6.65639
8.7	7.86159
5.68	4.39963
9.01	8.03455
6.7	4.93189
3.37	4.63113
6.11	6.61435
9.57	6.95701
5.76	6.22145
6.63	7.22108
4.43	5.90173
9.57	7.45453
8	6.77391
6	7.00204
8.62	7.56116
6.13	5.63094
6.2	6.70046
5.06	4.95386
7.26	6.44613
7.74	6.56272
7.19	6.06022
7.57	5.75889
6.66	6.2867
7.68	4.37992
5	5.74912
7.52	6.83622
2.26	4.20242
3.89	4.69996
4.47	6.0804
3.18	4.7185
9.15	6.5628
6.4	5.59937
4.44	4.25101
4.8	5.14476
6.89	6.96005
5.4	5.25374
5.3	4.92909
4.24	6.32818
3	5.40638
9.4	3.73243
6.96	4.30404
7.82	7.49089
4.77	4.96133
7.8	6.45405
7.11	6.15102
4.08	4.33302
9.05	6.74028
3.9	4.75247
3.54	5.69059
6.16	5.46357
2.89	4.57515
7.49	6.76227
8.1	7.49419
4.3	5.793
4.06	6.26822
5.85	6.02489
7.3	6.56261
5.62	6.02756
6.92	6.85682
4.66	4.9873
8.4	6.88157
6.92	5.77092
6.02	5.73967
8.82	6.36346
5.38	6.66172
7.82	6.23301
8.35	6.79944
7.26	7.47919
7.11	6.92625
9.43	5.6295
5.96	7.44934
6.02	6.45472
2.92	5.24097
8.3	8.04842
6.49	5.78152
4.74	4.51538
5.74	5.16314
7.07	6.4758
5.1	6.66828
4.96	6.18543
8.3	7.95895
7.24	7.47836
5.92	6.47635
3.92	4.31637
6.92	5.74032
7.39	7.64001
5.85	5.97733
4.92	4.13629
8.83	6.488
7.82	6.05779
7.4	5.92748
7.7	7.36739
6.09	5.26653
8.8	7.85656
2.7	4.8632
7.39	6.97884
8.02	6.66512
9.34	6.85433
5.19	5.72923
7.05	6.79951
5.53	5.25729
8.85	6.67
6.62	5.7835
8	5.67944
6.54	6.73271
6.09	6.25803
6.31	4.96945
8.52	7.52838
3.25	3.99717
5.39	5.0846
3.22	4.89162
6	4.29799
9.15	5.90688
6.11	6.26004
8.89	7.52608
6.57	5.97461
8.74	6.38522
4.3	5.98254
3.72	4.73642
8.3	7.38562
6.35	5.99048
4.09	4.57991
3.31	4.53065
3	3.83721
4.59	4.53956
4.3	3.72436
6.84	5.73061
6.47	6.21695
8.36	6.38655
6.19	6.74042
5.3	6.82977
5.64	7.11961
3.63	5.78943
9.3	6.24578
5.68	4.5069
6.97	5.32794
6.57	6.64094
6.48	6.7872
7	5.31956
7.38	6.65322
5.7	4.96
3.63	6.31326
9.7	6.47904
6.29	6.9762
6.7	5.88712
6.87	7.39094
9.04	6.79048
5.05	4.68799
7.13	5.87442
3.33	4.2719
7.25	6.86646
7.34	6.58309
3.11	4.19552
9.34	5.79889
6.54	6.0474
7.06	6.45297
4.1	6.56732
2.97	7.92263
7.47	7.97289
4.08	5.1219
7.96	6.2493
8.92	6.75284
7.3	6.68088
3.81	6.21296
1.8	4.17885
7.45	5.06084
5.43	5.70942
7.4	6.58655
4.85	4.73147
5.16	5.05187
3.62	4.92262
8.11	7.3162
6.52	6.73508
5.92	4.95349
5.52	4.37528
9.57	8.08018
6.24	6.30269
5.48	4.5699
7.82	6.34116
8.7	7.2486
9.1	6.43553
3.66	5.55184
7.59	6.80819
5.68	5.32238
6.29	6.16946
7.8	5.97596
5.52	5.72112
4.44	5.70123
5.22	6.1681
7.3	5.17042
2.2	5.43167
7.23	6.71652
7.4	6.57956
5.47	5.16905
3.37	4.01692
9.1	7.95715
3.46	5.41606
7.77	5.87798
4.62	6.05429
7.46	6.44658
5.32	4.86887
8.24	6.86029
7.66	6.24103
4.05	5.21475
6.57	6.81574
6.21	6.849
8.4	7.45266
7.44	6.40839
3.06	4.39802
9.49	7.74347
5.59	6.22025
5.26	6.43106
6.74	6.26804
4.3	4.82411
5.1	6.35498
3	4.3037
5.15	5.9375
4.82	4.50105
7.07	7.03879
8.33	7.12443
5.05	4.75022
3.73	4.10374
5.03	5.08782
4.76	4.03943
7.62	7.73321
6.54	5.6824
6.7	5.13582
7.19	5.38521
8	7.27792
5.49	7.85747
6.24	6.35679
3.82	5.20344
7.77	5.74256
6.88	5.92533
7.32	7.35671
7.32	7.61242
7.84	6.20188
8.07	5.06384
3.45	5.6137
8.43	8.16523
4.74	5.67004
6.13	6.77612
6.92	5.75082
5.38	6.54098
6.1	5.54056
8.27	8.33121
3.06	4.47294
5.67	4.93402
7.46	5.93396
4.38	4.67455
7.05	5.9761
5.57	6.64975
5.96	6.21554
7.54	7.93404
9.03	6.14731
6.17	5.75318
5	6.51202
2.44	4.10432
3.77	5.60668
6.68	6.23882
4.2	5.46537
8.35	6.79265
4.15	7.38691
9.22	7.14971
5.6	5.923
8.11	6.22917
4.31	4.47077
7.43	6.48887
8.1	7.4641
4.19	5.03926
10	8.20126
6.6	6.50285
5.82	7.05268
7.19	6.51444
4.57	5.64077
2.85	4.36889
7.68	4.22471
6.72	7.14581
7.8	6.31159
6.62	5.65462
6.17	6.2034
4.82	4.75343
5.1	5.16355
4.6	5.74503
5.92	5.45794
5.3	6.69487
7.35	6.75569
7.4	7.26756
3.99	5.0981
6.41	6.44766
6.3	5.62039
6	5.18449
4.96	6.8405
8.88	6.38993
6.12	6.69514
6.93	5.67634
2.84	5.94514
6.2	6.39161
6.8	5.95436
3.35	4.3136
8	6.58164
5.09	6.18252
4.6	4.6668
3.57	5.55454
4.15	5.4219
7.12	7.30937
6.3	6.40364
1.4	4.73675
3.73	3.95159
5.52	4.87949
5.96	5.81217
6.44	4.75923
6.6	5.10314
7.82	6.32099
3.2	4.26851
8.62	6.80961
4.64	5.90457
8.7	6.61619
7.39	5.67312
6.02	6.37808
5.43	4.23101
4.47	6.31088
4.95	4.42903
7.52	5.66859
8.15	6.15726
6.6	5.27889
6.66	6.58084
5.27	6.82655
5.13	5.38744
7.55	6.41833
8.8	6.59565
7.28	4.42812
7.24	6.09167
5.59	5.63715
8.54	6.69757
5.82	4.73731
9.28	7.29925
7.83	6.0968
6.74	6.63579
7.3	5.84677
3.12	5.98595
6	4.30715
7.96	6.37712
6.1	6.50022
5.66	6.15733
2.63	4.75421
4.71	6.06628
6.1	7.23355
4.96	6.38569
3.7	5.00113
2.52	4.20008
7.27	7.95378
4.08	4.41384
6.36	6.34018
6.4	6.2542
7.94	6.53752
5.55	5.73872
8.15	6.31672
6.33	7.01245
3.78	6.56628
8	4.23116
6.77	6.02763
8.13	6.76337
8.48	6.69312
3.16	4.42171
5.22	5.97227
5.2	5.5708
6.92	5.6355
7.37	5.83169
4.7	6.99421
8.27	9.23701
5.32	6.74087
7.92	6.62668
5.3	5.96556
5.11	6.99043
4.54	6.54464
4.44	5.32092
6.3	6.35429
8.95	6.56709
5.11	6.06051
6.56	6.7506
7.17	5.97716
7.37	6.21773
7.66	6.61037
7.66	6.58882
8.24	6.07466
7.41	6.2891
6.1	5.76812
4.7	4.84722
7.72	6.04729
9.11	6.77179
11.35	8.09085
5.14	6.53885
5.7	6.38065
6.7	7.21663
2.4	4.47115
6.61	7.32603
4.66	4.0996
8.26	7.20409
8.96	6.55658
6.8	6.22944
6.72	6.16397
3.72	5.45215
6.05	6.69042
1.78	3.65383
4.3	4.2045
4.46	5.23183
4.14	5.43313
2.85	4.31846
5.6	4.42204
7.52	6.77806
6.85	6.71676
3.42	4.03958
6.8	6.16888
2.7	4.59434
5.04	5.54514
6.26	5.65509
5.47	5.17914
7.09	6.60777
6.19	6.90958
9.34	8.26281
8.49	7.78087
2.28	5.26423
4.96	6.58298
5.64	5.00973
4.2	5.38121
3	4.05956
3.3	5.12173
7.15	5.96966
6.3	5.60216
4.62	4.36833
8.52	6.63905
9.18	6.47167
4.52	5.62192
5	5.43435
8.72	6.96223
3.57	5.55043
10.7	8.06972
5.72	5.49968
3.56	6.52269
7.74	7.15402
8.77	7.31968
8.05	6.88017
5.89	6.36849
6.53	6.42801
3.9	5.22936
9.92	8.04392
9.14	6.04128
7.62	7.3864
7.29	6.56177
8.54	6.80959
3.1	5.55708
6.77	6.44653
6.3	6.72323
4	5.73362
2.7	6.20572
8.02	7.60008
4.7	4.64685
4.3	5.99722
7.64	6.52141
10.62	7.64247
6.1	6.14441
1.82	4.01988
1.54	4.52787
9	7.02456
6.7	6.75208
9.64	7.71492
5.37	6.17014
7.14	6.67205
7.3	6.38236
3.93	4.94377
5.92	5.92167
8.3	5.81513
6.85	6.68599
4.51	5.82353
3.06	5.23767
7.28	5.89734
6.15	7.30034
7	6.70462
4.07	6.66045
3.2	4.84401
6.15	6.35301
6	7.48241
7.06	6.00941
7.96	6.83042
3.64	5.99246
7.1	6.73633
5.07	4.71743
3.6	4.70419
7.59	7.63689
7.49	6.51588
7.3	5.6253
2.84	4.34538
6.37	5.7717
9.15	8.17254
7.92	5.57382
6.52	3.90547
8.57	6.71943
3.03	4.91909
4.52	5.4035
5.44	5.84805
6.7	6.76256
6.82	6.65126
6.57	6.37237
4.92	6.36989
5.74	5.28382
2.64	4.78162
5.21	6.42108
7.85	5.91185
5.08	5.84979
7.85	6.0746
9.07	7.97653
7.15	6.05531
5.88	5.76466
2.23	5.83024
5.96	5.56081
6.66	5.34015
3	5.23543
1.26	4.96891
2.22	5.38206
5.74	6.07548
2.68	4.86211
6.48	5.57072
8.55	7.04098
6.11	6.26387
8.77	6.32024
3.03	4.47687
5.57	6.56786
9.7	7.18666
6.66	5.48662
6.84	6.67325
8.4	5.94601
8.36	7.66746
2.3	4.70298
5.6	6.52202
1.88	4.47984
6.54	7.02255
8.6	6.29419
6.52	5.3774
4.31	5.65328
3.79	6.41891
6	4.25606
7.6	7.41507
10.32	6.8477
8.49	7.73444
4.36	4.88071
5.79	5.65488
7.25	5.90222
4.52	5.98685
10	8.12943
7.43	6.65146
7.48	6.33914
6.06	4.78264
5.85	5.51899
1.4	3.8329
7.7	6.87775
6.25	8.74889
6.97	7.17935
7.11	5.86648
4.79	4.54255
9.7	5.6359
9.04	6.32822
5.3	5.24442
4.74	6.84631
9.71	6.90895
9.03	6.80143
3.89	6.21583
5.8	6.34714
7.92	5.68051
5.96	5.27464
6.38	6.05061
7.22	6.75722
7	5.34661
4.79	4.1415
8.26	6.12986
6.7	7.12038
7.31	7.26296
8	7.40658
7.41	7.88407
5	5.74857
2.92	4.58985
7.7	6.13849
6.74	6.1441
6	6.65966
7.25	6.9391
6.82	6.0531
3.2	4.7334
5.39	5.78299
7.96	6.41947
3.52	4.57704
7.77	6.25981
4.28	6.68828
3	4.20354
8.13	7.75354
4.48	4.30668
7.28	4.7119
7.16	7.10145
8.08	6.98775
6.55	5.32479
5.85	5.66009
3.96	6.6337
8.52	7.27158
1.6	4.98551
3.34	4.96987
5.44	5.9618
7.47	8.35076
5.67	5.15205
3.21	5.25368
7.59	6.97923
4.97	5.86899
6.54	5.77015
7.64	7.41215
8.12	6.38327
4.15	5.1719
7.96	5.85731
7.29	6.04156
6.92	6.19016
2.35	4.1163
8.08	5.72225
7.09	4.86207
11.52	6.14646
4.68	5.05936
5.45	5.71701
9	8.25908
4	4.68761
5.33	4.6325
7.4	7.34832
8.1	7.08027
7.04	6.40453
8.89	7.02326
7.21	7.52017
6.82	6.10913
3.52	4.28876
2.96	5.11278
6.15	6.23651
2.71	5.57897
9.09	8.04793
6.77	5.5978
2.59	5.16291
6.11	7.0741
5.19	4.71452
7.11	6.90495
6.03	4.72301
10.59	8.00195
7.46	6.52524
7.37	5.82367
6.74	6.4083
5.54	5.67973
6.11	6.79832
3.3	4.85753
6.4	4.32658
8.49	6.63754
5.74	5.31694
7.23	4.85207
7.52	5.24491
5.3	4.68304
4	4.91917
5.77	6.15859
10.39	6.72685
3.61	5.4915
4.96	6.60663
10	6.26094
2.1	4.13399
8.13	7.49321
6.24	5.94168
3.37	4.03648
9	7.14157
9.08	6.78693
9	7.87772
8.37	8.14781
8.05	7.82857
7.6	6.77584
7.49	7.96265
6.1	7.03451
5.22	6.35522
4.13	5.23908
5.77	6.96026
8.92	6.44296
5.32	6.05312
8	7.58314
9.09	5.88486
9.32	7.9486
5.36	6.0121
6.35	5.22083
7.52	6.16825
6.64	6.83467
8.05	6.07114
6.22	5.35108
3.7	5.09303
4.68	4.64937
7.7	4.8579
5.4	5.72529
7.19	5.14219
7.89	7.20767
8.22	6.70652
6.82	6.75893
7.4	5.7698
7.32	6.56237
6.46	5.21072
6.74	6.16637
6.36	6.4232
4.84	5.3175
7.78	6.51585
8.3	9.10819
7.24	8.17932
3.65	6.5013
3.3	5.30474
5.93	6.82093
6.81	5.96451
4.52	6.66432
7.07	7.71736
5.3	6.22099
4.4	6.7196
6.24	6.27212
7.13	5.93564
6.77	6.27872
7.57	6.46944
7.44	7.80275
6.57	6.04512
5.85	4.8504
7.2	7.31337
7.66	6.59306
8.4	6.07473
9.04	6.47857
7.03	6.59759
7.46	6.04567
8.4	7.28539
2.74	5.31532
6.62	6.43903
4.51	4.62957
5.71	7.06414
7.21	6.53419
7.96	5.89984
3.71	6.00283
5.85	5.99078
5.08	4.9453
8.41	6.26033
6.4	6.21901
7.35	6.08977
7.24	7.69785
4.89	6.04005
3.43	4.57591
5.89	6.25072
6.21	6.07556
5.52	4.792
3.84	5.35047
4.49	4.95706
4.57	4.80519
6.14	6.91985
8.15	6.45288
7.49	6.91234
6.22	6.84474
5.52	6.14744
7.12	6.60304
4.8	4.207
7.55	6.80571
8.52	7.97861
6.74	5.99848
5.85	5.70025
6.75	5.84776
6.68	6.54619
5.64	5.34746
4.35	5.48735
6.46	5.77474
3.66	4.96902
4.99	6.41105
6.44	7.33585
6.85	5.70831
7.92	7.79494
6.52	6.28636
6.7	7.6988
7.7	6.09165
7.94	7.11055
8.52	7.72529
6.32	5.33207
8.31	6.44697
3.29	5.96905
3.04	4.19083
10.49	7.03998
1.24	4.42648
3.23	4.23584
8.82	7.76439
7.88	7.81825
7.64	5.95494
9.43	6.66952
7.82	6.07378
7.3	6.46262
6.08	5.22606
6.3	5.21601
7.92	7.04665
3.22	4.29526
8.03	7.80334
11.82	7.8721
4.52	5.87553
5.72	4.39483
4.46	6.06375
2.7	4.49879
3.78	4.95196
6.96	6.48293
7.21	5.50805
6.04	6.60993
6.88	6.47878
8.68	7.90742
5.77	6.46822
6.77	5.55215
2.7	5.29617
5.32	5.16853
5.15	6.50671
3.9	5.17107
4.39	6.03294
6.06	5.81029
6.43	5.83059
3.67	5.08112
6.69	6.51885
2.6	4.29988
7.62	5.93052
8.4	7.60671
5.21	5.78336
2.82	3.61155
3.8	5.66847
7.28	4.57634
5.63	5.72637
2.59	5.12696
8.1	6.10566
4.68	5.93544
7.31	7.06316
4.62	4.96064
4.1	4.32682
9.3	7.78787
3.6	5.37316
6.22	6.56486
7.8	5.97764
7.01	6.12095
8.52	6.706
5.85	5.10905
7.32	6.57142
7.06	6.46359
4.68	4.17577
4.74	4.06912
5.27	4.69554
3.61	5.92775
5	5.21183
2.37	4.67869
7.61	5.80044
4.82	5.36797
5.09	6.655
5.18	5.0201
4.92	5.08852
6.48	5.98167
4.54	5.39487
4.43	4.8803
4.85	6.69409
10	7.77907
8	6.34983
7.35	7.10504
8	6.02521
4.21	5.41702
6.11	5.09174
7.6	5.76518
2.31	6.18603
8.15	7.30638
5.68	4.50037
6.48	5.69296
8.01	6.50881
7.05	6.08621
4.8	5.29662
6.4	4.38954
2.22	4.98513
6.22	5.35084
7.72	7.46795
5.8	8.18192
5.75	4.76745
5.8	5.45298
6.93	5.9526
4.59	6.73987
7.18	6.38687
8.72	6.64936
11.74	8.29158
7.27	6.95328
3.38	5.97106
7.57	5.16556
7.74	7.83854
10.35	8.41071
7.85	6.23706
8.32	6.07777
6.25	6.58264
6.2	6.24677
6.09	6.48352
4.4	5.20248
7.68	6.1552
7.17	4.31194
6.1	5.40819
7.41	5.90469
5.09	5.78614
6.78	5.8839
5.6	5.51019
8.62	6.9359
7	6.07433
10.15	6.63239
8.62	7.35936
5.18	6.72649
7.3	7.64114
2.3	5.10724
8.12	7.90486
6.9	5.89164
3.46	5.67532
4.03	8.93688
3.3	4.40761
4.3	5.14972
10.15	8.26238
4.69	5.66449
3.02	3.97187
8.68	6.03394
3.89	4.80217
4.37	5.00976
3.7	6.44261
7.28	4.69296
6.95	5.85436
[truncated: 245 more rows]
