# Supplementary material for: An electron-density point-cloud framework for robust protein-ligand interaction prediction
Source: Nat Commun. 2026 Jun 11;17:7424. doi: 10.1038/s41467-026-74196-5 (PMC13408660; doi:10.1038/s41467-026-74196-5)
Supplement: Supplementary file 5 — Source Data [file 41467_2026_74196_MOESM5_ESM.zip › Source Data_rev/figure4/i/Random.xlsx]

## Sheet: Ours
label	predicted
6.76	7.5478
8.1	8.39336
8.07	7.25891
4.3	4.0695
8.36	8.30381
5.92	4.51797
4.4	3.02169
8.11	8.59869
7.7	8.36458
4.09	3.64993
8.4	6.68852
7.52	6.84313
9.96	7.46265
4	4.79912
6.96	7.22555
6.6	5.97996
5.1	6.12601
8.03	8.43746
7.25	7.02975
8	8.18077
6.7	7.8853
6.17	6.07617
5.05	4.99218
2	3.10909
8.32	7.36529
5.17	4.9764
7.72	7.69733
3.6	2.85482
7.11	6.88131
4.72	6.02531
7.18	7.95352
8.7	7.09878
7.82	7.72112
7.7	5.70591
3.42	3.77982
3.81	4.57141
6.7	6.06763
8.11	7.99578
5.97	4.98039
7.6	6.6146
7.4	5.68801
4.28	3.42702
7.55	6.70876
8.28	8.24568
6.25	5.65478
4.96	4.76977
7.7	7.84293
3.33	3.04646
9.7	7.61417
7.52	7.57961
7.3	6.56956
9.08	8.52674
7.37	7.3526
7.89	6.4937
6.4	7.71529
7.7	6.38565
7.22	7.73319
6.15	5.48048
8.4	8.62939
3.96	5.11856
7.92	6.34496
6.11	6.07677
6.94	6.55172
6.05	3.58737
3.88	5.17801
5.77	5.77032
7.7	7.09349
9.24	7.21221
7.15	6.63363
6.54	5.06851
6.99	6.84214
9.48	8.44752
10	9.83447
7.92	7.77596
8	7.16999
10.66	9.67802
9.06	7.69612
6.89	6.92729
6.31	5.98421
3.4	5.60084
7.52	7.66984
5.85	6.1338
4.51	5.10222
7.35	6.8973
5.48	4.43052
7.82	7.07716
8.11	7.87096
6	4.54286
5.31	6.23078
6.11	7.19567
7.05	6.97638
4.84	5.51087
6.32	5.87515
8.52	6.55515
4.57	4.94239
4.43	4.74591
4.25	5.55641
8.56	8.51614
4.96	4.39449
8.25	8.18789
8	7.31693
4.57	4.606
4.82	5.32413
6.7	6.69898
1.72	2.70806
5.43	6.82831
8.22	6.05076
7.82	7.26764
6.07	5.73094
9.7	7.95665
9.92	7.21736
5.39	7.97292
5.03	4.76013
4.13	4.27755
8.06	7.76067
7.74	7.16959
10.82	7.19708
8.52	5.23255
6.7	6.64779
8	7.91738
3.49	5.07126
6	4.4004
4.36	4.48593
6	6.43824
3.88	5.44999
8	6.23664
8.1	7.06372
4.03	4.49257
4.85	4.88913
7.04	6.76752
7.39	6.42218
8	6.74217
9.8	8.04992
6.35	6.8967
7.51	6.79021
7.6	6.58985
8.1	6.73967
6.48	5.73979
13	11.0196
3.66	3.72868
5.32	5.38582
7.41	7.83499
7.15	7.25061
6.81	7.01647
9.22	8.64403
8.22	7.8357
2.97	4.38996
8	6.77896
9.3	8.01798
5.72	4.99789
4.07	3.97202
6.83	7.89384
6.96	6.75195
4.62	5.56696
4.84	4.83697
7.46	5.03777
6.27	5.06458
9.17	7.46936
5.51	5.31706
7.85	7.75074
3.15	4.20106
4.39	4.66891
5.51	6.06334
8.52	7.56505
5.64	4.98641
6.74	7.35542
5.54	6.19006
3.32	4.14124
7.89	7.90541
6.53	7.10974
4.21	5.07118
4.82	4.49037
7.48	7.23818
2.44	4.26572
5.37	4.36511
8.3	7.66069
3.96	3.84804
4	4.603
6.21	6.27776
6.77	6.13255
8.15	6.58682
8.77	8.41708
5.32	4.55695
8.1	7.25575
3.4	4.02686
7.74	7.40811
7.66	6.7829
2.62	3.85925
6.81	5.17678
8.07	8.03136
7.85	6.42613
7.15	6.88878
7.61	6.74736
8.32	6.53881
6	6.43218
7.43	5.75682
7.2	6.73133
5.85	6.45152
6.72	5.04357
4.7	4.4353
6.05	6.04277
5.24	5.15774
7.64	7.45443
3.6	3.75945
7.24	5.18804
6.44	6.2134
7.74	7.94825
6.54	6.0714
8.1	7.28097
5.3	4.33297
5.96	4.66997
5.34	4.77068
5.62	5.26431
7.15	6.32708
5.18	5.22837
5.09	4.75021
5.54	5.27435
3.81	3.78456
4.43	5.37039
4.46	6.33737
4.16	4.20043
4.6	5.44055
8	8.04799
6.49	7.01735
7.82	6.76614
8.52	7.64306
7.85	7.82382
5.96	5.19745
4.66	5.83668
4.43	5.58618
6.72	6.50668
2.6	2.21092
9.74	7.19875
4.68	6.01223
5.54	5.99886
5.14	5.84867
6.21	4.80876
5.92	6.14615
6.6	6.6807
7.8	6.21928
5.68	6.34544
4.87	3.7161
5.7	6.14994
8.8	6.36527
6.52	6.65949
6.47	5.51389
7.89	8.07516
8.8	8.48518
5.93	6.54258
5.6	5.57498
6.69	7.55392
4.11	5.12425
4.2	5.29006
4.01	4.59244
8.55	7.08468
5.19	5.55862
3.9	4.19463
0.45	3.19434
4.92	3.46478
7.6	7.81379
9.22	8.65903
10.2	9.04444
6.35	6.8288
5.49	4.56972
8.4	8.0303
2.82	4.91871
9.27	7.90551
6.08	4.58935
5.82	6.82234
5.15	5.52739
6.68	7.65934
5	5.14246
8.22	7.13151
4.51	4.71257
2.44	2.60986
6.36	7.23471
6.51	6.80335
7.55	7.71482
5.16	4.45784
4.57	5.00659
7.66	7.214
4.8	4.03763
5.47	5.25325
6.59	5.97636
7	7.25096
4.92	5.8763
5.22	6.47632
6.49	5.9264
5.85	6.98156
6.55	5.98082
7.77	6.94311
8.4	7.50797
6.8	6.63482
12.3	10.5603
5.1	5.45761
4.39	5.70269
3.64	3.55669
3.1	3.43524
4.56	4.78824
7.6	6.8867
8.8	6.38867
6.04	5.82661
3.87	4.05954
8.7	8.45558
8.1	8.07205
6.65	6.05076
3.82	3.73328
7.58	7.57021
3.72	4.01649
5.85	5.60154
3.39	3.86296
2.7	3.10597
9.14	7.69203
9	4.67757
6.28	4.48164
6.1	5.88225
5.8	6.09508
7.7	3.89042
8.61	8.0767
6.77	6.44731
4.71	4.11816
6.42	4.59234
6.92	7.10048
4.11	4.48524
4.3	5.94755
6.7	7.53258
6.72	5.2872
9.08	7.94136
6.41	7.26658
5.4	5.46132
6.63	5.5738
3.97	5.9329
7.17	6.97582
8.34	8.12653
6.47	6.16729
6.31	5.37219
7.29	6.82414
7.37	7.04739
4.43	4.1769
6.17	6.46778
7.55	6.70209
4.62	4.02878
4.21	3.83908
6.66	7.02885
3.95	4.67023
7	7.4632
8.6	7.66789
5.54	6.13144
7.66	8.44995
8.3	7.01368
6.89	7.2568
6	7.36755
4.83	5.10015
2.6	3.54056
8.19	7.14675
3.52	3.57359
7.2	8.82177
8	9.14475
7.57	7.10948
7.1	6.03415
4.6	3.44302
4.54	4.3957
7.28	6.66939
4.8	5.73687
7.02	8.04705
7.68	6.7061
5.38	3.28143
7.54	7.6865
7.89	6.88591
8.83	10.0129
7.01	6.94636
5.42	5.51114
7.6	6.48751
4.6	4.47123
7.8	7.61206
6.54	7.2955
6.11	5.63252
5.67	6.50015
7.38	6.88634
8.7	6.6642
8.6	9.09135
6.59	8.2727
8.3	8.37078
7.74	6.72604
3.33	3.50604
5.68	5.91533
2.26	1.84414
2.17	4.39408
5.82	5.70665
2.44	3.03905
4.08	5.41184
2.92	4.30213
8.22	6.76714
4.09	4.24586
6.55	7.33591
4.74	4.54883
7.68	4.85079
8.1	6.95209
4.53	4.75496
7.36	5.84108
4.74	3.78445
7.54	5.99086
4.54	6.21467
5.8	5.5345
5.3	4.84795
6.14	5.72759
5.66	6.07698
6.62	6.35358
3.55	4.98727
4.55	5.78558
4.8	6.66537
8.35	7.32215
7.25	7.7682
3.7	4.84998
7.15	7.25416
10.8	9.98663
6.02	7.65904
3.4	5.18056
9	7.29806
6.52	6.8249
6.23	6.16753
9.08	7.45224
4.88	5.75629
8.05	5.23031
4.93	5.52133
9.4	8.31786
7.28	6.80789
3.36	3.95335
7.96	7.87732
4.23	4.48404
5.41	5.55382
7.61	6.39148
3.07	3.23646
7.96	8.19379
8.44	6.82561
5.96	6.40965
7.14	6.65214
8.7	8.02437
7.77	7.20088
4.21	6.77425
6.57	6.1791
6.05	5.41057
9.09	7.73304
6.06	5.90013
8.22	8.40998
8.18	7.65299
6.88	6.15395
6.33	5.93786
4.3	4.14627
7.52	7.11274
4.36	4.59708
3.96	4.33317
7.52	5.9641
8.33	7.52029
8.32	5.59883
8.28	7.42474
4.48	4.86069
5.04	4.48285
6.76	6.43055
9	9.37125
4.43	4.66334
6.05	6.89214
5.3	3.71139
5.68	4.73769
7.62	6.27172
6.57	6.85251
3.54	4.78105
8.46	5.84655
5.1	4.89413
7.66	7.79783
11.3	10.408
8.05	8.18456
3.47	3.65816
8.3	6.70121
4.94	5.67655
7.55	7.64138
8.1	4.81366
10.26	8.07575
2.4	4.50469
7.06	6.42762
3.99	4.381
4.52	4.33159
6.24	7.83527
4.47	4.8692
3.3	3.09926
5.54	5.9294
7	7.30822
4.94	5.53488
6.47	6.31581
6.06	4.94174
2.4	2.89784
7.02	5.9935
4	5.1401
9.48	8.29433
7.34	8.17679
5.62	4.92415
5.92	5.5706
4.53	5.01131
4.41	5.19756
9.3	7.52518
5.92	4.95421
4.62	4.41015
6.7	6.10339
8.68	8.47189
7.93	7.26991
5.52	5.31493
4.59	5.80795
7.3	7.19339
5.85	6.30687
8.14	7.77393
5.77	6.79359
4.7	4.71739
9	8.01813
8.82	8.67987
9.1	8.11311
4.66	6.12772
5.6	6.30461
7.77	7.54943
4.31	4.90318
5	4.40057
5.23	5.97456
8.59	6.77554
7.46	6.9312
5.24	4.82677
4.33	4.82478
5.21	6.35204
6.21	6.08082
8.4	7.39774
6.47	6.86889
6.57	7.02946
6.92	5.58654
3	4.05607
6.17	7.49439
8.05	7.91959
7.85	8.49758
2.3	4.72659
11.05	10.0857
5.96	7.41341
8.37	8.37572
4.63	4.64884
4.62	4.57039
3.61	4.83767
7.77	6.65339
7.32	8.07433
5.89	6.21541
4.48	5.71539
7.4	7.15287
6.89	6.33352
5.42	5.55851
8.3	6.66878
8.22	8.69652
8.27	7.70338
5.96	5.98256
5.15	5.5694
5.14	5.23501
2.44	2.79301
6.08	8.22415
6.73	5.64192
6.72	6.92721
2.49	4.57105
8.3	7.62211
6.77	5.50021
5.25	8.04541
5.92	4.83232
6.96	6.64132
6.04	4.71655
6.35	6.50464
6.7	6.97192
8.55	8.68956
4.15	4.74626
6.92	7.99829
5.41	6.12109
7.59	6.72249
3.49	3.73247
7.15	6.20662
7.15	7.42575
8.15	7.58811
2	2.26159
6.72	6.81847
13	10.1177
3.98	5.41878
5.3	6.75383
6.42	7.88387
9.3	7.63218
7.09	6.61091
7.4	7.41583
7.15	5.61916
8.3	7.31427
6	6.45576
6.27	5.95363
6.12	5.86054
6.35	6.67188
8.1	7.3876
5.92	5.67769
3.72	3.26518
4.91	5.12232
5.15	5.34812
7.58	8.42738
7.86	7.73271
5.21	4.11501
6.7	5.90357
8.14	6.94926
9.03	8.42533
7.52	7.46464
5.42	6.97327
3.7	2.89512
5.22	6.81522
4.12	3.46209
5.1	4.41931
1.4	3.01226
6.52	7.14729
7.7	7.16244
6.52	6.02845
3.95	5.49675
7.01	6.00931
8.66	7.54655
6.66	6.55326
7.44	6.96143
7.8	6.88909
3.3	3.36634
5.59	4.76841
5.77	5.43622
7.74	8.08816
5.46	6.30452
6.74	7.74228
3.49	3.92064
6.41	6.30853
5.35	5.93754
8.11	8.39164
5.4	5.89502
9.08	8.64789
7.6	6.51128
7.15	5.96065
9.22	7.22894
6.82	6.33291
6.32	6.52186
7.52	6.25514
1.9	3.02638
8.3	8.52925
5.55	6.30728
6.62	5.13594
7.5	7.69811
4.43	4.52119
5.74	6.65057
8.07	7.59485
8.3	8.34971
4.82	5.19298
9.52	8.11169
5.96	5.03034
6.7	7.66707
4.46	5.78202
7.16	8.28222
5.05	6.63378
7.35	6.44743
4.35	3.04074
7.27	7.43542
6.15	5.88645
3.51	4.20035
7.89	7.35474
4.89	4.78908
5.48	4.25919
8.24	7.8784
1.98	3.55042
5.3	4.34775
6.21	5.25767
5.11	4.79415
6.3	5.34976
6.1	5.49983
5.59	6.34187
4.15	4.40582
3.88	5.12528
7	5.83297
7.41	7.03651
5.38	5.3395
8.23	7.18859
4.7	4.28172
5.05	6.83184
5.96	6.11718
4.83	4.51676
3.05	2.93063
2.38	3.86129
6.61	7.22143
7.7	8.43225
5.86	5.05739
7.72	8.23907
6.7	8.71572
5.22	3.34423
6.68	6.33192
9	8.17821
6.77	6.07443
4.94	3.98845
5.02	6.63745
8.57	8.05184
5.04	4.36031
3.42	3.76348
7.43	6.62134
6.8	5.50042
2	3.26912
3.85	4.1713
3.64	5.19318
5.62	4.73646
5.82	6.36112
4.05	3.46609
5.54	6.74222
4.5	4.88945
7.31	6.47358
7.66	7.4159
8.49	9.29115
3.89	4.35016
7	7.88077
7.12	7.31157
6.87	6.00249
7.44	7.47709
8.57	8.01058
4.54	5.0369
7.15	6.24852
7.92	7.22285
6.22	5.20143
6.52	5.88755
8.05	7.3123
4.19	4.09175
6.53	6.33641
8	6.72315
6.4	6.04001
5.23	6.29691
4	5.00144
6.64	6.86573
3.74	3.67213
5.64	6.14131
8.33	6.6557
4.97	3.98202
5.28	5.42341
6.68	7.95378
4.42	3.41979
4	4.3552
4.55	5.13121
4.15	3.90587
5.48	7.01459
5.7	4.7615
3.06	4.52443
5.4	5.22675
7	6.90582
3.2	3.83304
11.57	10.4496
7.39	8.21474
4.43	4.94297
8.52	6.05817
6.72	6.61893
5.02	6.94487
7.6	7.40403
4.66	5.40548
4.59	5.40791
6.6	7.47916
4.49	4.05576
2.91	3.68178
6.82	7.00701
7.48	6.89352
7.74	6.98369
6.7	7.27078
6.29	6.11427
6.7	6.90979
9.52	7.97503
6.33	4.24204
4.39	5.80988
8.15	8.23887
5.74	3.24874
6.5	7.65236
9.07	9.76267
10	7.16131
5.57	4.8131
2.22	6.11063
5.21	4.93022
6.92	6.32808
6.3	5.91562
3.54	4.21523
8.96	9.01178
8.77	7.25178
5.57	5.96913
2.3	3.97991
6.66	6.29734
7.06	7.50563
5.4	5.66213
2.1	3.38222
8.15	7.68394
4.22	3.43195
5.25	4.89887
7.77	7.17261
6.92	7.15103
6.6	7.03031
4	3.55548
5.12	5.52587
3.5	4.25271
11.22	8.90281
6.4	5.00697
6.98	4.64953
5.56	7.18178
4.31	3.96597
7.22	6.36462
4.74	5.25584
6.52	6.03559
5.55	5.27551
2.7	3.70789
5.26	5.63635
8.49	9.07593
6.77	6.74815
7.11	6.58823
8.77	7.82787
7.24	6.34135
5.35	4.72689
5.31	5.12861
2.82	4.4351
7.3	5.02243
7.19	7.32604
9.54	7.72328
3.43	3.44533
7.15	6.5449
6.74	7.00149
6.22	6.49443
0.4	3.52309
7.02	7.70934
5.33	5.54246
5.26	7.63621
6.7	6.89179
8.52	7.57604
8	7.29298
7.2	7.73072
4.52	4.17853
6.74	5.3547
4.14	4.36447
8.1	6.74628
9.7	7.89093
6.68	6.07294
7.96	8.23091
8.3	6.84464
4.28	6.37668
2.31	4.06165
5	6.38347
8.3	7.55696
4.76	4.90485
3	2.92413
2.2	4.17741
8.6	7.34796
3.6	4.10628
6.28	5.38217
3.92	4.38531
7.62	4.67091
4.83	4.98307
7.17	5.97865
6.46	4.75531
7.47	8.3078
4.81	4.84043
7.92	7.43737
6.07	6.25942
7.82	7.15037
5.2	5.90608
9.44	9.11629
4.66	5.53931
4.77	4.21176
5.89	6.00761
6.9	6.47039
5.8	6.38727
6.49	6.70822
4.31	5.47411
8.35	7.58737
6.36	6.33545
9.05	6.16887
6.6	7.47087
11.52	8.71549
6.48	6.74859
5.35	6.75766
6.55	7.2988
5.09	6.26319
5.4	5.88369
8.7	7.14696
9.49	8.26941
6.77	6.18646
7.21	7.76978
7.15	6.95275
3.61	4.10642
7.43	8.08903
8.52	8.68935
5.89	4.83534
9	7.40538
8.69	9.5508
7.82	7.85311
7.17	5.78295
5.27	5.38219
6.95	5.58966
4	5.82461
7.07	7.1571
10.39	8.01606
3.66	5.19239
4.76	5.75448
3.28	3.64652
9.52	7.45961
5.36	5.54034
5.89	5.58262
9.08	7.88049
7.8	7.91638
8.25	6.54588
7.05	5.70327
9.06	7.92847
7.43	6.5237
4.88	5.43892
5.24	6.2785
8	7.64233
5.25	4.59709
5.05	6.10459
9.49	8.99505
8.37	7.74307
8.96	6.45437
7.05	6.6743
4	4.42726
6.15	7.09456
4.55	5.85208
5.3	4.59762
3.4	5.19098
4.74	6.85512
5.9	5.74558
3.09	3.26716
6.15	6.54482
7.64	7.34929
8.1	8.40133
4.26	5.37023
8.02	7.73833
4.84	5.91891
5.52	5.08772
4.96	6.1021
6.77	7.74011
4.52	5.40705
3.94	4.86927
6.82	6.52974
5.96	4.53814
6.4	7.01674
6.9	6.72997
11.4	9.37823
6.02	6.24213
7.96	7.05275
8.55	5.0781
8.41	8.82913
5.05	5.73931
7.7	5.84827
6.64	5.04216
8	7.43109
6.49	5.55961
7.66	6.84518
7.95	7.47994
1.89	3.53267
2.77	3.62105
5.54	6.65001
4	4.14693
8	7.88155
6.62	6.33412
4.51	3.99367
5.77	3.75615
7.29	7.62622
6.15	6.33332
3.85	5.06183
4.84	5.05342
5.28	4.69634
4.89	6.399
8.52	8.11236
6.94	7.88419
4.89	5.48341
6.72	6.5536
5.89	4.647
5.34	5.30928
8.11	8.01552
8.4	7.74728
6.98	7.41605
6.43	5.56049
5.49	5.1635
9.89	8.9805
7.7	5.67191
5.26	5.85731
6.82	6.20312
4.49	3.78964
5.6	5.36834
5.82	5.5365
4.22	4.13906
6.47	6.60127
7	6.3706
7.12	5.98537
6.54	5.53383
4.85	6.57515
7.52	6.69728
6.7	7.44108
6.3	4.29537
4.55	4.98169
5.3	6.0648
3.52	4.14246
7.72	7.58898
10.24	8.50685
7	7.19074
3.3	3.55339
6.08	7.24351
9.22	8.98782
6.41	6.83589
8.15	8.26917
5.81	5.4807
3.46	4.63173
4.59	5.26066
6.12	7.06153
3.6	3.99163
7.89	7.56166
3.94	4.73134
7.41	6.51478
3.57	4.09503
7.52	7.97163
5.53	6.72119
5.36	5.28202
6.3	5.3274
5.52	4.61945
8.74	7.76565
6.66	6.47364
5.2	4.48423
11.24	9.69621
7.21	6.4626
5.86	4.60789
7.92	7.12107
5.32	5.47758
8.4	8.03387
6.16	6.24842
5.15	5.64648
9.7	8.87626
5.72	5.47095
9.19	6.56583
5.05	5.53287
7.49	6.5548
2.77	3.77181
9.31	8.92682
6.52	5.2321
9.35	6.11631
7.36	7.62108
5.63	5.25058
8.3	7.0935
8.92	7.47689
5.7	4.1093
5.3	5.22017
6.54	6.41232
7.3	6.67839
4.96	5.33137
6.15	6.02038
6.55	5.06247
3.6	5.81276
7.7	7.40292
2.96	3.11051
9	8.09498
7.06	4.70585
2.72	3.78587
7.32	6.57862
7.75	8.24359
5.27	4.85079
10.22	8.19974
5.89	7.12684
5.42	5.42293
2.37	3.94273
4.82	5.0896
3.69	3.4066
5.49	6.73809
4.43	4.0551
2.05	3.25132
8.66	8.19646
4.52	5.17825
7.57	8.29862
7.74	7.3361
4.44	5.0021
5.92	5.82511
3.96	4.68139
5.21	5.69411
7.64	6.98175
4.15	3.58781
2.22	4.57878
7.4	6.54071
7.04	8.79803
5.22	4.83335
8.74	6.90175
6.77	6.99637
6.15	5.99764
3.19	4.7211
6.67	7.66238
7.3	6.30074
8.96	8.39152
6	5.0232
7.02	7.84322
3.48	4.63428
5.97	6.1569
5.92	7.11855
7.03	7.11156
7.7	6.91012
3.86	4.73802
8.05	4.76713
7.63	5.87887
6.21	4.99165
6.6	4.91318
7.17	5.62623
4.34	4.53237
7.39	5.60137
5.4	5.52882
7.59	7.12642
5.18	6.21731
6.21	6.93238
5.74	6.65429
8.28	6.87413
8.27	5.60542
5.46	4.57859
7.82	7.49909
7.28	5.05252
5.38	5.89444
7.64	5.72364
7.54	6.46975
8.52	6.91201
7.35	5.01832
6.72	7.77329
2.92	4.19661
7.7	7.81932
3.11	3.41168
7	6.87221
9.49	7.96811
7	6.84835
4.06	4.43695
6.74	7.11947
4.89	5.40003
6.32	7.25844
6.46	7.5305
6.52	6.04436
0.49	3.33382
5.92	6.4806
4.48	4.38279
7.04	7.77805
3.52	5.45261
4.75	5.75971
5	5.23445
6.32	5.81819
4.19	4.98829
7.4	7.28713
6	5.44859
7.04	6.74091
5.44	5.25646
4.48	4.36934
7.09	6.94499
9.3	5.46675
5.12	4.81892
3.96	5.8216
7.34	5.9228
4.8	4.70244
4.41	4.95905
4.17	4.00861
6.15	6.11315
4.2	3.72502
6.51	6.62359
4.74	5.33929
5.3	5.1597
4.84	6.64946
6.95	7.23616
6.52	6.77003
3	4.87049
8.4	8.01207
6.1	6.013
7.4	7.24285
10.7	8.80582
4.6	6.87858
8	7.62704
5.1	5.25484
6.51	6.31518
5.46	7.00821
8.24	7.78974
6.25	5.68991
2.96	4.26744
6.44	5.39639
5.7	4.97849
7.16	6.92382
9.7	7.51084
10	7.8059
3.1	4.2469
5.7	6.78084
6	6.44184
8.15	7.78058
6.48	6.76968
3.3	3.65792
2.35	3.5772
4.59	4.99435
7.42	7.69459
5.89	5.17538
6.24	6.27534

## Sheet: DMFF
label	predicted
5.19	5.26098
5.3	5.67267
6.49	6.43783
5.89	6.20395
8.3	8.45289
8.3	7.03368
6.08	5.97458
5.82	5.48816
9.08	6.63361
5.27	5.75093
8.05	8.13409
6.52	7.27038
6.48	7.87392
6.77	6.72515
4.21	6.6061
7.59	7.94329
4.6	8.12093
1.4	2.26375
7.77	5.30831
5.4	5.09729
8.7	5.48191
8.55	7.7613
6.7	5.50258
4.84	5.67494
2.05	2.75903
5	5.70761
4.83	3.81734
7.66	8.34365
5.46	6.08968
7.61	7.7201
6.02	8.00455
4.08	4.14721
8.25	7.28707
8	7.77892
7.19	8.55682
7.22	6.463
8.56	7.37538
4.97	4.4838
5.96	5.57121
4.75	4.45089
8.3	7.78723
7	7.66567
7.06	7.29018
6.28	6.51558
5.3	7.01261
4.82	5.137
6.5	6.20783
6.69	6.91599
8	6.78562
6.82	8.00585
8.07	7.22473
4.11	4.43718
6.92	6.78716
8.15	8.33285
7.92	6.49956
5.03	5.37718
5.92	5.87615
8.3	8.2778
8.8	7.4495
5.34	4.20988
6.04	5.62226
4.2	3.82394
6.41	6.66929
4.84	7.10221
6.14	7.13463
7.6	6.55865
5.25	6.99091
5.14	5.44127
7.01	8.43384
5.32	5.54746
4.3	6.12358
4.41	4.52135
8.49	9.16124
7.58	8.11945
7.25	7.55401
2.38	3.92391
3.94	6.4792
5.16	6.56674
7.32	7.65125
6.35	6.2052
6.8	5.6438
4.7	4.48794
4.06	5.77465
6.74	11.2903
5.24	5.13083
5.82	7.1795
8.66	7.81335
2.1	7.92392
4.43	4.9349
6.66	7.66489
6.22	6.66296
6.88	6.64216
1.98	3.1854
4.62	5.5293
4.94	5.6624
8	6.31247
8.32	8.35372
4.47	4.63072
6.52	7.26869
5.59	7.46126
4.31	5.40834
8.15	7.68132
3	4.77585
6.9	5.87739
7.11	5.69452
6.32	5.96155
5.21	6.58004
6.05	8.87944
7.51	7.79709
7	6.72681
8.19	6.63918
6.54	3.02224
7.49	6.95942
6.81	6.77764
2.44	1.4682
6.83	7.40166
3.7	2.63134
5.97	6.32702
4.44	3.85433
5.23	5.08365
4.07	4.02515
9.52	7.80089
8	8.36401
5.54	6.61091
6.51	7.77752
6.29	5.72198
5.38	5.87518
7.3	5.59707
3.09	3.47286
7.17	6.64052
7.06	7.2233
6.3	5.17032
3.1	3.96919
7.96	7.69573
5.55	6.07799
0.49	4.1235
6.27	5.73349
5.93	6.6536
8.59	6.24864
4.28	4.45848
5.49	7.35334
4.96	8.40517
5.2	5.94845
5.36	5.34845
5.28	4.0157
6.74	6.21849
5.05	7.02374
2.62	2.93711
6.72	6.69723
6.15	4.83542
8	7.74715
7.52	7.54457
7.3	5.58425
4.63	4.1528
9.44	7.81802
5.8	6.4927
6.66	7.61679
6.77	6.29549
6.7	7.26433
7.52	6.71526
4.6	5.94306
5.3	3.90154
6.72	5.60243
6.02	8.10134
6.66	7.12317
9.7	8.47004
5.6	5.47321
5.38	4.01254
5.77	5.93108
6.77	7.45071
8.34	7.41661
4.48	4.60838
5.74	5.66754
9.31	9.39912
2.6	3.39943
7.8	6.49258
8.3	6.09056
3.15	4.94673
7	6.79034
7.82	6.83556
6.4	6.66896
5.54	5.72431
7.66	8.00182
6.95	6.87983
7.54	3.97328
8.22	6.9272
7.15	6.98008
5.54	6.45664
4.87	5.49303
7.15	7.61278
6.47	6.73382
5.54	5.90168
6.72	7.51209
6.15	6.78518
6.47	7.62423
3.69	4.62264
4.77	4.52607
6.05	7.5106
2.44	5.05929
5.4	8.0598
6.25	5.87038
7.39	6.69327
3.28	2.78392
7.27	7.05969
13	12.0914
4.81	4.55633
2.44	3.13158
6.23	7.49077
5.89	6.27519
7.31	6.78232
7.3	6.05549
10.39	9.34037
5.32	5.71183
4.76	7.35219
5.47	5.39838
6.74	6.58122
7.93	7.6005
8.83	11.4001
5.92	6.44217
7.7	5.86098
7.52	5.78715
6.6	7.22311
8.28	6.98371
5.24	8.48675
6.7	6.87697
6.96	8.32536
5.42	6.01908
6.55	7.08122
2.91	2.83289
8.35	6.99539
3.7	5.22596
9.49	9.34287
6.4	7.44833
3.66	4.5507
5.96	6.34372
8.22	7.52934
5.49	5.54818
7.92	6.56418
5.68	6.74882
4.76	6.29291
4.59	6.63783
4.82	4.05924
2.77	2.58785
8	8.03714
8.25	8.31584
5.7	6.63705
8	7.74088
8.49	8.70149
5.15	5.5677
6.49	5.78769
4.52	6.26786
3.6	3.30164
3.72	3.53663
3.64	2.64998
4.46	5.92237
6.11	5.58972
7.58	9.86636
6.64	5.39913
8	6.83154
7.29	8.15424
4	6.24706
6.35	7.61368
5.72	5.62676
3.52	6.00631
7.43	7.43676
6.24	3.82033
3	5.59579
3.94	6.79018
5.86	5.18588
7.55	8.1492
4.62	5.05862
6	6.49944
6.62	6.40035
5.56	6.32439
10.7	8.65013
6.59	7.51381
4.85	6.16017
6.21	6.1147
5.54	6.13978
4.23	5.61883
4.36	5.41182
4.42	5.99298
6.21	4.41697
8.57	6.66659
6.27	5.13033
7.52	6.9718
5.85	6.74649
8.33	9.00749
8.44	6.55287
9.4	9.02561
9.17	9.27094
6.7	7.40259
5.31	6.42692
6.35	7.54539
1.72	2.23875
8.37	8.3028
8.07	6.89392
5.96	4.83573
6.05	6.55855
4.8	4.42215
8	8.72869
8.68	8.53272
7.42	7.37227
6.65	5.87749
4.52	3.92128
6.96	7.02258
4.39	5.24128
7.09	6.35315
3.11	5.75406
7.04	6.58915
7.8	7.70606
3.54	3.94112
8.3	7.2603
4.26	4.13126
8.6	9.33506
4.15	4.43286
2.7	1.85662
2.6	4.43651
9	8.19036
6.15	5.56798
9.22	8.41595
6.11	5.64003
4.84	3.62537
7.24	5.21881
7.7	5.7243
4.54	5.13783
8.36	6.66073
7.15	6.2217
4.31	4.31596
5.26	4.49488
5.8	4.61808
3.81	4.07317
8.33	8.74494
9.22	7.50934
3.32	7.36957
7.95	7.57453
8.11	7.70611
5.52	5.26538
8.1	8.41318
7.66	5.95666
8.4	9.17402
4.57	4.38949
7.77	6.82391
2	4.4338
4.13	5.24058
7.96	7.8714
8.14	7.56919
6.92	6.72602
3.33	2.89519
6.81	7.03823
7.7	3.80499
7.41	6.5418
4.84	5.50451
6.6	6.03436
8.96	7.40198
8.57	8.36348
9.1	7.60317
4.25	6.73668
4.15	4.27867
3.95	5.23357
7.5	7.35482
5.22	4.8917
3.4	6.43234
6.55	5.73332
6.89	7.09317
7.7	7.39634
5.22	6.31094
6.24	7.626
6.21	6.75519
7.16	8.9352
2	2.17481
4.39	3.52182
9.3	7.30965
3.49	2.90399
9.48	7.85227
8.61	7.10931
2.2	2.69432
4.56	7.84122
7.64	7.3641
6	6.14211
5.92	5.84433
6.33	6.02142
3.88	4.74243
8.15	8.37591
3.05	2.96966
7.6	7.34205
4.51	3.3377
9.3	5.44073
9.49	8.54797
2.31	3.37145
8	8.09134
7.02	8.27939
6.9	6.51512
7.89	7.91166
7.09	6.0697
7.35	7.14952
9.52	7.86031
9.74	8.52679
6.28	3.15884
9.54	9.06402
8.4	6.94386
8.4	9.80937
7.62	4.50419
7.89	6.45054
6.1	5.95913
6.57	6.37329
7.46	6.77772
6.25	5.17878
5.33	5.77164
9.08	7.01422
7.74	5.00676
3.57	8.47923
5.3	5.8909
2.96	5.5366
5.35	5.81235
8.1	8.6637
6.77	7.23279
9	8.74218
9.3	7.68645
5.4	4.53585
5.27	3.96261
8.15	8.06356
7.12	8.15031
7.64	6.37496
6.77	8.73174
8.03	8.12418
6.82	7.5913
8	8.19377
5.85	6.79112
5.66	4.99168
3.3	4.48483
8.96	9.94132
6.96	7.20012
7	5.39048
6.54	7.15319
7.21	6.13391
10.8	11.0245
6.32	6.43181
7.4	5.50663
3.42	4.04477
3.81	8.2568
8.22	9.79747
7.17	6.41975
6.52	5.92546
4.68	6.98867
7.44	7.20353
8.3	6.64256
2.7	2.92951
7.77	7.04999
9.06	7.94949
4.41	3.89633
5.42	5.92839
7.7	8.54028
6.32	5.05707
8.32	7.58499
5.72	6.41138
4.94	6.27657
6.46	6.49891
4.83	4.62894
8.52	6.35041
5.59	5.86218
8.05	4.87222
5.48	4.18357
6.08	5.29045
5.53	6.28877
8.3	7.89312
2.3	2.51765
4.89	4.29333
9.3	7.2936
5.89	4.4482
5.82	6.74462
6.54	5.21505
3.87	3.76856
6.67	8.13138
7.8	6.91518
2.4	1.92522
8.28	6.03776
7.36	7.52209
6.33	3.86274
6.35	6.75328
7.74	6.66662
5.55	5.53012
6.94	6.17443
5.22	3.41524
5.37	4.97533
4	3.33315
5.12	4.98119
5.74	7.17693
13	14.0294
6.72	6.49841
4.96	4.95263
6.52	6.08481
6.6	6.431
7.02	7.60663
10.22	8.17893
9.08	8.05199
4.8	6.57188
12.3	12.5374
2.35	3.57713
1.9	2.39473
7.85	7.84723
10.66	10.4224
3.48	6.9659
6.22	6.17258
7.64	5.18362
4.05	3.96471
6.89	7.50231
6.52	6.88483
7.7	7.50896
9.14	8.64613
8.77	8.73196
7.15	5.60335
5	5.32673
7.92	8.30495
7.25	7.01274
4.7	6.75842
6.32	7.62904
4.48	4.23874
3.49	3.09649
6.07	6.4936
4.52	4.36775
5.89	5.59083
6.87	5.2871
8.3	7.35973
5.63	4.25026
4.22	7.88879
6.21	7.3923
8.28	7.25901
6.7	7.49328
7.34	6.8457
3.07	1.70103
3.2	6.85141
5.38	5.16859
6.15	5.45323
7	7.43208
8.82	7.9228
6.8	7.10941
8.11	7.33146
8.6	7.66493
7.7	8.40189
5.04	5.02284
8.4	7.20388
4.43	5.68514
7.48	7.94316
8.55	7.42524
8.74	7.61438
7.41	7.92364
8.4	7.66491
9.7	7.92669
3.55	4.1334
8.52	8.2905
5.1	6.30625
6.04	5.97116
4.46	5.03691
4.84	4.46362
9.35	6.63701
9.48	8.91943
7.74	7.91975
6.76	7.78766
4.36	5.41596
5.4	4.6338
7.36	7.35155
6.42	7.12086
5.14	5.38336
7.1	7.23519
0.45	4.34738
7.43	5.64852
3.46	4.56906
4.7	4.1629
6.55	5.51826
5.1	4.38849
5.62	5.72012
5.21	5.56343
9.06	8.18155
7.8	7.85032
8.1	8.16151
8.52	8.48724
5.77	5.60973
2.17	5.12177
6.98	5.92454
8.11	8.14752
5.8	5.26597
4.14	6.24154
5.7	6.51199
9.49	6.97846
2.92	5.7422
4.19	2.95342
5.96	5.8994
5.11	6.596
7.6	7.71106
4.8	3.60443
11.24	8.91525
4.43	5.66958
9.08	9.03386
3.96	4.30982
5.96	7.77954
8.46	6.55905
7.15	6.28463
5.92	5.68724
2.44	5.26715
6.17	6.26885
6.15	5.87871
7.05	5.86299
7.66	9.9237
6.47	7.10596
7.59	5.85244
7.77	7.78548
1.89	3.03657
7.89	7.33954
7.7	7.50386
7.61	7.73207
4.09	4.61711
7	8.31835
3.97	4.16246
9.89	8.43713
6.7	7.1287
6.7	6.90408
8.23	7.70931
8.4	7.43953
8.96	8.06657
8.7	8.29173
6.11	9.19854
7.2	6.21822
7.04	6.68521
5.92	5.14222
5.89	7.66816
9.07	9.22899
7.52	7.68272
4.31	4.51192
7.01	5.91622
5.4	6.19538
11.4	10.3641
7.18	7.24938
5.17	3.95601
3.4	5.05832
4.88	5.30639
9.22	9.19074
10.24	9.9424
5.92	5.36109
4.33	2.1103
4.74	5.50756
3.6	3.58466
5.7	5.19209
4.03	5.55551
2	2.38647
6.47	5.65133
9.08	7.04834
7.07	7.56421
5.4	7.48947
2.82	6.35568
5.48	6.49656
7.62	5.56735
7.89	5.48617
8.77	9.21014
7.02	6.84153
5.1	4.95965
7.74	8.41328
6	6.82308
4.4	3.6115
4	5.47289
6.17	6.07189
6.49	6.20653
7.89	9.20844
3.33	3.42454
5.21	6.16876
5.34	5.61389
3.6	4.51794
7.55	7.33427
5.77	4.27455
9	7.22237
3.3	3.63785
9.27	6.64046
3.88	4.31952
6.55	8.01799
4.96	5.12941
2.4	3.45787
5.49	3.9244
5.41	5.34803
5.51	4.89428
3.96	4.46309
8.11	8.05612
3.42	3.54094
7.12	7.54721
9.05	8.86721
8.1	5.70938
6.36	7.01256
5.02	7.41876
5.92	4.79267
4.57	4.98196
6.54	6.47701
7.64	6.54011
7.52	7.53426
8.3	7.45919
0.4	4.91822
3.47	3.46598
5.09	6.08984
4.71	6.34765
7.47	9.1162
4.5	5.12391
6.7	7.12925
5.67	6.74841
6.77	6.8846
8.52	9.17029
8.32	7.25203
7.72	8.09645
3.85	5.09932
5.62	5.79131
2.22	5.77691
6.08	6.20516
7.41	7.37939
4.83	4.44315
7.35	7.94114
4.55	3.43136
6.94	7.44058
7.75	6.95363
5.35	5.88311
8.1	8.71722
7.15	6.75332
4.17	3.47039
6.1	7.58019
4.51	6.18079
6.46	6.28697
7.04	7.9769
5.05	6.3627
7.15	6.80845
3.88	3.81437
6.31	6.47796
8.1	6.19677
8.52	7.69488
5.96	4.37761
5.1	6.29493
5.3	5.28938
4.6	4.96337
7.52	6.08891
7.82	8.19539
7.72	7.71694
7.37	7.86874
6.74	4.93529
5.82	5.05895
7.44	6.26858
6.54	7.71695
8.77	6.76862
8.41	7.21747
6.7	6.71298
8.22	7.96906
5.35	8.12455
8.4	8.44663
8.1	8.36199
7.68	6.43503
8.52	6.64607
7.7	6.17574
5.05	5.93493
9	9.17254
5.3	6.31379
6.06	6.11843
6.49	6.60733
3.52	5.38077
2.97	3.55771
11.3	9.65105
7.35	6.45552
5.77	5.42547
4.12	4.45074
5.86	6.74224
7.82	8.05842
8.22	7.95796
9.96	7.81307
5.25	5.61331
7.05	6.40827
3.72	6.4852
8.4	6.21974
5.85	7.67701
7.7	6.83176
6.77	5.58084
7.74	7.51728
6.31	5.83068
5.68	6.24107
4.55	4.26078
8.24	8.00504
7	7.33423
7.92	8.00739
4.89	7.81833
3.9	3.79841
5.05	5.63858
8.35	4.68021
7.02	7.34955
6.7	8.22164
7	6.98607
4.8	3.26543
4.62	4.5208
7.96	7.26037
6	4.00715
8.07	8.0247
7.14	8.73154
8.15	7.98537
6.59	4.94889
5.96	5.68033
4.59	7.01003
5.92	5.99311
5.6	5.96325
7.43	5.224
6.92	6.89119
4.3	6.74534
9.7	7.30315
3	4.43588
6.68	6.83389
4.51	5.02137
7.57	8.02073
10	9.38755
4.66	6.10921
8.18	8.31943
5.2	5.22253
8.69	8.38629
7.39	8.66135
3.96	4.66999
8.1	8.20608
6.72	7.17319
6.77	6.29255
6.21	6.27592
2.22	2.63957
9.22	8.57783
9	8.86983
3.96	4.38592
6.51	5.0907
2.49	6.41
5.7	4.68968
5.02	4.7127
6.15	6.28059
5.6	5.53045
10.26	7.20311
5.23	7.69003
5.15	5.4998
4.66	4.36185
6.15	6.90256
3.82	4.25527
2.96	3.09271
6.7	6.95041
7.85	8.95795
4.34	4.36573
5.31	6.6806
4.82	5.54149
7.52	7.30618
7.2	7.71824
5	5.059
3.72	3.95079
7.43	6.29036
5.89	7.95125
5.18	7.93886
7.6	8.35164
8.3	8.51873
6.72	6.34727
4.57	4.75203
7.7	8.5275
3.43	4.80036
7.03	6.45754
6.68	6.6755
4.52	5.40117
6.66	6.22972
6	6.39686
4.66	4.1321
7.22	6.25101
6.53	7.12282
7.77	8.75429
3.96	5.80862
4.85	6.29217
2.92	3.70526
6.15	6.25634
6.17	6.09971
4.39	3.68822
7.66	6.23144
8.02	7.08177
5.92	6.79428
7.74	7.90699
6.4	8.96792
8.52	5.96255
3.6	6.3048
7.6	7.76872
6.92	4.95121
5.3	4.67943
7.24	6.12936
7	7.32177
6.62	6.8237
5.57	4.24516
8.06	8.08715
7.82	7.59645
4.72	5.61272
6.3	6.08004
6.61	6.46056
5.74	5.53952
8.15	6.60869
4.55	5.44653
6.4	7.19374
11.22	8.92495
7.96	7.45173
6.7	7.12491
4.09	5.13937
7.55	7.21721
6.41	7.93724
6.98	3.56857
8.27	8.80887
7.82	7.39766
7.04	5.60957
6.53	8.22857
9.52	7.89833
8.92	6.9298
5.32	5.05439
7.4	8.23916
5.42	4.29181
4.6	4.42723
8.11	7.44455
11.57	10.3096
6.82	6.38777
8.1	7.28033
4.15	3.98118
6.7	7.80394
6.72	7.21317
5.41	5.37379
5.54	4.85554
7.55	7.162
8.52	6.75006
7.54	6.27879
5.44	4.89322
5.9	5.46438
3.1	5.61722
7.85	7.23292
6.51	6.93512
7.3	6.80078
4.59	5.72065
6	6.90974
8.05	6.36082
5.21	5.9989
8	8.22829
7.15	6.58825
6.1	5.83626
4.82	6.92244
3.06	2.94728
7.7	7.32455
4.92	5.36983
4.96	5.37597
6.99	6.1377
8.37	6.76038
6.6	5.77506
10.2	11.102
3.61	4.9649
9.7	8.20472
4.21	4.62146
7.21	5.86033
4	4.27378
7.4	6.65424
8.3	8.42606
7.4	7.68448
7.4	8.94919
6	4.50277
3.74	3.59147
6.21	4.27949
6	5.28693
4.15	5.65244
4.16	4.32985
7.3	6.88264
6.57	7.03366
9.24	9.09175
8.8	9.58514
9.8	8.21383
5.36	7.17804
11.05	10.7952
9.92	6.81936
9	8.70722
5.51	6.74453
7.63	7.92222
7.52	6.30614
4.92	5.35543
6.12	6.08188
4.35	4.56763
4.19	5.02307
4.89	4.91835
6.6	7.00937
8.14	6.99733
7.32	9.41226
4.74	4.73957
4	5.72499
8.1	6.22184
9.03	10.0161
4.43	3.80625
7.29	8.40634
4.55	7.206
7.06	4.48999
5.68	6.07077
4	3.88766
8.7	6.63573
5.85	7.7909
2.82	5.82957
4.74	9.18324
7.85	7.777
5.05	5.77741
5.15	5.09342
3.99	3.99212
10	7.89375
5.39	8.10918
7.38	7.76775
7	10.718
6.42	5.6761
2.26	2.58305
5.54	6.55931
6.05	5.70689
7.28	6.95334
3.19	4.68058
5.05	6.39482
7.39	7.28123
7.54	6.82158
7.68	5.85835
8.6	5.13979
6.7	4.53581
6.95	6.22387
6.68	7.59031
9.7	7.81381
7.82	7.33214
6.89	7.51568
3.5	3.34532
8.24	8.21098
6.07	4.42637
7.7	7.66412
4.48	5.58316
6.57	7.11321
7.16	6.2468
8.66	7.77017
8.52	7.89057
7.6	5.9757
3.51	6.51212
7.92	7.54433
5.46	6.11733
5.57	6.17987
8.05	6.84619
8.7	8.76338
7.46	5.38019
7.66	7.8176
6.12	6.92676
5.85	5.88092
7.86	5.78002
5.97	6.23319
7.82	9.22927
7.57	8.67415
3.64	7.30178
3.6	5.63923
8.1	6.71199
7.15	4.93122
6.52	6.19216
4.91	4.54043
6.48	6.80302
8.27	6.18556
5.43	7.34824
7.48	9.06517
4.43	4.05059
7.34	7.59563
8.05	7.6292
6.16	6.95834
6.43	6.20639
8.7	6.91447
6.6	6.59139
3.95	4.86159
4.01	4.19701
7.6	6.39346

## Sheet: PSICHIC
label	predicted
5.19	6.54324
4.3	4.83884
5.3	4.58975
6.49	7.17112
5.89	6.47766
7.11	6.91074
8.3	8.93426
8.3	8.1531
6.08	6.51499
5.82	5.77606
9.08	8.00941
5.27	4.51148
8.05	7.75934
6.52	7.22
6.48	7.61661
6.77	6.87224
4.21	7.85643
7.59	7.13456
4.6	7.29908
1.4	3.29848
7.77	6.72022
5.4	5.66701
8.7	8.07983
8.55	8.46783
6.7	6.46266
5.09	5.07155
4.84	5.73638
2.05	3.48133
5	5.33083
4.83	4.95141
7.66	7.81614
5.46	6.62851
7.61	8.14072
6.02	9.44895
4.08	4.64627
8.25	6.87632
8	8.65706
7.19	8.72829
7.22	5.53481
8.56	7.92231
4.97	4.77907
5.96	6.00997
4.75	5.03516
8.3	6.86936
7	8.27797
4	4.96782
7.06	7.29845
6.28	6.61713
5.3	7.0044
4.82	5.00206
6.5	7.50734
6.69	7.35032
8	6.8406
3.49	4.58419
6.82	6.59065
8.07	7.48546
4.11	6.34476
6.92	7.11425
8.15	7.00992
7.92	6.52037
6.72	3.95688
3.85	4.73275
5.03	6.07901
5.92	7.44173
8.3	7.67953
8.8	7.72975
5.34	4.73045
6.04	5.903
4.2	5.52871
6.41	6.65483
4.84	7.04332
6.14	7.14141
7.6	6.5709
5.25	7.19845
5.14	5.91594
7.01	7.49827
5.32	6.16404
4.3	6.10014
4.41	5.32218
8.49	8.40936
7.58	8.44841
7.25	7.26091
2.38	3.09575
3.94	4.6714
5.16	5.46876
7.32	7.77207
5	5.15387
6.35	6.75444
6.8	6.67907
4.7	4.37981
8.92	7.83392
4.06	5.93006
6.74	9.01129
5.24	5.57393
5.82	7.96154
8.66	7.91401
2.1	7.25642
4.43	5.0099
6.66	7.68511
6.22	7.18039
6.88	8.05138
1.98	3.21452
5.22	4.09395
4.62	3.68289
4.94	6.63809
8	8.54103
8.32	8.13733
4.47	5.2935
6.52	7.79433
5.59	6.85953
4.31	4.63314
8.15	8.39314
3	4.225
6.9	5.79625
7.11	5.26611
6.32	6.68831
5.21	5.65611
6.05	8.92786
7.51	7.52811
7	6.66478
8.19	7.89693
6.54	4.61317
7.49	7.37674
6.81	6.45811
2.44	1.96694
6.83	7.55105
3.7	3.97211
5.97	6.64267
4.44	5.54551
5.23	5.39693
4.07	3.68444
9.52	8.38208
8	8.28317
4.53	6.94006
5.54	7.17136
6.51	7.44789
6.29	4.63825
5.04	6.09682
5.38	5.80359
7.3	6.10486
3.09	3.42948
6.36	6.94838
7.17	5.37266
7.06	6.46785
7.15	5.91236
6.3	6.03634
3.1	3.05466
7.96	8.36393
4.22	3.15004
5.55	5.57768
0.49	1.67752
6.62	5.01404
6.27	5.92094
5.93	6.58431
8.59	7.12438
4.28	7.52645
5.49	7.01081
4.96	7.47415
5.2	6.36694
5.36	5.40595
5.28	5.43091
6.74	4.88013
5.05	6.97987
2.62	2.41339
6.72	6.70405
6.15	7.43786
3.54	5.54053
8	7.21029
7.52	7.44386
7.3	5.67112
4.63	5.14107
9.44	8.91713
5.8	7.28862
6.66	7.33708
6.77	5.87976
6.7	7.79802
7.52	8.3667
4.6	5.66289
5.3	4.01072
6.72	4.83282
6.02	7.18746
2.34	4.75705
6.73	6.23535
6.66	6.92112
9.7	8.9266
5.6	5.96647
5.38	4.01161
5.77	5.8885
6.77	8.00528
5.89	6.17579
8.34	7.78038
4.48	5.19354
5.74	5.9417
9.31	9.02202
2.6	3.20425
7.8	5.01046
6.44	8.03773
8.3	6.30227
3.15	5.17766
7	7.57552
7.82	6.82927
6.4	7.85643
5.54	6.12345
7.66	8.06013
6.95	6.44333
7.54	5.43091
8.22	6.65037
7.15	6.22659
5.54	6.92032
4.87	5.77601
7.15	7.55189
6.47	6.5015
5.54	6.33493
6.72	7.40114
6.15	6.89112
6.47	7.01734
3.69	3.14107
4.77	5.15881
6.05	6.69261
2.44	3.77246
5.4	7.96902
6.25	5.74297
7.39	6.17241
3.28	3.22033
7.27	7.34318
13	9.55715
4.81	4.53875
2.44	2.78974
6.23	6.93107
5.89	6.2971
7.31	6.31288
7.3	7.32407
10.39	8.78074
5.32	5.37965
4.76	5.44753
5.47	5.11306
5.7	6.87007
6.06	4.62146
6.74	5.60759
6.63	7.23709
7.93	7.56563
8.22	7.07489
8.83	9.77202
5.92	6.26085
7.7	5.86025
7.52	6.54318
6.6	8.72574
8.28	8.00846
5.24	7.60892
6.7	7.54714
6.96	8.10047
5.42	6.23315
5.52	4.93471
7.89	7.91141
6.55	7.71433
2.91	2.59168
8.35	7.11753
3.7	5.0095
9.49	9.359
6.4	8.06047
3.66	3.51552
5.96	6.18003
8.22	7.56042
5.49	5.76603
7.92	6.639
5.68	6.46086
4.76	6.54676
6.68	6.25849
4.59	4.9638
4.82	5.08184
2.77	3.25674
8	4.04762
8.25	7.57796
5.7	4.87381
8	7.38785
8.49	9.1415
8.74	7.80502
5.15	5.30724
5.48	5.93346
6.49	6.31924
4.52	6.01558
3.6	4.43295
3.72	3.88366
3.64	2.93343
4.46	6.84779
6.11	5.30149
4.89	6.09646
7.58	9.51412
6.64	4.29399
8	6.6411
7.29	7.22938
4	5.59787
6.35	8.25297
5.72	5.83601
3.52	4.61046
7.43	7.89254
6.24	4.32131
3	3.49318
3.94	6.15874
5.86	4.70845
5.15	4.847
7.55	8.54463
4.62	5.05518
6	5.19597
6.62	7.49568
5.56	6.37215
10.7	8.76159
6.59	8.30098
4.85	7.37968
6.21	6.38143
5.54	4.42448
4.23	4.24472
4.36	4.0407
4	5.54431
4.42	5.29407
6.21	4.48823
2.72	3.43773
5.28	5.67429
8.57	7.12184
6.27	6.82171
7.52	7.23776
5.85	7.62895
8.33	6.71918
8.44	7.22739
9.4	8.14213
9.17	8.60964
8.55	8.16324
6.7	7.04108
5.31	6.04663
6.35	6.56622
3.98	4.73045
1.72	2.95899
8.37	7.11231
8.07	6.86199
5.96	5.08779
6.05	6.34078
4.8	5.43338
5.46	6.86052
8	7.82954
8.68	8.43914
7.42	6.72
6.65	6.56861
4.52	4.26459
6.96	7.11203
4.39	7.01099
7.09	6.55391
3.11	5.17226
7.04	6.10856
7.8	8.38275
3.54	4.09869
8.3	8.23631
4.26	4.98051
8.6	8.55462
4.15	3.84579
2.7	1.75823
2.6	5.22103
9	8.64748
6.15	5.82768
5.3	4.88063
9.22	8.52843
3.36	3.59051
6.11	7.74475
4.84	4.63187
7.24	7.32383
7.7	4.94249
4.88	6.86934
4.54	6.70835
8.36	7.44757
7.15	6.94886
4.31	4.53428
5.26	4.71452
5.8	5.6211
3.81	3.70702
8.33	7.68352
10.82	9.28126
9.22	6.67458
3.32	5.06985
5.24	4.99516
6.74	8.68361
3.61	3.9228
7.95	7.85758
8.11	7.1257
5.52	5.63691
8.1	6.49351
7.66	7.08408
8.4	8.82475
4.57	4.81137
7.77	7.86505
2	4.65939
4.13	4.69998
7.96	8.55646
4	6.90921
8.14	6.55658
6.92	7.64303
3.33	3.34131
6.81	7.27871
7.7	3.52493
4.21	5.36612
7.41	7.08501
4.84	6.31519
6.6	6.04003
8.96	8.64903
8.57	8.09459
9.1	7.72037
2.77	5.51429
4.25	5.62498
4.15	5.94955
2.37	4.40231
6.64	5.00728
3.95	3.76975
7.5	8.39054
5.22	5.81975
3.4	5.8476
6.55	6.12101
6.89	7.07414
7.7	6.21154
5.22	9.57228
6.24	4.64771
6.21	6.38101
7.16	8.81483
2	2.81722
4.39	4.28129
9.3	7.43518
3.49	4.60416
9.48	8.23198
8.61	7.85429
2.2	3.05425
4.56	6.00468
7.64	7.14568
6	5.90435
5.92	7.33308
6.33	6.34837
3.88	4.85354
8.15	7.99471
3.05	3.04666
7.6	6.67893
4.51	4.54923
5.26	7.69503
9.3	5.36712
9.49	7.99665
2.31	4.18149
6.41	7.1131
8	7.02382
7.02	7.95027
6.9	6.94357
7.89	8.32171
7.09	6.86978
7.35	7.06174
9.52	7.19078
7.05	7.20168
9.74	9.56253
6.28	4.47312
9.54	8.75993
8.4	6.84518
8.4	9.71466
7.62	2.99693
7.89	5.44109
6.1	5.1644
6.57	7.23207
7.46	6.57397
6.25	5.06351
5.33	6.02693
9.08	8.07129
7.74	7.33174
3.57	3.74785
5.3	6.42459
2.96	5.02962
5.35	6.08598
8.1	6.50172
6.77	6.95541
9	9.12153
9.3	8.1356
5.4	6.05726
5.27	5.59837
8.15	6.21637
7.12	6.27676
7.64	7.38705
6.77	8.096
8.03	7.47942
4.43	5.54057
6.82	7.20067
6.52	5.38525
8	7.91143
5.85	6.35837
5.66	5.19884
3.3	4.56924
8.96	8.66921
4.62	4.91488
4.74	4.28369
6.96	7.20075
7	6.84815
6.54	7.17824
7.21	6.91584
10.8	10.0161
6.32	6.21031
6	4.49237
7.4	5.9624
3.42	3.97235
3.81	6.17029
8.22	7.94261
7.17	6.18084
6.52	6.51519
4.68	7.3147
7.44	6.89041
8.3	7.79774
5.12	6.07879
2.7	2.25799
4.49	3.30767
6.44	6.1251
7.77	7.65742
8.7	6.46967
9.06	8.3194
4.41	4.04678
5.42	5.2449
7.7	7.65401
6.32	5.25789
8.32	7.8283
5.72	5.20315
4.94	5.92952
5.1	5.06117
6.46	6.14761
4.54	4.37813
4.83	5.09534
8.52	4.57581
5.59	7.94006
8.05	5.49961
5.48	4.90344
6.08	6.99021
4.11	4.47124
5.53	7.17084
8.3	6.25783
6.48	5.21978
2.3	3.59727
4.89	5.2261
5.62	6.3622
9.3	7.80219
3.3	5.51173
5.89	5.80527
5.82	6.60731
7.28	8.04747
6.54	5.23003
3.87	3.94072
6.67	8.02302
7.8	7.73258
2.4	2.88539
8.28	6.68225
7.36	6.68002
6.33	4.61307
6.35	6.75197
7.74	7.09283
5.55	7.55574
5.64	7.02444
6.94	6.98294
4.94	4.2706
7.4	6.34824
5.22	5.20444
5.37	4.25366
4	4.25701
4.43	4.94267
5.12	3.98226
5.74	6.61649
13	8.64545
6.72	6.55312
4.96	4.53886
6.52	7.02898
6.6	5.39484
7.02	7.34282
10.22	8.20651
9.08	8.61298
4.8	5.77154
12.3	10.7724
2.35	4.55955
1.9	2.51347
7.85	7.85904
10.66	9.66855
3.48	6.16921
6.22	6.65592
7.64	7.01143
7.17	5.50727
8.8	6.29004
7.15	7.28977
4.05	3.65745
6.89	7.41732
6.52	6.67594
7.7	8.17203
9.14	8.34605
8.77	8.16414
7.15	6.32152
5	6.31419
7.92	8.62685
7.25	7.65849
4.7	6.10595
6.32	6.40758
4.48	5.33251
3.49	2.57645
6.07	6.88359
4.52	5.93961
5.89	5.10473
6.87	6.46319
8.3	7.67633
6.3	5.63974
5.63	4.87517
4.22	6.6766
6.21	7.60147
6.47	7.07982
8.28	8.38298
6.7	7.2442
7.34	5.76936
3.07	3.09153
3.2	3.31742
5.38	5.95765
6.15	6.39755
7	7.74724
8.82	8.53092
10	5.92964
6.8	6.80652
8.11	7.32846
8.6	7.83029
7.7	7.45367
5.04	5.82121
8.4	8.0867
4.43	4.04089
7.48	8.37959
8.55	7.8696
8.74	7.59354
7.41	7.5436
8.4	7.44006
9.7	8.32573
3.55	4.97006
8.52	7.77295
5.1	5.79774
4.93	5.89259
6.04	6.1253
4.46	5.17698
4.84	4.40223
9.35	6.33909
9.48	8.2858
7.74	7.39373
6.76	7.47558
4.36	5.36676
5.4	5.74321
7.36	5.54609
6.42	6.60505
5.14	7.65373
7.1	6.26453
3.4	7.68405
0.45	5.41062
7.43	6.70766
3.46	4.56551
4.7	4.08036
6.55	6.09741
5.1	5.6766
5.62	6.42001
5.21	6.11403
2.3	2.82485
9.06	8.82135
7.8	7.18025
8.1	8.36248
8.52	8.58349
5.77	5.7612
2.17	2.27253
3.92	5.13642
6.98	5.74173
8.11	8.68654
4.59	5.27303
5.8	7.42911
4.14	4.89795
7.17	7.81443
5.7	6.19184
9.49	7.55859
2.92	3.0178
4.19	3.84167
5.96	4.83868
5.11	6.54957
7.6	5.08277
4.8	3.54695
11.24	9.60081
4.43	6.11549
9.08	7.95816
5.64	6.89576
3.96	4.09308
5.96	8.01733
8.46	7.79114
7.28	7.49294
7.15	6.1626
5.92	6.15239
2.44	3.60835
6.17	7.75399
6.15	4.76652
7.05	5.1709
7.66	8.65036
6.47	5.44216
7.59	8.00426
7.77	6.06188
5.25	4.44429
1.89	3.00163
7.89	7.78402
7.7	5.83636
7.61	7.86209
4.09	3.79905
7	7.49893
3.97	5.83118
9.89	8.44167
6.7	7.4657
6.7	6.31587
8.23	7.61254
8.4	6.74095
8.96	7.77205
8.7	7.55265
6.11	8.37778
7.2	7.89567
7.04	6.68568
5.92	4.69807
5.89	8.17505
9.07	9.26145
7.52	7.66179
3.66	3.75945
4.31	5.32218
7.01	5.78865
5.4	5.18079
11.4	9.53425
7.18	6.60558
5.17	4.86426
3.4	4.70934
4.88	4.84904
9.22	8.5405
10.24	9.7563
9.09	8.95311
5.92	4.86194
4.33	4.47903
4.74	5.1342
3.6	3.64877
5.7	5.33279
4.03	5.23479
2	2.30839
6.47	5.67492
5.18	5.11542
9.08	7.68668
7.07	4.84412
5.4	8.33811
2.82	5.83421
5.48	7.681
7.62	8.11342
7.89	6.64058
8.77	8.11378
7.02	5.22229
5.1	4.69034
7.74	7.47369
8	6.55005
6	6.33529
4.4	3.76816
4	6.57273
6.17	6.21671
6.49	6.21437
7.89	7.59858
3.33	3.70969
5.21	5.29055
5.34	4.9803
3.6	4.40219
7.55	6.69154
5.77	4.33734
9	7.72814
3.3	3.5957
9.27	8.62757
3.88	4.71942
6.55	7.03176
4.96	5.65621
2.4	4.08878
5.49	5.16447
5.41	5.5581
7.2	5.73643
5.51	3.88677
3.96	4.13366
8.11	8.16282
3.42	4.52541
7.12	8.17319
9.05	8.59479
8.1	7.56094
6.36	7.3231
5.02	7.57342
5.92	4.67569
4.57	5.06796
6.54	6.77778
7.64	7.13711
7.52	8.41002
8.3	7.75067
0.4	3.57494
3.47	4.66413
5.09	6.44419
6.76	7.26236
4.71	5.57905
7.47	9.393
4.5	6.01513
6.7	8.76896
5.67	6.75921
6.77	5.98429
8.52	8.73666
4.66	7.44273
8.32	6.74424
7.72	7.8259
3.85	4.11303
5.62	5.23645
2.22	8.60031
6.08	6.24303
6.52	5.12668
7.41	7.97321
4.83	4.94484
7.35	7.38424
4.55	4.91286
6.94	7.74654
7.75	7.85529
5.35	5.45441
8.1	8.14169
7.15	6.54611
8	7.67292
7.15	7.40963
4.17	4.33308
6.1	6.98967
4.51	6.11287
6.46	6.82717
7.04	8.82245
5.05	6.90227
7.15	7.83608
3.88	5.63197
6.3	4.72126
6.31	5.38879
8.1	7.09947
8.52	6.06275
5.96	6.95179
6.52	8.58725
5.1	6.8997
5.3	5.6873
4.6	4.3858
7.52	5.52363
7.82	7.7465
7.72	7.71798
7.37	7.85794
6.74	4.91903
5.82	6.5417
7.44	7.68897
6.54	6.40499
8.77	6.59006
8.41	9.27324
6.92	5.8773
6.7	6.46153
8.22	7.4225
5.35	8.30829
8.4	7.36352
8.1	7.95866
7.68	7.62982
8.52	6.94011
7.7	5.0627
5.05	6.47078
9	8.79165
5.3	5.2834
6.06	5.38771
6.49	7.45716
3.52	6.00449
2.97	3.03074
11.3	9.80665
7.35	5.86635
3.39	4.18065
5.77	6.25792
8	8.06001
5.52	5.7187
4.12	3.86514
7.74	8.25094
5.86	6.20703
7.82	7.71531
8.22	7.95738
9.96	8.83578
5.25	6.31397
7.05	6.94473
3.72	5.51174
8.4	5.76321
5.85	7.54618
7.7	7.98029
6.77	6.59604
7.74	6.36897
6.31	7.64387
5.68	4.99671
4.55	5.17962
8.24	7.02176
7	6.80581
7.92	9.78425
4.89	6.91792
3.9	4.04549
5.05	5.65501
8.35	7.90488
7.02	7.47398
3.86	5.06332
6.7	7.12614
7	6.34592
4.8	3.85993
4.62	4.32464
7.96	7.59707
6	4.28143
8.07	9.2395
7.14	6.39183
8.15	8.16085
6.59	6.10004
5.96	5.74673
4.59	5.15781
5.92	5.86544
5.6	6.1125
7.43	6.65354
6.92	6.38266
4.3	5.38449
9.7	7.85987
3	4.83849
6.68	7.31347
4.51	5.22328
7.57	6.23026
10	9.77291
4.66	7.32218
8.18	8.47856
5.2	6.00085
8.69	9.36065
7.39	9.22369
3.96	3.55865
8.1	8.01994
6.72	6.89803
6.77	5.89336
6.21	6.20478
2.22	3.49018
9.22	8.55395
9	8.65885
3.96	4.72736
6.51	6.48031
2.49	4.97608
5.7	4.54763
5.02	5.455
9	4.93144
6.15	7.31027
5.6	5.36232
10.26	8.76686
5.23	8.74447
5.15	5.45467
4.66	5.01108
6.15	6.25545
3.82	4.79001
2.96	3.84712
6.7	7.43929
7.85	7.69768
4.34	4.87617
5.31	6.96035
4.82	3.4333
7.52	7.94832
7.2	7.81524
5	4.69499
3.72	3.65337
7.43	6.87101
5.89	6.58874
5.18	6.0865
7.6	5.95403
8.3	7.86497
6.72	6.20235
4.57	5.24214
7.7	7.18713
3.43	4.58556
7.03	7.33408
6.68	7.90947
4.52	4.01132
6.66	6.10465
6	6.87301
4.66	5.46427
7.22	7.8976
6.53	6.92534
7.77	8.07626
3.96	6.19375
4.85	7.60362
2.92	3.46663
6.15	7.2166
6.17	5.92258
4.54	4.79251
9.19	6.03687
4.39	5.45833
7.66	6.61438
8.02	8.07477
5.92	5.99017
7.74	6.98461
6.4	8.37058
8.52	8.24054
3.6	5.9633
7.6	7.13688
6.92	6.16362
5.3	4.84095
7.24	6.9551
7	6.70849
6.62	6.84155
5.57	5.54421
4.53	5.25164
8.06	7.86829
7.82	6.08377
4.72	5.01039
6.3	4.24509
6.61	6.88543
5.74	6.20708
8.15	6.38083
4.55	5.16536
6.4	8.92114
11.22	7.63683
7.96	6.75012
6.7	7.98143
4.09	5.40219
7.55	7.61985
6.41	7.28347
6.98	4.77892
8.27	8.31865
7.82	6.5523
7.04	4.74885
6.53	6.08676
9.52	7.84099
8.92	6.54324
5.32	3.29568
7.4	8.75972
5.42	6.14598
4.6	2.45024
8.11	7.64889
11.57	10.1879
6.82	7.9055
8.1	7.53331
4.28	3.28956
4.15	3.57847
6.7	8.09936
6.72	7.35045
5.41	4.94265
4.2	4.60747
5.54	5.05208
7.55	8.35585
8.52	9.3094
7.54	6.68269
5.44	5.13367
5.9	6.6271
11.52	8.17809
3.1	6.96815
7.85	6.88721
6.51	6.93912
7.3	5.85433
4.59	5.22175
3.52	2.38098
6	5.30115
8.05	7.56264
4.74	4.8503
5.21	6.13966
8	8.63763
7.15	5.78612
6.1	5.92965
4.82	5.59969
3.06	3.55454
7.7	7.18045
4.92	5.58683
4.96	4.69828
6.99	6.29215
8.37	7.74496
6.6	6.15704
10.2	10.3945
3.61	5.48414
9.7	7.92445
4.21	3.81103
7.21	7.7809
4	3.4028
7.4	6.56064
8.3	7.81795
5.3	4.79983
7.4	7.92221
7.4	6.85043
6	4.97639
3.74	3.59348
6.21	5.45603
6	5.93326
4.15	4.5676
4.16	4.92627
7.3	7.28787
6.57	5.59943
9.24	8.78814
8.8	9.03176
9.8	7.46411
5.36	5.89621
5.96	6.85673
11.05	9.99501
9.92	9.11308
4.49	4.50246
9	8.62394
5.51	6.857
7.63	7.37385
7.52	7.04693
4.92	5.35693
6.12	6.55573
4.35	4.28367
4.19	5.86988
4.89	4.74961
6.6	8.00137
8.14	7.09722
7.32	8.45379
4.74	4.53134
4	6.66236
8.1	7.70771
9.03	10.3295
4.43	3.25642
7.29	7.99978
4.55	5.59573
7.06	6.08447
3.89	4.73886
5.68	4.43973
4	5.32743
8.7	7.48348
5.85	7.22903
2.82	6.29307
4.74	9.19513
7.85	8.20793
5.05	6.73838
5.15	5.38727
3.99	4.49939
10	6.74366
5.39	7.42464
7.38	6.87103
7	9.19008
6.42	5.85749
2.26	2.29966
5.54	7.14478
6.05	4.44022
7.28	6.93255
5.26	6.5472
7.72	8.78975
3.19	5.36677
5.05	5.83791
7.39	7.98048
7.54	6.37604
7.68	6.4058
8.6	7.21329
6.7	4.04684
6.95	6.70088
6.68	5.57664
9.7	8.46947
7.82	7.15711
6.89	7.42704
3.5	3.67095
4.43	4.75447
8.24	8.75003
6.07	5.08282
7.7	7.84378
4.48	5.03783
6.57	7.1785
7.16	7.25834
5.81	5.52932
8.66	7.76017
8.52	8.98222
7.6	7.58535
3.51	5.5041
7.92	7.41358
5.46	7.99243
5.57	8.12936
8.05	6.03346
8.7	8.35182
7.46	5.48381
7.66	7.67249
6.82	6.12257
6.12	5.9844
5.85	6.00006
7.86	8.59189
5.97	5.79401
7.82	8.33124
7.57	8.03138
3.64	9.18643
3.6	5.17024
8.1	8.18321
3.3	4.17458
4.48	4.95683
7.15	6.34673
6.52	4.73825
4.91	5.09565
5.42	6.06297
6.48	6.15754
8.27	7.00839
5.43	7.26969
7.48	8.33459
4.43	4.27314
7.34	7.85064
8.05	7.65897
6.16	7.70361
6.43	6.12395
8.7	5.4347
6.6	6.4297
3.95	4.88867
4.01	4.95061
7.6	6.24909
3.4	5.32081

## Sheet: SIGN
label	predicted
5.19	6.00597
4.3	4.18178
5.3	2.82298
6.49	7.90257
5.89	3.62013
7.11	7.11087
8.3	8.41124
8.3	6.71574
6.08	5.58219
5.82	5.53503
9.08	7.55909
5.27	6.18125
8.05	7.35685
6.52	5.83372
6.48	6.4176
6.77	6.59001
4.21	7.22624
7.59	7.90165
4.6	8.77834
1.4	2.89123
7.77	6.63361
5.4	5.25413
8.7	7.74614
8.55	8.2546
6.7	6.69307
5.09	3.6847
4.84	4.64557
2.05	2.89051
5	6.57854
4.83	4.92634
7.66	8.51571
5.46	6.70788
7.61	6.20183
6.02	8.81168
4.08	4.97941
8.25	7.79733
8	8.53454
7.19	8.5271
7.22	8.66049
8.56	9.04551
4.97	3.09284
5.96	6.04912
4.75	5.96898
8.3	8.072
7	8.2164
4	4.44557
7.06	7.72608
6.28	6.36602
5.3	7.60112
4.82	4.78668
6.5	8.45547
6.69	7.56231
8	6.39666
3.49	4.18997
6.82	7.43307
8.07	8.01273
4.11	5.61139
6.92	6.96691
8.15	6.89758
7.92	7.44425
6.72	4.72191
3.85	6.15919
5.03	3.79387
5.92	8.46986
8.3	8.514
8.8	7.7732
5.34	6.18172
6.04	3.62931
4.2	5.9722
6.41	6.50635
4.84	5.1194
6.14	7.45508
7.6	6.88933
5.25	8.0034
5.14	5.39359
7.01	6.71138
5.32	5.74997
4.3	6.88028
4.41	5.18879
8.49	9.4261
7.58	8.45901
7.25	7.8743
2.38	3.36669
3.94	5.05948
5.16	4.4955
7.32	7.91073
5	3.1468
6.35	6.90925
6.8	5.92529
4.7	3.38706
8.92	8.18694
4.06	5.39506
6.74	8.03881
5.24	5.62127
5.82	7.04591
8.66	8.28272
2.1	5.95961
4.43	4.79705
6.66	7.6732
6.22	7.04652
6.88	5.80577
1.98	4.46688
5.22	5.02317
4.62	4.90956
4.94	6.59308
8	7.98195
8.32	4.10569
4.47	5.96579
6.52	6.57138
5.59	3.37111
4.31	5.34312
8.15	8.01221
3	5.27962
6.9	6.04331
7.11	7.15212
6.32	7.21959
5.21	6.84737
6.05	7.7948
7.51	6.9081
7	7.46857
8.19	7.88206
6.54	5.73953
7.49	6.5419
6.81	5.92213
2.44	3.015
6.83	7.92057
3.7	2.71716
5.97	7.04363
4.44	5.20667
5.23	5.36138
4.07	3.62805
9.52	8.1933
8	7.99202
4.53	5.19115
5.54	6.49335
6.51	6.5091
6.29	6.0587
5.04	5.10368
5.38	4.23307
7.3	7.46518
3.09	3.90586
6.36	6.21307
7.4	6.05125
7.17	3.31543
7.06	7.08596
7.15	6.67669
6.3	4.39587
3.1	3.82926
7.96	8.37935
4.22	3.7016
5.55	6.77785
0.49	2.9433
6.62	4.69937
6.27	7.32329
5.93	7.13554
8.59	6.76396
4.28	8.08189
5.49	5.357
4.96	6.50343
5.2	6.3851
5.36	6.45277
5.28	6.50062
6.74	6.68015
5.05	5.19306
2.62	2.90002
6.72	6.83315
6.15	6.21289
3.54	6.03881
8	7.89084
7.52	6.39935
7.3	4.70141
4.63	5.09635
9.44	9.20168
5.8	6.87891
6.66	7.81084
6.77	6.4231
6.7	6.44724
7.52	6.89623
4.6	6.79785
5.3	4.35813
6.72	5.87702
6.02	7.42363
2.34	5.10833
6.73	5.35973
6.66	7.48601
9.7	7.86438
5.6	5.75573
5.38	3.85282
5.77	6.2063
6.77	5.06556
5.89	6.22978
8.34	8.40599
4.48	5.36963
5.74	5.17973
9.31	9.13511
2.6	2.50946
7.8	6.65859
6.44	4.76714
8.3	7.71702
3.15	6.52293
7	5.23496
7.82	7.57538
6.4	7.65688
5.54	8.8463
7.66	5.74457
6.95	5.26976
7.54	7.55291
8.22	7.13327
7.15	6.01582
5.54	5.98284
4.87	2.75903
7.15	7.9475
6.47	8.05106
5.54	5.65182
6.72	8.0046
6.15	7.54505
6.47	7.77475
3.69	3.69793
4.77	4.57001
6.05	6.59327
2.44	2.83782
5.4	6.20116
6.25	5.02765
7.39	5.61728
3.28	5.04723
7.27	7.36805
13	9.06976
4.81	6.79493
2.44	2.96666
6.23	8.40354
5.89	7.40598
7.31	6.72943
7.3	6.40832
10.39	7.95563
5.32	5.07591
4.76	5.07563
5.47	5.66708
5.7	6.62626
6.06	4.65607
6.74	7.91202
6.63	6.66709
7.93	7.47263
8.22	6.20085
8.83	8.8396
5.92	6.73191
7.7	5.22915
7.52	6.51257
6.6	7.11284
8.28	7.98044
5.24	5.49325
6.7	8.10636
6.96	7.05156
5.42	5.95039
5.52	4.88828
7.89	8.24163
6.55	8.55959
2.91	3.59892
8.35	7.0874
3.7	3.58969
9.49	8.78146
6.4	6.13676
3.66	4.13036
5.96	5.55652
8.22	7.77155
5.49	5.89378
7.92	6.63034
5.68	6.96599
4.76	7.13663
6.68	6.72254
4.59	7.53505
4.82	5.23432
2.77	3.26701
8	7.74568
8.25	8.76813
5.7	4.04484
8	5.71228
8.49	10.1844
8.74	6.59172
5.15	4.93224
5.48	3.70531
6.49	6.86953
4.52	6.04089
3.6	4.35227
3.72	6.12146
3.64	4.49945
4.46	6.45627
6.11	5.02853
4.89	3.28649
7.58	7.96553
6.64	6.07533
8	8.33493
7.29	8.2724
4	7.26697
6.35	8.06999
5.72	6.68984
3.52	5.46226
7.43	8.10704
6.24	6.24741
3	3.21204
3.94	5.60253
5.86	6.56488
5.15	5.49642
7.55	8.68503
4.62	5.24432
6	6.67876
6.62	6.56502
5.56	6.47688
10.7	8.00459
6.59	8.22672
4.85	5.41602
6.21	5.93635
5.54	8.18653
4.23	4.36895
4.36	4.0394
4	4.57914
4.42	2.84576
6.21	4.14823
2.72	2.74858
5.28	4.93526
8.57	7.53268
6.27	7.32145
7.52	8.03246
5.85	8.37014
8.33	7.81941
8.44	7.09134
9.4	8.7769
9.17	8.72887
8.55	5.79422
6.7	8.25171
5.31	4.91515
6.35	8.24332
3.98	5.05772
1.72	3.01058
8.37	7.64742
8.07	7.53264
5.96	6.967
6.05	5.31486
4.8	5.68182
5.46	5.19567
8	6.80128
8.68	7.94197
7.42	6.98259
6.65	6.0333
4.52	5.52215
6.96	8.64048
4.39	6.89747
7.09	6.88704
3.11	3.83072
7.04	8.81721
7.8	8.25743
3.54	4.46904
8.3	7.38497
4.26	5.87716
8.6	9.24342
4.15	5.54329
2.7	3.00103
2.6	5.5479
9	8.36878
6.15	6.51388
5.3	5.23128
9.22	8.97946
3.36	4.73446
6.11	5.28417
4.84	5.52094
7.24	4.26926
7.7	6.87665
4.88	5.96981
4.54	6.78618
8.36	8.82866
7.15	7.45283
4.31	3.41285
5.26	7.05685
5.8	5.38717
3.81	4.8522
8.33	8.33169
10.82	4.04561
9.22	8.01019
3.32	3.39219
5.24	4.84246
6.74	7.56739
3.61	5.62968
7.95	6.31677
8.11	8.6832
5.52	3.79162
8.1	7.99765
7.66	6.7578
8.4	6.78663
4.57	3.76566
7.77	6.92754
2	2.56037
4.13	3.36655
7.96	9.18489
4	5.53048
8.14	6.91743
6.92	7.4025
3.33	2.84308
6.81	8.6956
7.7	3.4482
4.21	5.66174
7.41	6.65726
4.84	5.05005
6.6	5.20703
8.96	8.54083
8.57	8.39317
9.1	7.77383
2.77	4.10023
4.25	6.38351
4.15	5.38693
2.37	4.6679
6.64	4.8192
3.95	5.94293
7.5	8.27109
5.22	7.77043
3.4	6.64945
6.55	5.47847
6.89	6.69531
7.7	7.23968
5.22	6.77644
6.24	6.38241
6.21	6.75877
7.16	7.81311
2	3.71103
4.39	4.91107
9.3	6.4979
3.49	3.95296
9.48	8.496
8.61	8.45998
2.2	5.05727
4.56	4.98846
7.64	7.7888
6	5.7507
5.92	7.62993
6.33	7.1357
3.88	5.47287
8.15	8.63456
3.05	2.96362
7.6	6.25088
4.51	3.57976
5.26	8.45496
9.3	5.35267
9.49	8.41751
2.31	4.01835
6.41	6.53642
8	8.05794
7.02	8.17371
6.9	7.94619
7.89	8.47027
7.09	6.85306
7.35	5.65993
9.52	8.96394
7.05	7.30541
9.74	8.58653
6.28	5.39904
9.54	7.15513
8.4	6.92117
8.4	9.01685
7.62	2.8001
7.89	6.95067
6.1	5.96809
6.57	7.50848
7.46	7.43237
6.25	5.57518
5.33	5.78584
9.08	9.19728
7.74	5.61456
3.57	3.11906
5.3	6.48203
2.96	4.13534
5.35	5.80445
8.1	6.3339
6.77	7.61681
9	7.17983
9.3	8.61815
5.4	6.37443
5.27	4.06569
8.15	8.38959
7.12	7.93726
7.64	4.20373
6.77	6.68691
8.03	8.51614
4.43	5.17635
6.82	7.13124
6.52	4.9774
8	8.56889
5.85	6.49888
5.66	6.53375
3.3	2.92473
8.96	8.08567
4.62	4.20821
4.74	4.50136
6.96	6.94675
7	7.25077
6.54	7.07695
7.21	6.49822
10.8	9.08164
6.32	7.77955
6	5.28907
7.4	5.97825
3.42	5.50185
3.81	6.30252
8.22	8.10544
7.17	6.00708
6.52	5.57026
4.68	8.91548
7.44	7.50881
8.3	8.28733
5.12	5.50398
2.7	4.14834
4.49	4.34552
6.44	4.65614
7.77	7.03062
8.7	6.59209
9.06	7.09413
4.41	5.99364
5.42	5.43279
7.7	7.98054
6.32	6.62848
8.32	7.72491
5.72	5.65083
4.94	6.62737
5.1	6.13006
6.46	7.15801
4.54	4.25755
4.83	4.91098
8.52	7.42676
5.59	5.82109
8.05	3.96873
5.48	3.85262
6.08	8.26712
4.11	5.01183
5.53	8.16099
8.3	7.71969
6.48	5.95804
2.3	4.98122
4.89	5.22471
5.62	5.17873
9.3	8.15619
3.3	6.75696
5.89	5.37127
5.82	4.91519
7.28	4.91539
6.54	5.24295
3.87	2.95901
6.67	8.31041
7.8	8.12181
2.4	5.80427
8.28	7.26747
7.36	8.57487
6.33	3.94977
6.35	5.99223
7.74	6.74708
5.55	5.23542
5.64	4.00076
6.94	7.90553
4.94	3.89289
7.4	5.70854
5.22	5.25221
5.37	3.91004
4	6.31233
4.43	3.92678
5.12	4.44178
5.74	7.95412
13	7.39389
6.72	6.13528
4.96	4.57415
6.52	6.26179
6.6	4.98251
7.02	8.50115
10.22	8.43199
9.08	8.58142
4.8	7.16696
12.3	10.5585
2.35	4.34406
1.9	2.65897
7.85	7.93373
10.66	9.7442
3.48	6.14694
6.22	7.56143
7.64	7.6
7.17	5.81697
8.8	5.29982
7.15	6.27483
4.05	3.03866
6.89	8.282
6.52	6.02855
7.7	8.93118
9.14	8.23608
8.77	8.35255
7.15	5.10737
5	7.04315
7.92	8.10032
7.25	7.21078
4.7	5.59623
6.32	6.2965
4.48	5.70718
3.49	5.98348
6.07	6.23483
4.52	5.58689
5.89	6.89735
6.87	6.87137
8.3	8.07747
6.3	4.57559
5.63	5.48663
4.22	5.40301
6.21	7.42286
6.47	5.92579
8.28	8.65312
6.7	7.78583
7.34	5.45661
3.07	2.64426
3.2	4.09077
5.38	5.95019
6.15	6.80597
7	8.31765
8.82	8.83767
10	6.15787
6.8	7.64724
8.11	8.72802
8.6	7.90455
7.7	8.06548
5.04	3.93182
8.4	7.9604
4.43	3.89418
7.48	6.79328
8.55	5.96631
8.74	8.36636
7.41	7.36998
8.4	7.84596
9.7	7.53609
3.55	5.1226
8.52	8.14116
5.1	4.89968
4.93	5.73803
6.04	5.85383
4.46	6.00493
4.84	7.30608
9.35	5.4903
9.48	7.62341
7.74	7.65778
6.76	7.93006
4.36	5.29486
5.4	6.05133
7.36	5.87204
6.42	7.93177
5.14	6.19175
7.1	5.49595
3.4	5.73226
0.45	5.00974
7.43	6.81358
3.46	4.42637
4.7	5.08936
6.55	5.2186
5.1	5.85305
5.62	5.41562
5.21	5.78792
2.3	5.55273
9.06	8.28847
7.8	8.14894
8.1	8.31673
8.52	8.22466
5.77	5.4262
2.17	4.56223
3.92	4.64081
6.98	7.09628
8.11	8.51429
4.59	5.34961
5.8	7.60911
4.14	3.53888
7.17	7.01678
5.7	5.58377
9.49	7.74855
2.92	7.21379
4.19	4.03084
5.96	5.12728
5.11	4.99344
7.6	7.35539
4.8	3.77321
11.24	10.1883
4.43	5.81869
9.08	7.81562
5.64	6.93266
3.96	4.70834
5.96	8.72992
8.46	4.88183
7.28	5.95344
7.15	8.01175
5.92	6.19953
2.44	4.17325
6.17	7.03293
6.15	6.09174
7.05	5.78319
7.66	8.10038
6.47	4.90593
7.59	6.85689
7.77	7.12588
5.25	5.64756
1.89	3.03858
7.89	8.47386
7.7	6.37888
7.61	7.70185
4.09	3.31673
7	7.1382
3.97	6.91006
9.89	8.97735
6.7	8.55054
6.7	5.5522
8.23	7.49588
8.4	7.85623
8.96	5.74738
8.7	8.15516
6.11	8.91514
7.2	8.45404
7.04	7.13482
5.92	6.1541
5.89	7.46936
9.07	9.89477
7.52	7.96742
3.66	3.94487
4.31	6.53455
7.01	5.39204
5.4	5.35993
11.4	9.91831
7.18	7.42272
5.17	4.92527
3.4	3.51096
4.88	6.16738
9.22	9.07805
10.24	9.39402
9.09	8.85441
5.92	4.11138
4.33	4.9846
4.74	6.03438
3.6	3.81095
5.7	4.35368
4.03	4.32525
2	2.72167
6.47	5.44776
5.18	3.66352
9.08	8.72145
7.07	6.7674
5.4	8.04368
2.82	5.06321
5.48	5.61318
7.62	7.68716
7.89	7.70761
8.77	7.65128
7.02	6.15308
5.1	4.76619
7.74	8.09169
8	6.34375
6	8.1095
4.4	4.78493
4	4.71106
6.17	5.10913
6.49	5.08326
7.89	8.47709
3.33	2.7905
5.21	6.11163
5.34	5.6054
3.6	3.04095
7.55	6.27302
5.77	4.03403
9	6.41365
3.3	4.85792
9.27	7.56498
3.88	4.83801
6.55	8.68805
4.96	5.88154
2.4	4.49765
5.49	3.92932
5.41	6.76855
7.2	6.60432
5.51	5.74759
3.96	4.82634
8.11	8.56231
3.42	4.48042
7.12	7.23691
9.05	4.43503
8.1	3.48252
6.36	7.81696
5.02	8.27877
5.92	2.92332
4.57	5.04335
6.54	6.32591
7.64	7.19883
7.52	8.822
8.3	7.4545
0.4	2.96933
3.47	3.87343
5.09	6.27477
6.76	7.17079
4.71	4.68249
7.47	7.79431
4.5	3.97931
6.7	8.87304
5.67	7.22973
6.77	7.15309
8.52	8.97154
4.66	5.73036
8.32	5.28716
7.72	6.79907
3.85	5.10699
5.62	5.21043
2.22	4.31649
6.08	7.61845
6.52	6.43667
7.41	6.34714
4.83	4.86074
7.35	6.8747
4.55	5.09126
6.94	7.45585
7.75	7.64521
5.35	5.75667
8.1	8.64404
7.15	6.92436
8	4.88603
7.15	6.16257
4.17	4.49891
6.1	7.44045
4.51	5.76718
6.46	7.34045
7.04	8.59935
5.05	6.22249
7.15	6.59576
3.88	5.67728
6.3	5.18675
6.31	6.63608
8.1	6.84292
8.52	6.91953
5.96	4.63512
6.52	7.56992
5.1	6.38949
5.3	5.31683
4.6	4.71526
7.52	6.76919
7.82	7.81275
7.72	7.6035
7.37	6.04317
6.74	4.76363
5.82	6.81023
7.44	7.87198
6.54	8.94625
8.77	7.65216
8.41	8.79882
6.92	4.5192
6.7	6.13036
8.22	8.41082
5.35	7.32445
8.4	6.6636
8.1	6.55854
7.68	7.45502
8.52	5.45378
7.7	6.08844
5.05	6.82746
9	7.11025
5.3	8.40545
6.06	7.01432
6.49	5.26449
3.52	5.55711
2.97	5.31268
11.3	10.2022
7.35	5.64373
3.39	4.12542
5.77	6.81387
8	7.49874
5.52	5.58034
4.12	2.85129
7.74	7.38961
5.86	6.12608
7.82	8.32802
8.22	6.42529
9.96	7.18657
5.25	4.563
7.05	6.39162
3.72	5.49988
8.4	7.76128
5.85	6.79965
7.7	6.17115
6.77	6.50507
7.74	6.85799
6.31	4.70655
5.68	6.2122
4.55	5.52165
8.24	8.37749
7	6.98095
7.92	8.00085
4.89	7.52325
3.9	4.99504
5.05	5.46553
8.35	8.12231
7.02	8.52859
3.86	5.37215
6.7	7.16948
7	6.24294
4.8	4.81958
4.62	2.89735
7.96	7.45124
6	3.90969
8.07	8.41261
7.14	7.44898
8.15	8.70683
6.59	6.99172
5.96	5.83076
4.59	6.26626
5.92	5.40098
5.6	5.45589
7.43	5.13413
6.92	6.64982
4.3	5.019
9.7	8.71229
3	2.60212
6.68	6.55806
4.51	5.89512
7.57	8.49965
10	9.55779
4.66	6.57318
8.18	8.72049
5.2	5.92955
8.69	9.18305
7.39	7.99325
3.96	5.25593
8.1	9.08305
6.72	8.06855
6.77	6.70589
6.21	6.36832
2.22	4.00401
9.22	8.64968
9	8.5092
3.96	5.67588
6.51	6.98782
2.49	4.55597
5.7	4.16827
5.02	6.06132
9	4.08253
6.15	8.00178
5.6	5.89511
10.26	7.8038
5.23	7.62088
5.15	5.35563
4.66	5.00755
6.15	4.30393
3.82	4.775
2.96	6.90894
6.7	7.96859
7.85	7.94314
4.34	6.11716
5.31	7.86669
4.82	5.94932
7.52	6.94743
7.2	8.75333
5	4.3264
3.72	4.02923
7.43	8.57923
5.89	6.09281
5.18	7.12417
7.6	8.0169
8.3	7.90917
6.72	6.98568
4.57	3.7072
7.7	7.89501
3.43	4.27023
7.03	8.31958
6.68	8.30829
4.52	6.70934
6.66	6.21756
6	7.2876
4.66	6.3539
7.22	7.38234
6.53	6.9656
7.77	6.73059
3.96	5.92424
4.85	6.85843
2.92	3.95912
6.15	7.55816
6.17	7.58291
4.54	4.75431
9.19	7.03838
4.39	4.87617
7.66	7.20603
8.02	8.44187
5.92	5.52554
7.74	6.61509
6.4	3.2808
8.52	6.82955
3.6	6.19368
7.6	7.48536
6.92	6.68742
5.3	5.16057
7.24	7.33895
7	7.46217
6.62	7.52852
5.57	4.14799
4.53	5.60286
8.06	8.26098
7.82	8.03095
4.72	6.51063
6.3	5.52057
6.61	7.19245
5.74	5.71244
8.15	6.92993
4.55	4.69413
6.4	6.8214
11.22	7.78146
7.96	7.65069
6.7	8.42065
4.09	5.60671
7.55	6.30424
6.41	6.01159
6.98	5.01327
8.27	7.02929
7.82	7.46384
7.04	6.45853
6.53	5.93993
9.52	7.65115
8.92	7.06307
5.32	7.52063
7.4	8.5908
5.42	7.25549
4.6	2.90871
8.11	8.28008
11.57	9.9012
6.82	6.11279
8.1	7.67175
4.28	3.46344
4.15	3.63839
6.7	6.47503
6.72	7.32268
5.41	5.70049
4.2	3.88447
5.54	4.76004
7.55	7.74214
8.52	7.1506
7.54	8.34769
5.44	6.7422
5.9	6.61866
11.52	8.01225
3.1	3.76202
7.85	6.19861
6.51	6.83001
7.3	7.03344
4.59	5.88436
3.52	2.65574
6	5.00537
8.05	8.20587
4.74	5.70019
5.21	6.01507
8	8.82893
7.15	6.38271
6.1	5.63948
4.82	5.10964
3.06	4.35796
7.7	6.32053
4.92	3.7451
4.96	3.80038
6.99	7.79781
8.37	8.25612
6.6	6.26931
7.37	8.54886
10.2	8.39165
3.61	8.40892
9.7	7.86201
4.21	3.86865
7.21	8.25211
4	2.58098
7.4	7.49192
8.3	8.72623
5.3	5.08681
7.4	7.37619
7.4	6.96979
6	4.29817
3.74	3.01095
6.21	4.16929
6	6.45093
4.15	4.13971
4.16	3.57856
7.3	6.28218
6.57	7.08787
9.24	8.44506
8.8	8.37524
9.8	8.19908
5.36	6.8492
5.96	5.54079
11.05	10.1891
9.92	7.47259
4.49	3.39432
9	7.95863
5.51	6.44219
7.63	7.16413
7.52	8.51312
4.92	4.45675
6.12	7.95818
4.35	2.71728
4.19	5.63884
4.89	6.61667
6.6	7.44758
8.14	8.03659
7.32	9.80392
4.74	5.21214
4	5.4156
8.1	6.28358
9.03	9.70407
4.43	5.88458
7.29	8.14256
4.55	5.59596
7.06	4.10505
3.89	4.41224
5.68	4.62748
4	5.46114
8.7	7.29487
5.85	7.34562
2.82	6.03419
4.74	9.38408
7.85	8.72248
5.05	7.81804
5.15	5.72834
3.99	3.96709
10	6.87576
5.39	8.45375
7.38	7.0625
7	8.14237
6.42	4.72557
2.26	2.81239
5.54	7.4923
6.05	3.34671
7.28	7.02141
5.26	6.19855
7.72	9.08013
3.19	3.69191
7.06	6.70861
5.05	5.04615
7.39	7.44478
7.54	7.10268
7.68	5.37299
8.6	6.50543
6.7	6.73183
6.95	7.00964
6.68	8.06688
9.7	7.19511
7.82	7.30679
6.89	7.3643
3.5	5.00306
4.43	4.9054
8.24	7.61028
6.07	5.25601
7.7	6.93721
4.48	4.90799
6.57	7.40178
7.16	7.27559
5.81	5.11699
8.66	6.50008
8.52	8.15002
7.6	7.42826
3.51	4.52133
7.92	7.77507
5.46	7.45747
5.57	6.88121
8.05	4.92992
8.7	8.27881
7.46	5.2358
7.66	8.82121
6.82	5.58319
6.12	6.04132
5.85	6.18379
7.86	8.69168
5.97	5.07742
7.82	8.57471
7.57	9.14885
3.64	6.13809
3.6	5.20649
8.1	7.47356
3.3	3.80578
4.48	4.14817
7.15	5.50912
6.52	6.10686
4.91	4.82448
5.42	5.28343
6.48	5.51489
8.27	6.22834
5.43	7.80978
7.48	8.08777
4.43	3.99681
7.34	8.40418
8.05	8.17841
6.16	7.26595
6.43	6.39871
8.7	6.24878
6.6	6.79233
3.95	5.59075
4.01	5.24906
7.6	6.99391
3.4	5.45912
