# Supplementary material for: An electron-density point-cloud framework for robust protein-ligand interaction prediction
Source: Nat Commun. 2026 Jun 11;17:7424. doi: 10.1038/s41467-026-74196-5 (PMC13408660; doi:10.1038/s41467-026-74196-5)
Supplement: Supplementary file 5 — Source Data [file 41467_2026_74196_MOESM5_ESM.zip › Source Data_rev/figure4/i/Scaffold.xlsx]

## Sheet: Ours
label	predicted
5.07	6.0563
7.28	6.62175
7.3	7.18285
9	7.99946
5.99	4.16451
4.87	7.35875
7.77	6.89414
7.51	6.72822
7.4	7.44251
4.6	4.64138
5.1	6.1138
7.25	7.05807
5	5.00024
5.7	5.61927
6.57	6.72304
8.05	8.03159
5.59	6.51027
5.02	5.5674
8.05	7.47034
6.66	7.84424
7.62	7.53298
4.83	4.73237
3.94	5.55101
7.28	6.47077
8.3	8.39005
6.17	6.1327
5	5.10081
7.89	7.64632
7.7	6.34701
6.24	6.26278
4.36	3.70782
4.89	5.01027
6.44	7.18905
7.4	5.77039
5.29	5.10272
9.72	6.92568
7.28	6.59862
7.89	7.38447
6.25	5.71465
7.09	4.99293
3.33	3.00598
5.66	6.08459
4	3.95137
7.3	6.58324
1.7	3.46773
8.4	8.52588
5.96	5.30335
4.62	4.49071
7.7	6.33181
6.7	5.87787
1.95	2.16262
5.82	4.3
7.12	8.08162
9.63	6.49422
6.44	6.48057
6.94	6.63599
5.77	5.75609
9.32	7.15567
4.59	6.1165
4.01	6.0618
5.33	5.85374
4.43	4.97836
7.17	6.62611
7.49	7.7987
7.57	7.86048
9.46	7.33363
5.05	5.16816
7.6	6.83895
9	8.22934
7.24	6.3738
6.43	6.20287
9.52	8.19396
8.1	6.23189
7.82	7.08186
7	4.20498
8.7	8.08118
5.66	5.31378
8.04	7.94724
8.92	7.34892
6.16	5.49179
7.15	6.3156
4.23	4.65711
8.54	8.24615
6.59	6.33514
2.46	3.74684
4.57	4.78903
8.92	7.8389
4.55	4.337
8.63	6.58518
4.22	4.14904
5.7	5.88063
7.02	7.81619
5.8	6.51881
9.3	8.02305
10.32	10.1861
4.77	3.92967
4.49	6.18552
5.06	4.55875
5.68	5.98001
8.06	7.73173
5.66	6.30352
3.49	4.20197
3.5	4.33724
5.4	4.79827
6.35	5.43688
6.4	5.51642
6.89	6.57035
3.16	3.66237
2.64	4.90683
5.87	4.97906
8	6.21909
6.92	5.66923
7.08	5.60042
4.1	5.02735
3.59	3.94244
6.34	6.2914
6.7	6.68215
6.22	6.17886
7.07	4.6896
7.11	8.1146
6.49	5.36887
8.47	7.19348
7.41	7.12175
3.75	4.68288
6.59	5.99803
5.03	5.32054
11.92	6.79025
3	3.54276
6.6	6.54276
4.48	4.51447
4.77	4.89408
5.17	4.82666
8.05	7.25892
5.77	5.15792
3.24	3.10637
5.8	6.24081
7.04	6.31359
4.35	5.17864
4.62	5.59977
5.76	6.4652
8.42	8.40047
9.17	7.46482
7.77	6.49146
4.38	4.10902
6.33	5.14951
5.51	6.10677
5.21	3.71666
7	6.36968
5.37	4.38804
6.44	6.31533
8.1	7.84794
7.36	7.39049
8.4	7.17456
6.07	6.55106
6.57	6.78528
7.82	7.81227
3.77	3.20667
4.33	4.31755
6.21	6.29364
3.43	3.28769
8.4	8.18017
5.15	5.61794
6.89	5.65172
8.15	7.81708
4.55	4.28749
7.77	8.23225
8.96	7.64114
7.66	6.7081
7.48	5.43515
8.18	7.8663
3.15	2.87256
7.36	7.88167
7.36	5.72886
10.72	8.06608
8.4	7.80537
8.07	8.03934
7.47	6.9683
3.46	5.53576
3.63	4.38725
7.72	7.15978
8.36	8.06034
3.85	4.94213
5.72	6.08036
8.37	7.06192
9	6.54439
5.34	4.76195
7.15	6.07128
5.54	5.36108
12.1	10.9388
5.54	6.18383
5.3	5.55509
5.2	6.86212
5.39	5.30195
9.85	7.89702
3.6	4.99573
7.7	7.10722
5.24	5.18486
6.52	6.49098
5.6	6.43119
10.01	7.77595
6.6	7.12809
5.05	6.46201
7.02	5.90209
7.46	7.56356
4.17	5.38903
5.09	6.09081
5.92	5.80103
6.52	6.55147
7.04	6.86925
6.07	6.67165
1.3	3.57007
6.69	7.53088
4.23	3.42563
8	7.91346
7.85	5.61132
8.51	7.50202
4.2	5.29003
8.3	7.40296
3.36	3.0755
7.3	7.23884
8.96	8.40891
4.77	5.2561
7.6	7.75868
4.9	5.17603
6.35	6.81319
5.6	5.69395
7.45	6.53229
7.89	8.11053
8.07	6.358
3.9	6.97036
6.51	6.27919
6.36	7.21595
7.55	7.14408
5.28	5.55666
4.74	5.41423
7.77	8.1213
6.77	6.37519
2.4	4.00388
5.09	5.45976
4.7	5.99642
6.7	6.15778
6.81	7.41633
5.8	6.47812
8.45	6.66636
6.06	6.18998
3.64	3.50331
7.97	7.11631
5.8	6.24596
7.63	7.0341
8	7.04941
5.09	6.46044
7.62	7.33862
4.72	5.88256
10.42	8.87896
6.8	6.78561
6.65	5.98614
5.65	5.93515
9	8.10222
5.22	6.46876
2.7	3.06786
7.96	6.88714
3.7	4.65698
5.67	5.78541
6.2	5.39838
9.22	6.8633
7.44	5.40766
3.8	5.06424
5.96	5.65888
5.23	5.76542
6.42	5.67418
6.49	7.51042
3.46	3.80227
8.7	7.762
4.92	5.7107
7.1	6.85079
6.41	7.34085
5.71	4.61638
2.46	4.1602
9.3	8.78877
6.62	6.08142
5	6.6618
7.21	6.57241
5.34	5.93134
7	6.34473
7.55	6.73376
6.51	7.20574
4.21	3.83903
7.96	6.95359
7.1	6.61914
6.5	6.63535
8.34	9.95975
7.03	7.29863
7.66	6.05483
6.24	5.92902
4.83	5.13456
8.64	7.16908
7.2	8.83944
7.07	6.10419
3.84	3.8742
5.11	4.28968
3.26	3.95769
7.51	7.07158
6.1	4.99142
4.94	5.13653
5.35	6.39557
5.78	5.29759
7.1	6.58519
5.57	6.39183
5.42	5.45201
5.39	6.41253
3.68	3.37859
6.63	7.46774
6.12	6.802
5.24	6.10975
6.02	5.32054
7.7	7.99284
7.74	6.7081
5.01	6.17991
7.22	5.9926
7.48	5.79387
5.24	4.72468
8.4	7.74003
9.56	6.73733
9.1	10.088
5.36	5.1626
4	4.99696
4.46	5.79369
4.51	5.64653
5.3	5.94412
9.05	8.05442
8.6	7.0666
6.23	6.16165
6.11	6.33458
6.96	5.77637
8	6.84238
8.43	7.54382
8.28	7.5148
5.59	5.7676
3.9	4.81277
7.15	6.06067
9.5	8.3319
7.1	6.33085
8.4	7.43748
7.72	6.26038
4.8	6.66197
3.56	4.29682
7.7	7.66713
7.11	7.47896
10.72	10.8643
5.96	7.21689
4.78	4.47124
7.46	7.99058
6.78	3.89771
4.93	5.51098
4.52	5.89798
7.08	7.55308
5.82	5.62791
5.31	4.32065
2.52	3.96935
7.92	6.82299
7	5.76715
9.55	8.25838
7.14	6.68488
10.46	8.2921
7.39	7.29424
5.5	7.94037
8.7	7.69334
4.25	4.64191
6.46	6.69332
5.53	4.81423
3.37	4.20598
6.03	6.79044
6.48	6.91108
8.6	7.92833
6.05	5.43284
7.22	6.74837
6.2	7.51687
8.51	7.33695
6.35	6.53022
3.84	5.6828
7.18	7.86863
3.96	4.32315
6.32	5.3347
8.32	5.60743
6.36	6.97172
5.92	7.35629
4.43	4.65515
6.73	7.02572
5.64	5.88478
5.22	4.94637
5.46	4.44168
8.46	5.85507
7.39	8.10306
9.4	9.11532
6.32	7.26846
8.7	6.61414
5	5.81099
7.37	7.19236
6.38	6.41759
4.68	6.69339
6	5.62891
2.21	3.45182
6.3	6.82344
6.6	6.52278
6.54	5.36031
7.68	7.29244
6	6.66941
7.62	7.42685
6.21	5.55886
4.11	3.05669
8	7.41908
6.9	5.68296
4.92	5.96494
9	7.30982
8.7	7.82826
1.8	2.42557
5.43	4.96499
9.08	8.28518
7	7.29326
6.89	5.48641
4.83	4.87718
7.35	5.87476
6.47	6.2348
9.57	10.1926
7.38	6.72266
6.24	6.46046
7.85	7.07272
5.94	6.34583
8.44	7.76494
3.96	6.40988
8.89	7.78704
5.22	4.90266
9.7	8.2568
7.23	7.76222
4.66	6.26726
5.52	4.5313
3.66	4.23668
5.23	5.82384
9.4	8.09374
4.82	5.29943
8.82	7.02695
8.7	7.72809
8	6.64393
6.79	6.59372
8.7	8.80185
5.15	5.49797
7.44	6.81867
9.28	8.36006
5.26	6.18549
3	3.94487
7.6	6.29984
5.15	5.7747
4.82	4.49228
8.15	7.45254
6.63	6.80392
5.74	7.64975
9.4	8.62506
8.57	8.09385
4.22	4.39444
5.86	6.74999
5	6.56336
7.19	5.59088
3.37	3.40652
4.63	4.65594
7.14	5.98274
7.46	7.30476
7.03	6.59477
6.3	7.01824
4.54	5.21008
4.96	5.06412
3.46	3.66909
6.3	5.9544
7.6	6.73159
4.3	3.32719
4.46	3.08537
8.51	7.49356
8.3	6.50405
8.09	8.10034
7.7	6.68121
5.9	4.91532
8.32	7.22286
4.59	5.29448
7.52	5.65482
7.77	8.4483
5.59	5.59415
7.7	7.14001
10.1	9.28293
8.1	7.75637
7.96	7.82936
6.82	7.81239
2.44	2.72362
4.7	5.27622
4.65	6.7911
9.22	7.88706
2.49	4.47953
8.15	4.90518
7.51	4.36671
8.3	7.16131
6.48	3.94081
5.54	6.58962
4.62	4.49836
5.96	6.43395
3.99	3.4983
3.52	3.58132
7.85	6.99084
9	7.92241
6.35	6.0499
8.82	7.69217
6	6.37935
4.96	6.7589
6.27	5.84532
6.04	6.32326
6.72	6.20864
6.34	7.03203
6.8	5.62481
5.04	5.01929
7.31	7.89223
7.55	5.54078
8.52	7.38436
9.74	8.15735
5.7	5.27283
5.23	5.49067
8.7	7.27213
6.19	7.39126
3.74	2.93371
7.74	7.12849
4.71	4.67594
8	6.52666
5.96	6.50782
5.51	6.52623
6.44	4.6485
11.89	9.00316
3.36	6.10278
5.11	4.94258
6.89	6.69536
7.82	7.96658
7.7	7.15865
3.95	5.46662
7.4	6.58601
6.21	4.36185
8.57	7.61096
7.95	7.25259
8.52	8.20335
7	6.9504
5.89	6.38859
3.66	4.5095
4.15	4.97187
2.96	2.62732
6.4	5.89413
2.44	4.10002
3.49	3.91133
6.74	6.96749
5.75	5.61691
9.47	9.09198
9.08	8.67907
6.32	6.52749
7.27	7.85641
8.3	8.54772
10	8.16388
5.55	6.28831
7.5	7.78256
5.74	6.63492
6.74	6.60399
8.15	6.92082
6.7	5.67062
12.05	11.0497
5.7	4.83066
5.24	4.92343
5.1	5.5539
5.82	6.11587
4.72	4.97849
7.35	6.43555
7.27	7.46005
7.4	7.9647
9.03	8.70686
4.7	6.99226
7.95	7.12648
4.39	5.34441
3.15	2.90503
6.66	6.1306
2.7	4.90679
1.98	3.59353
7.72	7.87642
9.3	8.20726
3.7	5.63384
7.1	6.3104
9.4	8.50111
7.91	6.56277
8.21	7.58121
7.17	6.64544
2.81	3.31074
3.52	3.32905
9.11	7.74422
5.05	6.82355
6.73	6.1844
6.66	6.51107
4.01	4.41692
3.69	2.94604
7.08	7.05329
6.7	7.51165
4.81	4.60163
4.17	5.66393
11	8.67393
7.22	7.05801
3.59	4.20945
4.99	4.29224
8	6.81218
6.59	6.60341
2.37	3.25581
6.85	7.08872
5.66	6.46745
6	5.71157
8.09	8.56379
7.18	6.65955
9.03	7.51719
6.36	6.06883
6.13	6.32198
9.28	8.56582
6.46	6.41385
6.68	5.54013
7.15	6.44344
4.63	5.6808
6.69	6.08162
6.53	6.35482
9.4	9.57217
6.7	7.08807
8.92	8.01035
7.62	7.30255
6.01	6.79354
8.54	8.00635
7.57	7.20844
7.7	7.12483
7.28	6.84351
4.97	3.94791
7	6.89076
4.48	6.21178
7.96	8.36216
4.57	4.45463
7	6.29533
3.52	4.0558
8.4	8.38733
3.67	3.77349
8.19	7.14385
4.51	5.42037
5.07	4.25473
6.36	5.65812
5.4	6.18415
8.7	7.66433
8.15	7.80719
4.69	5.93017
9.54	6.93682
7.07	7.40683
8.13	7.81549
5.92	6.39963
7.07	6.10471
4	3.21678
3.27	2.99502
4.5	3.20854
8.49	7.5764
4.68	4.5733
9.07	9.62069
10	7.13796
3.77	3.87748
6.92	6.41636
7.36	5.82127
9.15	9.41815
8.22	7.76536
3.88	5.19564
6.23	6.32528
6.85	5.33432
8.81	6.87723
4.24	6.13672
8.15	7.68023
4	3.53591
5.19	5.67248
7.52	7.57084
6.54	5.30743
7.85	8.83537
3.79	4.45539
8	6.65613
6.28	6.30907
3.89	4.97844
5.55	5.96873
7.17	7.16081
4.58	4.70857
8.77	7.92774
6.85	6.6269
8.17	7.47159
8.7	7.76362
5.17	6.22837
7.26	6.33875
6.85	8.02198
9.01	7.71817
6.39	4.5883
6.19	5.77929
6.46	7.75594
6.62	5.769
7.66	5.48961
5.46	5.04959
7.8	6.71148
5.62	4.72994
8.46	8.45487
5	6.65011
5.92	6.55664
5.38	7.55707
5.1	4.38686
6.8	5.85175
8	7.36435
5.39	5.66706
7.96	6.90612
5.77	5.73293
9.43	5.97398
9.22	7.88985
8.22	7.94194
5.42	5.42265
3	3.01565
8.59	7.89596
3.7	5.50106
7.16	7.48526
8.64	7.5439
4.62	4.35367
8	8.30413
5.38	5.77002
6.27	7.59003
10.51	9.51627
8.15	8.10345
7.59	7.29488
4.49	4.4942
6.63	6.62749
6.07	6.65312
4.77	5.05507
4.92	5.23024
7.64	7.58314
7.7	8.26255
8.72	7.59588
6.62	6.16201
6.84	6.76505
5.24	5.62731
6.3	5.39569
6.82	6.12922
7.17	5.36575
7.1	6.97849
5.49	4.25951
8.64	5.90166
7.15	6.93509
7.34	7.76567
5.54	5.79895
6.95	6.96259
9.35	7.18124
7.68	7.73811
7.68	7.72908
6.02	4.67441
7.17	5.77894
4.89	4.6927
4.4	6.56256
5.78	7.02747
4.93	5.32829
8.7	7.29101
6.04	5.63347
6.54	7.05377
7.62	6.88287
4.15	4.09405
7.7	6.87168
7.3	6.29335
6.88	4.27139
8.21	7.7408
6.91	4.86245
7.66	6.80857
5.66	6.72967
3.7	4.34179
6.83	7.17851
8.37	7.72479
5.85	6.06568
5.46	5.27615
5.17	5.66509
2.7	3.73298
7.19	5.26899
5.3	4.62642
6.98	7.63263
7.35	5.56293
4.43	6.39858
8.02	7.82506
6.96	6.51422
7.38	7.18872
6.1	8.15994
4.62	5.66046
6.79	5.99925
7.96	7.01867
4.44	4.60373
6.44	6.30556
4.46	4.63664
7.12	5.80429
6.09	5.91089
6.43	5.91521
6.28	6.92081
2.52	3.49966
7.57	7.88329
8.74	6.98036
6.98	7.3133
7.55	6.97798
4.99	4.48435
4	3.65417
5.47	4.49209
5.28	4.82929
13.96	9.55532
6.43	5.42104
6.4	7.02024
6.58	4.71678
4.6	4.07784
6.21	6.93881
8.22	7.24993
6.38	5.72599
7.49	7.7481
7.38	7.34362
6.23	6.51124
8.19	8.42525
9	6.18504
6.42	6.7275
6.59	4.74711
6.22	4.53277
6.75	5.88492
6.44	6.92476
6.85	6.3606
5.8	6.03237
6.21	5.94911
8.52	7.43798
5.91	6.91306
6.41	6.78065
6.44	7.76184
8.31	6.66987
5.03	4.59602
6.91	6.95299
4.52	3.84549
7.55	8.22547
7.3	5.45479
7	3.91224
8.32	6.82322
10.52	8.88708
6.59	6.2847
11.3	9.69132
9	7.95354
8.68	10.0385
13.42	9.60891
6.07	4.97314
5.77	6.68541
5.32	5.31792
4.23	3.7464
6.44	7.20813
4.13	4.34808
5.82	7.25111
8.77	5.08264
6.06	6.21117
6.15	5.22782
4.85	4.80388
6.85	6.5502
5.21	5.6751
7.15	7.48635
4.08	4.98227
8	7.7915
3.81	4.27439
5.4	6.18617
3.01	3.64699
7.12	6.37703
8.92	7.42989
4.71	5.26549
7.3	7.52382
4.77	4.58834
7.55	5.50888
7	6.80424
7.62	6.84777
8.24	6.58167
7.89	6.41575
6.15	6.03557
7.23	6.95446
5.02	5.98691
7.7	6.41976
5.42	5.7266
9.8	7.83986
9	8.77825
7.8	7.593
3.54	3.67737
5.21	6.20175
8.52	7.46096
7.44	6.10769
12.33	9.55067
6.22	6.92574
8.06	6.59785
8.7	7.2351
6.01	6.22225
6.66	6.7768
7.82	8.49124
6.67	6.12365
6.3	6.29846
7.51	7.78783
7.15	7.24136
8.52	7.8624
10	8.89877
3.1	4.72543
8.77	8.04477
8.77	6.99248
7.55	5.70555
7.44	7.38681
8.3	5.76959
5	5.11787
4.15	3.58555
3.15	2.87608
5.28	6.48641
7.11	7.64078
6.28	6.66123
5.01	5.91811
9	8.51054
4.99	4.63695
6.62	7.0158
10	9.0033
8.7	6.49477
4.51	4.66481
5.92	7.05921
7.66	5.37419
7.77	5.8447
9.52	8.07402
8	6.21783
6.1	4.91298
4.72	6.33887
5.4	5.54708
5.7	5.63519
4.72	4.61676
8.62	8.13675
7.3	7.35968
3.97	4.59508
6.21	6.96011
8.12	7.78
6.85	9.38564
7.45	8.02714
5.74	6.68529
8.27	5.61161
5.46	4.61021
3.7	5.56709
7.82	6.32143
4.67	6.66614
8.49	7.86325
7.88	7.18962
6.54	6.40087
5.14	5.42414
8.22	7.57302
6.46	6.2671
7.74	8.08363
8.1	8.49181
7.21	7.53765
6.02	5.79725
5.52	4.67663
7.92	8.01973
5.19	4.67187
2.82	3.45983
8.25	6.11976
7.12	7.72063
9.32	8.98983
5.1	5.45741
4.85	4.23357
4.72	6.10247
8.06	7.96992
8.4	7.9879
5.19	4.94502
7.9	7.75544
7.41	8.05963
7.34	6.00807
7.46	5.71707
6.47	6.9691
5.32	6.76051
6.8	7.92634
8.22	7.11525
5.68	5.33534
4.91	3.82342
5.89	6.66969
5.62	5.27945
8.66	9.13873
6.77	7.36007
6.68	6.1919
6.44	5.28017
6.38	5.7444
4.22	3.99299
4.47	4.83679
7.66	5.36829
10.1	9.78302
4.77	5.93257
6.37	6.32224
7.26	6.98154
8.27	6.88523
8.36	7.7237
6.48	6.66687
5.19	6.04978
7.84	7.62402
6.52	6.29221
8.07	6.64942
6.96	6.54538
5.89	6.1548
8.22	6.45691
7.1	5.95611
7.77	6.59355
5.77	7.09386
8.08	7.06916
5.89	5.01806
3	4.0657
7.85	7.38199
6.35	5.98747

## Sheet: DMFF
label	predicted
7.28	6.46696
7.3	6.72827
9	8.10941
5.99	5.53009
4.87	9.00685
7.77	6.77537
7.51	6.44458
7.4	7.5638
4.6	5.28474
7.25	7.22064
5	4.69296
5.7	6.52793
6.57	7.29063
8.05	7.5654
5.59	6.48031
5.02	5.8811
8.05	7.75284
6.66	7.63017
7.62	7.1545
7.28	6.47169
8.3	7.41935
6.17	6.09369
5	5.80673
7.7	6.39254
6.24	7.16128
4.36	7.11675
4.89	4.91056
6.44	7.03529
5.29	7.42894
7.89	6.3104
6.25	4.47738
7.09	5.0189
3.33	4.65678
5.66	6.16295
4	6.28572
7.3	6.60449
1.7	4.80794
8.4	8.67939
5.96	5.67697
4.62	5.74691
7.7	7.03857
6.7	6.7566
1.95	3.82319
5.82	6.42123
7.12	6.90833
9.63	7.25852
6.44	5.94237
6.94	7.55277
5.77	7.67663
9.32	6.97304
4.01	6.88395
4.43	5.63347
7.17	6.90976
7.49	7.07305
7.57	7.85604
9.46	6.80785
7.6	8.35282
9	8.42867
7.24	6.34904
6.43	6.76558
9.52	8.04044
8.1	6.98067
7.82	7.22604
7	6.84521
8.7	8.36648
5.66	6.5643
8.04	8.16754
8.92	6.5783
7.15	7.84345
4.23	4.23973
8.54	8.659
2.46	4.49741
4.57	5.35885
8.92	7.68997
4.55	3.66724
8.63	6.93248
5.7	6.30575
7.02	6.34106
5.8	5.31388
9.3	8.39112
10.32	9.63123
4.49	6.11695
5.06	5.22315
5.68	6.79293
8.06	7.86552
5.66	6.7296
3.49	4.30938
3.5	5.80921
5.4	5.04768
6.89	6.90111
3.16	2.6611
2.64	4.09555
5.87	4.98558
8	8.40716
6.92	8.12027
7.08	7.42668
4.1	4.14918
3.59	5.20419
6.34	7.97346
6.7	5.67592
6.22	6.86163
7.07	3.99788
7.11	7.72906
8.47	6.78082
7.41	7.7069
3.75	6.17701
6.59	6.89503
5.03	6.32939
11.92	3.94824
3	4.92932
6.6	6.33205
4.48	3.71297
4.77	5.8095
5.17	6.55928
8.05	6.87193
5.77	5.26238
3.24	4.83882
7.04	6.19237
4.35	6.19667
8.42	7.45426
9.17	7.46363
7.77	6.89291
4.38	3.82417
6.33	6.01821
5.51	6.44377
5.21	4.43298
7	6.62761
5.37	4.02714
8.1	7.38226
7.36	6.94251
8.4	7.88765
6.07	6.0922
6.57	6.73359
7.82	7.76606
3.77	3.83125
4.33	4.6782
6.21	6.59813
8.4	7.42713
6.89	6.62395
8.15	7.90616
4.55	4.48206
7.77	7.57604
8.96	8.071
7.66	7.23491
7.48	7.41958
8.18	8.69722
3.15	3.90083
7.36	6.03765
7.36	6.0985
10.72	8.6642
8.4	8.34963
8.07	7.77752
7.47	7.71516
3.46	5.92242
3.63	5.22512
7.72	7.43476
8.36	8.46968
3.85	4.99923
5.72	7.39175
8.37	6.69111
9	6.53903
5.34	5.65719
7.15	5.80043
5.54	4.1902
12.1	9.40464
5.54	4.34413
5.3	6.95998
5.2	7.65233
5.39	7.33346
9.85	8.25002
7.7	7.56288
5.24	5.3625
6.52	8.30533
5.6	8.097
10.01	8.00122
6.6	7.02294
5.05	5.55986
7.02	5.12662
7.46	8.051
4.17	7.12252
5.09	5.67049
5.92	6.46066
6.52	6.15022
7.04	8.25013
6.07	8.55112
1.3	2.6827
6.69	7.77296
4.23	5.11354
8	8.29016
7.85	7.17211
8.51	7.57396
4.2	5.0781
8.3	7.45568
3.36	3.17079
7.3	6.6429
8.96	8.51958
4.77	5.84595
7.6	7.46067
4.9	6.26093
6.35	7.72636
5.6	7.15808
7.45	4.96268
7.89	8.72129
8.07	7.21487
3.9	8.75951
6.51	6.38811
6.36	8.10373
7.55	8.06264
5.28	6.1894
4.74	6.54851
6.77	6.73435
2.4	5.61176
5.09	6.75672
4.7	6.7537
6.81	6.15887
5.8	8.37101
8.45	6.97366
3.64	3.91437
7.63	7.66038
8	7.01584
5.09	7.22743
7.62	7.62027
4.72	4.65097
10.42	8.29274
6.65	7.12386
9	6.25772
5.22	7.46129
2.7	2.55943
7.96	6.47115
3.7	6.13787
9.22	6.78093
7.44	4.89809
3.8	7.47969
5.96	5.97656
5.23	6.25839
6.42	5.24515
6.49	8.36005
3.46	3.83105
8.7	8.3008
4.92	5.56447
7.1	5.52176
6.41	6.35675
5.71	5.57058
2.46	5.27455
9.3	8.56309
6.62	5.20567
5	6.45514
7.21	6.00456
5.34	5.25184
7	6.64969
7.55	5.52406
6.51	7.6973
4.21	4.30117
7.96	7.94597
7.1	7.15595
6.5	5.94554
8.34	8.79631
7.03	7.68575
7.66	7.24444
6.24	6.82524
4.83	5.90397
8.64	6.94747
7.2	7.47878
7.07	6.67606
3.26	5.32825
7.51	6.65351
6.1	5.01251
5.35	8.15615
5.78	7.39771
7.1	5.85238
5.57	6.74398
5.39	5.91627
3.68	4.81678
6.63	7.61642
6.12	7.31055
5.24	6.10612
6.02	6.8356
7.7	7.93613
7.74	8.28741
5.01	5.13738
7.22	5.46218
7.48	6.3132
5.24	4.32877
8.4	7.71837
9.56	6.45425
9.1	9.37132
5.36	7.25494
4	6.22913
4.46	5.69779
4.51	5.09496
5.3	5.15575
9.05	6.85993
8.6	8.04651
6.11	6.86856
6.96	6.25164
8.43	7.6137
8.28	6.67891
5.59	7.2302
3.9	3.73411
9.5	9.7571
7.1	7.01251
8.4	7.34868
7.72	5.91858
4.8	6.8048
3.56	6.16087
7.7	7.90542
7.11	8.3012
10.72	9.63898
5.96	8.37535
4.78	4.94965
7.46	7.44079
4.52	4.87486
7.08	7.3588
5.82	5.41583
2.52	6.05789
7.92	7.68782
7	6.9151
9.55	9.017
7.14	5.11728
10.46	7.90563
7.39	7.90633
5.5	7.03891
8.7	7.68202
4.25	7.43485
6.46	6.02002
5.53	6.83781
3.37	4.50688
6.48	7.12657
8.6	8.36417
6.05	6.59851
7.22	6.59925
6.2	7.02385
8.51	7.20688
6.35	7.03738
7.18	8.17288
3.96	6.18718
6.32	6.08729
8.32	5.01968
6.36	7.61808
5.92	7.76487
4.43	7.88332
6.73	6.55748
5.64	7.68751
5.22	6.39663
5.46	5.27421
8.46	7.18937
7.39	7.66436
9.4	8.79617
6.32	8.71744
8.7	7.42418
5	5.36927
7.37	7.18468
6.38	5.941
4.68	5.31742
6	5.49285
6.3	7.30319
6.6	5.92068
6.54	7.16296
7.68	7.68412
6	7.59721
7.62	7.50075
4.11	4.76965
8	6.46111
6.9	5.41798
4.92	6.81301
9	6.50157
8.7	8.72019
1.8	3.39087
9.08	9.17744
7	7.47763
6.89	7.27126
7.35	6.46077
9.57	9.18535
7.38	5.37042
6.24	6.20929
7.85	7.10623
5.94	6.12408
8.44	7.8269
3.96	6.22174
8.89	8.02608
5.22	6.38429
9.7	7.87838
7.23	7.55663
4.66	7.57785
5.52	4.63802
3.66	6.62921
5.23	6.24411
9.4	8.38975
4.82	5.53216
8.7	7.71933
8	7.33495
6.79	7.33864
8.7	8.54948
5.15	2.52678
6	7.91347
7.44	8.14208
9.28	8.20063
5.26	6.47071
3	4.15524
5.15	4.80825
4.82	5.04846
8.15	8.18949
6.63	6.35179
5.74	6.57943
9.4	8.65445
8.57	8.30205
4.22	3.87917
5.86	7.00475
5	8.06034
7.19	6.47433
3.37	3.91247
4.63	5.05381
7.14	7.40859
7.46	8.22388
7.03	6.37215
6.3	6.51027
4.96	6.39018
3.46	3.84219
6.3	6.73835
7.6	7.31846
4.3	3.58304
4.46	5.50975
8.51	7.55239
8.3	7.16453
8.09	7.91226
7.7	7.24427
5.9	6.27938
8.32	7.94791
7.77	7.22259
5.59	5.11228
7.7	6.66078
10.1	8.03647
8.1	6.25331
7.96	8.37874
6.82	8.7134
2.44	2.11923
4.7	7.71742
4.65	6.67177
9.22	7.86838
2.49	4.96138
8.15	3.7564
7.51	5.08045
8.3	7.05293
6.48	4.80233
5.54	6.88901
4.62	5.19462
5.96	6.71191
3.99	5.45411
3.52	3.38501
7.85	7.41429
9	8.50377
6.35	7.53701
8.82	7.26243
4.96	6.90672
6.27	8.13028
6.04	6.25263
6.72	5.79176
6.34	8.30142
6.8	5.22785
5.04	6.08104
7.31	7.75513
7.55	5.58378
8.52	6.84882
9.74	9.08049
5.7	5.9811
5.23	6.77956
8.7	7.82008
6.19	5.88609
3.74	4.98106
7.74	6.76483
4.71	6.58359
8	8.38577
5.96	6.58665
5.51	8.02923
11.89	9.05475
3.36	4.21285
5.11	7.01172
6.89	6.62387
7.82	7.32557
7.7	6.83839
3.95	5.40232
7.4	8.48197
6.21	5.36477
8.57	8.18542
7.95	6.33828
8.52	9.0265
7	8.16219
5.89	5.80284
3.66	4.91957
4.15	6.18946
2.96	3.32478
6.4	4.49767
2.44	5.55647
3.49	3.78637
6.74	7.0705
5.75	5.67738
9.47	8.66046
9.08	8.75092
6.32	7.80268
7.27	6.8745
8.3	8.10477
10	7.07879
5.55	6.67581
7.5	9.0514
5.74	6.56458
6.74	7.02309
8.15	7.22917
6.7	6.00241
12.05	9.22517
5.7	5.20293
5.1	8.69206
5.82	4.7901
7.35	5.05904
7.27	7.45922
7.4	7.99828
9.03	7.18028
4.7	8.0018
7.95	7.41022
3.15	3.92075
6.66	7.19838
2.7	5.97033
1.98	4.0968
7.72	8.5282
9.3	7.689
3.7	5.72081
7.1	6.20045
9.4	8.7459
7.91	7.15738
8.21	8.89525
7.17	7.33678
3.52	5.69827
9.11	8.12465
5.05	6.22077
6.73	6.94077
4.01	4.60925
3.69	4.08438
7.08	8.17938
6.7	8.07438
4.81	5.94542
11	8.19434
7.22	6.5563
3.59	3.47281
8	5.9511
2.37	3.65661
6.85	7.09637
5.66	5.84864
6	7.04505
8.09	8.90693
7.18	6.97877
9.03	7.51135
6.36	6.63739
6.13	7.0947
9.28	6.83448
6.46	6.73443
6.68	6.66322
7.15	6.99641
4.63	6.9582
6.69	8.62627
6.53	5.16277
9.4	8.99038
6.7	6.59999
8.92	7.78919
7.62	7.34192
6.01	7.70223
8.54	7.44519
7.57	7.63493
7.7	6.60041
7.28	6.85776
4.97	4.3511
7	7.28469
4.48	6.36964
7.96	6.23194
4.57	5.57707
7	7.34451
3.52	4.72387
8.4	7.62597
3.67	5.02295
8.19	7.62513
4.51	7.08086
5.07	5.02714
6.36	6.79956
5.4	7.2619
8.7	7.61391
8.15	6.96766
4.69	8.09823
9.54	5.82955
8.13	7.13106
5.92	6.44915
7.07	7.24548
4	5.58092
3.27	4.33215
4.5	5.87372
8.49	6.3508
4.68	4.90385
9.07	9.25949
6.92	6.80508
7.36	6.66104
9.15	6.81239
8.22	8.10818
3.88	5.84165
6.23	6.3358
6.85	6.32413
8.81	5.28842
4.24	5.79949
8.15	9.15832
4	3.56528
5.19	5.51962
7.52	8.18267
6.54	6.73073
7.85	8.2267
3.79	4.87136
8	6.50641
3.89	5.52459
5.55	7.47098
7.17	8.25933
4.58	6.81146
8.77	6.62075
6.85	6.70614
8.17	7.81349
8.7	7.19523
5.17	6.7226
7.26	7.52964
6.85	7.79454
9.01	8.20021
6.39	6.10669
6.19	6.85969
6.46	7.72371
6.62	5.57671
7.66	6.94787
7.8	7.22912
5.62	4.87246
8.46	8.08601
5	5.74916
5.92	7.75577
5.38	6.18654
5.1	4.19916
6.8	5.99914
8	6.38722
7.96	7.13315
5.77	6.57171
9.43	6.785
9.22	6.44567
8.22	7.70428
3	5.75008
8.59	8.17217
7.16	6.60964
8.64	6.48661
8	6.15036
5.38	7.14012
6.27	8.27015
10.51	8.84974
8.15	7.04151
7.59	7.31962
4.49	5.78389
6.63	6.71355
6.07	6.15035
4.77	6.55074
4.92	5.01965
7.7	8.69101
8.72	6.65149
6.84	7.02887
6.3	7.3105
7.17	6.78827
7.1	7.52648
5.49	5.57191
8.64	2.61958
7.15	6.62427
7.34	7.29585
5.54	5.81101
9.35	6.4837
7.68	7.6734
7.68	7.52728
6.02	5.44014
4.89	5.69959
4.4	8.08961
5.78	6.08504
8.7	8.17295
6.04	4.69232
6.54	7.1727
7.62	7.31697
4.15	6.20903
7.7	6.63985
7.3	7.41219
8.21	7.37501
7.66	7.51318
5.66	7.59672
3.7	4.9972
6.83	6.9311
8.37	8.40227
5.85	6.12365
5.46	6.35569
5.17	6.50824
2.7	4.97931
5.3	5.93392
6.98	8.07932
7.35	6.27501
4.43	5.91587
8.02	8.31421
7.38	8.4526
6.1	8.64657
4.62	7.75955
6.79	8.49249
7.96	8.0849
6.44	6.69581
4.46	3.77348
7.12	7.31345
6.09	5.93381
6.43	7.44555
6.28	7.36598
7.57	8.55072
8.74	7.77252
6.98	8.04434
7.55	7.80061
4.99	4.6624
5.47	4.70825
6.43	5.47879
6.4	6.50677
6.58	5.3959
4.6	7.83735
6.21	6.48488
8.22	7.57057
6.38	7.81827
7.49	8.30719
7.38	7.45587
6.23	7.61521
8.19	7.09928
9	7.44956
6.42	7.12959
6.59	5.12017
6.22	6.14284
6.75	5.52581
6.44	7.76187
6.85	6.0223
5.8	6.96754
6.21	5.56598
8.52	8.107
5.91	6.40298
6.41	5.62316
6.44	7.24622
8.31	8.53294
6.91	7.23186
4.52	4.21114
7.55	7.73665
7.3	6.15649
7	4.53918
8.32	5.19784
10.52	9.23549
6.59	6.22206
11.3	9.21786
9	8.52389
8.68	9.00337
13.42	7.23153
5.77	6.73587
5.32	5.87722
4.23	5.2954
4.13	4.56135
5.82	8.58471
8.77	4.12282
6.06	6.64417
4.85	5.73358
6.85	7.49913
5.21	5.83949
7.15	6.50553
4.08	6.22039
8	6.87578
3.81	3.97715
5.4	6.75886
7.12	6.06264
8.92	6.55306
7.3	6.90472
4.77	4.05912
7.55	5.25083
7	7.65004
7.62	8.00133
8.24	6.60347
6.15	7.20271
7.23	7.54357
7.7	5.69039
9.8	8.96726
9	8.10592
7.8	8.42339
3.54	6.96003
5.21	6.32635
8.52	6.53396
7.44	3.55274
12.33	7.75883
6.22	7.33249
8.7	6.55655
6.01	5.63605
7.82	8.75598
6.67	7.90508
6.3	7.55966
7.51	7.31515
7.15	6.50738
8.52	6.55763
10	8.00788
3.1	6.4239
8.77	6.92773
8.77	7.08227
7.55	4.64661
7.44	7.9375
8.3	8.55712
5	7.14938
4.15	3.59196
3.15	4.12963
5.28	6.59833
7.11	6.38758
6.28	6.53457
5.01	5.33201
9	7.69241
6.62	5.31596
10	8.09277
8.7	7.56536
4.51	7.47892
5.92	8.62543
7.66	8.10523
7.77	6.825
9.52	7.26707
8	7.19662
6.1	6.98451
5.4	6.03883
5.7	7.49124
8.62	8.37696
7.3	7.45786
3.97	3.73382
6.21	6.69862
8.12	8.07322
7.45	7.75897
5.74	7.31317
8.27	5.72063
3.7	6.21988
7.82	4.71007
4.67	5.2044
8.49	6.88018
7.88	7.28135
6.54	7.13081
5.14	5.13887
8.22	7.2791
6.46	3.95681
7.74	7.99376
8.1	7.21309
7.21	7.48801
5.52	7.67537
5.19	5.30691
2.82	5.11604
7.12	8.19358
9.32	8.64974
5.1	6.07433
4.72	6.31683
8.06	7.26785
8.4	7.62428
5.19	4.93059
7.9	7.14022
7.41	7.63203
7.34	6.13514
6.47	8.62437
5.32	6.59174
6.8	6.5882
8.22	7.37197
5.68	6.81934
4.91	4.44591
5.89	6.64527
5.62	6.05817
8.66	8.70817
6.77	7.87228
6.68	6.53998
6.38	6.20223
4.22	5.29534
4.47	5.58947
7.66	5.96947
10.1	9.00519
6.37	7.23642
7.26	5.83388
8.27	8.22548
8.36	8.00482
5.19	7.99793
7.84	8.10941
8.07	7.47605
8.22	5.96572
7.1	4.90241
7.77	6.59833
5.77	7.65163
8.08	7.004
5.89	4.72607
3	4.64112
7.85	7.41772
6.35	7.06006

## Sheet: PSICHIC
label	predicted
5.07	5.66436
7.28	7.03573
7.3	6.65248
9	8.42607
5.99	4.66723
4.87	7.50388
7.77	8.38618
7.51	6.78245
7.4	8.51593
4.6	6.62938
5.1	5.90936
7.25	8.12976
5	3.90984
5.7	5.52653
6.57	6.66968
8.05	6.78162
5.59	7.14127
5.02	5.73299
8.05	8.28281
6.66	7.09434
7.62	8.57644
4.83	5.74043
3.94	5.63242
7.28	5.65948
8.3	8.36793
6.17	4.60461
5	3.50501
7.89	8.12701
7.7	6.54275
6.24	7.65064
4.36	4.99671
4.89	3.57475
6.44	8.54083
7.4	7.01469
5.29	8.56434
9.72	8.69875
7.28	8.19347
7.89	7.56531
6.25	3.60432
7.09	6.94461
3.33	3.81435
5.66	5.00086
4	4.08721
7.3	6.79767
1.7	3.52024
8.4	8.7808
5.96	6.29938
4.62	5.00628
7.7	6.11083
6.7	6.33418
1.95	3.02415
5.82	7.06093
7.12	7.03931
9.63	8.59635
6.44	5.81611
6.94	7.71802
5.77	7.17926
9.32	7.9392
4.59	6.34307
4.01	6.44549
5.33	6.07162
4.43	5.67595
7.17	6.47054
7.49	8.35836
7.57	7.08494
9.46	7.85205
5.05	5.18588
7.6	8.77012
9	8.87753
7.24	6.01206
6.43	6.79312
9.52	8.49346
8.1	7.89531
7.82	7.49445
7	6.90315
8.7	7.8899
5.66	6.41585
8.04	7.83611
8.92	7.51273
6.16	4.14267
7.15	6.49049
4.23	4.68643
8.54	8.31802
6.59	5.80584
2.46	4.27635
4.57	6.1953
8.92	7.23222
4.55	3.9155
8.63	6.08676
4.22	4.06373
5.7	4.81967
7.02	7.45644
5.8	4.81398
9.3	8.8577
10.32	10.1635
4.77	5.65493
4.49	5.40519
5.06	5.84336
5.68	6.58666
8.06	8.19738
5.66	7.07822
3.49	4.62465
3.5	5.37355
5.4	5.53563
6.35	6.12485
6.4	7.26465
6.89	6.53437
3.16	3.77826
2.64	5.44587
5.87	4.07006
8	8.95832
6.92	7.37254
7.08	8.18356
4.1	4.86053
3.59	4.6867
6.34	8.30169
6.7	7.56293
6.22	6.61918
7.07	5.15712
7.11	6.77122
6.49	5.44399
8.47	8.22697
7.41	8.14189
3.75	5.03889
6.59	5.49355
5.03	5.75389
11.92	3.67075
3	5.15524
6.6	6.62456
4.48	5.64461
4.77	4.81688
5.17	6.12396
8.05	7.41617
5.77	6.39174
3.24	3.7577
5.8	6.25629
7.04	6.05744
4.35	4.46661
4.62	4.74176
5.76	6.60188
8.42	7.91205
9.17	8.2074
7.77	9.25416
4.38	4.86793
6.33	5.80662
5.51	8.50793
5.21	4.09217
7	7.12938
5.37	4.69636
6.44	7.84419
8.1	8.20426
7.36	7.36167
8.4	8.04916
6.07	5.46231
6.57	7.31826
7.82	7.73346
3.77	3.83165
4.33	3.72774
6.21	6.39621
8.4	7.81873
5.15	6.74038
6.89	6.69301
8.15	8.20939
4.55	4.03958
7.77	7.71283
8.96	8.38464
7.66	6.77717
7.48	8.12108
8.18	8.19165
3.15	5.25077
7.36	7.41756
7.36	6.57085
10.72	8.49673
8.4	7.77164
8.07	7.67612
7.47	7.77116
3.46	5.98826
3.63	4.70598
7.72	6.7531
8.36	8.20548
3.85	4.70651
5.72	6.886
8.37	7.62604
9	8.46451
5.34	4.05187
7.15	6.70334
5.54	4.84462
12.1	10.2562
5.54	5.02699
5.3	6.70169
5.2	6.65234
5.39	7.54241
9.85	8.62278
3.6	6.30639
7.7	8.46511
5.24	4.53786
6.52	7.7707
5.6	7.28402
10.01	8.75815
6.6	6.86795
5.05	4.81611
7.02	6.81515
7.46	8.45281
4.17	5.58647
5.09	5.74189
5.92	6.35629
6.52	6.7523
7.04	7.84601
6.07	8.67293
1.3	3.03171
6.69	7.47407
4.23	5.09502
8	8.57917
7.85	5.42014
8.51	7.28649
4.2	6.0851
8.3	7.94652
3.36	3.06053
7.3	6.89643
8.96	9.15541
4.77	4.21104
7.6	8.32332
4.9	5.68448
6.35	6.87189
5.6	5.43268
7.45	6.05052
7.89	7.61843
8.07	7.29005
3.9	9.07195
6.51	6.27804
6.36	7.80742
7.55	8.00004
5.28	5.35728
4.74	5.32915
7.77	7.62013
6.77	6.5215
2.4	4.74212
5.09	5.36621
4.7	5.65258
6.7	5.1724
6.81	6.94072
5.8	8.21201
8.45	7.43158
6.06	6.7102
3.64	3.45373
7.97	5.57194
5.8	6.24138
7.63	8.02383
8	7.16671
5.09	6.22345
7.62	8.14681
4.72	5.10835
10.42	8.63947
6.8	6.6877
6.65	7.3699
5.65	6.56469
9	9.15719
5.22	6.60212
2.7	2.47703
7.96	6.05292
3.7	4.85904
5.67	5.61071
6.2	6.76824
9.22	6.95776
7.44	5.59085
3.8	5.7749
5.96	6.60489
5.23	6.64959
6.42	6.029
6.49	7.96461
3.46	6.91494
8.7	9.05274
4.92	6.05047
7.1	5.89807
6.41	8.58649
5.71	4.77393
2.46	4.70905
9.3	9.38704
6.62	7.09725
5	8.09103
7.21	6.57402
5.34	5.16133
7	8.00893
7.55	7.3974
6.51	7.44289
4.21	3.97157
7.96	8.00163
7.1	8.39555
6.5	5.86241
8.34	9.91018
7.03	7.69046
7.66	5.32109
6.24	7.14491
4.83	5.56451
8.64	8.39388
7.2	8.22745
7.07	5.76645
3.84	6.36422
5.11	6.37822
3.26	4.05669
7.51	6.43846
6.1	6.39992
4.94	6.36481
5.35	7.51676
5.78	5.56184
7.1	6.22321
5.57	6.3612
5.42	5.95772
5.39	5.99783
3.68	4.94942
6.63	7.34868
6.12	8.05742
5.24	6.01387
6.02	7.27536
7.7	8.52533
7.74	6.54567
5.01	5.86128
7.22	6.29021
7.48	6.27477
5.24	4.96906
8.4	8.6672
9.56	8.9436
9.1	9.82172
5.36	7.42422
4	5.06759
4.46	5.53648
4.51	4.55148
5.3	5.79323
9.05	7.77986
8.6	8.41297
6.23	5.43738
6.11	6.39725
6.96	6.30274
8	8.11521
8.43	6.79308
8.28	7.75998
5.59	7.57135
3.9	4.65529
7.15	6.30752
9.5	9.11585
7.1	6.59913
8.4	8.32647
7.72	7.65956
4.8	5.86916
3.56	4.63897
7.7	5.48289
7.11	7.67106
10.72	10.2234
5.96	7.90875
4.78	5.88243
7.46	8.44624
6.78	4.68571
4.93	5.22762
4.52	3.66655
7.08	6.59496
5.82	6.63334
5.31	4.68377
2.52	6.1925
7.92	8.14189
7	6.72282
9.55	8.83224
7.14	7.14461
10.46	8.21926
7.39	8.20128
5.5	6.7838
8.7	7.55768
4.25	6.23644
6.46	6.57132
5.53	5.6292
3.37	3.10632
6.03	7.06981
6.48	7.52071
8.6	8.9114
6.05	5.55131
7.22	8.0761
6.2	7.81286
8.51	8.72678
6.35	7.32822
3.84	5.13508
7.18	8.84994
3.96	4.58952
6.32	6.68496
8.32	8.47292
6.36	6.00653
5.92	7.87993
4.43	6.35613
6.73	6.98048
5.64	7.25929
5.22	5.88994
5.46	4.70905
8.46	8.17603
7.39	8.05841
9.4	9.07553
6.32	8.79497
8.7	7.50797
5	4.27108
7.37	9.24867
6.38	7.16652
4.68	4.73921
6	4.99925
2.21	3.17123
6.3	8.54404
6.6	6.79493
6.54	6.95303
7.68	9.08136
6	7.62383
7.62	8.67059
6.21	6.41915
4.11	4.38737
8	7.61764
6.9	6.53157
4.92	8.20625
9	8.64556
8.7	8.90282
1.8	2.65621
5.43	5.96049
9.08	9.13355
7	7.65034
6.89	5.24711
4.83	5.3949
7.35	8.70705
6.47	5.26489
9.57	10.0165
7.38	6.58032
6.24	6.10848
7.85	7.00253
5.94	6.53318
8.44	8.02574
3.96	6.85315
8.89	8.72867
5.22	7.02896
9.7	8.08069
7.23	8.19698
4.66	7.27064
5.52	6.13185
3.66	7.25125
5.23	6.62619
9.4	8.63984
4.82	4.98925
8.82	5.95706
8.7	7.56119
8	7.42612
6.79	6.63956
8.7	8.91293
5.15	3.98238
6	5.68427
7.44	7.86238
9.28	8.8513
5.26	7.41086
3	5.09134
7.6	8.04109
5.15	7.22394
4.82	5.6264
8.15	7.57662
6.63	6.93798
5.74	6.54649
9.4	8.72471
8.57	8.90777
4.22	7.49618
5.86	7.18847
5	8.81165
7.19	6.74527
3.37	3.37425
4.63	5.42384
7.14	7.45839
7.46	7.19488
7.03	4.64421
6.3	6.8422
4.54	6.03919
4.96	5.22746
3.46	6.91494
6.3	6.8762
7.6	6.95204
4.3	3.97602
4.46	4.13497
8.51	7.78852
8.3	6.73228
8.09	7.05191
7.7	6.96172
5.9	6.24458
8.32	6.43523
4.59	6.48957
7.52	6.88375
7.77	8.52426
5.59	5.3017
7.7	6.82882
10.1	7.57033
8.1	7.80234
7.96	9.00092
6.82	8.87704
2.44	3.61234
4.7	6.54031
4.65	4.75975
9.22	8.65972
2.49	5.17591
8.15	5.02979
7.51	4.65466
8.3	7.97138
6.48	4.92539
5.54	5.97875
4.62	7.00287
5.96	6.98046
3.99	5.94526
3.52	3.92335
7.85	7.5809
9	8.50529
6.35	7.37685
8.82	8.11717
6	5.51224
4.96	6.67216
6.27	7.50379
6.04	6.35622
6.72	5.67457
6.34	6.93076
6.8	8.319
5.04	5.444
7.31	7.97237
7.55	7.05797
8.52	9.10951
9.74	8.69927
5.7	5.51601
5.23	5.48409
8.7	6.68394
6.19	5.80972
3.74	5.65675
7.74	6.49243
4.71	6.71046
8	7.95001
5.96	6.44918
5.51	7.58511
6.44	5.68326
11.89	9.12873
3.36	3.9211
5.11	5.64903
6.89	6.79673
7.82	6.96053
7.7	6.6201
3.95	8.36258
7.4	8.17914
6.21	7.16641
8.57	8.61769
7.95	9.35572
8.52	8.84544
7	8.41756
5.89	7.10948
3.66	5.359
4.15	4.64809
2.96	2.17052
6.4	4.05326
2.44	4.93083
3.49	3.22697
6.74	6.73248
5.75	6.30617
9.47	8.85712
9.08	8.51725
6.32	7.48715
7.27	8.30072
8.3	9.2317
10	9.49914
5.55	5.34004
7.5	8.09408
5.74	7.27512
6.74	7.26966
8.15	6.58071
6.7	8.69159
12.05	10.2599
5.7	5.51443
5.24	5.16964
5.1	6.99882
5.82	6.17711
4.72	5.44646
7.35	5.08935
7.27	7.336
7.4	8.39363
9.03	9.37483
4.7	8.58565
7.95	6.04158
4.39	6.3014
3.15	5.29484
6.66	5.96522
2.7	5.76828
1.98	3.41803
7.72	8.06459
9.3	9.2581
3.7	7.66786
7.1	6.60364
9.4	8.26435
7.91	6.66767
8.21	8.16611
7.17	7.04822
2.81	4.31458
3.52	6.13983
9.11	7.5593
5.05	5.65806
6.73	6.5462
6.66	5.26237
4.01	4.0462
3.69	3.51766
7.08	6.92993
6.7	7.21918
4.81	5.92139
4.17	4.37994
11	8.29704
7.22	8.68327
3.59	5.75959
4.99	5.23142
8	6.61532
6.59	5.62084
2.37	4.14427
6.85	7.47185
5.66	7.66625
6	6.20005
8.09	8.52576
7.18	6.6856
9.03	8.3692
6.36	6.04031
6.13	7.22701
9.28	8.84356
6.46	5.74917
6.68	5.58511
7.15	7.14764
4.63	5.77175
6.69	7.1767
6.53	5.52682
9.4	8.94578
6.7	7.88601
8.92	8.71241
7.62	7.70392
6.01	8.5107
8.54	8.74553
7.57	8.15713
7.7	6.48564
7.28	7.29282
4.97	5.26247
7	5.72598
4.48	5.66398
7.96	7.83826
4.57	4.85222
7	7.71889
3.52	4.22591
8.4	8.09387
3.67	4.46647
8.19	6.84409
4.51	5.29121
5.07	7.25024
6.36	7.24959
5.4	6.6492
8.7	7.53027
8.15	6.42291
4.69	6.8716
9.54	7.67494
7.07	6.37378
8.13	6.75419
5.92	5.61392
7.07	7.75729
4	4.19218
3.27	5.75555
4.5	3.20897
8.49	7.54899
4.68	5.37126
9.07	9.83757
10	6.05466
3.77	4.74845
6.92	5.79888
7.36	5.03394
9.15	7.96775
8.22	8.20922
3.88	5.48435
6.23	6.44553
6.85	6.02709
8.81	5.23001
4.24	5.6456
8.15	7.10029
4	4.30311
5.19	6.15557
7.52	8.30444
6.54	4.99998
7.85	7.1774
3.79	5.40095
8	6.29633
6.28	4.7305
3.89	5.13418
5.55	7.40719
7.17	8.64536
4.58	5.50737
8.77	7.24564
6.85	8.07636
8.17	7.88145
8.7	7.98672
5.17	6.57888
7.26	6.73234
6.85	7.73583
9.01	8.1432
6.39	6.54224
6.19	6.37206
6.46	8.70661
6.62	7.83126
7.66	5.25046
5.46	6.82485
7.8	7.1724
5.62	5.39977
8.46	8.07647
5	7.04832
5.92	7.93996
5.38	6.06339
5.1	5.23197
6.8	5.37127
8	6.66648
5.39	5.67027
7.96	7.12324
5.77	5.62655
9.43	8.19598
9.22	8.06771
8.22	7.69479
5.42	4.71023
3	2.96885
8.59	8.73241
3.7	4.65787
7.16	7.22263
8.64	8.40801
4.62	4.152
8	7.90645
5.38	7.91284
6.27	8.36115
10.51	9.17731
8.15	7.09104
7.59	6.90806
4.49	4.20415
6.63	6.44918
6.07	4.87707
4.77	5.4957
4.92	6.19491
7.64	7.54594
7.7	8.65162
8.72	8.39772
6.62	5.24353
6.84	7.11172
5.24	6.01476
6.3	7.49108
6.82	7.40759
7.17	7.62986
7.1	7.66057
5.49	4.77393
8.64	6.00861
7.15	6.49798
7.34	8.05417
5.54	6.5129
6.95	7.37118
9.35	7.73187
7.68	7.35971
7.68	8.48895
6.02	6.22223
7.17	4.78082
4.89	3.81442
4.4	8.70541
5.78	7.88796
4.93	6.11346
8.7	8.54277
6.04	5.95713
6.54	6.77192
7.62	6.92294
4.15	4.05345
7.7	6.52381
7.3	9.31544
6.88	5.23323
8.21	7.47014
6.91	6.69906
7.66	7.88868
5.66	7.36237
3.7	3.89861
6.83	7.20137
8.37	8.75092
5.85	6.44272
5.46	4.95405
5.17	4.69484
2.7	4.69637
7.19	8.23609
5.3	4.77382
6.98	8.02245
7.35	7.03202
4.43	6.17448
8.02	7.44145
6.96	5.95751
7.38	8.78614
6.1	8.55308
4.62	5.37248
6.79	8.77464
7.96	7.59407
4.44	5.44646
6.44	5.77879
4.46	4.1554
7.12	6.7529
6.09	6.13943
6.43	6.48737
6.28	8.37468
2.52	2.8419
7.57	8.89529
8.74	8.68777
6.98	8.02245
7.55	7.55942
4.99	5.31337
4	6.18308
5.47	5.04664
5.28	4.81475
13.96	8.88507
6.43	6.13103
6.4	5.29795
6.58	6.37725
4.6	6.71148
6.21	5.61045
8.22	8.26043
6.38	5.54031
7.49	8.63859
7.38	9.05996
6.23	5.95208
8.19	7.19932
9	6.89398
6.42	6.52721
6.59	5.70051
6.22	4.88601
6.75	6.7717
6.44	7.88451
6.85	6.28721
5.8	7.19232
6.21	5.98876
8.52	8.48221
5.91	8.83138
6.41	6.56073
6.44	9.49588
8.31	9.22553
5.03	4.65282
6.91	8.14208
4.52	3.23588
7.55	8.56426
7.3	5.98377
7	5.89381
8.32	6.29213
10.52	7.99083
6.59	6.44394
11.3	9.27319
9	7.88522
8.68	10.0094
13.42	8.27935
6.07	7.37152
5.77	7.25903
5.32	4.69491
4.23	5.09502
6.44	6.18497
4.13	5.50923
5.82	8.26815
8.77	4.5567
6.06	6.55753
6.15	6.60139
4.85	4.78296
6.85	7.94177
5.21	4.14736
7.15	8.31952
4.08	6.07523
8	7.09768
3.81	3.54445
5.4	7.0121
3.01	3.09475
7.12	7.23427
8.92	6.39738
4.71	6.88281
7.3	7.40058
4.77	5.59976
7.55	6.23835
7	8.4739
7.62	6.70927
8.24	6.88401
7.89	4.73176
6.15	6.6291
7.23	7.3341
5.02	5.657
7.7	5.30263
5.42	6.35966
9.8	8.79722
9	8.78709
7.8	8.09712
3.54	5.27366
5.21	7.44109
8.52	8.59872
7.44	5.27177
12.33	10.0948
6.22	6.63287
8.06	8.39216
8.7	6.84692
6.01	6.22429
6.66	8.99971
7.82	8.50027
6.67	7.39491
6.3	7.8081
7.51	8.12778
7.15	6.80748
8.52	7.1335
10	7.85285
3.1	4.73828
8.77	7.24564
8.77	6.80939
7.55	6.25358
7.44	7.59523
8.3	9.91086
5	5.87564
4.15	4.19231
3.15	5.25077
5.28	6.22528
7.11	7.94516
6.28	8.2637
5.01	5.50426
9	8.93542
4.99	5.23142
6.62	5.15913
10	8.92912
8.7	6.91752
4.51	6.09929
5.92	8.36487
7.66	7.1142
7.77	7.25865
9.52	7.79637
8	7.12247
6.1	5.56805
4.72	5.96601
5.4	6.95515
5.7	8.34152
4.72	5.39832
8.62	8.77761
7.3	7.88625
3.97	5.10813
6.21	7.38408
8.12	6.68091
6.85	6.02947
7.45	7.70811
5.74	7.02739
8.27	7.02466
5.46	5.93692
3.7	5.5866
7.82	6.941
4.67	5.82762
8.49	7.71491
7.88	7.99058
6.54	6.77192
5.14	6.27309
8.22	6.67247
6.46	5.55756
7.74	8.14721
8.1	8.67325
7.21	8.19068
6.02	5.4653
5.52	5.8955
7.92	8.22151
5.19	5.80978
2.82	4.02988
8.25	5.32385
7.12	7.69908
9.32	9.31549
5.1	3.91549
4.85	5.33173
4.72	5.73067
8.06	9.3455
8.4	8.54919
5.19	5.58238
7.9	7.13437
7.41	8.50145
7.34	5.52584
7.46	4.58741
6.47	8.18137
5.32	6.60227
6.8	6.90989
8.22	7.33561
5.68	6.45451
4.91	4.09217
5.89	6.88245
5.62	7.94934
8.66	9.33621
6.77	6.77044
6.68	6.44553
6.44	7.59686
6.38	6.63528
4.22	4.66513
4.47	4.97602
7.66	7.13745
10.1	8.94578
4.77	6.53621
6.37	6.82639
7.26	8.75433
8.27	7.89258
8.36	5.01601
6.48	5.91962
5.19	7.53066
7.84	7.99743
6.52	4.61129
8.07	6.96939
6.96	6.83376
5.89	5.18928
8.22	7.29734
7.1	3.47291
7.77	6.50153
5.77	8.05518
8.08	6.57051
5.89	5.49062
3	4.20911
7.85	7.97831
6.35	7.08232

## Sheet: SIGN
label	predicted
5.07	7.21242
7.28	6.18369
7.3	6.90808
9	8.2785
5.99	4.41822
4.87	8.63404
7.77	7.38843
7.51	6.6746
7.4	7.69672
4.6	4.75978
5.1	6.00674
7.25	6.8479
5	5.82358
5.7	5.45536
6.57	6.68395
8.05	7.77201
5.59	6.77806
5.02	5.8002
8.05	7.71782
6.66	7.91274
7.62	7.59116
4.83	5.83239
3.94	5.78571
7.28	6.33478
8.3	8.23377
6.17	6.79159
5	6.01945
7.89	8.20931
7.7	6.28999
6.24	7.66106
4.36	3.35712
4.89	3.92277
6.44	7.65778
7.4	6.15072
5.29	7.4043
9.72	8.11873
7.28	4.23298
7.89	7.69873
6.25	5.32493
7.09	5.56168
3.33	3.69144
5.66	7.17327
4	4.47215
7.3	7.14844
1.7	3.70307
8.4	8.26015
5.96	6.79228
4.62	5.23415
7.7	7.52108
6.7	7.49971
1.95	3.15318
5.82	4.28464
7.12	8.31239
9.63	7.6807
6.44	7.30468
6.94	7.43459
5.77	6.50224
9.32	7.77992
4.59	5.72706
4.01	7.12227
5.33	6.15418
4.43	5.59235
7.17	7.4491
7.49	8.25415
7.57	8.24179
9.46	7.82292
5.05	6.03053
7.6	7.7441
9	8.4221
7.24	5.22681
6.43	6.32139
9.52	7.81641
8.1	6.79633
7.82	7.54211
7	4.9148
8.7	8.21198
5.66	6.91485
8.04	8.06588
8.92	7.37493
6.16	5.20357
7.15	7.8849
4.23	4.35064
8.54	8.39453
6.59	6.13066
2.46	4.52123
4.57	4.71653
8.92	7.9461
4.55	3.53888
8.63	6.67969
4.22	4.9263
5.7	6.82976
7.02	8.20845
5.8	6.50091
9.3	7.9113
10.32	10.5534
4.77	6.36283
4.49	6.22573
5.06	5.4394
5.68	7.99237
8.06	7.80558
5.66	6.87888
3.49	4.33431
3.5	4.72869
5.4	3.97504
6.35	5.55466
6.4	5.62815
6.89	6.24292
3.16	3.45894
2.64	5.06465
5.87	5.83647
8	6.96709
6.92	6.49925
7.08	7.5462
4.1	5.13669
3.59	5.07974
6.34	7.48334
6.7	7.98578
6.22	6.88509
7.07	5.0785
7.11	7.54508
6.49	4.87052
8.47	7.46865
7.41	8.71133
3.75	6.2391
6.59	5.20813
5.03	7.94323
11.92	6.10381
3	4.40913
6.6	6.93215
4.48	4.51212
4.77	4.47567
5.17	5.73288
8.05	7.45618
5.77	5.78427
3.24	3.88283
5.8	5.59924
7.04	6.32935
4.35	4.97933
4.62	4.96443
5.76	6.84986
8.42	8.40096
9.17	8.72384
7.77	7.92634
4.38	3.57126
6.33	5.85763
5.51	6.2041
5.21	4.42438
7	7.66841
5.37	4.53097
6.44	6.83733
8.1	8.16755
7.36	8.06435
8.4	7.70603
6.07	6.07954
6.57	7.21248
7.82	8.02272
3.77	3.01647
4.33	5.23456
6.21	6.71284
3.43	3.33371
8.4	8.17455
5.15	6.15815
6.89	5.58943
8.15	7.8991
4.55	4.86081
7.77	8.08775
8.96	8.24954
7.66	6.88137
7.48	7.96686
8.18	8.21302
3.15	5.7557
7.36	7.7239
7.36	5.8906
10.72	7.19163
8.4	7.78656
8.07	7.84057
7.47	7.67021
3.46	7.53162
3.63	4.56685
7.72	7.68427
8.36	7.8393
3.85	7.15503
5.72	6.00087
8.37	8.38658
9	6.88055
5.34	5.40702
7.15	8.05453
5.54	5.25132
12.1	11.0454
5.54	6.38241
5.3	6.34753
5.2	7.20128
5.39	6.70781
9.85	7.72038
3.6	6.20272
7.7	7.84063
5.24	6.31364
6.52	7.70507
5.6	7.692
10.01	8.19476
6.6	7.17357
5.05	6.80206
7.02	6.85469
7.46	6.9245
4.17	6.28238
5.09	7.24132
5.92	6.57239
6.52	6.71271
7.04	7.3947
6.07	7.61127
1.3	4.93041
6.69	7.18305
4.23	4.95396
8	8.1255
7.85	5.50507
8.51	7.83978
4.2	6.74711
8.3	8.00104
3.36	5.24833
7.3	7.67217
8.96	8.6278
4.77	4.95703
7.6	7.77166
4.9	6.21566
6.35	8.00188
5.6	7.24644
7.45	6.00145
7.89	8.35236
8.07	6.0498
3.9	8.71985
6.51	6.81432
6.36	7.35216
7.55	7.82612
5.28	6.06835
4.74	6.06891
7.77	7.62154
6.77	6.49096
2.4	4.33511
5.09	7.09568
4.7	6.23937
6.7	5.80096
6.81	7.65154
5.8	7.78094
8.45	6.20591
6.06	6.63917
3.64	3.82808
7.97	6.48196
5.8	5.91131
7.63	7.51441
8	7.40914
5.09	7.16993
7.62	8.39207
4.72	4.60938
10.42	8.39102
6.8	7.65141
6.65	6.06925
5.65	5.55961
9	8.34557
5.22	7.69789
2.7	3.59084
7.96	7.60187
3.7	4.16161
5.67	6.21601
6.2	6.21703
9.22	6.93165
7.44	6.23072
3.8	5.20435
5.96	6.82454
5.23	5.85326
6.42	5.02846
6.49	7.99583
3.46	4.0794
8.7	7.75539
4.92	5.81379
7.1	5.94796
6.41	6.041
5.71	4.81558
2.46	5.22961
9.3	8.76968
6.62	7.71965
5	7.88135
7.21	7.54626
5.34	6.856
7	6.3741
7.55	7.42381
6.51	8.28624
4.21	4.75022
7.96	7.72421
7.1	8.18325
6.5	6.53498
8.34	10.4254
7.03	7.92255
7.66	5.22605
6.24	6.13409
4.83	5.77763
8.64	8.41965
7.2	8.47577
7.07	6.28283
3.84	3.81439
5.11	4.92173
3.26	4.22595
7.51	7.05765
6.1	5.97943
4.94	6.98236
5.35	7.73245
5.78	7.01965
7.1	7.65243
5.57	7.04303
5.42	5.38323
5.39	6.25898
3.68	4.58655
6.63	7.59776
6.12	7.54569
5.24	6.21002
6.02	7.11739
7.7	7.93846
7.74	7.37856
5.01	7.46764
7.22	6.08197
7.48	5.65778
5.24	4.60227
8.4	8.1931
9.56	7.65124
9.1	10.3646
5.36	5.19479
4	6.35449
4.46	6.56286
4.51	6.09038
5.3	6.17662
9.05	8.4427
8.6	7.98224
6.23	7.33769
6.11	7.0373
6.96	4.7118
8	5.41426
8.43	7.99481
8.28	8.51961
5.59	7.61832
3.9	4.95056
7.15	6.31892
9.5	8.98448
7.1	7.53263
8.4	7.76484
7.72	7.38802
4.8	7.25645
3.56	5.61141
7.7	7.73781
7.11	7.8441
10.72	10.9401
5.96	8.35213
4.78	3.89284
7.46	8.02904
6.78	4.11835
4.93	6.12568
4.52	5.05129
7.08	7.84719
5.82	5.61503
5.31	4.26076
2.52	5.90687
7.92	8.73579
7	5.96879
9.55	8.84806
7.14	6.90593
10.46	8.08017
7.39	7.12144
5.5	8.29553
8.7	8.21822
4.25	5.20885
6.46	7.36034
5.53	4.96199
3.37	4.37216
6.03	7.48902
6.48	6.42605
8.6	8.00637
6.05	5.15992
7.22	7.80175
6.2	7.94095
8.51	8.09356
6.35	6.91614
3.84	6.05614
7.18	8.9471
3.96	4.7235
6.32	5.38241
8.32	4.02842
6.36	7.11505
5.92	7.84547
4.43	6.0745
6.73	7.97569
5.64	7.54356
5.22	6.73038
5.46	5.15199
8.46	5.21968
7.39	8.3764
9.4	8.72181
6.32	8.49057
8.7	7.74606
5	6.03055
7.37	8.56882
6.38	6.41399
4.68	7.29227
6	6.46125
2.21	6.33125
6.3	7.36294
6.6	6.67399
6.54	5.81886
7.68	6.93013
6	7.55457
7.62	7.72094
6.21	6.25192
4.11	3.42928
8	7.962
6.9	6.29599
4.92	7.69156
9	7.27114
8.7	8.82957
1.8	2.83129
5.43	5.42609
9.08	8.75837
7	8.16612
6.89	6.36122
4.83	5.81618
7.35	6.05113
6.47	6.02766
9.57	10.2502
7.38	5.10979
6.24	7.03791
7.85	8.05035
5.94	6.69969
8.44	8.39015
3.96	6.44666
8.89	7.9996
5.22	6.57702
9.7	7.83552
7.23	8.0215
4.66	6.62674
5.52	6.11276
3.66	4.71081
5.23	5.93221
9.4	7.96443
4.82	4.94768
8.82	7.38615
8.7	8.20634
8	6.96184
6.79	6.69024
8.7	8.28132
5.15	3.21355
6	5.12911
7.44	7.35608
9.28	8.4722
5.26	6.61805
3	3.37804
7.6	7.78624
5.15	6.95994
4.82	3.2409
8.15	7.87491
6.63	6.60006
5.74	8.19796
9.4	8.88679
8.57	8.84783
4.22	5.11418
5.86	7.84144
5	7.34668
7.19	6.8493
3.37	4.95364
4.63	4.84978
7.14	7.10989
7.46	7.80687
7.03	6.45566
6.3	7.07015
4.54	5.33603
4.96	5.4273
3.46	3.26633
6.3	7.04626
7.6	6.44726
4.3	3.34172
4.46	3.2441
8.51	7.11486
8.3	6.38493
8.09	7.8536
7.7	7.06524
5.9	4.56238
8.32	6.76203
4.59	6.92085
7.52	4.88879
7.77	8.09233
5.59	5.14737
7.7	7.73895
10.1	8.60524
8.1	7.97556
7.96	8.74413
6.82	8.82885
2.44	4.20493
4.7	6.27681
4.65	8.10694
9.22	8.13026
2.49	5.15699
8.15	5.86322
7.51	4.97796
8.3	8.04723
6.48	4.47866
5.54	7.75983
4.62	5.38176
5.96	6.59164
3.99	4.2283
3.52	3.66583
7.85	7.9162
9	8.3633
6.35	8.15292
8.82	8.03222
6	5.69783
4.96	7.09894
6.27	7.52895
6.04	6.67304
6.72	7.76041
6.34	7.51447
6.8	6.41854
5.04	4.71152
7.31	8.22916
7.55	6.33233
8.52	7.8653
9.74	8.77655
5.7	6.53478
5.23	7.19588
8.7	7.59293
6.19	7.89697
3.74	3.54859
7.74	6.59047
4.71	6.25056
8	6.81727
5.96	6.57354
5.51	7.45285
6.44	4.98024
11.89	9.04961
3.36	7.4275
5.11	6.46617
6.89	5.96082
7.82	8.12479
7.7	6.97053
3.95	5.99347
7.4	7.52005
6.21	4.77513
8.57	7.77575
7.95	7.78253
8.52	8.9313
7	7.6368
5.89	7.18435
3.66	6.13067
4.15	5.64162
2.96	3.55263
6.4	6.64253
2.44	4.68911
3.49	5.88504
6.74	7.52297
5.75	6.99939
9.47	9.01114
9.08	8.61344
6.32	7.80001
7.27	8.50213
8.3	7.93079
10	6.89625
5.55	6.3704
7.5	8.76349
5.74	6.73046
6.74	8.03077
8.15	6.8993
6.7	6.24681
12.05	11.0046
5.7	4.39308
5.24	5.61049
5.1	7.12809
5.82	5.51436
4.72	4.59613
7.35	5.25889
7.27	7.38801
7.4	7.86744
9.03	7.42499
4.7	8.09338
7.95	7.76879
4.39	5.95132
3.15	5.9529
6.66	6.71564
2.7	6.1796
1.98	5.17959
7.72	8.73986
9.3	8.18674
3.7	7.51003
7.1	6.58092
9.4	8.8099
7.91	7.3544
8.21	8.25416
7.17	6.78207
2.81	3.73754
3.52	4.42455
9.11	7.95746
5.05	7.56206
6.73	7.12559
6.66	6.36738
4.01	4.68205
3.69	3.85638
7.08	7.284
6.7	8.21583
4.81	3.7318
4.17	5.65446
11	8.55754
7.22	7.69861
3.59	4.05333
4.99	4.63285
8	5.77908
6.59	6.09679
2.37	3.48487
6.85	7.64083
5.66	5.9419
6	5.93822
8.09	8.63165
7.18	7.20594
9.03	8.03392
6.36	7.50477
6.13	7.89463
9.28	8.39193
6.46	6.89373
6.68	5.44484
7.15	6.7402
4.63	6.21638
6.69	6.53723
6.53	7.14835
9.4	8.48823
6.7	8.08264
8.92	8.00301
7.62	7.99401
6.01	7.05789
8.54	8.06591
7.57	8.05149
7.7	7.04839
7.28	7.37388
4.97	3.51673
7	7.7328
4.48	6.17066
7.96	8.5204
4.57	5.0096
7	6.56647
3.52	4.88432
8.4	8.0989
3.67	5.48046
8.19	7.35421
4.51	5.81659
5.07	4.99499
6.36	7.71046
5.4	6.55225
8.7	8.21528
8.15	6.81273
4.69	6.02425
9.54	7.49707
7.07	6.69131
8.13	8.25546
5.92	6.905
7.07	7.12198
4	4.48953
3.27	5.71781
4.5	3.35201
8.49	7.75489
4.68	4.94084
9.07	10.1242
10	6.34733
3.77	4.54834
6.92	6.21346
7.36	6.63816
9.15	8.64444
8.22	8.25951
3.88	7.39253
6.23	6.68103
6.85	5.77163
8.81	5.87768
4.24	6.85653
8.15	7.2108
4	3.51536
5.19	5.55222
7.52	8.29476
6.54	6.16091
7.85	8.1149
3.79	5.69835
8	5.96094
6.28	5.99246
3.89	5.18598
5.55	7.93675
7.17	7.6185
4.58	5.66519
8.77	6.50981
6.85	7.13022
8.17	8.14712
8.7	7.91585
5.17	6.27411
7.26	8.11078
6.85	8.33848
9.01	8.04152
6.39	5.69464
6.19	6.24464
6.46	7.93948
6.62	5.97977
7.66	5.49112
5.46	5.71011
7.8	7.9852
5.62	5.11377
8.46	8.42329
5	7.43722
5.38	7.87397
5.1	3.8004
6.8	5.96808
8	7.21598
5.39	6.11363
7.96	7.84934
5.77	6.18103
9.43	5.47779
9.22	7.1017
8.22	7.95975
5.42	6.36683
3	3.21771
8.59	7.86178
3.7	4.69945
7.16	7.47827
8.64	7.7422
4.62	5.54736
8	8.2535
5.38	5.66876
6.27	7.48177
10.51	9.3204
8.15	8.05903
7.59	8.08023
4.49	4.60906
6.63	6.82988
6.07	6.29592
4.77	6.32752
4.92	5.46045
7.64	7.81013
7.7	8.89782
8.72	8.02056
6.62	5.94198
6.84	6.79921
5.24	6.28608
6.3	7.08584
6.82	7.84377
7.17	5.30382
7.1	7.58742
5.49	4.71514
8.64	5.92471
7.15	6.87383
7.34	8.16019
5.54	6.60756
6.95	7.36563
9.35	7.2036
7.68	7.66636
7.68	8.12653
6.02	4.39103
7.17	6.1386
4.89	4.43468
4.4	7.80775
5.78	7.94426
4.93	6.10254
8.7	7.93964
6.04	5.93305
6.54	7.3671
7.62	7.23779
4.15	4.37109
7.7	7.16193
7.3	6.30623
6.88	5.90926
8.21	8.04183
6.91	4.48461
7.66	7.99425
5.66	8.18947
3.7	5.24333
6.83	7.74598
8.37	7.91306
5.85	4.86507
5.46	6.77025
5.17	5.93149
2.7	5.68374
7.19	5.08907
5.3	4.99722
6.98	7.15591
7.35	6.13757
4.43	6.00862
8.02	7.61313
6.96	6.18132
7.38	7.37514
6.1	8.64457
4.62	5.17594
6.79	6.45913
7.96	7.47025
4.44	4.79781
6.44	6.38716
4.46	5.14812
7.12	5.52764
6.09	8.1117
6.43	5.72692
6.28	7.72954
2.52	4.94788
7.57	8.93472
8.74	6.6321
6.98	7.21131
7.55	8.13304
4.99	5.73226
4	5.03215
5.47	3.78124
5.28	5.73508
13.96	8.34986
6.43	5.59826
6.4	6.79003
6.58	5.22679
4.6	6.21509
6.21	7.0055
8.22	7.84925
6.38	6.21705
7.49	7.63523
7.38	8.22477
6.23	7.08279
8.19	8.34039
9	8.06876
6.42	8.03325
6.59	5.10245
6.22	3.46459
6.75	6.6232
6.44	7.60604
6.85	6.38782
5.8	7.12314
6.21	5.91205
8.52	8.34689
5.91	8.04922
6.41	5.96952
6.44	7.42088
8.31	7.06111
5.03	5.47267
6.91	7.25682
4.52	3.55542
7.55	8.00529
7.3	5.9822
7	4.18488
8.32	7.48566
10.52	8.18301
6.59	6.07614
11.3	9.08296
9	7.80377
8.68	10.08
13.42	7.63381
6.07	6.07205
5.77	5.22275
5.32	6.74658
4.23	4.94152
6.44	6.4879
4.13	3.59048
5.82	8.0353
8.77	5.91625
6.06	6.81072
6.15	5.96453
4.85	5.07563
6.85	7.68582
5.21	4.84657
7.15	7.80059
4.08	6.13005
8	8.4097
3.81	4.53962
5.4	6.87034
3.01	4.89307
7.12	6.20641
8.92	7.52607
4.71	5.69461
7.3	7.97735
4.77	4.61045
7.55	5.05227
7	6.50035
7.62	8.55939
8.24	7.21592
7.89	6.97131
6.15	7.63891
7.23	8.05671
5.02	6.04029
7.7	6.62139
5.42	6.21275
9.8	7.66621
9	7.76749
7.8	7.81934
3.54	4.68579
5.21	8.04424
8.52	7.83156
7.44	6.02616
12.33	8.10363
6.22	7.12094
8.06	8.2523
8.7	7.46115
6.01	5.43254
6.66	6.63754
7.82	8.10197
6.67	6.70221
6.3	7.31644
7.51	7.84442
7.15	7.25217
8.52	8.35636
10	8.53673
3.1	6.22389
8.77	6.53971
8.77	7.73126
7.55	5.05975
7.44	7.73072
8.3	5.55308
5	5.96376
4.15	4.03825
3.15	5.89705
5.28	7.00326
7.11	8.25574
6.28	6.9895
5.01	5.65816
9	8.34196
4.99	5.04448
6.62	6.02801
10	8.206
8.7	7.36108
4.51	5.46289
5.92	8.03972
7.66	4.38286
7.77	6.61661
9.52	8.09768
8	7.17996
6.1	5.13898
4.72	5.75956
5.4	7.22672
5.7	6.02487
4.72	4.77097
8.62	8.12275
7.3	8.33864
3.97	5.28465
6.21	7.86476
8.12	8.40731
6.85	8.0815
7.45	8.39199
5.74	7.28206
8.27	5.46896
5.46	5.56814
3.7	6.87289
7.82	7.18601
4.67	7.73746
8.49	7.86784
7.88	7.48887
6.54	7.42343
5.14	5.46314
8.22	7.79733
6.46	5.79058
7.74	8.4379
8.1	8.31879
7.21	7.75553
6.02	5.93795
5.52	5.74382
7.92	7.70829
5.19	4.78356
2.82	4.69288
8.25	5.78881
7.12	8.16778
9.32	8.45203
5.1	5.7478
4.85	4.80039
4.72	6.29896
8.06	8.53786
8.4	8.50737
5.19	4.38361
7.9	7.39332
7.41	8.28098
7.34	5.94444
7.46	5.37665
6.47	7.46762
5.32	6.80804
6.8	8.1727
8.22	7.09269
5.68	5.0733
4.91	4.25322
5.89	6.69539
5.62	6.38976
8.66	8.78014
6.77	7.71035
6.68	6.5395
6.44	5.49981
6.38	7.00554
4.22	5.0655
4.47	4.43331
7.66	5.89472
10.1	8.49431
4.77	6.50912
6.37	7.30508
7.26	7.48025
8.27	6.46772
8.36	8.06251
6.48	6.46606
5.19	7.53705
7.84	6.43008
6.52	7.80946
8.07	7.50584
6.96	7.62213
5.89	5.8283
8.22	6.56882
7.1	5.79006
7.77	7.18071
5.77	7.4886
8.08	6.67078
5.89	5.88583
3	5.04442
7.85	8.04823
6.35	6.34828
