# Supplementary material for: An electron-density point-cloud framework for robust protein-ligand interaction prediction
Source: Nat Commun. 2026 Jun 11;17:7424. doi: 10.1038/s41467-026-74196-5 (PMC13408660; doi:10.1038/s41467-026-74196-5)
Supplement: Supplementary file 5 — Source Data [file 41467_2026_74196_MOESM5_ESM.zip › Source Data_rev/figure4/i/Sequence_identity.xlsx]

## Sheet: Ours
label	predicted
4.22	4.22605
3.15	3.83616
9	8.16061
4.3	4.12822
6.23	5.92677
5.72	6.71618
8.05	8.23728
5.7	4.80778
6.92	7.13605
5.92	4.72133
5.92	5.4897
7.7	8.4825
5.49	4.98664
9.96	7.59617
7.4	7.5742
7	7.7344
4	4.84381
6.96	7.33741
6.61	6.7681
2.3	3.16983
8.32	6.98844
4.53	4.63975
7.37	6.42862
4.8	5.53593
7.05	7.07988
8	6.58894
7.3	6.6449
9.7	7.631
3.73	4.45836
5.94	5.14223
5.59	6.65216
6.89	5.97636
7.77	8.15603
7.03	7.66737
8.89	7.99657
6.92	5.79635
4.36	3.961
7.46	6.6406
6.32	7.9118
4.14	4.67673
8.06	5.60999
5.72	7.05998
6.57	7.36877
8	6.56994
8.02	6.97312
6.92	6.35985
7.18	6.76052
7.03	7.23186
6.77	7.19218
5.05	5.95596
11.44	8.01994
6.49	4.98473
5.49	4.75355
4.26	5.8758
5.57	4.91959
7.7	7.8793
9.27	8.76429
6.3	7.69215
9.82	8.52624
8.1	9.00697
6.66	5.90022
7.06	3.82447
7.68	7.82729
7.74	7.46645
8.4	8.61024
6.34	6.9741
8.22	7.57904
9.4	7.48946
7.92	6.84831
5.09	6.81193
8.01	6.45326
6.94	6.82895
4.49	4.79401
9.32	7.28663
8.3	6.81483
6.35	6.37922
6.3	6.8619
1.1	4.42019
8.7	8.40387
6.16	6.37652
5.33	5.8772
6.46	5.48775
8.05	7.75175
4.43	5.1616
6.6	6.46613
7.8	6.76115
6.9	5.87593
6.4	5.57444
9.46	7.41886
5.05	5.09456
3.67	4.16852
3.4	5.622
6.43	6.30991
3.6	3.26187
7.19	5.99224
6.52	6.00341
3.6	3.69878
9.82	8.33427
7.24	7.66372
6.11	7.37396
6.7	6.64812
7.47	6.79546
8.44	5.55344
8.46	8.43708
5.7	7.84279
4.96	4.69301
3.73	5.2029
5.45	5.84709
5.24	5.71482
8	7.29312
7.38	7.28759
8.7	8.15696
7.89	7.13375
6.7	6.78168
6.15	6.70079
9.7	8.40885
7.82	6.84487
6.89	6.44626
4.7	5.02812
5.8	6.63298
6.1	5.43
6.35	5.66559
4.47	5.71234
3.92	6.10879
6.64	6.11831
9.7	8.08577
6.54	5.78586
7.52	7.28847
2	3.55637
5.49	4.94508
7.68	7.65573
4.77	5.73461
7.6	7.61193
5.65	5.34818
6.96	6.80696
4.06	3.56563
4.13	4.27521
3.49	4.16754
6.83	5.17038
6.35	5.47698
6.92	6.20795
3.16	3.66806
7.64	7.179
8.7	8.33362
8.15	8.2885
4	4.90448
7.55	6.86745
4.79	4.9196
5.87	4.98233
6.89	5.6822
7.08	5.60503
7.78	7.45027
6.82	5.67805
8.15	7.02316
6.42	6.32253
8.3	8.19368
4.64	4.31261
5.89	4.97708
9.22	7.5928
7.97	8.21957
7.19	7.00169
6.22	6.1576
6.55	5.46232
7.6	6.55824
8.1	6.75194
6.29	4.73244
8.3	7.12918
7.4	6.12198
8.47	7.21947
7.48	6.89991
5.32	5.40499
7.7	5.89481
1.92	3.14372
4.26	3.43663
6.6	6.47772
7.07	7.49199
8.38	7.11056
3.85	5.40659
4.72	5.13437
5.2	7.27155
8.8	7.71691
7.49	4.29078
4.28	5.3608
9.3	8.00545
7.96	7.14069
3.15	5.23723
5.17	5.30363
8.33	7.68635
4.07	3.99098
7.59	6.88697
6.78	7.12433
6.6	8.35429
9.09	7.30989
8.52	7.81429
5.76	6.45948
9.17	7.45723
4.42	4.79258
5.19	6.50129
7.92	7.39649
4.38	4.08862
4.39	4.6678
6	4.8516
7	5.82271
4.23	4.07427
5.64	4.97737
5.54	6.25277
7.63	6.67285
4.21	5.07062
9	8.0494
7.19	7.29219
8.4	7.08529
7.24	6.65218
8.7	6.91135
6.81	5.86047
7.04	6.27498
4.1	5.54339
8.3	5.67758
7.66	5.51162
5.1	4.59941
6.41	5.95707
6.89	5.77351
4.28	4.65103
7.74	7.64884
8.96	7.66942
5.89	6.10351
8.18	7.87747
6.46	6.43112
8.28	8.88283
5.4	5.70228
7.09	6.34144
5.4	6.61314
5.78	6.10631
5.7	4.99827
5.46	5.84655
10.49	7.36244
6.47	5.46526
7.38	7.3814
8.7	8.3478
6.29	6.09751
7.41	7.3862
9.48	7.48499
8.52	8.76661
6.52	5.23244
3.46	5.56558
3.15	3.43871
9.7	8.7793
6.1	4.86515
6.73	6.13095
4.99	4.85695
9.28	7.16106
3.7	5.40214
8.52	7.45188
3.6	3.76759
4.31	3.89535
3.89	4.42385
6.39	7.22161
7.24	5.23226
4.82	5.60104
4.45	4.19578
4.32	3.95379
7.14	5.9999
5.96	4.61812
8.7	7.40705
5.82	5.90642
6.75	6.49496
8.15	6.94787
6.66	7.31673
9.82	6.17363
7.7	6.67383
4.16	4.21256
7.05	6.75554
8	8.03494
7.7	7.17343
5.24	5.18802
4.19	5.45906
3.15	2.94649
7	6.40672
7.48	7.85342
3.8	5.44089
5.4	4.61432
3.11	4.81577
6.72	6.49403
8.15	6.73369
5.7	6.59253
5.96	5.87831
5.05	6.40258
5.52	6.16646
8.28	6.23819
7.02	5.97699
5	4.79339
5.9	5.05906
8.05	8.71183
4.51	4.67257
6.74	7.62987
6.62	6.77661
5.19	4.14596
8.92	7.59696
4.23	3.39397
8	8.00077
7.6	6.96146
4.2	5.26105
5.06	4.46581
5	6.00758
2.25	3.31886
6.04	6.345
9.7	7.3721
6.55	6.62922
6	5.5665
10.1	8.24754
7.72	7.81917
5.32	5.07881
8.05	7.62869
8.4	8.24831
7.76	5.81038
5.89	6.4038
5.17	5.1303
9.4	8.98881
5.37	6.20444
9.7	8.95641
7.38	6.69241
5.26	4.75313
2.44	2.60185
7.52	6.78954
7.55	7.72054
5.92	6.19446
5.66	5.06398
3.7	4.08272
5.4	4.20223
5.85	7.02139
4.66	6.01061
8.61	8.09707
5.7	6.05065
6.89	8.11586
2.3	3.42212
6.31	4.19341
7.18	6.44887
7.77	7.01
7.85	7.35495
4.7	5.97079
4.09	5.1733
9.1	9.3488
7.43	6.73336
8.05	8.35445
4.39	5.72774
3.1	3.45048
5.1	6.30122
7.62	7.43832
5.43	5.71873
5.49	5.73409
9.05	8.29945
9	8.14578
5.12	4.23211
3.72	4.02936
2.7	3.12566
3.77	5.53623
4.21	4.55786
4.95	5.87289
4.71	5.26678
3.46	3.82716
3.7	5.25432
8.7	7.84502
4.74	3.98451
4.82	6.20645
3.87	4.97278
5.11	6.23263
6.52	6.86459
5.74	4.95966
4	4.60893
8	6.52444
9.3	8.77244
6.31	5.37913
9.4	7.79388
4.94	3.66283
7.89	7.36262
5.1	4.83713
7.43	8.04806
9.33	8.19564
5.38	5.47764
7.1	6.68927
7.08	6.43547
7.39	6.73884
5.42	5.00969
7.74	6.86542
4.95	6.06561
2.52	3.85377
7.25	7.23644
6.89	7.22099
5.21	5.54557
4.46	4.55506
4.48	5.36053
5.92	4.68531
8.43	7.84354
4.79	3.5002
6.12	4.78574
8.7	7.69129
6.42	6.8315
8.51	7.71048
5.3	4.94706
4.94	5.13202
7.06	7.02992
9.49	7.76459
7.3	5.99788
7.33	7.41716
7.7	6.43279
8.26	7.15454
7.1	6.62228
8.52	7.36963
5.88	5.90442
5.62	5.92753
6.52	7.59298
4.96	4.97869
6.54	7.19648
5.39	6.28282
3.68	3.41487
7.38	6.90956
10.8	8.05834
9.57	8.01812
9.05	7.21448
8.62	7.81102
4.84	5.46995
4.34	6.72056
6.92	6.7871
3.42	3.84979
7.89	7.38299
7.22	6.02198
8.3	7.51144
9.3	7.59886
4.4	5.16567
7.82	7.61916
4.83	4.70306
4.51	5.61972
9.15	6.74746
5.1	4.78533
6.68	6.01568
7.96	7.13431
6.1	7.20952
2.92	4.26869
6.55	7.02797
4.24	4.77802
8.94	8.27862
8.1	7.0198
5	4.72983
9.27	6.91491
5.75	6.5788
9.05	7.53316
4.53	4.74313
9.4	8.34124
4.52	5.94267
3.1	3.26739
5.7	5.7037
4.28	3.90705
7.15	6.17241
8.1	7.69719
11.3	5.88514
8.1	7.54164
5.04	4.65471
7.39	7.39326
7.3	6.30272
6.77	6.12051
5.62	6.25225
4.84	4.86714
6.92	6.88326
4.66	4.11548
7.82	7.3132
8.35	7.31244
7.25	7.75988
7.26	7.22304
5.86	5.09154
8.13	6.19193
8.77	7.10964
5.05	5.54683
4.85	4.80195
5.74	5.62007
5.84	5.50814
4.16	3.86902
8.44	7.81455
6.48	6.98996
4.88	5.69726
6.64	5.03406
4.96	6.5336
7.3	6.73389
6.89	7.84034
7.24	7.15739
7.06	6.48724
3.92	4.28657
7.39	8.00249
5.6	4.81464
5.31	4.20745
5.92	3.66242
3.3	5.52199
7.22	6.03834
7.64	5.71083
8.22	7.74685
7.4	6.46751
8.27	7.15592
7.7	7.09671
8.2	7.34275
6.22	6.45407
8.26	7.49366
4.6	4.69952
6.05	5.29664
7.59	5.11959
2.7	3.44099
7.39	7.30297
5.59	6.28422
6.62	6.00471
9.06	7.75092
7.43	6.73048
7.04	7.00771
8.09	8.39445
8.52	7.89274
7.12	6.43956
8.89	7.86324
6.34	6.34337
4.1	3.49441
4.43	3.9821
8.37	7.96975
6.85	7.34187
7	7.39326
6.11	5.54161
3.1	3.44506
3.31	2.93589
7.19	6.2999
6.32	5.33443
7.37	6.37936
8.32	5.56755
4.54	5.24714
6.96	6.37727
5.3	3.76727
7.56	7.59888
6.97	5.41632
9.15	7.87117
7	5.62394
7.38	6.9207
8.46	5.91499
8	7.47088
4.16	4.51268
9.4	8.91333
7.34	6.57648
7.4	6.85384
5	5.81269
8.17	7.15011
7.66	7.38977
5.41	5.29958
4.68	6.72595
10.26	8.18631
1.79	3.05126
6.6	6.49802
4.1	5.55452
7.68	6.56342
6	6.74819
9.4	7.57855
5.08	5.19354
6	4.88411
6.52	6.58245
5.82	5.91948
6.85	7.27558
3.81	4.75018
7.8	7.73774
7.45	6.33041
4.31	4.94999
5.28	5.50551
5.16	4.40786
7	7.33472
4.74	5.06208
8.37	6.40862
4.65	5.44023
3.82	5.10939
6.49	5.27739
7.92	6.74506
7.23	6.43546
7.3	5.51768
4.38	5.45399
7.82	7.33621
4.85	4.86824
4.53	4.97409
4.41	5.17865
4.38	4.57475
6.7	6.13579
4.62	4.46603
6.25	7.93956
7.24	6.63014
4.91	5.04361
6.55	6.30297
6.6	6.38272
4.8	4.13936
7.23	6.19644
9	7.93645
9.1	8.25226
8.35	7.27648
4.27	4.3937
5.52	4.57313
5.17	6.28605
7.77	6.90053
6	6.27275
4.62	5.23113
9.4	8.13655
8.24	7.3171
3.49	4.46063
5.24	4.77469
8.7	8.75774
5.21	6.09665
5	5.02638
8.4	7.29075
9.49	7.86194
5.59	6.59307
10.52	8.69874
5.26	6.05128
6.4	7.18423
6.59	6.59689
4.82	4.53365
7.07	6.84516
5.05	4.3319
6.13	7.16185
6.33	5.73689
6.77	6.31642
7.62	7.78219
6.54	5.66382
9	7.33396
7.1	6.89481
3.7	5.93877
5.82	7.03456
8.91	8.63608
7.03	6.62669
7.32	7.8165
4.48	5.54182
7.32	7.35535
6.76	6.71511
8.36	8.01158
3.46	3.70018
8.43	7.94092
5.4	6.09948
5.81	6.47649
5.96	5.89124
4.7	5.30367
5.39	5.77132
7.52	5.72148
4.01	5.77259
5.59	5.62809
5.14	5.17212
8.85	7.83744
6.82	5.8262
8.38	7.66101
5.36	5.44177
5.19	4.51875
4.2	4.9732
7.37	6.64301
4.15	6.21141
8.1	7.90584
7.42	8.31413
10	8.3897
4.68	4.26643
3.82	3.78454
5.82	6.70817
5.72	4.99881
7.19	7.09612
7.51	4.3516
8.3	7.18659
9.08	8.75006
3.62	5.9598
2	2.2393
8	7.70668
4.6	4.85471
7.66	5.6316
5.7	3.92442
7.05	6.91594
9.3	8.01589
7.4	7.66822
8.3	7.81983
8.09	8.47694
7.4	7.30835
7.68	7.28371
7.16	5.28817
6.04	6.24824
4.36	4.59762
8	7.26302
6.62	4.90672
2.92	4.51773
6.96	6.5491
9.74	8.09635
9.82	6.93235
3.57	5.31698
7	7.1147
4.97	4.62576
4.15	4.62795
4.12	5.8337
0.96	2.5555
8.14	6.82621
7.1	5.85066
6.21	6.83106
4.7	3.78053
10.62	8.84259
7.82	7.26849
6.18	6.41876
4.56	5.28998
4.22	3.55591
4.66	4.55852
8.15	7.86802
5.67	5.66797
4.47	5.48845
6.66	5.36224
4.59	4.22417
4.16	5.50807
7.01	5.88461
6.22	4.68602
7.95	7.19527
6.03	6.4399
7.24	6.69028
8.44	8.15663
7.66	7.96982
6.57	6.54604
7.52	5.75473
7.77	7.68814
7.96	7.82866
3.57	4.65597
6.74	6.93062
4	4.33917
4.07	6.69261
5.1	5.29369
6.1	6.64402
5.14	5.57319
4.96	6.41853
4.43	3.64212
5.15	5.42329
5.1	4.87875
4.8	4.80856
5.21	5.51379
8.05	7.49161
8.72	7.45309
4.61	4.74529
8	7.70427
6	4.59475
7.24	6.70922
6.19	5.98526
6.62	8.12706
4.72	4.94663
2.52	3.01839
6.78	7.67859
5.08	5.19031
7.4	7.83704
4.61	5.47793
4.92	6.21555
5.32	5.37632
4.39	5.36352
7.02	6.84089
5.82	5.78446
9.1	7.77111
3.97	5.70154
7.33	6.96856
7.85	6.89794
5.29	5.18859
5.68	4.65037
5.59	6.29287
6.99	6.38241
5.74	5.54852
8.14	7.01887
6.54	5.49978
15	11.6228
7.66	6.56031
4.96	4.51901
6.49	7.57138
7.33	7.58331
5.96	5.97191
5.67	5.79555
2.4	3.54501
10.57	7.37446
7.02	7.92245
8.89	8.44892
8.15	7.36905
3.72	4.60614
7.48	7.53058
6.07	6.12009
8.22	8.12249
6.02	7.09234
6.54	6.6429
5.85	3.64606
8.1	7.29132
6.13	5.67485
7.64	7.75411
8.7	4.61477
4.66	5.33393
5.62	4.72456
5.82	6.30825
4.5	4.73282
7	7.69366
5.49	5.41666
4.62	4.34972
5.03	4.34281
7.44	7.2633
4.73	4.47694
4.63	5.27421
5.96	6.75755
5.25	5.1555
5.09	5.52782
4.09	3.98895
1.85	4.05052
3.84	5.86832
3.9	7.12544
5.1	3.86287
7.74	7.25279
7.68	7.39722
6.6	6.88644
6.7	5.7531
6.52	6.49882
6.4	6.45651
5.23	6.18462
6.01	6.73035
7.82	7.97565
6.3	7.16966
7.01	6.44488
4	4.95314
2.7	4.11055
5.12	5.05778
8.02	7.78465
7.57	7.1358
5.49	5.59545
4.7	5.32265
6.35	5.8769
4.02	4.88283
4.47	4.88722
5.1	5.2493
1.54	4.17617
4	4.26399
6.8	7.07363
4.7	4.88332
5.7	4.77865
5.04	5.13562
4.46	4.60954
5.25	5.69201
7.88	8.6364
4.54	4.73268
3.3	3.31715
5.74	5.29128
4.07	6.70384
9.09	6.86297
7.39	7.9937
8.07	6.26851
5.02	6.8254
5.15	4.30313
5.96	6.46538
8.67	9.28961
5.21	4.3662
7.72	6.77934
6.37	6.64701
4.35	5.11208
4.85	4.47581
8.33	8.05846
5	5.82806
4.69	5.93538
6.52	4.97238
4.11	3.96635
6.51	6.62635
5.34	5.19708
6.59	7.65236
7.07	6.0751
8.8	7.34872
7.92	6.01047
7	5.24879
6.26	5.89083
6.52	7.17645
5.9	6.24067
6	5.27095
7.52	7.38985
5.57	4.81783
6.05	5.33802
3.77	3.9507
9.7	6.90874
7.39	7.73792
5.22	3.94481
8.55	7.38721
6.38	6.11903
3.88	5.16949
3.65	3.79975
5.78	5.94771
6.07	5.60889
8.1	8.32038
9.22	8.3622
6	5.52237
5	5.4506
4.54	4.39799
5.4	5.60026
5.1	5.936
4.85	6.36043
8.18	7.5921
6.7	5.77526
5.19	5.67011
4.7	4.87875
5.6	5.59719
5.47	5.88399
7.22	6.40534
7.6	7.8794
5.24	5.02409
8.49	9.33999
8.09	8.73735
4.44	4.25903
2.76	4.87528
6.06	5.37057
4	5.22251
7.3	5.47158
7.7	7.20282
7.11	6.99133
8.22	6.13634
5.95	6.13107
8.4	7.44497
5.08	5.52215
6.59	5.41191
7.1	7.86866
5.59	5.58386
6.46	7.74363
6.74	7.12705
7.66	5.56208
0.4	3.51912
5.32	6.13819
4.35	5.64507
6.7	6.79843
7.92	7.47592
8	7.24947
7.41	7.71951
8.15	8.71503
4.45	3.88646
8.49	7.47472
7.36	9.26544
7.66	5.18836
6.52	6.44893
7.77	7.81631
6.89	6.94069
7.77	6.77143
5.28	5.65057
6.72	7.68939
8.13	8.02473
6.44	5.32401
7.16	7.49075
5.22	4.87413
8.77	6.71588
6.96	6.28268
8.17	8.08509
7.62	4.64807
8.3	6.47396
6.55	5.94778
2.89	3.61415
3.46	5.1046
7.7	6.59502
5.47	5.76787
8	8.30425
5.38	5.70991
5.64	5.98077
7.7	7.87168
7.47	8.2311
6.27	7.58948
7.82	7.12846
4.48	5.7585
6.63	6.29375
6.07	6.60126
6.66	5.28626
7.1	7.66875
7.64	7.58832
8.12	7.00089
4.31	5.43808
8.62	4.31461
9.01	8.18705
6.34	6.84525
5.51	6.03413
4.82	4.7534
8.1	7.58123
9	7.80778
1.64	2.77906
5.4	5.94919
6.52	6.01543
7.66	7.22481
6.62	5.7792
7.1	6.97785
4.68	4.40772
7.77	7.07823
6.09	5.42306
5	6.22279
6.74	6.49578
7.7	7.15962
6.47	7.6108
8.6	7.52894
8.52	8.74584
5.89	4.86113
3.94	3.75899
8.89	6.8804
9	6.42649
5.71	6.84954
5.27	5.39175
6.4	5.68577
5.92	5.71579
4.4	6.59031
6.52	6.70899
5.78	7.05806
10	7.36515
4.57	4.52712
8.7	7.31001
6.82	5.63939
8.89	8.16198
6.1	6.63485
6.93	7.97746
7.62	6.94283
7.24	7.42036
7.7	7.16144
7.52	6.3231
5.46	5.1038
5.05	6.17854
4.37	6.37938
6.05	6.63643
5.89	4.82506
8.37	7.7585
5.12	5.90919
7.34	5.33165
4.92	6.71239
8.82	7.00921
5.43	5.61064
7.19	5.22896
7.43	6.71607
4.13	5.24118
8.4	6.96879
2.53	5.74198
8.52	7.06181
6.42	6.44656
7	4.54263
5.69	5.93181
6.11	7.56555
7.05	6.75837
4.84	5.93574
7.28	6.5917
8.08	7.906
6.4	6.80412
4.1	5.15723
8.7	7.93964
6.92	4.94741
3.61	4.04299
4.32	5.59476
6.77	7.79741
8.46	8.70271
6.7	5.10754
7.82	7.51073
6.02	6.22685
4.44	4.58673
6.44	6.31986
6.35	5.96337
5.12	4.66082
5.43	5.59732
6.64	5.21134
6.2	7.59249
1.89	3.56613
9.05	7.77602
9.15	6.87215
5.71	7.29634
3.82	4.33212
8.05	7.23781
4.89	6.39412
7.82	7.2994
7.85	5.98799
6.4	7.13864
6.21	6.82313
6.43	5.49411
6.73	7.9628
3.6	3.43869
10.4	8.99604
6.38	5.77264
8.15	7.41035
6.11	7.37618
8.7	8.38613
3.95	3.61785
7.51	7.84067
4.77	4.8548
8.52	8.10555
3.16	2.77625
6.74	6.64518
6.42	6.77944
5.72	6.729
6.68	6.27173
6.85	7.50428
6.44	6.93722
8.55	7.13135
6.62	6.12799
8.52	7.41138
7.38	7.22415
8.7	7.53085
8.7	7.98533
5.42	5.98496
2.62	3.6051
6.15	6.4848
5.24	4.73877
7	6.39413
7.64	7.32093
9.24	5.21471
7.41	6.56587
7.52	7.96879
7.82	7.61964
6.17	5.40834
6.49	5.73191
8.03	8.02581
7.36	7.08898
7.49	7.12292
9.42	8.37641
6.85	6.89579
5.2	5.39698
10.17	9.57012
8.52	8.03874
9.54	8.99434
5.72	5.47109
4.23	3.62311
7	6.59498
6.54	6.38672
6	5.35561
8.77	7.90754
4.82	5.28603
7.08	5.82397
6.72	7.71677
3.85	4.51761
4.02	5.07841
5.92	6.92652
7.27	7.93439
9.74	9.57417
7.48	6.85978
6.84	7.07908
7.59	7.11538
9.35	6.08851
6.84	7.4388
7.27	6.9781
6.52	3.75308
8.1	7.79871
4.97	5.23431
3.91	6.00578
3.77	5.75169
8.1	7.25993
7.55	5.61371
6	6.19652
9	7.64303
2.8	4.29263
4.62	4.07461
4.1	4.38329
7.92	7.94145
6.27	5.1559
8.7	8.14734
6.12	7.15063
4.57	4.00736
5.27	4.89505
5	4.51827
6.2	5.99458
2.37	3.96407
7.72	7.31858
3.36	4.35578
4.03	4.5532
7.82	6.84409
4.43	4.05812
4.6	5.39923
7	5.76906
5.41	4.71699
10.82	8.88527
7.55	5.90339
8	7.3096
6.11	4.70411
8.04	8.43229
6.3	6.59284
6.22	6.46078
6.36	6.55965
3.22	3.36307
6.8	6.40824
6.1	4.95306
6.4	5.73046
4.05	4.44811
2.22	4.61232
7.4	6.72185
6.22	5.78947
5.04	5.12142
6.22	6.00189
7.74	7.76991
3.7	5.82998
7.3	6.48637
3.48	4.75736
5.92	6.81636
8.22	6.99722
8.48	8.73968
6.96	5.99223
4.46	5.04211
8.05	4.94019
3.69	4.56409
6.21	5.09167
9.04	7.94189
8.52	6.93482
6.49	6.10592
6.89	7.05674
4.72	4.75373
5.92	5.20917
5.01	5.21062
7.42	6.60801
7	6.59049
5.07	6.0045
8.44	8.6861
5.74	6.75223
3.3	3.63804
10.15	9.11689
15.22	13.0385
9.17	8.31598
3.55	5.73349
6.16	5.88629
5.38	5.92566
9.01	8.40623
6.49	6.38589
4.92	5.31496
10.15	8.56568
6.21	7.46965
7.4	6.67979
6.84	6.96336
7.74	8.08554
7.44	6.3311
6.99	10.7521
7.82	7.8222
3.64	4.48602
5.99	6.54977
3.92	4.07949
8.86	7.79322
9.32	9.05375
9.3	8.70333
7.1	7.40858
8.09	8.08766
9.33	8.31692
4.8	4.79506
8.64	7.66325
6.81	7.47125
8.6	8.11136
4.85	4.33619
10.43	6.1877
8.37	8.06803
7.1	4.54999
3.48	5.12362
8.57	6.52269
5.59	5.69062
5.29	7.21475
3.96	6.04005
8.46	7.38616
6.15	6.23762
7.02	7.92987
5.99	5.86372
5.64	6.16439
3.79	4.25164
9.8	8.38675
5.23	5.35649
7.77	7.20681
4.43	4.50039
6.37	6.2066
7.6	6.50879
7.03	7.86902
3.84	4.76678
4.19	3.96163
6.48	5.90703
5.1	4.04455
10.7	8.82582
7.3	7.38726
8.66	9.19908
4.62	4.28067
6.13	7.01326
5.1	5.24465
4.97	4.71573
7.12	6.40101
8.7	7.75886
4.27	6.29175
7.66	6.14494
7.13	6.66726
5.68	4.21664
7.6	6.27892
10.1	8.43839
6.36	5.71625
5.39	5.81167
10.68	9.04838
8.1	7.79708
7	6.78581
5.64	4.4003
9.62	8.54401
8.11	7.09362
7.78	7.47806
6.82	6.03642
4	5.30142
8.22	8.17859
5.62	5.90402
6.49	6.18713
5.4	6.48151
4.59	5.00386
6.7	5.15645
8.7	7.87254
3.4	4.73894
6.68	6.14674
7.77	6.72724
5.15	4.77486
8.46	7.49227
7.96	8.66123

## Sheet: DMFF
label	predicted
6.3	6.81316
8.46	6.48937
5.7	7.47177
5.92	8.03136
10.15	7.48601
8.62	7.47805
4	6.14567
6.6	7.67729
6.21	5.73756
15	7.84733
6.01	7.51003
4.05	6.83565
7.77	8.04978
4.8	6.15888
8	7.6405
9	7.45168
8.36	7.73752
8.57	6.32544
6.84	7.47308
9.3	8.06214
8.92	7.73847
7.1	7.13194
8.44	7.82969
6.77	6.31181
7.64	7.32857
7.92	8.23812
4.85	4.39616
5	4.69748
4.64	4.35164
4.7	4.4863
4.2	4.73922
5.29	5.64089
9.49	7.76903
5.62	7.6059
9.09	8.20524
6.54	8.12426
6.3	7.53289
8.07	6.98389
7.41	7.02313
8.18	7.80925
4.36	5.87815
10.43	6.43345
4.85	5.5982
2.92	4.75767
3.15	3.81021
1.92	3.88655
7.3	6.18142
6.05	4.50242
8.1	7.77664
7.24	7.06818
3.9	6.12812
7.25	5.70263
9.05	7.28457
7.66	7.55598
7.74	7.36271
7.92	6.56161
7.39	7.0166
1.85	4.51196
5.24	5.65268
6.89	5.85599
6.43	5.02864
6.82	6.17438
9.96	7.32981
6.8	6.82772
9	6.91345
7	7.91979
3.7	5.2803
3.72	5.18545
7.24	7.15332
7.4	7.41099
6.85	7.66927
6.11	7.93917
5.47	5.59
6.6	5.60388
5.08	4.67498
4.07	7.67627
4.96	7.5196
5	5.64045
3.57	5.38078
8.05	6.98664
9.42	7.27067
3.31	4.46803
8.55	7.22935
8.7	7.53831
7.96	7.51444
8.46	7.25382
7.52	7.03838
6.47	5.18071
2.3	4.69195
6.73	7.3322
4.92	4.36345
6.6	6.29046
8.38	6.77136
8.4	6.90148
9	6.54573
3.11	5.01346
7	6.48943
7	6.60578
6.7	5.9177
5.28	5.74557
5.15	5.42315
5.6	5.51249
5.82	7.94398
3.8	6.32514
3.77	6.60331
3.91	6.77812
10.4	6.75871
9.62	6.64056
9.54	7.17328
8.09	6.51301
7.1	7.49377
2.7	3.97288
4.1	6.99146
6.52	5.96077
7.19	6.88282
6.84	6.83346
6.59	5.36249
9	7.19725
6.52	6.1221
7.63	5.91415
8.38	7.76649
9	8.10224
6.7	6.18427
4	5.77583
3.81	5.5385
2.3	4.42306
5.71	7.91459
7.74	7.03285
8.96	7.2309
8.52	7.40585
8.89	7.2064
7.68	7.71944
7.3	5.90131
4.84	5.29857
5.96	6.97704
5.47	8.3233
4.96	8.33893
7.66	6.20371
7.62	5.18749
10.49	7.28222
5.82	6.20833
2.76	5.90252
7.12	6.60084
6.07	7.44497
5.1	5.02496
4.7	5.95713
5.1	5.03882
5.21	5.42127
10.57	6.46833
4.4	5.27951
9.05	7.13802
6.92	6.17543
4.23	6.439
4.23	6.59478
3.1	4.8023
3.1	4.9777
5.49	6.08595
4.22	4.0032
3.49	4.05731
5.39	6.64171
7.38	6.96105
5.92	6.59508
9.48	7.31838
7.3	6.38439
5.92	6.31064
5.05	6.21573
6.52	5.23866
5.74	4.41396
6.42	5.95647
5	4.11685
6.72	7.55737
7.74	6.93571
3.15	3.81051
7.55	8.11085
5.1	6.36216
5.1	6.64701
8.7	7.48625
5.59	7.08896
4	6.56665
6.89	7.5573
8.08	6.93238
7.95	6.8136
8.2	7.67691
7.82	6.0941
7.36	8.80112
3.46	6.45662
4.66	6.67135
5.1	6.7553
7.68	7.55012
9.8	6.85417
6.02	7.42876
6.42	7.45459
5.38	6.48216
6.74	7.6338
7.3	6.42636
8.33	6.70291
7.06	4.68659
2.25	4.91961
5.92	4.77298
5.4	7.78854
3.7	6.95706
3.7	6.67084
4.82	7.0379
4.39	6.88488
3.7	7.12846
3.7	7.24222
4.52	7.20929
4.27	6.21234
4.84	6.98199
4.77	7.05771
6	7.03198
5.1	5.57005
7.55	5.57959
5.1	5.45974
7.55	5.68336
7.62	7.47103
3.85	5.02984
6.89	6.7524
7.44	7.68266
6.42	6.96409
6.46	6.86374
5.1	7.41986
4.07	4.78772
3.4	6.65359
4.36	4.96677
6.89	7.20517
7.77	6.84075
7.03	7.21329
7.74	7.40771
7.26	7.71328
6.04	6.46545
6.7	8.15111
7.3	7.85194
4.68	5.2432
6.07	6.67898
7.16	7.54651
7.4	6.52673
7.24	4.99147
4.82	6.98445
6.55	5.11154
5.92	6.81718
8.1	8.05366
8	7.82243
7.02	7.80275
4	5.93343
3.94	5.04034
4.11	4.71402
8.03	7.56775
5.74	4.69879
5.42	4.32025
6.92	5.57489
7.18	7.64985
7.18	8.01846
7.82	7.02749
3.93	5.09802
4.62	5.30712
3.69	5.52357
7.07	7.27397
7.7	5.85195
4.15	7.4926
15.22	7.89048
3.64	4.20312
6.43	6.81246
8.7	7.2902
5	5.68606
2.8	4.7676
7.43	7.7755
7.64	7.57824
7.74	7.41137
2	3.80391
8.52	7.4133
6.55	6.81392
10.15	7.7151
7.05	7.39972
8.52	7.51494
5.05	6.15366
4	4.2514
3.67	5.79651
4.1	7.50703
8.7	7.95594
8.52	7.63556
6.59	6.62784
6.34	6.80185
6.15	7.17755
7.09	7.29546
7.7	7.7611
8.43	7.68002
6.66	7.6515
4	7.09531
4.92	6.92573
8.01	5.54019
7.45	6.05353
7.76	5.42562
5.7	5.61668
5.02	6.53959
6.13	7.2625
6.03	6.16083
8.1	7.92718
7.82	7.73114
6.41	6.34409
8.22	7.2668
6.68	6.79756
5.87	5.37534
6.73	6.46172
7.19	6.92765
7.66	7.92184
6.62	7.24188
6.96	7.1564
7.23	6.99436
7.68	6.62576
9.35	6.43085
5.89	4.99748
4.5	5.00994
7.39	7.5807
4.77	6.5531
3.48	6.71604
6.35	7.69008
5.57	5.65569
4.62	6.24807
4.43	6.29917
3.87	6.11969
5.32	6.59136
4.47	6.2039
5.6	6.12382
6.52	7.03571
7.39	7.69925
7.82	7.06301
8.86	7.71566
9.01	7.47407
5.74	7.42854
6.1	7.03477
8.15	7.54618
5.3	5.49424
6.7	7.06922
7.3	7.13619
7.7	7.22615
6.52	7.22701
7.77	8.13185
10.52	7.7796
9.74	7.54127
7.7	7.83118
7.05	7.93134
5.4	7.62159
8.24	7.3773
7.6	6.85222
6.52	6.39833
5.52	7.4736
6.52	4.78466
5.49	4.3332
4.7	7.44736
6.38	6.25441
5.72	7.82617
7.7	7.02773
5.45	6.99933
7.1	7.461
7.1	7.51488
6.36	5.77094
5.92	5.71567
7.33	7.30855
7.82	7.26067
9	7.26063
6.27	7.33733
8.4	7.30504
8.7	7.91963
6.44	7.94445
6.82	6.53656
8.05	7.10291
6.11	5.85159
3.61	6.8232
2.92	6.48678
2.62	6.46626
4	6.65293
5.19	5.54937
2.7	5.62977
4.24	5.84155
3.57	4.88388
5.82	5.91747
5.38	5.72464
4.8	6.76897
8.46	6.19997
6.27	5.29344
6.06	4.51731
6.52	7.11522
4.8	6.67434
7.82	7.75039
6.92	6.69197
6.92	6.7247
7.24	7.17595
7.82	7.87927
5.37	7.57349
5.85	7.41047
5.66	6.59285
5.71	7.19817
10.1	7.47056
7.3	7.25151
8.82	7.27575
9.17	7.6917
9.49	7.41184
4.96	7.16067
4.6	5.06773
9.1	7.42896
6.68	6.29689
6.49	6.09876
4.7	4.12412
5.72	7.01782
5.4	5.66301
4.1	6.81938
6.11	4.73317
7.33	7.3759
7.8	7.45515
5.22	5.05585
3.22	4.77887
4.63	5.50053
8.35	6.57118
8.4	7.28504
8.7	7.2539
6.81	7.21736
9.22	7.24382
9.4	6.62576
8.52	7.2139
9.05	6.72987
7.59	6.39561
5.86	4.37069
4.47	5.54745
4.46	5.41056
4.46	6.10081
4.6	5.77696
4.09	5.65133
8.44	5.7072
5.26	5.94419
7.68	7.29334
7.68	7.16353
7.7	6.49224
7	7.18565
6.52	7.46346
7.19	7.15201
6.74	7.14989
7.37	7.18034
8.51	7.45909
9.7	7.485
5.3	3.95562
7.1	5.98716
4.94	3.47111
8.1	7.59073
8.22	7.50903
6.62	7.63683
7.02	7.58515
7.03	7.57831
8	7.53125
7.51	7.42525
7.44	5.73409
9.4	7.25082
10	7.35907
10.1	7.61597
5.04	6.50095
0.96	3.69576
5.9	6.69806
2.4	4.5418
3.46	4.55136
3.46	4.45191
5.81	6.5583
6.05	7.05896
7.24	7.2887
2.89	5.0844
8.7	7.46018
9	7.46319
6	6.89023
5.4	7.0168
7.1	4.74448
3.68	4.70715
4.59	4.74271
3.89	4.72863
6.74	7.81226
9.27	5.87709
8	7.35578
7.82	7.22747
6.72	7.26882
8.05	7.27374
8.05	4.58061
6.92	8.1002
6.19	6.16457
3.6	4.09538
8.37	7.55614
6.46	5.64199
4.66	7.20397
5.96	5.85435
6.6	6.36595
7.82	6.35925
6.51	6.66012
9.15	6.63373
7.37	7.52271
3.79	6.72382
4.1	4.04005
3.95	3.82589
7.3	5.87616
7.1	6.12964
6.7	6.81805
8.7	7.48834
6.84	7.06442
8.89	7.41256
8.7	7.44847
8.05	7.52303
8.7	7.41811
8.4	7.4447
8.7	7.24671
6.22	6.85171
4.61	6.25031
5.09	6.50656
8.12	6.23139
8.32	6.32088
6.89	7.50945
5.12	4.63724
8.13	5.78008
5.09	5.92522
5.96	6.61852
6.11	6.87497
6.21	6.86711
6.66	5.83914
5.85	3.89509
5.7	6.36842
1.79	4.22208
6.74	6.59142
7.01	4.9536
7.6	6.00415
7.89	6.88161
10	7.47879
7.6	7.23219
6.1	6.69659
7	6.65721
7.41	7.28478
9.15	6.39287
2.52	3.21213
3.16	3.3814
3.6	4.77039
9.82	6.50147
6.49	6.8002
5.41	6.42569
7.7	6.32696
4.45	5.29115
7.01	6.9867
7.19	6.38236
5.24	6.29324
4.38	4.63696
6.07	6.41719
6.64	6.58703
8.47	6.73678
3.6	5.30077
5.4	5.04267
5.57	4.44465
6.49	5.91247
6.72	6.09621
7.52	6.42036
4.95	7.62369
8.6	7.59779
8.26	7.08724
3.15	6.25154
7.38	7.11128
4.28	5.89214
4.19	5.75384
10.68	7.56919
6.54	7.1212
6.1	4.22723
9.15	7.57543
5.51	6.66896
7.4	7.93088
7	6.95147
6.33	5.69039
6	6.07263
7.22	6.17103
9.4	7.47157
4.79	5.62051
6.7	4.48953
7.52	5.15733
9.09	8.11318
9.06	7.8725
7.39	8.22869
7.03	6.52802
3.1	4.89365
6.78	7.46494
9.08	7.77507
4.71	5.19723
4.82	5.12133
7.52	7.30642
7	7.47227
7.8	7.35852
7.46	6.8379
9.7	8.30923
9.4	8.14632
9.1	7.95568
7.57	7.7346
4.1	5.97736
2.7	5.00622
3.92	5.34367
8	5.05379
9.33	8.04765
8	6.96841
7.48	7.45886
7.92	7.45653
3.3	5.91931
7	7.1847
8.27	6.35702
7.39	6.81898
7.52	7.80744
5.49	5.35789
9.7	6.8967
8.02	7.46989
6.92	5.58063
6.29	7.12109
5.54	5.20537
6.34	7.55624
5.07	5.46786
4.91	5.39049
8	5.91317
9	5.85371
7.22	5.38599
5.19	7.57872
5.88	6.30914
5.7	6.34201
8.46	7.20977
8.89	7.55509
9.3	7.48592
8.66	7.49037
9.4	7.62077
8.09	7.72942
7.38	6.52291
7.38	6.52228
6.89	7.6024
5.4	4.37425
3.16	4.71439
4.26	3.55493
6.4	6.31225
4.97	5.15832
5.94	5.31337
8.1	8.00738
9.82	7.28297
9.04	7.25959
4.06	5.56908
4.43	5.56604
3.6	5.85624
8.6	7.34324
8.35	6.34711
7.32	6.31627
7.49	6.38621
6.74	7.11792
9.3	7.85657
1.54	4.3667
9.7	6.07379
8.1	6.66942
8.46	5.71533
8.22	7.17261
5.1	5.8342
4.89	7.39587
9.7	7.25157
5.21	5.43216
3.48	4.32424
5.59	6.12635
9.27	6.68841
5.82	7.13618
5.17	7.09408
6.4	4.29972
6.26	5.52731
8.3	7.62171
8.7	7.77344
6.38	7.33267
7.66	7.74526
6.66	4.97641
7.72	6.56365
7.47	7.98272
5.11	6.81966
4.48	6.61029
6.22	5.84774
4.7	5.56632
9.74	6.36688
6.52	2.96154
6.2	5.78474
5.29	7.07452
6.22	6.2541
6.4	5.36107
6.85	6.21655
4.02	5.33729
10.17	6.32243
6.54	6.99122
7.27	7.22409
8.13	7.2775
7.43	7.69153
9.33	7.9358
6.25	7.46907
8.77	6.54717
6.52	7.90035
8.05	7.97843
7.42	7.94026
6.96	7.14901
4.13	7.06449
4.65	6.95144
4.26	7.4401
5.64	7.79916
4.16	6.09209
6.12	5.29094
6.89	6.25737
8.15	7.27998
6.96	6.16228
4.34	6.0678
7.6	6.04067
6.15	5.99882
6.15	6.12258
7.04	7.36987
7.02	7.40335
7.4	5.64842
6.61	6.57983
7.08	6.84405
7.08	5.76027
7.4	6.90458
7	5.9963
6.22	7.23997
5.46	7.00277
8.49	7.8626
6.3	7.46127
5.43	5.38128
8.52	7.73846
5.59	6.47097
7.47	7.36326
4.16	6.43341
3.88	6.82307
5.69	7.87362
5.78	7.85174
5.65	6.91111
4.14	6.56102
4.38	6.46343
4.39	6.39092
5.08	5.56258
5.39	5.55568
6.02	7.12334
7.56	7.76775
6.21	6.56114
4.19	6.47778
8.33	7.30729
5.05	5.81885
5.27	4.30483
5.2	5.75665
8.37	8.04734
4.62	4.92901
5.25	5.89569
5.67	5.6908
6.82	5.77685
4.7	6.66927
4.62	5.36472
8.09	7.21962
5.19	5.79578
5.52	6.04469
5.62	6.00634
5.04	5.46197
5.24	4.28775
5.49	5.51376
5.25	6.09997
8.67	6.95556
3.82	5.99661
5.59	6.55995
4.68	5.35342
8.44	6.17037
3.92	5.804
5	5.37365
4.7	5.83387
4.97	5.39921
6.9	6.95596
5.32	7.40845
8.89	7.01668
4.31	6.53836
5.34	6.53016
4.41	6.1734
4.31	6.1734
7.4	6.51165
8.89	6.78997
9.28	7.00642
7.72	5.3494
7.43	7.03857
6.89	7.08981
8.85	7.62386
9.05	7.37459
3.65	6.07731
6.39	7.19888
8.11	7.10671
8.8	7.14991
8.44	7.51211
9.32	6.97814
8.37	7.63933
8.49	7.75875
8.18	7.83927
7.24	7.37383
6.04	7.29794
7.42	7.61645
5.27	7.79971
4.56	7.75837
4.02	7.71717
0.4	5.16763
3.36	4.43646
8.7	6.95586
2.22	4.11981
10.82	7.77273
9.82	7.12501
10.7	7.16439
10.26	6.94506
4.79	7.08713
3.49	4.34508
8.06	5.64171
2	6.122
7.62	7.39216
6.32	7.15398
9.57	7.48143
4.73	4.47457
9.17	7.71307
8.17	7.94161
7.33	7.61954
8.3	7.38454
6.99	5.38047
6.35	6.04957
9.46	6.9326
4.28	7.27228
6.17	7.72791
8.7	6.7316
8.91	7.41981
8.94	7.37373
8.61	7.60288
8.37	6.96584
9.01	6.45867
8.52	7.62542
8.05	8.00628
7.48	8.21375
6.99	7.66278
8.3	7.74017
4.27	4.48828
4.23	4.34607
4.16	4.54335
4.03	4.46385
3.82	7.43309
6.22	5.10868
4.21	5.63176
5.72	7.64631
5.7	4.11305
9.7	7.34973
6.62	6.66122
5.39	7.11638
9.3	7.17348
4.95	5.55563
4.48	5.37966
7	6.00555
4.97	5.33286
5.36	5.75454
7.14	5.76367
4.09	5.30601
7.6	7.27184
7.59	7.12087
8.22	7.7298
7.66	7.39496
8.52	7.73428
6.11	8.15766
7.32	8.23729
4.38	5.89038
3.84	5.77357
3.96	5.84944
6.96	7.70979
6.21	6.16623
6.4	6.00288
7.59	5.67949
4.47	5.39435
4.49	4.70718
5.59	6.51431
5.21	6.60145
6.77	6.62977
7.06	7.08442
8.3	6.7566
7.92	7.05389
6.75	7.15671
4.44	4.20943
5.7	4.70848
5.74	5.11498
6.31	5.26613
7.7	7.54334
5.96	5.63938
2.44	4.27764
1.64	4.36047
6.44	7.39742
5.75	6.99378
4.8	6.07652
8	6.99264
5.62	5.26883
5.28	3.98918
7.7	7.64729
6.93	7.25605
4.35	5.28495
4.07	5.96674
6.6	6.80787
7.34	4.97112
3.82	4.29109
7.72	6.08303
6.35	6.14873
8.1	7.11811
6.09	7.66653
5.38	6.15654
7	6.69453
9.4	7.27977
5.16	5.95389
3.73	6.77983
7.66	6.96864
7.66	6.99445
5.78	7.78537
5.12	6.92461
6.77	7.19443
3.3	6.41802
5.92	7.36597
7.05	7.52801
8.8	6.85101
8.52	7.20354
6.37	6.23076
5.46	7.15943
4.45	5.44546
5.06	4.43854
5.12	4.90619
5.15	5.34794
4.32	3.97425
7.38	6.96372
2.53	7.51711
5.7	5.04504
4.66	4.98011
9.24	4.93331
4.13	5.66844
4.46	7.05223
8.72	7.8147
8.14	7.67837
3.85	5.90693
7.96	5.47101
8.28	6.54957
6.77	6.4771
8.22	7.35663
5.64	6.45123
6.13	7.08606
7.64	7.17985
7.78	7.27766
5.15	5.28224
4.43	5.26756
6	6.63137
8.4	7.68482
7.48	7.49478
8.14	7.26369
8.32	4.29948
8.62	4.21756
7.77	7.59364
8.3	7.591
8.15	7.63163
6.76	7.51606
6.12	6.29886
6.2	6.68967
4.16	5.47107
5.84	5.55878
7.92	6.77123
7.24	7.27359
7.62	7.58873
5.9	4.46151
4.82	4.63386
6	4.45995
7.13	6.264
4.12	6.1056
6	7.72659
7.49	4.46515
10.62	6.67265
8.15	7.37794
8.15	7.18028
8.15	7.20386
8.09	7.74056
8.15	7.88563
5.4	4.88375
7.77	7.73695
6.81	5.00119
5.01	5.37122
4.54	6.11457
5.17	6.19888
4.84	6.315
5.23	6.2896
4.72	6.06917
4.74	4.17752
5.12	4.39539
7.89	6.38905
7.6	6.57572
5.21	7.77175
6.7	7.27302
5.23	7.8748
8.28	7.65114
5.2	6.84714
7.24	6.73257
5.78	6.99667
7.02	5.33871
6.49	5.55331
9.1	6.08627
7	7.53415
5	7.44539
5	7.16736
7.39	7.39973
7.22	7.18015
7.77	7.64181
8.4	7.09994
8.52	7.3222
7.34	7.0098
6.97	6.4162
6.22	6.47375
8.7	8.14727
6.8	7.71361
6.16	7.33533
7.43	7.42686
7.38	7.46294
7.7	7.40272
8.3	7.32225
4.37	6.39803
6.4	6.8496
6.55	7.44656
7.11	5.44418
7.77	5.55286
7.19	6.90712
4.61	4.43662
11.44	7.45257
7.66	5.10493
3.3	4.41211
4.15	5.46903
4.51	5.31982
9.32	6.76827
4.48	6.50326
5.43	7.60401
6	7.85126
7.85	6.0256
6.6	7.48165
8	6.33586
8.1	6.09485
7.82	6.43535
7.74	6.37483
6.36	7.46891
6.31	5.91298
6.52	6.31787
6.48	5.07028
5.7	6.3718
6.13	7.41248
8.05	7.30618
9.3	7.32588
8.7	7.2949
7.78	7.45718
8.17	7.32993
8.04	7.42794
9.7	7.37743
7.48	7.50132
5.32	4.89378
6.4	6.04053
5.92	6.06424
6.96	5.23443
7.64	4.05865
5.72	6.15098
7.1	7.92041
8.1	7.7622
7.4	7.53781
9.22	7.8313
3.72	6.31511
5.1	6.4292
5.1	6.07094
3.72	5.586
5.43	5.08616
4.69	5.7862
4.2	7.02968
3.97	6.87055
5.59	6.01405
6.62	7.90947
7.7	6.36133
4.32	5.09893
8.1	6.80952
8	7.11292
6.54	6.31703
6.83	6.12848
7.89	7.23571
6.05	5.46817
4.99	7.22814
5.49	7.29284
5.26	7.62732
6.23	7.66848
6.54	7.42182
7.08	6.76283
6.1	7.37938
6.68	7.24016
7.82	7.92979
3.62	7.12361
6.78	7.06307
6	6.05887
6.44	7.03585
6.57	6.35815
1.89	3.89573
6.89	7.60535
6.63	7.09583
7.07	7.18111
6.94	7.23231
7.27	7.30915
7.25	7.63261
7.36	8.17117
5.89	5.14143
7.96	7.11279
8.15	6.75332
5.82	5.96182
8.02	7.69613
8.55	7.33946
4.57	4.6142
7.96	7.43873
8.77	7.70433
6.49	5.5859
5.04	6.31086
8.22	6.27078
6.47	6.7274
8	7.38365
8.43	7.26163
4.92	6.36294
7.51	5.15158
6.16	7.2387
8.1	7.64785
4.28	5.75832
3.84	5.57577
5.05	5.42882
5.59	5.97923
8.26	7.92365
8.48	7.72972
7.03	7.64919
6.46	7.84678
7.97	8.0395
7.88	7.69334
6.3	7.62558
6.49	7.42788
8.1	7.66436
5.17	5.14695
4.68	6.30604
4.51	6.12265
5.05	6.55917
5	6.39571
5.8	6.16643
4.01	6.04839
3.55	6.30475
5.95	6.51715
5.14	5.52425
10.8	7.94364
7.77	6.13323
8.7	4.50267
5.4	5.52601
4.96	5.45995
6.37	6.68817
7.12	7.25357
6	5.5066
6.32	6.98649
4.4	6.24333

## Sheet: PSICHIC
label	predicted
6.3	7.69407
8.46	7.59833
5.7	7.86687
6.66	3.82358
5.92	8.0207
10.15	7.9174
8.62	7.84123
4	7.34995
6.6	7.94872
6.21	5.56227
4.54	5.91144
4.96	4.36509
15	7.72087
6.01	7.69027
4.05	7.28951
7.77	6.77546
4.8	5.38002
3.73	6.05067
7.4	6.28068
8	6.89809
8	7.87264
9	7.56179
8.36	7.68209
8.57	6.16138
6.84	7.54142
9.3	7.94083
8.92	7.95454
7.1	7.62096
8.44	7.67102
7.06	6.2079
6.77	7.08166
4.66	5.56275
7.64	6.82395
7.92	7.66362
4.85	5.06433
5	5.18693
4.64	4.87115
4.7	5.16005
4.2	4.98904
5.29	5.16395
9.49	7.68569
7	6.34681
5.62	6.59982
9.09	7.69299
6.54	7.47907
6.3	6.91796
4.3	6.34412
8.07	7.30106
7.41	7.6324
8.18	7.67493
4.36	5.45106
10.43	7.53633
4.85	4.96426
2.92	7.69898
3.15	6.13202
1.92	6.38912
7.3	6.31612
6.05	4.34852
8.1	8.18993
7.24	6.78959
3.9	5.85908
7.25	6.90903
9.05	7.00853
7.66	6.76503
7.74	6.79564
7.92	7.11959
7.39	6.85945
1.85	7.25292
5.24	4.88803
6.89	5.12201
6.43	4.99944
6.82	5.51798
9.96	7.35479
6.8	5.99888
9	7.51673
7	7.74389
3.7	6.71229
3.72	6.70472
7.24	7.22328
7.4	6.80059
6.85	7.67784
6.11	7.17965
5.47	6.78863
6.6	6.81408
5.08	5.35881
4.07	6.89651
4.96	6.71309
5	6.20077
3.57	5.1327
8.05	7.79471
9.42	8.81425
3.31	4.40716
8.55	7.20236
8.7	8.85943
7.96	8.76217
8.46	7.6351
7.52	8.78297
6.47	4.80803
2.3	4.18075
6.73	8.62939
4.62	4.41411
4.92	7.8299
7.66	5.8264
6.6	7.0582
8.38	7.33347
8.4	7.27632
9	7.21882
3.11	4.98512
4.59	5.96795
5.82	6.43622
7	7.31681
7	7.11719
6.7	4.85189
5.28	5.39063
5.15	4.70733
5.6	4.71234
5.82	7.06832
3.8	7.09117
3.77	7.17432
3.91	7.26556
10.4	7.71587
9.62	7.69793
9.54	7.70671
8.09	7.72567
7.1	7.66418
8.3	7.07834
5.64	7.83667
2.7	5.99463
4.1	7.19925
6.52	7.68061
7	5.32528
3.4	5.70985
11.3	5.70985
1.1	5.65373
7.19	8.09779
6.84	7.97582
7.19	6.78763
3.77	5.86946
6.59	6.06717
9	7.25685
6.52	5.70731
7.63	5.69314
8.38	7.41539
9	7.60851
6.7	6.46596
4	4.96935
3.81	7.10178
2.3	4.20819
5.71	7.78059
7.74	6.78723
8.96	6.66152
8.52	7.02217
8.89	6.79326
7.68	7.34426
7.3	5.72588
4.84	5.4557
5.96	7.08828
5.47	6.60298
4.96	6.60089
7.66	7.30403
7.62	5.03488
10.49	6.31789
5.82	6.31058
2.76	7.06776
7.12	6.99884
6.07	7.66291
5.1	4.50786
4.7	5.299
5.1	6.14762
5.21	5.95525
10.57	7.39259
4.4	6.56274
9.05	8.0389
6.92	7.06738
4.23	6.30855
4.23	6.30855
3.1	3.98057
3.1	5.51002
9.82	6.76809
8.74	6.97536
5.49	6.90343
4.22	7.01717
3.49	7.42935
6.55	5.83524
7.64	7.22652
8.52	7.31215
7.92	7.52558
8.3	7.56575
5.39	7.24897
7.38	7.29274
5.92	6.7616
6.18	6.37105
7.37	6.37163
9.48	6.8405
7.3	6.90222
5.92	6.1835
5.05	6.82211
6.52	5.76722
5.74	5.3787
6.42	6.93244
5	4.46358
6.72	8.1841
7.74	6.94394
4.31	6.07662
4.43	6.41759
3.15	2.57995
7.55	8.00088
5.1	6.29072
5.1	6.29072
8.7	7.98352
5.19	6.35002
5.59	7.54215
4.74	5.65824
6.49	5.78023
4	6.35271
6.89	7.91232
8.08	8.36781
7.95	6.51234
8.2	6.85174
7.82	5.49875
7.36	8.13777
4.96	5.26535
3.46	6.54482
4.66	7.18518
5.1	7.37333
7.68	7.4911
9.8	7.77706
6.02	8.74406
6.42	7.24807
5.38	7.54865
6.1	6.21889
8	6.1424
4.85	6.28519
7.55	7.26739
6.74	7.96837
6.64	6.25353
7.3	7.36731
8.33	7.91625
5.22	4.77299
7.06	3.34724
2.25	4.61852
5.92	3.41825
6.55	5.97612
5.4	7.54105
3.7	6.16275
3.7	5.64722
4.82	5.46728
4.39	6.00221
3.7	6.42515
3.7	6.46867
4.52	6.7011
4.27	5.90715
4.84	6.33045
4.77	5.73401
6	6.28043
5.1	4.54755
7.55	4.76714
5.1	4.46264
7.55	4.6987
7.62	7.17109
3.85	5.53219
6.89	7.62336
7.44	7.14748
6.42	6.9091
6.46	6.71665
5.1	7.62812
4.07	4.80728
3.4	6.10455
4.36	4.32039
6.89	6.99817
7.77	7.16736
7.03	7.31539
7.74	7.32227
7.26	7.24368
6.04	6.61134
6.7	7.34303
7.3	7.14794
4.68	4.40302
6.07	6.09116
7.16	7.21412
7.4	7.30711
7.24	5.79356
4.82	6.70676
6.55	5.66878
5.92	6.48792
8.1	7.31196
8	7.41422
7.02	7.25245
4	6.63627
3.94	4.1342
4.11	4.13858
8.03	7.49106
5.74	5.64265
7.07	6.50217
5.42	4.30947
6.92	4.53782
7.18	7.33533
7.18	7.63796
7.82	7.46645
3.93	6.35454
4.62	6.11912
3.69	6.07852
7.07	7.34489
7.7	6.09737
4.15	7.04111
15.22	7.83441
3.64	5.09104
6.43	7.01857
8.7	7.14975
5	5.61705
2.8	4.63051
7.43	7.90184
7.64	7.88371
7.74	7.22131
2	4.64566
8.52	7.61497
6.55	6.75554
10.15	7.74149
7.05	7.08276
8.52	7.33411
5.05	6.10769
4	4.241
3.67	7.04842
4.1	7.63831
8.7	7.41305
8.52	7.22107
6.59	6.30594
6.34	6.51335
6.15	6.18675
7.09	6.98934
7.7	7.45231
8.43	7.82874
6.66	7.70245
4	7.05028
4.92	7.29719
8.01	5.38341
7.45	6.65774
7.76	5.37978
5.7	5.72681
5.02	6.19194
6.13	6.66244
6.03	7.48757
8.1	7.54803
7.82	7.53006
6.41	5.49009
8.22	6.90176
6.68	6.98875
5.87	4.91307
6.73	7.27788
7.19	7.32868
5.76	6.75824
7.66	7.58069
8.77	7.14333
6.62	7.17141
6.96	7.1013
7.23	7.2571
7.68	7.3299
9.35	6.52954
5.89	4.71789
4.5	4.15713
7.39	7.33956
4.77	6.06455
3.48	6.43614
6.35	7.63957
5.57	5.10136
4.62	6.38429
4.43	6.53412
3.87	6.38118
5.32	6.8865
4.47	6.6202
5.6	6.69896
6.52	6.82482
7.39	7.32355
7.82	7.4325
8.86	7.51191
9.01	7.431
6.85	7.31834
7.41	7.18868
5.74	6.50951
6.1	6.49603
8.15	7.37331
3.15	4.20934
4.54	4.85035
5.3	5.68227
4.6	4.75456
6.7	6.32884
7.3	6.30973
7.7	7.16567
6.52	7.18802
7.77	7.32309
10.52	7.50094
9.74	7.2649
7.7	6.98832
7.05	6.95052
5.4	7.14753
8.24	7.64871
6.64	6.09269
7.52	6.04121
7.6	8.15455
6.52	6.94358
5.52	7.08535
6.52	5.44665
5.49	5.38866
4.7	7.99684
6.38	6.88246
5.72	6.9941
5.14	4.89514
7.7	6.99441
5.45	6.99679
7.1	7.15531
7.1	7.73638
6.36	5.25978
5.92	5.16756
7.33	6.93192
7.82	6.84401
9	7.25172
4.85	6.51172
6.27	7.25285
8.4	7.00688
8.7	7.6719
6.44	7.40952
6.82	6.31592
8.05	7.00243
6.11	5.34281
3.61	6.96737
2.92	6.96117
2.62	6.98581
4	6.67651
4.08	5.46247
5.19	6.22411
2.7	7.10178
4.24	6.90338
3.57	5.66586
5.82	7.06812
5.38	4.34798
4.8	7.06275
8.46	8.43352
6.27	5.78958
6.06	5.43651
6.52	7.24252
4.8	5.45322
7.82	6.94339
6.92	6.46423
6.92	6.51959
7.24	6.98451
7.82	7.2013
5.37	7.25655
5.85	7.22123
5.66	6.87422
7.15	6.67804
5.71	7.93636
10.1	6.95468
7.3	8.1923
8.82	6.472
9.17	7.33098
9.49	7.09493
4.96	6.77447
5.92	6.41211
4.6	6.37053
9.1	7.35044
8.7	4.77799
6.68	6.31873
6.49	5.00953
4.7	4.07089
5.72	6.1541
5.4	5.58071
4.1	6.40268
6.11	4.75918
7.33	7.55924
7.8	7.50089
5.22	4.10393
3.22	5.40775
4.63	4.98338
5.89	5.69051
7.1	5.29861
8.35	6.37154
8.4	6.81373
8.7	7.09794
6.81	6.83141
9.22	7.69082
9.4	7.89309
8.52	7.90264
9.05	7.57733
7.59	7.84369
5.86	4.61624
4.47	6.17842
4.46	5.67437
4.46	6.08075
4.6	5.49229
4.09	5.47848
6.82	5.84105
8.44	5.74363
5.26	6.19284
7.68	6.84724
7.68	6.70137
7.7	6.32925
7	7.41864
6.52	7.30244
7.19	7.43391
6.74	7.38168
7.37	7.34768
8.51	7.169
9.7	7.26642
5.3	4.1354
7.1	6.29493
4.94	4.27532
8.1	7.15777
8.22	7.07094
6.62	6.77536
7.02	7.33606
7.03	7.44246
8	7.29429
7.51	7.80251
7.44	7.05179
3.42	3.84053
9.4	6.65965
10	7.44056
10.1	7.24135
5.04	5.45497
0.96	3.32615
5.9	6.93394
2.4	4.56751
3.46	3.82932
3.46	3.82932
5.81	5.48156
6.05	5.81243
7.24	6.63854
2.89	6.40666
8.7	6.96823
9	7.01594
6	6.29517
5.4	6.31905
7.1	5.85156
3.68	5.51115
4.59	5.90184
3.89	5.92176
6.74	8.15885
9.27	5.80705
8	7.24627
7.82	7.32783
6.72	7.35122
8.05	7.31854
8.05	4.82297
6.92	7.70223
6.19	5.93874
3.6	3.84576
8.37	6.89384
6.46	4.68865
4.66	7.41503
5.96	5.33992
6.6	5.61938
7.82	5.62139
6.51	5.82378
9.15	6.21816
7.37	7.54485
3.79	4.76627
4.1	4.09152
3.95	4.62632
7.3	5.75075
7.1	6.57423
6.7	6.63094
5.64	5.39019
8.7	7.34823
6.84	6.93792
8.89	7.17601
8.7	7.06492
8.05	7.06903
8.7	7.13667
8.4	7.15209
8.7	8.36772
6.22	5.98176
4.61	7.06992
5.09	6.72531
8.12	5.95749
8.32	6.04256
6.89	6.63496
5.12	5.16365
8.13	4.14514
5.09	5.48939
5.96	6.40953
6.11	6.77817
6.21	6.70748
6.66	5.20005
5.85	4.47928
5.7	5.89022
3.46	6.47212
1.79	2.81152
6.74	7.10069
7.01	5.34679
7.6	6.79953
7.89	6.94952
10	7.48897
7.6	7.17371
6.1	6.42485
7	6.31995
7.41	7.39339
9.15	6.60831
2.52	2.83146
3.16	3.16327
3.6	3.83078
9.82	6.9963
6.49	6.00575
5.41	5.54984
7.7	7.30353
4.45	4.37496
7.01	6.59647
7.19	6.1459
5.24	6.16595
4.38	4.00346
6.07	5.03323
6.64	5.47887
8.47	6.04401
3.6	4.7008
5.4	5.64114
5.68	6.40244
5.57	5.27613
2.52	5.79576
6.49	5.07338
6.72	5.74778
7.52	6.11087
4.95	7.24835
8.6	7.41914
5.74	5.85343
6.7	5.46292
8.26	6.95098
3.15	5.7758
7.38	5.55309
4.28	5.97885
4.19	5.86528
10.68	7.23958
6.92	6.64399
6.54	6.09731
6.42	5.90151
5.68	5.36154
6.1	5.09779
9.15	8.30619
5.51	7.02813
7.4	7.12945
7	7.37809
6.33	5.03352
6	5.0453
7.22	6.91089
9.4	7.7482
5.62	6.20545
4.79	6.34583
4.82	5.10097
6.7	4.80215
7.52	5.54679
9.09	6.95647
9.06	7.21811
7.39	7.27154
6.96	5.80072
6.54	5.81094
4.88	5.81792
7.03	6.87659
3.1	5.52924
6.78	7.69996
4.35	6.36424
9.08	7.62832
3.92	5.82986
4.71	4.55944
4.82	4.13387
7.52	6.27623
5.33	5.03029
6.35	5.97196
7	5.90694
7.8	7.43096
7.46	7.4248
9.7	8.27245
9.4	8.40542
9.1	8.38
7.57	7.75544
4.1	5.635
2.7	5.39192
3.92	6.3848
8	4.96008
9.33	7.80999
8	6.64577
7.48	7.76913
7.92	7.34751
3.3	5.65049
7	8.2948
8.27	6.66646
7.39	6.45309
6.35	6.02929
7.52	7.33492
5.49	5.78952
9.7	7.39809
8.02	7.23135
6.92	4.392
6.29	6.2418
5.54	6.10508
6.34	7.93415
5.07	6.12594
4.91	6.05146
8	5.86825
9	5.84083
7.22	4.77262
5.19	7.57268
5.88	7.04961
5.7	6.95007
8.46	7.09552
8.89	7.66456
9.3	7.63453
8.66	7.59238
9.4	7.57946
8.09	7.37536
4.43	3.43897
7.38	6.99917
7.38	6.99917
6.89	7.2409
5.4	5.58976
3.16	5.23097
4.26	3.90895
6.4	7.12282
4.97	5.16977
5.94	5.63656
8.1	7.22458
7	5.4156
9.82	7.40128
9.04	7.39241
4.06	4.60184
4.43	4.94358
3.6	5.1695
8.6	7.0024
8.35	7.1785
7.32	7.18022
7.49	7.19989
6.62	5.45519
5.24	4.40004
7.04	6.28944
6.74	5.27343
9.3	7.33363
1.54	3.43486
9.7	7.29461
8.1	7.3664
8.46	7.18525
8.22	7.4492
5.1	6.38254
4.89	6.67919
9.7	6.77816
5.21	5.60137
3.48	3.94887
5.59	7.40479
9.27	6.96521
5.82	6.66255
5.17	6.70888
6.4	5.6659
6.26	7.71938
8.3	6.91725
4.72	6.58139
4.44	6.67128
4.72	6.67128
8.7	7.76263
6.38	6.97844
4.53	7.11107
7.66	7.10546
6.66	4.97689
7.72	6.41013
7.47	8.17817
5.11	6.61578
4.48	7.09852
6.22	5.36254
4.7	6.1234
9.74	6.51947
6.52	3.39067
6.2	5.29154
5.29	6.81047
6.22	4.78554
6.4	7.03156
6.85	7.16854
4.02	6.44497
10.17	6.52381
6.54	6.72888
7.27	6.95594
8.13	7.222
7.43	7.77654
9.33	7.82409
6.25	7.80329
8.77	5.88895
6.52	7.6088
8.05	7.73028
7.42	7.74152
6.96	6.33068
4.13	7.00879
4.65	7.00951
4.26	7.24302
5.77	4.55383
5.24	4.33413
5.64	6.75779
4.16	5.34021
6.12	5.95988
6.89	6.05112
8.15	6.80944
6.96	6.94696
4.34	6.55311
7.6	7.06993
6.15	6.84468
6.15	6.9034
7.04	6.10103
7.02	6.40162
7.4	5.97929
6.61	7.20129
7.08	6.58551
7.08	5.15034
7.4	6.01106
7.77	6.3237
7	5.82075
6.22	6.16606
5.46	5.91604
8.49	8.63692
6.3	7.1054
5.43	6.29054
8.52	7.85982
5.59	7.25103
7.47	5.75121
4.16	7.13133
3.88	7.01029
5.69	6.82672
5.78	6.77927
5.65	7.08712
4.14	6.56874
4.38	6.48935
4.39	5.90845
5.08	5.6946
5.39	6.80769
6.02	7.51974
7.56	7.82906
6.21	7.71803
4.19	7.09351
8.33	7.32109
5.05	4.79644
5.27	4.47538
5.2	6.33138
8.37	7.15976
4.62	4.0728
5.25	5.5698
5.67	6.07184
6.82	6.01862
4.7	6.52213
4.62	4.08868
8.09	7.57474
5.19	7.23794
5.52	7.22479
5.62	7.1153
5.04	5.33589
5.24	4.51899
5.49	5.52756
5.25	6.87573
8.67	7.11787
3.82	7.09206
5.59	7.40608
4.21	4.89026
4.53	4.69683
4.68	4.72176
8.44	6.44589
5.32	5.0688
3.92	4.629
5	4.71962
4.7	4.89091
4.97	5.03788
6.9	7.26071
5.32	7.44867
8.89	7.12643
4.31	5.92396
5.34	6.65315
4.41	5.87595
4.31	5.87595
7.4	4.91165
8.89	5.4079
9.28	5.36669
7.72	6.52444
7.43	6.48443
6.89	7.75831
8.85	7.73377
9.05	7.89112
3.65	6.44697
6.39	7.92094
8.11	7.93679
8.8	8.17139
8.44	7.25226
7.28	6.51592
7.05	6.44117
6.57	6.70057
6.59	6.73947
9.32	6.23236
8.37	7.57888
8.49	7.75607
8.18	7.86729
7.24	7.20711
5.05	6.61832
6.04	6.97723
7.42	7.2793
5.67	6.81691
5.27	6.56088
4.56	6.66841
4.02	6.41668
0.4	3.64157
3.36	3.50055
6	5.35244
8.7	7.06741
2.22	4.00049
10.82	7.48295
9.82	7.09315
10.7	6.98479
10.26	7.09799
4.79	7.00553
3.49	2.98107
8.06	4.21344
2	5.10271
7.62	7.06593
6.32	6.8686
9.57	7.76039
4.73	2.97789
9.17	7.81899
8.17	7.69704
7.33	7.58195
8.3	7.8978
6.99	6.38128
6.35	6.14982
9.46	6.6483
4.28	6.46622
6.17	6.86126
8.7	7.2392
8.91	7.56885
8.94	7.47228
8.61	7.44635
8.37	7.28402
9.01	7.51214
8.52	7.16034
8.05	7.76494
7.48	7.62401
6.99	8.15482
8.3	6.7869
4.27	5.8816
4.23	4.47661
4.16	5.78898
4.03	5.05813
3.82	6.11078
6.22	4.90734
4.21	4.40603
5.72	6.74496
5.7	4.10985
9.7	7.53456
6.62	5.93059
5.39	5.92012
9.3	7.53552
4.95	6.26056
4.48	5.11111
7	5.32734
4.97	5.34931
5.36	5.56347
7.14	5.43737
4.09	5.44725
7.6	6.69503
7.59	6.42829
8.22	7.58155
7.66	7.45263
8.52	7.72129
6.11	6.72401
7.32	7.191
4.38	5.83316
3.84	5.7853
3.96	5.73658
6.96	7.20245
6.21	5.50464
6.4	5.65284
5.99	7.71802
5.99	7.56725
7.59	4.53586
4.47	4.25752
4.49	4.6064
5.59	5.63999
5.21	5.44407
6.77	5.32971
7.06	6.12529
8.3	5.75082
7.92	6.1613
6.75	6.37612
4.44	4.22319
5.7	4.2821
5.74	4.73289
6.31	5.28335
7.7	7.19141
5.96	6.38308
2.44	5.98131
1.64	5.98131
6.44	6.60375
5.75	6.4292
4.8	4.99597
7.85	6.22038
8	7.3196
7.23	6.33014
5.62	4.72086
6.48	6.21599
5.28	4.81571
7.7	7.90444
6.93	7.76941
5.96	6.09152
7.7	6.23959
4.35	5.1522
4.07	5.89006
6.6	6.23966
7.34	6.08302
3.82	3.72297
7.72	5.6517
6.35	5.86582
8.1	7.55231
6.09	6.24002
5.38	7.22923
7	6.39112
9.4	6.52521
5.16	6.10526
3.73	6.39846
7.66	7.41478
7.66	7.86422
5.78	6.58773
5.12	6.90618
6.77	8.01801
3.3	6.25497
5.92	7.7583
7.05	7.81942
8.8	6.9553
8.52	7.36695
6.37	7.47933
5.46	7.45474
4.45	4.53385
5.06	5.15212
5.12	4.68206
5.15	5.49425
4.32	4.20141
7.38	7.62507
2.53	6.94066
5.7	5.40965
4.66	4.43195
9.24	4.76659
4.13	5.31133
4.46	6.71521
8.72	7.48477
8.14	7.44054
3.85	6.48741
7.96	7.18722
8.28	6.71211
6.77	6.30281
8.22	6.22137
5.64	5.79058
6.13	5.67712
7.64	6.03678
7.78	6.09516
5.15	4.02489
4.43	3.9455
6	6.40125
8.4	6.50439
7.48	6.14071
8.14	6.00988
8.32	3.90508
8.62	3.98708
7.77	7.67087
8.3	7.50248
8.15	7.61395
6.76	7.4956
6.12	7.33984
6.2	7.39749
4.16	6.85406
5.84	5.79306
7.92	6.17076
7.24	6.34686
7.62	6.54216
5.9	5.49626
4.82	4.5258
6	4.24338
7.13	7.2377
4.12	6.93459
6	6.6492
7.49	6.46106
10.62	7.36481
6.34	6.17831
8.15	6.86218
8.15	6.87312
8.15	6.86413
8.09	7.91323
8.15	7.93555
5.4	3.46424
7.77	7.00832
6.81	5.39546
5.01	5.77605
4.54	6.26541
5.17	6.23982
4.84	6.17238
5.23	6.24867
4.72	6.30163
4.74	4.21753
5.12	4.08685
7.89	7.59575
7.6	7.61766
5.21	7.50162
5	6.50914
6.7	6.49908
5.23	7.54405
8.28	7.58142
5.2	6.17043
4.22	4.37483
7.24	6.44253
5.78	7.18989
7.02	6.23285
6.49	6.36353
9.1	5.44411
7	8.0638
5	7.4011
6.29	6.52126
5	7.03827
7.39	7.35076
7.22	7.38187
7.77	7.6468
7.52	7.1433
8.4	6.59444
8.52	6.39883
7.34	7.16457
6.97	7.06379
6.22	7.21682
5.03	7.02575
8.7	7.59617
6.8	7.86496
6.16	5.88343
7.43	6.56196
7.38	6.48928
7.7	6.46288
8.3	6.39824
4.37	7.17705
6.4	7.10031
6.55	8.09845
7.16	5.64485
7.11	5.55851
7.77	5.65696
7.19	6.87103
6.1	5.95189
4.61	5.32668
5.08	6.18773
11.44	7.27617
7.66	4.75413
3.3	3.8309
4.15	4.90682
4.51	5.18035
9.32	7.74918
4.48	6.09199
4.57	5.988
5.31	5.97895
5.43	6.97598
6	6.86979
4.94	6.44113
4.39	6.29115
7.85	6.32845
6.6	6.33991
8	7.47778
8.1	7.14334
7.82	7.49577
7.74	7.60158
6.36	7.21959
6.31	5.92001
6.52	5.77188
6.48	6.07147
5.7	6.87071
6.13	6.0628
8.05	6.04969
9.3	6.11207
8.7	6.18826
7.78	6.17391
8.17	6.06888
8.04	6.13385
9.7	8.25887
7.48	7.5137
3.77	5.61001
5.32	5.34952
6.4	5.33091
5.92	7.71938
6.96	7.20817
7.64	5.4411
5.72	6.51071
7.1	8.17303
8.1	8.13271
7.4	8.01204
9.22	7.61155
3.72	6.68881
5.1	6.70182
5.1	6.54428
3.72	6.51126
5.43	5.12909
4.69	6.69284
5.49	5.25567
4.2	7.35858
3.97	7.47297
5.59	5.07793
6.62	7.5241
7.7	5.72373
4.32	5.23783
8.1	6.09562
8	6.20709
5.72	5.2566
6.54	6.567
6.83	6.77868
7.89	6.27706
5.89	5.94538
5.89	5.90832
5.41	4.69504
4	4.57685
5.96	6.19203
5.42	5.25245
6.05	4.88781
4.99	6.72631
5.49	6.88072
5.26	6.82566
6.23	6.92188
6.54	7.15806
7.08	6.71462
7.4	6.33896
6.4	6.34174
6.1	6.53563
6.68	6.08634
7.82	7.18706
3.62	6.62814
6.78	7.20284
6	5.80518
6.44	6.06974
6.57	5.85957
1.89	4.48715
6.89	7.7531
7.82	6.48338
7.85	6.46248
6.85	6.47495
6.63	5.64431
7.07	5.51547
6.94	6.04281
7.27	6.34909
7.25	7.25344
7.36	7.17565
5.89	6.20465
7.96	6.80325
6.62	5.49495
8.15	6.7955
5.82	6.42544
8.02	7.28358
8.55	7.08964
4.57	3.48442
7.96	7.52555
8.77	7.62385
6.49	6.9639
5.04	6.74239
8.22	7.51192
6.47	6.49656
8	7.61424
8.43	7.4093
4.92	5.96205
7.51	4.0237
6.16	6.40922
8.1	7.72137
4.28	6.23247
3.84	4.53314
5.05	5.73288
5.59	5.02987
8.26	7.1264
8.48	7.51439
7.03	7.16869
6.46	7.6204
7.97	7.58141
7.88	7.52082
6.3	7.32759
6.49	6.76699
8.1	7.79955
5.17	6.02161
4.68	6.39841
4.51	6.31789
5.05	6.49019
5	6.38931
5.8	6.49783
4.01	6.29089
3.55	6.23686
5.95	6.64507
5.14	5.1209
10.8	7.16723
7.77	7.06049
8.7	5.27183
4.53	5.65961
4.83	6.69976
4.85	6.92376
5.4	5.98775
4.96	6.23676
6.37	6.74502
7.12	6.90963
6	4.82816
2.37	6.00921
6.32	6.83777
4.4	7.80998

## Sheet: SIGN
label	predicted
6.3	6.43315
8.46	5.14893
5.7	7.34505
6.66	5.97039
5.92	7.62506
10.15	7.23153
8.62	7.43244
4	7.00856
6.6	8.14612
6.21	5.21122
4.54	5.70709
4.96	5.36686
15	6.87931
6.01	6.85361
4.05	5.83831
7.77	6.3053
4.8	4.9359
3.73	5.33687
7.4	6.29831
8	7.18272
8	7.64858
9	7.25058
8.36	7.69362
8.57	6.10194
6.84	7.41271
9.3	7.57081
8.92	7.93977
7.1	7.56494
8.44	7.81765
7.06	6.27491
6.77	5.88634
4.66	5.85188
7.64	6.65247
7.92	7.9842
4.85	5.19389
5	5.51775
4.64	4.77008
4.7	5.27776
4.2	5.04232
5.29	5.23317
9.49	7.59798
7	6.16192
5.62	6.08344
9.09	7.69423
6.54	7.44855
6.3	7.02925
4.3	5.28654
8.07	6.35295
7.41	7.48606
8.18	7.51485
4.36	6.35452
10.43	5.75843
4.85	4.8911
2.92	5.99561
3.15	5.39879
1.92	5.376
7.3	6.22223
6.05	5.36629
8.1	7.26106
7.24	6.49192
3.9	5.49479
7.25	7.06992
9.05	7.63546
7.66	6.77218
7.74	7.15353
7.92	5.2265
7.39	7.07612
1.85	5.99751
5.24	5.16936
6.89	5.30349
6.43	5.3095
6.82	5.13687
9.96	7.403
6.8	6.06753
9	7.66497
7	7.55908
3.7	5.23052
3.72	5.30992
7.24	7.35378
7.4	7.3436
6.85	7.33526
6.11	7.39026
5.47	5.6715
6.6	6.16756
5.08	4.98098
4.07	7.47209
4.96	7.0315
5	6.00066
3.57	5.75045
8.05	7.76594
9.42	7.87886
3.31	3.40566
8.55	7.26362
8.7	8.31657
7.96	8.21156
8.46	7.67974
7.52	8.11455
6.47	5.39284
2.3	3.80185
6.73	8.10154
4.62	5.21577
4.92	6.26922
7.66	5.53076
6.6	6.82241
8.38	7.02862
8.4	7.56663
9	7.44878
3.11	3.61271
4.59	5.60743
5.82	6.46078
7	5.25339
7	5.15758
6.7	5.8077
5.28	6.08522
5.15	5.05047
5.6	4.88995
9.4	7.39918
5.82	7.202
3.8	6.98947
3.77	6.77899
3.91	6.96464
10.4	7.86209
9.62	7.85153
9.54	7.97082
8.09	7.96944
7.1	7.64093
8.3	6.54021
5.64	4.9531
2.7	3.72032
4.1	6.24264
6.52	6.78416
7	5.79257
3.4	6.1428
11.3	6.04995
1.1	5.49858
7.19	7.7129
6.84	7.77791
7.19	5.70724
3.77	6.39574
6.59	5.82448
9	7.68493
6.52	6.59929
7.63	6.65662
8.38	7.33226
9	7.49944
8.64	7.69011
6.7	5.47311
4	5.35835
3.81	5.59248
2.3	3.66913
5.71	6.81792
7.74	6.18031
8.96	7.24017
8.52	6.81673
8.89	6.30928
7.68	6.8751
7.3	4.93971
4.84	4.84423
5.96	6.76776
5.47	6.80934
4.96	5.65836
7.66	7.26658
7.62	3.20415
10.49	6.70885
5.82	5.9607
2.76	5.25619
7.12	7.16245
6.07	7.29651
5.1	5.04719
4.7	5.38288
5.1	5.48554
5.21	5.51446
10.57	6.27711
4.4	5.60983
9.05	6.29858
6.92	6.70845
4.23	4.88764
4.23	4.95242
3.1	4.27713
3.1	4.77918
9.82	5.69521
8.74	6.77456
5.49	5.94634
4.22	5.70848
3.49	5.80447
6.55	5.07389
7.64	7.78833
8.52	7.35664
7.92	7.87811
8.3	7.96755
5.39	6.976
7.38	7.69937
5.92	6.30989
6.18	6.72995
7.37	6.91579
9.48	6.55215
7.3	7.11132
5.92	5.21097
5.05	6.33527
6.52	4.90772
5.74	4.54789
6.42	6.78365
5	4.89545
6.72	7.33442
7.74	7.28206
4.31	5.03704
4.43	5.28949
3.15	4.01218
7.55	7.73755
5.1	5.2796
5.1	5.00241
8.7	8.56296
5.19	5.79146
5.59	7.00032
4.74	5.5324
6.49	5.69976
4	6.02963
6.89	8.01415
8.08	7.48939
7.95	7.49939
8.2	7.74401
7.82	6.82004
7.36	6.85466
4.96	5.5742
3.46	7.2193
4.66	7.36207
5.1	7.61441
7.68	6.8065
9.8	7.63735
6.02	7.04102
6.42	7.13821
5.38	5.63858
6.1	7.11808
8	6.914
4.85	7.01302
7.55	6.72145
6.74	7.29269
6.64	5.81392
7.3	7.46185
8.33	6.84375
5.22	5.63796
7.06	4.64965
2.25	5.12508
5.92	3.98035
6.55	5.29409
5.4	6.88636
3.7	7.23296
3.7	6.22903
4.82	6.68366
4.39	6.90994
3.7	7.61583
3.7	7.45222
4.52	7.63683
4.27	6.93106
4.84	7.19191
4.77	6.72089
6	7.28609
5.1	4.78898
7.55	5.08505
5.1	5.04665
7.55	5.01918
7.62	7.24248
3.85	5.76267
6.89	5.35505
7.44	7.30123
6.42	7.03968
6.46	7.09591
5.1	7.57833
4.07	4.31641
3.4	6.35921
4.36	4.41044
6.89	7.50384
7.77	7.907
7.03	7.51348
7.74	7.68197
7.26	7.49391
6.04	6.85603
6.7	6.73624
7.3	6.68981
4.68	4.28175
6.07	6.40304
7.16	7.3538
7.24	4.33196
4.82	6.78514
6.55	6.15868
5.92	6.28882
8.1	7.41229
8	7.39513
7.02	7.38214
4	5.26039
3.94	4.19877
4.11	4.32156
8.03	7.70116
5.74	5.24381
7.07	6.57185
5.42	5.72953
6.92	6.09746
7.18	6.24344
7.18	7.09568
7.82	6.49318
3.93	4.82346
4.62	5.21822
3.69	5.64946
7.07	7.55673
7.7	5.60381
4.15	7.61286
15.22	6.83624
3.64	4.59402
6.43	6.93306
8.7	7.38373
5	6.96977
2.8	6.35167
7.43	8.01107
7.64	8.07824
7.74	7.20019
2	3.17689
8.52	7.54081
6.55	6.85671
10.15	7.89935
7.05	6.33893
8.52	7.40061
5.05	6.60584
4	4.67584
3.67	5.2618
4.1	6.16561
8.7	7.47554
8.52	7.91776
6.59	7.09361
6.34	7.02482
6.15	6.03905
7.09	6.47129
7.7	7.82282
8.43	7.893
6.66	7.69038
4	6.1231
4.92	7.08325
8.01	5.91882
7.45	5.10191
7.76	6.13487
5.7	5.86454
5.02	7.20192
6.13	7.29262
6.03	6.0693
8.1	7.17838
7.82	7.31101
6.41	5.85663
8.22	7.48736
6.68	6.95373
5.87	5.81931
6.73	7.22563
7.19	7.57035
5.76	6.35744
7.66	7.5244
8.77	6.96249
6.62	7.57487
6.96	7.90888
7.23	7.18149
7.68	7.92745
9.35	5.81771
7.06	6.95929
5.89	4.95903
4.5	3.98125
7.39	7.09636
4.77	6.13622
3.48	6.65408
6.35	7.1173
5.57	5.07436
4.62	6.47309
4.43	6.75026
3.87	5.91052
5.32	6.82563
4.47	6.6814
5.6	6.36406
6.52	7.42613
7.39	6.46821
7.82	6.55358
8.86	7.24404
9.01	7.56748
6.85	7.33258
7.41	7.59481
5.74	7.26548
6.1	7.45043
8.15	6.78163
3.15	4.76966
4.54	6.03192
5.3	5.00515
4.6	5.96348
6.7	7.05136
7.3	7.18189
7.7	6.62993
6.52	6.35276
7.77	6.49955
10.52	7.80622
9.74	7.68677
7.7	7.23872
7.05	7.46095
5.4	6.86545
8.24	7.42116
6.64	5.85579
7.52	5.60145
7.6	6.9051
6.52	6.22449
5.52	5.84398
6.52	6.0825
5.49	5.54645
4.7	6.8818
6.38	5.81042
5.72	7.43834
5.14	5.97171
7.7	7.22828
5.45	6.83693
7.1	7.33312
7.1	7.8494
6.36	6.20688
5.92	5.68863
7.33	7.59404
7.82	7.52161
9	7.75345
4.85	6.33872
6.27	7.64328
8.4	7.65838
8.7	7.38301
6.44	6.851
6.82	4.88038
8.05	6.27255
6.11	5.44835
3.61	5.71123
2.92	5.67597
2.62	5.4118
4	5.74892
4.08	4.5289
5.19	4.72367
2.7	5.48052
4.24	5.43302
3.57	5.55529
5.82	6.43398
5.38	5.78892
4.8	5.53371
8.46	7.74793
6.27	5.91953
6.06	4.77104
6.52	8.08159
4.8	6.98224
7.82	6.26506
6.92	7.18308
6.92	6.89806
7.24	6.55914
7.82	6.70961
5.37	6.81457
5.85	6.40146
5.66	6.84604
7.15	5.75715
5.71	7.71904
10.1	7.42315
7.3	7.04674
8.82	6.60327
9.17	7.07429
9.49	7.62556
4.96	6.73878
5.92	5.83855
4.6	5.66517
9.1	7.91241
8.7	4.1647
6.68	6.78189
6.49	5.83534
4.7	3.36903
5.72	6.62631
5.4	6.80182
4.1	6.91863
6.11	4.55905
7.33	7.52873
7.8	8.01276
5.22	4.28863
3.22	3.8174
4.63	6.01937
5.89	4.45489
7.1	6.34421
8.35	6.67279
8.4	7.10939
8.7	7.32481
6.81	7.19984
9.22	7.87956
9.4	7.46725
8.52	7.29845
9.05	6.99373
7.59	6.72553
5.86	3.58011
4.47	6.09629
4.46	5.62211
4.46	5.50266
4.6	5.37423
4.09	5.24625
6.82	5.68055
8.44	5.79934
5.26	6.63979
7.68	7.48062
7.68	7.03793
7.7	7.36832
7	7.58256
6.52	7.7217
7.19	7.76724
6.74	7.95284
7.37	7.77321
8.51	7.59446
9.7	7.59848
5.3	3.25076
7.1	7.2201
4.94	3.25832
4.42	4.97993
8.1	7.35136
8.22	7.49956
6.62	6.84291
7.02	7.49469
7.03	7.69365
8	7.45642
7.51	7.5966
7.44	5.27192
3.42	5.39272
9.4	6.89983
10	7.86313
10.1	7.79559
5.04	5.80757
0.96	3.4667
5.9	7.04416
2.4	3.27284
3.46	3.12885
3.46	3.90216
5.81	6.29217
6.05	6.77935
7.24	7.28254
2.89	4.37247
8.7	7.08969
9	7.0378
6	6.93427
5.4	6.88966
7.1	5.94339
3.68	5.07902
4.59	5.82814
3.89	5.99426
6.74	8.24354
9.27	6.21556
8	7.879
7.82	7.77397
6.72	8.04972
8.05	7.7589
8.05	5.25566
6.92	6.95679
6.19	6.16472
3.6	3.84762
8.37	7.17027
6.46	4.55774
4.66	5.39096
5.96	4.86549
6.6	5.70429
7.82	5.94383
6.51	6.60422
9.15	6.43485
7.37	7.20452
3.79	5.6411
4.1	3.94249
3.95	4.73233
7.3	6.38147
7.1	6.75432
6.7	7.23894
5.64	5.01068
8.7	7.60238
6.84	7.17319
8.89	7.27146
8.7	7.17791
8.05	7.08493
8.7	7.37686
8.4	7.46204
8.7	8.25761
6.22	6.38587
4.61	6.43443
5.09	6.57904
8.12	5.79614
8.32	6.42141
6.89	7.53279
5.12	5.35044
8.13	5.38734
5.09	7.06419
5.96	7.54152
6.11	7.58382
6.21	7.60629
6.66	5.39524
4.31	6.971
5.85	3.18265
5.7	5.87991
3.46	5.65323
1.79	3.85282
6.74	6.7323
7.01	5.88328
7.6	6.96252
7.89	6.82631
10	7.57676
7.6	7.71297
6.1	6.36796
7	7.75273
7.41	7.81448
9.15	6.17048
2.52	3.53918
3.16	3.81193
3.6	4.64409
9.82	6.19282
6.49	6.83563
5.41	6.42084
7.7	7.48905
4.45	5.40776
7.01	6.98144
7.19	6.52558
5.24	6.51067
4.38	3.6652
6.07	5.22296
6.64	6.03888
8.47	6.43596
3.6	4.85515
5.4	5.57868
5.68	5.89027
5.57	4.45358
2.52	5.31578
6.49	6.38103
6.72	5.78577
7.52	6.57197
4.95	6.62694
8.6	7.57805
5.74	5.42398
6.7	5.6086
8.26	7.47946
3.15	6.27484
7.38	7.44012
4.28	4.87189
4.19	5.12343
10.68	7.40892
6.92	6.50902
6.54	7.28701
6.42	6.05802
5.68	5.51524
6.1	5.25799
9.15	8.32877
5.51	7.04202
7.4	6.58859
7	7.37148
6.33	6.17046
6	5.94049
7.22	6.5431
9.4	7.86497
5.62	5.23272
4.79	5.02574
4.82	6.50459
6.7	4.27853
7.52	5.32152
9.09	7.17329
9.06	7.30365
7.39	7.39466
6.96	7.02213
6.54	6.86009
4.88	6.84782
9.7	7.75902
7.03	6.26137
3.1	4.49796
6.78	7.94431
4.35	6.84121
9.08	8.1291
3.92	6.4428
4.71	6.043
4.82	3.32377
7.52	7.39088
5.33	6.11937
6.35	5.17454
7	7.28895
7.8	5.9661
7.46	5.8185
9.7	8.00486
9.4	8.36081
9.1	8.23559
7.57	7.73593
4.1	4.68569
2.7	3.87989
3.92	4.04196
8	5.89447
9.33	7.51664
8	8.1129
7.48	7.47028
7.92	8.17269
3.3	4.71852
7	7.55593
8.27	7.01098
7.39	7.42864
6.35	5.17172
7.52	7.43051
5.49	5.21666
9.7	6.74216
8.02	7.01612
6.92	5.62163
6.29	7.06437
5.54	5.89719
6.34	7.3323
5.07	4.47604
4.91	4.58638
8	5.58706
9	6.54885
7.22	5.41674
5.19	7.01082
5.88	7.2203
5.7	5.69689
8.46	7.28316
8.89	7.52136
9.3	8.14412
8.66	8.0631
9.4	8.16122
8.09	7.87799
4.43	4.57417
7.38	7.29608
7.38	7.21755
6.89	7.48389
5.4	4.32262
3.16	4.43434
4.26	3.27392
6.4	5.58019
4.97	6.33122
5.94	5.74583
8.1	7.10743
7	6.31076
9.82	7.77417
9.04	7.70391
4.06	5.02464
4.43	5.00564
3.6	4.87605
8.6	7.29972
8.35	7.53311
7.32	7.6463
7.49	7.80452
6.62	5.25074
5.24	5.62369
7.04	6.45801
6.74	6.09318
9.3	7.82409
1.54	3.50562
9.7	7.67335
8.1	7.40798
8.46	6.3633
8.22	8.59381
5.1	6.23087
4.89	6.77438
9.7	7.61347
5.21	4.48578
3.48	4.59955
5.59	6.67051
9.27	7.55366
5.82	6.72957
5.17	6.60946
6.4	6.21065
6.26	5.87805
8.3	7.74652
4.72	5.7675
4.44	5.56812
4.72	5.50978
8.7	7.58266
6.38	6.98591
4.53	6.13924
7.66	7.38844
6.66	5.03349
7.72	6.85783
7.47	8.02113
5.11	5.70855
4.48	7.13588
6.22	5.50381
4.7	5.62004
9.74	7.10928
6.52	3.47973
6.2	6.299
5.29	7.11075
6.22	6.36236
6.4	5.14008
6.85	7.62903
4.02	5.5153
10.17	6.89585
6.54	7.06943
7.27	7.59671
8.13	7.56936
7.43	7.25661
9.33	7.34719
6.25	7.30273
8.77	7.20414
6.52	7.89246
8.05	8.06238
7.42	8.19259
6.96	7.52552
4.13	7.27638
4.65	7.26054
4.26	7.12303
5.77	5.76647
5.24	5.61486
5.64	7.14194
4.16	4.83197
6.12	4.49851
6.89	6.23378
8.15	8.03317
6.96	6.27986
4.34	6.22536
7.6	6.9256
6.15	6.72309
6.15	6.77305
7.04	7.60375
7.02	7.58718
7.4	6.34132
6.61	7.4975
7.08	7.51326
7.08	5.89929
7.4	6.73445
7.77	6.47438
7	4.4438
6.22	7.23558
5.46	6.22373
8.49	9.07497
6.3	7.03042
5.43	5.57924
8.52	7.5727
5.59	7.28971
7.47	7.09135
4.16	7.11484
3.88	7.32257
5.69	7.13576
5.78	7.3192
5.65	7.31478
4.14	6.18587
4.38	6.61657
4.39	5.813
5.08	6.66447
5.39	6.39229
6.02	8.01252
7.56	7.94262
6.21	7.87665
4.19	7.2231
8.33	7.74695
5.05	4.71113
5.27	5.17456
5.2	5.24946
8.37	7.74044
4.62	4.88128
5.25	5.11293
5.67	6.42449
6.82	6.55579
4.7	6.4732
4.62	4.78703
8.09	7.78408
5.19	5.91495
5.52	6.00033
5.62	5.45256
5.04	4.05458
5.24	4.67391
5.49	4.0148
5.25	5.98308
8.67	7.87323
3.82	6.05341
5.59	7.35259
4.21	5.01647
4.53	4.91224
4.68	4.7433
8.44	7.59762
5.32	5.06058
3.92	4.9833
5	4.82915
4.7	5.34405
4.97	4.60295
6.9	5.8631
5.32	6.50463
8.89	7.59026
4.31	6.85468
5.34	7.33727
4.41	6.57798
4.31	6.94304
7.4	6.23742
8.89	6.5905
9.28	6.86931
7.72	7.40044
7.43	6.64928
6.89	7.65395
8.85	7.66654
9.05	7.80689
3.65	5.26778
6.39	7.50586
8.11	7.53894
8.8	7.7471
8.44	8.12314
7.28	6.73999
7.05	6.91255
6.57	6.96266
6.59	6.85066
9.32	6.7625
8.37	7.81873
8.49	7.52094
8.18	8.1077
7.24	7.537
5.05	6.20621
6.04	7.35308
7.42	7.42269
5.67	5.77176
5.27	6.92105
4.56	6.91092
4.02	6.25155
0.4	4.00792
3.36	5.28864
6	4.91905
8.7	6.90743
2.22	4.09613
10.82	7.1505
9.82	6.65194
10.7	6.81917
10.26	6.98897
4.79	6.6011
3.49	3.95858
8.06	4.47926
2	4.12012
7.62	7.89047
6.32	7.51766
9.57	7.63674
4.73	3.7415
9.17	7.59975
8.17	7.65313
7.33	7.43067
8.3	7.95125
6.99	6.09333
6.35	6.48177
9.46	7.25007
4.28	7.27231
6.17	7.27159
8.7	7.61116
8.91	7.80137
8.94	7.7561
8.61	7.74023
8.37	7.61093
9.01	7.78188
8.52	7.02165
8.05	7.07592
7.48	7.10366
6.99	6.787
8.3	5.93403
4.27	4.29819
4.23	4.12077
4.16	4.11491
4.03	4.4746
3.82	6.4006
6.22	5.28226
4.21	3.65048
5.72	6.81683
5.7	4.36583
9.7	8.14102
6.62	6.52622
5.39	6.1626
9.3	8.006
4.95	7.0494
4.48	6.57944
7	5.52522
4.97	3.94528
5.36	4.62393
7.14	5.69245
4.09	3.78076
7.6	7.36171
7.59	7.48211
8.22	8.04127
7.66	7.7993
8.52	8.28836
6.11	7.4255
7.32	7.93201
4.38	6.09199
3.84	5.81663
3.96	6.11013
6.96	7.6523
6.21	6.37434
6.4	6.52019
5.99	5.90768
5.99	5.34233
7.59	5.80814
4.47	5.70796
4.49	5.7304
5.59	6.79552
5.21	6.9977
6.77	6.61752
7.06	7.16754
8.3	7.03687
7.92	7.17205
6.75	7.66934
4.44	5.23477
5.7	5.56407
5.74	6.37236
6.31	4.81684
7.7	7.5009
5.96	6.25714
2.44	3.54226
1.64	3.69585
6.44	6.07661
5.75	7.22499
4.8	3.50877
7.85	6.27738
8	7.5831
7.23	5.84578
5.62	4.59643
6.48	6.0571
5.28	5.25389
7.7	7.77244
6.93	8.13017
5.96	5.4293
7.7	5.92938
4.35	5.10361
4.07	6.73834
6.6	6.84451
7.34	5.11161
3.82	3.13136
7.72	6.15851
6.35	7.36517
8.1	8.08863
6.09	7.24827
5.38	7.34683
7	6.73132
9.4	7.49829
5.16	5.18658
3.73	5.27309
7.66	6.1744
7.66	4.98055
5.78	7.19478
5.12	6.51833
6.77	7.39187
3.3	6.4465
5.92	7.50427
7.05	7.63935
8.8	7.83754
8.52	7.80525
6.37	6.38792
5.46	6.05827
4.45	3.09182
5.06	3.87433
5.12	4.55302
5.15	3.96607
4.32	3.03337
7.38	7.71638
2.53	6.9131
5.7	4.95539
4.66	4.81967
9.24	4.40982
4.13	3.35153
4.46	6.56459
8.72	7.24975
8.14	7.70737
3.85	6.1348
7.96	7.42907
8.28	7.52365
6.77	7.09101
8.22	6.89173
5.64	5.34359
6.13	6.54974
7.64	7.22768
7.78	7.4276
5.15	4.91216
4.43	4.9974
6	7.03014
8.4	7.54751
7.48	7.42626
8.14	7.33463
8.32	3.88819
8.62	3.44845
7.77	7.48298
8.3	7.50432
8.15	7.39298
6.76	7.12184
6.12	6.45649
6.2	6.96398
4.16	4.48667
5.84	6.8462
7.92	6.78876
7.24	6.87251
7.62	7.20412
5.9	5.73792
4.82	5.77658
6	5.5644
7.13	7.03772
4.12	6.59342
6	6.98809
7.49	4.92912
10.62	7.18735
6.34	6.24761
8.15	7.52863
8.15	7.51196
8.15	7.53779
8.09	8.1292
8.15	8.14469
5.4	3.29717
7.77	7.3607
6.81	6.50698
5.01	6.78246
4.54	6.69266
5.17	6.60901
4.84	7.04568
5.23	6.99931
4.72	6.71987
4.74	5.07995
5.12	5.27385
7.89	6.83002
7.6	6.6812
5.21	7.12118
5	6.16326
6.7	6.4793
5.23	7.29463
8.28	7.41712
5.2	6.8987
4.22	4.87936
7.24	5.98999
5.78	7.17625
7.02	5.98773
6.49	6.01166
9.1	6.53656
7	7.1753
5	7.00239
6.29	5.28311
5	6.75575
7.39	7.57778
7.22	6.9562
7.77	7.67788
7.52	6.44034
8.4	7.85317
8.52	7.71778
7.34	6.41003
6.97	5.52379
6.22	5.52002
5.03	5.51258
8.7	7.53535
6.8	6.41504
6.16	7.25798
7.43	7.74499
7.38	7.78103
7.7	7.6448
8.3	7.69947
4.37	6.5617
6.4	6.6093
6.55	7.68567
7.16	5.18109
7.11	6.50372
7.77	6.62113
7.19	7.24563
6.1	5.76431
4.61	4.67967
5.08	5.90466
11.44	6.7075
7.66	5.10173
3.3	3.49081
4.15	4.92216
4.51	5.14593
9.32	7.75783
4.48	6.4957
4.57	5.23431
5.31	5.09621
5.43	6.1194
6	6.00337
4.94	6.6517
4.39	5.90266
7.85	6.07653
6.6	6.78949
8	6.62563
8.1	6.68235
7.82	6.64897
7.74	6.5594
6.36	7.11077
6.31	5.167
6.52	4.93788
6.48	6.00792
5.7	6.71635
6.13	7.2538
8.05	6.95578
9.3	7.15721
8.7	7.22383
7.78	7.45888
8.17	7.23345
8.04	7.39883
9.7	7.49218
7.48	7.29178
3.77	5.04943
5.32	4.73232
6.4	5.64826
5.92	5.89883
6.96	5.48274
7.64	4.50505
5.72	7.01815
7.1	7.78687
8.1	7.566
7.4	7.51693
9.22	7.40704
3.72	5.38268
5.1	6.03512
5.1	5.87194
3.72	3.52655
5.43	5.3573
4.69	5.90171
5.49	6.26854
4.2	6.99372
3.97	7.45395
5.59	5.47962
6.62	7.50531
7.7	5.0038
4.32	5.55611
8.1	7.18131
8	7.56286
5.72	6.94044
6.54	5.7072
6.83	5.70511
7.89	7.36314
5.89	6.24137
5.89	6.2065
5.41	4.76334
4	5.48903
5.96	6.31513
5.42	6.17795
6.05	5.49792
4.99	7.0787
5.49	7.21967
5.26	7.23297
6.23	6.80174
6.54	7.02305
7.08	7.0733
7.4	6.49144
6.4	6.43841
6.1	7.74104
6.68	7.53065
7.82	7.12971
3.62	7.16758
6.78	6.70206
6	7.27868
6.44	7.28985
6.57	6.02241
1.89	3.44961
6.89	7.44793
7.82	6.46327
7.85	6.44957
6.85	6.56806
6.63	7.00067
7.07	7.08596
6.94	7.54413
7.27	7.60924
7.25	7.07771
7.36	6.97791
5.89	5.50297
7.96	7.37407
6.62	6.00606
8.15	7.30838
5.82	5.75543
8.02	7.33491
8.55	7.08247
4.57	4.32501
7.96	7.39225
8.77	7.74312
6.49	5.43861
5.04	4.42258
8.22	6.32226
6.47	7.84194
8	8.22345
8.43	7.51821
4.92	7.43906
7.51	4.95655
6.16	7.19135
8.1	7.53873
4.28	5.09534
3.84	5.53661
5.05	5.23065
5.59	5.44956
8.26	7.54348
8.48	8.13767
7.03	7.53463
6.46	7.91361
7.97	7.97711
7.88	8.23196
6.3	7.4737
6.49	7.21807
8.1	8.51268
5.17	5.67924
4.68	6.43311
4.51	5.97128
5.05	6.38275
5	5.95436
5.8	6.07037
4.01	6.22326
3.55	6.26052
5.95	7.09847
5.14	6.17586
10.8	6.74271
7.77	6.41241
8.7	6.18062
4.53	5.1062
4.83	5.7278
4.85	5.41921
5.4	5.87559
4.96	5.37124
6.37	6.07248
7.12	6.20788
6	5.63372
2.37	5.10681
6.32	5.92447
4.4	7.11088
