# Supplementary material for: An electron-density point-cloud framework for robust protein-ligand interaction prediction
Source: Nat Commun. 2026 Jun 11;17:7424. doi: 10.1038/s41467-026-74196-5 (PMC13408660; doi:10.1038/s41467-026-74196-5)
Supplement: Supplementary file 5 — Source Data [file 41467_2026_74196_MOESM5_ESM.zip › Source Data_rev/figure4/j/Confidence_interval_complex_based.xlsx]

## Sheet: Sheet1
complex_based
model	source_row	resolution	value
DMFF	1	1.36	1.05127
DMFF	2	1.27	0.30069
DMFF	3	1.45	1.68672
DMFF	4	1.36	1.46334
DMFF	5	1.35	1.636
DMFF	6	1.4	2.65832
DMFF	7	1.25	1.33203
DMFF	8	1.39	0.753424
DMFF	9	1.39	0.104278
DMFF	10	1.49	1.58846
DMFF	11	1.37	1.5999
DMFF	12	1.15	2.37298
DMFF	13	1.2	1.05509
DMFF	14	1.28	0.998582
DMFF	15	1.29	0.272031
DMFF	16	1.46	0.277683
DMFF	17	1.29	2.81171
DMFF	18	1.4	4.19553
DMFF	19	1.07	1.84529
DMFF	20	1.45	1.05609
DMFF	21	0.93	0.210871
DMFF	22	1.32	0.551445
DMFF	23	1.34	0.65732
DMFF	24	1.42	0.658549
DMFF	25	1.49	1.17805
DMFF	26	1.4	1.05347
DMFF	27	1.3	1.83319
DMFF	28	1.4	0.733225
DMFF	29	1.38	0.973528
DMFF	30	1.22	0.980844
DMFF	31	1.41	1.26577
DMFF	32	1.38	0.007737
DMFF	33	1.23	2.31041
DMFF	34	1.25	0.690969
DMFF	35	1.45	0.688114
DMFF	36	1.2	1.01232
DMFF	37	1.25	0.171248
DMFF	38	1.41	1.86972
DMFF	39	1.43	1.20969
DMFF	40	1.16	0.276562
DMFF	41	1.36	0.012963
DMFF	42	1.26	0.333541
DMFF	43	1.49	1.78642
DMFF	44	1.1	0.382383
DMFF	45	1.3	0.73158
DMFF	46	1.16	1.74393
DMFF	47	1.32	1.38107
DMFF	48	1.11	1.37619
DMFF	49	1.2	0.637861
DMFF	50	1.46	2.00717
DMFF	51	1.35	0.290989
DMFF	52	1.4	1.31652
DMFF	53	1.4	0.607304
DMFF	54	1.4	1.80159
DMFF	55	1.4	1.35075
DMFF	56	1.17	0.676179
DMFF	57	1.4	1.5706
DMFF	58	1.43	0.462983
DMFF	59	1.48	1.83733
DMFF	60	1.47	1.56753
DMFF	61	1.33	1.58042
DMFF	62	0.93	0.684392
DMFF	63	1.43	0.749092
DMFF	64	1.15	0.40762
DMFF	65	1.45	1.12138
DMFF	66	1.49	0.016885
DMFF	67	1.2	0.565592
DMFF	68	1.3	0.084252
DMFF	69	1.32	2.49089
DMFF	70	1.45	0.919808
DMFF	71	1.43	0.188709
DMFF	72	1	0.254944
DMFF	73	1.4	2.6596
DMFF	74	1.41	1.57459
DMFF	75	1.12	0.863167
DMFF	76	1.05	0.738203
DMFF	77	1.4	2.62954
DMFF	78	1.07	0.80133
DMFF	79	1.45	1.64896
DMFF	80	1.45	0.057556
DMFF	81	1.36	1.05775
DMFF	82	1.2	0.326004
DMFF	83	1.31	0.288619
DMFF	84	1.43	0.193564
DMFF	85	1.22	1.46945
DMFF	86	1.15	0.809596
DMFF	87	1.46	0.479927
DMFF	88	1.35	1.80464
DMFF	89	1.2	1.36419
DMFF	90	1.1	0.521533
DMFF	91	1.35	1.36555
DMFF	92	1.36	1.23391
DMFF	93	1.4	0.965442
DMFF	94	1.41	0.889843
DMFF	95	1.2	0.340308
DMFF	96	1.4	1.47963
DMFF	97	1.32	1.08761
DMFF	98	1.43	0.326553
DMFF	99	1.43	1.12402
DMFF	100	0.93	0.332131
DMFF	101	1.42	0.090622
DMFF	102	1.49	0.98121
DMFF	103	1.48	1.60568
DMFF	104	1.44	2.11502
DMFF	105	1.35	2.33582
DMFF	106	1.35	0.828279
DMFF	107	1.48	1.72906
DMFF	108	1.38	1.26199
DMFF	109	1.37	0.749552
DMFF	110	1.12	0.2939
DMFF	111	1.25	0.276555
DMFF	112	1.4	0.094029
DMFF	113	1.4	1.1568
DMFF	114	1.17	1.4046
DMFF	115	1.42	0.039055
DMFF	116	1.05	1.00783
DMFF	117	1.49	1.06889
DMFF	118	0.86	0.340594
DMFF	119	1.29	0.731651
DMFF	120	1.25	1.26755
DMFF	121	1.46	0.116867
DMFF	122	1.48	1.69823
DMFF	123	1.02	0.265402
DMFF	124	1.42	1.04697
DMFF	125	1.41	0.80889
DMFF	126	1.45	0.467625
DMFF	127	1.16	0.387347
DMFF	128	1.25	0.941839
DMFF	129	1.42	0.478074
DMFF	130	1.2	0.524342
DMFF	131	1.45	0.542336
DMFF	132	1.38	0.37831
DMFF	133	1.45	0.196355
DMFF	134	1.35	1.11723
DMFF	135	1.25	0.316719
DMFF	136	1.33	0.403393
DMFF	137	1.3	0.099237
DMFF	138	1.23	0.242151
DMFF	139	1.37	1.89295
DMFF	140	1.1	0.287963
DMFF	141	1.27	0.474732
DMFF	142	1.41	1.35298
DMFF	143	1.4	0.510763
DMFF	144	1.38	2.18209
DMFF	145	1.3	1.21853
DMFF	146	1.3	2.50796
DMFF	147	1.26	0.901952
DMFF	148	1.23	1.20887
DMFF	149	1.27	1.49625
DMFF	150	1.46	2.06064
DMFF	151	1.25	0.808063
DMFF	152	1.29	0.627803
DMFF	153	1.05	0.027879
DMFF	154	1	0.099096
DMFF	155	1.25	5.30136
DMFF	156	1.35	1.14447
DMFF	157	1.37	0.607521
DMFF	158	1.46	1.17884
DMFF	159	1.4	0.401317
DMFF	160	1.7	1.57664
DMFF	161	2.18	0.131723
DMFF	162	2.4	0.636678
DMFF	163	1.9	1.30194
DMFF	164	2.15	0.896878
DMFF	165	2.31	1.08973
DMFF	166	2	0.290553
DMFF	167	2.49	0.890347
DMFF	168	1.75	0.702222
DMFF	169	1.7	0.22809
DMFF	170	2.06	1.14996
DMFF	171	1.62	1.74852
DMFF	172	2.01	1.13409
DMFF	173	2.3	0.345126
DMFF	174	1.7	1.59245
DMFF	175	1.55	0.68016
DMFF	176	1.8	1.40775
DMFF	177	1.5	1.1486
DMFF	178	1.8	1.21043
DMFF	179	2.03	0.034635
DMFF	180	2.31	0.043703
DMFF	181	1.8	0.92759
DMFF	182	2.15	0.035995
DMFF	183	1.85	0.30775
DMFF	184	1.72	0.14589
DMFF	185	1.8	1.16879
DMFF	186	2.2	1.41411
DMFF	187	2.1	0.223769
DMFF	188	2.1	1.88599
DMFF	189	2.2	0.772171
DMFF	190	1.97	0.546667
DMFF	191	1.6	0.007995
DMFF	192	1.9	0.180385
DMFF	193	1.65	1.53828
DMFF	194	1.64	1.32236
DMFF	195	1.65	0.661093
DMFF	196	1.5	1.88942
DMFF	197	1.7	0.183882
DMFF	198	1.5	1.30971
DMFF	199	1.83	0.871155
DMFF	200	1.69	0.721283
DMFF	201	1.9	0.737586
DMFF	202	2.15	2.43307
DMFF	203	2.3	0.703405
DMFF	204	2	0.326145
DMFF	205	2.12	0.161938
DMFF	206	1.93	2.92238
DMFF	207	1.8	0.545778
DMFF	208	2.06	1.36739
DMFF	209	2.04	1.76975
DMFF	210	2	0.100305
DMFF	211	1.55	1.38327
DMFF	212	1.99	1.83309
DMFF	213	1.8	1.74385
DMFF	214	1.87	1.08916
DMFF	215	1.95	0.361846
DMFF	216	1.95	1.03148
DMFF	217	2	0.362767
DMFF	218	1.98	2.23066
DMFF	219	1.99	2.50243
DMFF	220	2.4	0.446813
DMFF	221	1.8	0.375939
DMFF	222	1.7	1.37701
DMFF	223	2.36	0.797168
DMFF	224	2.41	1.83795
DMFF	225	1.55	0.020238
DMFF	226	2.39	2.55225
DMFF	227	1.89	1.48
DMFF	228	1.8	2.28005
DMFF	229	2.43	1.26418
DMFF	230	2.1	2.80304
DMFF	231	2.19	0.850919
DMFF	232	2.04	1.16008
DMFF	233	2.36	0.913568
DMFF	234	1.9	0.334411
DMFF	235	2.4	1.02676
DMFF	236	2.47	1.00943
DMFF	237	1.85	1.09257
DMFF	238	1.5	0.30508
DMFF	239	2.05	0.044879
DMFF	240	1.73	0.209904
DMFF	241	2.15	2.58114
DMFF	242	1.9	0.488758
DMFF	243	1.69	0.944565
DMFF	244	1.9	0.29268
DMFF	245	1.8	0.776189
DMFF	246	2	0.030693
DMFF	247	1.95	1.01779
DMFF	248	2.45	0.263481
DMFF	249	1.98	0.771062
DMFF	250	1.8	1.24607
DMFF	251	1.92	0.438716
DMFF	252	1.8	0.006472
DMFF	253	2	1.25402
DMFF	254	2.15	2.85822
DMFF	255	1.9	1.22699
DMFF	256	1.56	0.112568
DMFF	257	1.8	0.900138
DMFF	258	2.2	1.43654
DMFF	259	1.86	1.24432
DMFF	260	1.9	0.20381
DMFF	261	1.81	1.69272
DMFF	262	2.38	2.44679
DMFF	263	1.76	2.81792
DMFF	264	1.83	1.94331
DMFF	265	1.8	0.491327
DMFF	266	1.7	0.17061
DMFF	267	1.7	1.08909
DMFF	268	2.1	0.142447
DMFF	269	2	0.533948
DMFF	270	1.96	1.75902
DMFF	271	1.75	2.30056
DMFF	272	1.56	1.8488
DMFF	273	1.9	2.00211
DMFF	274	1.6	0.559012
DMFF	275	2	0.061294
DMFF	276	2.4	0.723084
DMFF	277	1.95	0.314863
DMFF	278	2.28	0.036251
DMFF	279	1.7	0.55451
DMFF	280	1.8	1.74346
DMFF	281	2.18	0.322359
DMFF	282	1.8	2.04156
DMFF	283	1.8	1.20731
DMFF	284	2.4	1.06123
DMFF	285	2.25	1.20761
DMFF	286	1.75	1.02474
DMFF	287	1.55	1.01796
DMFF	288	1.95	0.788395
DMFF	289	1.51	0.434622
DMFF	290	1.75	1.18461
DMFF	291	2	0.258974
DMFF	292	1.9	0.705531
DMFF	293	2.2	0.75881
DMFF	294	1.93	0.349532
DMFF	295	2.05	0.644343
DMFF	296	2.12	0.871626
DMFF	297	2.1	2.43338
DMFF	298	1.9	0.103698
DMFF	299	1.7	0.423303
DMFF	300	1.5	0.389812
DMFF	301	2.1	0.325093
DMFF	302	1.9	0.35627
DMFF	303	1.7	1.59917
DMFF	304	2.45	0.314894
DMFF	305	1.99	0.071856
DMFF	306	1.9	0.330428
DMFF	307	2.2	0.325154
DMFF	308	2.35	2.05706
DMFF	309	1.9	2.89541
DMFF	310	1.7	2.30395
DMFF	311	1.9	1.63207
DMFF	312	2.31	0.212735
DMFF	313	1.55	1.33307
DMFF	314	1.7	1.11354
DMFF	315	3	2.80246
DMFF	316	2.81	0.204023
DMFF	317	2.6	1.0282
DMFF	318	2.63	1.73701
DMFF	319	3.2	0.378938
DMFF	320	2.68	0.384535
DMFF	321	2.9	0.576339
DMFF	322	2.9	1.20113
DMFF	323	3.02	0.583874
DMFF	324	3.04	0.742675
DMFF	325	2.95	0.479757
DMFF	326	2.99	0.888767
DMFF	327	3.13	0.217858
DMFF	328	3.2	0.904799
DMFF	329	2.6	2.25126
DMFF	330	2.6	2.06392
DMFF	331	2.5	0.754764
DMFF	332	3.2	3.13407
DMFF	333	3.29	2.92819
DMFF	334	2.96	0.980826
DMFF	335	3.1	2.90124
DMFF	336	2.5	0.786802
DMFF	337	2.58	1.21856
DMFF	338	2.64	0.386232
DMFF	339	2.6	1.88744
DMFF	340	2.65	0.687214
DMFF	341	2.71	1.4212
DMFF	342	2.75	1.61027
DMFF	343	2.9	1.31915
DMFF	344	2.99	0.347067
DMFF	345	2.9	0.548503
DMFF	346	2.95	1.12481
DMFF	347	2.5	3.44238
DMFF	348	2.6	2.22034
DMFF	349	2.6	0.688791
DMFF	350	2.7	1.15538
DMFF	351	2.7	0.097418
DMFF	352	2.7	1.01789
DMFF	353	2.6	0.155942
DMFF	354	3	0.258255
DMFF	355	2.6	1.20494
DMFF	356	2.9	0.606284
DMFF	357	2.59	0.184154
DMFF	358	2.55	0.077695
DMFF	359	2.7	0.636903
DMFF	360	2.7	0.44087
DMFF	361	3	1.61079
DMFF	362	2.9	0.755931
DMFF	363	2.7	0.844832
DMFF	364	2.5	0.537377
DMFF	365	2.5	1.67156
DMFF	366	3.4	0.49192
DMFF	367	2.84	1.04401
DMFF	368	2.5	0.869947
DMFF	369	2.7	0.618572
DMFF	370	3	2.29382
DMFF	371	2.8	2.46826
DMFF	372	3	0.193645
DMFF	373	2.65	0.296915
DMFF	374	3	1.02439
DMFF	375	2.6	0.051114
DMFF	376	2.68	4.78027
DMFF	377	2.77	0.389342
DMFF	378	3.2	0.450006
DMFF	379	2.7	1.79228
DMFF	380	2.8	0.917943
DMFF	381	2.5	0.923862
DMFF	382	2.7	2.43014
DMFF	383	2.52	1.77861
DMFF	384	2.5	0.682591
DMFF	385	2.67	0.00332
DMFF	386	2.74	0.873952
DMFF	387	2.52	1.65437
DMFF	388	2.98	0.382891
DMFF	389	2.6	0.163913
DMFF	390	2.69	0.625327
DMFF	391	2.62	0.819552
DMFF	392	2.5	0.884457
DMFF	393	2.8	0.850286
DMFF	394	2.8	1.69448
DMFF	395	2.61	2.14049
DMFF	396	2.63	0.636904
DMFF	397	3	1.48124
DMFF	398	2.6	0.144421
DMFF	399	2.7	0.170643
DMFF	400	2.5	0.169302
DMFF	401	2.53	2.64953
DMFF	402	2.6	0.857368
DMFF	403	2.75	1.04469
DMFF	404	2.95	0.250735
DMFF	405	2.5	0.587274
DMFF	406	2.5	1.96293
DMFF	407	2.7	1.41891
DMFF	408	2.9	0.706774
DMFF	409	2.5	1.79444
DMFF	410	3.2	0.22717
DMFF	411	2.95	1.25969
DMFF	412	2.9	1.45675
DMFF	413	2.9	1.87348
DMFF	414	2.8	0.894896
DMFF	415	3	1.93347
DMFF	416	2.7	2.63805
DMFF	417	2.5	0.87353
DMFF	418	2.66	0.930918
DMFF	419	3	0.135413
DMFF	420	2.79	1.67804
DMFF	421	3	0.683394
DMFF	422	2.7	0.265841
DMFF	423	2.5	0.278305
DMFF	424	2.6	3.348
DMFF	425	3.2	1.41303
DMFF	426	3	0.506835
DMFF	427	2.9	1.43289
DMFF	428	2.65	1.58394
DMFF	429	2.96	0.570359
DMFF	430	2.9	2.66504
DMFF	431	2.6	0.109418
DMFF	432	2.9	2.14611
DMFF	433	2.65	1.9934
DMFF	434	2.6	1.43706
DMFF	435	2.7	0.505626
DMFF	436	3.38	0.140612
DMFF	437	2.55	1.41464
DMFF	438	2.58	0.504655
DMFF	439	2.5	0.299448
DMFF	440	2.64	1.3242
DMFF	441	2.9	1.01322
DMFF	442	2.5	0.35605
DMFF	443	2.5	0.611214
DMFF	444	2.7	1.01896
DMFF	445	3	3.51274
DMFF	446	2.5	1.6264
DMFF	447	3	1.54941
DMFF	448	2.5	0.987996
DMFF	449	3	0.937872
DMFF	450	2.75	1.47185
DMFF	451	2.9	0.245786
DMFF	452	3.1	1.14189
DMFF	453	2.8	0.726729
DMFF	454	2.5	1.63052
DMFF	455	2.95	1.48365
DMFF	456	2.75	0.217985
DMFF	457	2.7	0.549777
DMFF	458	3.2	1.67612
DMFF	459	2.75	2.67327
DMFF	460	3.28	1.66008
DMFF	461	2.81	2.80441
DMFF	462	3.32	2.9789
PSICHIC	463	1.36	0.184082
PSICHIC	464	1.27	2.63077
PSICHIC	465	1.45	0.0923
PSICHIC	466	1.36	0.32035
PSICHIC	467	1.4	0.564888
PSICHIC	468	1.35	0.80004
PSICHIC	469	1.4	0.208331
PSICHIC	470	1.25	1.88781
PSICHIC	471	1.39	0.462915
PSICHIC	472	1.39	2.23044
PSICHIC	473	1.49	1.84929
PSICHIC	474	1.37	4.83014
PSICHIC	475	1.15	2.32846
PSICHIC	476	1.2	0.682347
PSICHIC	477	1.28	0.162932
PSICHIC	478	1.29	1.63009
PSICHIC	479	1.46	1.38047
PSICHIC	480	1.29	3.2912
PSICHIC	481	1.4	3.20459
PSICHIC	482	1.07	1.19642
PSICHIC	483	1.45	0.577458
PSICHIC	484	0.93	1.0207
PSICHIC	485	1.32	0.480205
PSICHIC	486	1.34	3.29798
PSICHIC	487	1.42	0.310941
PSICHIC	488	1.49	2.32935
PSICHIC	489	1.4	0.385065
PSICHIC	490	1.3	0.419622
PSICHIC	491	1.4	0.130976
PSICHIC	492	1.38	0.663835
PSICHIC	493	1.22	0.121416
PSICHIC	494	1.41	1.12963
PSICHIC	495	1.38	0.969843
PSICHIC	496	1.23	1.11614
PSICHIC	497	1.25	0.99319
PSICHIC	498	1.45	1.82639
PSICHIC	499	1.2	0.009211
PSICHIC	500	1.25	0.654195
PSICHIC	501	1.41	1.54463
PSICHIC	502	1.43	0.386664
PSICHIC	503	1.16	0.43035
PSICHIC	504	1.36	1.30911
PSICHIC	505	1.26	2.20718
PSICHIC	506	1.49	2.08895
PSICHIC	507	1.1	0.365579
PSICHIC	508	1.3	0.729321
PSICHIC	509	1.16	0.24499
PSICHIC	510	1.32	0.140819
PSICHIC	511	1.11	1.28512
PSICHIC	512	1.2	0.185071
PSICHIC	513	1.46	2.60984
PSICHIC	514	1.35	2.04516
PSICHIC	515	1.4	0.333866
PSICHIC	516	1.4	0.801249
PSICHIC	517	1.4	2.37681
PSICHIC	518	1.4	2.87903
PSICHIC	519	1.17	2.14696
PSICHIC	520	1.4	0.221228
PSICHIC	521	1.4	1.213
PSICHIC	522	1.43	1.65842
PSICHIC	523	1.48	0.604308
PSICHIC	524	1.47	1.74147
PSICHIC	525	1.33	2.79285
PSICHIC	526	0.93	1.32856
PSICHIC	527	1.43	0.801249
PSICHIC	528	1.15	0.279523
PSICHIC	529	1.45	0.663835
PSICHIC	530	1.49	1.01909
PSICHIC	531	1.2	3.07866
PSICHIC	532	1.3	0.711372
PSICHIC	533	1.32	1.24942
PSICHIC	534	1.45	1.34881
PSICHIC	535	1.43	1.67762
PSICHIC	536	1	2.2295
PSICHIC	537	1.4	2.07536
PSICHIC	538	1.41	0.784931
PSICHIC	539	1.12	1.30087
PSICHIC	540	1.3	0.345772
PSICHIC	541	1.05	1.42114
PSICHIC	542	1.4	3.11439
PSICHIC	543	1.07	0.562004
PSICHIC	544	1.45	2.85722
PSICHIC	545	1.45	1.78586
PSICHIC	546	1.36	0.044879
PSICHIC	547	1.2	0.403136
PSICHIC	548	1.31	0.150974
PSICHIC	549	1.43	1.70189
PSICHIC	550	1.22	3.45928
PSICHIC	551	1.15	0.05569
PSICHIC	552	1.46	0.494607
PSICHIC	553	1.35	2.57534
PSICHIC	554	1.2	2.15107
PSICHIC	555	1.1	0.012187
PSICHIC	556	1.35	0.968135
PSICHIC	557	1.36	1.89586
PSICHIC	558	1.4	1.61654
PSICHIC	559	1.41	0.663835
PSICHIC	560	1.2	0.187082
PSICHIC	561	1.4	1.47854
PSICHIC	562	1.32	0.773979
PSICHIC	563	1.43	1.01207
PSICHIC	564	1.43	0.087357
PSICHIC	565	0.93	1.0207
PSICHIC	566	1.42	0.326399
PSICHIC	567	1.49	0.818233
PSICHIC	568	1.48	2.11594
PSICHIC	569	1.44	0.567182
PSICHIC	570	1.35	0.734451
PSICHIC	571	1.35	2.75058
PSICHIC	572	1.48	0.401986
PSICHIC	573	1.38	0.221369
PSICHIC	574	1.37	0.003037
PSICHIC	575	1.12	0.418606
PSICHIC	576	1.25	0.114419
PSICHIC	577	1.4	0.262683
PSICHIC	578	1.4	0.146129
PSICHIC	579	1.17	0.017962
PSICHIC	580	1.42	1.0642
PSICHIC	581	1.05	0.275802
PSICHIC	582	1.49	2.17834
PSICHIC	583	0.86	1.0207
PSICHIC	584	1.29	0.119188
PSICHIC	585	1.25	0.209512
PSICHIC	586	1.46	0.518147
PSICHIC	587	1.48	0.888698
PSICHIC	588	1.02	1.34874
PSICHIC	589	1.42	0.152257
PSICHIC	590	1.41	0.08703
PSICHIC	591	1.4	2.0545
PSICHIC	592	1.45	0.643739
PSICHIC	593	1.16	0.833647
PSICHIC	594	1.35	2.39844
PSICHIC	595	1.25	1.38547
PSICHIC	596	1.42	1.74627
PSICHIC	597	1.2	0.347207
PSICHIC	598	1.45	0.597955
PSICHIC	599	1.38	0.643739
PSICHIC	600	1.45	1.33688
PSICHIC	601	1.35	0.081417
PSICHIC	602	1.25	1.94861
PSICHIC	603	1.33	1.33305
PSICHIC	604	1.3	0.240307
PSICHIC	605	1.23	0.234004
PSICHIC	606	1.37	1.98972
PSICHIC	607	1.1	0.10873
PSICHIC	608	1.27	0.729386
PSICHIC	609	1.41	0.67121
PSICHIC	610	1.4	0.256003
PSICHIC	611	1.38	0.437426
PSICHIC	612	1.3	0.253319
PSICHIC	613	1.3	3.03893
PSICHIC	614	1.26	1.45029
PSICHIC	615	1.39	2.21007
PSICHIC	616	1.23	3.36627
PSICHIC	617	1.27	0.321306
PSICHIC	618	1.46	1.77576
PSICHIC	619	1.25	1.06062
PSICHIC	620	1.29	1.41666
PSICHIC	621	1.05	0.038049
PSICHIC	622	1	0.771307
PSICHIC	623	1.25	3.09974
PSICHIC	624	1.35	0.558868
PSICHIC	625	1.37	0.00756
PSICHIC	626	1.46	0.663835
PSICHIC	627	1.4	0.843411
PSICHIC	628	1.7	0.818931
PSICHIC	629	2.18	0.973131
PSICHIC	630	2.4	0.960884
PSICHIC	631	1.9	0.632942
PSICHIC	632	2.15	0.514412
PSICHIC	633	2.31	0.003261
PSICHIC	634	2	0.440524
PSICHIC	635	2.49	0.100458
PSICHIC	636	1.75	0.446477
PSICHIC	637	1.7	1.70916
PSICHIC	638	2.06	0.174855
PSICHIC	639	1.62	0.411995
PSICHIC	640	1.5	2.94051
PSICHIC	641	2.01	0.396609
PSICHIC	642	2.3	0.044939
PSICHIC	643	1.7	1.94548
PSICHIC	644	1.55	0.394665
PSICHIC	645	1.8	0.392813
PSICHIC	646	1.5	1.12265
PSICHIC	647	1.8	1.53931
PSICHIC	648	2.03	0.177615
PSICHIC	649	2.31	0.454429
PSICHIC	650	1.8	1.15039
PSICHIC	651	2.15	0.149874
PSICHIC	652	1.85	0.320366
PSICHIC	653	1.72	0.659837
PSICHIC	654	2.2	0.800947
PSICHIC	655	1.8	2.20149
PSICHIC	656	2.2	0.936859
PSICHIC	657	2.1	1.44394
PSICHIC	658	2.1	1.40946
PSICHIC	659	2.2	0.323774
PSICHIC	660	1.97	0.704467
PSICHIC	661	1.6	0.921864
PSICHIC	662	1.9	1.24046
PSICHIC	663	1.65	0.757019
PSICHIC	664	1.64	2.08745
PSICHIC	665	1.65	0.284738
PSICHIC	666	1.5	2.09655
PSICHIC	667	1.7	0.404256
PSICHIC	668	1.5	0.988915
PSICHIC	669	1.83	2.73516
PSICHIC	670	1.69	0.920886
PSICHIC	671	1.9	1.92285
PSICHIC	672	2.15	2.06097
PSICHIC	673	2.3	0.026739
PSICHIC	674	2	0.983853
PSICHIC	675	2.12	1.00795
PSICHIC	676	1.93	1.33356
PSICHIC	677	1.8	0.279318
PSICHIC	678	1.9	3.89866
PSICHIC	679	2.06	2.16909
PSICHIC	680	2.04	0.892936
PSICHIC	681	2	0.524815
PSICHIC	682	1.55	2.08745
PSICHIC	683	1.99	1.98856
PSICHIC	684	1.8	3.06078
PSICHIC	685	1.8	3.05857
PSICHIC	686	1.87	0.576795
PSICHIC	687	1.95	0.422432
PSICHIC	688	1.95	0.717195
PSICHIC	689	2	1.1791
PSICHIC	690	1.98	2.07586
PSICHIC	691	1.99	3.09861
PSICHIC	692	2.4	2.03317
PSICHIC	693	1.8	0.760064
PSICHIC	694	1.7	0.212229
PSICHIC	695	2.36	0.255323
PSICHIC	696	2.41	1.94047
PSICHIC	697	1.55	0.922245
PSICHIC	698	2.39	1.76371
PSICHIC	699	1.89	0.637806
PSICHIC	700	1.8	1.70023
PSICHIC	701	2.43	2.48018
PSICHIC	702	2.1	2.24953
PSICHIC	703	2.19	0.84308
PSICHIC	704	2.04	0.041144
PSICHIC	705	2.36	0.342396
PSICHIC	706	1.9	0.340865
PSICHIC	707	2.4	1.14313
PSICHIC	708	2.47	0.347626
PSICHIC	709	1.85	0.293148
PSICHIC	710	1.5	1.17545
PSICHIC	711	2.05	0.451624
PSICHIC	712	1.73	2.05063
PSICHIC	713	2.15	2.15806
PSICHIC	714	1.9	0.866249
PSICHIC	715	1.69	1.05675
PSICHIC	716	1.9	0.30912
PSICHIC	717	1.8	0.180031
PSICHIC	718	2	0.851033
PSICHIC	719	1.95	2.17457
PSICHIC	720	2.45	0.027331
PSICHIC	721	1.98	1.79757
PSICHIC	722	2.4	0.237199
PSICHIC	723	1.8	0.317551
PSICHIC	724	1.92	1.83471
PSICHIC	725	1.8	0.023011
PSICHIC	726	2	0.881933
PSICHIC	727	2.15	1.61824
PSICHIC	728	1.9	0.936945
PSICHIC	729	1.56	0.454916
PSICHIC	730	1.8	1.82146
PSICHIC	731	2.48	0.420057
PSICHIC	732	2.2	1.45211
PSICHIC	733	1.86	1.31697
PSICHIC	734	2.05	1.1142
PSICHIC	735	1.9	0.537463
PSICHIC	736	1.81	1.95703
PSICHIC	737	2.38	1.54675
PSICHIC	738	1.76	1.93892
PSICHIC	739	1.83	0.187042
PSICHIC	740	1.8	0.251113
PSICHIC	741	1.7	0.661766
PSICHIC	742	1.7	0.01072
PSICHIC	743	2.1	0.656893
PSICHIC	744	2	0.77323
PSICHIC	745	1.96	1.40876
PSICHIC	746	1.75	0.779992
PSICHIC	747	1.56	1.35446
PSICHIC	748	1.9	2.20854
PSICHIC	749	1.6	0.79245
PSICHIC	750	2	0.554018
PSICHIC	751	2.4	2.55214
PSICHIC	752	1.95	1.5163
PSICHIC	753	2.28	1.44673
PSICHIC	754	1.7	0.620719
PSICHIC	755	1.8	1.41395
PSICHIC	756	2.18	1.03653
PSICHIC	757	1.8	1.81624
PSICHIC	758	1.8	1.9597
PSICHIC	759	2.4	1.32539
PSICHIC	760	1.8	0.877356
PSICHIC	761	2.25	0.569719
PSICHIC	762	1.75	0.086404
PSICHIC	763	1.55	0.230961
PSICHIC	764	1.95	0.964908
PSICHIC	765	1.51	0.768705
PSICHIC	766	1.75	1.07907
PSICHIC	767	2	0.615322
PSICHIC	768	1.9	0.487152
PSICHIC	769	2.2	1.01691
PSICHIC	770	1.93	1.24477
PSICHIC	771	2.05	0.58596
PSICHIC	772	1.86	0.605328
PSICHIC	773	2.12	0.877273
PSICHIC	774	2.1	0.935836
PSICHIC	775	1.9	0.363194
PSICHIC	776	1.7	1.10071
PSICHIC	777	1.5	0.58253
PSICHIC	778	2.1	0.667097
PSICHIC	779	1.9	0.258419
PSICHIC	780	1.7	1.80888
PSICHIC	781	2.45	0.538096
PSICHIC	782	2.2	0.543076
PSICHIC	783	1.99	0.407277
PSICHIC	784	1.9	0.989402
PSICHIC	785	2.2	1.672
PSICHIC	786	2.35	0.719744
PSICHIC	787	1.9	3.54381
PSICHIC	788	1.7	0.665144
PSICHIC	789	1.9	0.151473
PSICHIC	790	2.31	3.20279
PSICHIC	791	1.55	1.06968
PSICHIC	792	1.7	1.43101
PSICHIC	793	3	0.37261
PSICHIC	794	2.81	0.05173
PSICHIC	795	2.71	0.531748
PSICHIC	796	2.6	0.974142
PSICHIC	797	2.63	2.00673
PSICHIC	798	3.2	0.457001
PSICHIC	799	2.68	1.88041
PSICHIC	800	2.9	0.478861
PSICHIC	801	2.9	0.073818
PSICHIC	802	2.5	0.528117
PSICHIC	803	3.02	1.21531
PSICHIC	804	3.04	0.426695
PSICHIC	805	2.95	0.421
PSICHIC	806	2.99	1.31966
PSICHIC	807	3.13	1.60412
PSICHIC	808	3.2	0.322581
PSICHIC	809	2.6	0.721435
PSICHIC	810	2.6	1.76568
PSICHIC	811	2.5	0.615928
PSICHIC	812	2.6	0.016282
PSICHIC	813	3.2	0.742262
PSICHIC	814	3.29	0.511498
PSICHIC	815	2.96	0.323755
PSICHIC	816	3.1	2.11226
PSICHIC	817	2.5	1.46173
PSICHIC	818	2.7	1.9519
PSICHIC	819	2.58	1.18509
PSICHIC	820	2.6	1.26737
PSICHIC	821	2.64	0.957502
PSICHIC	822	2.6	0.309206
PSICHIC	823	2.65	0.393701
PSICHIC	824	2.71	0.476986
PSICHIC	825	2.75	1.44526
PSICHIC	826	2.9	0.006064
PSICHIC	827	2.99	1.0232
PSICHIC	828	2.9	1.05125
PSICHIC	829	2.95	1.43954
PSICHIC	830	2.5	0.345533
PSICHIC	831	2.6	0.576661
PSICHIC	832	2.6	1.42225
PSICHIC	833	2.7	1.8241
PSICHIC	834	2.7	0.778581
PSICHIC	835	2.7	0.402143
PSICHIC	836	2.5	0.169946
PSICHIC	837	2.6	0.794184
PSICHIC	838	3	0.694142
PSICHIC	839	2.6	0.403827
PSICHIC	840	2.9	1.83917
PSICHIC	841	2.59	0.980595
PSICHIC	842	2.55	0.5982
PSICHIC	843	2.7	0.615825
PSICHIC	844	2.7	0.578518
PSICHIC	845	3	2.007
PSICHIC	846	2.92	2.451
PSICHIC	847	2.9	0.147017
PSICHIC	848	2.7	1.13894
PSICHIC	849	2.5	1.75378
PSICHIC	850	2.5	0.243522
PSICHIC	851	3.4	0.258931
PSICHIC	852	2.58	0.662215
PSICHIC	853	2.84	0.046207
PSICHIC	854	2.5	1.08643
PSICHIC	855	2.7	1.17712
PSICHIC	856	3	2.06557
PSICHIC	857	2.8	2.96596
PSICHIC	858	2.5	2.6255
PSICHIC	859	3	0.642104
PSICHIC	860	2.65	2.03493
PSICHIC	861	3	0.062576
PSICHIC	862	2.6	0.358765
PSICHIC	863	2.68	1.69147
PSICHIC	864	2.77	1.73468
PSICHIC	865	3.2	0.865918
PSICHIC	866	2.7	0.156049
PSICHIC	867	2.8	1.67131
PSICHIC	868	2.5	2.03644
PSICHIC	869	2.7	0.255375
PSICHIC	870	2.52	1.79372
PSICHIC	871	2.5	0.602807
PSICHIC	872	2.67	1.07392
PSICHIC	873	2.74	0.076691
PSICHIC	874	2.52	1.02065
PSICHIC	875	2.98	0.185435
PSICHIC	876	2.6	1.27336
PSICHIC	877	2.6	1.19555
PSICHIC	878	2.69	0.882478
PSICHIC	879	2.62	2.17759
PSICHIC	880	2.5	1.37689
PSICHIC	881	2.8	1.79457
PSICHIC	882	2.8	1.48475
PSICHIC	883	2.61	1.48902
PSICHIC	884	2.63	0.320691
PSICHIC	885	3	0.062679
PSICHIC	886	2.6	0.640134
PSICHIC	887	2.7	1.05833
PSICHIC	888	2.5	1.81311
PSICHIC	889	2.5	0.771012
PSICHIC	890	2.53	1.40407
PSICHIC	891	2.6	2.03911
PSICHIC	892	2.75	0.527426
PSICHIC	893	2.95	2.0601
PSICHIC	894	2.5	0.895661
PSICHIC	895	2.5	0.663515
PSICHIC	896	2.7	0.567355
PSICHIC	897	2.9	0.924758
PSICHIC	898	2.5	2.32889
PSICHIC	899	3.2	2.24396
PSICHIC	900	2.61	0.364497
PSICHIC	901	2.95	1.71483
PSICHIC	902	2.9	1.6163
PSICHIC	903	2.9	1.54083
PSICHIC	904	2.8	0.074688
PSICHIC	905	3	2.16005
PSICHIC	906	2.7	0.249417
PSICHIC	907	2.5	0.496568
PSICHIC	908	2.66	0.674192
PSICHIC	909	3	0.382561
PSICHIC	910	2.79	0.579334
PSICHIC	911	3	0.066956
PSICHIC	912	2.7	0.6976
PSICHIC	913	2.5	2.06107
PSICHIC	914	2.6	2.01501
PSICHIC	915	2.8	1.48582
PSICHIC	916	3.2	1.24979
PSICHIC	917	2.5	1.98629
PSICHIC	918	3	0.064013
PSICHIC	919	2.9	0.945482
PSICHIC	920	2.65	1.27014
PSICHIC	921	2.96	1.58967
PSICHIC	922	2.9	1.64583
PSICHIC	923	2.6	1.55708
PSICHIC	924	2.9	0.331035
PSICHIC	925	2.65	1.6293
PSICHIC	926	2.6	2.54452
PSICHIC	927	2.77	1.52951
PSICHIC	928	2.7	1.65294
PSICHIC	929	3.38	0.291516
PSICHIC	930	2.55	1.12019
PSICHIC	931	2.58	2.11441
PSICHIC	932	2.5	0.36031
PSICHIC	933	2.64	1.49406
PSICHIC	934	2.9	0.690713
PSICHIC	935	2.5	1.83182
PSICHIC	936	2.5	0.065237
PSICHIC	937	2.5	0.364204
PSICHIC	938	2.7	1.13171
PSICHIC	939	3	1.17016
PSICHIC	940	2.5	1.30659
PSICHIC	941	3	1.41714
PSICHIC	942	2.5	0.898902
PSICHIC	943	3	0.231737
PSICHIC	944	2.75	0.162778
PSICHIC	945	2.9	1.3006
PSICHIC	946	3.1	0.584376
PSICHIC	947	2.8	1.44491
PSICHIC	948	2.5	1.41388
PSICHIC	949	2.95	2.50984
PSICHIC	950	2.75	0.236853
PSICHIC	951	2.7	0.848347
PSICHIC	952	3.2	1.62396
PSICHIC	953	2.75	1.83439
PSICHIC	954	3.28	1.65942
PSICHIC	955	2.81	0.764156
PSICHIC	956	3.32	2.47008
SIGN	957	1.36	0.084908
SIGN	958	1.27	2.36038
SIGN	959	1.45	1.54577
SIGN	960	1.36	1.03756
SIGN	961	1.4	0.235186
SIGN	962	1.35	1.90493
SIGN	963	1.4	0.691678
SIGN	964	1.25	1.09564
SIGN	965	1.39	0.496623
SIGN	966	1.39	0.94113
SIGN	967	1.49	1.66985
SIGN	968	1.37	4.41192
SIGN	969	1.15	2.23543
SIGN	970	1.2	0.036709
SIGN	971	1.28	0.772576
SIGN	972	1.29	1.87058
SIGN	973	1.46	1.47358
SIGN	974	1.29	0.808187
SIGN	975	1.4	2.46732
SIGN	976	1.07	1.68578
SIGN	977	1.45	0.599408
SIGN	978	0.93	0.634156
SIGN	979	1.32	0.133762
SIGN	980	1.34	3.9479
SIGN	981	1.42	0.290855
SIGN	982	1.49	1.13147
SIGN	983	1.4	0.912171
SIGN	984	1.3	1.12228
SIGN	985	1.4	1.03376
SIGN	986	1.38	0.141051
SIGN	987	1.22	0.838409
SIGN	988	1.41	1.27498
SIGN	989	1.38	1.56344
SIGN	990	1.23	1.493
SIGN	991	1.25	1.07719
SIGN	992	1.45	0.233642
SIGN	993	1.2	0.724661
SIGN	994	1.25	0.290299
SIGN	995	1.41	1.9685
SIGN	996	1.43	0.470013
SIGN	997	1.16	2.15631
SIGN	998	1.36	1.5248
SIGN	999	1.26	2.23716
SIGN	1000	1.49	1.38267
SIGN	1001	1.1	0.901674
SIGN	1002	1.3	0.093077
SIGN	1003	1.16	0.260075
SIGN	1004	1.32	0.821067
SIGN	1005	1.11	1.27533
SIGN	1006	1.2	0.941896
SIGN	1007	1.46	2.52076
SIGN	1008	1.35	1.01342
SIGN	1009	1.4	0.260895
SIGN	1010	1.4	1.28425
SIGN	1011	1.4	1.87257
SIGN	1012	1.4	0.975453
SIGN	1013	1.17	1.93929
SIGN	1014	1.4	0.981943
SIGN	1015	1.4	0.151426
SIGN	1016	1.43	1.95027
SIGN	1017	1.48	1.35004
SIGN	1018	1.47	1.84409
SIGN	1019	1.33	1.19198
SIGN	1020	0.93	0.4509
SIGN	1021	1.43	1.21785
SIGN	1022	1.15	0.574147
SIGN	1023	1.45	0.145183
SIGN	1024	1.49	0.868915
SIGN	1025	1.2	1.1763
SIGN	1026	1.3	1.12978
SIGN	1027	1.32	1.88432
SIGN	1028	1.45	1.37917
SIGN	1029	1.43	2.20158
SIGN	1030	1	2.58805
SIGN	1031	1.4	1.03909
SIGN	1032	1.41	0.168126
SIGN	1033	1.12	0.75082
SIGN	1034	1.3	0.479216
SIGN	1035	1.05	0.304463
SIGN	1036	1.4	2.4329
SIGN	1037	1.07	1.01335
SIGN	1038	1.45	2.00084
SIGN	1039	1.45	1.84775
SIGN	1040	1.36	1.08977
SIGN	1041	1.2	0.605331
SIGN	1042	1.31	0.485559
SIGN	1043	1.43	1.40981
SIGN	1044	1.22	3.94188
SIGN	1045	1.15	0.240177
SIGN	1046	1.46	0.456183
SIGN	1047	1.35	2.19091
SIGN	1048	1.2	1.40618
SIGN	1049	1.1	0.416857
SIGN	1050	1.35	1.27021
SIGN	1051	1.36	1.24371
SIGN	1052	1.4	1.65339
SIGN	1053	1.41	0.331009
SIGN	1054	1.2	0.292583
SIGN	1055	1.4	0.489912
SIGN	1056	1.32	0.115337
SIGN	1057	1.43	0.504229
SIGN	1058	1.43	0.8835
SIGN	1059	0.93	0.653097
SIGN	1060	1.42	1.09177
SIGN	1061	1.49	0.973016
SIGN	1062	1.48	0.519143
SIGN	1063	1.44	1.49567
SIGN	1064	1.35	1.4082
SIGN	1065	1.35	3.25915
SIGN	1066	1.48	0.379355
SIGN	1067	1.38	1.19824
SIGN	1068	1.37	0.164534
SIGN	1069	1.12	0.147217
SIGN	1070	1.25	0.196195
SIGN	1071	1.4	0.769845
SIGN	1072	1.4	1.20354
SIGN	1073	1.17	0.555455
SIGN	1074	1.42	1.92508
SIGN	1075	1.05	0.341046
SIGN	1076	1.49	2.72815
SIGN	1077	0.86	0.55943
SIGN	1078	1.29	0.662188
SIGN	1079	1.25	1.3218
SIGN	1080	1.46	1.13196
SIGN	1081	1.48	1.15083
SIGN	1082	1.02	1.99394
SIGN	1083	1.42	1.27892
SIGN	1084	1.41	0.135121
SIGN	1085	1.4	0.92567
SIGN	1086	1.45	0.864555
SIGN	1087	1.16	1.6217
SIGN	1088	1.35	1.71688
SIGN	1089	1.25	1.85057
SIGN	1090	1.42	1.01223
SIGN	1091	1.2	1.05561
SIGN	1092	1.45	1.20395
SIGN	1093	1.38	0.766902
SIGN	1094	1.45	0.482549
SIGN	1095	1.35	0.692864
SIGN	1096	1.25	2.63803
SIGN	1097	1.33	1.19436
SIGN	1098	1.3	0.788122
SIGN	1099	1.23	1.12205
SIGN	1100	1.37	2.16716
SIGN	1101	1.1	0.222188
SIGN	1102	1.27	0.800583
SIGN	1103	1.41	1.42105
SIGN	1104	1.4	0.046402
SIGN	1105	1.38	1.38332
SIGN	1106	1.3	1.19257
SIGN	1107	1.3	2.5688
SIGN	1108	1.26	1.40718
SIGN	1109	1.39	1.44322
SIGN	1110	1.23	3.44842
SIGN	1111	1.27	0.261742
SIGN	1112	1.46	1.60835
SIGN	1113	1.25	0.270464
SIGN	1114	1.29	2.19909
SIGN	1115	1.05	0.024654
SIGN	1116	1	0.492256
SIGN	1117	1.25	2.52883
SIGN	1118	1.35	1.09347
SIGN	1119	1.37	0.603419
SIGN	1120	1.46	0.149755
SIGN	1121	1.4	0.1906
SIGN	1122	1.7	1.43429
SIGN	1123	2.18	0.083995
SIGN	1124	2.4	0.287142
SIGN	1125	1.9	0.18872
SIGN	1126	2.15	1.02812
SIGN	1127	2.31	0.035719
SIGN	1128	2	0.479018
SIGN	1129	2.49	0.716033
SIGN	1130	1.75	0.358613
SIGN	1131	1.7	1.17332
SIGN	1132	2.06	0.580116
SIGN	1133	1.62	0.609305
SIGN	1134	1.5	1.87608
SIGN	1135	2.01	0.173403
SIGN	1136	2.3	0.489606
SIGN	1137	1.7	1.82204
SIGN	1138	1.55	0.965105
SIGN	1139	1.8	0.001374
SIGN	1140	1.5	0.226879
SIGN	1141	1.8	1.39017
SIGN	1142	2.03	0.322997
SIGN	1143	2.31	0.298315
SIGN	1144	1.8	0.712266
SIGN	1145	2.15	1.58866
SIGN	1146	1.85	1.48561
SIGN	1147	1.72	0.332614
SIGN	1148	2.2	1.34038
SIGN	1149	1.8	0.778539
SIGN	1150	2.2	0.62417
SIGN	1151	2.1	1.36392
SIGN	1152	2.1	1.7663
SIGN	1153	2.2	0.868414
SIGN	1154	1.97	1.12033
SIGN	1155	1.6	0.248354
SIGN	1156	1.9	0.139066
SIGN	1157	1.65	0.042871
SIGN	1158	1.64	2.06016
SIGN	1159	1.65	0.965838
SIGN	1160	1.5	1.37871
SIGN	1161	1.7	1.43705
SIGN	1162	1.5	2.00464
SIGN	1163	1.83	0.376419
SIGN	1164	1.69	1.42559
SIGN	1165	1.9	2.07064
SIGN	1166	2.15	1.14169
SIGN	1167	2.3	0.239763
SIGN	1168	2	0.224617
SIGN	1169	2.12	1.54747
SIGN	1170	1.93	0.989403
SIGN	1171	1.8	0.7813
SIGN	1172	1.9	2.40342
SIGN	1173	2.06	2.14209
SIGN	1174	2.04	2.14975
SIGN	1175	2	1.65699
SIGN	1176	1.55	2.10269
SIGN	1177	1.99	1.27967
SIGN	1178	1.8	2.09577
SIGN	1179	1.8	1.42476
SIGN	1180	1.87	0.687952
SIGN	1181	1.95	1.94606
SIGN	1182	1.95	0.06269
SIGN	1183	2	0.708462
SIGN	1184	1.98	2.1632
SIGN	1185	1.99	1.25684
SIGN	1186	2.4	2.80105
SIGN	1187	1.8	0.432408
SIGN	1188	1.7	0.735975
SIGN	1189	2.36	0.014666
SIGN	1190	2.41	2.01759
SIGN	1191	1.55	0.871064
SIGN	1192	2.39	1.13783
SIGN	1193	1.89	1.07077
SIGN	1194	1.8	1.36367
SIGN	1195	2.43	1.74787
SIGN	1196	2.1	2.65969
SIGN	1197	2.19	0.999595
SIGN	1198	2.04	1.32311
SIGN	1199	2.36	1.01642
SIGN	1200	1.9	0.831816
SIGN	1201	2.4	0.803214
SIGN	1202	2.47	0.685364
SIGN	1203	1.85	0.166748
SIGN	1204	1.5	0.835371
SIGN	1205	2.05	0.697919
SIGN	1206	1.73	1.61269
SIGN	1207	2.15	0.508371
SIGN	1208	1.9	0.34702
SIGN	1209	1.69	0.997092
SIGN	1210	1.9	0.112238
SIGN	1211	1.8	0.506269
SIGN	1212	2	1.62217
SIGN	1213	1.95	3.14565
SIGN	1214	2.45	1.03161
SIGN	1215	1.98	0.984653
SIGN	1216	2.4	0.146258
SIGN	1217	1.8	0.419924
SIGN	1218	1.92	1.54129
SIGN	1219	1.8	0.398703
SIGN	1220	2	0.477072
SIGN	1221	2.15	1.73632
SIGN	1222	1.9	0.596409
SIGN	1223	1.56	0.880652
SIGN	1224	1.8	1.18964
SIGN	1225	2.48	0.22117
SIGN	1226	2.2	0.305403
SIGN	1227	1.86	1.94694
SIGN	1228	2.05	0.392988
SIGN	1229	1.9	0.511018
SIGN	1230	1.81	1.626
SIGN	1231	2.38	0.908924
SIGN	1232	1.76	1.25366
SIGN	1233	1.83	1.52197
SIGN	1234	1.8	0.050442
SIGN	1235	1.7	1.6302
SIGN	1236	1.7	0.373739
SIGN	1237	2.1	1.93042
SIGN	1238	2	0.483621
SIGN	1239	1.96	1.55753
SIGN	1240	1.75	0.839689
SIGN	1241	1.56	0.504857
SIGN	1242	1.9	2.02737
SIGN	1243	1.6	1.65356
SIGN	1244	2	0.28778
SIGN	1245	2.4	0.594308
SIGN	1246	1.95	0.134705
SIGN	1247	2.28	0.874805
SIGN	1248	1.7	1.46846
SIGN	1249	1.8	1.17963
SIGN	1250	2.18	0.68233
SIGN	1251	1.8	0.595904
SIGN	1252	1.8	2.08139
SIGN	1253	2.4	0.490897
SIGN	1254	1.8	1.00471
SIGN	1255	2.25	0.391992
SIGN	1256	1.75	1.13858
SIGN	1257	1.55	0.922017
SIGN	1258	1.95	1.22985
SIGN	1259	1.51	0.067423
SIGN	1260	1.75	0.965377
SIGN	1261	2	1.54758
SIGN	1262	1.9	0.306346
SIGN	1263	2.2	1.92214
SIGN	1264	1.93	1.24842
SIGN	1265	2.05	0.583664
SIGN	1266	1.86	0.13392
SIGN	1267	2.12	0.360353
SIGN	1268	2.1	1.5595
SIGN	1269	1.9	0.577659
SIGN	1270	1.7	0.685428
SIGN	1271	1.5	0.295379
SIGN	1272	2.1	0.288505
SIGN	1273	1.9	0.592406
SIGN	1274	1.7	1.80956
SIGN	1275	2.45	0.146569
SIGN	1276	2.2	0.808168
SIGN	1277	1.99	1.11376
SIGN	1278	1.9	0.246418
SIGN	1279	2.2	2.19009
SIGN	1280	2.35	0.05558
SIGN	1281	1.9	2.28134
SIGN	1282	1.7	0.881852
SIGN	1283	1.9	0.422406
SIGN	1284	2.31	1.97886
SIGN	1285	1.55	0.40998
SIGN	1286	1.7	2.17767
SIGN	1287	3	1.16098
SIGN	1288	2.81	0.740948
SIGN	1289	2.71	0.697836
SIGN	1290	2.6	0.078717
SIGN	1291	2.63	1.91246
SIGN	1292	3.2	1.46549
SIGN	1293	2.68	2.18
SIGN	1294	2.9	1.6104
SIGN	1295	2.9	1.06272
SIGN	1296	2.5	1.36881
SIGN	1297	3.02	0.462782
SIGN	1298	3.04	0.272712
SIGN	1299	2.95	0.983934
SIGN	1300	2.99	0.842996
SIGN	1301	3.13	1.39728
SIGN	1302	3.2	1.2449
SIGN	1303	2.6	0.503038
SIGN	1304	2.6	2.48567
SIGN	1305	2.5	0.474073
SIGN	1306	2.6	0.357625
SIGN	1307	3.2	1.5019
SIGN	1308	3.29	1.21555
SIGN	1309	2.96	0.580023
SIGN	1310	3.1	1.9691
SIGN	1311	2.5	1.42569
SIGN	1312	2.7	1.12932
SIGN	1313	2.58	1.15227
SIGN	1314	2.6	2.31789
SIGN	1315	2.64	1.02422
SIGN	1316	2.6	0.173556
SIGN	1317	2.65	0.645189
SIGN	1318	2.71	1.01938
SIGN	1319	2.75	1.79231
SIGN	1320	2.9	1.30939
SIGN	1321	2.99	0.800628
SIGN	1322	2.9	1.57243
SIGN	1323	2.95	0.610769
SIGN	1324	2.5	0.399483
SIGN	1325	2.6	0.640419
SIGN	1326	2.6	1.47884
SIGN	1327	2.7	0.901195
SIGN	1328	2.7	0.070046
SIGN	1329	2.7	0.098541
SIGN	1330	2.5	1.67773
SIGN	1331	2.6	0.393518
SIGN	1332	3	1.35671
SIGN	1333	3.4	2.045
SIGN	1334	2.6	1.19418
SIGN	1335	2.9	1.76221
SIGN	1336	2.59	0.601541
SIGN	1337	2.55	1.61408
SIGN	1338	2.7	1.21525
SIGN	1339	2.7	1.25577
SIGN	1340	3	0.450498
SIGN	1341	2.92	1.50331
SIGN	1342	2.9	0.235333
SIGN	1343	2.7	0.520972
SIGN	1344	2.5	0.499056
SIGN	1345	2.5	0.462063
SIGN	1346	3.4	0.631509
SIGN	1347	2.58	1.71453
SIGN	1348	2.84	0.052078
SIGN	1349	2.5	1.11859
SIGN	1350	2.7	1.45943
SIGN	1351	3	1.88762
SIGN	1352	2.8	1.78396
SIGN	1353	2.5	1.81111
SIGN	1354	3	0.230767
SIGN	1355	2.65	0.500459
SIGN	1356	3	0.331896
SIGN	1357	2.6	1.15034
SIGN	1358	2.68	2.58122
SIGN	1359	2.77	1.81039
SIGN	1360	3.2	0.837852
SIGN	1361	2.7	1.70201
SIGN	1362	2.8	0.74912
SIGN	1363	2.5	2.44976
SIGN	1364	2.7	0.474193
SIGN	1365	2.52	1.31401
SIGN	1366	2.5	0.607033
SIGN	1367	2.67	0.854752
SIGN	1368	2.74	0.605631
SIGN	1369	2.52	0.047153
SIGN	1370	2.98	0.344761
SIGN	1371	2.6	0.037516
SIGN	1372	2.6	1.61057
SIGN	1373	2.69	0.691812
SIGN	1374	2.62	0.462706
SIGN	1375	2.5	0.890932
SIGN	1376	2.8	1.137
SIGN	1377	2.8	1.69722
SIGN	1378	2.61	0.128671
SIGN	1379	2.63	1.25544
SIGN	1380	3	0.41116
SIGN	1381	2.6	0.779377
SIGN	1382	2.7	0.113699
SIGN	1383	2.5	0.347072
SIGN	1384	2.5	0.219878
SIGN	1385	2.53	1.03397
SIGN	1386	2.6	1.6569
SIGN	1387	2.75	0.63025
SIGN	1388	2.95	2.88268
SIGN	1389	2.5	0.843616
SIGN	1390	2.5	0.89585
SIGN	1391	2.7	0.219194
SIGN	1392	2.9	0.128604
SIGN	1393	2.5	0.958585
SIGN	1394	3.2	0.431077
SIGN	1395	2.61	0.197628
SIGN	1396	2.95	1.97544
SIGN	1397	2.9	1.24703
SIGN	1398	2.9	1.40286
SIGN	1399	2.8	1.20467
SIGN	1400	3	1.74394
SIGN	1401	2.7	0.420612
SIGN	1402	2.5	0.202384
SIGN	1403	2.66	0.575644
SIGN	1404	3	0.974121
SIGN	1405	2.79	2.65596
SIGN	1406	3	0.097145
SIGN	1407	2.7	0.221426
SIGN	1408	2.5	1.55735
SIGN	1409	2.6	1.82404
SIGN	1410	2.8	1.68077
SIGN	1411	3.2	1.18495
SIGN	1412	2.5	1.00689
SIGN	1413	3	0.113104
SIGN	1414	2.9	1.86847
SIGN	1415	2.65	1.06694
SIGN	1416	2.96	0.389908
SIGN	1417	2.9	2.26961
SIGN	1418	2.6	0.461798
SIGN	1419	2.9	0.504354
SIGN	1420	2.65	0.635904
SIGN	1421	2.6	0.967011
SIGN	1422	2.77	2.30955
SIGN	1423	2.7	1.69712
SIGN	1424	3.38	0.042023
SIGN	1425	2.55	1.51843
SIGN	1426	2.58	1.41836
SIGN	1427	2.5	0.001674
SIGN	1428	2.64	0.974489
SIGN	1429	2.9	0.623449
SIGN	1430	2.5	1.37538
SIGN	1431	2.5	0.954673
SIGN	1432	2.5	0.279422
SIGN	1433	2.7	0.661175
SIGN	1434	3	0.593416
SIGN	1435	2.5	0.977191
SIGN	1436	3	2.08381
SIGN	1437	2.5	1.1209
SIGN	1438	3	1.31619
SIGN	1439	2.75	0.829446
SIGN	1440	2.9	0.331937
SIGN	1441	3.1	0.967326
SIGN	1442	2.8	1.27438
SIGN	1443	2.5	0.639757
SIGN	1444	2.95	0.902236
SIGN	1445	2.75	1.30699
SIGN	1446	2.7	1.09469
SIGN	1447	3.2	0.842771
SIGN	1448	2.75	0.323471
SIGN	1449	3.28	1.40355
SIGN	1450	2.81	0.696425
SIGN	1451	3.32	2.32455
Ours	1452	1.36	1.75869
Ours	1453	1.27	0.765841
Ours	1454	1.45	1.76066
Ours	1455	1.36	0.395644
Ours	1456	1.4	0.802032
Ours	1457	1.35	0.44136
Ours	1458	1.4	0.369408
Ours	1459	1.25	0.578216
Ours	1460	1.39	0.342947
Ours	1461	1.39	0.045023
Ours	1462	1.49	1.54436
Ours	1463	1.37	1.5978
Ours	1464	1.15	1.36879
Ours	1465	1.2	1.55183
Ours	1466	1.28	2.07498
Ours	1467	1.29	0.988441
Ours	1468	1.46	0.815559
Ours	1469	1.29	0.374923
Ours	1470	1.4	1.82974
Ours	1471	1.07	1.37435
Ours	1472	1.45	0.080278
Ours	1473	0.93	1.07602
Ours	1474	1.32	0.757769
Ours	1475	1.34	1.14441
Ours	1476	1.42	0.245428
Ours	1477	1.49	0.218322
Ours	1478	1.4	0.423369
Ours	1479	1.3	1.343
Ours	1480	1.4	0.908878
Ours	1481	1.38	0.620752
Ours	1482	1.22	0.98177
Ours	1483	1.41	0.603277
Ours	1484	1.38	0.292981
Ours	1485	1.23	0.816546
Ours	1486	1.25	0.316852
Ours	1487	1.45	0.847091
Ours	1488	1.2	0.474662
Ours	1489	1.25	0.796327
Ours	1490	1.41	1.15209
Ours	1491	1.43	0.397963
Ours	1492	1.16	0.620149
Ours	1493	1.36	0.488842
Ours	1494	1.26	0.72765
Ours	1495	1.49	0.475341
Ours	1496	1.1	0.2018
Ours	1497	1.3	0.599684
Ours	1498	1.16	1.94159
Ours	1499	1.32	0.003741
Ours	1500	1.11	0.645247
Ours	1501	1.2	0.119176
Ours	1502	1.46	1.5471
Ours	1503	1.35	0.022224
Ours	1504	1.4	0.472438
Ours	1505	1.4	0.115469
Ours	1506	1.4	1.59893
Ours	1507	1.4	1.34989
Ours	1508	1.17	0.446137
Ours	1509	1.4	0.45166
Ours	1510	1.4	0.261868
Ours	1511	1.43	0.658425
Ours	1512	1.48	0.39482
Ours	1513	1.47	2.29137
Ours	1514	1.33	1.65736
Ours	1515	0.93	0.518266
Ours	1516	1.43	0.590028
Ours	1517	1.15	0.595003
Ours	1518	1.45	0.635863
Ours	1519	1.49	0.690167
Ours	1520	1.2	0.974635
Ours	1521	1.3	0.729261
Ours	1522	1.32	0.889105
Ours	1523	1.45	2.28213
Ours	1524	1.43	0.383728
Ours	1525	1	0.645488
Ours	1526	1.4	1.46952
Ours	1527	1.41	0.257692
Ours	1528	1.12	0.8607
Ours	1529	1.3	0.194167
Ours	1530	1.05	0.109239
Ours	1531	1.4	1.88657
Ours	1532	1.07	0.222098
Ours	1533	1.45	1.61773
Ours	1534	1.45	1.50774
Ours	1535	1.36	0.017525
Ours	1536	1.2	0.533653
Ours	1537	1.31	1.38933
Ours	1538	1.43	0.688672
Ours	1539	1.22	0.88171
Ours	1540	1.15	0.253657
Ours	1541	1.46	0.276995
Ours	1542	1.35	1.66724
Ours	1543	1.2	0.499992
Ours	1544	1.1	0.86965
Ours	1545	1.35	0.13836
Ours	1546	1.36	0.72984
Ours	1547	1.4	2.01976
Ours	1548	1.41	0.011525
Ours	1549	1.2	2.06288
Ours	1550	1.4	0.657367
Ours	1551	1.32	0.263076
Ours	1552	1.43	0.643694
Ours	1553	1.43	0.207479
Ours	1554	0.93	0.951941
Ours	1555	1.42	0.18152
Ours	1556	1.49	1.19768
Ours	1557	1.48	1.10072
Ours	1558	1.44	0.557769
Ours	1559	1.35	0.184069
Ours	1560	1.35	0.736672
Ours	1561	1.48	0.475675
Ours	1562	1.38	0.18937
Ours	1563	1.37	0.52005
Ours	1564	1.12	0.006425
Ours	1565	1.25	0.118787
Ours	1566	1.4	0.136427
Ours	1567	1.4	0.026851
Ours	1568	1.17	0.318232
Ours	1569	1.42	0.365506
Ours	1570	1.05	2.15791
Ours	1571	1.49	2.05331
Ours	1572	0.86	1.10429
Ours	1573	1.29	0.926198
Ours	1574	1.25	0.702662
Ours	1575	1.46	1.83892
Ours	1576	1.48	1.89623
Ours	1577	1.02	0.335655
Ours	1578	1.42	0.461796
Ours	1579	1.41	0.1502
Ours	1580	1.4	0.136781
Ours	1581	1.45	0.171573
Ours	1582	1.16	0.135162
Ours	1583	1.35	1.56265
Ours	1584	1.25	1.93983
Ours	1585	1.42	0.134735
Ours	1586	1.2	0.68117
Ours	1587	1.45	0.273161
Ours	1588	1.38	0.123861
Ours	1589	1.45	0.948816
Ours	1590	1.35	1.235
Ours	1591	1.25	0.306726
Ours	1592	1.33	0.077485
Ours	1593	1.3	1.03854
Ours	1594	1.23	1.01254
Ours	1595	1.37	2.0465
Ours	1596	1.1	0.217435
Ours	1597	1.27	0.849235
Ours	1598	1.41	1.26575
Ours	1599	1.4	0.751915
Ours	1600	1.38	0.59538
Ours	1601	1.3	0.223749
Ours	1602	1.3	2.20073
Ours	1603	1.26	1.07391
Ours	1604	1.39	1.75587
Ours	1605	1.23	0.956952
Ours	1606	1.27	0.469858
Ours	1607	1.46	1.11326
Ours	1608	1.25	1.6639
Ours	1609	1.29	0.308179
Ours	1610	1.05	0.017988
Ours	1611	1	2.06531
Ours	1612	1.25	1.16639
Ours	1613	1.35	1.14694
Ours	1614	1.37	0.513561
Ours	1615	1.46	0.534431
Ours	1616	1.4	1.11672
Ours	1617	1.7	1.65474
Ours	1618	2.18	2.1943
Ours	1619	2.4	0.584115
Ours	1620	1.9	0.544175
Ours	1621	2.15	0.672828
Ours	1622	2.31	0.615052
Ours	1623	2	0.922841
Ours	1624	2.49	1.23091
Ours	1625	1.75	0.111718
Ours	1626	1.7	0.713638
Ours	1627	2.06	0.618379
Ours	1628	1.62	0.151263
Ours	1629	1.5	2.18248
Ours	1630	2.01	0.035048
Ours	1631	2.3	0.103125
Ours	1632	1.7	1.48819
Ours	1633	1.55	1.29967
Ours	1634	1.8	0.780129
Ours	1635	1.5	0.078466
Ours	1636	1.8	0.645763
Ours	1637	2.03	0.267118
Ours	1638	2.31	0.03965
Ours	1639	1.8	1.24355
Ours	1640	2.15	0.565916
Ours	1641	1.85	1.11288
Ours	1642	1.72	0.222701
Ours	1643	2.2	2.10006
Ours	1644	1.8	1.56143
Ours	1645	2.2	1.52635
Ours	1646	2.1	0.700085
Ours	1647	2.1	1.02525
Ours	1648	2.2	0.081688
Ours	1649	1.97	2.10934
Ours	1650	1.6	0.694714
Ours	1651	1.9	0.319329
Ours	1652	1.65	1.20215
Ours	1653	1.64	1.33613
Ours	1654	1.65	1.31219
Ours	1655	1.5	1.70013
Ours	1656	1.7	1.24444
Ours	1657	1.5	1.01012
Ours	1658	1.83	0.797759
Ours	1659	1.69	0.39465
Ours	1660	1.9	0.40154
Ours	1661	2.15	1.12281
Ours	1662	2.3	0.583619
Ours	1663	2	1.36282
Ours	1664	2.12	1.73389
Ours	1665	1.93	0.647844
Ours	1666	1.8	0.177155
Ours	1667	1.9	2.23252
Ours	1668	2.06	1.19505
Ours	1669	2.04	2.04504
Ours	1670	2	1.52742
Ours	1671	1.55	1.47156
Ours	1672	1.99	0.436804
Ours	1673	1.8	2.2546
Ours	1674	1.8	1.21281
Ours	1675	1.87	0.699293
Ours	1676	1.95	1.05843
Ours	1677	1.95	0.088713
Ours	1678	2	0.24829
Ours	1679	1.98	1.25182
Ours	1680	1.99	0.375861
Ours	1681	2.4	2.02038
Ours	1682	1.8	0.488293
Ours	1683	1.7	0.303917
Ours	1684	2.36	1.63807
Ours	1685	2.41	1.62341
Ours	1686	1.55	0.099138
Ours	1687	2.39	0.139026
Ours	1688	1.89	0.813163
Ours	1689	1.8	1.18657
Ours	1690	2.43	1.04792
Ours	1691	2.1	1.61117
Ours	1692	2.19	1.33764
Ours	1693	2.04	1.15835
Ours	1694	2.36	0.397032
Ours	1695	1.9	0.442318
Ours	1696	2.4	0.580742
Ours	1697	2.47	0.270446
Ours	1698	1.85	0.518974
Ours	1699	1.5	0.048006
Ours	1700	2.05	0.423411
Ours	1701	1.73	0.888516
Ours	1702	2.15	0.572817
Ours	1703	1.9	0.380633
Ours	1704	1.69	0.793951
Ours	1705	1.9	1.01153
Ours	1706	1.8	1.29352
Ours	1707	2	0.563974
Ours	1708	1.95	2.1194
Ours	1709	2.45	0.38819
Ours	1710	1.98	0.111223
Ours	1711	2.4	0.406837
Ours	1712	1.8	0.185493
Ours	1713	1.92	0.665232
Ours	1714	1.8	0.787395
Ours	1715	2	0.839062
Ours	1716	2.15	1.87026
Ours	1717	1.9	0.566689
Ours	1718	1.56	0.221546
Ours	1719	1.8	1.55938
Ours	1720	2.48	1.0847
Ours	1721	2.2	1.39395
Ours	1722	1.86	1.55112
Ours	1723	2.05	0.031154
Ours	1724	1.9	0.226613
Ours	1725	1.81	1.38194
Ours	1726	2.38	1.90406
Ours	1727	1.76	1.25351
Ours	1728	1.83	2.27667
Ours	1729	1.8	0.90772
Ours	1730	1.7	1.263
Ours	1731	1.7	0.303622
Ours	1732	2.1	0.711067
Ours	1733	2	0.354233
Ours	1734	1.96	1.94867
Ours	1735	1.75	1.64302
Ours	1736	1.56	0.611562
Ours	1737	1.9	1.40819
Ours	1738	1.6	2.18546
Ours	1739	2	0.278563
Ours	1740	2.4	0.751709
Ours	1741	1.95	0.494563
Ours	1742	2.28	1.56437
Ours	1743	1.7	1.01968
Ours	1744	1.8	1.93207
Ours	1745	2.18	0.153327
Ours	1746	1.8	1.6397
Ours	1747	1.8	1.99909
Ours	1748	2.4	1.25629
Ours	1749	1.8	1.28336
Ours	1750	2.25	0.818178
Ours	1751	1.75	0.975585
Ours	1752	1.55	0.967205
Ours	1753	1.95	1.28273
Ours	1754	1.51	0.372241
Ours	1755	1.75	1.3967
Ours	1756	2	1.06519
Ours	1757	1.9	1.3103
Ours	1758	2.2	0.610772
Ours	1759	1.93	0.600384
Ours	1760	2.05	1.15361
Ours	1761	1.86	1.10261
Ours	1762	2.12	0.247424
Ours	1763	2.1	0.712953
Ours	1764	1.9	0.483416
Ours	1765	1.7	1.25568
Ours	1766	1.5	0.492332
Ours	1767	2.1	0.425016
Ours	1768	1.9	0.158584
Ours	1769	1.7	1.29477
Ours	1770	2.45	1.85874
Ours	1771	2.2	1.00334
Ours	1772	1.99	1.10653
Ours	1773	1.9	1.14311
Ours	1774	2.2	1.82287
Ours	1775	2.35	0.837086
Ours	1776	1.9	1.17848
Ours	1777	1.7	0.643593
Ours	1778	1.9	0.646544
Ours	1779	2.31	0.508192
Ours	1780	1.55	0.674446
Ours	1781	1.7	1.95613
Ours	1782	3	1.96888
Ours	1783	2.81	0.00075
Ours	1784	2.71	0.763582
Ours	1785	2.6	1.00036
Ours	1786	2.63	0.344085
Ours	1787	3.2	0.314916
Ours	1788	2.68	0.564612
Ours	1789	2.9	0.867892
Ours	1790	2.9	0.13713
Ours	1791	2.5	0.654773
Ours	1792	3.02	0.368239
Ours	1793	3.04	0.718847
Ours	1794	2.95	0.799666
Ours	1795	2.99	0.435932
Ours	1796	3.13	0.764714
Ours	1797	3.2	1.14636
Ours	1798	2.6	1.82828
Ours	1799	2.6	1.91626
Ours	1800	2.5	0.630085
Ours	1801	2.6	1.19206
Ours	1802	3.2	2.23064
Ours	1803	3.29	0.871179
Ours	1804	2.96	0.139495
Ours	1805	3.1	1.33964
Ours	1806	2.5	1.83556
Ours	1807	2.7	1.36738
Ours	1808	2.58	0.005038
Ours	1809	2.6	1.73808
Ours	1810	2.64	0.569824
Ours	1811	2.6	0.328682
Ours	1812	2.65	0.575518
Ours	1813	2.71	0.593814
Ours	1814	2.75	1.76502
Ours	1815	2.9	1.90848
Ours	1816	2.99	1.20535
Ours	1817	2.9	1.76545
Ours	1818	2.95	0.365995
Ours	1819	2.5	0.881881
Ours	1820	2.6	0.159412
Ours	1821	2.6	0.280384
Ours	1822	2.7	0.33255
Ours	1823	2.7	0.187219
Ours	1824	2.7	0.258824
Ours	1825	2.5	1.19939
Ours	1826	2.6	0.253196
Ours	1827	3	0.016897
Ours	1828	3.4	2.106
Ours	1829	2.6	1.13412
Ours	1830	2.9	1.60444
Ours	1831	2.59	0.944896
Ours	1832	2.55	0.778731
Ours	1833	2.7	0.043778
Ours	1834	2.7	1.48052
Ours	1835	3	0.351355
Ours	1836	2.92	1.92332
Ours	1837	2.9	0.029366
Ours	1838	2.7	0.729171
Ours	1839	2.5	0.428076
Ours	1840	2.5	0.64684
Ours	1841	3.4	0.540846
Ours	1842	2.58	1.24723
Ours	1843	2.84	0.098076
Ours	1844	2.5	0.245775
Ours	1845	2.7	0.307817
Ours	1846	3	0.951002
Ours	1847	2.8	1.42177
Ours	1848	2.5	1.83837
Ours	1849	3	0.180319
Ours	1850	2.65	0.798265
Ours	1851	3	0.394355
Ours	1852	2.6	1.49502
Ours	1853	2.68	1.53816
Ours	1854	2.77	0.999875
Ours	1855	3.2	0.248384
Ours	1856	2.7	1.31296
Ours	1857	2.8	0.973792
Ours	1858	2.5	0.83648
Ours	1859	2.7	1.25667
Ours	1860	2.52	0.434433
Ours	1861	2.5	0.078206
Ours	1862	2.67	2.23225
Ours	1863	2.74	0.588124
Ours	1864	2.52	1.04218
Ours	1865	2.98	0.443374
Ours	1866	2.6	1.1775
Ours	1867	2.6	0.376348
Ours	1868	2.69	0.729112
Ours	1869	2.62	0.721573
Ours	1870	2.5	0.627294
Ours	1871	2.8	0.198446
Ours	1872	2.8	1.36216
Ours	1873	2.61	0.251472
Ours	1874	2.63	0.543116
Ours	1875	3	0.992855
Ours	1876	2.6	0.551851
Ours	1877	2.7	1.19484
Ours	1878	2.5	0.462612
Ours	1879	2.5	0.166616
Ours	1880	2.53	0.119142
Ours	1881	2.6	1.99869
Ours	1882	2.75	0.718729
Ours	1883	2.95	2.05493
Ours	1884	2.5	0.227916
Ours	1885	2.5	0.949293
Ours	1886	2.7	0.392171
Ours	1887	2.9	0.749263
Ours	1888	2.5	1.7523
Ours	1889	3.2	1.52136
Ours	1890	2.61	1.34299
Ours	1891	2.95	1.11334
Ours	1892	2.9	0.56619
Ours	1893	2.9	1.524
Ours	1894	2.8	0.674237
Ours	1895	3	1.94884
Ours	1896	2.7	1.73538
Ours	1897	2.5	0.099858
Ours	1898	2.66	0.041819
Ours	1899	3	0.247644
Ours	1900	2.79	0.329456
Ours	1901	3	0.04171
Ours	1902	2.7	0.302541
Ours	1903	2.5	0.74895
Ours	1904	2.6	2.24665
Ours	1905	2.8	1.44298
Ours	1906	3.2	0.329769
Ours	1907	2.5	1.2964
Ours	1908	3	0.118686
Ours	1909	2.9	1.34418
Ours	1910	2.65	0.751097
Ours	1911	2.96	1.51808
Ours	1912	2.9	1.78542
Ours	1913	2.6	1.03663
Ours	1914	2.9	1.58323
Ours	1915	2.65	0.94811
Ours	1916	2.6	2.04366
Ours	1917	2.77	0.787435
Ours	1918	2.7	0.679765
Ours	1919	3.38	0.768625
Ours	1920	2.55	0.934503
Ours	1921	2.58	0.370831
Ours	1922	2.5	0.190291
Ours	1923	2.64	0.702144
Ours	1924	2.9	0.264208
Ours	1925	2.5	0.077834
Ours	1926	2.5	0.188209
Ours	1927	2.5	0.577102
Ours	1928	2.7	0.182296
Ours	1929	3	0.961193
Ours	1930	2.5	0.864712
Ours	1931	3	1.82473
Ours	1932	2.5	0.096705
Ours	1933	3	0.980075
Ours	1934	2.75	0.318093
Ours	1935	2.9	1.38111
Ours	1936	3.1	0.039982
Ours	1937	2.8	0.489087
Ours	1938	2.5	0.389787
Ours	1939	2.95	0.303082
Ours	1940	2.75	0.253495
Ours	1941	2.7	0.401855
Ours	1942	3.2	0.136592
Ours	1943	2.75	0.637402
Ours	1944	3.28	0.689532
Ours	1945	2.81	0.317753
Ours	1946	3.32	1.54321
