# Supplementary material for: An electron-density point-cloud framework for robust protein-ligand interaction prediction
Source: Nat Commun. 2026 Jun 11;17:7424. doi: 10.1038/s41467-026-74196-5 (PMC13408660; doi:10.1038/s41467-026-74196-5)
Supplement: Supplementary file 5 — Source Data [file 41467_2026_74196_MOESM5_ESM.zip › Source Data_rev/figure4/j/Confidence_interval_random.xlsx]

## Sheet: Sheet1
random
model	source_row	resolution	value
DMFF	1	1.03	0.323408
DMFF	2	1.3	2.24447
DMFF	3	1.35	0.519454
DMFF	4	1.4	0.409967
DMFF	5	1.2	0.392671
DMFF	6	1.35	0.122184
DMFF	7	1.41	1.1036
DMFF	8	1.28	0.908971
DMFF	9	1.3	0.883956
DMFF	10	1.32	4.4388
DMFF	11	1.4	0.266687
DMFF	12	1.4	0.151047
DMFF	13	1.35	0.44777
DMFF	14	1.46	1.0478
DMFF	15	1.42	1.90145
DMFF	16	1.27	0.538148
DMFF	17	1.25	0.159602
DMFF	18	1.3	0.447296
DMFF	19	1.05	1.22788
DMFF	20	1.35	0.709491
DMFF	21	1.1	0.071547
DMFF	22	1.4	1.15088
DMFF	23	1.48	0.546422
DMFF	24	1.45	0.424684
DMFF	25	1.12	0.528967
DMFF	26	1.42	0.201989
DMFF	27	1.3	2.10976
DMFF	28	1.18	1.52395
DMFF	29	1.4	0.367139
DMFF	30	1.25	0.149685
DMFF	31	1.4	0.275444
DMFF	32	1.3	0.649762
DMFF	33	1.28	0.797154
DMFF	34	1.36	1.49655
DMFF	35	1.12	1.82002
DMFF	36	1.4	1.1363
DMFF	37	1.45	0.130054
DMFF	38	1.15	1.1696
DMFF	39	1.24	1.44553
DMFF	40	1.4	0.722692
DMFF	41	1.2	1.9762
DMFF	42	1.01	0.246923
DMFF	43	1.48	2.57124
DMFF	44	1.44	0.280956
DMFF	45	1.35	0.213798
DMFF	46	1.43	0.655616
DMFF	47	1.43	0.337571
DMFF	48	1.2	0.651047
DMFF	49	1.12	0.221498
DMFF	50	1.28	0.560164
DMFF	51	1.35	0.068436
DMFF	52	1.36	2.45855
DMFF	53	1	0.325017
DMFF	54	1.36	0.242842
DMFF	55	1.26	0.747535
DMFF	56	1.17	1.92643
DMFF	57	1.04	2.60736
DMFF	58	1.2	0.22141
DMFF	59	1.35	0.413763
DMFF	60	1.29	0.976425
DMFF	61	1.19	1.61781
DMFF	62	1	0.018765
DMFF	63	1.46	0.467453
DMFF	64	1.48	0.467914
DMFF	65	1.4	0.543983
DMFF	66	1.35	0.710146
DMFF	67	0.9	1.55391
DMFF	68	1.37	1.19825
DMFF	69	1.31	2.59435
DMFF	70	1.2	2.08866
DMFF	71	1.4	0.40624
DMFF	72	1.45	1.46357
DMFF	73	1.47	1.37459
DMFF	74	2.2	0.627454
DMFF	75	1.8	2.03391
DMFF	76	2.1	0.712362
DMFF	77	2	1.01938
DMFF	78	2.49	0.644696
DMFF	79	2	1.78193
DMFF	80	1.82	1.22308
DMFF	81	1.7	0.122762
DMFF	82	1.8	0.312948
DMFF	83	2.2	0.0503
DMFF	84	1.7	0.133047
DMFF	85	2.3	2.19464
DMFF	86	2.1	0.097146
DMFF	87	2.48	0.037932
DMFF	88	1.8	2.24543
DMFF	89	2.1	1.54244
DMFF	90	2.1	0.121001
DMFF	91	1.67	1.24364
DMFF	92	2.2	0.052458
DMFF	93	1.85	0.442135
DMFF	94	1.9	0.123189
DMFF	95	2.3	0.073298
DMFF	96	2	0.474562
DMFF	97	2	0.301895
DMFF	98	1.7	0.80289
DMFF	99	1.95	0.506457
DMFF	100	1.8	0.081967
DMFF	101	1.8	0.780052
DMFF	102	2.15	0.068623
DMFF	103	2.4	0.045762
DMFF	104	2.1	0.349794
DMFF	105	2.15	0.369274
DMFF	106	1.8	0.84657
DMFF	107	1.8	0.07491
DMFF	108	1.73	0.167215
DMFF	109	1.98	0.271983
DMFF	110	1.7	0.004312
DMFF	111	2.18	0.140546
DMFF	112	2.3	2.84698
DMFF	113	2.16	1.17447
DMFF	114	2.1	1.35868
DMFF	115	1.8	1.51819
DMFF	116	2.45	0.719962
DMFF	117	2.1	1.0213
DMFF	118	1.8	1.50782
DMFF	119	1.65	0.988534
DMFF	120	1.7	0.449426
DMFF	121	1.54	1.21191
DMFF	122	2	0.532568
DMFF	123	1.65	3.06865
DMFF	124	1.9	1.43056
DMFF	125	1.76	2.62328
DMFF	126	1.7	1.16611
DMFF	127	1.7	0.123468
DMFF	128	1.6	0.75356
DMFF	129	1.75	0.320912
DMFF	130	2.14	1.62254
DMFF	131	2.31	1.46525
DMFF	132	1.76	1.20699
DMFF	133	2.2	1.70944
DMFF	134	2.19	0.972626
DMFF	135	1.8	0.94993
DMFF	136	2.3	0.826206
DMFF	137	1.85	1.98512
DMFF	138	1.96	1.29459
DMFF	139	1.6	0.367678
DMFF	140	2.03	0.680656
DMFF	141	1.9	0.152009
DMFF	142	2.1	1.09635
DMFF	143	1.9	0.03185
DMFF	144	2	1.68404
DMFF	145	1.8	0.190209
DMFF	146	1.8	0.018718
DMFF	147	2.7	0.171959
DMFF	148	2.56	0.218025
DMFF	149	3.31	0.729503
DMFF	150	2.73	1.46548
DMFF	151	2.6	0.153108
DMFF	152	2.6	0.198773
DMFF	153	2.84	0.721175
DMFF	154	2.6	0.482222
DMFF	155	3	3.48411
DMFF	156	2.7	0.873139
DMFF	157	2.9	1.73452
DMFF	158	2.5	3.22049
DMFF	159	2.6	1.68638
DMFF	160	3	0.505965
DMFF	161	2.9	0.285134
DMFF	162	2.85	0.424101
DMFF	163	2.5	1.11507
DMFF	164	2.81	0.370597
DMFF	165	3.3	3.40873
DMFF	166	2.8	0.500073
DMFF	167	2.6	0.274308
DMFF	168	3.1	0.361272
DMFF	169	2.55	0.021079
DMFF	170	3	0.915606
DMFF	171	2.6	0.015418
DMFF	172	2.7	0.482951
DMFF	173	2.95	0.10051
DMFF	174	2.5	0.410773
DMFF	175	2.9	0.180433
DMFF	176	2.5	0.794023
DMFF	177	2.58	0.620521
DMFF	178	2.7	0.095711
DMFF	179	2.75	0.206394
DMFF	180	3.05	1.93624
DMFF	181	2.86	0.091781
DMFF	182	3	1.17954
DMFF	183	2.8	0.111654
DMFF	184	2.5	0.982001
DMFF	185	2.58	0.662747
DMFF	186	2.65	0.565229
DMFF	187	2.55	2.10274
DMFF	188	2.5	1.07466
DMFF	189	3.35	0.239727
DMFF	190	2.6	0.399456
DMFF	191	2.61	0.561297
DMFF	192	2.75	0.027418
DMFF	193	2.7	2.3098
DMFF	194	2.6	0.750328
DMFF	195	2.84	0.163074
DMFF	196	3.2	0.272492
DMFF	197	2.5	0.803583
DMFF	198	3	0.146826
DMFF	199	2.7	0.992976
DMFF	200	2.5	0.310565
DMFF	201	3	0.083727
DMFF	202	2.6	0.876979
DMFF	203	2.5	1.31726
DMFF	204	2.57	3.6726
DMFF	205	2.9	0.935304
DMFF	206	2.65	3.89586
DMFF	207	2.8	0.104838
DMFF	208	2.8	0.580127
DMFF	209	2.5	0.155628
DMFF	210	2.7	0.777394
DMFF	211	3.01	0.275666
DMFF	212	3.1	0.248028
DMFF	213	2.63	0.141476
DMFF	214	2.59	1.60393
DMFF	215	2.97	0.394708
DMFF	216	2.65	0.265341
DMFF	217	2.6	0.047402
DMFF	218	2.88	1.09204
DMFF	219	3	0.396553
PSICHIC	220	1.18	1.39963
PSICHIC	221	1.1	0.976183
PSICHIC	222	1.25	0.571527
PSICHIC	223	1.35	0.646475
PSICHIC	224	1.45	1.49335
PSICHIC	225	1.4	0.435178
PSICHIC	226	1.3	0.462224
PSICHIC	227	1.22	1.09419
PSICHIC	228	1.35	0.886032
PSICHIC	229	1.4	0.558692
PSICHIC	230	1.35	0.322822
PSICHIC	231	1.29	0.706572
PSICHIC	232	1.47	1.53829
PSICHIC	233	1.4	0.066742
PSICHIC	234	1	3.44285
PSICHIC	235	1.35	0.43592
PSICHIC	236	0.9	0.293072
PSICHIC	237	1.19	0.522869
PSICHIC	238	1.2	0.133082
PSICHIC	239	1.4	0.265338
PSICHIC	240	1.12	0.32019
PSICHIC	241	1.3	0.666828
PSICHIC	242	1.46	0.272107
PSICHIC	243	1.3	1.63919
PSICHIC	244	1.44	0.361241
PSICHIC	245	1.41	0.135007
PSICHIC	246	1.12	0.613469
PSICHIC	247	1.42	1.86364
PSICHIC	248	1.42	1.66273
PSICHIC	249	1.4	0.453981
PSICHIC	250	1.15	1.04278
PSICHIC	251	1.4	0.049966
PSICHIC	252	1.17	1.60287
PSICHIC	253	1.36	0.727103
PSICHIC	254	1.45	0.16303
PSICHIC	255	1.46	0.876641
PSICHIC	256	1.28	0.491843
PSICHIC	257	1.04	1.80688
PSICHIC	258	1.44	0.435031
PSICHIC	259	1.48	0.121413
PSICHIC	260	1.4	0.872211
PSICHIC	261	1.36	1.38444
PSICHIC	262	1	0.170303
PSICHIC	263	1.4	1.87414
PSICHIC	264	1.36	1.71693
PSICHIC	265	1.3	0.099448
PSICHIC	266	1.25	1.13774
PSICHIC	267	1.24	2.44891
PSICHIC	268	1.43	0.85251
PSICHIC	269	1.03	0.475412
PSICHIC	270	1.32	2.36029
PSICHIC	271	1.4	2.02432
PSICHIC	272	1.35	0.252086
PSICHIC	273	1.45	2.06896
PSICHIC	274	1.36	1.02361
PSICHIC	275	1.35	0.290952
PSICHIC	276	1.2	0.163079
PSICHIC	277	1.12	1.2742
PSICHIC	278	1.4	0.633383
PSICHIC	279	1.37	0.305739
PSICHIC	280	1.48	0.62857
PSICHIC	281	1.35	0.191453
PSICHIC	282	1.41	0.585291
PSICHIC	283	1.3	2.62099
PSICHIC	284	1.26	0.045382
PSICHIC	285	1.05	1.7997
PSICHIC	286	1.34	0.294879
PSICHIC	287	1.43	0.216657
PSICHIC	288	1.42	1.52081
PSICHIC	289	1.3	3.25634
PSICHIC	290	1.31	2.06962
PSICHIC	291	1.01	1.45643
PSICHIC	292	1.27	0.034244
PSICHIC	293	1.28	0.559968
PSICHIC	294	1.2	0.657064
PSICHIC	295	1.35	1.40137
PSICHIC	296	1.2	1.13379
PSICHIC	297	1.2	2.93811
PSICHIC	298	1.25	1.63272
PSICHIC	299	1.4	0.349056
PSICHIC	300	1.48	1.33387
PSICHIC	301	1.28	1.23452
PSICHIC	302	1.8	0.804274
PSICHIC	303	2.1	0.291508
PSICHIC	304	1.7	0.631844
PSICHIC	305	1.8	0.463123
PSICHIC	306	1.8	2.03464
PSICHIC	307	2.2	1.43133
PSICHIC	308	1.9	2.23476
PSICHIC	309	2.2	0.155294
PSICHIC	310	2.2	1.3867
PSICHIC	311	2.3	0.930267
PSICHIC	312	2.1	0.185647
PSICHIC	313	1.6	0.060617
PSICHIC	314	1.8	0.755393
PSICHIC	315	2	1.20801
PSICHIC	316	2.2	0.224277
PSICHIC	317	1.51	0.080637
PSICHIC	318	2.4	2.66236
PSICHIC	319	1.82	2.78273
PSICHIC	320	2.2	0.064581
PSICHIC	321	2.05	0.219206
PSICHIC	322	1.97	0.832946
PSICHIC	323	2.42	1.2872
PSICHIC	324	2.3	0.58345
PSICHIC	325	2	0.045989
PSICHIC	326	2.2	1.16835
PSICHIC	327	1.75	1.60478
PSICHIC	328	2.2	4.28405
PSICHIC	329	2	1.16027
PSICHIC	330	2.4	1.57576
PSICHIC	331	2.25	1.50763
PSICHIC	332	1.79	0.155937
PSICHIC	333	2	2.3633
PSICHIC	334	1.75	0.021534
PSICHIC	335	2.3	0.990359
PSICHIC	336	1.95	1.08608
PSICHIC	337	2.1	0.248968
PSICHIC	338	1.92	1.16694
PSICHIC	339	1.5	0.619753
PSICHIC	340	1.82	1.06289
PSICHIC	341	2.24	1.86482
PSICHIC	342	1.8	0.067419
PSICHIC	343	1.6	0.498934
PSICHIC	344	1.8	0.546626
PSICHIC	345	1.8	0.453459
PSICHIC	346	1.6	1.72177
PSICHIC	347	2.45	0.238647
PSICHIC	348	1.7	3.01091
PSICHIC	349	1.7	0.588382
PSICHIC	350	1.9	0.066329
PSICHIC	351	2.27	0.686084
PSICHIC	352	1.72	0.306049
PSICHIC	353	1.9	1.78245
PSICHIC	354	2	1.4376
PSICHIC	355	1.5	1.28928
PSICHIC	356	2.2	0.857307
PSICHIC	357	1.8	0.813595
PSICHIC	358	2.01	1.19413
PSICHIC	359	2.2	1.37498
PSICHIC	360	1.8	0.698741
PSICHIC	361	1.8	0.11742
PSICHIC	362	2.1	2.65316
PSICHIC	363	2	0.060005
PSICHIC	364	1.82	1.65035
PSICHIC	365	1.58	0.254861
PSICHIC	366	2.4	1.53874
PSICHIC	367	2	0.426138
PSICHIC	368	2.2	1.23053
PSICHIC	369	2.1	0.287978
PSICHIC	370	2.01	0.794932
PSICHIC	371	1.6	1.60978
PSICHIC	372	1.9	1.25305
PSICHIC	373	2.1	1.37963
PSICHIC	374	1.85	0.668863
PSICHIC	375	1.8	2.03231
PSICHIC	376	1.7	0.431706
PSICHIC	377	2	0.324474
PSICHIC	378	1.98	0.247415
PSICHIC	379	1.85	0.73598
PSICHIC	380	2.3	0.679497
PSICHIC	381	2.35	1.97058
PSICHIC	382	2.31	0.863245
PSICHIC	383	1.92	0.379694
PSICHIC	384	2.8	1.16396
PSICHIC	385	2.5	0.931441
PSICHIC	386	2.6	1.97619
PSICHIC	387	3	0.304666
PSICHIC	388	2.71	0.747051
PSICHIC	389	2.7	0.839364
PSICHIC	390	2.7	0.443237
PSICHIC	391	2.62	0.407097
PSICHIC	392	2.8	0.244842
PSICHIC	393	2.5	2.36892
PSICHIC	394	2.54	0.805846
PSICHIC	395	2.55	0.506673
PSICHIC	396	2.8	0.201137
PSICHIC	397	2.65	0.575915
PSICHIC	398	2.97	0.137004
PSICHIC	399	2.5	0.354324
PSICHIC	400	2.5	0.929663
PSICHIC	401	3.01	0.243143
PSICHIC	402	2.8	0.560364
PSICHIC	403	2.7	3.58317
PSICHIC	404	3.05	1.326
PSICHIC	405	2.8	0.488275
PSICHIC	406	2.5	0.660256
PSICHIC	407	2.55	0.213267
PSICHIC	408	2.94	1.13241
PSICHIC	409	2.7	0.240855
PSICHIC	410	3.2	0.899834
PSICHIC	411	3	1.3589
PSICHIC	412	2.5	0.473058
PSICHIC	413	2.5	1.57874
PSICHIC	414	2.9	0.858456
PSICHIC	415	2.65	2.48608
PSICHIC	416	3.1	0.741124
PSICHIC	417	2.61	1.93412
PSICHIC	418	2.8	0.330831
PSICHIC	419	2.7	1.04573
PSICHIC	420	2.56	0.962593
PSICHIC	421	2.5	0.975528
PSICHIC	422	2.6	0.070721
PSICHIC	423	2.73	0.177469
PSICHIC	424	2.85	0.267007
PSICHIC	425	3.2	0.018105
PSICHIC	426	3	0.271535
PSICHIC	427	2.5	0.151848
PSICHIC	428	2.8	0.312805
PSICHIC	429	2.9	2.68921
PSICHIC	430	3.05	0.967818
PSICHIC	431	2.65	1.1594
PSICHIC	432	2.7	0.615237
PSICHIC	433	2.6	0.114838
PSICHIC	434	2.6	0.706852
PSICHIC	435	2.95	0.742196
PSICHIC	436	3.31	0.170464
PSICHIC	437	2.5	1.21652
PSICHIC	438	2.85	0.913555
PSICHIC	439	3.12	0.50898
PSICHIC	440	2.63	0.095654
PSICHIC	441	2.64	1.14735
PSICHIC	442	2.8	0.584544
PSICHIC	443	2.74	2.21173
PSICHIC	444	2.53	0.485393
PSICHIC	445	2.6	0.795078
PSICHIC	446	2.8	0.662895
PSICHIC	447	2.7	2.53242
PSICHIC	448	2.5	1.09046
PSICHIC	449	3.3	2.00574
PSICHIC	450	3.35	0.199258
PSICHIC	451	3.3	1.42078
PSICHIC	452	3.1	0.506423
PSICHIC	453	2.6	0.173957
PSICHIC	454	3.1	0.629615
PSICHIC	455	2.5	0.152319
PSICHIC	456	3	0.105896
PSICHIC	457	2.5	0.537045
PSICHIC	458	2.8	1.59773
PSICHIC	459	2.7	1.00676
PSICHIC	460	2.9	0.185049
PSICHIC	461	2.5	0.324988
PSICHIC	462	3.24	0.283174
PSICHIC	463	2.7	0.656224
PSICHIC	464	2.71	0.171427
PSICHIC	465	2.6	1.32743
SIGN	466	1.47	1.3371
SIGN	467	1.4	1.05329
SIGN	468	1.2	0.748345
SIGN	469	1.29	0.859445
SIGN	470	1.28	1.39297
SIGN	471	1.18	0.475748
SIGN	472	1.4	0.624321
SIGN	473	1.31	1.17534
SIGN	474	1.3	1.05173
SIGN	475	1.22	0.699974
SIGN	476	1.34	0.411794
SIGN	477	1.44	0.901829
SIGN	478	1.4	1.50859
SIGN	479	1.1	0.05794
SIGN	480	1.4	4.79892
SIGN	481	1.25	0.511613
SIGN	482	0.9	0.307944
SIGN	483	1.25	0.678224
SIGN	484	1.4	0.089121
SIGN	485	1.19	0.238322
SIGN	486	1.44	0.390832
SIGN	487	1.4	0.881824
SIGN	488	1.37	0.244728
SIGN	489	1.36	1.63924
SIGN	490	1.43	0.451541
SIGN	491	1.35	0.091851
SIGN	492	1.35	0.773275
SIGN	493	1.12	2.30701
SIGN	494	1.36	1.70183
SIGN	495	1.2	0.53454
SIGN	496	1.3	1.1749
SIGN	497	1.48	0.039996
SIGN	498	1.45	1.53845
SIGN	499	1.4	0.929044
SIGN	500	1.48	0.096341
SIGN	501	1.4	1.007
SIGN	502	1.26	0.643421
SIGN	503	1.4	2.20063
SIGN	504	1.27	0.475301
SIGN	505	1.4	0.080981
SIGN	506	1.46	0.982837
SIGN	507	1.42	1.32112
SIGN	508	1.28	0.116234
SIGN	509	1.36	2.38023
SIGN	510	1.25	1.8208
SIGN	511	1.46	0.064106
SIGN	512	1.01	1.25687
SIGN	513	1.3	2.50747
SIGN	514	1.24	0.939327
SIGN	515	1.41	0.631721
SIGN	516	1.32	2.49252
SIGN	517	1.41	2.40625
SIGN	518	1	0.192334
SIGN	519	1.2	2.48392
SIGN	520	1.45	1.09776
SIGN	521	1.3	0.284873
SIGN	522	1.15	0.103412
SIGN	523	1.05	1.28949
SIGN	524	1.35	0.84758
SIGN	525	1.3	0.369982
SIGN	526	1.35	0.824774
SIGN	527	1.42	0.133001
SIGN	528	1.12	0.758967
SIGN	529	1.2	2.64368
SIGN	530	1.35	0.027626
SIGN	531	1.45	2.17305
SIGN	532	1.2	0.32891
SIGN	533	1.03	0.176828
SIGN	534	1.35	1.48115
SIGN	535	1	3.93024
SIGN	536	1.28	2.48688
SIGN	537	1.42	1.35303
SIGN	538	1.35	0.00169
SIGN	539	1.36	0.71866
SIGN	540	1.04	0.880962
SIGN	541	1.35	1.34143
SIGN	542	1.43	1.22718
SIGN	543	1.3	3.12424
SIGN	544	1.48	1.60345
SIGN	545	1.4	0.450928
SIGN	546	1.12	1.31294
SIGN	547	1.17	1.25718
SIGN	548	2.25	1.03006
SIGN	549	2.4	0.383976
SIGN	550	1.65	0.807813
SIGN	551	2.27	0.554243
SIGN	552	2.2	2.37663
SIGN	553	2.3	1.69129
SIGN	554	1.9	2.4562
SIGN	555	1.9	0.195009
SIGN	556	2.2	1.64088
SIGN	557	2.1	1.14858
SIGN	558	1.69	0.238637
SIGN	559	1.8	0.078676
SIGN	560	2.35	0.954325
SIGN	561	1.8	1.44834
SIGN	562	2.1	0.282451
SIGN	563	2.2	0.113145
SIGN	564	1.54	3.12008
SIGN	565	2.31	1.63737
SIGN	566	2.33	0.086382
SIGN	567	2.15	0.270176
SIGN	568	2.2	1.05252
SIGN	569	1.61	1.54493
SIGN	570	2.41	0.735418
SIGN	571	1.87	0.059639
SIGN	572	2.49	1.392
SIGN	573	1.95	1.80835
SIGN	574	2.3	4.29379
SIGN	575	1.5	1.37446
SIGN	576	2.2	2.33226
SIGN	577	2	1.72667
SIGN	578	2.1	0.196827
SIGN	579	2	2.59368
SIGN	580	1.9	0.023809
SIGN	581	1.95	1.22235
SIGN	582	1.71	1.29266
SIGN	583	1.8	0.321813
SIGN	584	2.4	1.38688
SIGN	585	2	0.797503
SIGN	586	2.1	1.26859
SIGN	587	1.5	1.77272
SIGN	588	1.75	0.098049
SIGN	589	2	0.587089
SIGN	590	2.45	0.678762
SIGN	591	1.92	0.539503
SIGN	592	2	1.95548
SIGN	593	1.95	0.308983
SIGN	594	1.75	3.50018
SIGN	595	1.97	0.739381
SIGN	596	1.7	0.090536
SIGN	597	2.18	0.862925
SIGN	598	2.4	0.39446
SIGN	599	1.85	1.99406
SIGN	600	1.8	1.6939
SIGN	601	2.15	1.55644
SIGN	602	1.9	1.07772
SIGN	603	1.85	1.04132
SIGN	604	1.9	1.41902
SIGN	605	1.7	3.85457
SIGN	606	1.59	0.874711
SIGN	607	1.5	0.143063
SIGN	608	1.7	3.06622
SIGN	609	2	0.069171
SIGN	610	1.8	1.8532
SIGN	611	1.8	0.333815
SIGN	612	2	1.73639
SIGN	613	1.7	0.515849
SIGN	614	2.1	1.45955
SIGN	615	1.9	0.367049
SIGN	616	1.9	1.01133
SIGN	617	1.8	1.83799
SIGN	618	1.65	1.49123
SIGN	619	2.4	3.03284
SIGN	620	2.12	0.84246
SIGN	621	1.75	2.34268
SIGN	622	1.65	0.518404
SIGN	623	1.81	0.413136
SIGN	624	1.76	0.31563
SIGN	625	1.8	0.929645
SIGN	626	2.4	0.855708
SIGN	627	2.3	2.21889
SIGN	628	1.61	1.07891
SIGN	629	1.55	0.450943
SIGN	630	2.94	1.31508
SIGN	631	2.9	1.01782
SIGN	632	3.2	2.15992
SIGN	633	2.6	0.264929
SIGN	634	2.89	0.720717
SIGN	635	2.91	0.899594
SIGN	636	3	0.346416
SIGN	637	3	0.334929
SIGN	638	3	0.216729
SIGN	639	2.9	2.66694
SIGN	640	2.5	0.862802
SIGN	641	2.5	0.426234
SIGN	642	2.6	0.180317
SIGN	643	2.87	0.485508
SIGN	644	2.7	0.091922
SIGN	645	3	0.299562
SIGN	646	2.5	1.00743
SIGN	647	2.55	0.21204
SIGN	648	2.7	0.457367
SIGN	649	2.5	4.17834
SIGN	650	2.59	1.57424
SIGN	651	2.8	0.406672
SIGN	652	3	0.564666
SIGN	653	2.8	0.182394
SIGN	654	3.31	1.19872
SIGN	655	2.56	0.21095
SIGN	656	2.7	0.934863
SIGN	657	3	1.61716
SIGN	658	2.61	0.385535
SIGN	659	2.75	1.77716
SIGN	660	2.51	0.903919
SIGN	661	2.9	2.76992
SIGN	662	2.7	0.693148
SIGN	663	2.8	2.1095
SIGN	664	2.5	0.289559
SIGN	665	2.5	1.11784
SIGN	666	2.9	1.04211
SIGN	667	3	1.06286
SIGN	668	3	0.027555
SIGN	669	2.85	0.14587
SIGN	670	2.65	0.231297
SIGN	671	2.9	0.01767
SIGN	672	2.7	0.232576
SIGN	673	2.6	0.111239
SIGN	674	2.62	0.266565
SIGN	675	2.9	3.11397
SIGN	676	2.5	1.04712
SIGN	677	2.5	1.302
SIGN	678	2.8	0.513206
SIGN	679	2.7	0.083335
SIGN	680	2.7	0.616698
SIGN	681	2.66	0.711777
SIGN	682	2.5	0.116279
SIGN	683	2.65	1.41257
SIGN	684	2.5	0.96637
SIGN	685	2.8	0.437318
SIGN	686	2.7	0.04691
SIGN	687	2.81	1.2876
SIGN	688	3.35	0.50802
SIGN	689	2.51	2.39088
SIGN	690	2.5	0.397561
SIGN	691	2.6	0.816563
SIGN	692	2.5	0.574996
SIGN	693	3.1	2.99668
SIGN	694	2.73	1.15347
SIGN	695	3.4	2.18712
SIGN	696	2.8	0.17999
SIGN	697	2.8	1.67287
SIGN	698	2.7	0.42476
SIGN	699	3.1	0.144933
SIGN	700	2.5	0.532203
SIGN	701	2.9	0.113879
SIGN	702	2.9	0.080847
SIGN	703	2.5	0.452668
SIGN	704	2.5	1.77721
SIGN	705	2.58	1.08673
SIGN	706	2.6	0.165179
SIGN	707	2.71	0.273649
SIGN	708	2.63	0.249298
SIGN	709	2.64	0.544844
SIGN	710	3.01	0.137789
SIGN	711	2.8	1.57854
Ours	712	1.32	0.761405
Ours	713	1.03	0.559418
Ours	714	1.18	0.69715
Ours	715	1	0.87916
Ours	716	1.46	0.322688
Ours	717	1.45	2.01572
Ours	718	1.2	0.180765
Ours	719	1.36	1.45714
Ours	720	1.4	0.762547
Ours	721	1.4	0.763046
Ours	722	1.36	2.08796
Ours	723	1.35	0.155864
Ours	724	1.3	1.45522
Ours	725	1.43	1.23539
Ours	726	1.25	0.562188
Ours	727	1.44	0.677892
Ours	728	1.4	0.049606
Ours	729	1.12	2.82921
Ours	730	1.04	1.79836
Ours	731	1.15	0.366069
Ours	732	1.35	0.692671
Ours	733	1.47	0.136042
Ours	734	1.35	0.809709
Ours	735	1.4	0.441844
Ours	736	1.48	0.153069
Ours	737	1.29	0.083306
Ours	738	1.42	1.24809
Ours	739	1.41	0.432278
Ours	740	1.42	1.38705
Ours	741	1.2	0.373173
Ours	742	1.26	0.491348
Ours	743	1.45	0.892026
Ours	744	1.12	0.418276
Ours	745	1.4	1.24105
Ours	746	1.3	0.94396
Ours	747	1.4	1.02705
Ours	748	1.35	0.080704
Ours	749	1.4	0.313236
Ours	750	1.31	0.150511
Ours	751	1.4	0.936868
Ours	752	1.22	1.58126
Ours	753	1.01	0.616742
Ours	754	1.28	1.68682
Ours	755	1.43	0.407637
Ours	756	1.46	0.804876
Ours	757	1	1.98036
Ours	758	1.4	1.20542
Ours	759	1.25	0.301076
Ours	760	1.19	0.323708
Ours	761	1.45	2.14415
Ours	762	1.17	0.202568
Ours	763	1.4	1.29003
Ours	764	1.25	1.59784
Ours	765	1.3	1.53239
Ours	766	1.3	2.1941
Ours	767	1.36	0.653592
Ours	768	1.27	0.452703
Ours	769	1.2	0.128815
Ours	770	1.44	0.375237
Ours	771	1.2	0.161391
Ours	772	1.35	1.21852
Ours	773	1.2	0.754329
Ours	774	1.3	1.41988
Ours	775	1.41	0.468598
Ours	776	1.48	0.290709
Ours	777	1.35	0.528798
Ours	778	1.34	0.946962
Ours	779	1.05	0.154843
Ours	780	1.35	1.01857
Ours	781	1.48	0.937806
Ours	782	1.4	1.22767
Ours	783	0.9	1.04325
Ours	784	1.42	0.537565
Ours	785	1.1	0.357667
Ours	786	1.28	1.57042
Ours	787	1.37	0.193598
Ours	788	1.24	1.3963
Ours	789	1.28	0.938503
Ours	790	1.12	1.12638
Ours	791	1.35	0.689342
Ours	792	1.36	0.154418
Ours	793	1.3	1.54379
Ours	794	2.27	1.55327
Ours	795	2.4	1.59879
Ours	796	1.53	0.801147
Ours	797	2.1	0.201862
Ours	798	1.95	1.18294
Ours	799	1.95	0.802608
Ours	800	2.2	1.99106
Ours	801	1.86	0.253099
Ours	802	2	1.1401
Ours	803	1.5	1.12044
Ours	804	1.96	0.035345
Ours	805	1.85	0.000317
Ours	806	1.87	2.72117
Ours	807	2.2	0.191568
Ours	808	2.48	0.755497
Ours	809	2.3	0.101467
Ours	810	1.9	0.830152
Ours	811	1.85	0.813366
Ours	812	1.96	0.876945
Ours	813	2.15	1.1539
Ours	814	2	0.025019
Ours	815	2.2	0.740206
Ours	816	2.18	1.32439
Ours	817	2.2	0.594878
Ours	818	2.3	0.842135
Ours	819	1.95	2.83869
Ours	820	2.35	2.02779
Ours	821	1.7	0.54905
Ours	822	2.4	0.45482
Ours	823	1.75	0.283802
Ours	824	2	0.416985
Ours	825	1.85	0.593179
Ours	826	2.2	0.048369
Ours	827	1.61	0.587266
Ours	828	1.6	1.91636
Ours	829	1.8	1.1469
Ours	830	1.9	1.43878
Ours	831	1.65	1.7397
Ours	832	1.8	0.632447
Ours	833	1.72	0.518157
Ours	834	1.79	0.592216
Ours	835	2.4	0.222131
Ours	836	1.7	0.388277
Ours	837	1.7	1.37831
Ours	838	1.8	0.392143
Ours	839	1.98	0.297775
Ours	840	2.13	0.459462
Ours	841	1.59	1.29958
Ours	842	2	0.944564
Ours	843	1.55	0.752713
Ours	844	1.9	1.30926
Ours	845	2.3	0.295079
Ours	846	2.2	1.82572
Ours	847	1.8	0.197249
Ours	848	2.31	0.493586
Ours	849	1.7	0.460163
Ours	850	1.6	0.639313
Ours	851	2.4	1.78119
Ours	852	1.65	0.170029
Ours	853	1.65	0.887055
Ours	854	2.35	0.940556
Ours	855	1.8	0.134555
Ours	856	1.6	1.63904
Ours	857	1.6	0.308222
Ours	858	1.7	0.198111
Ours	859	1.85	1.08084
Ours	860	2.3	0.604674
Ours	861	2.4	0.274592
Ours	862	1.89	0.620036
Ours	863	1.52	0.264697
Ours	864	2	2.80451
Ours	865	2.2	0.191788
Ours	866	2.3	1.05329
Ours	867	1.65	0.670873
Ours	868	1.8	0.575968
Ours	869	2.1	0.822917
Ours	870	2.45	1.28222
Ours	871	2.1	0.145006
Ours	872	2.4	0.022562
Ours	873	1.56	0.343479
Ours	874	2	0.216752
Ours	875	1.68	0.285882
Ours	876	2.7	0.237078
Ours	877	2.71	0.954946
Ours	878	2.5	0.384383
Ours	879	3.35	0.09888
Ours	880	2.71	0.952334
Ours	881	2.8	0.063644
Ours	882	2.86	0.715766
Ours	883	2.65	2.08105
Ours	884	3	0.02795
Ours	885	2.64	1.60122
Ours	886	2.8	0.496419
Ours	887	2.6	0.220572
Ours	888	2.64	0.721514
Ours	889	2.6	0.144041
Ours	890	3	0.855263
Ours	891	2.9	0.482632
Ours	892	2.57	0.762627
Ours	893	2.8	1.36755
Ours	894	2.81	0.432183
Ours	895	2.88	1.243
Ours	896	2.5	1.64755
Ours	897	2.8	0.970112
Ours	898	2.7	0.180485
Ours	899	2.5	1.51822
Ours	900	2.6	1.31435
Ours	901	2.6	1.26979
Ours	902	2.5	0.299092
Ours	903	2.62	0.621612
Ours	904	2.5	0.950238
Ours	905	2.5	0.930386
Ours	906	2.55	0.535263
Ours	907	2.84	1.63322
Ours	908	2.5	1.17173
Ours	909	2.62	1.23684
Ours	910	3	0.208055
Ours	911	2.5	0.169861
Ours	912	2.5	2.35415
Ours	913	2.7	1.54821
Ours	914	2.5	0.541123
Ours	915	2.54	0.091376
Ours	916	3.3	0.274486
Ours	917	2.5	0.036
Ours	918	2.7	0.157154
Ours	919	2.6	0.281642
Ours	920	2.7	0.660086
Ours	921	2.84	0.713296
Ours	922	2.5	0.78756
Ours	923	2.6	1.86537
Ours	924	2.5	0.325787
Ours	925	3.1	0.798932
Ours	926	3.31	1.5907
Ours	927	2.8	1.70064
Ours	928	2.7	0.127294
Ours	929	2.7	0.599236
Ours	930	3.12	0.139487
Ours	931	2.56	0.591327
Ours	932	2.65	0.814816
Ours	933	2.75	0.751871
Ours	934	2.5	0.821235
Ours	935	3.2	1.11345
Ours	936	2.5	0.676869
Ours	937	2.8	0.552357
Ours	938	2.7	1.13156
Ours	939	2.5	0.652905
Ours	940	2.6	0.488694
Ours	941	2.7	0.817909
Ours	942	2.7	0.368851
Ours	943	2.9	1.45341
Ours	944	2.9	0.999265
Ours	945	2.8	0.142457
Ours	946	2.5	0.83679
Ours	947	2.5	0.907251
Ours	948	2.55	0.449653
Ours	949	2.9	0.626927
Ours	950	2.8	1.39831
Ours	951	2.5	1.70412
Ours	952	2.97	1.32345
Ours	953	2.8	2.08583
Ours	954	2.6	0.956115
Ours	955	2.8	0.290265
Ours	956	2.7	0.208107
Ours	957	2.81	2.00463
