# Supplementary material for: An electron-density point-cloud framework for robust protein-ligand interaction prediction
Source: Nat Commun. 2026 Jun 11;17:7424. doi: 10.1038/s41467-026-74196-5 (PMC13408660; doi:10.1038/s41467-026-74196-5)
Supplement: Supplementary file 5 — Source Data [file 41467_2026_74196_MOESM5_ESM.zip › Source Data_rev/figure4/j/Confidence_interval_Scaffold.xlsx]

## Sheet: Sheet1
scaffld
model	source_row	resolution	value
DMFF	1	1.18	1.39963
DMFF	2	1.1	0.976183
DMFF	3	1.25	0.571527
DMFF	4	1.35	0.646475
DMFF	5	1.45	1.49335
DMFF	6	1.4	0.435178
DMFF	7	1.3	0.462224
DMFF	8	1.22	1.09419
DMFF	9	1.35	0.886032
DMFF	10	1.4	0.558692
DMFF	11	1.35	0.322822
DMFF	12	1.29	0.706572
DMFF	13	1.47	1.53829
DMFF	14	1.4	0.066742
DMFF	15	1	3.44285
DMFF	16	1.35	0.43592
DMFF	17	0.9	0.293072
DMFF	18	1.19	0.522869
DMFF	19	1.2	0.133082
DMFF	20	1.4	0.265338
DMFF	21	1.12	0.32019
DMFF	22	1.3	0.666828
DMFF	23	1.46	0.272107
DMFF	24	1.3	1.63919
DMFF	25	1.44	0.361241
DMFF	26	1.41	0.135007
DMFF	27	1.12	0.613469
DMFF	28	1.42	1.86364
DMFF	29	1.42	1.66273
DMFF	30	1.4	0.453981
DMFF	31	1.15	1.04278
DMFF	32	1.4	0.049966
DMFF	33	1.17	1.60287
DMFF	34	1.36	0.727103
DMFF	35	1.45	0.16303
DMFF	36	1.46	0.876641
DMFF	37	1.28	0.491843
DMFF	38	1.04	1.80688
DMFF	39	1.44	0.435031
DMFF	40	1.48	0.121413
DMFF	41	1.4	0.872211
DMFF	42	1.36	1.38444
DMFF	43	1	0.170303
DMFF	44	1.4	1.87414
DMFF	45	1.36	1.71693
DMFF	46	1.3	0.099448
DMFF	47	1.25	1.13774
DMFF	48	1.24	2.44891
DMFF	49	1.43	0.85251
DMFF	50	1.03	0.475412
DMFF	51	1.32	2.36029
DMFF	52	1.4	2.02432
DMFF	53	1.35	0.252086
DMFF	54	1.45	2.06896
DMFF	55	1.36	1.02361
DMFF	56	1.35	0.290952
DMFF	57	1.2	0.163079
DMFF	58	1.12	1.2742
DMFF	59	1.4	0.633383
DMFF	60	1.37	0.305739
DMFF	61	1.48	0.62857
DMFF	62	1.35	0.191453
DMFF	63	1.41	0.585291
DMFF	64	1.3	2.62099
DMFF	65	1.26	0.045382
DMFF	66	1.05	1.7997
DMFF	67	1.34	0.294879
DMFF	68	1.43	0.216657
DMFF	69	1.42	1.52081
DMFF	70	1.3	3.25634
DMFF	71	1.31	2.06962
DMFF	72	1.01	1.45643
DMFF	73	1.27	0.034244
DMFF	74	1.28	0.559968
DMFF	75	1.2	0.657064
DMFF	76	1.35	1.40137
DMFF	77	1.2	1.13379
DMFF	78	1.2	2.93811
DMFF	79	1.25	1.63272
DMFF	80	1.4	0.349056
DMFF	81	1.48	1.33387
DMFF	82	1.28	1.23452
DMFF	83	1.8	0.804274
DMFF	84	2.1	0.291508
DMFF	85	1.7	0.631844
DMFF	86	1.8	0.463123
DMFF	87	1.8	2.03464
DMFF	88	2.2	1.43133
DMFF	89	1.9	2.23476
DMFF	90	2.2	0.155294
DMFF	91	2.2	1.3867
DMFF	92	2.3	0.930267
DMFF	93	2.1	0.185647
DMFF	94	1.6	0.060617
DMFF	95	1.8	0.755393
DMFF	96	2	1.20801
DMFF	97	2.2	0.224277
DMFF	98	1.51	0.080637
DMFF	99	2.4	2.66236
DMFF	100	1.82	2.78273
DMFF	101	2.2	0.064581
DMFF	102	2.05	0.219206
DMFF	103	1.97	0.832946
DMFF	104	2.42	1.2872
DMFF	105	2.3	0.58345
DMFF	106	2	0.045989
DMFF	107	2.2	1.16835
DMFF	108	1.75	1.60478
DMFF	109	2.2	4.28405
DMFF	110	2	1.16027
DMFF	111	2.4	1.57576
DMFF	112	2.25	1.50763
DMFF	113	1.79	0.155937
DMFF	114	2	2.3633
DMFF	115	1.75	0.021534
DMFF	116	2.3	0.990359
DMFF	117	1.95	1.08608
DMFF	118	2.1	0.248968
DMFF	119	1.92	1.16694
DMFF	120	1.5	0.619753
DMFF	121	1.82	1.06289
DMFF	122	2.24	1.86482
DMFF	123	1.8	0.067419
DMFF	124	1.6	0.498934
DMFF	125	1.8	0.546626
DMFF	126	1.8	0.453459
DMFF	127	1.6	1.72177
DMFF	128	2.45	0.238647
DMFF	129	1.7	3.01091
DMFF	130	1.7	0.588382
DMFF	131	1.9	0.066329
DMFF	132	2.27	0.686084
DMFF	133	1.72	0.306049
DMFF	134	1.9	1.78245
DMFF	135	2	1.4376
DMFF	136	1.5	1.28928
DMFF	137	2.2	0.857307
DMFF	138	1.8	0.813595
DMFF	139	2.01	1.19413
DMFF	140	2.2	1.37498
DMFF	141	1.8	0.698741
DMFF	142	1.8	0.11742
DMFF	143	2.1	2.65316
DMFF	144	2	0.060005
DMFF	145	1.82	1.65035
DMFF	146	1.58	0.254861
DMFF	147	2.4	1.53874
DMFF	148	2	0.426138
DMFF	149	2.2	1.23053
DMFF	150	2.1	0.287978
DMFF	151	2.01	0.794932
DMFF	152	1.6	1.60978
DMFF	153	1.9	1.25305
DMFF	154	2.1	1.37963
DMFF	155	1.85	0.668863
DMFF	156	1.8	2.03231
DMFF	157	1.7	0.431706
DMFF	158	2	0.324474
DMFF	159	1.98	0.247415
DMFF	160	1.85	0.73598
DMFF	161	2.3	0.679497
DMFF	162	2.35	1.97058
DMFF	163	2.31	0.863245
DMFF	164	1.92	0.379694
DMFF	165	2.8	1.16396
DMFF	166	2.5	0.931441
DMFF	167	2.6	1.97619
DMFF	168	3	0.304666
DMFF	169	2.71	0.747051
DMFF	170	2.7	0.839364
DMFF	171	2.7	0.443237
DMFF	172	2.62	0.407097
DMFF	173	2.8	0.244842
DMFF	174	2.5	2.36892
DMFF	175	2.54	0.805846
DMFF	176	2.55	0.506673
DMFF	177	2.8	0.201137
DMFF	178	2.65	0.575915
DMFF	179	2.97	0.137004
DMFF	180	2.5	0.354324
DMFF	181	2.5	0.929663
DMFF	182	3.01	0.243143
DMFF	183	2.8	0.560364
DMFF	184	2.7	3.58317
DMFF	185	3.05	1.326
DMFF	186	2.8	0.488275
DMFF	187	2.5	0.660256
DMFF	188	2.55	0.213267
DMFF	189	2.94	1.13241
DMFF	190	2.7	0.240855
DMFF	191	3.2	0.899834
DMFF	192	3	1.3589
DMFF	193	2.5	0.473058
DMFF	194	2.5	1.57874
DMFF	195	2.9	0.858456
DMFF	196	2.65	2.48608
DMFF	197	3.1	0.741124
DMFF	198	2.61	1.93412
DMFF	199	2.8	0.330831
DMFF	200	2.7	1.04573
DMFF	201	2.56	0.962593
DMFF	202	2.5	0.975528
DMFF	203	2.6	0.070721
DMFF	204	2.73	0.177469
DMFF	205	2.85	0.267007
DMFF	206	3.2	0.018105
DMFF	207	3	0.271535
DMFF	208	2.5	0.151848
DMFF	209	2.8	0.312805
DMFF	210	2.9	2.68921
DMFF	211	3.05	0.967818
DMFF	212	2.65	1.1594
DMFF	213	2.7	0.615237
DMFF	214	2.6	0.114838
DMFF	215	2.6	0.706852
DMFF	216	2.95	0.742196
DMFF	217	3.31	0.170464
DMFF	218	2.5	1.21652
DMFF	219	2.85	0.913555
DMFF	220	3.12	0.50898
DMFF	221	2.63	0.095654
DMFF	222	2.64	1.14735
DMFF	223	2.8	0.584544
DMFF	224	2.74	2.21173
DMFF	225	2.53	0.485393
DMFF	226	2.6	0.795078
DMFF	227	2.8	0.662895
DMFF	228	2.7	2.53242
DMFF	229	2.5	1.09046
DMFF	230	3.3	2.00574
DMFF	231	3.35	0.199258
DMFF	232	3.3	1.42078
DMFF	233	3.1	0.506423
DMFF	234	2.6	0.173957
DMFF	235	3.1	0.629615
DMFF	236	2.5	0.152319
DMFF	237	3	0.105896
DMFF	238	2.5	0.537045
DMFF	239	2.8	1.59773
DMFF	240	2.7	1.00676
DMFF	241	2.9	0.185049
DMFF	242	2.5	0.324988
DMFF	243	3.24	0.283174
DMFF	244	2.7	0.656224
DMFF	245	2.71	0.171427
DMFF	246	2.6	1.32743
PSICHIC	247	1.42	1.0799
PSICHIC	248	1.34	0.121763
PSICHIC	249	1.31	0.152236
PSICHIC	250	1.25	1.04245
PSICHIC	251	1.41	0.724912
PSICHIC	252	1.35	0.767574
PSICHIC	253	1.19	0.067043
PSICHIC	254	1.46	1.166
PSICHIC	255	1.37	0.607828
PSICHIC	256	1.46	1.13465
PSICHIC	257	1.45	0.276208
PSICHIC	258	1.41	0.796474
PSICHIC	259	1.25	4.2133
PSICHIC	260	1.2	0.629524
PSICHIC	261	1.4	0.451388
PSICHIC	262	1.46	0.116608
PSICHIC	263	1.45	0.277918
PSICHIC	264	1.3	1.3808
PSICHIC	265	1.4	2.15523
PSICHIC	266	1.28	1.32935
PSICHIC	267	1.15	1.47461
PSICHIC	268	1.15	0.539028
PSICHIC	269	1.4	0.082873
PSICHIC	270	1	0.545796
PSICHIC	271	1.46	0.109754
PSICHIC	272	1.4	0.15649
PSICHIC	273	1.48	1.26942
PSICHIC	274	1.45	1.54002
PSICHIC	275	1.1	1.31165
PSICHIC	276	1.35	0.651887
PSICHIC	277	0.98	1.29642
PSICHIC	278	1.35	1.99637
PSICHIC	279	1.25	0.878999
PSICHIC	280	1.15	1.77427
PSICHIC	281	1.13	0.270942
PSICHIC	282	1.45	0.35347
PSICHIC	283	1.29	0.18627
PSICHIC	284	1.3	0.522549
PSICHIC	285	1.2	1.04543
PSICHIC	286	1.36	0.220232
PSICHIC	287	1.45	1.02125
PSICHIC	288	1.47	2.61983
PSICHIC	289	1.45	2.80587
PSICHIC	290	1.4	0.486695
PSICHIC	291	1.35	0.243029
PSICHIC	292	1.45	1.18398
PSICHIC	293	1.42	2.38918
PSICHIC	294	1.2	0.202746
PSICHIC	295	1.08	0.619783
PSICHIC	296	1.48	1.32847
PSICHIC	297	1.25	0.042308
PSICHIC	298	1.29	0.709774
PSICHIC	299	1.11	0.72172
PSICHIC	300	1.37	0.822914
PSICHIC	301	1.41	0.691256
PSICHIC	302	1.2	1.57018
PSICHIC	303	1.4	3.12021
PSICHIC	304	1.28	1.43803
PSICHIC	305	1.2	1.13813
PSICHIC	306	1.45	2.34674
PSICHIC	307	1.2	1.55515
PSICHIC	308	1.19	3.06827
PSICHIC	309	0.88	0.053549
PSICHIC	310	1.46	2.52967
PSICHIC	311	1.3	0.59436
PSICHIC	312	1.42	1.78053
PSICHIC	313	1.27	1.60435
PSICHIC	314	1.8	0.221242
PSICHIC	315	2	2.38287
PSICHIC	316	2	1.11783
PSICHIC	317	1.8	0.15627
PSICHIC	318	1.94	1.5495
PSICHIC	319	1.82	2.33971
PSICHIC	320	2.1	0.4944
PSICHIC	321	2.39	1.8866
PSICHIC	322	2.45	0.422378
PSICHIC	323	1.98	0.004248
PSICHIC	324	2.48	0.825333
PSICHIC	325	1.8	2.41201
PSICHIC	326	2	0.20469
PSICHIC	327	2.3	0.621737
PSICHIC	328	1.76	0.590762
PSICHIC	329	2.08	0.475161
PSICHIC	330	2.1	0.255029
PSICHIC	331	2.25	0.774761
PSICHIC	332	2.1	0.39238
PSICHIC	333	1.8	0.732315
PSICHIC	334	2.35	0.078717
PSICHIC	335	2	0.150444
PSICHIC	336	1.6	0.344594
PSICHIC	337	2.3	0.099681
PSICHIC	338	1.95	1.21436
PSICHIC	339	2.1	1.22722
PSICHIC	340	1.8	0.149195
PSICHIC	341	1.85	0.283974
PSICHIC	342	1.67	0.423359
PSICHIC	343	1.5	2.32606
PSICHIC	344	2.3	0.15452
PSICHIC	345	1.75	0.576195
PSICHIC	346	1.55	0.835163
PSICHIC	347	1.64	1.0967
PSICHIC	348	1.77	0.699456
PSICHIC	349	2.35	1.31525
PSICHIC	350	2.22	1.68778
PSICHIC	351	2	0.14539
PSICHIC	352	2.1	0.929787
PSICHIC	353	1.72	0.493227
PSICHIC	354	2	1.50948
PSICHIC	355	2.3	0.096546
PSICHIC	356	1.75	0.065997
PSICHIC	357	2	2.63388
PSICHIC	358	2.14	0.784164
PSICHIC	359	2.1	2.09429
PSICHIC	360	2	0.036197
PSICHIC	361	2.02	0.380283
PSICHIC	362	2.35	0.231992
PSICHIC	363	1.9	0.578546
PSICHIC	364	1.7	1.02685
PSICHIC	365	1.95	0.109891
PSICHIC	366	2.2	0.625087
PSICHIC	367	2.43	1.20524
PSICHIC	368	1.96	0.173474
PSICHIC	369	1.84	0.44109
PSICHIC	370	1.7	0.778021
PSICHIC	371	2.23	0.507954
PSICHIC	372	1.95	0.131518
PSICHIC	373	2.05	0.318394
PSICHIC	374	1.55	1.07415
PSICHIC	375	2	0.209149
PSICHIC	376	2.2	1.23402
PSICHIC	377	2.07	0.915526
PSICHIC	378	2.1	0.64796
PSICHIC	379	1.87	0.368432
PSICHIC	380	2	1.40136
PSICHIC	381	3.1	0.221976
PSICHIC	382	2.5	0.277366
PSICHIC	383	2.56	2.10796
PSICHIC	384	2.7	1.46327
PSICHIC	385	2.65	0.204845
PSICHIC	386	2.5	0.265121
PSICHIC	387	2.5	0.530492
PSICHIC	388	3	0.680268
PSICHIC	389	2.59	0.781211
PSICHIC	390	2.5	1.07648
PSICHIC	391	2.8	2.00625
PSICHIC	392	2.5	2.52422
PSICHIC	393	3	2.64152
PSICHIC	394	2.9	0.556171
PSICHIC	395	2.8	0.39388
PSICHIC	396	2.8	0.941015
PSICHIC	397	2.5	1.2492
PSICHIC	398	2.59	1.40727
PSICHIC	399	2.8	2.70639
PSICHIC	400	3.41	1.10356
PSICHIC	401	2.9	0.380916
PSICHIC	402	3.15	0.52189
PSICHIC	403	2.65	0.046876
PSICHIC	404	2.74	2.10602
PSICHIC	405	2.55	0.031151
PSICHIC	406	2.75	1.24233
PSICHIC	407	2.65	0.161329
PSICHIC	408	2.6	1.11478
PSICHIC	409	2.63	0.228682
PSICHIC	410	2.7	1.41756
PSICHIC	411	3	0.811282
PSICHIC	412	3.15	0.135875
PSICHIC	413	3.4	0.267465
PSICHIC	414	2.75	0.660459
PSICHIC	415	2.8	0.115213
PSICHIC	416	2.6	1.35705
PSICHIC	417	2.75	0.183799
PSICHIC	418	2.87	1.17012
PSICHIC	419	2.8	0.868364
PSICHIC	420	2.5	3.27617
PSICHIC	421	3	2.09468
PSICHIC	422	2.6	1.38212
PSICHIC	423	2.55	0.315731
PSICHIC	424	2.8	0.579081
PSICHIC	425	2.5	0.779144
PSICHIC	426	2.5	0.070363
PSICHIC	427	2.9	1.96169
PSICHIC	428	2.8	2.76127
PSICHIC	429	3.13	0.212914
PSICHIC	430	2.6	0.377175
PSICHIC	431	2.6	1.06916
PSICHIC	432	2.6	0.203887
PSICHIC	433	2.5	0.806491
PSICHIC	434	2.5	0.441379
PSICHIC	435	3.04	0.099198
PSICHIC	436	2.6	0.560573
PSICHIC	437	2.7	1.00318
PSICHIC	438	3	1.53512
PSICHIC	439	2.8	0.833289
PSICHIC	440	2.7	0.702834
PSICHIC	441	2.7	0.178668
PSICHIC	442	2.74	1.90842
PSICHIC	443	2.9	0.205531
PSICHIC	444	2.5	0.593182
PSICHIC	445	2.9	0.382365
PSICHIC	446	2.5	0.325439
PSICHIC	447	2.8	0.195406
SIGN	448	1.2	1.35321
SIGN	449	1.29	0.188083
SIGN	450	1.19	0.225635
SIGN	451	1.11	1.2646
SIGN	452	1.35	1.00135
SIGN	453	1.42	1.0314
SIGN	454	1.25	0.111745
SIGN	455	1.4	1.40913
SIGN	456	1.2	0.763504
SIGN	457	1.15	1.35617
SIGN	458	1.45	0.37909
SIGN	459	1.2	1.04041
SIGN	460	1.27	3.51254
SIGN	461	1.45	0.852791
SIGN	462	1.46	0.629334
SIGN	463	1.4	0.185468
SIGN	464	1.08	0.40644
SIGN	465	1.41	1.81046
SIGN	466	0.98	2.49025
SIGN	467	1.3	1.76528
SIGN	468	1.48	1.98144
SIGN	469	1.31	0.695357
SIGN	470	1.4	0.152765
SIGN	471	1.42	0.729475
SIGN	472	1.25	0.175907
SIGN	473	1.4	0.233357
SIGN	474	1.15	1.50583
SIGN	475	1.45	2.00568
SIGN	476	1.45	1.60127
SIGN	477	1.37	0.868976
SIGN	478	1.3	1.54008
SIGN	479	1.45	2.42465
SIGN	480	1.37	1.07838
SIGN	481	1.35	2.15132
SIGN	482	1.34	0.344429
SIGN	483	1.36	0.506234
SIGN	484	1.45	0.242528
SIGN	485	1.13	0.637725
SIGN	486	1.2	1.31465
SIGN	487	1.46	0.280869
SIGN	488	1.15	1.11487
SIGN	489	1.28	3.19959
SIGN	490	1	3.27713
SIGN	491	1.25	0.63399
SIGN	492	0.88	0.32163
SIGN	493	1.46	1.49476
SIGN	494	1.25	2.85375
SIGN	495	1.41	0.260839
SIGN	496	1.46	0.844311
SIGN	497	1.45	1.69066
SIGN	498	1.41	0.032207
SIGN	499	1.48	0.906553
SIGN	500	1.29	0.946832
SIGN	501	1.35	1.05425
SIGN	502	1.47	0.904546
SIGN	503	1.2	2.08544
SIGN	504	1.19	3.4796
SIGN	505	1.2	1.82672
SIGN	506	1.28	1.39999
SIGN	507	1.1	2.49773
SIGN	508	1.42	2.02898
SIGN	509	1.46	3.45694
SIGN	510	1.4	0.106953
SIGN	511	1.35	2.98373
SIGN	512	1.45	0.755047
SIGN	513	1.4	2.28678
SIGN	514	1.3	2.14242
SIGN	515	1.56	0.211711
SIGN	516	2	2.39213
SIGN	517	1.7	1.14477
SIGN	518	1.87	0.145826
SIGN	519	2.4	1.55752
SIGN	520	1.96	2.37983
SIGN	521	1.75	0.538074
SIGN	522	1.9	1.93511
SIGN	523	2.1	0.461253
SIGN	524	1.91	0.004858
SIGN	525	1.89	0.888074
SIGN	526	2.07	2.44246
SIGN	527	2.09	0.193667
SIGN	528	2	0.672046
SIGN	529	1.95	0.651609
SIGN	530	2.4	0.499654
SIGN	531	1.7	0.254421
SIGN	532	1.7	0.808739
SIGN	533	1.69	0.442335
SIGN	534	1.94	0.787169
SIGN	535	2.4	0.052844
SIGN	536	2.1	0.129573
SIGN	537	2.3	0.374013
SIGN	538	1.9	0.075006
SIGN	539	2.29	1.23213
SIGN	540	1.9	1.23965
SIGN	541	1.88	0.124444
SIGN	542	2.03	0.288678
SIGN	543	2.15	0.462182
SIGN	544	1.91	2.34668
SIGN	545	1.96	0.140635
SIGN	546	1.69	0.6367
SIGN	547	1.7	0.890836
SIGN	548	1.9	1.10707
SIGN	549	2.08	0.761487
SIGN	550	1.85	1.36471
SIGN	551	1.67	1.68876
SIGN	552	1.79	0.12064
SIGN	553	2.4	0.963763
SIGN	554	2.2	0.531289
SIGN	555	2.1	1.54127
SIGN	556	2.2	0.073988
SIGN	557	1.86	0.049848
SIGN	558	2.35	2.80104
SIGN	559	1.55	0.823583
SIGN	560	1.8	2.1183
SIGN	561	1.82	0.022457
SIGN	562	1.7	0.418681
SIGN	563	1.6	0.225451
SIGN	564	1.87	0.640228
SIGN	565	2.19	1.03669
SIGN	566	1.77	0.093883
SIGN	567	2	0.678186
SIGN	568	2	1.21778
SIGN	569	2.01	0.162951
SIGN	570	2.3	0.477855
SIGN	571	1.85	0.820045
SIGN	572	1.9	0.569037
SIGN	573	1.86	0.115587
SIGN	574	1.63	0.328483
SIGN	575	1.65	1.08519
SIGN	576	2.1	0.198232
SIGN	577	2.1	1.2507
SIGN	578	2.2	0.958846
SIGN	579	1.58	0.709502
SIGN	580	1.7	0.409802
SIGN	581	1.85	1.42232
SIGN	582	2.6	0.220248
SIGN	583	2.8	0.281899
SIGN	584	2.7	2.28835
SIGN	585	2.65	1.48848
SIGN	586	2.7	0.191266
SIGN	587	2.5	0.260251
SIGN	588	2.5	0.461611
SIGN	589	2.73	0.581755
SIGN	590	3	0.703084
SIGN	591	3.1	0.970742
SIGN	592	2.9	2.13379
SIGN	593	2.8	2.60272
SIGN	594	2.65	2.66699
SIGN	595	2.7	0.478614
SIGN	596	2.5	0.37049
SIGN	597	2.65	0.890398
SIGN	598	2.5	1.2315
SIGN	599	3.1	1.41384
SIGN	600	2.91	2.77156
SIGN	601	2.74	0.997624
SIGN	602	3.1	0.358127
SIGN	603	2.8	0.453193
SIGN	604	2.87	0.032115
SIGN	605	2.7	2.26019
SIGN	606	2.85	0.022882
SIGN	607	2.8	1.21767
SIGN	608	2.87	0.144103
SIGN	609	3.31	1.03291
SIGN	610	2.9	0.225921
SIGN	611	2.56	1.43487
SIGN	612	2.8	0.735109
SIGN	613	3.34	0.125456
SIGN	614	3	0.268558
SIGN	615	2.7	0.580751
SIGN	616	2.5	0.111309
SIGN	617	2.6	1.29887
SIGN	618	2.65	0.165311
SIGN	619	2.6	1.13706
SIGN	620	2.6	0.831085
SIGN	621	2.75	2.88135
SIGN	622	2.79	2.2482
SIGN	623	2.6	1.31781
SIGN	624	2.6	0.29672
SIGN	625	2.95	0.490232
SIGN	626	2.5	0.680724
SIGN	627	2.9	0.038
SIGN	628	2.6	2.05005
SIGN	629	2.5	2.8029
SIGN	630	2.55	0.21771
SIGN	631	2.65	0.354705
SIGN	632	2.69	0.96102
SIGN	633	2.74	0.18121
SIGN	634	3.1	0.72822
SIGN	635	2.9	0.381572
SIGN	636	2.6	0.082053
SIGN	637	2.6	0.487417
SIGN	638	2.8	0.940193
SIGN	639	2.9	1.51583
SIGN	640	2.8	0.771852
SIGN	641	2.95	0.613438
SIGN	642	3.1	0.145471
SIGN	643	2.93	2.00307
SIGN	644	3.3	0.191409
SIGN	645	2.61	0.540221
SIGN	646	2.65	0.363435
SIGN	647	3	0.324869
SIGN	648	2.6	0.178919
Ours	649	1.2	0.147076
Ours	650	1.29	0.002646
Ours	651	1.4	0.133932
Ours	652	1.37	1.02253
Ours	653	1.36	0.890059
Ours	654	1.13	0.515318
Ours	655	1.28	1.61353
Ours	656	1.41	0.546347
Ours	657	1.35	1.00081
Ours	658	1.4	0.542759
Ours	659	1.25	1.49857
Ours	660	1.4	0.608378
Ours	661	1.1	2.04112
Ours	662	1.3	2.16433
Ours	663	1.34	0.979771
Ours	664	1.4	3.24482
Ours	665	1	2.28581
Ours	666	1.2	0.511364
Ours	667	1.29	0.136685
Ours	668	0.88	0.794825
Ours	669	1.48	0.889986
Ours	670	1.41	0.103489
Ours	671	1.35	1.03298
Ours	672	1.42	1.39106
Ours	673	1.46	0.360362
Ours	674	1.45	0.611718
Ours	675	1.25	0.564451
Ours	676	1.27	1.31564
Ours	677	1.45	2.26683
Ours	678	1.11	0.987951
Ours	679	1.45	1.23257
Ours	680	1.2	0.625085
Ours	681	1.28	1.35848
Ours	682	1.08	0.518126
Ours	683	1.45	0.36976
Ours	684	1.35	1.27652
Ours	685	1.31	1.8017
Ours	686	1.19	2.20678
Ours	687	1.4	0.922179
Ours	688	1.45	1.73178
Ours	689	1.41	0.106701
Ours	690	1.35	0.550693
Ours	691	1.45	2.79432
Ours	692	1.15	1.02042
Ours	693	1.46	0.711969
Ours	694	1.4	0.406529
Ours	695	1.45	0.505872
Ours	696	1.46	0.81707
Ours	697	1.47	0.190954
Ours	698	1.2	1.61975
Ours	699	1.37	1.51568
Ours	700	1.15	0.885812
Ours	701	1.45	0.28124
Ours	702	1.25	0.652627
Ours	703	1.46	2.1411
Ours	704	0.98	1.84445
Ours	705	1.48	0.301407
Ours	706	1.46	0.828645
Ours	707	1.42	0.541346
Ours	708	1.3	2.29171
Ours	709	1.25	3.68736
Ours	710	1.2	0.363145
Ours	711	1.19	0.046115
Ours	712	1.42	1.54104
Ours	713	1.2	1.86322
Ours	714	1.3	0.9863
Ours	715	1.15	0.167422
Ours	716	2.1	0.779689
Ours	717	1.87	0.9519
Ours	718	2.4	2.27007
Ours	719	1.69	0.500742
Ours	720	2.4	0.195764
Ours	721	2.1	0.601648
Ours	722	2.34	0.366793
Ours	723	2.02	0.657596
Ours	724	1.8	0.971907
Ours	725	1.7	0.262511
Ours	726	1.77	0.436491
Ours	727	2	0.243677
Ours	728	1.74	0.620241
Ours	729	2.2	1.04046
Ours	730	2.14	0.254863
Ours	731	1.63	0.137371
Ours	732	2.3	0.317336
Ours	733	1.95	1.23828
Ours	734	1.86	0.63759
Ours	735	1.64	1.4649
Ours	736	1.9	0.53058
Ours	737	1.53	0.617158
Ours	738	1.6	0.219831
Ours	739	2.4	0.859159
Ours	740	1.58	0.913118
Ours	741	1.54	0.993727
Ours	742	1.7	0.912774
Ours	743	2	0.224576
Ours	744	1.9	0.77494
Ours	745	1.79	0.765203
Ours	746	2.09	0.398286
Ours	747	2.3	0.343634
Ours	748	2.2	0.481057
Ours	749	1.69	1.07759
Ours	750	2.06	0.330168
Ours	751	2	0.192094
Ours	752	1.87	0.851
Ours	753	1.85	0.31329
Ours	754	2.2	3.45602
Ours	755	2.35	2.65839
Ours	756	2.3	0.95441
Ours	757	1.72	0.742975
Ours	758	1.5	0.025944
Ours	759	2.19	0.059685
Ours	760	2.3	1.84289
Ours	761	2.4	1.9253
Ours	762	1.8	2.65393
Ours	763	1.9	1.62961
Ours	764	2.01	1.29183
Ours	765	1.6	0.622641
Ours	766	2.35	1.0961
Ours	767	1.6	0.244776
Ours	768	1.77	0.3513
Ours	769	2.15	0.489464
Ours	770	1.65	0.348514
Ours	771	2.2	0.996699
Ours	772	1.9	1.14389
Ours	773	2.29	0.586407
Ours	774	2.1	0.675466
Ours	775	1.8	0.325261
Ours	776	1.9	0.601734
Ours	777	2.05	1.15726
Ours	778	2.1	1.32604
Ours	779	1.55	0.000237
Ours	780	1.95	1.12112
Ours	781	2.4	2.53919
Ours	782	2	0.981964
Ours	783	2.58	0.402164
Ours	784	2.69	0.697411
Ours	785	2.5	1.712
Ours	786	2.56	1.24747
Ours	787	3	1.5334
Ours	788	2.7	2.17039
Ours	789	2.56	1.84815
Ours	790	3.1	0.179108
Ours	791	3.31	1.78091
Ours	792	2.5	1.0533
Ours	793	2.8	2.00922
Ours	794	2.8	1.7915
Ours	795	2.7	1.63944
Ours	796	2.5	0.290542
Ours	797	2.8	1.70518
Ours	798	2.73	1.77752
Ours	799	2.5	0.956976
Ours	800	3.1	0.694038
Ours	801	3.12	0.031475
Ours	802	2.8	1.80425
Ours	803	2.9	0.266331
Ours	804	2.5	0.786173
Ours	805	3.31	0.154807
Ours	806	2.75	0.545599
Ours	807	2.95	0.594626
Ours	808	2.7	2.3567
Ours	809	3.4	0.343343
Ours	810	2.8	0.308701
Ours	811	2.6	0.222749
Ours	812	2.9	0.124668
Ours	813	3.3	0.80629
Ours	814	2.96	0.176639
Ours	815	3	0.142309
Ours	816	2.73	1.43111
Ours	817	2.6	0.636642
Ours	818	2.74	0.823521
Ours	819	2.8	2.13023
Ours	820	3.41	1.47958
Ours	821	3	0.640814
Ours	822	2.65	1.11791
Ours	823	2.8	0.883577
Ours	824	2.5	0.316571
Ours	825	2.6	1.36819
Ours	826	2.7	1.00896
Ours	827	2.87	0.761048
Ours	828	2.6	1.86197
Ours	829	2.7	0.148925
Ours	830	2.6	1.76309
Ours	831	3.4	0.104117
Ours	832	2.6	2.17707
Ours	833	3.1	2.60861
Ours	834	2.5	0.174445
Ours	835	2.5	0.886183
Ours	836	3	0.894917
Ours	837	2.8	1.52
Ours	838	3	0.671236
Ours	839	2.7	0.049601
Ours	840	3	0.51479
Ours	841	3.29	0.991749
Ours	842	2.5	0.941329
Ours	843	2.95	0.865077
Ours	844	2.65	1.17198
Ours	845	2.8	1.02938
Ours	846	2.9	0.58092
Ours	847	2.7	0.591344
Ours	848	2.52	0.339998
Ours	849	2.85	0.698413
