# Supplementary material for: An electron-density point-cloud framework for robust protein-ligand interaction prediction
Source: Nat Commun. 2026 Jun 11;17:7424. doi: 10.1038/s41467-026-74196-5 (PMC13408660; doi:10.1038/s41467-026-74196-5)
Supplement: Supplementary file 5 — Source Data [file 41467_2026_74196_MOESM5_ESM.zip › Source Data_rev/figure4/j/Confidence_interval_Sequence_identity.xlsx]

## Sheet: Sheet1
sequence_identity
model	source_row	resolution	value
DMFF	1	1.29	1.21166
DMFF	2	1.29	0.224419
DMFF	3	1.3	0.261839
DMFF	4	1.3	1.0596
DMFF	5	1.2	0.917285
DMFF	6	1.25	0.947091
DMFF	7	1.05	0.075036
DMFF	8	1.45	1.25023
DMFF	9	1.35	0.813863
DMFF	10	1.1	1.21601
DMFF	11	1.2	0.394537
DMFF	12	1.4	1.01997
DMFF	13	1.4	4.40244
DMFF	14	1.23	0.844235
DMFF	15	1.12	0.562485
DMFF	16	1.3	0.172825
DMFF	17	1.48	0.397018
DMFF	18	1.35	1.73322
DMFF	19	1.3	2.34186
DMFF	20	1.35	1.71585
DMFF	21	1.1	1.86664
DMFF	22	1.28	0.642008
DMFF	23	1.35	0.152713
DMFF	24	1.46	0.657106
DMFF	25	1.37	0.165679
DMFF	26	1.4	0.281215
DMFF	27	1.09	1.34917
DMFF	28	0.98	1.97041
DMFF	29	1.11	1.57457
DMFF	30	1.4	0.855082
DMFF	31	1.4	1.37634
DMFF	32	1.4	3.40703
DMFF	33	1.08	1.02888
DMFF	34	1.26	2.26963
DMFF	35	1.18	0.362865
DMFF	36	1.03	0.470051
DMFF	37	1.2	0.307176
DMFF	38	1.05	0.595852
DMFF	39	1.1	1.10334
DMFF	40	1.07	0.359743
DMFF	41	1.3	1.03893
DMFF	42	1.1	2.8033
DMFF	43	1.27	2.94307
DMFF	44	1.46	0.567306
DMFF	45	1.31	0.361216
DMFF	46	1.49	1.31646
DMFF	47	1.35	2.35552
DMFF	48	1.4	0.320617
DMFF	49	1.32	0.835221
DMFF	50	1.09	1.58695
DMFF	51	1.2	0.006537
DMFF	52	1.4	0.890226
DMFF	53	1.2	0.915613
DMFF	54	1.48	1.02715
DMFF	55	1.39	0.88835
DMFF	56	1.41	2.10003
DMFF	57	1.45	1.85126
DMFF	58	1.2	1.21624
DMFF	59	1.4	1.99912
DMFF	60	1.45	2.86812
DMFF	61	1.28	0.058866
DMFF	62	1.35	0.744716
DMFF	63	1.37	2.52514
DMFF	64	1.3	2.28778
DMFF	65	1.43	2.13029
DMFF	66	1.7	2.91915
DMFF	67	2	0.202129
DMFF	68	2.15	0.128191
DMFF	69	1.82	0.905305
DMFF	70	2.3	0.344849
DMFF	71	2	1.28235
DMFF	72	1.99	0.216797
DMFF	73	2.2	3.09531
DMFF	74	2.1	0.104023
DMFF	75	1.55	0.605779
DMFF	76	1.7	1.16169
DMFF	77	2	0.512722
DMFF	78	2.4	0.391433
DMFF	79	2	0.085694
DMFF	80	1.55	0.309014
DMFF	81	2.3	1.10216
DMFF	82	1.85	3.84757
DMFF	83	1.61	0.482759
DMFF	84	2.09	1.09136
DMFF	85	2	2.36267
DMFF	86	1.8	1.83767
DMFF	87	2.1	0.62248
DMFF	88	1.9	0.99191
DMFF	89	1.7	1.04121
DMFF	90	2.3	0.059954
DMFF	91	2.4	1.98559
DMFF	92	2.2	3.62621
DMFF	93	2	0.03799
DMFF	94	2.05	0.213814
DMFF	95	1.63	0.10979
DMFF	96	2.47	0.377922
DMFF	97	2.07	0.3595
DMFF	98	1.65	0.34279
DMFF	99	1.6	1.79365
DMFF	100	2.2	2.72047
DMFF	101	1.52	1.81078
DMFF	102	2.07	1.55933
DMFF	103	2.4	0.734203
DMFF	104	2.4	0.957424
DMFF	105	2.2	2.14199
DMFF	106	1.9	0.406714
DMFF	107	2	2.24853
DMFF	108	1.72	0.644221
DMFF	109	1.79	0.088861
DMFF	110	2.3	1.02575
DMFF	111	2.2	1.91051
DMFF	112	2.18	0.77893
DMFF	113	2.3	0.318171
DMFF	114	1.95	1.19016
DMFF	115	2.4	1.50095
DMFF	116	2.2	0.996125
DMFF	117	2.3	2.14181
DMFF	118	2.47	0.838689
DMFF	119	2.1	0.62146
DMFF	120	1.6	0.084746
DMFF	121	2.2	0.183291
DMFF	122	2	1.07729
DMFF	123	1.9	1.78041
DMFF	124	2.1	2.42731
DMFF	125	1.7	1.28189
DMFF	126	1.59	0.622104
DMFF	127	2.3	3.14252
DMFF	128	1.95	2.10617
DMFF	129	2.1	0.781543
DMFF	130	1.77	0.349442
DMFF	131	2.9	0.952673
DMFF	132	2.5	2.12306
DMFF	133	2.7	1.00329
DMFF	134	2.8	2.38854
DMFF	135	3.41	0.317171
DMFF	136	2.6	3.11802
DMFF	137	3.04	0.449601
DMFF	138	2.6	0.289541
DMFF	139	2.5	0.469846
DMFF	140	2.65	3.19837
DMFF	141	2.6	0.361001
DMFF	142	3	0.829065
DMFF	143	2.65	1.43058
DMFF	144	3	0.373405
DMFF	145	2.8	0.126013
DMFF	146	2.6	0.222155
DMFF	147	2.59	0.628859
DMFF	148	2.8	0.490202
DMFF	149	2.72	0.288361
DMFF	150	2.7	1.94922
DMFF	151	2.8	1.22614
DMFF	152	3.2	0.384252
DMFF	153	2.61	4.30669
DMFF	154	2.7	0.523086
DMFF	155	2.6	0.493399
DMFF	156	2.75	1.77923
DMFF	157	2.9	0.730672
DMFF	158	2.6	1.27086
DMFF	159	2.5	0.510575
DMFF	160	2.9	0.048488
DMFF	161	2.52	0.203969
DMFF	162	2.65	0.228027
DMFF	163	2.72	0.033053
DMFF	164	2.6	0.279779
DMFF	165	3.3	0.152715
DMFF	166	2.8	1.45694
DMFF	167	2.56	0.881653
DMFF	168	2.69	1.1364
DMFF	169	2.7	7.15267
DMFF	170	2.84	0.116069
DMFF	171	3.35	3.55845
DMFF	172	2.62	1.31107
DMFF	173	2.6	0.171816
DMFF	174	2.7	1.1325
DMFF	175	3.05	2.42102
DMFF	176	3.11	0.433846
DMFF	177	2.9	3.23604
DMFF	178	2.75	2.36888
DMFF	179	2.8	0.883155
DMFF	180	3	1.27652
DMFF	181	2.6	0.359467
DMFF	182	2.5	1.91197
DMFF	183	3.2	0.744056
DMFF	184	2.6	1.35838
DMFF	185	2.7	0.58906
DMFF	186	2.6	0.064053
DMFF	187	2.55	0.748567
DMFF	188	2.71	0.691357
DMFF	189	2.85	0.218284
DMFF	190	2.99	2.02803
DMFF	191	2.9	1.58426
DMFF	192	2.87	0.201271
DMFF	193	3.02	1.1802
DMFF	194	2.5	0.156661
DMFF	195	2.65	0.092622
PSICHIC	196	1.4	1.33662
PSICHIC	197	1.37	3.29117
PSICHIC	198	1.36	0.905871
PSICHIC	199	1.4	1.70263
PSICHIC	200	1.11	1.72541
PSICHIC	201	1.35	0.531316
PSICHIC	202	1.05	0.592141
PSICHIC	203	1.45	0.869792
PSICHIC	204	1.4	0.508934
PSICHIC	205	1.4	0.918237
PSICHIC	206	1.46	0.497477
PSICHIC	207	1.29	1.35177
PSICHIC	208	1.4	4.63292
PSICHIC	209	1.3	0.055385
PSICHIC	210	1.03	0.552451
PSICHIC	211	1.25	1.04757
PSICHIC	212	1.32	0.399386
PSICHIC	213	1.1	1.35725
PSICHIC	214	1.2	0.129001
PSICHIC	215	1.25	0.386473
PSICHIC	216	1.2	1.13582
PSICHIC	217	1.48	0.38999
PSICHIC	218	1.4	2.27744
PSICHIC	219	1.28	0.194821
PSICHIC	220	1.07	0.637363
PSICHIC	221	1.35	1.24845
PSICHIC	222	1.41	3.4821
PSICHIC	223	1.3	0.631564
PSICHIC	224	1.45	1.36448
PSICHIC	225	1.4	0.05394
PSICHIC	226	1.26	1.99411
PSICHIC	227	1.34	1.21617
PSICHIC	228	1.2	0.203466
PSICHIC	229	1.09	1.59015
PSICHIC	230	1.31	0.76605
PSICHIC	231	0.98	2.78286
PSICHIC	232	1.3	0.55197
PSICHIC	233	1.29	0.09792
PSICHIC	234	1.28	1.25007
PSICHIC	235	1.09	1.58163
PSICHIC	236	1.36	0.249814
PSICHIC	237	1.1	2.8513
PSICHIC	238	1.43	2.61852
PSICHIC	239	1.3	0.079309
PSICHIC	240	1.35	1.47616
PSICHIC	241	1.12	2.09946
PSICHIC	242	1.35	1.31184
PSICHIC	243	1.48	0.709769
PSICHIC	244	1.37	1.41769
PSICHIC	245	1.3	2.90351
PSICHIC	246	1.18	0.379315
PSICHIC	247	1.3	3.08764
PSICHIC	248	1.43	1.38752
PSICHIC	249	1.2	0.397776
PSICHIC	250	1.46	0.231265
PSICHIC	251	1.47	1.10773
PSICHIC	252	1.23	0.468865
PSICHIC	253	1.08	1.06982
PSICHIC	254	1.4	0.295171
PSICHIC	255	1.3	1.01867
PSICHIC	256	1.35	2.42599
PSICHIC	257	1.4	0.046941
PSICHIC	258	1.39	2.48834
PSICHIC	259	1.45	3.35556
PSICHIC	260	1.4	0.423079
PSICHIC	261	1.05	0.370255
PSICHIC	262	1.3	2.01424
PSICHIC	263	1.46	3.93935
PSICHIC	264	1.27	3.13029
PSICHIC	265	1.35	1.93686
PSICHIC	266	1.45	0.018321
PSICHIC	267	1.2	0.907793
PSICHIC	268	1.49	1.15305
PSICHIC	269	1.48	1.83115
PSICHIC	270	1.1	1.49974
PSICHIC	271	1.4	3.53831
PSICHIC	272	1.1	2.30191
PSICHIC	273	1.12	0.522472
PSICHIC	274	1.2	1.59415
PSICHIC	275	1.4	1.5844
PSICHIC	276	1.7	1.71841
PSICHIC	277	2.3	1.45995
PSICHIC	278	2.29	2.36615
PSICHIC	279	1.7	1.89561
PSICHIC	280	2.15	1.76464
PSICHIC	281	2	1.03315
PSICHIC	282	1.75	1.14146
PSICHIC	283	1.9	1.94722
PSICHIC	284	1.7	1.56333
PSICHIC	285	1.7	0.999269
PSICHIC	286	1.9	0.382267
PSICHIC	287	1.57	0.919046
PSICHIC	288	1.7	1.11779
PSICHIC	289	2.19	0.099128
PSICHIC	290	2.4	0.617047
PSICHIC	291	1.55	0.547195
PSICHIC	292	1.6	0.276015
PSICHIC	293	2.4	1.04762
PSICHIC	294	1.9	2.30268
PSICHIC	295	1.76	0.534331
PSICHIC	296	1.6	0.802199
PSICHIC	297	2	0.697831
PSICHIC	298	1.8	1.68311
PSICHIC	299	1.9	0.398079
PSICHIC	300	2.3	0.29952
PSICHIC	301	1.9	0.573877
PSICHIC	302	1.89	0.614602
PSICHIC	303	2.1	0.422839
PSICHIC	304	2	0.138424
PSICHIC	305	2.1	1.55149
PSICHIC	306	2	2.98202
PSICHIC	307	1.63	0.632937
PSICHIC	308	1.8	2.89367
PSICHIC	309	2	1.63531
PSICHIC	310	1.9	1.02232
PSICHIC	311	1.86	0.920906
PSICHIC	312	2.02	2.70455
PSICHIC	313	1.95	0.114259
PSICHIC	314	2.1	1.535
PSICHIC	315	1.8	0.78865
PSICHIC	316	2.08	2.74035
PSICHIC	317	2	2.528
PSICHIC	318	2.1	0.344248
PSICHIC	319	1.7	1.341
PSICHIC	320	2.15	1.69885
PSICHIC	321	1.8	0.255293
PSICHIC	322	2.4	0.245071
PSICHIC	323	2.2	0.737278
PSICHIC	324	2.3	0.008477
PSICHIC	325	2.16	1.55329
PSICHIC	326	2.3	1.90986
PSICHIC	327	2.45	0.801117
PSICHIC	328	2	0.32423
PSICHIC	329	1.75	0.876609
PSICHIC	330	1.99	2.79717
PSICHIC	331	2.2	0.251264
PSICHIC	332	2.37	2.45993
PSICHIC	333	2.25	0.530903
PSICHIC	334	2.1	2.79697
PSICHIC	335	1.94	0.148114
PSICHIC	336	2.3	1.82213
PSICHIC	337	1.61	0.043646
PSICHIC	338	2	1.42071
PSICHIC	339	1.8	1.83051
PSICHIC	340	2.3	0.154558
PSICHIC	341	2	0.994581
PSICHIC	342	1.96	2.12867
PSICHIC	343	1.65	3.22053
PSICHIC	344	2.1	0.113434
PSICHIC	345	1.9	0.067315
PSICHIC	346	2.19	0.318973
PSICHIC	347	1.9	0.140697
PSICHIC	348	2.07	0.617958
PSICHIC	349	1.58	0.938974
PSICHIC	350	1.92	1.99575
PSICHIC	351	2.11	2.64566
PSICHIC	352	2.1	3.63277
PSICHIC	353	2.47	1.46657
PSICHIC	354	2.2	0.0337
PSICHIC	355	1.5	3.71276
PSICHIC	356	3.12	1.23708
PSICHIC	357	2.6	1.06909
PSICHIC	358	2.7	0.255039
PSICHIC	359	2.5	0.155326
PSICHIC	360	2.72	0.231151
PSICHIC	361	2.6	0.280375
PSICHIC	362	3	0.868313
PSICHIC	363	3.15	1.56832
PSICHIC	364	2.6	0.255491
PSICHIC	365	2.5	1.0111
PSICHIC	366	2.7	0.118888
PSICHIC	367	2.6	0.387503
PSICHIC	368	3	0.222397
PSICHIC	369	2.5	0.863101
PSICHIC	370	2.55	0.591289
PSICHIC	371	2.7	1.29649
PSICHIC	372	2.9	0.38083
PSICHIC	373	2.7	0.776688
PSICHIC	374	2.6	4.17211
PSICHIC	375	2.65	0.455769
PSICHIC	376	2.99	2.80705
PSICHIC	377	2.5	1.04205
PSICHIC	378	2.6	0.572494
PSICHIC	379	3.1	1.48047
PSICHIC	380	2.6	2.95497
PSICHIC	381	2.8	1.29455
PSICHIC	382	2.61	4.47341
PSICHIC	383	3.11	1.02812
PSICHIC	384	3.2	1.88676
PSICHIC	385	2.5	0.65319
PSICHIC	386	3	0.318458
PSICHIC	387	2.89	1.0207
PSICHIC	388	2.7	0.518688
PSICHIC	389	3	1.67472
PSICHIC	390	2.7	1.62898
PSICHIC	391	2.5	0.97863
PSICHIC	392	2.5	0.316814
PSICHIC	393	2.6	0.612037
PSICHIC	394	2.69	1.43766
PSICHIC	395	2.7	1.38275
PSICHIC	396	2.7	0.256375
PSICHIC	397	2.5	3.54131
PSICHIC	398	3	0.505074
PSICHIC	399	3.1	1.50692
PSICHIC	400	2.5	0.585446
PSICHIC	401	2.5	1.81447
PSICHIC	402	2.6	0.994538
PSICHIC	403	3.02	0.59941
PSICHIC	404	2.6	0.066446
PSICHIC	405	2.95	1.18589
PSICHIC	406	2.5	0.287806
PSICHIC	407	3.41	0.365376
PSICHIC	408	2.6	0.055305
PSICHIC	409	3	0.195968
PSICHIC	410	2.7	1.18775
PSICHIC	411	2.9	0.021161
PSICHIC	412	2.6	0.979816
PSICHIC	413	2.7	0.166832
PSICHIC	414	2.8	0.638455
PSICHIC	415	2.6	0.471961
PSICHIC	416	2.6	1.15888
PSICHIC	417	2.7	0.138693
PSICHIC	418	2.6	0.520956
PSICHIC	419	2.6	0.547313
PSICHIC	420	2.8	2.14105
PSICHIC	421	2.57	1.5131
PSICHIC	422	2.9	0.939071
PSICHIC	423	2.8	0.253689
PSICHIC	424	3.3	0.174848
PSICHIC	425	3.2	3.84656
PSICHIC	426	3	0.530553
PSICHIC	427	3.35	3.12933
PSICHIC	428	2.5	0.571337
PSICHIC	429	2.7	0.067881
PSICHIC	430	2.5	1.49912
PSICHIC	431	2.58	1.78618
PSICHIC	432	2.52	0.649197
PSICHIC	433	2.9	1.29088
PSICHIC	434	2.58	1.79291
PSICHIC	435	2.7	0.532439
SIGN	436	1.35	1.19973
SIGN	437	1.1	2.95784
SIGN	438	1.35	0.973382
SIGN	439	1.31	1.77246
SIGN	440	1.25	1.77745
SIGN	441	1.48	0.790241
SIGN	442	1.25	0.826083
SIGN	443	1.2	0.937907
SIGN	444	1.49	0.714746
SIGN	445	1.37	1.00229
SIGN	446	1.4	0.689237
SIGN	447	1.35	1.23814
SIGN	448	1.4	5.17155
SIGN	449	1.05	0.052814
SIGN	450	1.47	0.824661
SIGN	451	1.46	1.00689
SIGN	452	1.2	0.522904
SIGN	453	1.3	1.25992
SIGN	454	1.35	0.167033
SIGN	455	1.3	0.351372
SIGN	456	1.29	1.09762
SIGN	457	1.36	0.374859
SIGN	458	1.4	2.06561
SIGN	459	1.2	0.188684
SIGN	460	1.05	0.849852
SIGN	461	1.35	1.15661
SIGN	462	1.45	3.05464
SIGN	463	1.26	0.842375
SIGN	464	1.28	1.27868
SIGN	465	1.34	0.003532
SIGN	466	1.1	1.99252
SIGN	467	1.48	1.143
SIGN	468	1.4	0.297139
SIGN	469	1.4	1.44755
SIGN	470	1.4	0.93427
SIGN	471	1.3	2.49121
SIGN	472	1.4	0.792403
SIGN	473	1.3	0.1356
SIGN	474	1.39	1.16258
SIGN	475	1.43	1.40043
SIGN	476	1.03	0.311017
SIGN	477	1.1	2.53082
SIGN	478	0.98	2.46495
SIGN	479	1.07	0.053351
SIGN	480	1.46	1.39629
SIGN	481	1.35	2.03404
SIGN	482	1.45	1.17684
SIGN	483	1.3	0.921619
SIGN	484	1.4	1.35673
SIGN	485	1.3	2.5575
SIGN	486	1.12	0.339949
SIGN	487	1.12	2.62574
SIGN	488	1.09	1.33417
SIGN	489	1.4	0.468582
SIGN	490	1.1	0.309242
SIGN	491	1.18	1.02472
SIGN	492	1.36	0.629319
SIGN	493	1.4	1.01558
SIGN	494	1.45	0.316504
SIGN	495	1.4	1.0062
SIGN	496	1.41	2.2995
SIGN	497	1.45	0.003365
SIGN	498	1.46	2.31447
SIGN	499	1.3	3.0331
SIGN	500	1.2	0.612007
SIGN	501	1.29	0.333192
SIGN	502	1.09	1.99987
SIGN	503	1.27	3.44257
SIGN	504	1.43	2.65588
SIGN	505	1.32	1.97419
SIGN	506	1.28	0.003111
SIGN	507	1.2	0.992295
SIGN	508	1.23	1.11955
SIGN	509	1.4	1.89859
SIGN	510	1.48	1.39902
SIGN	511	1.37	3.18947
SIGN	512	1.11	2.15266
SIGN	513	1.2	0.736068
SIGN	514	1.3	1.76931
SIGN	515	1.08	1.43901
SIGN	516	2.2	1.14416
SIGN	517	2.24	1.31627
SIGN	518	1.84	1.52209
SIGN	519	2.04	1.39577
SIGN	520	2	0.129122
SIGN	521	1.75	0.323618
SIGN	522	1.76	1.07008
SIGN	523	2.1	1.37328
SIGN	524	2	0.93097
SIGN	525	2.1	1.54309
SIGN	526	1.8	1.40182
SIGN	527	1.69	1.97891
SIGN	528	2.2	0.184812
SIGN	529	2.1	1.72967
SIGN	530	2.3	0.733077
SIGN	531	1.99	1.37194
SIGN	532	2.2	0.596903
SIGN	533	2.3	0.193453
SIGN	534	2.05	0.638041
SIGN	535	2	2.90804
SIGN	536	2.3	0.021167
SIGN	537	1.9	2.52903
SIGN	538	2.05	1.04266
SIGN	539	1.86	1.35138
SIGN	540	2.07	0.674399
SIGN	541	1.9	0.398253
SIGN	542	2.2	2.87508
SIGN	543	1.9	1.28026
SIGN	544	1.7	0.915535
SIGN	545	1.6	2.56344
SIGN	546	2.1	0.947299
SIGN	547	1.6	0.086597
SIGN	548	2.4	0.589347
SIGN	549	2.1	0.118112
SIGN	550	2.35	1.35043
SIGN	551	2.03	1.75575
SIGN	552	1.7	1.32314
SIGN	553	2.15	5.25005
SIGN	554	2.2	0.167235
SIGN	555	2.3	1.27067
SIGN	556	2.1	0.077939
SIGN	557	2.19	0.382617
SIGN	558	1.8	2.09118
SIGN	559	2.4	1.10169
SIGN	560	2	0.818837
SIGN	561	2.1	1.382
SIGN	562	2.2	0.246412
SIGN	563	1.9	1.54114
SIGN	564	2.4	0.235738
SIGN	565	2	2.51994
SIGN	566	2.2	0.979195
SIGN	567	2.47	0.004663
SIGN	568	2.38	1.9622
SIGN	569	2.13	0.099021
SIGN	570	1.8	1.586
SIGN	571	1.8	4.67157
SIGN	572	1.8	1.66665
SIGN	573	2.25	1.56918
SIGN	574	1.54	0.950897
SIGN	575	1.52	1.69971
SIGN	576	1.9	3.05444
SIGN	577	2	0.954015
SIGN	578	1.6	0.948025
SIGN	579	1.7	0.604135
SIGN	580	2.08	0.049465
SIGN	581	1.9	1.36864
SIGN	582	2.29	0.213788
SIGN	583	1.85	0.936553
SIGN	584	1.81	0.687708
SIGN	585	2.45	0.084319
SIGN	586	2.3	0.056449
SIGN	587	1.9	0.33168
SIGN	588	2.36	0.10789
SIGN	589	2.1	0.732644
SIGN	590	1.8	1.68459
SIGN	591	2.3	0.258576
SIGN	592	2.1	0.31602
SIGN	593	2.13	1.67918
SIGN	594	1.52	3.14638
SIGN	595	1.77	0.0392
SIGN	596	3	0.164759
SIGN	597	3	1.62149
SIGN	598	2.6	0.464937
SIGN	599	2.8	0.104548
SIGN	600	2.6	0.75174
SIGN	601	2.7	0.920043
SIGN	602	2.58	0.437135
SIGN	603	3.1	2.0967
SIGN	604	2.7	0.367046
SIGN	605	3.05	0.969064
SIGN	606	2.6	0.100669
SIGN	607	2.58	1.39833
SIGN	608	2.65	0.533998
SIGN	609	2.8	0.980226
SIGN	610	2.9	1.36926
SIGN	611	3.1	0.162455
SIGN	612	2.5	0.936558
SIGN	613	2.75	1.77062
SIGN	614	2.75	1.08051
SIGN	615	2.5	0.231644
SIGN	616	2.7	2.55827
SIGN	617	2.65	0.992574
SIGN	618	2.5	0.68961
SIGN	619	3	4.39858
SIGN	620	2.7	0.551458
SIGN	621	3	0.76395
SIGN	622	2.8	0.178729
SIGN	623	2.6	2.6935
SIGN	624	2.96	0.30302
SIGN	625	2.69	0.450612
SIGN	626	2.55	1.11734
SIGN	627	3	0.635911
SIGN	628	2.5	0.619677
SIGN	629	3	0.320086
SIGN	630	2.5	0.40448
SIGN	631	3	0.189346
SIGN	632	3.3	1.7117
SIGN	633	2.5	1.23796
SIGN	634	2.7	0.539805
SIGN	635	2.6	1.26642
SIGN	636	3.2	0.530933
SIGN	637	2.5	2.16798
SIGN	638	2.9	0.304462
SIGN	639	2.56	0.189492
SIGN	640	2.5	1.84242
SIGN	641	2.6	0.463443
SIGN	642	2.72	0.409301
SIGN	643	2.8	0.622347
SIGN	644	2.5	0.613845
SIGN	645	2.85	1.45361
SIGN	646	3.11	0.444602
SIGN	647	3.02	0.056398
SIGN	648	2.8	0.559934
SIGN	649	2.6	0.233115
SIGN	650	2.8	0.34233
SIGN	651	2.5	0.042542
SIGN	652	2.65	0.139303
SIGN	653	2.65	1.03227
SIGN	654	2.85	0.028185
SIGN	655	2.52	0.988095
SIGN	656	2.7	0.112973
SIGN	657	2.5	0.598221
SIGN	658	2.65	2.5562
SIGN	659	2.5	2.75142
SIGN	660	2.62	0.101758
SIGN	661	2.7	1.14847
SIGN	662	2.5	0.816032
SIGN	663	2.54	0.906126
SIGN	664	2.6	0.173388
SIGN	665	2.72	0.130083
SIGN	666	2.9	3.62718
SIGN	667	2.8	1.36622
SIGN	668	2.8	1.08095
SIGN	669	2.73	1.75635
SIGN	670	2.85	0.059513
SIGN	671	2.7	1.43946
SIGN	672	2.5	1.75979
SIGN	673	2.7	1.28638
SIGN	674	2.5	0.594548
SIGN	675	3.1	1.22155
Ours	676	1.4	0.272749
Ours	677	1.12	0.755488
Ours	678	1.3	0.558358
Ours	679	1.46	1.25965
Ours	680	1.43	0.495051
Ours	681	1.35	0.40025
Ours	682	1.28	0.921352
Ours	683	1.23	1.64362
Ours	684	1.29	0.71467
Ours	685	1.3	0.669537
Ours	686	1.41	2.0096
Ours	687	1.03	0.314666
Ours	688	1.48	0.930866
Ours	689	1.46	0.677537
Ours	690	1.45	0.02292
Ours	691	1.4	1.45452
Ours	692	1.45	2.09578
Ours	693	1.1	1.93629
Ours	694	1.4	0.409513
Ours	695	1.28	0.64439
Ours	696	1.2	0.102186
Ours	697	1.4	0.520597
Ours	698	1.3	0.126488
Ours	699	1.2	0.081774
Ours	700	1.3	2.03336
Ours	701	1.27	1.28949
Ours	702	1.4	0.322078
Ours	703	1.09	0.892216
Ours	704	1.35	0.365828
Ours	705	1.07	0.221249
Ours	706	1.3	0.762081
Ours	707	1.3	0.213506
Ours	708	1.35	0.95715
Ours	709	1.49	1.06812
Ours	710	1.08	0.039699
Ours	711	1.3	0.270228
Ours	712	1.2	0.123362
Ours	713	1.37	0.892825
Ours	714	0.98	1.64661
Ours	715	1.2	0.566112
Ours	716	1.3	1.26906
Ours	717	1.35	0.339333
Ours	718	1.4	1.34188
Ours	719	1.05	1.116
Ours	720	1.4	1.33156
Ours	721	1.26	0.283371
Ours	722	1.35	2.55001
Ours	723	1.4	0.240785
Ours	724	1.37	1.64089
Ours	725	1.4	4.30539
Ours	726	1.46	1.55756
Ours	727	1.1	2.79126
Ours	728	1.2	0.634096
Ours	729	1.09	0.414369
Ours	730	1.1	0.101045
Ours	731	1.4	0.331858
Ours	732	1.36	0.215913
Ours	733	1.11	0.707135
Ours	734	1.25	1.42866
Ours	735	1.47	0.442149
Ours	736	1.18	0.254271
Ours	737	1.48	0.265133
Ours	738	1.2	0.496501
Ours	739	1.1	1.07234
Ours	740	1.31	0.200618
Ours	741	1.45	1.11589
Ours	742	1.4	0.970633
Ours	743	1.39	1.27801
Ours	744	1.4	1.1401
Ours	745	1.45	0.513797
Ours	746	1.25	0.298245
Ours	747	1.12	1.76623
Ours	748	1.29	0.239084
Ours	749	1.48	1.50527
Ours	750	1.43	1.06182
Ours	751	1.35	1.25053
Ours	752	1.36	0.662631
Ours	753	1.05	0.144648
Ours	754	1.32	1.72193
Ours	755	1.5	0.812687
Ours	756	2.44	0.817259
Ours	757	2.2	0.492011
Ours	758	2.1	1.30212
Ours	759	1.7	1.28756
Ours	760	1.85	0.599883
Ours	761	2.3	1.08768
Ours	762	1.75	0.377408
Ours	763	2.05	0.724155
Ours	764	1.73	0.545655
Ours	765	2.1	0.051683
Ours	766	2.1	2.74166
Ours	767	2.2	0.029876
Ours	768	2.47	0.603698
Ours	769	2.3	1.8054
Ours	770	2.3	0.643654
Ours	771	2.01	0.712767
Ours	772	1.8	0.241813
Ours	773	2.43	1.34806
Ours	774	2.13	0.070388
Ours	775	1.98	0.740993
Ours	776	2.36	0.565121
Ours	777	1.7	0.119932
Ours	778	1.7	1.94962
Ours	779	2.1	0.392287
Ours	780	2.2	0.021448
Ours	781	1.77	0.647346
Ours	782	1.6	0.912922
Ours	783	2.1	0.273293
Ours	784	2.2	0.72035
Ours	785	2.36	0.474623
Ours	786	2.1	0.118668
Ours	787	1.92	0.687189
Ours	788	2.12	2.14279
Ours	789	2.2	2.63617
Ours	790	1.55	0.846866
Ours	791	1.95	0.374193
Ours	792	2.1	0.348419
Ours	793	1.63	0.790226
Ours	794	2.4	0.477721
Ours	795	2.48	0.656479
Ours	796	2.4	0.996181
Ours	797	1.5	0.447898
Ours	798	1.8	1.08151
Ours	799	1.7	2.63485
Ours	800	1.8	0.491873
Ours	801	1.8	0.000769
Ours	802	2.3	1.58518
Ours	803	2.35	1.07599
Ours	804	1.9	0.087621
Ours	805	1.6	1.12365
Ours	806	2	0.48667
Ours	807	1.6	1.11911
Ours	808	2.12	2.62261
Ours	809	2.3	1.27079
Ours	810	1.98	0.967765
Ours	811	2.1	0.586431
Ours	812	1.9	1.22586
Ours	813	1.86	3.19922
Ours	814	2.4	0.120142
Ours	815	2.3	1.37373
Ours	816	1.85	1.93807
Ours	817	1.8	0.381321
Ours	818	1.8	0.188991
Ours	819	2	0.101477
Ours	820	2.25	0.545664
Ours	821	1.8	0.893435
Ours	822	1.86	0.097467
Ours	823	1.88	0.66138
Ours	824	2.3	0.051975
Ours	825	1.85	0.142014
Ours	826	1.87	0.512931
Ours	827	2.25	0.782503
Ours	828	1.8	0.284018
Ours	829	2.4	0.035351
Ours	830	1.95	0.143065
Ours	831	2	1.02963
Ours	832	1.89	2.3398
Ours	833	2.42	1.06105
Ours	834	2.5	1.12212
Ours	835	2.9	0.09241
Ours	836	2.7	1.16279
Ours	837	2.59	1.22279
Ours	838	3.2	0.192682
Ours	839	2.7	1.86201
Ours	840	3.2	0.825686
Ours	841	2.5	0.731125
Ours	842	2.55	1.06494
Ours	843	2.51	0.954623
Ours	844	3	0.587895
Ours	845	2.9	0.547197
Ours	846	2.58	0.062218
Ours	847	3	0.712046
Ours	848	3.1	1.07384
Ours	849	2.7	0.052558
Ours	850	2.7	0.029913
Ours	851	2.5	0.411504
Ours	852	2.75	0.702869
Ours	853	2.5	0.161847
Ours	854	2.7	1.01638
Ours	855	3	2.18146
Ours	856	2.52	0.224844
Ours	857	2.7	0.201855
Ours	858	2.8	1.11561
Ours	859	2.8	1.71277
Ours	860	2.89	0.586459
Ours	861	3.02	0.216046
Ours	862	2.6	0.12215
Ours	863	2.9	2.88765
Ours	864	2.85	0.167318
Ours	865	2.5	0.282782
Ours	866	3.2	0.941144
Ours	867	2.8	0.133872
Ours	868	2.7	0.946902
Ours	869	2.5	1.54762
Ours	870	2.79	1.41865
Ours	871	2.58	0.277802
Ours	872	2.6	0.386031
Ours	873	3	0.975914
Ours	874	2.9	0.260972
Ours	875	2.9	0.611498
Ours	876	2.71	0.178751
Ours	877	3	0.844131
Ours	878	2.6	0.896359
Ours	879	2.5	0.385287
Ours	880	2.7	0.834443
Ours	881	2.5	1.55637
Ours	882	3.15	0.044562
Ours	883	2.8	2.38056
Ours	884	3.1	0.018242
Ours	885	2.7	1.11341
Ours	886	2.8	0.302281
Ours	887	2.88	1.12539
Ours	888	2.84	0.15573
Ours	889	2.7	0.506868
Ours	890	2.56	1.27806
Ours	891	2.6	0.410729
Ours	892	2.7	0.739645
Ours	893	2.8	2.40253
Ours	894	2.6	0.084909
Ours	895	2.6	1.32108
Ours	896	3.41	0.035544
Ours	897	2.5	0.149539
Ours	898	2.52	0.748188
Ours	899	2.5	1.48517
Ours	900	2.69	1.96138
Ours	901	2.71	1.08138
Ours	902	3.41	1.47497
Ours	903	2.65	2.45737
Ours	904	2.62	0.125551
Ours	905	2.6	3.12756
Ours	906	3	0.950345
Ours	907	2.7	1.17139
Ours	908	2.6	1.40525
Ours	909	2.5	0.246613
Ours	910	3	0.08703
Ours	911	2.6	1.60594
Ours	912	2.6	0.699521
