# Supplementary material for: An electron-density point-cloud framework for robust protein-ligand interaction prediction
Source: Nat Commun. 2026 Jun 11;17:7424. doi: 10.1038/s41467-026-74196-5 (PMC13408660; doi:10.1038/s41467-026-74196-5)
Supplement: Supplementary file 5 — Source Data [file 41467_2026_74196_MOESM5_ESM.zip › Source Data_rev/figure5/1bcu.pdb]

HEADER    HYDROLASE/HYDROLASE INHIBITOR           02-MAY-98   XXXX              
TITLE     ALPHA-THROMBIN COMPLEXED WITH HIRUGEN AND PROFLAVIN                   
KEYWDS    COMPLEX (SERINE PROTEASE INHIBITOR), HYDROLASE, SERINE PROTEASE,      
KEYWDS   2 HYDROLASE-HYDROLASE INHIBITOR COMPLEX                                
EXPDTA    X-RAY DIFFRACTION                                                     
AUTHOR    E.CONTI,C.RIVETTI,A.WONACOTT,P.BRICK                                  
JRNL        AUTH   E.CONTI,C.RIVETTI,A.WONACOTT,P.BRICK                         
JRNL        TITL   X-RAY AND SPECTROPHOTOMETRIC STUDIES OF THE BINDING OF       
JRNL        TITL 2 PROFLAVIN TO THE S1 SPECIFICITY POCKET OF HUMAN              
JRNL        TITL 3 ALPHA-THROMBIN.                                              
JRNL        REF    FEBS LETT.                    V. 425   229 1998              
JRNL        REFN                   ISSN 0014-5793                               
JRNL        PMID   9559654                                                      
JRNL        DOI    10.1016/S0014-5793(98)00235-X                                
REMARK   1                                                                      
REMARK   1 REFERENCE 1                                                          
REMARK   1  AUTH   E.SKRZYPCZAK-JANKUN,V.E.CARPEROS,K.G.RAVICHANDRAN,           
REMARK   1  AUTH 2 A.TULINSKY,M.WESTBROOK,J.M.MARAGANORE                        
REMARK   1  TITL   STRUCTURE OF THE HIRUGEN AND HIRULOG 1 COMPLEXES OF          
REMARK   1  TITL 2 ALPHA-THROMBIN                                               
REMARK   1  REF    J.MOL.BIOL.                   V. 221  1379 1991              
REMARK   1  REFN                   ISSN 0022-2836                               
SEQRES   1 L   36  THR PHE GLY SER GLY GLU ALA ASP CYS GLY LEU ARG PRO          
SEQRES   2 L   36  LEU PHE GLU LYS LYS SER LEU GLU ASP LYS THR GLU ARG          
SEQRES   3 L   36  GLU LEU LEU GLU SER TYR ILE ASP GLY ARG                      
SEQRES   1 H  259  ILE VAL GLU GLY SER ASP ALA GLU ILE GLY MET SER PRO          
SEQRES   2 H  259  TRP GLN VAL MET LEU PHE ARG LYS SER PRO GLN GLU LEU          
SEQRES   3 H  259  LEU CYS GLY ALA SER LEU ILE SER ASP ARG TRP VAL LEU          
SEQRES   4 H  259  THR ALA ALA HIS CYS LEU LEU TYR PRO PRO TRP ASP LYS          
SEQRES   5 H  259  ASN PHE THR GLU ASN ASP LEU LEU VAL ARG ILE GLY LYS          
SEQRES   6 H  259  HIS SER ARG THR ARG TYR GLU ARG ASN ILE GLU LYS ILE          
SEQRES   7 H  259  SER MET LEU GLU LYS ILE TYR ILE HIS PRO ARG TYR ASN          
SEQRES   8 H  259  TRP ARG GLU ASN LEU ASP ARG ASP ILE ALA LEU MET LYS          
SEQRES   9 H  259  LEU LYS LYS PRO VAL ALA PHE SER ASP TYR ILE HIS PRO          
SEQRES  10 H  259  VAL CYS LEU PRO ASP ARG GLU THR ALA ALA SER LEU LEU          
SEQRES  11 H  259  GLN ALA GLY TYR LYS GLY ARG VAL THR GLY TRP GLY ASN          
SEQRES  12 H  259  LEU LYS GLU THR TRP THR ALA ASN VAL GLY LYS GLY GLN          
SEQRES  13 H  259  PRO SER VAL LEU GLN VAL VAL ASN LEU PRO ILE VAL GLU          
SEQRES  14 H  259  ARG PRO VAL CYS LYS ASP SER THR ARG ILE ARG ILE THR          
SEQRES  15 H  259  ASP ASN MET PHE CYS ALA GLY TYR LYS PRO ASP GLU GLY          
SEQRES  16 H  259  LYS ARG GLY ASP ALA CYS GLU GLY ASP SER GLY GLY PRO          
SEQRES  17 H  259  PHE VAL MET LYS SER PRO PHE ASN ASN ARG TRP TYR GLN          
SEQRES  18 H  259  MET GLY ILE VAL SER TRP GLY GLU GLY CYS ASP ARG ASP          
SEQRES  19 H  259  GLY LYS TYR GLY PHE TYR THR HIS VAL PHE ARG LEU LYS          
SEQRES  20 H  259  LYS TRP ILE GLN LYS VAL ILE ASP GLN PHE GLY GLU              
SEQRES   1 I   12  GLY ASP PHE GLU GLU ILE PRO GLU GLU TYS LEU GLN              
HETNAM     TYS O-SULFO-L-TYROSINE                                               
HETNAM     PRL PROFLAVIN                                                        
FORMUL   3  TYS    C9 H11 N O6 S                                                
FORMUL   4  PRL    C13 H11 N3                                                   
FORMUL   5  HOH   *232(H2 O)                                                    
HELIX    1   1 GLU L    8  LYS L   10  5                                   3    
HELIX    2   2 GLU L   14C LEU L   14G 1                                   5    
HELIX    3   3 ALA H   56  CYS H   58  5                                   3    
HELIX    4   4 PRO H   60B TRP H   60D 5                                   3    
HELIX    5   5 GLU H   61  ASP H   63  5                                   3    
HELIX    6   6 ARG H  126  LEU H  129C 1                                   7    
HELIX    7   7 ARG H  165  SER H  171  1                                   7    
HELIX    8   8 PRO H  186  GLU H  186B 5                                   3    
HELIX    9   9 PHE H  232  ASP H  243  5                                  12    
SHEET    1   A 4 LYS H  81  MET H  84  0                                        
SHEET    2   A 4 LEU H  64  ILE H  68 -1  N  ILE H  68   O  LYS H  81           
SHEET    3   A 4 GLN H  30  ARG H  35 -1  N  PHE H  34   O  LEU H  65           
SHEET    4   A 4 GLU H  39  SER H  45 -1  N  ALA H  44   O  VAL H  31           
SHEET    1   B 3 TRP H  51  THR H  54  0                                        
SHEET    2   B 3 ALA H 104  LEU H 108 -1  N  MET H 106   O  VAL H  52           
SHEET    3   B 3 LEU H  85  ILE H  90 -1  N  TYR H  89   O  LEU H 105           
SHEET    1   C 2 LYS H 135  GLY H 140  0                                        
SHEET    2   C 2 GLN H 156  PRO H 161 -1  N  LEU H 160   O  GLY H 136           
SHEET    1   D 4 MET H 180  ALA H 183  0                                        
SHEET    2   D 4 GLY H 226  HIS H 230 -1  N  TYR H 228   O  PHE H 181           
SHEET    3   D 4 TRP H 207  TRP H 215 -1  N  TRP H 215   O  PHE H 227           
SHEET    4   D 4 PRO H 198  LYS H 202 -1  N  MET H 201   O  TYR H 208           
SSBOND   1 CYS L    1    CYS H  122                          1555   1555  2.03  
SSBOND   2 CYS H   42    CYS H   58                          1555   1555  2.03  
SSBOND   3 CYS H  168    CYS H  182                          1555   1555  2.03  
SSBOND   4 CYS H  191    CYS H  220                          1555   1555  2.04  
LINK         C   GLU I  62                 N   TYS I  63     1555   1555  1.33  
LINK         C   TYS I  63                 N   LEU I  64     1555   1555  1.33  
CISPEP   1 SER H   36A   PRO H   37          0        -0.52                     
SITE     1 CAT  3 HIS H  57  ASP H 102  SER H 195                               
SITE     1 AC1  8 ASP H 189  ALA H 190  VAL H 213  TRP H 215                    
SITE     2 AC1  8 GLY H 219  CYS H 220  GLY H 226  HOH H 542                    
SITE     1 AC2 18 PHE H  34  LEU H  40  LEU H  65  ARG H  67                    
SITE     2 AC2 18 ARG H  73  THR H  74  ARG H  75  TYR H  76                    
SITE     3 AC2 18 LYS H  81  ILE H  82  MET H  84  HOH H 338                    
SITE     4 AC2 18 HOH I 442  HOH I 444  HOH I 514  HOH I 550                    
SITE     5 AC2 18 HOH I 607  HOH I 612                                          
CRYST1   71.150   72.250   72.670  90.00 100.61  90.00 C 1 2 1       4          
ORIGX1      1.000000  0.000000  0.000000        0.00000                         
ORIGX2      0.000000  1.000000  0.000000        0.00000                         
ORIGX3      0.000000  0.000000  1.000000        0.00000                         
SCALE1      0.014055  0.000000  0.002633        0.00000                         
SCALE2      0.000000  0.013841  0.000000        0.00000                         
SCALE3      0.000000  0.000000  0.014000        0.00000                         
MODEL        1                                                                  
ATOM      1  N   ALA L   1B      7.862  52.248  51.540  1.00 42.96           N  
ATOM      2  CA  ALA L   1B      8.503  53.493  51.124  1.00 42.84           C  
ATOM      3  C   ALA L   1B     10.014  53.363  51.253  1.00 41.21           C  
ATOM      4  O   ALA L   1B     10.773  53.822  50.392  1.00 40.47           O  
ATOM      5  CB  ALA L   1B      8.002  54.654  51.973  1.00 43.76           C  
ATOM      6  N   ASP L   1A     10.433  52.721  52.337  1.00 38.60           N  
ATOM      7  CA  ASP L   1A     11.843  52.472  52.611  1.00 34.99           C  
ATOM      8  C   ASP L   1A     12.153  50.998  52.302  1.00 29.85           C  
ATOM      9  O   ASP L   1A     13.267  50.509  52.524  1.00 26.12           O  
ATOM     10  CB  ASP L   1A     12.116  52.757  54.088  1.00 39.40           C  
ATOM     11  CG  ASP L   1A     13.542  53.168  54.350  1.00 43.76           C  
ATOM     12  OD1 ASP L   1A     14.224  53.628  53.404  1.00 46.10           O  
ATOM     13  OD2 ASP L   1A     13.978  53.045  55.514  1.00 49.22           O  
ATOM     14  N   CYS L   1      11.156  50.306  51.769  1.00 22.71           N  
ATOM     15  CA  CYS L   1      11.242  48.880  51.526  1.00 21.18           C  
ATOM     16  C   CYS L   1      12.407  48.449  50.634  1.00 19.83           C  
ATOM     17  O   CYS L   1      12.877  49.207  49.778  1.00 20.27           O  
ATOM     18  CB  CYS L   1       9.912  48.371  50.954  1.00 21.04           C  
ATOM     19  SG  CYS L   1       9.588  48.883  49.236  1.00 19.31           S  
ATOM     20  N   GLY L   2      12.916  47.251  50.904  1.00 18.30           N  
ATOM     21  CA  GLY L   2      13.926  46.648  50.060  1.00 14.98           C  
ATOM     22  C   GLY L   2      15.324  47.198  50.154  1.00 16.19           C  
ATOM     23  O   GLY L   2      16.202  46.716  49.439  1.00 18.07           O  
ATOM     24  N   LEU L   3      15.537  48.205  51.003  1.00 16.90           N  
ATOM     25  CA  LEU L   3      16.871  48.772  51.201  1.00 15.40           C  
ATOM     26  C   LEU L   3      17.388  48.354  52.573  1.00 16.81           C  
ATOM     27  O   LEU L   3      16.906  48.824  53.596  1.00 18.33           O  
ATOM     28  CB  LEU L   3      16.838  50.300  51.075  1.00 17.38           C  
ATOM     29  CG  LEU L   3      16.425  50.878  49.713  1.00 20.88           C  
ATOM     30  CD1 LEU L   3      16.218  52.385  49.826  1.00 21.60           C  
ATOM     31  CD2 LEU L   3      17.469  50.536  48.654  1.00 17.62           C  
ATOM     32  N   ARG L   4      18.353  47.442  52.588  1.00 17.11           N  
ATOM     33  CA  ARG L   4      18.864  46.876  53.837  1.00 16.34           C  
ATOM     34  C   ARG L   4      19.782  47.816  54.613  1.00 18.32           C  
ATOM     35  O   ARG L   4      20.756  48.343  54.062  1.00 16.81           O  
ATOM     36  CB  ARG L   4      19.588  45.561  53.545  1.00 14.78           C  
ATOM     37  CG  ARG L   4      18.688  44.531  52.851  1.00 12.78           C  
ATOM     38  CD  ARG L   4      19.483  43.341  52.374  1.00 11.99           C  
ATOM     39  NE  ARG L   4      20.469  43.710  51.363  1.00 13.48           N  
ATOM     40  CZ  ARG L   4      21.378  42.877  50.867  1.00 13.22           C  
ATOM     41  NH1 ARG L   4      21.437  41.625  51.293  1.00 14.14           N  
ATOM     42  NH2 ARG L   4      22.228  43.297  49.940  1.00 11.85           N  
ATOM     43  N   PRO L   5      19.488  48.031  55.908  1.00 18.30           N  
ATOM     44  CA  PRO L   5      20.295  48.909  56.759  1.00 18.54           C  
ATOM     45  C   PRO L   5      21.787  48.613  56.678  1.00 20.30           C  
ATOM     46  O   PRO L   5      22.604  49.536  56.558  1.00 23.06           O  
ATOM     47  CB  PRO L   5      19.732  48.635  58.152  1.00 18.12           C  
ATOM     48  CG  PRO L   5      18.277  48.442  57.876  1.00 17.51           C  
ATOM     49  CD  PRO L   5      18.282  47.566  56.625  1.00 17.10           C  
ATOM     50  N   LEU L   6      22.148  47.333  56.668  1.00 19.09           N  
ATOM     51  CA  LEU L   6      23.557  46.962  56.681  1.00 17.02           C  
ATOM     52  C   LEU L   6      24.204  46.810  55.319  1.00 15.96           C  
ATOM     53  O   LEU L   6      25.403  46.546  55.234  1.00 15.66           O  
ATOM     54  CB  LEU L   6      23.772  45.697  57.520  1.00 17.04           C  
ATOM     55  CG  LEU L   6      23.483  45.887  59.016  1.00 22.15           C  
ATOM     56  CD1 LEU L   6      23.594  44.557  59.768  1.00 18.88           C  
ATOM     57  CD2 LEU L   6      24.462  46.919  59.591  1.00 19.87           C  
ATOM     58  N   PHE L   7      23.427  46.969  54.255  1.00 16.16           N  
ATOM     59  CA  PHE L   7      23.983  46.852  52.912  1.00 18.81           C  
ATOM     60  C   PHE L   7      23.682  48.069  52.024  1.00 19.55           C  
ATOM     61  O   PHE L   7      24.493  48.993  51.978  1.00 19.46           O  
ATOM     62  CB  PHE L   7      23.565  45.514  52.266  1.00 17.10           C  
ATOM     63  CG  PHE L   7      24.138  44.311  52.968  1.00 16.31           C  
ATOM     64  CD1 PHE L   7      25.416  43.864  52.669  1.00 14.15           C  
ATOM     65  CD2 PHE L   7      23.434  43.682  53.992  1.00 16.52           C  
ATOM     66  CE1 PHE L   7      25.993  42.815  53.379  1.00 16.61           C  
ATOM     67  CE2 PHE L   7      24.007  42.628  54.711  1.00 15.79           C  
ATOM     68  CZ  PHE L   7      25.283  42.197  54.405  1.00 14.81           C  
ATOM     69  N   GLU L   8      22.511  48.115  51.386  1.00 17.77           N  
ATOM     70  CA  GLU L   8      22.180  49.231  50.502  1.00 19.82           C  
ATOM     71  C   GLU L   8      22.349  50.607  51.138  1.00 21.73           C  
ATOM     72  O   GLU L   8      22.947  51.501  50.534  1.00 21.06           O  
ATOM     73  CB  GLU L   8      20.765  49.092  49.938  1.00 16.86           C  
ATOM     74  CG  GLU L   8      20.635  48.049  48.816  1.00 20.45           C  
ATOM     75  CD  GLU L   8      20.610  46.615  49.323  1.00 17.35           C  
ATOM     76  OE1 GLU L   8      20.165  46.407  50.468  1.00 17.63           O  
ATOM     77  OE2 GLU L   8      21.015  45.697  48.579  1.00 20.14           O  
ATOM     78  N   LYS L   9      21.849  50.765  52.361  1.00 24.00           N  
ATOM     79  CA  LYS L   9      21.933  52.042  53.081  1.00 25.16           C  
ATOM     80  C   LYS L   9      23.367  52.529  53.322  1.00 24.45           C  
ATOM     81  O   LYS L   9      23.599  53.727  53.419  1.00 26.21           O  
ATOM     82  CB  LYS L   9      21.206  51.953  54.423  1.00 25.69           C  
ATOM     83  CG  LYS L   9      19.719  51.697  54.314  1.00 31.34           C  
ATOM     84  CD  LYS L   9      18.989  52.891  53.736  1.00 36.94           C  
ATOM     85  CE  LYS L   9      17.486  52.731  53.894  1.00 40.46           C  
ATOM     86  NZ  LYS L   9      17.086  52.528  55.318  1.00 40.12           N  
ATOM     87  N   LYS L  10      24.318  51.602  53.422  1.00 23.59           N  
ATOM     88  CA  LYS L  10      25.723  51.936  53.653  1.00 24.55           C  
ATOM     89  C   LYS L  10      26.548  51.713  52.401  1.00 23.93           C  
ATOM     90  O   LYS L  10      27.777  51.797  52.442  1.00 25.10           O  
ATOM     91  CB  LYS L  10      26.296  51.071  54.777  1.00 25.20           C  
ATOM     92  CG  LYS L  10      25.569  51.238  56.079  1.00 30.05           C  
ATOM     93  CD  LYS L  10      25.945  50.173  57.087  1.00 32.03           C  
ATOM     94  CE  LYS L  10      27.381  50.284  57.510  1.00 34.07           C  
ATOM     95  NZ  LYS L  10      27.554  49.570  58.805  1.00 38.92           N  
ATOM     96  N   SER L  11      25.874  51.401  51.298  1.00 23.33           N  
ATOM     97  CA  SER L  11      26.529  51.119  50.028  1.00 22.61           C  
ATOM     98  C   SER L  11      27.532  49.959  50.129  1.00 22.75           C  
ATOM     99  O   SER L  11      28.642  50.027  49.587  1.00 24.10           O  
ATOM    100  CB  SER L  11      27.202  52.384  49.477  1.00 25.64           C  
ATOM    101  OG  SER L  11      27.352  52.303  48.068  1.00 31.53           O  
ATOM    102  N   LEU L  12      27.143  48.910  50.850  1.00 20.76           N  
ATOM    103  CA  LEU L  12      27.950  47.700  50.957  1.00 21.23           C  
ATOM    104  C   LEU L  12      27.175  46.597  50.248  1.00 21.26           C  
ATOM    105  O   LEU L  12      25.948  46.581  50.285  1.00 20.46           O  
ATOM    106  CB  LEU L  12      28.170  47.319  52.422  1.00 21.16           C  
ATOM    107  CG  LEU L  12      29.055  48.245  53.259  1.00 24.54           C  
ATOM    108  CD1 LEU L  12      29.013  47.803  54.716  1.00 25.44           C  
ATOM    109  CD2 LEU L  12      30.485  48.215  52.724  1.00 24.13           C  
ATOM    110  N   GLU L  13      27.883  45.699  49.581  1.00 22.31           N  
ATOM    111  CA  GLU L  13      27.243  44.615  48.849  1.00 25.54           C  
ATOM    112  C   GLU L  13      27.425  43.304  49.587  1.00 23.81           C  
ATOM    113  O   GLU L  13      28.469  43.087  50.214  1.00 23.12           O  
ATOM    114  CB  GLU L  13      27.869  44.480  47.466  1.00 27.57           C  
ATOM    115  CG  GLU L  13      27.767  45.729  46.626  1.00 39.75           C  
ATOM    116  CD  GLU L  13      28.236  45.515  45.202  1.00 46.19           C  
ATOM    117  OE1 GLU L  13      28.823  44.446  44.915  1.00 49.08           O  
ATOM    118  OE2 GLU L  13      28.005  46.420  44.369  1.00 49.80           O  
ATOM    119  N   ASP L  14      26.420  42.432  49.536  1.00 21.08           N  
ATOM    120  CA  ASP L  14      26.593  41.115  50.129  1.00 22.28           C  
ATOM    121  C   ASP L  14      27.445  40.226  49.228  1.00 22.88           C  
ATOM    122  O   ASP L  14      27.764  40.589  48.087  1.00 22.00           O  
ATOM    123  CB  ASP L  14      25.263  40.457  50.562  1.00 19.00           C  
ATOM    124  CG  ASP L  14      24.396  40.015  49.403  1.00 17.62           C  
ATOM    125  OD1 ASP L  14      24.881  39.297  48.509  1.00 17.56           O  
ATOM    126  OD2 ASP L  14      23.194  40.342  49.430  1.00 18.22           O  
ATOM    127  N   LYS L  14A     27.800  39.065  49.758  1.00 26.01           N  
ATOM    128  CA  LYS L  14A     28.755  38.139  49.168  1.00 28.72           C  
ATOM    129  C   LYS L  14A     28.356  37.561  47.801  1.00 26.52           C  
ATOM    130  O   LYS L  14A     29.231  37.249  46.984  1.00 27.81           O  
ATOM    131  CB  LYS L  14A     29.051  37.035  50.209  1.00 34.49           C  
ATOM    132  CG  LYS L  14A     29.786  35.788  49.732  1.00 47.27           C  
ATOM    133  CD  LYS L  14A     31.174  36.082  49.167  1.00 55.08           C  
ATOM    134  CE  LYS L  14A     31.924  34.785  48.852  1.00 58.50           C  
ATOM    135  NZ  LYS L  14A     31.128  33.831  48.010  1.00 60.72           N  
ATOM    136  N   THR L  14B     27.061  37.450  47.526  1.00 23.50           N  
ATOM    137  CA  THR L  14B     26.637  36.859  46.263  1.00 23.24           C  
ATOM    138  C   THR L  14B     25.613  37.641  45.446  1.00 24.76           C  
ATOM    139  O   THR L  14B     25.082  37.105  44.468  1.00 26.08           O  
ATOM    140  CB  THR L  14B     26.059  35.442  46.472  1.00 21.34           C  
ATOM    141  OG1 THR L  14B     24.917  35.510  47.331  1.00 21.08           O  
ATOM    142  CG2 THR L  14B     27.091  34.515  47.084  1.00 20.68           C  
ATOM    143  N   GLU L  14C     25.320  38.888  45.807  1.00 22.21           N  
ATOM    144  CA  GLU L  14C     24.288  39.604  45.062  1.00 22.64           C  
ATOM    145  C   GLU L  14C     24.681  39.893  43.616  1.00 23.51           C  
ATOM    146  O   GLU L  14C     23.813  39.987  42.744  1.00 24.22           O  
ATOM    147  CB  GLU L  14C     23.828  40.876  45.776  1.00 19.43           C  
ATOM    148  CG  GLU L  14C     24.887  41.937  45.967  1.00 21.58           C  
ATOM    149  CD  GLU L  14C     24.307  43.200  46.567  1.00 24.24           C  
ATOM    150  OE1 GLU L  14C     24.236  43.301  47.808  1.00 23.60           O  
ATOM    151  OE2 GLU L  14C     23.898  44.085  45.793  1.00 26.69           O  
ATOM    152  N   ARG L  14D     25.979  39.972  43.347  1.00 25.24           N  
ATOM    153  CA  ARG L  14D     26.451  40.220  41.989  1.00 29.32           C  
ATOM    154  C   ARG L  14D     26.006  39.095  41.057  1.00 28.78           C  
ATOM    155  O   ARG L  14D     25.704  39.336  39.890  1.00 30.01           O  
ATOM    156  CB  ARG L  14D     27.971  40.346  41.956  1.00 33.96           C  
ATOM    157  CG  ARG L  14D     28.502  41.038  40.708  1.00 45.63           C  
ATOM    158  CD  ARG L  14D     29.100  42.399  41.039  1.00 55.83           C  
ATOM    159  NE  ARG L  14D     30.208  42.266  41.986  1.00 65.95           N  
ATOM    160  CZ  ARG L  14D     30.787  43.277  42.632  1.00 69.52           C  
ATOM    161  NH1 ARG L  14D     30.384  44.527  42.435  1.00 70.03           N  
ATOM    162  NH2 ARG L  14D     31.753  43.026  43.509  1.00 70.94           N  
ATOM    163  N   GLU L  14E     25.966  37.869  41.569  1.00 27.13           N  
ATOM    164  CA  GLU L  14E     25.497  36.723  40.791  1.00 27.35           C  
ATOM    165  C   GLU L  14E     24.087  36.998  40.241  1.00 26.71           C  
ATOM    166  O   GLU L  14E     23.796  36.713  39.083  1.00 26.97           O  
ATOM    167  CB  GLU L  14E     25.490  35.459  41.661  1.00 29.54           C  
ATOM    168  CG  GLU L  14E     25.220  34.163  40.909  1.00 34.50           C  
ATOM    169  CD  GLU L  14E     25.021  32.951  41.825  1.00 38.57           C  
ATOM    170  OE1 GLU L  14E     25.346  33.026  43.034  1.00 38.26           O  
ATOM    171  OE2 GLU L  14E     24.531  31.912  41.327  1.00 37.29           O  
ATOM    172  N   LEU L  14F     23.232  37.614  41.055  1.00 24.84           N  
ATOM    173  CA  LEU L  14F     21.871  37.922  40.628  1.00 23.49           C  
ATOM    174  C   LEU L  14F     21.867  38.993  39.548  1.00 24.63           C  
ATOM    175  O   LEU L  14F     21.231  38.829  38.509  1.00 22.92           O  
ATOM    176  CB  LEU L  14F     21.020  38.409  41.804  1.00 23.71           C  
ATOM    177  CG  LEU L  14F     20.907  37.552  43.065  1.00 24.91           C  
ATOM    178  CD1 LEU L  14F     19.901  38.187  44.007  1.00 23.27           C  
ATOM    179  CD2 LEU L  14F     20.457  36.159  42.701  1.00 26.12           C  
ATOM    180  N   LEU L  14G     22.559  40.100  39.806  1.00 23.04           N  
ATOM    181  CA  LEU L  14G     22.580  41.222  38.875  1.00 25.45           C  
ATOM    182  C   LEU L  14G     23.162  40.825  37.527  1.00 23.89           C  
ATOM    183  O   LEU L  14G     22.669  41.249  36.488  1.00 23.70           O  
ATOM    184  CB  LEU L  14G     23.336  42.419  39.471  1.00 27.49           C  
ATOM    185  CG  LEU L  14G     22.605  43.289  40.520  1.00 33.87           C  
ATOM    186  CD1 LEU L  14G     21.353  43.939  39.936  1.00 32.33           C  
ATOM    187  CD2 LEU L  14G     22.218  42.478  41.751  1.00 35.79           C  
ATOM    188  N   GLU L  14H     24.157  39.947  37.555  1.00 25.34           N  
ATOM    189  CA  GLU L  14H     24.807  39.471  36.340  1.00 26.29           C  
ATOM    190  C   GLU L  14H     23.927  38.536  35.522  1.00 26.45           C  
ATOM    191  O   GLU L  14H     24.238  38.248  34.365  1.00 27.93           O  
ATOM    192  CB  GLU L  14H     26.116  38.764  36.680  1.00 26.20           C  
ATOM    193  CG  GLU L  14H     27.174  39.678  37.268  1.00 33.24           C  
ATOM    194  CD  GLU L  14H     28.467  38.953  37.620  1.00 38.49           C  
ATOM    195  OE1 GLU L  14H     28.460  37.704  37.723  1.00 39.91           O  
ATOM    196  OE2 GLU L  14H     29.498  39.644  37.798  1.00 43.09           O  
ATOM    197  N   SER L  14I     22.850  38.036  36.119  1.00 25.37           N  
ATOM    198  CA  SER L  14I     21.953  37.130  35.413  1.00 24.90           C  
ATOM    199  C   SER L  14I     20.845  37.885  34.688  1.00 26.65           C  
ATOM    200  O   SER L  14I     20.088  37.291  33.925  1.00 26.24           O  
ATOM    201  CB  SER L  14I     21.330  36.115  36.378  1.00 22.77           C  
ATOM    202  OG  SER L  14I     20.349  36.715  37.212  1.00 21.11           O  
ATOM    203  N   TYR L  14J     20.733  39.185  34.939  1.00 26.89           N  
ATOM    204  CA  TYR L  14J     19.659  39.971  34.350  1.00 28.83           C  
ATOM    205  C   TYR L  14J     19.983  40.435  32.931  1.00 30.94           C  
ATOM    206  O   TYR L  14J     20.420  41.563  32.729  1.00 35.24           O  
ATOM    207  CB  TYR L  14J     19.318  41.155  35.260  1.00 27.44           C  
ATOM    208  CG  TYR L  14J     18.865  40.752  36.655  1.00 29.73           C  
ATOM    209  CD1 TYR L  14J     18.334  39.480  36.905  1.00 28.10           C  
ATOM    210  CD2 TYR L  14J     18.959  41.643  37.730  1.00 28.67           C  
ATOM    211  CE1 TYR L  14J     17.911  39.108  38.181  1.00 28.50           C  
ATOM    212  CE2 TYR L  14J     18.534  41.277  39.014  1.00 26.34           C  
ATOM    213  CZ  TYR L  14J     18.012  40.011  39.232  1.00 28.53           C  
ATOM    214  OH  TYR L  14J     17.591  39.639  40.499  1.00 27.95           O  
TER     215      TYR L  14J                                                     
ATOM    216  N   ILE H  16      17.234  24.617  53.218  1.00 20.42           N  
ATOM    217  CA  ILE H  16      17.922  24.933  51.975  1.00 22.04           C  
ATOM    218  C   ILE H  16      19.006  23.886  51.706  1.00 24.42           C  
ATOM    219  O   ILE H  16      19.824  23.584  52.582  1.00 26.11           O  
ATOM    220  CB  ILE H  16      18.562  26.349  52.028  1.00 20.77           C  
ATOM    221  CG1 ILE H  16      17.502  27.415  52.354  1.00 19.36           C  
ATOM    222  CG2 ILE H  16      19.287  26.658  50.716  1.00 19.57           C  
ATOM    223  CD1 ILE H  16      16.402  27.573  51.304  1.00 18.64           C  
ATOM    224  N   VAL H  17      18.988  23.323  50.501  1.00 26.53           N  
ATOM    225  CA  VAL H  17      19.963  22.319  50.075  1.00 27.52           C  
ATOM    226  C   VAL H  17      20.996  22.978  49.170  1.00 28.25           C  
ATOM    227  O   VAL H  17      20.630  23.637  48.188  1.00 29.49           O  
ATOM    228  CB  VAL H  17      19.277  21.167  49.288  1.00 27.55           C  
ATOM    229  CG1 VAL H  17      20.312  20.169  48.796  1.00 27.27           C  
ATOM    230  CG2 VAL H  17      18.246  20.476  50.160  1.00 25.02           C  
ATOM    231  N   GLU H  18      22.276  22.794  49.496  1.00 27.14           N  
ATOM    232  CA  GLU H  18      23.382  23.346  48.713  1.00 28.60           C  
ATOM    233  C   GLU H  18      23.479  24.870  48.754  1.00 28.19           C  
ATOM    234  O   GLU H  18      23.925  25.502  47.789  1.00 28.97           O  
ATOM    235  CB  GLU H  18      23.322  22.857  47.262  1.00 31.90           C  
ATOM    236  CG  GLU H  18      23.667  21.386  47.095  1.00 39.52           C  
ATOM    237  CD  GLU H  18      25.126  21.098  47.388  1.00 43.24           C  
ATOM    238  OE1 GLU H  18      25.970  21.319  46.492  1.00 45.69           O  
ATOM    239  OE2 GLU H  18      25.434  20.658  48.515  1.00 47.50           O  
ATOM    240  N   GLY H  19      23.046  25.457  49.864  1.00 27.78           N  
ATOM    241  CA  GLY H  19      23.178  26.889  50.046  1.00 28.39           C  
ATOM    242  C   GLY H  19      24.343  27.173  50.978  1.00 29.91           C  
ATOM    243  O   GLY H  19      25.128  26.267  51.284  1.00 31.15           O  
ATOM    244  N   SER H  20      24.456  28.411  51.445  1.00 28.86           N  
ATOM    245  CA  SER H  20      25.520  28.786  52.368  1.00 29.18           C  
ATOM    246  C   SER H  20      24.936  29.605  53.501  1.00 28.20           C  
ATOM    247  O   SER H  20      23.750  29.961  53.465  1.00 27.24           O  
ATOM    248  CB  SER H  20      26.598  29.589  51.645  1.00 30.73           C  
ATOM    249  OG  SER H  20      26.058  30.767  51.076  1.00 37.40           O  
ATOM    250  N   ASP H  21      25.753  29.871  54.518  1.00 27.32           N  
ATOM    251  CA  ASP H  21      25.335  30.672  55.664  1.00 25.50           C  
ATOM    252  C   ASP H  21      25.047  32.088  55.207  1.00 23.23           C  
ATOM    253  O   ASP H  21      25.835  32.684  54.474  1.00 23.57           O  
ATOM    254  CB  ASP H  21      26.442  30.730  56.722  1.00 29.41           C  
ATOM    255  CG  ASP H  21      26.628  29.414  57.469  1.00 34.23           C  
ATOM    256  OD1 ASP H  21      25.945  28.414  57.150  1.00 35.12           O  
ATOM    257  OD2 ASP H  21      27.472  29.388  58.395  1.00 37.14           O  
ATOM    258  N   ALA H  22      23.926  32.636  55.650  1.00 23.46           N  
ATOM    259  CA  ALA H  22      23.586  34.008  55.324  1.00 22.16           C  
ATOM    260  C   ALA H  22      24.484  34.937  56.128  1.00 24.96           C  
ATOM    261  O   ALA H  22      24.987  34.559  57.190  1.00 22.93           O  
ATOM    262  CB  ALA H  22      22.140  34.276  55.662  1.00 21.14           C  
ATOM    263  N   GLU H  23      24.736  36.127  55.594  1.00 24.49           N  
ATOM    264  CA  GLU H  23      25.466  37.139  56.337  1.00 23.39           C  
ATOM    265  C   GLU H  23      24.483  37.805  57.268  1.00 20.53           C  
ATOM    266  O   GLU H  23      23.276  37.794  57.019  1.00 19.41           O  
ATOM    267  CB  GLU H  23      26.043  38.191  55.397  1.00 22.70           C  
ATOM    268  CG  GLU H  23      27.188  37.694  54.566  1.00 26.51           C  
ATOM    269  CD  GLU H  23      27.617  38.709  53.546  1.00 32.34           C  
ATOM    270  OE1 GLU H  23      28.355  39.653  53.906  1.00 37.99           O  
ATOM    271  OE2 GLU H  23      27.200  38.569  52.384  1.00 30.75           O  
ATOM    272  N   ILE H  24      24.999  38.408  58.327  1.00 20.75           N  
ATOM    273  CA  ILE H  24      24.147  39.122  59.260  1.00 21.15           C  
ATOM    274  C   ILE H  24      23.484  40.305  58.538  1.00 21.01           C  
ATOM    275  O   ILE H  24      24.144  41.047  57.785  1.00 19.79           O  
ATOM    276  CB  ILE H  24      24.961  39.604  60.480  1.00 22.59           C  
ATOM    277  CG1 ILE H  24      25.450  38.393  61.266  1.00 25.59           C  
ATOM    278  CG2 ILE H  24      24.120  40.502  61.379  1.00 22.85           C  
ATOM    279  CD1 ILE H  24      26.437  38.748  62.345  1.00 34.75           C  
ATOM    280  N   GLY H  25      22.176  40.439  58.734  1.00 20.22           N  
ATOM    281  CA  GLY H  25      21.412  41.512  58.120  1.00 20.77           C  
ATOM    282  C   GLY H  25      21.173  41.352  56.626  1.00 20.95           C  
ATOM    283  O   GLY H  25      20.645  42.265  55.987  1.00 19.41           O  
ATOM    284  N   MET H  26      21.525  40.192  56.075  1.00 19.81           N  
ATOM    285  CA  MET H  26      21.404  39.949  54.645  1.00 17.61           C  
ATOM    286  C   MET H  26      19.962  39.841  54.175  1.00 15.79           C  
ATOM    287  O   MET H  26      19.642  40.194  53.049  1.00 16.12           O  
ATOM    288  CB  MET H  26      22.154  38.682  54.264  1.00 20.60           C  
ATOM    289  CG  MET H  26      22.322  38.491  52.775  1.00 26.70           C  
ATOM    290  SD  MET H  26      23.145  36.946  52.417  1.00 29.01           S  
ATOM    291  CE  MET H  26      21.779  35.904  52.581  1.00 33.05           C  
ATOM    292  N   SER H  27      19.088  39.374  55.046  1.00 15.06           N  
ATOM    293  CA  SER H  27      17.694  39.168  54.690  1.00 16.58           C  
ATOM    294  C   SER H  27      16.853  39.635  55.879  1.00 15.88           C  
ATOM    295  O   SER H  27      16.167  38.845  56.528  1.00 17.03           O  
ATOM    296  CB  SER H  27      17.496  37.671  54.394  1.00 20.99           C  
ATOM    297  OG  SER H  27      16.188  37.372  53.937  1.00 28.47           O  
ATOM    298  N   PRO H  28      16.841  40.954  56.134  1.00 15.32           N  
ATOM    299  CA  PRO H  28      16.122  41.516  57.285  1.00 15.15           C  
ATOM    300  C   PRO H  28      14.610  41.372  57.277  1.00 15.50           C  
ATOM    301  O   PRO H  28      13.958  41.645  58.285  1.00 16.20           O  
ATOM    302  CB  PRO H  28      16.568  42.983  57.288  1.00 16.87           C  
ATOM    303  CG  PRO H  28      16.769  43.271  55.813  1.00 14.41           C  
ATOM    304  CD  PRO H  28      17.459  42.019  55.319  1.00 13.12           C  
ATOM    305  N   TRP H  29      14.053  40.925  56.156  1.00 15.83           N  
ATOM    306  CA  TRP H  29      12.617  40.662  56.059  1.00 13.12           C  
ATOM    307  C   TRP H  29      12.280  39.200  56.387  1.00 14.26           C  
ATOM    308  O   TRP H  29      11.110  38.830  56.441  1.00 15.12           O  
ATOM    309  CB  TRP H  29      12.117  40.997  54.651  1.00 12.51           C  
ATOM    310  CG  TRP H  29      13.109  40.639  53.578  1.00 12.69           C  
ATOM    311  CD1 TRP H  29      13.371  39.393  53.076  1.00 11.89           C  
ATOM    312  CD2 TRP H  29      14.028  41.532  52.934  1.00 13.66           C  
ATOM    313  NE1 TRP H  29      14.403  39.461  52.174  1.00 13.61           N  
ATOM    314  CE2 TRP H  29      14.825  40.759  52.067  1.00 12.34           C  
ATOM    315  CE3 TRP H  29      14.260  42.915  53.016  1.00 16.74           C  
ATOM    316  CZ2 TRP H  29      15.839  41.315  51.285  1.00 14.10           C  
ATOM    317  CZ3 TRP H  29      15.271  43.474  52.237  1.00 14.64           C  
ATOM    318  CH2 TRP H  29      16.049  42.669  51.384  1.00 15.52           C  
ATOM    319  N   GLN H  30      13.298  38.369  56.588  1.00 15.30           N  
ATOM    320  CA  GLN H  30      13.073  36.954  56.871  1.00 16.74           C  
ATOM    321  C   GLN H  30      12.365  36.790  58.204  1.00 19.02           C  
ATOM    322  O   GLN H  30      12.800  37.346  59.221  1.00 19.57           O  
ATOM    323  CB  GLN H  30      14.398  36.186  56.889  1.00 17.41           C  
ATOM    324  CG  GLN H  30      14.270  34.692  57.198  1.00 17.72           C  
ATOM    325  CD  GLN H  30      13.638  33.909  56.072  1.00 20.19           C  
ATOM    326  OE1 GLN H  30      13.925  34.147  54.907  1.00 21.84           O  
ATOM    327  NE2 GLN H  30      12.784  32.960  56.415  1.00 21.35           N  
ATOM    328  N   VAL H  31      11.269  36.042  58.198  1.00 16.27           N  
ATOM    329  CA  VAL H  31      10.496  35.808  59.407  1.00 18.25           C  
ATOM    330  C   VAL H  31      10.445  34.303  59.678  1.00 20.70           C  
ATOM    331  O   VAL H  31      10.459  33.495  58.741  1.00 20.44           O  
ATOM    332  CB  VAL H  31       9.054  36.370  59.259  1.00 18.44           C  
ATOM    333  CG1 VAL H  31       8.178  35.979  60.461  1.00 17.70           C  
ATOM    334  CG2 VAL H  31       9.099  37.892  59.103  1.00 15.79           C  
ATOM    335  N   MET H  32      10.464  33.928  60.953  1.00 20.40           N  
ATOM    336  CA  MET H  32      10.331  32.529  61.346  1.00 20.23           C  
ATOM    337  C   MET H  32       8.951  32.300  61.940  1.00 19.72           C  
ATOM    338  O   MET H  32       8.515  33.057  62.812  1.00 18.46           O  
ATOM    339  CB  MET H  32      11.395  32.147  62.376  1.00 22.09           C  
ATOM    340  CG  MET H  32      11.301  30.696  62.830  1.00 23.28           C  
ATOM    341  SD  MET H  32      12.476  30.268  64.132  1.00 23.34           S  
ATOM    342  CE  MET H  32      14.023  30.196  63.245  1.00 14.38           C  
ATOM    343  N   LEU H  33       8.236  31.314  61.403  1.00 20.40           N  
ATOM    344  CA  LEU H  33       6.932  30.921  61.933  1.00 25.24           C  
ATOM    345  C   LEU H  33       7.232  29.862  62.988  1.00 24.28           C  
ATOM    346  O   LEU H  33       7.839  28.822  62.693  1.00 24.11           O  
ATOM    347  CB  LEU H  33       6.038  30.346  60.829  1.00 27.59           C  
ATOM    348  CG  LEU H  33       4.757  31.131  60.543  1.00 34.65           C  
ATOM    349  CD1 LEU H  33       5.094  32.597  60.279  1.00 34.82           C  
ATOM    350  CD2 LEU H  33       4.023  30.521  59.354  1.00 32.75           C  
ATOM    351  N   PHE H  34       6.819  30.135  64.213  1.00 24.61           N  
ATOM    352  CA  PHE H  34       7.220  29.304  65.335  1.00 27.09           C  
ATOM    353  C   PHE H  34       6.007  28.787  66.089  1.00 28.40           C  
ATOM    354  O   PHE H  34       5.129  29.559  66.488  1.00 30.57           O  
ATOM    355  CB  PHE H  34       8.122  30.140  66.256  1.00 26.43           C  
ATOM    356  CG  PHE H  34       8.930  29.331  67.229  1.00 25.57           C  
ATOM    357  CD1 PHE H  34       9.927  28.477  66.781  1.00 25.16           C  
ATOM    358  CD2 PHE H  34       8.710  29.447  68.601  1.00 28.26           C  
ATOM    359  CE1 PHE H  34      10.699  27.747  67.680  1.00 26.77           C  
ATOM    360  CE2 PHE H  34       9.476  28.724  69.512  1.00 26.22           C  
ATOM    361  CZ  PHE H  34      10.475  27.871  69.048  1.00 27.45           C  
ATOM    362  N   ARG H  35       5.928  27.471  66.237  1.00 31.29           N  
ATOM    363  CA  ARG H  35       4.836  26.879  66.997  1.00 34.71           C  
ATOM    364  C   ARG H  35       5.112  27.020  68.503  1.00 35.00           C  
ATOM    365  O   ARG H  35       6.250  26.835  68.955  1.00 32.69           O  
ATOM    366  CB  ARG H  35       4.648  25.412  66.608  1.00 35.01           C  
ATOM    367  CG  ARG H  35       3.728  24.672  67.556  1.00 41.93           C  
ATOM    368  CD  ARG H  35       2.601  23.980  66.855  1.00 43.95           C  
ATOM    369  NE  ARG H  35       2.996  22.684  66.317  1.00 44.62           N  
ATOM    370  CZ  ARG H  35       2.317  21.563  66.530  1.00 43.47           C  
ATOM    371  NH1 ARG H  35       1.243  21.576  67.314  1.00 40.10           N  
ATOM    372  NH2 ARG H  35       2.692  20.444  65.930  1.00 43.61           N  
ATOM    373  N   LYS H  36       4.077  27.366  69.266  1.00 37.74           N  
ATOM    374  CA  LYS H  36       4.216  27.553  70.708  1.00 40.56           C  
ATOM    375  C   LYS H  36       4.367  26.251  71.488  1.00 42.64           C  
ATOM    376  O   LYS H  36       5.239  26.158  72.349  1.00 45.16           O  
ATOM    377  CB  LYS H  36       3.058  28.382  71.258  1.00 37.99           C  
ATOM    378  CG  LYS H  36       2.973  29.725  70.586  1.00 39.18           C  
ATOM    379  CD  LYS H  36       2.336  30.783  71.450  1.00 38.26           C  
ATOM    380  CE  LYS H  36       0.882  30.511  71.695  1.00 38.70           C  
ATOM    381  NZ  LYS H  36       0.182  31.761  72.104  1.00 38.65           N  
ATOM    382  N   SER H  36A      3.549  25.245  71.181  1.00 44.07           N  
ATOM    383  CA  SER H  36A      3.622  23.949  71.866  1.00 45.72           C  
ATOM    384  C   SER H  36A      3.297  22.778  70.953  1.00 44.18           C  
ATOM    385  O   SER H  36A      2.154  22.615  70.530  1.00 45.75           O  
ATOM    386  CB  SER H  36A      2.680  23.913  73.075  1.00 47.39           C  
ATOM    387  OG  SER H  36A      3.239  24.596  74.187  1.00 54.03           O  
ATOM    388  N   PRO H  37       4.294  21.928  70.651  1.00 43.84           N  
ATOM    389  CA  PRO H  37       5.677  22.038  71.119  1.00 45.24           C  
ATOM    390  C   PRO H  37       6.449  23.101  70.343  1.00 46.88           C  
ATOM    391  O   PRO H  37       6.105  23.424  69.205  1.00 47.90           O  
ATOM    392  CB  PRO H  37       6.235  20.642  70.850  1.00 44.48           C  
ATOM    393  CG  PRO H  37       5.538  20.252  69.595  1.00 44.18           C  
ATOM    394  CD  PRO H  37       4.109  20.687  69.871  1.00 44.84           C  
ATOM    395  N   GLN H  38       7.492  23.643  70.961  1.00 48.03           N  
ATOM    396  CA  GLN H  38       8.316  24.655  70.322  1.00 47.93           C  
ATOM    397  C   GLN H  38       8.994  24.061  69.101  1.00 46.42           C  
ATOM    398  O   GLN H  38       9.884  23.213  69.229  1.00 48.25           O  
ATOM    399  CB  GLN H  38       9.387  25.177  71.289  1.00 52.54           C  
ATOM    400  CG  GLN H  38       8.976  26.378  72.141  1.00 59.17           C  
ATOM    401  CD  GLN H  38       8.109  26.018  73.332  1.00 64.37           C  
ATOM    402  OE1 GLN H  38       8.115  24.876  73.804  1.00 68.30           O  
ATOM    403  NE2 GLN H  38       7.389  27.003  73.853  1.00 65.79           N  
ATOM    404  N   GLU H  39       8.580  24.502  67.919  1.00 42.90           N  
ATOM    405  CA  GLU H  39       9.198  24.028  66.690  1.00 39.91           C  
ATOM    406  C   GLU H  39       9.053  25.019  65.532  1.00 36.31           C  
ATOM    407  O   GLU H  39       8.131  25.842  65.513  1.00 33.00           O  
ATOM    408  CB  GLU H  39       8.637  22.653  66.299  1.00 40.99           C  
ATOM    409  CG  GLU H  39       7.123  22.609  66.120  1.00 44.46           C  
ATOM    410  CD  GLU H  39       6.612  21.260  65.623  1.00 48.14           C  
ATOM    411  OE1 GLU H  39       7.376  20.267  65.650  1.00 47.78           O  
ATOM    412  OE2 GLU H  39       5.434  21.197  65.202  1.00 49.64           O  
ATOM    413  N   LEU H  40      10.005  24.966  64.603  1.00 33.62           N  
ATOM    414  CA  LEU H  40       9.975  25.783  63.397  1.00 30.49           C  
ATOM    415  C   LEU H  40       8.907  25.192  62.499  1.00 30.43           C  
ATOM    416  O   LEU H  40       8.943  23.994  62.200  1.00 31.13           O  
ATOM    417  CB  LEU H  40      11.321  25.709  62.669  1.00 30.60           C  
ATOM    418  CG  LEU H  40      11.372  26.173  61.205  1.00 31.29           C  
ATOM    419  CD1 LEU H  40      11.330  27.682  61.122  1.00 30.78           C  
ATOM    420  CD2 LEU H  40      12.634  25.648  60.536  1.00 32.81           C  
ATOM    421  N   LEU H  41       7.943  26.015  62.099  1.00 28.61           N  
ATOM    422  CA  LEU H  41       6.903  25.572  61.180  1.00 26.76           C  
ATOM    423  C   LEU H  41       7.255  25.890  59.733  1.00 26.71           C  
ATOM    424  O   LEU H  41       7.234  25.013  58.872  1.00 28.83           O  
ATOM    425  CB  LEU H  41       5.571  26.234  61.517  1.00 26.06           C  
ATOM    426  CG  LEU H  41       4.943  25.868  62.851  1.00 33.52           C  
ATOM    427  CD1 LEU H  41       3.577  26.497  62.897  1.00 32.85           C  
ATOM    428  CD2 LEU H  41       4.842  24.345  63.010  1.00 34.38           C  
ATOM    429  N   CYS H  42       7.639  27.139  59.487  1.00 23.81           N  
ATOM    430  CA  CYS H  42       7.832  27.636  58.131  1.00 19.34           C  
ATOM    431  C   CYS H  42       8.585  28.949  58.160  1.00 19.61           C  
ATOM    432  O   CYS H  42       8.820  29.519  59.232  1.00 20.51           O  
ATOM    433  CB  CYS H  42       6.465  27.943  57.529  1.00 18.17           C  
ATOM    434  SG  CYS H  42       5.625  26.597  56.648  1.00 19.98           S  
ATOM    435  N   GLY H  43       8.914  29.440  56.970  1.00 16.79           N  
ATOM    436  CA  GLY H  43       9.478  30.770  56.824  1.00 13.20           C  
ATOM    437  C   GLY H  43       8.337  31.728  56.520  1.00 15.00           C  
ATOM    438  O   GLY H  43       7.166  31.323  56.380  1.00 16.52           O  
ATOM    439  N   ALA H  44       8.666  33.006  56.421  1.00 13.96           N  
ATOM    440  CA  ALA H  44       7.682  34.038  56.123  1.00 11.91           C  
ATOM    441  C   ALA H  44       8.492  35.300  55.850  1.00 12.68           C  
ATOM    442  O   ALA H  44       9.718  35.268  55.953  1.00 12.49           O  
ATOM    443  CB  ALA H  44       6.734  34.237  57.311  1.00 10.00           C  
ATOM    444  N   SER H  45       7.830  36.391  55.477  1.00 13.92           N  
ATOM    445  CA  SER H  45       8.537  37.630  55.175  1.00 15.00           C  
ATOM    446  C   SER H  45       7.785  38.822  55.751  1.00 15.10           C  
ATOM    447  O   SER H  45       6.559  38.803  55.862  1.00 17.41           O  
ATOM    448  CB  SER H  45       8.681  37.814  53.662  1.00 12.76           C  
ATOM    449  OG  SER H  45       7.399  37.962  53.077  1.00 15.86           O  
ATOM    450  N   LEU H  46       8.529  39.871  56.084  1.00 17.39           N  
ATOM    451  CA  LEU H  46       7.964  41.094  56.644  1.00 17.14           C  
ATOM    452  C   LEU H  46       7.729  42.045  55.467  1.00 16.03           C  
ATOM    453  O   LEU H  46       8.673  42.361  54.740  1.00 15.58           O  
ATOM    454  CB  LEU H  46       8.991  41.713  57.603  1.00 18.13           C  
ATOM    455  CG  LEU H  46       8.618  42.344  58.949  1.00 23.98           C  
ATOM    456  CD1 LEU H  46       9.293  43.705  59.072  1.00 22.28           C  
ATOM    457  CD2 LEU H  46       7.124  42.446  59.136  1.00 21.43           C  
ATOM    458  N   ILE H  47       6.491  42.483  55.256  1.00 17.06           N  
ATOM    459  CA  ILE H  47       6.210  43.406  54.155  1.00 18.09           C  
ATOM    460  C   ILE H  47       5.840  44.831  54.619  1.00 20.87           C  
ATOM    461  O   ILE H  47       5.806  45.760  53.812  1.00 19.40           O  
ATOM    462  CB  ILE H  47       5.151  42.846  53.155  1.00 18.22           C  
ATOM    463  CG1 ILE H  47       3.812  42.589  53.852  1.00 19.76           C  
ATOM    464  CG2 ILE H  47       5.676  41.565  52.513  1.00 17.43           C  
ATOM    465  CD1 ILE H  47       2.668  42.221  52.905  1.00 18.58           C  
ATOM    466  N   SER H  48       5.597  45.000  55.917  1.00 22.51           N  
ATOM    467  CA  SER H  48       5.381  46.320  56.526  1.00 25.70           C  
ATOM    468  C   SER H  48       5.629  46.137  58.025  1.00 28.77           C  
ATOM    469  O   SER H  48       6.024  45.048  58.448  1.00 28.85           O  
ATOM    470  CB  SER H  48       3.958  46.832  56.278  1.00 23.80           C  
ATOM    471  OG  SER H  48       3.021  46.190  57.118  1.00 28.18           O  
ATOM    472  N   ASP H  49       5.393  47.169  58.834  1.00 28.42           N  
ATOM    473  CA  ASP H  49       5.617  47.043  60.277  1.00 29.48           C  
ATOM    474  C   ASP H  49       4.571  46.169  60.975  1.00 28.79           C  
ATOM    475  O   ASP H  49       4.772  45.734  62.106  1.00 27.17           O  
ATOM    476  CB  ASP H  49       5.700  48.426  60.943  1.00 30.37           C  
ATOM    477  CG  ASP H  49       4.378  49.170  60.942  1.00 32.37           C  
ATOM    478  OD1 ASP H  49       3.497  48.884  60.104  1.00 35.64           O  
ATOM    479  OD2 ASP H  49       4.226  50.068  61.790  1.00 38.97           O  
ATOM    480  N   ARG H  50       3.490  45.865  60.262  1.00 29.88           N  
ATOM    481  CA  ARG H  50       2.356  45.130  60.816  1.00 30.31           C  
ATOM    482  C   ARG H  50       1.976  43.851  60.069  1.00 27.26           C  
ATOM    483  O   ARG H  50       1.118  43.104  60.536  1.00 23.93           O  
ATOM    484  CB  ARG H  50       1.132  46.043  60.798  1.00 36.59           C  
ATOM    485  CG  ARG H  50       0.549  46.376  62.139  1.00 45.76           C  
ATOM    486  CD  ARG H  50      -0.330  47.604  61.997  1.00 53.32           C  
ATOM    487  NE  ARG H  50       0.452  48.735  61.499  1.00 58.83           N  
ATOM    488  CZ  ARG H  50       0.395  49.966  61.998  1.00 61.14           C  
ATOM    489  NH1 ARG H  50      -0.446  50.247  62.985  1.00 62.22           N  
ATOM    490  NH2 ARG H  50       1.214  50.903  61.542  1.00 62.74           N  
ATOM    491  N   TRP H  51       2.555  43.624  58.894  1.00 24.70           N  
ATOM    492  CA  TRP H  51       2.129  42.506  58.056  1.00 22.68           C  
ATOM    493  C   TRP H  51       3.208  41.519  57.663  1.00 21.06           C  
ATOM    494  O   TRP H  51       4.323  41.898  57.297  1.00 18.58           O  
ATOM    495  CB  TRP H  51       1.440  43.031  56.800  1.00 21.40           C  
ATOM    496  CG  TRP H  51       0.140  43.711  57.073  1.00 25.31           C  
ATOM    497  CD1 TRP H  51      -0.064  45.053  57.228  1.00 25.16           C  
ATOM    498  CD2 TRP H  51      -1.152  43.092  57.178  1.00 25.45           C  
ATOM    499  NE1 TRP H  51      -1.400  45.309  57.413  1.00 26.85           N  
ATOM    500  CE2 TRP H  51      -2.093  44.125  57.384  1.00 26.18           C  
ATOM    501  CE3 TRP H  51      -1.605  41.768  57.111  1.00 25.17           C  
ATOM    502  CZ2 TRP H  51      -3.468  43.876  57.519  1.00 26.91           C  
ATOM    503  CZ3 TRP H  51      -2.970  41.520  57.247  1.00 27.99           C  
ATOM    504  CH2 TRP H  51      -3.885  42.571  57.448  1.00 26.76           C  
ATOM    505  N   VAL H  52       2.844  40.243  57.706  1.00 21.56           N  
ATOM    506  CA  VAL H  52       3.753  39.162  57.355  1.00 20.75           C  
ATOM    507  C   VAL H  52       3.108  38.323  56.252  1.00 18.34           C  
ATOM    508  O   VAL H  52       1.914  38.045  56.295  1.00 19.34           O  
ATOM    509  CB  VAL H  52       4.079  38.293  58.607  1.00 18.88           C  
ATOM    510  CG1 VAL H  52       4.895  37.066  58.230  1.00 17.20           C  
ATOM    511  CG2 VAL H  52       4.859  39.128  59.614  1.00 22.01           C  
ATOM    512  N   LEU H  53       3.905  37.950  55.260  1.00 18.31           N  
ATOM    513  CA  LEU H  53       3.432  37.163  54.122  1.00 17.98           C  
ATOM    514  C   LEU H  53       4.035  35.757  54.184  1.00 16.39           C  
ATOM    515  O   LEU H  53       5.250  35.601  54.387  1.00 15.89           O  
ATOM    516  CB  LEU H  53       3.860  37.851  52.821  1.00 16.65           C  
ATOM    517  CG  LEU H  53       3.380  37.304  51.478  1.00 16.10           C  
ATOM    518  CD1 LEU H  53       1.872  37.448  51.368  1.00 14.88           C  
ATOM    519  CD2 LEU H  53       4.072  38.069  50.359  1.00 14.94           C  
ATOM    520  N   THR H  54       3.199  34.740  53.980  1.00 16.44           N  
ATOM    521  CA  THR H  54       3.667  33.353  54.005  1.00 17.65           C  
ATOM    522  C   THR H  54       2.797  32.482  53.076  1.00 16.61           C  
ATOM    523  O   THR H  54       1.955  32.999  52.339  1.00 17.51           O  
ATOM    524  CB  THR H  54       3.692  32.794  55.480  1.00 14.59           C  
ATOM    525  OG1 THR H  54       4.424  31.567  55.528  1.00 17.22           O  
ATOM    526  CG2 THR H  54       2.287  32.580  56.023  1.00 14.79           C  
ATOM    527  N   ALA H  55       3.044  31.178  53.071  1.00 15.95           N  
ATOM    528  CA  ALA H  55       2.272  30.240  52.263  1.00 14.69           C  
ATOM    529  C   ALA H  55       1.081  29.771  53.070  1.00 17.52           C  
ATOM    530  O   ALA H  55       1.221  29.449  54.251  1.00 19.47           O  
ATOM    531  CB  ALA H  55       3.127  29.052  51.893  1.00 12.24           C  
ATOM    532  N   ALA H  56      -0.082  29.684  52.432  1.00 16.70           N  
ATOM    533  CA  ALA H  56      -1.289  29.199  53.108  1.00 17.43           C  
ATOM    534  C   ALA H  56      -1.139  27.777  53.657  1.00 17.49           C  
ATOM    535  O   ALA H  56      -1.671  27.466  54.719  1.00 18.31           O  
ATOM    536  CB  ALA H  56      -2.490  29.269  52.171  1.00 17.46           C  
ATOM    537  N   HIS H  57      -0.393  26.920  52.964  1.00 16.19           N  
ATOM    538  CA  HIS H  57      -0.264  25.539  53.410  1.00 18.67           C  
ATOM    539  C   HIS H  57       0.541  25.401  54.701  1.00 20.90           C  
ATOM    540  O   HIS H  57       0.550  24.338  55.310  1.00 21.50           O  
ATOM    541  CB  HIS H  57       0.318  24.643  52.317  1.00 14.17           C  
ATOM    542  CG  HIS H  57       1.810  24.635  52.265  1.00 17.06           C  
ATOM    543  ND1 HIS H  57       2.526  25.437  51.405  1.00 16.34           N  
ATOM    544  CD2 HIS H  57       2.727  23.905  52.946  1.00 15.83           C  
ATOM    545  CE1 HIS H  57       3.817  25.202  51.552  1.00 19.25           C  
ATOM    546  NE2 HIS H  57       3.965  24.277  52.481  1.00 17.79           N  
ATOM    547  N   CYS H  58       1.238  26.463  55.095  1.00 20.85           N  
ATOM    548  CA  CYS H  58       1.950  26.477  56.370  1.00 20.08           C  
ATOM    549  C   CYS H  58       0.965  26.487  57.529  1.00 21.86           C  
ATOM    550  O   CYS H  58       1.290  26.060  58.639  1.00 23.88           O  
ATOM    551  CB  CYS H  58       2.822  27.720  56.478  1.00 16.04           C  
ATOM    552  SG  CYS H  58       4.313  27.611  55.473  1.00 18.53           S  
ATOM    553  N   LEU H  59      -0.236  26.990  57.262  1.00 22.04           N  
ATOM    554  CA  LEU H  59      -1.257  27.165  58.279  1.00 22.29           C  
ATOM    555  C   LEU H  59      -2.410  26.199  58.114  1.00 24.50           C  
ATOM    556  O   LEU H  59      -2.907  25.650  59.097  1.00 24.92           O  
ATOM    557  CB  LEU H  59      -1.800  28.596  58.219  1.00 23.70           C  
ATOM    558  CG  LEU H  59      -0.727  29.685  58.289  1.00 26.60           C  
ATOM    559  CD1 LEU H  59      -1.331  31.031  57.975  1.00 26.95           C  
ATOM    560  CD2 LEU H  59      -0.072  29.679  59.661  1.00 25.80           C  
ATOM    561  N   LEU H  60      -2.814  25.979  56.868  1.00 23.62           N  
ATOM    562  CA  LEU H  60      -3.997  25.191  56.574  1.00 22.27           C  
ATOM    563  C   LEU H  60      -3.698  24.120  55.540  1.00 24.21           C  
ATOM    564  O   LEU H  60      -3.330  24.420  54.398  1.00 23.28           O  
ATOM    565  CB  LEU H  60      -5.108  26.126  56.095  1.00 21.45           C  
ATOM    566  CG  LEU H  60      -6.580  25.713  56.020  1.00 25.85           C  
ATOM    567  CD1 LEU H  60      -6.953  25.398  54.610  1.00 29.42           C  
ATOM    568  CD2 LEU H  60      -6.882  24.551  56.947  1.00 27.74           C  
ATOM    569  N   TYR H  60A     -3.799  22.867  55.969  1.00 23.68           N  
ATOM    570  CA  TYR H  60A     -3.624  21.732  55.082  1.00 22.85           C  
ATOM    571  C   TYR H  60A     -4.356  20.506  55.626  1.00 22.98           C  
ATOM    572  O   TYR H  60A     -3.746  19.611  56.220  1.00 23.05           O  
ATOM    573  CB  TYR H  60A     -2.150  21.424  54.876  1.00 21.08           C  
ATOM    574  CG  TYR H  60A     -1.915  20.519  53.701  1.00 25.53           C  
ATOM    575  CD1 TYR H  60A     -2.318  20.898  52.418  1.00 25.57           C  
ATOM    576  CD2 TYR H  60A     -1.315  19.272  53.865  1.00 26.19           C  
ATOM    577  CE1 TYR H  60A     -2.133  20.052  51.324  1.00 28.14           C  
ATOM    578  CE2 TYR H  60A     -1.124  18.415  52.778  1.00 30.09           C  
ATOM    579  CZ  TYR H  60A     -1.539  18.813  51.512  1.00 30.26           C  
ATOM    580  OH  TYR H  60A     -1.388  17.961  50.445  1.00 31.31           O  
ATOM    581  N   PRO H  60B     -5.676  20.425  55.376  1.00 23.83           N  
ATOM    582  CA  PRO H  60B     -6.557  19.335  55.820  1.00 25.45           C  
ATOM    583  C   PRO H  60B     -6.069  17.893  55.621  1.00 26.71           C  
ATOM    584  O   PRO H  60B     -6.282  17.055  56.496  1.00 31.01           O  
ATOM    585  CB  PRO H  60B     -7.852  19.617  55.060  1.00 24.83           C  
ATOM    586  CG  PRO H  60B     -7.868  21.114  55.014  1.00 23.40           C  
ATOM    587  CD  PRO H  60B     -6.441  21.435  54.623  1.00 21.04           C  
ATOM    588  N   PRO H  60C     -5.404  17.579  54.488  1.00 27.81           N  
ATOM    589  CA  PRO H  60C     -4.934  16.200  54.309  1.00 29.55           C  
ATOM    590  C   PRO H  60C     -4.067  15.662  55.456  1.00 33.04           C  
ATOM    591  O   PRO H  60C     -3.951  14.446  55.624  1.00 32.62           O  
ATOM    592  CB  PRO H  60C     -4.133  16.282  53.009  1.00 27.69           C  
ATOM    593  CG  PRO H  60C     -4.881  17.295  52.236  1.00 26.20           C  
ATOM    594  CD  PRO H  60C     -5.134  18.367  53.268  1.00 26.40           C  
ATOM    595  N   TRP H  60D     -3.432  16.564  56.204  1.00 34.04           N  
ATOM    596  CA  TRP H  60D     -2.553  16.188  57.311  1.00 34.35           C  
ATOM    597  C   TRP H  60D     -3.069  16.735  58.634  1.00 34.90           C  
ATOM    598  O   TRP H  60D     -2.309  16.849  59.600  1.00 35.65           O  
ATOM    599  CB  TRP H  60D     -1.143  16.738  57.091  1.00 35.92           C  
ATOM    600  CG  TRP H  60D     -0.422  16.179  55.915  1.00 41.77           C  
ATOM    601  CD1 TRP H  60D     -0.784  15.099  55.158  1.00 43.76           C  
ATOM    602  CD2 TRP H  60D      0.799  16.674  55.351  1.00 46.03           C  
ATOM    603  NE1 TRP H  60D      0.137  14.893  54.156  1.00 45.52           N  
ATOM    604  CE2 TRP H  60D      1.118  15.845  54.249  1.00 47.79           C  
ATOM    605  CE3 TRP H  60D      1.654  17.741  55.669  1.00 47.45           C  
ATOM    606  CZ2 TRP H  60D      2.258  16.051  53.460  1.00 50.05           C  
ATOM    607  CZ3 TRP H  60D      2.790  17.947  54.884  1.00 50.47           C  
ATOM    608  CH2 TRP H  60D      3.079  17.104  53.792  1.00 51.92           C  
ATOM    609  N   ASP H  60E     -4.346  17.099  58.663  1.00 33.29           N  
ATOM    610  CA  ASP H  60E     -4.967  17.705  59.840  1.00 35.68           C  
ATOM    611  C   ASP H  60E     -4.201  18.902  60.397  1.00 33.49           C  
ATOM    612  O   ASP H  60E     -4.039  19.039  61.607  1.00 32.40           O  
ATOM    613  CB  ASP H  60E     -5.198  16.667  60.934  1.00 39.37           C  
ATOM    614  CG  ASP H  60E     -6.224  15.639  60.538  1.00 43.29           C  
ATOM    615  OD1 ASP H  60E     -7.433  15.958  60.568  1.00 44.55           O  
ATOM    616  OD2 ASP H  60E     -5.812  14.519  60.178  1.00 45.04           O  
ATOM    617  N   LYS H  60F     -3.716  19.753  59.500  1.00 32.31           N  
ATOM    618  CA  LYS H  60F     -3.032  20.977  59.888  1.00 30.43           C  
ATOM    619  C   LYS H  60F     -4.013  22.133  59.726  1.00 30.70           C  
ATOM    620  O   LYS H  60F     -4.526  22.371  58.628  1.00 29.51           O  
ATOM    621  CB  LYS H  60F     -1.804  21.197  59.008  1.00 31.92           C  
ATOM    622  CG  LYS H  60F     -1.040  22.470  59.325  1.00 35.48           C  
ATOM    623  CD  LYS H  60F     -0.011  22.811  58.244  1.00 36.79           C  
ATOM    624  CE  LYS H  60F      1.183  21.870  58.244  1.00 35.94           C  
ATOM    625  NZ  LYS H  60F      2.176  22.274  57.212  1.00 35.82           N  
ATOM    626  N   ASN H  60G     -4.320  22.811  60.828  1.00 31.25           N  
ATOM    627  CA  ASN H  60G     -5.214  23.971  60.805  1.00 33.03           C  
ATOM    628  C   ASN H  60G     -4.853  24.888  61.971  1.00 34.73           C  
ATOM    629  O   ASN H  60G     -5.535  24.910  63.000  1.00 35.79           O  
ATOM    630  CB  ASN H  60G     -6.691  23.540  60.895  1.00 34.22           C  
ATOM    631  CG  ASN H  60G     -7.661  24.701  60.696  1.00 35.91           C  
ATOM    632  OD1 ASN H  60G     -7.247  25.843  60.528  1.00 37.75           O  
ATOM    633  ND2 ASN H  60G     -8.956  24.407  60.701  1.00 38.64           N  
ATOM    634  N   PHE H  60H     -3.762  25.631  61.809  1.00 33.80           N  
ATOM    635  CA  PHE H  60H     -3.298  26.546  62.844  1.00 31.80           C  
ATOM    636  C   PHE H  60H     -4.077  27.843  62.867  1.00 33.09           C  
ATOM    637  O   PHE H  60H     -4.399  28.407  61.820  1.00 34.32           O  
ATOM    638  CB  PHE H  60H     -1.823  26.859  62.655  1.00 28.32           C  
ATOM    639  CG  PHE H  60H     -0.933  25.681  62.854  1.00 28.12           C  
ATOM    640  CD1 PHE H  60H     -0.853  25.058  64.093  1.00 28.32           C  
ATOM    641  CD2 PHE H  60H     -0.164  25.194  61.806  1.00 28.31           C  
ATOM    642  CE1 PHE H  60H     -0.022  23.967  64.287  1.00 27.11           C  
ATOM    643  CE2 PHE H  60H      0.671  24.103  61.988  1.00 27.73           C  
ATOM    644  CZ  PHE H  60H      0.744  23.488  63.235  1.00 28.67           C  
ATOM    645  N   THR H  60I     -4.389  28.297  64.075  1.00 33.82           N  
ATOM    646  CA  THR H  60I     -5.057  29.567  64.291  1.00 34.51           C  
ATOM    647  C   THR H  60I     -4.025  30.559  64.857  1.00 33.68           C  
ATOM    648  O   THR H  60I     -2.890  30.181  65.170  1.00 31.06           O  
ATOM    649  CB  THR H  60I     -6.235  29.388  65.271  1.00 37.37           C  
ATOM    650  OG1 THR H  60I     -5.795  28.629  66.405  1.00 42.61           O  
ATOM    651  CG2 THR H  60I     -7.376  28.645  64.596  1.00 39.92           C  
ATOM    652  N   GLU H  61      -4.421  31.820  64.992  1.00 34.87           N  
ATOM    653  CA  GLU H  61      -3.520  32.870  65.471  1.00 36.68           C  
ATOM    654  C   GLU H  61      -2.832  32.527  66.789  1.00 37.73           C  
ATOM    655  O   GLU H  61      -1.625  32.737  66.949  1.00 38.11           O  
ATOM    656  CB  GLU H  61      -4.274  34.190  65.630  1.00 36.89           C  
ATOM    657  CG  GLU H  61      -4.890  34.732  64.347  1.00 39.65           C  
ATOM    658  CD  GLU H  61      -6.225  34.090  63.995  1.00 41.37           C  
ATOM    659  OE1 GLU H  61      -6.795  33.375  64.848  1.00 44.99           O  
ATOM    660  OE2 GLU H  61      -6.713  34.314  62.865  1.00 37.51           O  
ATOM    661  N   ASN H  62      -3.595  31.961  67.712  1.00 37.65           N  
ATOM    662  CA  ASN H  62      -3.092  31.650  69.038  1.00 39.64           C  
ATOM    663  C   ASN H  62      -2.136  30.478  69.097  1.00 37.88           C  
ATOM    664  O   ASN H  62      -1.515  30.241  70.123  1.00 37.49           O  
ATOM    665  CB  ASN H  62      -4.260  31.421  69.992  1.00 46.35           C  
ATOM    666  CG  ASN H  62      -5.222  32.591  70.005  1.00 54.19           C  
ATOM    667  OD1 ASN H  62      -6.188  32.618  69.233  1.00 59.33           O  
ATOM    668  ND2 ASN H  62      -4.944  33.586  70.839  1.00 56.68           N  
ATOM    669  N   ASP H  63      -1.991  29.743  68.002  1.00 36.84           N  
ATOM    670  CA  ASP H  63      -1.078  28.604  67.995  1.00 35.81           C  
ATOM    671  C   ASP H  63       0.348  29.011  67.652  1.00 34.95           C  
ATOM    672  O   ASP H  63       1.287  28.235  67.861  1.00 34.01           O  
ATOM    673  CB  ASP H  63      -1.541  27.544  66.986  1.00 40.13           C  
ATOM    674  CG  ASP H  63      -2.888  26.924  67.345  1.00 42.49           C  
ATOM    675  OD1 ASP H  63      -3.212  26.804  68.546  1.00 45.52           O  
ATOM    676  OD2 ASP H  63      -3.627  26.543  66.415  1.00 42.26           O  
ATOM    677  N   LEU H  64       0.518  30.242  67.182  1.00 33.83           N  
ATOM    678  CA  LEU H  64       1.784  30.640  66.581  1.00 33.67           C  
ATOM    679  C   LEU H  64       2.445  31.894  67.128  1.00 32.17           C  
ATOM    680  O   LEU H  64       1.792  32.797  67.657  1.00 30.73           O  
ATOM    681  CB  LEU H  64       1.572  30.858  65.076  1.00 35.97           C  
ATOM    682  CG  LEU H  64       0.641  29.879  64.367  1.00 36.18           C  
ATOM    683  CD1 LEU H  64      -0.106  30.568  63.259  1.00 37.70           C  
ATOM    684  CD2 LEU H  64       1.429  28.706  63.858  1.00 39.38           C  
ATOM    685  N   LEU H  65       3.749  31.961  66.904  1.00 30.05           N  
ATOM    686  CA  LEU H  65       4.533  33.147  67.180  1.00 31.02           C  
ATOM    687  C   LEU H  65       5.330  33.467  65.921  1.00 30.00           C  
ATOM    688  O   LEU H  65       5.712  32.572  65.162  1.00 28.92           O  
ATOM    689  CB  LEU H  65       5.490  32.922  68.355  1.00 30.94           C  
ATOM    690  CG  LEU H  65       4.866  32.959  69.748  1.00 30.93           C  
ATOM    691  CD1 LEU H  65       5.944  32.725  70.770  1.00 32.81           C  
ATOM    692  CD2 LEU H  65       4.194  34.297  70.002  1.00 30.07           C  
ATOM    693  N   VAL H  66       5.539  34.753  65.688  1.00 29.04           N  
ATOM    694  CA  VAL H  66       6.339  35.222  64.573  1.00 27.83           C  
ATOM    695  C   VAL H  66       7.639  35.762  65.180  1.00 26.87           C  
ATOM    696  O   VAL H  66       7.594  36.564  66.111  1.00 28.93           O  
ATOM    697  CB  VAL H  66       5.555  36.318  63.811  1.00 28.20           C  
ATOM    698  CG1 VAL H  66       6.483  37.306  63.164  1.00 31.20           C  
ATOM    699  CG2 VAL H  66       4.667  35.671  62.761  1.00 28.59           C  
ATOM    700  N   ARG H  67       8.781  35.261  64.721  1.00 23.46           N  
ATOM    701  CA  ARG H  67      10.076  35.717  65.219  1.00 21.00           C  
ATOM    702  C   ARG H  67      10.829  36.410  64.091  1.00 22.90           C  
ATOM    703  O   ARG H  67      11.074  35.818  63.035  1.00 21.91           O  
ATOM    704  CB  ARG H  67      10.867  34.537  65.780  1.00 19.45           C  
ATOM    705  CG  ARG H  67      10.086  33.776  66.857  1.00 19.89           C  
ATOM    706  CD  ARG H  67      10.802  32.531  67.311  1.00 21.72           C  
ATOM    707  NE  ARG H  67      12.096  32.829  67.903  1.00 22.06           N  
ATOM    708  CZ  ARG H  67      12.801  31.969  68.625  1.00 23.84           C  
ATOM    709  NH1 ARG H  67      12.330  30.751  68.862  1.00 25.46           N  
ATOM    710  NH2 ARG H  67      13.988  32.322  69.095  1.00 22.96           N  
ATOM    711  N   ILE H  68      11.176  37.670  64.327  1.00 21.29           N  
ATOM    712  CA  ILE H  68      11.761  38.543  63.313  1.00 21.51           C  
ATOM    713  C   ILE H  68      13.162  39.007  63.719  1.00 22.90           C  
ATOM    714  O   ILE H  68      13.416  39.283  64.892  1.00 23.03           O  
ATOM    715  CB  ILE H  68      10.860  39.795  63.114  1.00 22.82           C  
ATOM    716  CG1 ILE H  68       9.388  39.381  63.083  1.00 21.33           C  
ATOM    717  CG2 ILE H  68      11.223  40.533  61.827  1.00 22.33           C  
ATOM    718  CD1 ILE H  68       8.408  40.533  62.957  1.00 25.85           C  
ATOM    719  N   GLY H  69      14.060  39.102  62.743  1.00 21.72           N  
ATOM    720  CA  GLY H  69      15.408  39.578  63.001  1.00 20.85           C  
ATOM    721  C   GLY H  69      16.387  38.480  63.352  1.00 20.69           C  
ATOM    722  O   GLY H  69      17.526  38.765  63.746  1.00 19.96           O  
ATOM    723  N   LYS H  70      15.974  37.230  63.149  1.00 20.83           N  
ATOM    724  CA  LYS H  70      16.781  36.078  63.524  1.00 20.20           C  
ATOM    725  C   LYS H  70      17.887  35.728  62.549  1.00 23.11           C  
ATOM    726  O   LYS H  70      17.835  36.077  61.367  1.00 23.14           O  
ATOM    727  CB  LYS H  70      15.901  34.842  63.753  1.00 19.49           C  
ATOM    728  CG  LYS H  70      14.946  34.960  64.920  1.00 19.05           C  
ATOM    729  CD  LYS H  70      14.351  33.606  65.299  1.00 21.82           C  
ATOM    730  CE  LYS H  70      15.445  32.578  65.601  1.00 24.37           C  
ATOM    731  NZ  LYS H  70      16.399  33.012  66.679  1.00 25.51           N  
ATOM    732  N   HIS H  71      18.868  34.989  63.056  1.00 22.01           N  
ATOM    733  CA  HIS H  71      19.989  34.512  62.270  1.00 22.55           C  
ATOM    734  C   HIS H  71      20.207  33.055  62.666  1.00 24.91           C  
ATOM    735  O   HIS H  71      20.233  32.163  61.823  1.00 26.53           O  
ATOM    736  CB  HIS H  71      21.236  35.338  62.572  1.00 20.03           C  
ATOM    737  CG  HIS H  71      22.439  34.899  61.805  1.00 20.01           C  
ATOM    738  ND1 HIS H  71      22.509  34.968  60.431  1.00 21.30           N  
ATOM    739  CD2 HIS H  71      23.621  34.382  62.217  1.00 21.84           C  
ATOM    740  CE1 HIS H  71      23.681  34.513  60.027  1.00 22.02           C  
ATOM    741  NE2 HIS H  71      24.375  34.151  61.092  1.00 21.80           N  
ATOM    742  N   SER H  72      20.381  32.827  63.961  1.00 26.33           N  
ATOM    743  CA  SER H  72      20.497  31.479  64.506  1.00 26.72           C  
ATOM    744  C   SER H  72      19.111  30.838  64.463  1.00 25.97           C  
ATOM    745  O   SER H  72      18.124  31.492  64.783  1.00 26.85           O  
ATOM    746  CB  SER H  72      20.961  31.548  65.963  1.00 27.29           C  
ATOM    747  OG  SER H  72      21.010  30.260  66.560  1.00 30.66           O  
ATOM    748  N   ARG H  73      19.052  29.569  64.066  1.00 26.42           N  
ATOM    749  CA  ARG H  73      17.795  28.831  64.034  1.00 26.99           C  
ATOM    750  C   ARG H  73      17.228  28.561  65.431  1.00 28.37           C  
ATOM    751  O   ARG H  73      16.065  28.853  65.702  1.00 28.90           O  
ATOM    752  CB  ARG H  73      17.973  27.498  63.304  1.00 26.09           C  
ATOM    753  CG  ARG H  73      16.721  26.617  63.324  1.00 27.93           C  
ATOM    754  CD  ARG H  73      16.868  25.381  62.458  1.00 29.51           C  
ATOM    755  NE  ARG H  73      17.939  24.496  62.919  1.00 33.86           N  
ATOM    756  CZ  ARG H  73      17.801  23.542  63.838  1.00 32.61           C  
ATOM    757  NH1 ARG H  73      16.621  23.306  64.396  1.00 32.62           N  
ATOM    758  NH2 ARG H  73      18.856  22.841  64.221  1.00 31.59           N  
ATOM    759  N   THR H  74      18.048  27.996  66.313  1.00 31.17           N  
ATOM    760  CA  THR H  74      17.580  27.562  67.633  1.00 30.90           C  
ATOM    761  C   THR H  74      17.739  28.539  68.805  1.00 31.92           C  
ATOM    762  O   THR H  74      16.966  28.483  69.765  1.00 31.06           O  
ATOM    763  CB  THR H  74      18.245  26.246  68.021  1.00 30.48           C  
ATOM    764  OG1 THR H  74      19.666  26.430  68.059  1.00 28.84           O  
ATOM    765  CG2 THR H  74      17.902  25.168  67.006  1.00 31.86           C  
ATOM    766  N   ARG H  75      18.759  29.388  68.746  1.00 30.70           N  
ATOM    767  CA  ARG H  75      19.065  30.333  69.817  1.00 30.31           C  
ATOM    768  C   ARG H  75      18.051  31.468  69.975  1.00 32.23           C  
ATOM    769  O   ARG H  75      17.495  31.952  68.991  1.00 33.22           O  
ATOM    770  CB AARG H  75      20.460  30.921  69.568  0.50 28.55           C  
ATOM    771  CB BARG H  75      21.906  32.053  70.125  0.50 48.00           C  
ATOM    772  CG AARG H  75      20.833  32.093  70.452  0.50 29.51           C  
ATOM    773  CG BARG H  75      21.480  32.619  71.478  0.50 44.80           C  
ATOM    774  CD AARG H  75      21.481  33.245  69.662  0.50 32.31           C  
ATOM    775  CD BARG H  75      22.582  33.459  72.084  0.50 43.34           C  
ATOM    776  NE AARG H  75      22.808  32.967  69.100  0.50 28.19           N  
ATOM    777  NE BARG H  75      22.864  34.649  71.290  0.50 39.45           N  
ATOM    778  CZ AARG H  75      23.444  33.774  68.249  0.50 27.06           C  
ATOM    779  CZ BARG H  75      22.319  35.838  71.507  0.50 37.89           C  
ATOM    780  NH1AARG H  75      22.869  34.891  67.809  0.50 22.96           N  
ATOM    781  NH1BARG H  75      21.464  36.016  72.503  0.50 35.26           N  
ATOM    782  NH2AARG H  75      24.691  33.505  67.891  0.50 22.76           N  
ATOM    783  NH2BARG H  75      22.639  36.852  70.724  0.50 38.61           N  
ATOM    784  N   TYR H  76      17.770  31.856  71.217  1.00 32.30           N  
ATOM    785  CA  TYR H  76      16.942  33.037  71.471  1.00 32.63           C  
ATOM    786  C   TYR H  76      17.905  34.228  71.463  1.00 33.76           C  
ATOM    787  O   TYR H  76      18.675  34.440  72.412  1.00 32.91           O  
ATOM    788  CB  TYR H  76      16.211  32.952  72.813  1.00 32.73           C  
ATOM    789  CG  TYR H  76      15.522  34.246  73.173  1.00 32.41           C  
ATOM    790  CD1 TYR H  76      14.513  34.766  72.364  1.00 33.41           C  
ATOM    791  CD2 TYR H  76      15.940  34.996  74.272  1.00 34.36           C  
ATOM    792  CE1 TYR H  76      13.939  36.005  72.628  1.00 34.47           C  
ATOM    793  CE2 TYR H  76      15.375  36.238  74.549  1.00 34.42           C  
ATOM    794  CZ  TYR H  76      14.374  36.738  73.722  1.00 35.98           C  
ATOM    795  OH  TYR H  76      13.809  37.956  74.015  1.00 36.53           O  
ATOM    796  N   GLU H  77      17.884  34.974  70.361  1.00 30.52           N  
ATOM    797  CA  GLU H  77      18.810  36.080  70.133  1.00 27.72           C  
ATOM    798  C   GLU H  77      18.360  37.329  70.879  1.00 28.79           C  
ATOM    799  O   GLU H  77      17.752  38.244  70.311  1.00 25.77           O  
ATOM    800  CB  GLU H  77      18.977  36.265  68.625  1.00 23.42           C  
ATOM    801  CG  GLU H  77      19.410  34.934  68.014  1.00 20.82           C  
ATOM    802  CD  GLU H  77      19.479  34.897  66.511  1.00 20.55           C  
ATOM    803  OE1 GLU H  77      18.434  34.669  65.872  1.00 20.30           O  
ATOM    804  OE2 GLU H  77      20.591  35.023  65.970  1.00 19.26           O  
ATOM    805  N   ARG H  77A     18.712  37.330  72.167  1.00 29.55           N  
ATOM    806  CA  ARG H  77A     18.250  38.280  73.179  1.00 32.01           C  
ATOM    807  C   ARG H  77A     17.885  39.732  72.842  1.00 33.35           C  
ATOM    808  O   ARG H  77A     16.724  40.103  72.999  1.00 40.82           O  
ATOM    809  CB  ARG H  77A     19.144  38.202  74.425  1.00 30.57           C  
ATOM    810  CG  ARG H  77A     18.626  39.007  75.626  1.00 31.77           C  
ATOM    811  CD  ARG H  77A     18.892  38.302  76.972  1.00 30.30           C  
ATOM    812  NE  ARG H  77A     20.238  37.733  77.062  1.00 29.05           N  
ATOM    813  CZ  ARG H  77A     21.294  38.339  77.602  1.00 27.77           C  
ATOM    814  NH1 ARG H  77A     21.188  39.551  78.141  1.00 24.62           N  
ATOM    815  NH2 ARG H  77A     22.470  37.731  77.582  1.00 26.21           N  
ATOM    816  N   ASN H  78      18.837  40.572  72.452  1.00 29.13           N  
ATOM    817  CA  ASN H  78      18.486  41.961  72.130  1.00 29.66           C  
ATOM    818  C   ASN H  78      18.477  42.211  70.617  1.00 29.83           C  
ATOM    819  O   ASN H  78      18.649  43.347  70.150  1.00 28.85           O  
ATOM    820  CB  ASN H  78      19.452  42.940  72.806  1.00 30.40           C  
ATOM    821  CG  ASN H  78      19.464  42.810  74.319  1.00 31.32           C  
ATOM    822  OD1 ASN H  78      20.519  42.895  74.939  1.00 36.67           O  
ATOM    823  ND2 ASN H  78      18.302  42.591  74.918  1.00 29.46           N  
ATOM    824  N   ILE H  79      18.273  41.144  69.854  1.00 27.51           N  
ATOM    825  CA  ILE H  79      18.315  41.215  68.405  1.00 24.35           C  
ATOM    826  C   ILE H  79      16.954  40.878  67.800  1.00 25.51           C  
ATOM    827  O   ILE H  79      16.328  41.735  67.169  1.00 23.59           O  
ATOM    828  CB  ILE H  79      19.413  40.289  67.854  1.00 23.50           C  
ATOM    829  CG1 ILE H  79      20.773  40.750  68.377  1.00 25.19           C  
ATOM    830  CG2 ILE H  79      19.427  40.311  66.334  1.00 23.94           C  
ATOM    831  CD1 ILE H  79      21.908  39.810  68.066  1.00 25.56           C  
ATOM    832  N   GLU H  80      16.468  39.662  68.028  1.00 24.28           N  
ATOM    833  CA  GLU H  80      15.196  39.253  67.450  1.00 24.67           C  
ATOM    834  C   GLU H  80      14.019  39.853  68.203  1.00 26.36           C  
ATOM    835  O   GLU H  80      14.177  40.334  69.327  1.00 28.43           O  
ATOM    836  CB  GLU H  80      15.074  37.725  67.389  1.00 24.36           C  
ATOM    837  CG  GLU H  80      14.966  37.015  68.733  1.00 23.96           C  
ATOM    838  CD  GLU H  80      14.608  35.547  68.590  1.00 22.56           C  
ATOM    839  OE1 GLU H  80      13.415  35.261  68.365  1.00 24.12           O  
ATOM    840  OE2 GLU H  80      15.507  34.686  68.698  1.00 20.86           O  
ATOM    841  N   LYS H  81      12.872  39.910  67.535  1.00 25.84           N  
ATOM    842  CA  LYS H  81      11.633  40.386  68.130  1.00 28.43           C  
ATOM    843  C   LYS H  81      10.576  39.321  67.866  1.00 30.21           C  
ATOM    844  O   LYS H  81      10.480  38.783  66.755  1.00 29.91           O  
ATOM    845  CB  LYS H  81      11.205  41.721  67.515  1.00 29.78           C  
ATOM    846  CG  LYS H  81      12.056  42.910  67.953  1.00 37.24           C  
ATOM    847  CD  LYS H  81      11.893  43.180  69.447  1.00 40.15           C  
ATOM    848  CE  LYS H  81      12.810  44.300  69.925  1.00 45.07           C  
ATOM    849  NZ  LYS H  81      14.260  43.969  69.772  1.00 47.11           N  
ATOM    850  N   ILE H  82       9.828  38.975  68.902  1.00 29.55           N  
ATOM    851  CA  ILE H  82       8.805  37.953  68.804  1.00 28.17           C  
ATOM    852  C   ILE H  82       7.461  38.653  68.890  1.00 29.03           C  
ATOM    853  O   ILE H  82       7.256  39.517  69.742  1.00 31.10           O  
ATOM    854  CB  ILE H  82       8.983  36.904  69.927  1.00 28.47           C  
ATOM    855  CG1 ILE H  82      10.402  36.323  69.842  1.00 26.95           C  
ATOM    856  CG2 ILE H  82       7.921  35.806  69.821  1.00 26.63           C  
ATOM    857  CD1 ILE H  82      10.712  35.224  70.824  1.00 27.23           C  
ATOM    858  N   SER H  83       6.570  38.327  67.964  1.00 27.25           N  
ATOM    859  CA  SER H  83       5.271  38.974  67.887  1.00 29.48           C  
ATOM    860  C   SER H  83       4.153  37.952  67.910  1.00 29.70           C  
ATOM    861  O   SER H  83       4.326  36.813  67.471  1.00 28.56           O  
ATOM    862  CB  SER H  83       5.151  39.785  66.596  1.00 31.76           C  
ATOM    863  OG  SER H  83       6.039  40.890  66.577  1.00 37.28           O  
ATOM    864  N   MET H  84       3.012  38.367  68.439  1.00 32.07           N  
ATOM    865  CA  MET H  84       1.830  37.534  68.451  1.00 32.60           C  
ATOM    866  C   MET H  84       1.030  37.975  67.246  1.00 31.41           C  
ATOM    867  O   MET H  84       1.216  39.086  66.737  1.00 30.47           O  
ATOM    868  CB  MET H  84       1.011  37.768  69.721  1.00 34.52           C  
ATOM    869  CG  MET H  84       1.760  37.516  71.012  1.00 41.30           C  
ATOM    870  SD  MET H  84       0.692  37.751  72.449  1.00 46.50           S  
ATOM    871  CE  MET H  84       1.283  36.405  73.509  1.00 47.35           C  
ATOM    872  N   LEU H  85       0.118  37.119  66.810  1.00 31.18           N  
ATOM    873  CA  LEU H  85      -0.710  37.395  65.649  1.00 31.81           C  
ATOM    874  C   LEU H  85      -2.076  37.873  66.077  1.00 32.42           C  
ATOM    875  O   LEU H  85      -2.621  37.411  67.083  1.00 34.71           O  
ATOM    876  CB  LEU H  85      -0.859  36.130  64.810  1.00 31.15           C  
ATOM    877  CG  LEU H  85       0.482  35.575  64.360  1.00 31.64           C  
ATOM    878  CD1 LEU H  85       0.291  34.214  63.747  1.00 34.93           C  
ATOM    879  CD2 LEU H  85       1.119  36.552  63.388  1.00 32.78           C  
ATOM    880  N   GLU H  86      -2.632  38.795  65.306  1.00 34.34           N  
ATOM    881  CA  GLU H  86      -3.974  39.291  65.561  1.00 36.25           C  
ATOM    882  C   GLU H  86      -4.963  38.560  64.661  1.00 36.37           C  
ATOM    883  O   GLU H  86      -6.000  38.081  65.119  1.00 37.49           O  
ATOM    884  CB  GLU H  86      -4.048  40.793  65.313  1.00 37.21           C  
ATOM    885  CG  GLU H  86      -5.396  41.390  65.656  1.00 44.84           C  
ATOM    886  CD  GLU H  86      -5.428  42.883  65.466  1.00 50.35           C  
ATOM    887  OE1 GLU H  86      -4.874  43.602  66.329  1.00 55.75           O  
ATOM    888  OE2 GLU H  86      -6.002  43.341  64.454  1.00 52.50           O  
ATOM    889  N   LYS H  87      -4.624  38.442  63.383  1.00 34.53           N  
ATOM    890  CA  LYS H  87      -5.513  37.798  62.433  1.00 33.48           C  
ATOM    891  C   LYS H  87      -4.731  37.164  61.297  1.00 32.33           C  
ATOM    892  O   LYS H  87      -3.693  37.677  60.882  1.00 31.37           O  
ATOM    893  CB  LYS H  87      -6.519  38.809  61.882  1.00 35.69           C  
ATOM    894  CG  LYS H  87      -7.968  38.450  62.141  1.00 43.61           C  
ATOM    895  CD  LYS H  87      -8.345  37.166  61.423  1.00 50.14           C  
ATOM    896  CE  LYS H  87      -9.801  36.800  61.650  1.00 54.36           C  
ATOM    897  NZ  LYS H  87     -10.186  35.641  60.794  1.00 59.55           N  
ATOM    898  N   ILE H  88      -5.213  36.010  60.849  1.00 32.33           N  
ATOM    899  CA  ILE H  88      -4.639  35.285  59.722  1.00 30.41           C  
ATOM    900  C   ILE H  88      -5.680  35.332  58.603  1.00 29.95           C  
ATOM    901  O   ILE H  88      -6.875  35.136  58.853  1.00 28.97           O  
ATOM    902  CB  ILE H  88      -4.349  33.799  60.084  1.00 30.98           C  
ATOM    903  CG1 ILE H  88      -3.202  33.703  61.089  1.00 29.95           C  
ATOM    904  CG2 ILE H  88      -4.024  32.986  58.830  1.00 30.27           C  
ATOM    905  CD1 ILE H  88      -2.876  32.278  61.490  1.00 32.10           C  
ATOM    906  N   TYR H  89      -5.223  35.633  57.392  1.00 28.24           N  
ATOM    907  CA  TYR H  89      -6.082  35.692  56.217  1.00 29.25           C  
ATOM    908  C   TYR H  89      -5.516  34.744  55.185  1.00 28.16           C  
ATOM    909  O   TYR H  89      -4.376  34.902  54.754  1.00 30.83           O  
ATOM    910  CB  TYR H  89      -6.100  37.104  55.629  1.00 31.89           C  
ATOM    911  CG  TYR H  89      -6.638  38.141  56.576  1.00 37.09           C  
ATOM    912  CD1 TYR H  89      -8.012  38.307  56.751  1.00 36.41           C  
ATOM    913  CD2 TYR H  89      -5.773  38.936  57.330  1.00 37.46           C  
ATOM    914  CE1 TYR H  89      -8.515  39.234  57.658  1.00 39.91           C  
ATOM    915  CE2 TYR H  89      -6.265  39.871  58.241  1.00 40.67           C  
ATOM    916  CZ  TYR H  89      -7.635  40.013  58.401  1.00 41.00           C  
ATOM    917  OH  TYR H  89      -8.123  40.913  59.322  1.00 44.34           O  
ATOM    918  N   ILE H  90      -6.309  33.763  54.787  1.00 26.26           N  
ATOM    919  CA  ILE H  90      -5.892  32.807  53.774  1.00 24.50           C  
ATOM    920  C   ILE H  90      -6.665  33.113  52.493  1.00 23.83           C  
ATOM    921  O   ILE H  90      -7.838  33.486  52.550  1.00 23.11           O  
ATOM    922  CB  ILE H  90      -6.137  31.360  54.263  1.00 23.63           C  
ATOM    923  CG1 ILE H  90      -5.209  31.079  55.455  1.00 23.86           C  
ATOM    924  CG2 ILE H  90      -5.916  30.363  53.131  1.00 21.23           C  
ATOM    925  CD1 ILE H  90      -5.389  29.747  56.102  1.00 23.50           C  
ATOM    926  N   HIS H  91      -6.003  33.015  51.343  1.00 23.47           N  
ATOM    927  CA  HIS H  91      -6.679  33.294  50.077  1.00 24.29           C  
ATOM    928  C   HIS H  91      -7.936  32.425  50.001  1.00 23.89           C  
ATOM    929  O   HIS H  91      -7.866  31.205  50.157  1.00 22.95           O  
ATOM    930  CB  HIS H  91      -5.765  32.998  48.878  1.00 23.58           C  
ATOM    931  CG  HIS H  91      -6.203  33.670  47.611  1.00 24.30           C  
ATOM    932  ND1 HIS H  91      -7.358  33.323  46.943  1.00 23.98           N  
ATOM    933  CD2 HIS H  91      -5.670  34.707  46.924  1.00 24.98           C  
ATOM    934  CE1 HIS H  91      -7.526  34.126  45.907  1.00 24.23           C  
ATOM    935  NE2 HIS H  91      -6.513  34.971  45.872  1.00 25.79           N  
ATOM    936  N   PRO H  92      -9.101  33.042  49.752  1.00 25.46           N  
ATOM    937  CA  PRO H  92     -10.357  32.291  49.679  1.00 26.31           C  
ATOM    938  C   PRO H  92     -10.347  31.167  48.641  1.00 27.12           C  
ATOM    939  O   PRO H  92     -11.058  30.178  48.785  1.00 28.20           O  
ATOM    940  CB  PRO H  92     -11.392  33.378  49.352  1.00 26.67           C  
ATOM    941  CG  PRO H  92     -10.591  34.430  48.654  1.00 27.69           C  
ATOM    942  CD  PRO H  92      -9.329  34.470  49.470  1.00 25.83           C  
ATOM    943  N   ARG H  93      -9.486  31.283  47.637  1.00 25.71           N  
ATOM    944  CA  ARG H  93      -9.427  30.277  46.581  1.00 25.98           C  
ATOM    945  C   ARG H  93      -8.181  29.398  46.602  1.00 24.59           C  
ATOM    946  O   ARG H  93      -7.886  28.712  45.622  1.00 25.60           O  
ATOM    947  CB  ARG H  93      -9.620  30.935  45.214  1.00 26.69           C  
ATOM    948  CG  ARG H  93     -10.882  31.783  45.164  1.00 32.81           C  
ATOM    949  CD  ARG H  93     -11.176  32.281  43.777  1.00 36.52           C  
ATOM    950  NE  ARG H  93     -11.490  31.177  42.882  1.00 38.03           N  
ATOM    951  CZ  ARG H  93     -11.423  31.253  41.559  1.00 41.01           C  
ATOM    952  NH1 ARG H  93     -11.066  32.389  40.975  1.00 40.97           N  
ATOM    953  NH2 ARG H  93     -11.704  30.189  40.820  1.00 41.24           N  
ATOM    954  N   TYR H  94      -7.476  29.401  47.730  1.00 22.36           N  
ATOM    955  CA  TYR H  94      -6.331  28.522  47.945  1.00 20.25           C  
ATOM    956  C   TYR H  94      -6.813  27.088  47.693  1.00 21.60           C  
ATOM    957  O   TYR H  94      -7.797  26.648  48.301  1.00 22.42           O  
ATOM    958  CB  TYR H  94      -5.853  28.700  49.393  1.00 20.74           C  
ATOM    959  CG  TYR H  94      -5.056  27.562  49.992  1.00 17.95           C  
ATOM    960  CD1 TYR H  94      -3.957  27.008  49.322  1.00 16.11           C  
ATOM    961  CD2 TYR H  94      -5.382  27.061  51.256  1.00 16.19           C  
ATOM    962  CE1 TYR H  94      -3.205  25.983  49.904  1.00 17.07           C  
ATOM    963  CE2 TYR H  94      -4.639  26.044  51.843  1.00 13.77           C  
ATOM    964  CZ  TYR H  94      -3.559  25.514  51.168  1.00 15.81           C  
ATOM    965  OH  TYR H  94      -2.821  24.521  51.759  1.00 19.95           O  
ATOM    966  N   ASN H  95      -6.145  26.378  46.786  1.00 22.36           N  
ATOM    967  CA  ASN H  95      -6.572  25.031  46.396  1.00 23.81           C  
ATOM    968  C   ASN H  95      -5.709  23.930  47.001  1.00 22.79           C  
ATOM    969  O   ASN H  95      -4.780  23.420  46.362  1.00 23.32           O  
ATOM    970  CB  ASN H  95      -6.601  24.900  44.865  1.00 26.46           C  
ATOM    971  CG  ASN H  95      -7.311  23.632  44.390  1.00 30.48           C  
ATOM    972  OD1 ASN H  95      -7.686  22.773  45.193  1.00 32.27           O  
ATOM    973  ND2 ASN H  95      -7.486  23.509  43.081  1.00 30.06           N  
ATOM    974  N   TRP H  96      -6.048  23.538  48.223  1.00 23.60           N  
ATOM    975  CA  TRP H  96      -5.299  22.500  48.916  1.00 24.28           C  
ATOM    976  C   TRP H  96      -5.704  21.109  48.439  1.00 25.98           C  
ATOM    977  O   TRP H  96      -4.933  20.154  48.584  1.00 28.36           O  
ATOM    978  CB  TRP H  96      -5.473  22.621  50.436  1.00 20.49           C  
ATOM    979  CG  TRP H  96      -6.892  22.676  50.892  1.00 19.99           C  
ATOM    980  CD1 TRP H  96      -7.623  23.800  51.153  1.00 19.84           C  
ATOM    981  CD2 TRP H  96      -7.755  21.559  51.172  1.00 22.73           C  
ATOM    982  NE1 TRP H  96      -8.884  23.457  51.583  1.00 20.63           N  
ATOM    983  CE2 TRP H  96      -8.994  22.089  51.605  1.00 22.41           C  
ATOM    984  CE3 TRP H  96      -7.599  20.163  51.100  1.00 21.66           C  
ATOM    985  CZ2 TRP H  96     -10.079  21.268  51.971  1.00 24.09           C  
ATOM    986  CZ3 TRP H  96      -8.678  19.348  51.463  1.00 21.22           C  
ATOM    987  CH2 TRP H  96      -9.900  19.906  51.892  1.00 21.43           C  
ATOM    988  N   ARG H  97      -6.892  21.002  47.846  1.00 25.92           N  
ATOM    989  CA  ARG H  97      -7.388  19.717  47.361  1.00 28.62           C  
ATOM    990  C   ARG H  97      -6.568  19.153  46.226  1.00 30.81           C  
ATOM    991  O   ARG H  97      -6.309  17.949  46.190  1.00 33.33           O  
ATOM    992  CB  ARG H  97      -8.845  19.812  46.925  1.00 28.16           C  
ATOM    993  CG  ARG H  97      -9.793  19.983  48.074  1.00 30.60           C  
ATOM    994  CD  ARG H  97     -11.224  20.047  47.612  1.00 35.69           C  
ATOM    995  NE  ARG H  97     -12.139  20.106  48.749  1.00 42.19           N  
ATOM    996  CZ  ARG H  97     -12.433  19.065  49.524  1.00 44.17           C  
ATOM    997  NH1 ARG H  97     -11.892  17.876  49.281  1.00 41.74           N  
ATOM    998  NH2 ARG H  97     -13.259  19.215  50.550  1.00 46.83           N  
ATOM    999  N   GLU H  97A     -6.117  20.020  45.327  1.00 33.09           N  
ATOM   1000  CA  GLU H  97A     -5.402  19.560  44.151  1.00 33.02           C  
ATOM   1001  C   GLU H  97A     -3.904  19.877  44.067  1.00 34.37           C  
ATOM   1002  O   GLU H  97A     -3.066  18.972  44.198  1.00 36.17           O  
ATOM   1003  CB  GLU H  97A     -6.108  20.052  42.892  1.00 35.05           C  
ATOM   1004  CG  GLU H  97A     -5.587  19.406  41.625  1.00 43.34           C  
ATOM   1005  CD  GLU H  97A     -6.064  20.089  40.358  1.00 48.61           C  
ATOM   1006  OE1 GLU H  97A     -6.891  21.027  40.440  1.00 50.09           O  
ATOM   1007  OE2 GLU H  97A     -5.594  19.686  39.272  1.00 50.75           O  
ATOM   1008  N   ASN H  98      -3.557  21.143  43.846  1.00 31.21           N  
ATOM   1009  CA  ASN H  98      -2.168  21.496  43.537  1.00 27.28           C  
ATOM   1010  C   ASN H  98      -1.543  22.676  44.294  1.00 25.76           C  
ATOM   1011  O   ASN H  98      -0.491  23.181  43.882  1.00 26.46           O  
ATOM   1012  CB  ASN H  98      -2.057  21.761  42.031  1.00 24.08           C  
ATOM   1013  CG  ASN H  98      -3.076  22.779  41.550  1.00 24.27           C  
ATOM   1014  OD1 ASN H  98      -3.849  23.321  42.346  1.00 22.90           O  
ATOM   1015  ND2 ASN H  98      -3.094  23.037  40.254  1.00 27.50           N  
ATOM   1016  N   LEU H  99      -2.158  23.097  45.398  1.00 24.06           N  
ATOM   1017  CA  LEU H  99      -1.658  24.233  46.190  1.00 23.30           C  
ATOM   1018  C   LEU H  99      -1.677  25.537  45.383  1.00 22.75           C  
ATOM   1019  O   LEU H  99      -0.798  26.385  45.533  1.00 23.92           O  
ATOM   1020  CB  LEU H  99      -0.230  23.984  46.734  1.00 18.19           C  
ATOM   1021  CG  LEU H  99       0.020  22.852  47.728  1.00 21.50           C  
ATOM   1022  CD1 LEU H  99       1.380  23.048  48.404  1.00 19.50           C  
ATOM   1023  CD2 LEU H  99      -1.086  22.817  48.763  1.00 20.85           C  
ATOM   1024  N   ASP H 100      -2.665  25.673  44.505  1.00 21.90           N  
ATOM   1025  CA  ASP H 100      -2.838  26.878  43.701  1.00 20.88           C  
ATOM   1026  C   ASP H 100      -3.236  28.025  44.632  1.00 20.03           C  
ATOM   1027  O   ASP H 100      -4.083  27.845  45.515  1.00 18.27           O  
ATOM   1028  CB  ASP H 100      -3.936  26.652  42.649  1.00 20.44           C  
ATOM   1029  CG  ASP H 100      -4.082  27.822  41.690  1.00 23.74           C  
ATOM   1030  OD1 ASP H 100      -3.065  28.477  41.392  1.00 23.21           O  
ATOM   1031  OD2 ASP H 100      -5.215  28.093  41.242  1.00 26.64           O  
ATOM   1032  N   ARG H 101      -2.635  29.196  44.424  1.00 19.07           N  
ATOM   1033  CA  ARG H 101      -2.907  30.374  45.250  1.00 19.41           C  
ATOM   1034  C   ARG H 101      -2.506  30.090  46.695  1.00 18.46           C  
ATOM   1035  O   ARG H 101      -3.263  30.314  47.648  1.00 17.31           O  
ATOM   1036  CB  ARG H 101      -4.376  30.798  45.131  1.00 21.25           C  
ATOM   1037  CG  ARG H 101      -4.693  31.377  43.754  1.00 28.03           C  
ATOM   1038  CD  ARG H 101      -6.150  31.745  43.586  1.00 32.54           C  
ATOM   1039  NE  ARG H 101      -6.938  30.593  43.169  1.00 43.16           N  
ATOM   1040  CZ  ARG H 101      -7.462  30.443  41.956  1.00 44.89           C  
ATOM   1041  NH1 ARG H 101      -7.318  31.391  41.035  1.00 44.32           N  
ATOM   1042  NH2 ARG H 101      -8.107  29.323  41.659  1.00 48.86           N  
ATOM   1043  N   ASP H 102      -1.289  29.584  46.832  1.00 16.62           N  
ATOM   1044  CA  ASP H 102      -0.749  29.219  48.122  1.00 16.71           C  
ATOM   1045  C   ASP H 102      -0.186  30.482  48.767  1.00 13.54           C  
ATOM   1046  O   ASP H 102       1.002  30.754  48.688  1.00 15.53           O  
ATOM   1047  CB  ASP H 102       0.340  28.171  47.912  1.00 14.09           C  
ATOM   1048  CG  ASP H 102       0.823  27.555  49.208  1.00 16.77           C  
ATOM   1049  OD1 ASP H 102       0.184  27.758  50.260  1.00 16.01           O  
ATOM   1050  OD2 ASP H 102       1.854  26.862  49.160  1.00 15.15           O  
ATOM   1051  N   ILE H 103      -1.052  31.255  49.405  1.00 13.73           N  
ATOM   1052  CA  ILE H 103      -0.626  32.514  49.989  1.00 16.59           C  
ATOM   1053  C   ILE H 103      -1.500  32.868  51.190  1.00 17.65           C  
ATOM   1054  O   ILE H 103      -2.686  32.518  51.237  1.00 17.81           O  
ATOM   1055  CB  ILE H 103      -0.687  33.644  48.933  1.00 13.33           C  
ATOM   1056  CG1 ILE H 103      -0.069  34.929  49.473  1.00 16.25           C  
ATOM   1057  CG2 ILE H 103      -2.129  33.902  48.520  1.00 13.69           C  
ATOM   1058  CD1 ILE H 103       0.195  35.960  48.379  1.00 15.25           C  
ATOM   1059  N   ALA H 104      -0.898  33.525  52.175  1.00 17.40           N  
ATOM   1060  CA  ALA H 104      -1.616  33.946  53.371  1.00 17.88           C  
ATOM   1061  C   ALA H 104      -0.947  35.190  53.949  1.00 19.81           C  
ATOM   1062  O   ALA H 104       0.265  35.382  53.797  1.00 21.28           O  
ATOM   1063  CB  ALA H 104      -1.621  32.820  54.410  1.00 16.57           C  
ATOM   1064  N   LEU H 105      -1.752  36.035  54.589  1.00 20.87           N  
ATOM   1065  CA  LEU H 105      -1.280  37.245  55.259  1.00 21.18           C  
ATOM   1066  C   LEU H 105      -1.540  37.113  56.756  1.00 23.54           C  
ATOM   1067  O   LEU H 105      -2.560  36.555  57.168  1.00 23.56           O  
ATOM   1068  CB  LEU H 105      -2.024  38.474  54.730  1.00 19.92           C  
ATOM   1069  CG  LEU H 105      -1.550  39.022  53.386  1.00 19.50           C  
ATOM   1070  CD1 LEU H 105      -2.577  39.974  52.827  1.00 20.34           C  
ATOM   1071  CD2 LEU H 105      -0.202  39.712  53.559  1.00 21.91           C  
ATOM   1072  N   MET H 106      -0.615  37.618  57.566  1.00 23.81           N  
ATOM   1073  CA  MET H 106      -0.761  37.586  59.018  1.00 24.96           C  
ATOM   1074  C   MET H 106      -0.561  38.991  59.550  1.00 24.21           C  
ATOM   1075  O   MET H 106       0.449  39.625  59.251  1.00 23.41           O  
ATOM   1076  CB  MET H 106       0.285  36.664  59.638  1.00 23.78           C  
ATOM   1077  CG  MET H 106       0.290  35.270  59.057  1.00 28.34           C  
ATOM   1078  SD  MET H 106       1.651  34.307  59.674  1.00 34.35           S  
ATOM   1079  CE  MET H 106       0.782  33.165  60.613  1.00 31.90           C  
ATOM   1080  N   LYS H 107      -1.544  39.493  60.287  1.00 26.52           N  
ATOM   1081  CA  LYS H 107      -1.441  40.818  60.888  1.00 28.11           C  
ATOM   1082  C   LYS H 107      -0.903  40.682  62.307  1.00 28.57           C  
ATOM   1083  O   LYS H 107      -1.425  39.899  63.110  1.00 26.55           O  
ATOM   1084  CB  LYS H 107      -2.795  41.521  60.922  1.00 29.29           C  
ATOM   1085  CG  LYS H 107      -2.698  42.951  61.408  1.00 31.75           C  
ATOM   1086  CD  LYS H 107      -4.052  43.581  61.582  1.00 35.81           C  
ATOM   1087  CE  LYS H 107      -3.900  45.034  62.002  1.00 41.76           C  
ATOM   1088  NZ  LYS H 107      -5.213  45.648  62.349  1.00 44.01           N  
ATOM   1089  N   LEU H 108       0.142  41.441  62.609  1.00 27.99           N  
ATOM   1090  CA  LEU H 108       0.771  41.387  63.919  1.00 29.66           C  
ATOM   1091  C   LEU H 108      -0.085  42.109  64.953  1.00 29.63           C  
ATOM   1092  O   LEU H 108      -0.802  43.058  64.623  1.00 26.58           O  
ATOM   1093  CB  LEU H 108       2.171  42.004  63.856  1.00 27.40           C  
ATOM   1094  CG  LEU H 108       3.127  41.363  62.848  1.00 23.49           C  
ATOM   1095  CD1 LEU H 108       4.497  41.987  62.981  1.00 24.18           C  
ATOM   1096  CD2 LEU H 108       3.206  39.872  63.084  1.00 23.13           C  
ATOM   1097  N   LYS H 109      -0.022  41.653  66.199  1.00 33.75           N  
ATOM   1098  CA  LYS H 109      -0.796  42.279  67.266  1.00 38.19           C  
ATOM   1099  C   LYS H 109      -0.426  43.765  67.382  1.00 39.78           C  
ATOM   1100  O   LYS H 109      -1.305  44.619  67.505  1.00 38.98           O  
ATOM   1101  CB  LYS H 109      -0.582  41.537  68.591  1.00 39.43           C  
ATOM   1102  CG  LYS H 109      -1.893  41.170  69.283  1.00 45.65           C  
ATOM   1103  CD  LYS H 109      -1.708  40.103  70.360  1.00 49.08           C  
ATOM   1104  CE  LYS H 109      -3.029  39.771  71.050  1.00 49.96           C  
ATOM   1105  NZ  LYS H 109      -4.112  39.412  70.084  1.00 50.82           N  
ATOM   1106  N   LYS H 110       0.869  44.066  67.278  1.00 41.50           N  
ATOM   1107  CA  LYS H 110       1.353  45.448  67.288  1.00 42.32           C  
ATOM   1108  C   LYS H 110       2.597  45.590  66.400  1.00 40.13           C  
ATOM   1109  O   LYS H 110       3.338  44.623  66.192  1.00 38.71           O  
ATOM   1110  CB  LYS H 110       1.642  45.910  68.719  1.00 46.14           C  
ATOM   1111  CG  LYS H 110       2.533  44.986  69.525  1.00 52.38           C  
ATOM   1112  CD  LYS H 110       2.383  45.250  71.015  1.00 59.17           C  
ATOM   1113  CE  LYS H 110       0.932  45.045  71.455  1.00 63.58           C  
ATOM   1114  NZ  LYS H 110       0.753  45.092  72.936  1.00 65.99           N  
ATOM   1115  N   PRO H 111       2.838  46.794  65.856  1.00 38.71           N  
ATOM   1116  CA  PRO H 111       3.981  47.039  64.970  1.00 37.66           C  
ATOM   1117  C   PRO H 111       5.332  46.693  65.587  1.00 37.21           C  
ATOM   1118  O   PRO H 111       5.550  46.922  66.775  1.00 35.69           O  
ATOM   1119  CB  PRO H 111       3.881  48.543  64.705  1.00 38.70           C  
ATOM   1120  CG  PRO H 111       2.424  48.819  64.807  1.00 38.31           C  
ATOM   1121  CD  PRO H 111       2.048  48.026  66.034  1.00 39.27           C  
ATOM   1122  N   VAL H 112       6.227  46.117  64.788  1.00 36.47           N  
ATOM   1123  CA  VAL H 112       7.598  45.911  65.244  1.00 37.46           C  
ATOM   1124  C   VAL H 112       8.391  47.130  64.814  1.00 36.63           C  
ATOM   1125  O   VAL H 112       8.047  47.792  63.828  1.00 37.29           O  
ATOM   1126  CB  VAL H 112       8.291  44.634  64.654  1.00 38.18           C  
ATOM   1127  CG1 VAL H 112       7.684  43.381  65.243  1.00 40.46           C  
ATOM   1128  CG2 VAL H 112       8.216  44.623  63.133  1.00 37.91           C  
ATOM   1129  N   ALA H 113       9.412  47.462  65.592  1.00 34.52           N  
ATOM   1130  CA  ALA H 113      10.283  48.573  65.258  1.00 31.42           C  
ATOM   1131  C   ALA H 113      11.357  48.009  64.352  1.00 30.86           C  
ATOM   1132  O   ALA H 113      11.852  46.898  64.591  1.00 30.07           O  
ATOM   1133  CB  ALA H 113      10.908  49.147  66.521  1.00 31.20           C  
ATOM   1134  N   PHE H 114      11.681  48.742  63.294  1.00 27.48           N  
ATOM   1135  CA  PHE H 114      12.738  48.329  62.383  1.00 26.25           C  
ATOM   1136  C   PHE H 114      14.084  48.566  63.053  1.00 25.80           C  
ATOM   1137  O   PHE H 114      14.192  49.358  63.994  1.00 26.15           O  
ATOM   1138  CB  PHE H 114      12.649  49.103  61.062  1.00 26.37           C  
ATOM   1139  CG  PHE H 114      11.348  48.909  60.335  1.00 24.98           C  
ATOM   1140  CD1 PHE H 114      10.550  47.795  60.593  1.00 25.16           C  
ATOM   1141  CD2 PHE H 114      10.904  49.848  59.421  1.00 25.31           C  
ATOM   1142  CE1 PHE H 114       9.325  47.621  59.957  1.00 25.19           C  
ATOM   1143  CE2 PHE H 114       9.683  49.690  58.777  1.00 25.69           C  
ATOM   1144  CZ  PHE H 114       8.889  48.570  59.049  1.00 26.90           C  
ATOM   1145  N   SER H 115      15.103  47.870  62.576  1.00 22.60           N  
ATOM   1146  CA  SER H 115      16.436  47.996  63.138  1.00 23.21           C  
ATOM   1147  C   SER H 115      17.366  47.555  62.036  1.00 24.31           C  
ATOM   1148  O   SER H 115      16.917  47.325  60.904  1.00 24.01           O  
ATOM   1149  CB  SER H 115      16.588  47.052  64.328  1.00 25.70           C  
ATOM   1150  OG  SER H 115      16.602  45.696  63.901  1.00 24.30           O  
ATOM   1151  N   ASP H 116      18.644  47.401  62.365  1.00 20.02           N  
ATOM   1152  CA  ASP H 116      19.617  46.891  61.414  1.00 21.45           C  
ATOM   1153  C   ASP H 116      19.240  45.487  60.947  1.00 21.11           C  
ATOM   1154  O   ASP H 116      19.648  45.066  59.861  1.00 21.61           O  
ATOM   1155  CB  ASP H 116      21.006  46.817  62.055  1.00 23.85           C  
ATOM   1156  CG  ASP H 116      21.675  48.176  62.193  1.00 29.46           C  
ATOM   1157  OD1 ASP H 116      21.134  49.186  61.692  1.00 28.84           O  
ATOM   1158  OD2 ASP H 116      22.766  48.226  62.800  1.00 32.41           O  
ATOM   1159  N   TYR H 117      18.484  44.760  61.770  1.00 19.11           N  
ATOM   1160  CA  TYR H 117      18.193  43.350  61.499  1.00 20.04           C  
ATOM   1161  C   TYR H 117      16.753  43.065  61.090  1.00 19.63           C  
ATOM   1162  O   TYR H 117      16.416  41.935  60.707  1.00 20.90           O  
ATOM   1163  CB  TYR H 117      18.556  42.506  62.725  1.00 20.08           C  
ATOM   1164  CG  TYR H 117      19.884  42.905  63.335  1.00 22.35           C  
ATOM   1165  CD1 TYR H 117      21.084  42.523  62.746  1.00 21.89           C  
ATOM   1166  CD2 TYR H 117      19.936  43.704  64.479  1.00 24.10           C  
ATOM   1167  CE1 TYR H 117      22.306  42.924  63.275  1.00 26.42           C  
ATOM   1168  CE2 TYR H 117      21.155  44.116  65.018  1.00 23.74           C  
ATOM   1169  CZ  TYR H 117      22.333  43.720  64.412  1.00 25.87           C  
ATOM   1170  OH  TYR H 117      23.543  44.101  64.945  1.00 28.87           O  
ATOM   1171  N   ILE H 118      15.915  44.089  61.162  1.00 18.77           N  
ATOM   1172  CA  ILE H 118      14.497  43.972  60.870  1.00 17.76           C  
ATOM   1173  C   ILE H 118      14.106  45.093  59.906  1.00 21.00           C  
ATOM   1174  O   ILE H 118      14.177  46.277  60.258  1.00 19.46           O  
ATOM   1175  CB  ILE H 118      13.687  44.096  62.173  1.00 17.13           C  
ATOM   1176  CG1 ILE H 118      14.141  43.009  63.161  1.00 14.38           C  
ATOM   1177  CG2 ILE H 118      12.181  44.040  61.882  1.00 16.29           C  
ATOM   1178  CD1 ILE H 118      13.416  43.017  64.473  1.00 15.11           C  
ATOM   1179  N   HIS H 119      13.702  44.718  58.693  1.00 19.85           N  
ATOM   1180  CA  HIS H 119      13.374  45.688  57.651  1.00 18.68           C  
ATOM   1181  C   HIS H 119      12.481  45.008  56.594  1.00 19.21           C  
ATOM   1182  O   HIS H 119      12.758  43.885  56.176  1.00 19.83           O  
ATOM   1183  CB  HIS H 119      14.679  46.201  57.020  1.00 18.50           C  
ATOM   1184  CG  HIS H 119      14.524  47.499  56.297  1.00 24.47           C  
ATOM   1185  ND1 HIS H 119      14.489  48.713  56.950  1.00 26.31           N  
ATOM   1186  CD2 HIS H 119      14.309  47.773  54.986  1.00 25.35           C  
ATOM   1187  CE1 HIS H 119      14.251  49.676  56.079  1.00 25.94           C  
ATOM   1188  NE2 HIS H 119      14.136  49.132  54.881  1.00 27.11           N  
ATOM   1189  N   PRO H 120      11.395  45.672  56.157  1.00 18.06           N  
ATOM   1190  CA  PRO H 120      10.491  45.070  55.169  1.00 16.59           C  
ATOM   1191  C   PRO H 120      11.015  44.985  53.729  1.00 17.98           C  
ATOM   1192  O   PRO H 120      11.854  45.795  53.293  1.00 17.09           O  
ATOM   1193  CB  PRO H 120       9.249  45.951  55.269  1.00 16.07           C  
ATOM   1194  CG  PRO H 120       9.818  47.293  55.574  1.00 18.71           C  
ATOM   1195  CD  PRO H 120      10.883  46.981  56.607  1.00 18.58           C  
ATOM   1196  N   VAL H 121      10.513  43.995  52.998  1.00 15.21           N  
ATOM   1197  CA  VAL H 121      10.873  43.794  51.597  1.00 16.00           C  
ATOM   1198  C   VAL H 121       9.761  44.461  50.767  1.00 16.20           C  
ATOM   1199  O   VAL H 121       8.659  44.664  51.273  1.00 17.39           O  
ATOM   1200  CB  VAL H 121      10.972  42.261  51.269  1.00 14.55           C  
ATOM   1201  CG1 VAL H 121       9.593  41.626  51.254  1.00 10.22           C  
ATOM   1202  CG2 VAL H 121      11.717  42.019  49.957  1.00 11.94           C  
ATOM   1203  N   CYS H 122      10.052  44.838  49.525  1.00 16.25           N  
ATOM   1204  CA  CYS H 122       9.041  45.463  48.678  1.00 16.26           C  
ATOM   1205  C   CYS H 122       8.198  44.425  47.955  1.00 16.52           C  
ATOM   1206  O   CYS H 122       8.694  43.357  47.592  1.00 17.32           O  
ATOM   1207  CB  CYS H 122       9.693  46.336  47.601  1.00 16.87           C  
ATOM   1208  SG  CYS H 122      10.805  47.661  48.162  1.00 17.27           S  
ATOM   1209  N   LEU H 123       6.940  44.763  47.701  1.00 16.99           N  
ATOM   1210  CA  LEU H 123       6.091  43.938  46.855  1.00 18.31           C  
ATOM   1211  C   LEU H 123       6.197  44.523  45.448  1.00 20.13           C  
ATOM   1212  O   LEU H 123       6.224  45.746  45.273  1.00 19.66           O  
ATOM   1213  CB  LEU H 123       4.653  43.965  47.337  1.00 16.85           C  
ATOM   1214  CG  LEU H 123       4.418  43.294  48.683  1.00 17.23           C  
ATOM   1215  CD1 LEU H 123       2.942  43.370  48.987  1.00 18.42           C  
ATOM   1216  CD2 LEU H 123       4.889  41.846  48.657  1.00 19.37           C  
ATOM   1217  N   PRO H 124       6.283  43.655  44.428  1.00 22.83           N  
ATOM   1218  CA  PRO H 124       6.430  44.115  43.043  1.00 23.18           C  
ATOM   1219  C   PRO H 124       5.202  44.803  42.440  1.00 24.46           C  
ATOM   1220  O   PRO H 124       4.061  44.507  42.791  1.00 23.31           O  
ATOM   1221  CB  PRO H 124       6.773  42.823  42.299  1.00 22.50           C  
ATOM   1222  CG  PRO H 124       5.939  41.809  43.031  1.00 21.45           C  
ATOM   1223  CD  PRO H 124       6.146  42.186  44.488  1.00 21.22           C  
ATOM   1224  N   ASP H 125       5.463  45.775  41.576  1.00 28.31           N  
ATOM   1225  CA  ASP H 125       4.418  46.420  40.799  1.00 31.98           C  
ATOM   1226  C   ASP H 125       4.433  45.720  39.441  1.00 32.30           C  
ATOM   1227  O   ASP H 125       5.344  44.928  39.157  1.00 31.12           O  
ATOM   1228  CB  ASP H 125       4.729  47.908  40.631  1.00 34.28           C  
ATOM   1229  CG  ASP H 125       6.132  48.150  40.118  1.00 39.46           C  
ATOM   1230  OD1 ASP H 125       6.359  48.009  38.901  1.00 41.66           O  
ATOM   1231  OD2 ASP H 125       7.018  48.462  40.937  1.00 45.36           O  
ATOM   1232  N   ARG H 126       3.454  46.036  38.600  1.00 33.52           N  
ATOM   1233  CA  ARG H 126       3.330  45.453  37.266  1.00 35.76           C  
ATOM   1234  C   ARG H 126       4.632  45.414  36.450  1.00 35.25           C  
ATOM   1235  O   ARG H 126       4.996  44.362  35.904  1.00 34.99           O  
ATOM   1236  CB  ARG H 126       2.213  46.178  36.494  1.00 42.04           C  
ATOM   1237  CG  ARG H 126       2.193  45.988  34.982  1.00 50.68           C  
ATOM   1238  CD  ARG H 126       1.989  44.539  34.580  1.00 57.96           C  
ATOM   1239  NE  ARG H 126       0.682  44.026  34.973  1.00 66.85           N  
ATOM   1240  CZ  ARG H 126      -0.421  44.120  34.235  1.00 70.39           C  
ATOM   1241  NH1 ARG H 126      -0.400  44.746  33.064  1.00 73.35           N  
ATOM   1242  NH2 ARG H 126      -1.544  43.550  34.651  1.00 72.34           N  
ATOM   1243  N   GLU H 127       5.335  46.539  36.365  1.00 34.58           N  
ATOM   1244  CA  GLU H 127       6.546  46.607  35.557  1.00 34.96           C  
ATOM   1245  C   GLU H 127       7.765  45.924  36.129  1.00 31.80           C  
ATOM   1246  O   GLU H 127       8.565  45.367  35.380  1.00 30.95           O  
ATOM   1247  CB  GLU H 127       6.866  48.047  35.155  1.00 42.65           C  
ATOM   1248  CG  GLU H 127       6.066  48.529  33.940  1.00 55.85           C  
ATOM   1249  CD  GLU H 127       6.453  47.816  32.635  1.00 62.88           C  
ATOM   1250  OE1 GLU H 127       7.385  48.287  31.938  1.00 67.11           O  
ATOM   1251  OE2 GLU H 127       5.815  46.792  32.296  1.00 66.43           O  
ATOM   1252  N   THR H 128       7.912  45.938  37.448  1.00 30.07           N  
ATOM   1253  CA  THR H 128       9.027  45.223  38.068  1.00 29.20           C  
ATOM   1254  C   THR H 128       8.840  43.720  37.795  1.00 23.78           C  
ATOM   1255  O   THR H 128       9.773  43.032  37.385  1.00 23.32           O  
ATOM   1256  CB  THR H 128       9.095  45.481  39.600  1.00 32.29           C  
ATOM   1257  OG1 THR H 128       9.020  46.891  39.857  1.00 35.75           O  
ATOM   1258  CG2 THR H 128      10.403  44.952  40.166  1.00 30.66           C  
ATOM   1259  N   ALA H 129       7.619  43.229  37.978  1.00 21.72           N  
ATOM   1260  CA  ALA H 129       7.310  41.828  37.715  1.00 24.93           C  
ATOM   1261  C   ALA H 129       7.609  41.479  36.263  1.00 26.15           C  
ATOM   1262  O   ALA H 129       8.224  40.451  35.982  1.00 27.23           O  
ATOM   1263  CB  ALA H 129       5.842  41.533  38.041  1.00 23.12           C  
ATOM   1264  N   ALA H 129A      7.201  42.363  35.353  1.00 28.46           N  
ATOM   1265  CA  ALA H 129A      7.403  42.171  33.916  1.00 28.63           C  
ATOM   1266  C   ALA H 129A      8.879  42.095  33.518  1.00 29.73           C  
ATOM   1267  O   ALA H 129A      9.283  41.184  32.788  1.00 31.25           O  
ATOM   1268  CB  ALA H 129A      6.700  43.277  33.143  1.00 29.27           C  
ATOM   1269  N   SER H 129B      9.678  43.033  34.020  1.00 28.84           N  
ATOM   1270  CA  SER H 129B     11.113  43.089  33.748  1.00 29.44           C  
ATOM   1271  C   SER H 129B     11.933  41.952  34.359  1.00 28.55           C  
ATOM   1272  O   SER H 129B     12.892  41.476  33.750  1.00 30.27           O  
ATOM   1273  CB  SER H 129B     11.691  44.412  34.266  1.00 32.92           C  
ATOM   1274  OG  SER H 129B     11.029  45.531  33.705  1.00 43.75           O  
ATOM   1275  N   LEU H 129C     11.586  41.539  35.574  1.00 26.11           N  
ATOM   1276  CA  LEU H 129C     12.413  40.582  36.303  1.00 26.81           C  
ATOM   1277  C   LEU H 129C     12.020  39.110  36.241  1.00 24.42           C  
ATOM   1278  O   LEU H 129C     12.886  38.239  36.317  1.00 25.51           O  
ATOM   1279  CB  LEU H 129C     12.568  41.026  37.765  1.00 27.26           C  
ATOM   1280  CG  LEU H 129C     13.795  41.866  38.169  1.00 29.53           C  
ATOM   1281  CD1 LEU H 129C     14.564  42.410  36.975  1.00 27.20           C  
ATOM   1282  CD2 LEU H 129C     13.342  42.982  39.089  1.00 28.55           C  
ATOM   1283  N   LEU H 130      10.730  38.817  36.144  1.00 23.42           N  
ATOM   1284  CA  LEU H 130      10.295  37.423  36.098  1.00 25.50           C  
ATOM   1285  C   LEU H 130      10.528  36.807  34.730  1.00 26.42           C  
ATOM   1286  O   LEU H 130       9.583  36.591  33.963  1.00 27.46           O  
ATOM   1287  CB  LEU H 130       8.825  37.291  36.484  1.00 26.24           C  
ATOM   1288  CG  LEU H 130       8.535  36.938  37.936  1.00 29.43           C  
ATOM   1289  CD1 LEU H 130       7.131  36.411  38.009  1.00 31.54           C  
ATOM   1290  CD2 LEU H 130       9.486  35.872  38.435  1.00 30.03           C  
ATOM   1291  N   GLN H 131      11.787  36.515  34.432  1.00 25.96           N  
ATOM   1292  CA  GLN H 131      12.152  35.953  33.149  1.00 28.29           C  
ATOM   1293  C   GLN H 131      13.068  34.761  33.331  1.00 28.16           C  
ATOM   1294  O   GLN H 131      13.946  34.773  34.197  1.00 26.26           O  
ATOM   1295  CB  GLN H 131      12.840  37.012  32.290  1.00 30.73           C  
ATOM   1296  CG  GLN H 131      11.937  38.167  31.915  1.00 40.76           C  
ATOM   1297  CD  GLN H 131      12.550  39.061  30.858  1.00 48.55           C  
ATOM   1298  OE1 GLN H 131      12.834  38.618  29.738  1.00 53.95           O  
ATOM   1299  NE2 GLN H 131      12.758  40.323  31.201  1.00 50.85           N  
ATOM   1300  N   ALA H 132      12.857  33.729  32.517  1.00 26.31           N  
ATOM   1301  CA  ALA H 132      13.676  32.523  32.564  1.00 25.98           C  
ATOM   1302  C   ALA H 132      15.148  32.877  32.481  1.00 25.04           C  
ATOM   1303  O   ALA H 132      15.556  33.668  31.630  1.00 27.52           O  
ATOM   1304  CB  ALA H 132      13.304  31.589  31.427  1.00 24.67           C  
ATOM   1305  N   GLY H 133      15.940  32.295  33.376  1.00 24.32           N  
ATOM   1306  CA  GLY H 133      17.363  32.578  33.402  1.00 24.26           C  
ATOM   1307  C   GLY H 133      17.760  33.601  34.455  1.00 24.77           C  
ATOM   1308  O   GLY H 133      18.906  33.599  34.928  1.00 25.84           O  
ATOM   1309  N   TYR H 134      16.841  34.494  34.816  1.00 22.87           N  
ATOM   1310  CA  TYR H 134      17.127  35.496  35.842  1.00 21.45           C  
ATOM   1311  C   TYR H 134      17.122  34.793  37.178  1.00 19.64           C  
ATOM   1312  O   TYR H 134      16.269  33.943  37.425  1.00 19.48           O  
ATOM   1313  CB  TYR H 134      16.078  36.613  35.838  1.00 21.05           C  
ATOM   1314  CG  TYR H 134      16.189  37.563  34.666  1.00 24.84           C  
ATOM   1315  CD1 TYR H 134      16.861  37.189  33.497  1.00 26.14           C  
ATOM   1316  CD2 TYR H 134      15.616  38.832  34.719  1.00 27.10           C  
ATOM   1317  CE1 TYR H 134      16.958  38.051  32.413  1.00 27.95           C  
ATOM   1318  CE2 TYR H 134      15.707  39.705  33.640  1.00 30.75           C  
ATOM   1319  CZ  TYR H 134      16.382  39.306  32.490  1.00 31.23           C  
ATOM   1320  OH  TYR H 134      16.489  40.163  31.416  1.00 35.70           O  
ATOM   1321  N   LYS H 135      18.081  35.134  38.030  1.00 18.82           N  
ATOM   1322  CA  LYS H 135      18.201  34.476  39.318  1.00 19.18           C  
ATOM   1323  C   LYS H 135      17.551  35.244  40.449  1.00 19.92           C  
ATOM   1324  O   LYS H 135      17.592  36.472  40.479  1.00 18.43           O  
ATOM   1325  CB  LYS H 135      19.662  34.211  39.644  1.00 19.38           C  
ATOM   1326  CG  LYS H 135      20.304  33.209  38.720  1.00 20.45           C  
ATOM   1327  CD  LYS H 135      21.778  33.119  39.000  1.00 22.28           C  
ATOM   1328  CE  LYS H 135      22.440  32.121  38.088  1.00 22.82           C  
ATOM   1329  NZ  LYS H 135      23.880  32.052  38.435  1.00 25.50           N  
ATOM   1330  N   GLY H 136      16.912  34.497  41.344  1.00 17.37           N  
ATOM   1331  CA  GLY H 136      16.316  35.060  42.536  1.00 16.71           C  
ATOM   1332  C   GLY H 136      17.019  34.407  43.711  1.00 17.64           C  
ATOM   1333  O   GLY H 136      17.873  33.541  43.517  1.00 17.22           O  
ATOM   1334  N   ARG H 137      16.644  34.788  44.925  1.00 15.30           N  
ATOM   1335  CA  ARG H 137      17.322  34.295  46.116  1.00 14.45           C  
ATOM   1336  C   ARG H 137      16.306  33.731  47.089  1.00 14.32           C  
ATOM   1337  O   ARG H 137      15.265  34.348  47.329  1.00 15.03           O  
ATOM   1338  CB  ARG H 137      18.102  35.431  46.781  1.00 12.66           C  
ATOM   1339  CG  ARG H 137      18.679  35.080  48.135  1.00 14.73           C  
ATOM   1340  CD  ARG H 137      19.462  36.229  48.731  1.00 11.37           C  
ATOM   1341  NE  ARG H 137      20.739  36.427  48.059  1.00 12.97           N  
ATOM   1342  CZ  ARG H 137      21.527  37.483  48.256  1.00 16.87           C  
ATOM   1343  NH1 ARG H 137      21.168  38.430  49.116  1.00 15.95           N  
ATOM   1344  NH2 ARG H 137      22.676  37.590  47.601  1.00 13.24           N  
ATOM   1345  N   VAL H 138      16.596  32.545  47.619  1.00 15.42           N  
ATOM   1346  CA  VAL H 138      15.723  31.882  48.592  1.00 15.39           C  
ATOM   1347  C   VAL H 138      16.490  31.723  49.902  1.00 14.52           C  
ATOM   1348  O   VAL H 138      17.679  31.400  49.893  1.00 13.67           O  
ATOM   1349  CB  VAL H 138      15.276  30.479  48.095  1.00 16.53           C  
ATOM   1350  CG1 VAL H 138      14.257  29.889  49.041  1.00 13.96           C  
ATOM   1351  CG2 VAL H 138      14.679  30.580  46.705  1.00 18.14           C  
ATOM   1352  N   THR H 139      15.811  31.961  51.018  1.00 15.11           N  
ATOM   1353  CA  THR H 139      16.437  31.881  52.334  1.00 16.50           C  
ATOM   1354  C   THR H 139      15.553  31.091  53.292  1.00 14.60           C  
ATOM   1355  O   THR H 139      14.323  31.087  53.152  1.00 13.56           O  
ATOM   1356  CB  THR H 139      16.672  33.290  52.930  1.00 15.29           C  
ATOM   1357  OG1 THR H 139      15.487  34.077  52.762  1.00 17.51           O  
ATOM   1358  CG2 THR H 139      17.835  33.981  52.251  1.00 16.35           C  
ATOM   1359  N   GLY H 140      16.167  30.438  54.275  1.00 16.19           N  
ATOM   1360  CA  GLY H 140      15.382  29.686  55.238  1.00 14.21           C  
ATOM   1361  C   GLY H 140      16.213  28.832  56.171  1.00 13.08           C  
ATOM   1362  O   GLY H 140      17.417  28.690  55.985  1.00 13.54           O  
ATOM   1363  N   TRP H 141      15.557  28.293  57.191  1.00 17.66           N  
ATOM   1364  CA  TRP H 141      16.198  27.451  58.199  1.00 21.79           C  
ATOM   1365  C   TRP H 141      15.789  25.991  58.008  1.00 25.90           C  
ATOM   1366  O   TRP H 141      15.892  25.182  58.936  1.00 25.79           O  
ATOM   1367  CB  TRP H 141      15.779  27.898  59.607  1.00 18.93           C  
ATOM   1368  CG  TRP H 141      16.298  29.255  60.013  1.00 20.69           C  
ATOM   1369  CD1 TRP H 141      17.548  29.550  60.486  1.00 20.04           C  
ATOM   1370  CD2 TRP H 141      15.566  30.490  60.016  1.00 19.45           C  
ATOM   1371  NE1 TRP H 141      17.636  30.890  60.788  1.00 20.76           N  
ATOM   1372  CE2 TRP H 141      16.435  31.490  60.510  1.00 19.24           C  
ATOM   1373  CE3 TRP H 141      14.260  30.848  59.650  1.00 17.65           C  
ATOM   1374  CZ2 TRP H 141      16.037  32.827  60.648  1.00 18.58           C  
ATOM   1375  CZ3 TRP H 141      13.867  32.178  59.788  1.00 17.85           C  
ATOM   1376  CH2 TRP H 141      14.754  33.149  60.284  1.00 17.66           C  
ATOM   1377  N   GLY H 142      15.304  25.668  56.813  1.00 26.11           N  
ATOM   1378  CA  GLY H 142      14.839  24.324  56.524  1.00 25.60           C  
ATOM   1379  C   GLY H 142      15.966  23.318  56.452  1.00 26.32           C  
ATOM   1380  O   GLY H 142      17.141  23.675  56.574  1.00 23.86           O  
ATOM   1381  N   ASN H 143      15.609  22.059  56.239  1.00 26.02           N  
ATOM   1382  CA  ASN H 143      16.590  20.984  56.185  1.00 30.19           C  
ATOM   1383  C   ASN H 143      17.617  21.180  55.080  1.00 30.15           C  
ATOM   1384  O   ASN H 143      17.325  21.760  54.028  1.00 30.18           O  
ATOM   1385  CB  ASN H 143      15.898  19.627  56.014  1.00 34.72           C  
ATOM   1386  CG  ASN H 143      14.905  19.325  57.126  1.00 38.14           C  
ATOM   1387  OD1 ASN H 143      13.977  18.541  56.937  1.00 42.80           O  
ATOM   1388  ND2 ASN H 143      15.081  19.957  58.281  1.00 40.24           N  
ATOM   1389  N   LEU H 144      18.819  20.670  55.327  1.00 29.57           N  
ATOM   1390  CA  LEU H 144      19.933  20.774  54.396  1.00 31.82           C  
ATOM   1391  C   LEU H 144      19.954  19.645  53.360  1.00 34.16           C  
ATOM   1392  O   LEU H 144      20.698  19.712  52.377  1.00 32.56           O  
ATOM   1393  CB  LEU H 144      21.253  20.769  55.172  1.00 32.69           C  
ATOM   1394  CG  LEU H 144      21.474  21.894  56.189  1.00 33.90           C  
ATOM   1395  CD1 LEU H 144      22.721  21.597  57.007  1.00 32.39           C  
ATOM   1396  CD2 LEU H 144      21.593  23.249  55.480  1.00 32.10           C  
ATOM   1397  N   LYS H 145      19.178  18.596  53.612  1.00 36.59           N  
ATOM   1398  CA  LYS H 145      19.123  17.418  52.746  1.00 41.44           C  
ATOM   1399  C   LYS H 145      17.723  16.843  52.856  1.00 41.58           C  
ATOM   1400  O   LYS H 145      17.026  17.083  53.846  1.00 39.31           O  
ATOM   1401  CB  LYS H 145      20.129  16.354  53.203  1.00 45.52           C  
ATOM   1402  CG  LYS H 145      21.593  16.691  52.959  1.00 52.33           C  
ATOM   1403  CD  LYS H 145      22.511  15.642  53.578  1.00 57.23           C  
ATOM   1404  CE  LYS H 145      23.983  15.953  53.294  1.00 61.23           C  
ATOM   1405  NZ  LYS H 145      24.906  15.028  54.017  1.00 63.69           N  
ATOM   1406  N   GLU H 146      17.317  16.072  51.856  1.00 43.88           N  
ATOM   1407  CA  GLU H 146      15.981  15.489  51.851  1.00 47.08           C  
ATOM   1408  C   GLU H 146      15.750  14.468  52.976  1.00 46.84           C  
ATOM   1409  O   GLU H 146      16.645  13.688  53.330  1.00 48.81           O  
ATOM   1410  CB  GLU H 146      15.698  14.858  50.490  1.00 47.41           C  
ATOM   1411  CG  GLU H 146      14.223  14.642  50.229  1.00 49.15           C  
ATOM   1412  CD  GLU H 146      13.941  14.028  48.877  1.00 50.59           C  
ATOM   1413  OE1 GLU H 146      14.736  14.225  47.925  1.00 49.31           O  
ATOM   1414  OE2 GLU H 146      12.901  13.349  48.775  1.00 51.94           O  
ATOM   1415  N   GLY H 150      21.768  17.736  59.473  1.00 50.21           N  
ATOM   1416  CA  GLY H 150      20.432  17.693  58.907  1.00 49.23           C  
ATOM   1417  C   GLY H 150      19.753  19.051  58.902  1.00 48.58           C  
ATOM   1418  O   GLY H 150      19.059  19.404  57.949  1.00 48.97           O  
ATOM   1419  N   GLN H 151      19.957  19.814  59.970  1.00 47.23           N  
ATOM   1420  CA  GLN H 151      19.369  21.139  60.112  1.00 46.30           C  
ATOM   1421  C   GLN H 151      20.504  22.142  60.305  1.00 44.14           C  
ATOM   1422  O   GLN H 151      21.516  21.819  60.937  1.00 44.71           O  
ATOM   1423  CB  GLN H 151      18.424  21.159  61.308  1.00 49.26           C  
ATOM   1424  CG  GLN H 151      17.300  20.139  61.202  1.00 56.56           C  
ATOM   1425  CD  GLN H 151      16.515  19.995  62.490  1.00 61.85           C  
ATOM   1426  OE1 GLN H 151      17.011  19.436  63.474  1.00 63.64           O  
ATOM   1427  NE2 GLN H 151      15.295  20.517  62.502  1.00 63.63           N  
ATOM   1428  N   PRO H 152      20.369  23.358  59.740  1.00 39.27           N  
ATOM   1429  CA  PRO H 152      21.415  24.380  59.852  1.00 33.85           C  
ATOM   1430  C   PRO H 152      21.412  25.069  61.215  1.00 28.97           C  
ATOM   1431  O   PRO H 152      20.409  25.058  61.924  1.00 27.21           O  
ATOM   1432  CB  PRO H 152      21.051  25.349  58.726  1.00 33.23           C  
ATOM   1433  CG  PRO H 152      19.562  25.334  58.760  1.00 33.00           C  
ATOM   1434  CD  PRO H 152      19.228  23.859  58.945  1.00 36.70           C  
ATOM   1435  N   SER H 153      22.532  25.657  61.598  1.00 27.40           N  
ATOM   1436  CA  SER H 153      22.566  26.372  62.864  1.00 29.98           C  
ATOM   1437  C   SER H 153      22.205  27.828  62.616  1.00 28.54           C  
ATOM   1438  O   SER H 153      21.705  28.527  63.503  1.00 28.81           O  
ATOM   1439  CB  SER H 153      23.948  26.255  63.516  1.00 30.03           C  
ATOM   1440  OG  SER H 153      24.972  26.745  62.669  1.00 35.27           O  
ATOM   1441  N   VAL H 154      22.404  28.254  61.377  1.00 27.30           N  
ATOM   1442  CA  VAL H 154      22.215  29.636  60.974  1.00 26.88           C  
ATOM   1443  C   VAL H 154      21.384  29.693  59.676  1.00 25.24           C  
ATOM   1444  O   VAL H 154      21.295  28.699  58.951  1.00 24.27           O  
ATOM   1445  CB  VAL H 154      23.625  30.273  60.819  1.00 27.27           C  
ATOM   1446  CG1 VAL H 154      23.707  31.217  59.650  1.00 31.75           C  
ATOM   1447  CG2 VAL H 154      24.010  30.963  62.108  1.00 29.65           C  
ATOM   1448  N   LEU H 155      20.734  30.831  59.424  1.00 24.02           N  
ATOM   1449  CA  LEU H 155      19.946  31.048  58.205  1.00 21.22           C  
ATOM   1450  C   LEU H 155      20.764  30.732  56.942  1.00 19.43           C  
ATOM   1451  O   LEU H 155      21.915  31.162  56.818  1.00 20.00           O  
ATOM   1452  CB  LEU H 155      19.472  32.502  58.155  1.00 18.24           C  
ATOM   1453  CG  LEU H 155      18.564  32.915  56.992  1.00 18.53           C  
ATOM   1454  CD1 LEU H 155      17.179  32.280  57.131  1.00 13.65           C  
ATOM   1455  CD2 LEU H 155      18.447  34.434  56.983  1.00 20.74           C  
ATOM   1456  N   GLN H 156      20.180  29.961  56.026  1.00 18.94           N  
ATOM   1457  CA  GLN H 156      20.858  29.587  54.783  1.00 19.36           C  
ATOM   1458  C   GLN H 156      20.317  30.413  53.621  1.00 19.91           C  
ATOM   1459  O   GLN H 156      19.184  30.903  53.661  1.00 19.58           O  
ATOM   1460  CB  GLN H 156      20.660  28.097  54.479  1.00 19.59           C  
ATOM   1461  CG  GLN H 156      21.199  27.144  55.547  1.00 19.72           C  
ATOM   1462  CD  GLN H 156      22.697  27.208  55.690  1.00 19.57           C  
ATOM   1463  OE1 GLN H 156      23.432  26.756  54.818  1.00 21.71           O  
ATOM   1464  NE2 GLN H 156      23.162  27.757  56.798  1.00 20.62           N  
ATOM   1465  N   VAL H 157      21.122  30.543  52.575  1.00 20.78           N  
ATOM   1466  CA  VAL H 157      20.734  31.309  51.397  1.00 21.10           C  
ATOM   1467  C   VAL H 157      21.194  30.570  50.140  1.00 20.89           C  
ATOM   1468  O   VAL H 157      22.259  29.956  50.145  1.00 21.36           O  
ATOM   1469  CB  VAL H 157      21.355  32.753  51.420  1.00 18.91           C  
ATOM   1470  CG1 VAL H 157      22.868  32.694  51.591  1.00 20.11           C  
ATOM   1471  CG2 VAL H 157      21.027  33.495  50.138  1.00 16.71           C  
ATOM   1472  N   VAL H 158      20.376  30.601  49.089  1.00 19.66           N  
ATOM   1473  CA  VAL H 158      20.753  30.029  47.793  1.00 19.95           C  
ATOM   1474  C   VAL H 158      20.137  30.877  46.676  1.00 18.36           C  
ATOM   1475  O   VAL H 158      19.007  31.339  46.804  1.00 18.60           O  
ATOM   1476  CB  VAL H 158      20.291  28.536  47.654  1.00 20.06           C  
ATOM   1477  CG1 VAL H 158      18.770  28.436  47.552  1.00 18.14           C  
ATOM   1478  CG2 VAL H 158      20.957  27.882  46.458  1.00 19.98           C  
ATOM   1479  N   ASN H 159      20.897  31.118  45.614  1.00 18.68           N  
ATOM   1480  CA  ASN H 159      20.410  31.879  44.459  1.00 19.52           C  
ATOM   1481  C   ASN H 159      20.040  30.896  43.352  1.00 19.15           C  
ATOM   1482  O   ASN H 159      20.838  30.031  42.994  1.00 21.01           O  
ATOM   1483  CB  ASN H 159      21.493  32.845  43.970  1.00 19.20           C  
ATOM   1484  CG  ASN H 159      21.954  33.801  45.059  1.00 20.05           C  
ATOM   1485  OD1 ASN H 159      21.159  34.238  45.888  1.00 20.59           O  
ATOM   1486  ND2 ASN H 159      23.240  34.116  45.070  1.00 21.25           N  
ATOM   1487  N   LEU H 160      18.842  31.027  42.799  1.00 17.52           N  
ATOM   1488  CA  LEU H 160      18.354  30.067  41.810  1.00 19.29           C  
ATOM   1489  C   LEU H 160      17.743  30.745  40.596  1.00 18.95           C  
ATOM   1490  O   LEU H 160      17.069  31.766  40.724  1.00 16.95           O  
ATOM   1491  CB  LEU H 160      17.287  29.158  42.441  1.00 19.22           C  
ATOM   1492  CG  LEU H 160      17.705  28.269  43.614  1.00 20.77           C  
ATOM   1493  CD1 LEU H 160      16.495  27.578  44.186  1.00 21.37           C  
ATOM   1494  CD2 LEU H 160      18.745  27.262  43.159  1.00 18.87           C  
ATOM   1495  N   PRO H 161      17.958  30.171  39.398  1.00 18.09           N  
ATOM   1496  CA  PRO H 161      17.387  30.745  38.176  1.00 16.86           C  
ATOM   1497  C   PRO H 161      15.919  30.363  37.977  1.00 19.08           C  
ATOM   1498  O   PRO H 161      15.500  29.245  38.304  1.00 20.46           O  
ATOM   1499  CB  PRO H 161      18.275  30.152  37.079  1.00 18.15           C  
ATOM   1500  CG  PRO H 161      18.623  28.801  37.626  1.00 19.99           C  
ATOM   1501  CD  PRO H 161      18.918  29.096  39.084  1.00 17.50           C  
ATOM   1502  N   ILE H 162      15.133  31.306  37.473  1.00 17.74           N  
ATOM   1503  CA  ILE H 162      13.751  31.034  37.097  1.00 18.30           C  
ATOM   1504  C   ILE H 162      13.799  30.130  35.858  1.00 17.66           C  
ATOM   1505  O   ILE H 162      14.682  30.273  35.011  1.00 16.84           O  
ATOM   1506  CB  ILE H 162      13.001  32.353  36.795  1.00 17.64           C  
ATOM   1507  CG1 ILE H 162      12.826  33.134  38.106  1.00 20.72           C  
ATOM   1508  CG2 ILE H 162      11.634  32.079  36.134  1.00 16.76           C  
ATOM   1509  CD1 ILE H 162      12.495  34.577  37.913  1.00 21.17           C  
ATOM   1510  N   VAL H 163      12.886  29.174  35.776  1.00 17.93           N  
ATOM   1511  CA  VAL H 163      12.898  28.207  34.684  1.00 19.88           C  
ATOM   1512  C   VAL H 163      11.700  28.436  33.752  1.00 19.21           C  
ATOM   1513  O   VAL H 163      10.648  28.889  34.198  1.00 18.71           O  
ATOM   1514  CB  VAL H 163      12.884  26.767  35.262  1.00 20.11           C  
ATOM   1515  CG1 VAL H 163      12.835  25.736  34.161  1.00 18.53           C  
ATOM   1516  CG2 VAL H 163      14.118  26.549  36.118  1.00 16.99           C  
ATOM   1517  N   GLU H 164      11.881  28.175  32.456  1.00 22.05           N  
ATOM   1518  CA  GLU H 164      10.809  28.322  31.461  1.00 24.29           C  
ATOM   1519  C   GLU H 164       9.598  27.501  31.872  1.00 22.88           C  
ATOM   1520  O   GLU H 164       9.744  26.364  32.315  1.00 23.60           O  
ATOM   1521  CB  GLU H 164      11.260  27.844  30.070  1.00 27.48           C  
ATOM   1522  CG  GLU H 164      12.388  28.631  29.417  1.00 36.03           C  
ATOM   1523  CD  GLU H 164      13.788  28.146  29.798  1.00 44.65           C  
ATOM   1524  OE1 GLU H 164      13.932  27.239  30.655  1.00 43.86           O  
ATOM   1525  OE2 GLU H 164      14.763  28.687  29.231  1.00 51.13           O  
ATOM   1526  N   ARG H 165       8.406  28.051  31.677  1.00 23.06           N  
ATOM   1527  CA  ARG H 165       7.173  27.368  32.056  1.00 25.48           C  
ATOM   1528  C   ARG H 165       7.025  25.951  31.474  1.00 27.21           C  
ATOM   1529  O   ARG H 165       6.620  25.032  32.192  1.00 28.01           O  
ATOM   1530  CB  ARG H 165       5.943  28.228  31.737  1.00 27.71           C  
ATOM   1531  CG  ARG H 165       6.011  29.638  32.323  1.00 33.76           C  
ATOM   1532  CD  ARG H 165       4.649  30.319  32.337  1.00 36.04           C  
ATOM   1533  NE  ARG H 165       3.705  29.621  33.206  1.00 37.72           N  
ATOM   1534  CZ  ARG H 165       3.601  29.811  34.520  1.00 36.28           C  
ATOM   1535  NH1 ARG H 165       4.362  30.711  35.137  1.00 36.00           N  
ATOM   1536  NH2 ARG H 165       2.754  29.074  35.228  1.00 30.46           N  
ATOM   1537  N   PRO H 166       7.346  25.750  30.177  1.00 27.27           N  
ATOM   1538  CA  PRO H 166       7.252  24.418  29.562  1.00 25.31           C  
ATOM   1539  C   PRO H 166       8.040  23.330  30.305  1.00 25.51           C  
ATOM   1540  O   PRO H 166       7.534  22.226  30.529  1.00 25.01           O  
ATOM   1541  CB  PRO H 166       7.832  24.654  28.170  1.00 27.50           C  
ATOM   1542  CG  PRO H 166       7.369  26.035  27.867  1.00 29.62           C  
ATOM   1543  CD  PRO H 166       7.662  26.764  29.152  1.00 27.70           C  
ATOM   1544  N   VAL H 167       9.271  23.637  30.703  1.00 23.19           N  
ATOM   1545  CA  VAL H 167      10.067  22.643  31.416  1.00 24.56           C  
ATOM   1546  C   VAL H 167       9.570  22.422  32.842  1.00 24.34           C  
ATOM   1547  O   VAL H 167       9.698  21.319  33.376  1.00 23.25           O  
ATOM   1548  CB  VAL H 167      11.614  22.911  31.344  1.00 25.66           C  
ATOM   1549  CG1 VAL H 167      11.909  24.191  30.590  1.00 26.71           C  
ATOM   1550  CG2 VAL H 167      12.258  22.884  32.717  1.00 23.30           C  
ATOM   1551  N   CYS H 168       8.962  23.449  33.440  1.00 23.93           N  
ATOM   1552  CA  CYS H 168       8.367  23.311  34.766  1.00 22.25           C  
ATOM   1553  C   CYS H 168       7.235  22.296  34.664  1.00 24.24           C  
ATOM   1554  O   CYS H 168       7.188  21.317  35.426  1.00 22.83           O  
ATOM   1555  CB  CYS H 168       7.789  24.645  35.292  1.00 23.20           C  
ATOM   1556  SG  CYS H 168       8.971  26.000  35.646  1.00 22.69           S  
ATOM   1557  N   LYS H 169       6.340  22.511  33.702  1.00 22.38           N  
ATOM   1558  CA  LYS H 169       5.178  21.648  33.553  1.00 26.19           C  
ATOM   1559  C   LYS H 169       5.538  20.211  33.117  1.00 23.73           C  
ATOM   1560  O   LYS H 169       4.916  19.241  33.568  1.00 24.61           O  
ATOM   1561  CB  LYS H 169       4.097  22.351  32.692  1.00 30.47           C  
ATOM   1562  CG  LYS H 169       3.622  21.681  31.409  1.00 42.21           C  
ATOM   1563  CD  LYS H 169       4.465  22.116  30.207  1.00 51.39           C  
ATOM   1564  CE  LYS H 169       3.902  21.613  28.874  1.00 53.44           C  
ATOM   1565  NZ  LYS H 169       4.835  21.892  27.734  1.00 54.23           N  
ATOM   1566  N   ASP H 170       6.639  20.074  32.382  1.00 23.26           N  
ATOM   1567  CA  ASP H 170       7.118  18.768  31.921  1.00 23.85           C  
ATOM   1568  C   ASP H 170       7.946  17.976  32.932  1.00 24.73           C  
ATOM   1569  O   ASP H 170       8.459  16.895  32.603  1.00 23.79           O  
ATOM   1570  CB  ASP H 170       7.938  18.924  30.638  1.00 21.59           C  
ATOM   1571  CG  ASP H 170       7.077  19.036  29.393  1.00 20.47           C  
ATOM   1572  OD1 ASP H 170       5.845  18.854  29.472  1.00 21.33           O  
ATOM   1573  OD2 ASP H 170       7.644  19.284  28.316  1.00 26.83           O  
ATOM   1574  N   SER H 171       8.133  18.520  34.135  1.00 23.25           N  
ATOM   1575  CA  SER H 171       8.930  17.843  35.157  1.00 21.58           C  
ATOM   1576  C   SER H 171       8.049  17.201  36.207  1.00 21.87           C  
ATOM   1577  O   SER H 171       8.547  16.552  37.126  1.00 22.86           O  
ATOM   1578  CB  SER H 171       9.886  18.827  35.848  1.00 23.06           C  
ATOM   1579  OG  SER H 171       9.178  19.750  36.667  1.00 21.20           O  
ATOM   1580  N   THR H 172       6.741  17.368  36.070  1.00 20.50           N  
ATOM   1581  CA  THR H 172       5.825  16.911  37.107  1.00 22.01           C  
ATOM   1582  C   THR H 172       4.496  16.455  36.511  1.00 22.58           C  
ATOM   1583  O   THR H 172       4.164  16.833  35.383  1.00 22.55           O  
ATOM   1584  CB  THR H 172       5.578  18.064  38.132  1.00 18.40           C  
ATOM   1585  OG1 THR H 172       4.652  17.641  39.141  1.00 17.52           O  
ATOM   1586  CG2 THR H 172       5.032  19.306  37.423  1.00 15.72           C  
ATOM   1587  N   ARG H 173       3.753  15.639  37.259  1.00 22.62           N  
ATOM   1588  CA  ARG H 173       2.415  15.200  36.861  1.00 24.52           C  
ATOM   1589  C   ARG H 173       1.398  16.186  37.396  1.00 23.84           C  
ATOM   1590  O   ARG H 173       0.237  16.136  37.014  1.00 27.12           O  
ATOM   1591  CB  ARG H 173       2.072  13.829  37.452  1.00 27.56           C  
ATOM   1592  CG  ARG H 173       3.123  12.756  37.257  1.00 36.18           C  
ATOM   1593  CD  ARG H 173       2.779  11.491  38.043  1.00 37.35           C  
ATOM   1594  NE  ARG H 173       1.660  10.764  37.448  1.00 42.22           N  
ATOM   1595  CZ  ARG H 173       1.623   9.440  37.296  1.00 44.59           C  
ATOM   1596  NH1 ARG H 173       2.639   8.687  37.713  1.00 43.74           N  
ATOM   1597  NH2 ARG H 173       0.580   8.870  36.707  1.00 44.57           N  
ATOM   1598  N   ILE H 174       1.826  17.057  38.310  1.00 25.41           N  
ATOM   1599  CA  ILE H 174       0.935  18.047  38.936  1.00 25.72           C  
ATOM   1600  C   ILE H 174       0.543  19.132  37.937  1.00 24.23           C  
ATOM   1601  O   ILE H 174       1.373  19.562  37.132  1.00 22.86           O  
ATOM   1602  CB  ILE H 174       1.619  18.730  40.170  1.00 28.47           C  
ATOM   1603  CG1 ILE H 174       1.977  17.684  41.233  1.00 31.70           C  
ATOM   1604  CG2 ILE H 174       0.709  19.797  40.777  1.00 26.55           C  
ATOM   1605  CD1 ILE H 174       0.784  16.934  41.779  1.00 34.67           C  
ATOM   1606  N   ARG H 175      -0.708  19.575  37.991  1.00 24.06           N  
ATOM   1607  CA  ARG H 175      -1.171  20.639  37.107  1.00 28.59           C  
ATOM   1608  C   ARG H 175      -0.643  22.008  37.580  1.00 28.23           C  
ATOM   1609  O   ARG H 175      -0.949  22.462  38.689  1.00 28.23           O  
ATOM   1610  CB  ARG H 175      -2.700  20.647  37.039  1.00 29.97           C  
ATOM   1611  CG  ARG H 175      -3.261  21.598  35.988  1.00 36.18           C  
ATOM   1612  CD  ARG H 175      -4.780  21.519  35.913  1.00 38.18           C  
ATOM   1613  NE  ARG H 175      -5.414  21.933  37.161  1.00 40.09           N  
ATOM   1614  CZ  ARG H 175      -5.712  23.191  37.471  1.00 42.90           C  
ATOM   1615  NH1 ARG H 175      -5.435  24.174  36.620  1.00 43.49           N  
ATOM   1616  NH2 ARG H 175      -6.284  23.468  38.638  1.00 43.17           N  
ATOM   1617  N   ILE H 176       0.150  22.652  36.728  1.00 29.13           N  
ATOM   1618  CA  ILE H 176       0.760  23.951  37.018  1.00 27.82           C  
ATOM   1619  C   ILE H 176      -0.187  25.073  36.583  1.00 28.29           C  
ATOM   1620  O   ILE H 176      -0.833  24.974  35.531  1.00 29.94           O  
ATOM   1621  CB  ILE H 176       2.105  24.089  36.269  1.00 27.63           C  
ATOM   1622  CG1 ILE H 176       3.010  22.909  36.614  1.00 30.39           C  
ATOM   1623  CG2 ILE H 176       2.795  25.381  36.635  1.00 31.84           C  
ATOM   1624  CD1 ILE H 176       3.114  22.647  38.098  1.00 28.31           C  
ATOM   1625  N   THR H 177      -0.318  26.112  37.404  1.00 24.67           N  
ATOM   1626  CA  THR H 177      -1.206  27.214  37.058  1.00 21.17           C  
ATOM   1627  C   THR H 177      -0.397  28.484  36.843  1.00 21.97           C  
ATOM   1628  O   THR H 177       0.816  28.510  37.096  1.00 20.24           O  
ATOM   1629  CB  THR H 177      -2.246  27.488  38.151  1.00 20.67           C  
ATOM   1630  OG1 THR H 177      -1.599  28.066  39.291  1.00 19.32           O  
ATOM   1631  CG2 THR H 177      -2.936  26.206  38.574  1.00 19.43           C  
ATOM   1632  N   ASP H 178      -1.077  29.542  36.409  1.00 20.96           N  
ATOM   1633  CA  ASP H 178      -0.445  30.839  36.184  1.00 24.44           C  
ATOM   1634  C   ASP H 178       0.002  31.496  37.495  1.00 22.58           C  
ATOM   1635  O   ASP H 178       0.807  32.428  37.478  1.00 20.94           O  
ATOM   1636  CB  ASP H 178      -1.399  31.786  35.445  1.00 26.59           C  
ATOM   1637  CG  ASP H 178      -1.605  31.409  33.985  1.00 29.64           C  
ATOM   1638  OD1 ASP H 178      -0.724  30.750  33.393  1.00 27.40           O  
ATOM   1639  OD2 ASP H 178      -2.653  31.795  33.426  1.00 33.22           O  
ATOM   1640  N   ASN H 179      -0.508  31.000  38.621  1.00 20.53           N  
ATOM   1641  CA  ASN H 179      -0.160  31.538  39.932  1.00 17.26           C  
ATOM   1642  C   ASN H 179       1.079  30.902  40.541  1.00 16.17           C  
ATOM   1643  O   ASN H 179       1.367  31.095  41.723  1.00 17.41           O  
ATOM   1644  CB  ASN H 179      -1.332  31.386  40.879  1.00 17.71           C  
ATOM   1645  CG  ASN H 179      -2.582  32.010  40.337  1.00 21.78           C  
ATOM   1646  OD1 ASN H 179      -2.561  33.147  39.872  1.00 21.38           O  
ATOM   1647  ND2 ASN H 179      -3.677  31.257  40.346  1.00 22.30           N  
ATOM   1648  N   MET H 180       1.817  30.155  39.733  1.00 15.67           N  
ATOM   1649  CA  MET H 180       3.044  29.502  40.171  1.00 17.61           C  
ATOM   1650  C   MET H 180       4.122  29.773  39.157  1.00 16.61           C  
ATOM   1651  O   MET H 180       3.826  30.067  38.002  1.00 19.34           O  
ATOM   1652  CB  MET H 180       2.871  27.982  40.212  1.00 19.47           C  
ATOM   1653  CG  MET H 180       1.713  27.469  41.024  1.00 21.66           C  
ATOM   1654  SD  MET H 180       1.544  25.712  40.689  1.00 20.46           S  
ATOM   1655  CE  MET H 180      -0.020  25.416  41.425  1.00 19.91           C  
ATOM   1656  N   PHE H 181       5.369  29.692  39.601  1.00 14.44           N  
ATOM   1657  CA  PHE H 181       6.509  29.663  38.701  1.00 14.75           C  
ATOM   1658  C   PHE H 181       7.481  28.692  39.353  1.00 15.73           C  
ATOM   1659  O   PHE H 181       7.333  28.385  40.541  1.00 14.70           O  
ATOM   1660  CB  PHE H 181       7.123  31.059  38.439  1.00 13.07           C  
ATOM   1661  CG  PHE H 181       7.721  31.736  39.651  1.00 15.45           C  
ATOM   1662  CD1 PHE H 181       6.953  32.593  40.437  1.00 15.61           C  
ATOM   1663  CD2 PHE H 181       9.069  31.580  39.957  1.00 15.65           C  
ATOM   1664  CE1 PHE H 181       7.515  33.289  41.504  1.00 14.59           C  
ATOM   1665  CE2 PHE H 181       9.640  32.274  41.025  1.00 19.48           C  
ATOM   1666  CZ  PHE H 181       8.857  33.132  41.798  1.00 14.04           C  
ATOM   1667  N   CYS H 182       8.386  28.106  38.581  1.00 16.08           N  
ATOM   1668  CA  CYS H 182       9.329  27.180  39.180  1.00 15.81           C  
ATOM   1669  C   CYS H 182      10.734  27.693  38.972  1.00 14.26           C  
ATOM   1670  O   CYS H 182      10.976  28.550  38.124  1.00 15.49           O  
ATOM   1671  CB  CYS H 182       9.142  25.752  38.639  1.00 18.58           C  
ATOM   1672  SG  CYS H 182      10.114  25.303  37.167  1.00 22.37           S  
ATOM   1673  N   ALA H 183      11.652  27.224  39.800  1.00 15.76           N  
ATOM   1674  CA  ALA H 183      13.020  27.705  39.747  1.00 16.20           C  
ATOM   1675  C   ALA H 183      13.990  26.623  40.176  1.00 16.84           C  
ATOM   1676  O   ALA H 183      13.650  25.722  40.950  1.00 17.80           O  
ATOM   1677  CB  ALA H 183      13.182  28.938  40.634  1.00 16.46           C  
ATOM   1678  N   GLY H 184      15.199  26.711  39.646  1.00 18.42           N  
ATOM   1679  CA  GLY H 184      16.217  25.745  39.979  1.00 20.10           C  
ATOM   1680  C   GLY H 184      17.093  25.494  38.783  1.00 21.44           C  
ATOM   1681  O   GLY H 184      16.819  25.967  37.676  1.00 21.26           O  
ATOM   1682  N   TYR H 184A     18.185  24.793  39.022  1.00 25.03           N  
ATOM   1683  CA  TYR H 184A     19.096  24.439  37.964  1.00 27.36           C  
ATOM   1684  C   TYR H 184A     18.651  23.144  37.304  1.00 29.36           C  
ATOM   1685  O   TYR H 184A     18.006  22.287  37.935  1.00 27.91           O  
ATOM   1686  CB  TYR H 184A     20.506  24.290  38.519  1.00 29.46           C  
ATOM   1687  CG  TYR H 184A     21.079  25.584  39.032  1.00 30.33           C  
ATOM   1688  CD1 TYR H 184A     21.625  26.521  38.150  1.00 31.30           C  
ATOM   1689  CD2 TYR H 184A     21.088  25.873  40.397  1.00 29.71           C  
ATOM   1690  CE1 TYR H 184A     22.166  27.719  38.616  1.00 31.84           C  
ATOM   1691  CE2 TYR H 184A     21.627  27.066  40.875  1.00 29.22           C  
ATOM   1692  CZ  TYR H 184A     22.163  27.983  39.978  1.00 31.51           C  
ATOM   1693  OH  TYR H 184A     22.692  29.166  40.437  1.00 33.47           O  
ATOM   1694  N   LYS H 185      18.917  23.063  36.006  1.00 32.31           N  
ATOM   1695  CA  LYS H 185      18.662  21.873  35.202  1.00 34.64           C  
ATOM   1696  C   LYS H 185      19.809  20.915  35.493  1.00 36.74           C  
ATOM   1697  O   LYS H 185      20.900  21.349  35.876  1.00 36.49           O  
ATOM   1698  CB  LYS H 185      18.614  22.260  33.724  1.00 31.82           C  
ATOM   1699  CG  LYS H 185      17.420  23.139  33.426  1.00 32.12           C  
ATOM   1700  CD  LYS H 185      17.526  23.885  32.122  1.00 35.53           C  
ATOM   1701  CE  LYS H 185      16.303  24.769  31.946  1.00 34.34           C  
ATOM   1702  NZ  LYS H 185      16.507  25.792  30.895  1.00 38.90           N  
ATOM   1703  N   PRO H 186      19.581  19.603  35.330  1.00 39.78           N  
ATOM   1704  CA  PRO H 186      20.590  18.571  35.599  1.00 41.97           C  
ATOM   1705  C   PRO H 186      21.963  18.814  34.968  1.00 44.44           C  
ATOM   1706  O   PRO H 186      22.994  18.582  35.601  1.00 46.26           O  
ATOM   1707  CB  PRO H 186      19.934  17.310  35.044  1.00 40.66           C  
ATOM   1708  CG  PRO H 186      18.483  17.566  35.283  1.00 40.35           C  
ATOM   1709  CD  PRO H 186      18.335  18.993  34.829  1.00 40.06           C  
ATOM   1710  N   ASP H 186A     21.970  19.304  33.732  1.00 48.68           N  
ATOM   1711  CA  ASP H 186A     23.213  19.517  32.991  1.00 53.70           C  
ATOM   1712  C   ASP H 186A     24.037  20.708  33.464  1.00 54.11           C  
ATOM   1713  O   ASP H 186A     25.261  20.692  33.365  1.00 55.97           O  
ATOM   1714  CB  ASP H 186A     22.918  19.663  31.494  1.00 57.56           C  
ATOM   1715  CG  ASP H 186A     22.011  20.842  31.186  1.00 62.85           C  
ATOM   1716  OD1 ASP H 186A     20.779  20.709  31.363  1.00 66.71           O  
ATOM   1717  OD2 ASP H 186A     22.528  21.902  30.770  1.00 64.88           O  
ATOM   1718  N   GLU H 186B     23.367  21.713  34.020  1.00 54.32           N  
ATOM   1719  CA  GLU H 186B     24.013  22.959  34.420  1.00 53.57           C  
ATOM   1720  C   GLU H 186B     25.095  22.850  35.504  1.00 53.85           C  
ATOM   1721  O   GLU H 186B     25.809  23.821  35.763  1.00 54.81           O  
ATOM   1722  CB  GLU H 186B     22.960  24.004  34.813  1.00 53.39           C  
ATOM   1723  CG  GLU H 186B     21.916  24.273  33.728  1.00 52.91           C  
ATOM   1724  CD  GLU H 186B     21.070  25.512  33.998  1.00 53.71           C  
ATOM   1725  OE1 GLU H 186B     20.052  25.412  34.712  1.00 51.58           O  
ATOM   1726  OE2 GLU H 186B     21.415  26.591  33.474  1.00 55.75           O  
ATOM   1727  N   GLY H 186C     25.204  21.697  36.158  1.00 52.09           N  
ATOM   1728  CA  GLY H 186C     26.264  21.511  37.134  1.00 50.86           C  
ATOM   1729  C   GLY H 186C     26.020  22.064  38.527  1.00 50.86           C  
ATOM   1730  O   GLY H 186C     26.407  21.433  39.512  1.00 53.33           O  
ATOM   1731  N   LYS H 186D     25.415  23.246  38.622  1.00 47.74           N  
ATOM   1732  CA  LYS H 186D     25.107  23.838  39.920  1.00 42.71           C  
ATOM   1733  C   LYS H 186D     23.817  23.249  40.488  1.00 39.12           C  
ATOM   1734  O   LYS H 186D     22.936  22.828  39.728  1.00 38.79           O  
ATOM   1735  CB  LYS H 186D     25.002  25.358  39.799  1.00 43.85           C  
ATOM   1736  CG  LYS H 186D     26.322  26.026  39.475  1.00 47.79           C  
ATOM   1737  CD  LYS H 186D     26.182  27.530  39.358  1.00 50.62           C  
ATOM   1738  CE  LYS H 186D     27.528  28.174  39.051  1.00 53.73           C  
ATOM   1739  NZ  LYS H 186D     27.414  29.634  38.786  1.00 55.51           N  
ATOM   1740  N   ARG H 187      23.723  23.193  41.816  1.00 35.13           N  
ATOM   1741  CA  ARG H 187      22.561  22.635  42.508  1.00 31.95           C  
ATOM   1742  C   ARG H 187      21.934  23.657  43.463  1.00 29.69           C  
ATOM   1743  O   ARG H 187      22.389  24.795  43.567  1.00 30.39           O  
ATOM   1744  CB  ARG H 187      22.967  21.396  43.320  1.00 33.92           C  
ATOM   1745  CG  ARG H 187      23.787  20.353  42.566  1.00 33.32           C  
ATOM   1746  CD  ARG H 187      23.869  19.035  43.339  1.00 33.90           C  
ATOM   1747  NE  ARG H 187      22.572  18.365  43.408  1.00 34.47           N  
ATOM   1748  CZ  ARG H 187      21.960  17.809  42.365  1.00 34.23           C  
ATOM   1749  NH1 ARG H 187      22.549  17.783  41.180  1.00 32.25           N  
ATOM   1750  NH2 ARG H 187      20.730  17.335  42.491  1.00 34.15           N  
ATOM   1751  N   GLY H 188      20.907  23.235  44.187  1.00 26.11           N  
ATOM   1752  CA  GLY H 188      20.279  24.109  45.155  1.00 23.78           C  
ATOM   1753  C   GLY H 188      18.771  24.007  45.093  1.00 22.79           C  
ATOM   1754  O   GLY H 188      18.199  23.876  44.011  1.00 23.35           O  
ATOM   1755  N   ASP H 189      18.125  24.074  46.248  1.00 21.46           N  
ATOM   1756  CA  ASP H 189      16.676  23.994  46.306  1.00 21.13           C  
ATOM   1757  C   ASP H 189      16.243  24.301  47.734  1.00 21.35           C  
ATOM   1758  O   ASP H 189      17.062  24.313  48.657  1.00 20.64           O  
ATOM   1759  CB  ASP H 189      16.213  22.580  45.908  1.00 20.77           C  
ATOM   1760  CG  ASP H 189      14.698  22.474  45.691  1.00 24.69           C  
ATOM   1761  OD1 ASP H 189      14.018  23.510  45.545  1.00 22.76           O  
ATOM   1762  OD2 ASP H 189      14.176  21.337  45.649  1.00 24.29           O  
ATOM   1763  N   ALA H 190      14.971  24.639  47.893  1.00 19.55           N  
ATOM   1764  CA  ALA H 190      14.376  24.763  49.205  1.00 21.01           C  
ATOM   1765  C   ALA H 190      14.097  23.329  49.650  1.00 25.29           C  
ATOM   1766  O   ALA H 190      14.207  22.393  48.855  1.00 25.26           O  
ATOM   1767  CB  ALA H 190      13.080  25.542  49.120  1.00 20.18           C  
ATOM   1768  N   CYS H 191      13.715  23.158  50.905  1.00 26.95           N  
ATOM   1769  CA  CYS H 191      13.423  21.834  51.434  1.00 29.21           C  
ATOM   1770  C   CYS H 191      12.468  22.008  52.604  1.00 30.44           C  
ATOM   1771  O   CYS H 191      11.999  23.126  52.852  1.00 28.61           O  
ATOM   1772  CB  CYS H 191      14.719  21.142  51.872  1.00 29.28           C  
ATOM   1773  SG  CYS H 191      14.590  19.326  51.976  1.00 30.79           S  
ATOM   1774  N   GLU H 192      12.171  20.926  53.321  1.00 30.16           N  
ATOM   1775  CA  GLU H 192      11.221  21.005  54.423  1.00 30.50           C  
ATOM   1776  C   GLU H 192      11.661  22.063  55.433  1.00 27.43           C  
ATOM   1777  O   GLU H 192      12.839  22.164  55.757  1.00 26.68           O  
ATOM   1778  CB  GLU H 192      11.058  19.638  55.095  1.00 35.47           C  
ATOM   1779  CG  GLU H 192       9.978  19.617  56.181  1.00 45.55           C  
ATOM   1780  CD  GLU H 192       9.554  18.212  56.601  1.00 53.28           C  
ATOM   1781  OE1 GLU H 192      10.023  17.215  55.999  1.00 56.05           O  
ATOM   1782  OE2 GLU H 192       8.726  18.108  57.533  1.00 56.72           O  
ATOM   1783  N   GLY H 193      10.714  22.873  55.894  1.00 26.98           N  
ATOM   1784  CA  GLY H 193      11.028  23.931  56.839  1.00 24.40           C  
ATOM   1785  C   GLY H 193      11.228  25.280  56.174  1.00 23.31           C  
ATOM   1786  O   GLY H 193      11.207  26.306  56.848  1.00 23.69           O  
ATOM   1787  N   ASP H 194      11.422  25.280  54.857  1.00 22.34           N  
ATOM   1788  CA  ASP H 194      11.611  26.513  54.092  1.00 19.00           C  
ATOM   1789  C   ASP H 194      10.327  27.108  53.518  1.00 18.50           C  
ATOM   1790  O   ASP H 194      10.325  28.269  53.103  1.00 19.43           O  
ATOM   1791  CB  ASP H 194      12.599  26.292  52.946  1.00 17.98           C  
ATOM   1792  CG  ASP H 194      14.004  26.018  53.428  1.00 22.04           C  
ATOM   1793  OD1 ASP H 194      14.461  26.697  54.369  1.00 21.01           O  
ATOM   1794  OD2 ASP H 194      14.672  25.141  52.847  1.00 21.28           O  
ATOM   1795  N   SER H 195       9.253  26.321  53.475  1.00 17.27           N  
ATOM   1796  CA  SER H 195       7.968  26.771  52.926  1.00 18.17           C  
ATOM   1797  C   SER H 195       7.559  28.102  53.535  1.00 18.40           C  
ATOM   1798  O   SER H 195       7.822  28.343  54.713  1.00 17.75           O  
ATOM   1799  CB  SER H 195       6.847  25.760  53.232  1.00 19.93           C  
ATOM   1800  OG  SER H 195       7.071  24.503  52.627  1.00 25.04           O  
ATOM   1801  N   GLY H 196       6.877  28.931  52.747  1.00 14.62           N  
ATOM   1802  CA  GLY H 196       6.401  30.212  53.232  1.00 10.50           C  
ATOM   1803  C   GLY H 196       7.455  31.298  53.146  1.00 11.63           C  
ATOM   1804  O   GLY H 196       7.127  32.472  53.250  1.00 15.76           O  
ATOM   1805  N   GLY H 197       8.713  30.907  52.968  1.00 10.68           N  
ATOM   1806  CA  GLY H 197       9.799  31.862  52.882  1.00 13.16           C  
ATOM   1807  C   GLY H 197       9.787  32.651  51.583  1.00 17.66           C  
ATOM   1808  O   GLY H 197       9.110  32.265  50.620  1.00 15.35           O  
ATOM   1809  N   PRO H 198      10.578  33.733  51.505  1.00 17.52           N  
ATOM   1810  CA  PRO H 198      10.627  34.595  50.319  1.00 15.67           C  
ATOM   1811  C   PRO H 198      11.563  34.180  49.197  1.00 14.42           C  
ATOM   1812  O   PRO H 198      12.673  33.701  49.436  1.00 16.24           O  
ATOM   1813  CB  PRO H 198      11.069  35.933  50.917  1.00 16.62           C  
ATOM   1814  CG  PRO H 198      12.051  35.500  51.971  1.00 14.79           C  
ATOM   1815  CD  PRO H 198      11.346  34.318  52.621  1.00 15.80           C  
ATOM   1816  N   PHE H 199      11.105  34.364  47.960  1.00 13.32           N  
ATOM   1817  CA  PHE H 199      11.988  34.273  46.792  1.00 13.34           C  
ATOM   1818  C   PHE H 199      12.105  35.751  46.378  1.00 12.47           C  
ATOM   1819  O   PHE H 199      11.103  36.389  46.046  1.00 13.07           O  
ATOM   1820  CB  PHE H 199      11.327  33.429  45.690  1.00 12.60           C  
ATOM   1821  CG  PHE H 199      12.103  33.384  44.400  1.00 14.20           C  
ATOM   1822  CD1 PHE H 199      11.939  34.382  43.439  1.00 15.10           C  
ATOM   1823  CD2 PHE H 199      12.962  32.327  44.123  1.00 13.31           C  
ATOM   1824  CE1 PHE H 199      12.618  34.328  42.210  1.00 17.52           C  
ATOM   1825  CE2 PHE H 199      13.650  32.259  42.899  1.00 18.69           C  
ATOM   1826  CZ  PHE H 199      13.476  33.260  41.940  1.00 16.66           C  
ATOM   1827  N   VAL H 200      13.298  36.323  46.492  1.00 13.83           N  
ATOM   1828  CA  VAL H 200      13.468  37.753  46.233  1.00 13.47           C  
ATOM   1829  C   VAL H 200      14.430  38.010  45.093  1.00 12.92           C  
ATOM   1830  O   VAL H 200      15.285  37.177  44.788  1.00 11.22           O  
ATOM   1831  CB  VAL H 200      13.979  38.539  47.501  1.00 13.95           C  
ATOM   1832  CG1 VAL H 200      13.012  38.369  48.652  1.00 11.89           C  
ATOM   1833  CG2 VAL H 200      15.379  38.080  47.910  1.00 10.15           C  
ATOM   1834  N   MET H 201      14.287  39.182  44.477  1.00 14.18           N  
ATOM   1835  CA  MET H 201      15.173  39.619  43.402  1.00 13.91           C  
ATOM   1836  C   MET H 201      15.520  41.080  43.661  1.00 14.59           C  
ATOM   1837  O   MET H 201      14.716  41.825  44.220  1.00 14.74           O  
ATOM   1838  CB  MET H 201      14.476  39.480  42.037  1.00 14.65           C  
ATOM   1839  CG  MET H 201      14.121  38.040  41.669  1.00 18.07           C  
ATOM   1840  SD  MET H 201      13.215  37.838  40.113  1.00 19.55           S  
ATOM   1841  CE  MET H 201      14.556  37.552  39.027  1.00 14.95           C  
ATOM   1842  N   LYS H 202      16.725  41.481  43.286  1.00 15.14           N  
ATOM   1843  CA  LYS H 202      17.141  42.870  43.458  1.00 18.08           C  
ATOM   1844  C   LYS H 202      16.958  43.608  42.137  1.00 17.31           C  
ATOM   1845  O   LYS H 202      17.504  43.197  41.118  1.00 18.34           O  
ATOM   1846  CB  LYS H 202      18.608  42.946  43.906  1.00 14.58           C  
ATOM   1847  CG  LYS H 202      19.061  44.361  44.224  1.00 15.64           C  
ATOM   1848  CD  LYS H 202      20.435  44.397  44.857  1.00 14.64           C  
ATOM   1849  CE  LYS H 202      20.769  45.825  45.249  1.00 14.55           C  
ATOM   1850  NZ  LYS H 202      22.054  45.960  45.983  1.00 15.41           N  
ATOM   1851  N   SER H 203      16.153  44.662  42.146  1.00 16.61           N  
ATOM   1852  CA  SER H 203      15.930  45.443  40.942  1.00 18.70           C  
ATOM   1853  C   SER H 203      17.176  46.210  40.526  1.00 20.56           C  
ATOM   1854  O   SER H 203      17.761  46.946  41.330  1.00 20.57           O  
ATOM   1855  CB  SER H 203      14.782  46.426  41.142  1.00 20.24           C  
ATOM   1856  OG  SER H 203      14.744  47.379  40.090  1.00 24.97           O  
ATOM   1857  N   PRO H 204      17.612  46.042  39.262  1.00 21.35           N  
ATOM   1858  CA  PRO H 204      18.790  46.769  38.773  1.00 20.77           C  
ATOM   1859  C   PRO H 204      18.462  48.245  38.466  1.00 21.08           C  
ATOM   1860  O   PRO H 204      19.357  49.059  38.244  1.00 22.68           O  
ATOM   1861  CB  PRO H 204      19.175  45.982  37.518  1.00 21.59           C  
ATOM   1862  CG  PRO H 204      17.858  45.482  37.017  1.00 20.35           C  
ATOM   1863  CD  PRO H 204      17.156  45.045  38.273  1.00 19.22           C  
ATOM   1864  N   PHE H 204A     17.181  48.595  38.518  1.00 21.17           N  
ATOM   1865  CA  PHE H 204A     16.734  49.953  38.234  1.00 22.63           C  
ATOM   1866  C   PHE H 204A     16.773  50.879  39.443  1.00 22.71           C  
ATOM   1867  O   PHE H 204A     17.211  52.021  39.328  1.00 22.21           O  
ATOM   1868  CB  PHE H 204A     15.321  49.927  37.650  1.00 23.68           C  
ATOM   1869  CG  PHE H 204A     15.173  48.994  36.487  1.00 27.89           C  
ATOM   1870  CD1 PHE H 204A     15.740  49.304  35.253  1.00 28.02           C  
ATOM   1871  CD2 PHE H 204A     14.491  47.789  36.629  1.00 31.07           C  
ATOM   1872  CE1 PHE H 204A     15.631  48.426  34.176  1.00 27.20           C  
ATOM   1873  CE2 PHE H 204A     14.376  46.903  35.557  1.00 30.83           C  
ATOM   1874  CZ  PHE H 204A     14.950  47.225  34.329  1.00 30.02           C  
ATOM   1875  N   ASN H 204B     16.259  50.417  40.581  1.00 21.04           N  
ATOM   1876  CA  ASN H 204B     16.268  51.242  41.783  1.00 19.68           C  
ATOM   1877  C   ASN H 204B     17.022  50.634  42.957  1.00 23.04           C  
ATOM   1878  O   ASN H 204B     17.005  51.185  44.059  1.00 23.87           O  
ATOM   1879  CB  ASN H 204B     14.847  51.607  42.205  1.00 18.29           C  
ATOM   1880  CG  ASN H 204B     13.987  50.394  42.545  1.00 17.21           C  
ATOM   1881  OD1 ASN H 204B     12.773  50.521  42.681  1.00 19.84           O  
ATOM   1882  ND2 ASN H 204B     14.594  49.223  42.663  1.00 13.69           N  
ATOM   1883  N   ASN H 205      17.615  49.462  42.726  1.00 23.22           N  
ATOM   1884  CA  ASN H 205      18.431  48.748  43.714  1.00 22.77           C  
ATOM   1885  C   ASN H 205      17.709  48.275  44.982  1.00 19.05           C  
ATOM   1886  O   ASN H 205      18.328  48.085  46.022  1.00 17.90           O  
ATOM   1887  CB  ASN H 205      19.677  49.564  44.064  1.00 29.51           C  
ATOM   1888  CG  ASN H 205      20.530  49.853  42.844  1.00 37.29           C  
ATOM   1889  OD1 ASN H 205      21.273  48.991  42.373  1.00 42.00           O  
ATOM   1890  ND2 ASN H 205      20.387  51.055  42.291  1.00 43.87           N  
ATOM   1891  N   ARG H 206      16.402  48.065  44.877  1.00 14.08           N  
ATOM   1892  CA  ARG H 206      15.617  47.555  45.991  1.00 17.83           C  
ATOM   1893  C   ARG H 206      15.354  46.068  45.814  1.00 17.12           C  
ATOM   1894  O   ARG H 206      15.317  45.569  44.686  1.00 14.36           O  
ATOM   1895  CB  ARG H 206      14.273  48.268  46.068  1.00 17.28           C  
ATOM   1896  CG  ARG H 206      14.364  49.728  46.394  1.00 21.47           C  
ATOM   1897  CD  ARG H 206      12.985  50.324  46.387  1.00 23.58           C  
ATOM   1898  NE  ARG H 206      13.032  51.768  46.564  1.00 28.50           N  
ATOM   1899  CZ  ARG H 206      12.662  52.405  47.669  1.00 30.84           C  
ATOM   1900  NH1 ARG H 206      12.243  51.728  48.731  1.00 26.01           N  
ATOM   1901  NH2 ARG H 206      12.675  53.731  47.695  1.00 29.96           N  
ATOM   1902  N   TRP H 207      15.156  45.369  46.925  1.00 16.71           N  
ATOM   1903  CA  TRP H 207      14.806  43.951  46.893  1.00 14.46           C  
ATOM   1904  C   TRP H 207      13.302  43.809  46.832  1.00 11.86           C  
ATOM   1905  O   TRP H 207      12.585  44.486  47.563  1.00 12.60           O  
ATOM   1906  CB  TRP H 207      15.349  43.231  48.129  1.00 13.30           C  
ATOM   1907  CG  TRP H 207      16.825  43.144  48.125  1.00 12.74           C  
ATOM   1908  CD1 TRP H 207      17.697  44.067  48.614  1.00 13.87           C  
ATOM   1909  CD2 TRP H 207      17.620  42.081  47.589  1.00 11.88           C  
ATOM   1910  NE1 TRP H 207      18.983  43.646  48.415  1.00 12.54           N  
ATOM   1911  CE2 TRP H 207      18.968  42.429  47.788  1.00 11.71           C  
ATOM   1912  CE3 TRP H 207      17.321  40.866  46.957  1.00 13.37           C  
ATOM   1913  CZ2 TRP H 207      20.029  41.608  47.381  1.00 12.44           C  
ATOM   1914  CZ3 TRP H 207      18.371  40.048  46.549  1.00 13.70           C  
ATOM   1915  CH2 TRP H 207      19.711  40.427  46.766  1.00 13.52           C  
ATOM   1916  N   TYR H 208      12.824  42.955  45.935  1.00 11.53           N  
ATOM   1917  CA  TYR H 208      11.395  42.729  45.773  1.00 11.67           C  
ATOM   1918  C   TYR H 208      11.130  41.250  45.983  1.00 13.00           C  
ATOM   1919  O   TYR H 208      11.929  40.413  45.563  1.00 14.12           O  
ATOM   1920  CB  TYR H 208      10.953  43.094  44.353  1.00 13.00           C  
ATOM   1921  CG  TYR H 208      10.885  44.577  44.078  1.00 12.63           C  
ATOM   1922  CD1 TYR H 208      12.020  45.286  43.686  1.00 14.27           C  
ATOM   1923  CD2 TYR H 208       9.688  45.270  44.223  1.00 11.06           C  
ATOM   1924  CE1 TYR H 208      11.964  46.656  43.448  1.00 17.12           C  
ATOM   1925  CE2 TYR H 208       9.617  46.637  43.986  1.00 14.05           C  
ATOM   1926  CZ  TYR H 208      10.761  47.324  43.599  1.00 17.96           C  
ATOM   1927  OH  TYR H 208      10.704  48.683  43.367  1.00 20.85           O  
ATOM   1928  N   GLN H 209      10.026  40.923  46.640  1.00 13.92           N  
ATOM   1929  CA  GLN H 209       9.654  39.528  46.786  1.00 16.28           C  
ATOM   1930  C   GLN H 209       8.791  39.107  45.596  1.00 14.21           C  
ATOM   1931  O   GLN H 209       7.650  39.549  45.462  1.00 13.56           O  
ATOM   1932  CB  GLN H 209       8.899  39.284  48.091  1.00 15.66           C  
ATOM   1933  CG  GLN H 209       8.559  37.805  48.265  1.00 18.56           C  
ATOM   1934  CD  GLN H 209       7.995  37.482  49.619  1.00 18.01           C  
ATOM   1935  OE1 GLN H 209       7.990  38.322  50.515  1.00 19.27           O  
ATOM   1936  NE2 GLN H 209       7.517  36.260  49.782  1.00 11.07           N  
ATOM   1937  N   MET H 210       9.346  38.255  44.743  1.00 14.46           N  
ATOM   1938  CA  MET H 210       8.634  37.786  43.560  1.00 14.07           C  
ATOM   1939  C   MET H 210       7.854  36.506  43.828  1.00 16.36           C  
ATOM   1940  O   MET H 210       6.832  36.259  43.185  1.00 17.91           O  
ATOM   1941  CB  MET H 210       9.612  37.557  42.418  1.00 13.19           C  
ATOM   1942  CG  MET H 210      10.520  38.738  42.144  1.00 17.31           C  
ATOM   1943  SD  MET H 210       9.577  40.244  41.942  1.00 25.00           S  
ATOM   1944  CE  MET H 210       8.736  39.905  40.417  1.00 20.80           C  
ATOM   1945  N   GLY H 211       8.317  35.703  44.784  1.00 15.41           N  
ATOM   1946  CA  GLY H 211       7.635  34.456  45.070  1.00 15.09           C  
ATOM   1947  C   GLY H 211       7.639  34.045  46.529  1.00 14.83           C  
ATOM   1948  O   GLY H 211       8.319  34.656  47.357  1.00 15.08           O  
ATOM   1949  N   ILE H 212       6.844  33.023  46.835  1.00 14.91           N  
ATOM   1950  CA  ILE H 212       6.786  32.406  48.163  1.00 14.28           C  
ATOM   1951  C   ILE H 212       7.093  30.926  47.961  1.00 16.21           C  
ATOM   1952  O   ILE H 212       6.522  30.307  47.066  1.00 14.67           O  
ATOM   1953  CB  ILE H 212       5.377  32.497  48.759  1.00 13.67           C  
ATOM   1954  CG1 ILE H 212       4.945  33.953  48.896  1.00 12.49           C  
ATOM   1955  CG2 ILE H 212       5.336  31.830  50.116  1.00 15.05           C  
ATOM   1956  CD1 ILE H 212       3.487  34.107  49.278  1.00 13.13           C  
ATOM   1957  N   VAL H 213       8.008  30.370  48.757  1.00 16.38           N  
ATOM   1958  CA  VAL H 213       8.338  28.942  48.671  1.00 15.52           C  
ATOM   1959  C   VAL H 213       7.053  28.133  48.895  1.00 16.31           C  
ATOM   1960  O   VAL H 213       6.419  28.220  49.956  1.00 14.56           O  
ATOM   1961  CB  VAL H 213       9.421  28.544  49.712  1.00 18.16           C  
ATOM   1962  CG1 VAL H 213       9.742  27.042  49.612  1.00 15.53           C  
ATOM   1963  CG2 VAL H 213      10.682  29.360  49.492  1.00 13.59           C  
ATOM   1964  N   SER H 214       6.645  27.373  47.886  1.00 16.54           N  
ATOM   1965  CA  SER H 214       5.367  26.696  47.964  1.00 16.56           C  
ATOM   1966  C   SER H 214       5.471  25.191  48.056  1.00 18.44           C  
ATOM   1967  O   SER H 214       5.034  24.612  49.046  1.00 20.53           O  
ATOM   1968  CB  SER H 214       4.482  27.096  46.783  1.00 17.63           C  
ATOM   1969  OG  SER H 214       3.217  26.466  46.854  1.00 17.80           O  
ATOM   1970  N   TRP H 215       6.027  24.551  47.031  1.00 19.33           N  
ATOM   1971  CA  TRP H 215       6.126  23.101  47.037  1.00 19.51           C  
ATOM   1972  C   TRP H 215       7.191  22.573  46.102  1.00 21.55           C  
ATOM   1973  O   TRP H 215       7.733  23.295  45.267  1.00 23.71           O  
ATOM   1974  CB  TRP H 215       4.764  22.456  46.722  1.00 20.17           C  
ATOM   1975  CG  TRP H 215       4.204  22.771  45.356  1.00 23.92           C  
ATOM   1976  CD1 TRP H 215       3.411  23.834  45.013  1.00 23.17           C  
ATOM   1977  CD2 TRP H 215       4.360  21.989  44.161  1.00 25.10           C  
ATOM   1978  NE1 TRP H 215       3.065  23.762  43.685  1.00 21.69           N  
ATOM   1979  CE2 TRP H 215       3.632  22.640  43.138  1.00 25.50           C  
ATOM   1980  CE3 TRP H 215       5.041  20.799  43.857  1.00 25.74           C  
ATOM   1981  CZ2 TRP H 215       3.565  22.139  41.832  1.00 25.74           C  
ATOM   1982  CZ3 TRP H 215       4.974  20.302  42.558  1.00 23.98           C  
ATOM   1983  CH2 TRP H 215       4.240  20.973  41.563  1.00 25.32           C  
ATOM   1984  N   GLY H 216       7.541  21.313  46.302  1.00 23.48           N  
ATOM   1985  CA  GLY H 216       8.525  20.660  45.461  1.00 24.77           C  
ATOM   1986  C   GLY H 216       8.348  19.169  45.647  1.00 26.50           C  
ATOM   1987  O   GLY H 216       7.567  18.732  46.495  1.00 28.14           O  
ATOM   1988  N   GLU H 217       9.030  18.380  44.832  1.00 27.09           N  
ATOM   1989  CA  GLU H 217       8.929  16.929  44.924  1.00 28.65           C  
ATOM   1990  C   GLU H 217      10.307  16.462  45.348  1.00 27.74           C  
ATOM   1991  O   GLU H 217      11.236  16.388  44.538  1.00 28.51           O  
ATOM   1992  CB  GLU H 217       8.504  16.342  43.575  1.00 31.03           C  
ATOM   1993  CG  GLU H 217       7.083  16.782  43.179  1.00 39.07           C  
ATOM   1994  CD  GLU H 217       6.736  16.558  41.706  1.00 41.51           C  
ATOM   1995  OE1 GLU H 217       7.594  16.785  40.825  1.00 46.04           O  
ATOM   1996  OE2 GLU H 217       5.577  16.197  41.430  1.00 44.19           O  
ATOM   1997  N   GLY H 219      10.451  16.238  46.649  1.00 25.89           N  
ATOM   1998  CA  GLY H 219      11.756  15.948  47.204  1.00 27.84           C  
ATOM   1999  C   GLY H 219      12.502  17.263  47.344  1.00 28.76           C  
ATOM   2000  O   GLY H 219      11.883  18.335  47.343  1.00 29.67           O  
ATOM   2001  N   CYS H 220      13.821  17.193  47.464  1.00 27.85           N  
ATOM   2002  CA  CYS H 220      14.638  18.395  47.593  1.00 27.37           C  
ATOM   2003  C   CYS H 220      15.890  18.216  46.768  1.00 27.92           C  
ATOM   2004  O   CYS H 220      16.653  17.260  46.971  1.00 30.57           O  
ATOM   2005  CB  CYS H 220      15.050  18.639  49.048  1.00 25.02           C  
ATOM   2006  SG  CYS H 220      13.681  18.789  50.230  1.00 28.38           S  
ATOM   2007  N   ASP H 221      16.093  19.126  45.825  1.00 26.43           N  
ATOM   2008  CA  ASP H 221      17.293  19.140  45.010  1.00 27.64           C  
ATOM   2009  C   ASP H 221      17.438  17.828  44.229  1.00 28.89           C  
ATOM   2010  O   ASP H 221      18.545  17.288  44.099  1.00 28.83           O  
ATOM   2011  CB  ASP H 221      18.531  19.404  45.888  1.00 26.29           C  
ATOM   2012  CG  ASP H 221      19.732  19.867  45.086  1.00 28.67           C  
ATOM   2013  OD1 ASP H 221      19.536  20.640  44.128  1.00 29.60           O  
ATOM   2014  OD2 ASP H 221      20.872  19.474  45.413  1.00 29.73           O  
ATOM   2015  N   ARG H 221A     16.317  17.302  43.739  1.00 26.15           N  
ATOM   2016  CA  ARG H 221A     16.361  16.097  42.925  1.00 28.83           C  
ATOM   2017  C   ARG H 221A     16.538  16.529  41.480  1.00 30.33           C  
ATOM   2018  O   ARG H 221A     15.871  17.462  41.025  1.00 31.61           O  
ATOM   2019  CB  ARG H 221A     15.082  15.283  43.097  1.00 28.92           C  
ATOM   2020  CG  ARG H 221A     14.799  14.954  44.546  1.00 34.88           C  
ATOM   2021  CD  ARG H 221A     14.339  13.526  44.735  1.00 39.42           C  
ATOM   2022  NE  ARG H 221A     12.963  13.310  44.305  1.00 41.68           N  
ATOM   2023  CZ  ARG H 221A     12.005  12.833  45.094  1.00 42.26           C  
ATOM   2024  NH1 ARG H 221A     12.270  12.538  46.353  1.00 40.31           N  
ATOM   2025  NH2 ARG H 221A     10.779  12.646  44.622  1.00 44.31           N  
ATOM   2026  N   ASP H 222      17.450  15.872  40.766  1.00 30.26           N  
ATOM   2027  CA  ASP H 222      17.718  16.201  39.366  1.00 31.80           C  
ATOM   2028  C   ASP H 222      16.458  16.113  38.524  1.00 31.23           C  
ATOM   2029  O   ASP H 222      15.652  15.201  38.699  1.00 31.16           O  
ATOM   2030  CB  ASP H 222      18.774  15.262  38.794  1.00 35.73           C  
ATOM   2031  CG  ASP H 222      20.092  15.384  39.508  1.00 40.54           C  
ATOM   2032  OD1 ASP H 222      20.832  16.337  39.205  1.00 42.68           O  
ATOM   2033  OD2 ASP H 222      20.373  14.545  40.388  1.00 44.39           O  
ATOM   2034  N   GLY H 223      16.261  17.093  37.653  1.00 30.59           N  
ATOM   2035  CA  GLY H 223      15.094  17.087  36.793  1.00 30.48           C  
ATOM   2036  C   GLY H 223      13.812  17.497  37.491  1.00 31.73           C  
ATOM   2037  O   GLY H 223      12.736  17.433  36.898  1.00 32.83           O  
ATOM   2038  N   LYS H 224      13.909  17.891  38.758  1.00 29.00           N  
ATOM   2039  CA  LYS H 224      12.751  18.397  39.486  1.00 26.16           C  
ATOM   2040  C   LYS H 224      13.017  19.856  39.867  1.00 26.56           C  
ATOM   2041  O   LYS H 224      14.171  20.309  39.852  1.00 25.49           O  
ATOM   2042  CB  LYS H 224      12.483  17.540  40.721  1.00 29.60           C  
ATOM   2043  CG  LYS H 224      12.087  16.106  40.383  1.00 31.25           C  
ATOM   2044  CD  LYS H 224      10.712  16.039  39.740  1.00 31.32           C  
ATOM   2045  CE  LYS H 224      10.305  14.604  39.454  1.00 34.90           C  
ATOM   2046  NZ  LYS H 224       8.828  14.459  39.303  1.00 36.43           N  
ATOM   2047  N   TYR H 225      11.961  20.614  40.137  1.00 23.97           N  
ATOM   2048  CA  TYR H 225      12.124  22.033  40.428  1.00 23.07           C  
ATOM   2049  C   TYR H 225      11.278  22.485  41.611  1.00 21.64           C  
ATOM   2050  O   TYR H 225      10.288  21.846  41.968  1.00 23.17           O  
ATOM   2051  CB  TYR H 225      11.771  22.872  39.188  1.00 20.37           C  
ATOM   2052  CG  TYR H 225      12.622  22.534  37.985  1.00 23.57           C  
ATOM   2053  CD1 TYR H 225      13.891  23.087  37.832  1.00 21.16           C  
ATOM   2054  CD2 TYR H 225      12.186  21.604  37.035  1.00 22.72           C  
ATOM   2055  CE1 TYR H 225      14.709  22.718  36.775  1.00 22.05           C  
ATOM   2056  CE2 TYR H 225      13.000  21.234  35.972  1.00 21.98           C  
ATOM   2057  CZ  TYR H 225      14.256  21.791  35.855  1.00 23.63           C  
ATOM   2058  OH  TYR H 225      15.074  21.399  34.828  1.00 28.31           O  
ATOM   2059  N   GLY H 226      11.686  23.593  42.223  1.00 21.05           N  
ATOM   2060  CA  GLY H 226      10.904  24.162  43.302  1.00 18.68           C  
ATOM   2061  C   GLY H 226       9.827  25.038  42.699  1.00 15.68           C  
ATOM   2062  O   GLY H 226      10.069  25.703  41.693  1.00 15.73           O  
ATOM   2063  N   PHE H 227       8.641  25.016  43.283  1.00 13.92           N  
ATOM   2064  CA  PHE H 227       7.547  25.843  42.815  1.00 15.75           C  
ATOM   2065  C   PHE H 227       7.225  26.927  43.812  1.00 16.02           C  
ATOM   2066  O   PHE H 227       7.196  26.691  45.024  1.00 15.18           O  
ATOM   2067  CB  PHE H 227       6.320  24.994  42.519  1.00 16.42           C  
ATOM   2068  CG  PHE H 227       6.459  24.188  41.264  1.00 20.13           C  
ATOM   2069  CD1 PHE H 227       7.239  23.034  41.243  1.00 22.53           C  
ATOM   2070  CD2 PHE H 227       5.877  24.624  40.079  1.00 21.57           C  
ATOM   2071  CE1 PHE H 227       7.444  22.327  40.054  1.00 22.50           C  
ATOM   2072  CE2 PHE H 227       6.075  23.926  38.889  1.00 21.09           C  
ATOM   2073  CZ  PHE H 227       6.862  22.775  38.877  1.00 22.37           C  
ATOM   2074  N   TYR H 228       6.940  28.109  43.284  1.00 16.22           N  
ATOM   2075  CA  TYR H 228       6.722  29.291  44.096  1.00 13.60           C  
ATOM   2076  C   TYR H 228       5.415  29.954  43.741  1.00 13.52           C  
ATOM   2077  O   TYR H 228       4.998  29.942  42.587  1.00 15.30           O  
ATOM   2078  CB  TYR H 228       7.863  30.283  43.860  1.00 12.47           C  
ATOM   2079  CG  TYR H 228       9.216  29.718  44.199  1.00 14.57           C  
ATOM   2080  CD1 TYR H 228       9.888  28.871  43.313  1.00 14.49           C  
ATOM   2081  CD2 TYR H 228       9.807  29.991  45.422  1.00 14.51           C  
ATOM   2082  CE1 TYR H 228      11.099  28.305  43.649  1.00 15.91           C  
ATOM   2083  CE2 TYR H 228      11.018  29.433  45.767  1.00 14.56           C  
ATOM   2084  CZ  TYR H 228      11.659  28.594  44.881  1.00 16.10           C  
ATOM   2085  OH  TYR H 228      12.849  28.025  45.245  1.00 18.35           O  
ATOM   2086  N   THR H 229       4.756  30.511  44.746  1.00 14.49           N  
ATOM   2087  CA  THR H 229       3.548  31.295  44.529  1.00 15.95           C  
ATOM   2088  C   THR H 229       3.966  32.603  43.848  1.00 16.26           C  
ATOM   2089  O   THR H 229       4.941  33.243  44.260  1.00 14.94           O  
ATOM   2090  CB  THR H 229       2.877  31.586  45.860  1.00 14.73           C  
ATOM   2091  OG1 THR H 229       2.754  30.360  46.579  1.00 16.83           O  
ATOM   2092  CG2 THR H 229       1.494  32.190  45.661  1.00 15.15           C  
ATOM   2093  N   HIS H 230       3.265  32.952  42.773  1.00 16.62           N  
ATOM   2094  CA  HIS H 230       3.568  34.142  41.965  1.00 16.26           C  
ATOM   2095  C   HIS H 230       2.966  35.326  42.697  1.00 16.82           C  
ATOM   2096  O   HIS H 230       1.766  35.581  42.593  1.00 17.15           O  
ATOM   2097  CB  HIS H 230       2.913  33.990  40.592  1.00 18.26           C  
ATOM   2098  CG  HIS H 230       3.395  34.961  39.559  1.00 22.05           C  
ATOM   2099  ND1 HIS H 230       3.432  36.324  39.763  1.00 25.79           N  
ATOM   2100  CD2 HIS H 230       3.776  34.763  38.272  1.00 23.76           C  
ATOM   2101  CE1 HIS H 230       3.800  36.926  38.647  1.00 26.10           C  
ATOM   2102  NE2 HIS H 230       4.017  36.002  37.727  1.00 24.01           N  
ATOM   2103  N   VAL H 231       3.797  36.045  43.440  1.00 16.95           N  
ATOM   2104  CA  VAL H 231       3.308  37.120  44.299  1.00 16.48           C  
ATOM   2105  C   VAL H 231       2.568  38.218  43.545  1.00 17.13           C  
ATOM   2106  O   VAL H 231       1.487  38.631  43.965  1.00 17.37           O  
ATOM   2107  CB  VAL H 231       4.451  37.728  45.164  1.00 15.80           C  
ATOM   2108  CG1 VAL H 231       3.971  38.992  45.876  1.00 15.42           C  
ATOM   2109  CG2 VAL H 231       4.912  36.703  46.195  1.00 12.48           C  
ATOM   2110  N   PHE H 232       3.116  38.675  42.422  1.00 17.44           N  
ATOM   2111  CA  PHE H 232       2.441  39.738  41.694  1.00 19.00           C  
ATOM   2112  C   PHE H 232       1.045  39.361  41.187  1.00 19.78           C  
ATOM   2113  O   PHE H 232       0.125  40.181  41.244  1.00 19.19           O  
ATOM   2114  CB  PHE H 232       3.286  40.289  40.543  1.00 23.04           C  
ATOM   2115  CG  PHE H 232       2.574  41.366  39.768  1.00 27.23           C  
ATOM   2116  CD1 PHE H 232       2.325  42.609  40.360  1.00 26.40           C  
ATOM   2117  CD2 PHE H 232       2.015  41.090  38.521  1.00 26.29           C  
ATOM   2118  CE1 PHE H 232       1.519  43.554  39.728  1.00 27.08           C  
ATOM   2119  CE2 PHE H 232       1.206  42.029  37.879  1.00 28.86           C  
ATOM   2120  CZ  PHE H 232       0.955  43.262  38.487  1.00 27.12           C  
ATOM   2121  N   ARG H 233       0.865  38.128  40.717  1.00 20.72           N  
ATOM   2122  CA  ARG H 233      -0.444  37.719  40.218  1.00 21.97           C  
ATOM   2123  C   ARG H 233      -1.496  37.747  41.307  1.00 22.48           C  
ATOM   2124  O   ARG H 233      -2.692  37.775  41.018  1.00 25.53           O  
ATOM   2125  CB  ARG H 233      -0.407  36.324  39.594  1.00 27.13           C  
ATOM   2126  CG  ARG H 233       0.234  36.258  38.221  1.00 34.79           C  
ATOM   2127  CD  ARG H 233      -0.509  35.280  37.324  1.00 41.76           C  
ATOM   2128  NE  ARG H 233      -1.731  35.859  36.765  1.00 51.71           N  
ATOM   2129  CZ  ARG H 233      -2.885  35.208  36.607  1.00 54.08           C  
ATOM   2130  NH1 ARG H 233      -3.009  33.943  36.985  1.00 54.59           N  
ATOM   2131  NH2 ARG H 233      -3.922  35.826  36.059  1.00 56.83           N  
ATOM   2132  N   LEU H 234      -1.069  37.740  42.563  1.00 21.00           N  
ATOM   2133  CA  LEU H 234      -2.022  37.757  43.666  1.00 21.91           C  
ATOM   2134  C   LEU H 234      -1.969  39.056  44.472  1.00 22.69           C  
ATOM   2135  O   LEU H 234      -2.504  39.130  45.581  1.00 23.75           O  
ATOM   2136  CB  LEU H 234      -1.788  36.542  44.573  1.00 23.13           C  
ATOM   2137  CG  LEU H 234      -2.010  35.180  43.896  1.00 24.89           C  
ATOM   2138  CD1 LEU H 234      -1.301  34.078  44.645  1.00 24.64           C  
ATOM   2139  CD2 LEU H 234      -3.494  34.888  43.795  1.00 27.55           C  
ATOM   2140  N   LYS H 235      -1.371  40.096  43.900  1.00 26.51           N  
ATOM   2141  CA  LYS H 235      -1.210  41.346  44.628  1.00 29.92           C  
ATOM   2142  C   LYS H 235      -2.523  42.079  44.849  1.00 31.13           C  
ATOM   2143  O   LYS H 235      -2.671  42.788  45.850  1.00 31.40           O  
ATOM   2144  CB  LYS H 235      -0.187  42.268  43.962  1.00 32.68           C  
ATOM   2145  CG  LYS H 235       0.288  43.372  44.909  1.00 36.71           C  
ATOM   2146  CD  LYS H 235       1.136  44.406  44.214  1.00 39.42           C  
ATOM   2147  CE  LYS H 235       1.520  45.509  45.181  1.00 40.84           C  
ATOM   2148  NZ  LYS H 235       2.375  46.528  44.520  1.00 44.92           N  
ATOM   2149  N   LYS H 236      -3.475  41.899  43.936  1.00 32.55           N  
ATOM   2150  CA  LYS H 236      -4.806  42.498  44.069  1.00 35.43           C  
ATOM   2151  C   LYS H 236      -5.450  42.031  45.372  1.00 33.56           C  
ATOM   2152  O   LYS H 236      -6.066  42.823  46.093  1.00 35.81           O  
ATOM   2153  CB  LYS H 236      -5.696  42.110  42.878  1.00 41.85           C  
ATOM   2154  CG  LYS H 236      -7.203  42.141  43.168  1.00 51.43           C  
ATOM   2155  CD  LYS H 236      -7.909  40.873  42.653  1.00 57.14           C  
ATOM   2156  CE  LYS H 236      -9.258  40.629  43.355  1.00 59.70           C  
ATOM   2157  NZ  LYS H 236      -9.132  40.297  44.816  1.00 58.35           N  
ATOM   2158  N   TRP H 237      -5.320  40.738  45.656  1.00 30.08           N  
ATOM   2159  CA  TRP H 237      -5.854  40.170  46.884  1.00 27.92           C  
ATOM   2160  C   TRP H 237      -5.107  40.757  48.077  1.00 28.73           C  
ATOM   2161  O   TRP H 237      -5.729  41.165  49.058  1.00 31.06           O  
ATOM   2162  CB  TRP H 237      -5.724  38.641  46.887  1.00 25.81           C  
ATOM   2163  CG  TRP H 237      -6.171  38.022  48.181  1.00 24.85           C  
ATOM   2164  CD1 TRP H 237      -7.457  37.870  48.615  1.00 23.40           C  
ATOM   2165  CD2 TRP H 237      -5.330  37.542  49.240  1.00 22.35           C  
ATOM   2166  NE1 TRP H 237      -7.469  37.336  49.881  1.00 24.11           N  
ATOM   2167  CE2 TRP H 237      -6.178  37.122  50.290  1.00 23.64           C  
ATOM   2168  CE3 TRP H 237      -3.941  37.427  49.404  1.00 22.42           C  
ATOM   2169  CZ2 TRP H 237      -5.683  36.596  51.492  1.00 24.62           C  
ATOM   2170  CZ3 TRP H 237      -3.448  36.903  50.601  1.00 22.36           C  
ATOM   2171  CH2 TRP H 237      -4.320  36.495  51.628  1.00 24.30           C  
ATOM   2172  N   ILE H 238      -3.778  40.809  47.989  1.00 28.24           N  
ATOM   2173  CA  ILE H 238      -2.952  41.355  49.067  1.00 29.40           C  
ATOM   2174  C   ILE H 238      -3.393  42.775  49.432  1.00 31.83           C  
ATOM   2175  O   ILE H 238      -3.661  43.063  50.601  1.00 30.70           O  
ATOM   2176  CB  ILE H 238      -1.444  41.356  48.688  1.00 28.81           C  
ATOM   2177  CG1 ILE H 238      -0.932  39.920  48.534  1.00 26.83           C  
ATOM   2178  CG2 ILE H 238      -0.627  42.102  49.743  1.00 26.47           C  
ATOM   2179  CD1 ILE H 238       0.454  39.844  47.960  1.00 25.62           C  
ATOM   2180  N   GLN H 239      -3.513  43.639  48.427  1.00 34.68           N  
ATOM   2181  CA  GLN H 239      -3.938  45.022  48.641  1.00 39.51           C  
ATOM   2182  C   GLN H 239      -5.339  45.094  49.234  1.00 39.25           C  
ATOM   2183  O   GLN H 239      -5.594  45.892  50.138  1.00 37.84           O  
ATOM   2184  CB  GLN H 239      -3.883  45.815  47.337  1.00 43.55           C  
ATOM   2185  CG  GLN H 239      -2.487  45.884  46.746  1.00 54.23           C  
ATOM   2186  CD  GLN H 239      -2.397  46.769  45.516  1.00 58.67           C  
ATOM   2187  OE1 GLN H 239      -1.499  47.608  45.415  1.00 62.58           O  
ATOM   2188  NE2 GLN H 239      -3.321  46.594  44.578  1.00 59.95           N  
ATOM   2189  N   LYS H 240      -6.235  44.248  48.739  1.00 39.19           N  
ATOM   2190  CA  LYS H 240      -7.590  44.201  49.256  1.00 40.31           C  
ATOM   2191  C   LYS H 240      -7.614  43.962  50.765  1.00 39.76           C  
ATOM   2192  O   LYS H 240      -8.216  44.754  51.493  1.00 40.93           O  
ATOM   2193  CB  LYS H 240      -8.439  43.152  48.523  1.00 44.26           C  
ATOM   2194  CG  LYS H 240      -9.822  42.929  49.148  1.00 51.32           C  
ATOM   2195  CD  LYS H 240     -10.718  42.015  48.319  1.00 56.76           C  
ATOM   2196  CE  LYS H 240     -11.508  42.785  47.256  1.00 61.14           C  
ATOM   2197  NZ  LYS H 240     -10.650  43.427  46.212  1.00 64.37           N  
ATOM   2198  N   VAL H 241      -6.934  42.926  51.259  1.00 38.01           N  
ATOM   2199  CA  VAL H 241      -7.006  42.659  52.697  1.00 38.63           C  
ATOM   2200  C   VAL H 241      -6.323  43.712  53.571  1.00 39.55           C  
ATOM   2201  O   VAL H 241      -6.858  44.065  54.622  1.00 39.12           O  
ATOM   2202  CB  VAL H 241      -6.610  41.194  53.123  1.00 37.20           C  
ATOM   2203  CG1 VAL H 241      -6.490  40.278  51.933  1.00 34.33           C  
ATOM   2204  CG2 VAL H 241      -5.376  41.178  53.992  1.00 35.33           C  
ATOM   2205  N   ILE H 242      -5.190  44.256  53.133  1.00 42.75           N  
ATOM   2206  CA  ILE H 242      -4.542  45.300  53.926  1.00 48.97           C  
ATOM   2207  C   ILE H 242      -5.372  46.594  53.907  1.00 52.70           C  
ATOM   2208  O   ILE H 242      -5.352  47.367  54.867  1.00 52.69           O  
ATOM   2209  CB  ILE H 242      -3.059  45.555  53.512  1.00 48.66           C  
ATOM   2210  CG1 ILE H 242      -2.959  46.038  52.069  1.00 53.43           C  
ATOM   2211  CG2 ILE H 242      -2.231  44.293  53.693  1.00 44.53           C  
ATOM   2212  CD1 ILE H 242      -1.522  46.151  51.564  1.00 56.85           C  
ATOM   2213  N   ASP H 243      -6.146  46.795  52.840  1.00 56.88           N  
ATOM   2214  CA  ASP H 243      -7.057  47.935  52.756  1.00 61.22           C  
ATOM   2215  C   ASP H 243      -8.285  47.764  53.648  1.00 63.23           C  
ATOM   2216  O   ASP H 243      -8.751  48.725  54.254  1.00 63.32           O  
ATOM   2217  CB  ASP H 243      -7.510  48.176  51.313  1.00 64.60           C  
ATOM   2218  CG  ASP H 243      -6.501  48.975  50.502  1.00 69.21           C  
ATOM   2219  OD1 ASP H 243      -5.559  49.543  51.099  1.00 72.28           O  
ATOM   2220  OD2 ASP H 243      -6.654  49.047  49.262  1.00 70.96           O  
ATOM   2221  N   GLN H 244      -8.806  46.541  53.723  1.00 66.20           N  
ATOM   2222  CA  GLN H 244     -10.002  46.256  54.514  1.00 69.70           C  
ATOM   2223  C   GLN H 244      -9.872  46.608  55.987  1.00 71.36           C  
ATOM   2224  O   GLN H 244     -10.807  47.157  56.573  1.00 71.11           O  
ATOM   2225  CB  GLN H 244     -10.425  44.796  54.358  1.00 72.82           C  
ATOM   2226  CG  GLN H 244     -10.927  44.440  52.964  1.00 79.82           C  
ATOM   2227  CD  GLN H 244     -12.239  45.121  52.604  1.00 84.04           C  
ATOM   2228  OE1 GLN H 244     -13.275  44.465  52.488  1.00 85.61           O  
ATOM   2229  NE2 GLN H 244     -12.199  46.436  52.407  1.00 86.85           N  
ATOM   2230  N   PHE H 245      -8.732  46.278  56.591  1.00 73.12           N  
ATOM   2231  CA  PHE H 245      -8.481  46.637  57.989  1.00 75.48           C  
ATOM   2232  C   PHE H 245      -7.013  46.409  58.341  1.00 72.32           C  
ATOM   2233  O   PHE H 245      -6.629  45.312  58.737  1.00 69.42           O  
ATOM   2234  CB  PHE H 245      -9.396  45.835  58.937  1.00 79.33           C  
ATOM   2235  CG  PHE H 245     -10.018  46.662  60.055  1.00 82.79           C  
ATOM   2236  CD1 PHE H 245     -10.949  47.668  59.771  1.00 83.31           C  
ATOM   2237  CD2 PHE H 245      -9.689  46.419  61.391  1.00 83.75           C  
ATOM   2238  CE1 PHE H 245     -11.544  48.415  60.801  1.00 83.66           C  
ATOM   2239  CE2 PHE H 245     -10.279  47.159  62.430  1.00 83.88           C  
ATOM   2240  CZ  PHE H 245     -11.206  48.159  62.132  1.00 83.57           C  
TER    2241      PHE H 245                                                      
ATOM   2242  N   ASP I  55      14.751  21.219  70.973  1.00 63.09           N  
ATOM   2243  CA  ASP I  55      16.056  21.559  70.329  1.00 62.43           C  
ATOM   2244  C   ASP I  55      16.262  23.076  70.319  1.00 59.68           C  
ATOM   2245  O   ASP I  55      17.390  23.568  70.290  1.00 57.98           O  
ATOM   2246  CB  ASP I  55      16.091  21.003  68.898  1.00 65.61           C  
ATOM   2247  CG  ASP I  55      17.401  21.307  68.174  1.00 70.02           C  
ATOM   2248  OD1 ASP I  55      18.477  21.284  68.818  1.00 70.41           O  
ATOM   2249  OD2 ASP I  55      17.350  21.566  66.950  1.00 71.64           O  
ATOM   2250  N   PHE I  56      15.156  23.808  70.342  1.00 57.71           N  
ATOM   2251  CA  PHE I  56      15.187  25.259  70.358  1.00 56.19           C  
ATOM   2252  C   PHE I  56      15.364  25.745  71.789  1.00 55.24           C  
ATOM   2253  O   PHE I  56      14.827  25.144  72.726  1.00 55.38           O  
ATOM   2254  CB  PHE I  56      13.888  25.818  69.761  1.00 56.43           C  
ATOM   2255  CG  PHE I  56      13.733  25.540  68.293  1.00 56.90           C  
ATOM   2256  CD1 PHE I  56      13.410  24.264  67.840  1.00 57.50           C  
ATOM   2257  CD2 PHE I  56      13.961  26.542  67.357  1.00 57.25           C  
ATOM   2258  CE1 PHE I  56      13.323  23.989  66.475  1.00 58.18           C  
ATOM   2259  CE2 PHE I  56      13.876  26.278  65.989  1.00 57.39           C  
ATOM   2260  CZ  PHE I  56      13.558  24.998  65.549  1.00 58.00           C  
ATOM   2261  N   GLU I  57      16.140  26.810  71.951  1.00 52.94           N  
ATOM   2262  CA  GLU I  57      16.355  27.420  73.252  1.00 50.56           C  
ATOM   2263  C   GLU I  57      15.030  28.001  73.742  1.00 50.18           C  
ATOM   2264  O   GLU I  57      14.218  28.493  72.955  1.00 49.19           O  
ATOM   2265  CB  GLU I  57      17.411  28.520  73.158  1.00 49.95           C  
ATOM   2266  CG  GLU I  57      17.884  29.041  74.503  1.00 52.20           C  
ATOM   2267  CD  GLU I  57      18.595  30.385  74.422  1.00 52.51           C  
ATOM   2268  OE1 GLU I  57      19.352  30.632  73.458  1.00 48.77           O  
ATOM   2269  OE2 GLU I  57      18.386  31.203  75.341  1.00 54.97           O  
ATOM   2270  N   GLU I  58      14.817  27.923  75.050  1.00 50.24           N  
ATOM   2271  CA  GLU I  58      13.588  28.391  75.680  1.00 50.03           C  
ATOM   2272  C   GLU I  58      13.446  29.887  75.429  1.00 47.86           C  
ATOM   2273  O   GLU I  58      14.423  30.633  75.523  1.00 46.98           O  
ATOM   2274  CB  GLU I  58      13.624  28.134  77.201  1.00 55.15           C  
ATOM   2275  CG  GLU I  58      14.390  26.874  77.665  1.00 61.69           C  
ATOM   2276  CD  GLU I  58      15.922  27.039  77.635  1.00 65.52           C  
ATOM   2277  OE1 GLU I  58      16.443  28.035  78.189  1.00 67.59           O  
ATOM   2278  OE2 GLU I  58      16.606  26.170  77.049  1.00 65.82           O  
ATOM   2279  N   ILE I  59      12.243  30.321  75.083  1.00 45.53           N  
ATOM   2280  CA  ILE I  59      11.993  31.740  74.886  1.00 45.48           C  
ATOM   2281  C   ILE I  59      11.273  32.292  76.122  1.00 47.84           C  
ATOM   2282  O   ILE I  59      10.630  31.541  76.863  1.00 48.16           O  
ATOM   2283  CB  ILE I  59      11.149  32.009  73.609  1.00 42.60           C  
ATOM   2284  CG1 ILE I  59       9.750  31.412  73.746  1.00 40.45           C  
ATOM   2285  CG2 ILE I  59      11.850  31.441  72.385  1.00 42.07           C  
ATOM   2286  CD1 ILE I  59       8.849  31.724  72.590  1.00 37.81           C  
ATOM   2287  N   PRO I  60      11.406  33.603  76.379  1.00 49.27           N  
ATOM   2288  CA  PRO I  60      10.777  34.291  77.514  1.00 50.64           C  
ATOM   2289  C   PRO I  60       9.279  34.006  77.642  1.00 53.02           C  
ATOM   2290  O   PRO I  60       8.525  34.137  76.674  1.00 52.03           O  
ATOM   2291  CB  PRO I  60      11.041  35.759  77.199  1.00 50.01           C  
ATOM   2292  CG  PRO I  60      12.384  35.705  76.560  1.00 49.48           C  
ATOM   2293  CD  PRO I  60      12.259  34.532  75.617  1.00 48.21           C  
ATOM   2294  N   GLU I  61       8.845  33.687  78.859  1.00 56.56           N  
ATOM   2295  CA  GLU I  61       7.458  33.298  79.100  1.00 60.09           C  
ATOM   2296  C   GLU I  61       6.392  34.344  78.786  1.00 60.07           C  
ATOM   2297  O   GLU I  61       5.236  33.989  78.575  1.00 61.40           O  
ATOM   2298  CB  GLU I  61       7.267  32.745  80.524  1.00 63.98           C  
ATOM   2299  CG  GLU I  61       7.508  33.735  81.670  1.00 69.44           C  
ATOM   2300  CD  GLU I  61       7.281  33.105  83.046  1.00 72.32           C  
ATOM   2301  OE1 GLU I  61       6.130  33.137  83.541  1.00 72.18           O  
ATOM   2302  OE2 GLU I  61       8.255  32.575  83.629  1.00 72.87           O  
ATOM   2303  N   GLU I  62       6.762  35.618  78.722  1.00 59.62           N  
ATOM   2304  CA  GLU I  62       5.768  36.642  78.411  1.00 60.96           C  
ATOM   2305  C   GLU I  62       5.275  36.551  76.961  1.00 60.85           C  
ATOM   2306  O   GLU I  62       4.333  37.243  76.578  1.00 61.33           O  
ATOM   2307  CB  GLU I  62       6.297  38.055  78.702  1.00 63.89           C  
ATOM   2308  CG  GLU I  62       7.337  38.587  77.712  1.00 68.03           C  
ATOM   2309  CD  GLU I  62       8.772  38.479  78.216  1.00 71.45           C  
ATOM   2310  OE1 GLU I  62       9.014  37.795  79.241  1.00 72.63           O  
ATOM   2311  OE2 GLU I  62       9.660  39.092  77.583  1.00 70.62           O  
HETATM 2312  N   TYS I  63       5.931  35.717  76.154  1.00 59.31           N  
HETATM 2313  CA  TYS I  63       5.550  35.537  74.755  1.00 57.70           C  
HETATM 2314  CB  TYS I  63       6.789  35.302  73.889  1.00 52.91           C  
HETATM 2315  CG  TYS I  63       7.685  36.510  73.786  1.00 46.73           C  
HETATM 2316  CD1 TYS I  63       7.157  37.767  73.480  1.00 44.48           C  
HETATM 2317  CD2 TYS I  63       9.051  36.405  74.025  1.00 44.71           C  
HETATM 2318  CE1 TYS I  63       7.969  38.889  73.420  1.00 41.81           C  
HETATM 2319  CE2 TYS I  63       9.874  37.521  73.970  1.00 42.76           C  
HETATM 2320  CZ  TYS I  63       9.324  38.755  73.668  1.00 42.47           C  
HETATM 2321  OH  TYS I  63      10.131  39.871  73.667  1.00 44.10           O  
HETATM 2322  S   TYS I  63      11.074  40.195  72.400  1.00 45.71           S  
HETATM 2323  O1  TYS I  63      11.812  38.983  72.008  1.00 42.47           O  
HETATM 2324  O2  TYS I  63      12.006  41.226  72.728  1.00 44.45           O  
HETATM 2325  O3  TYS I  63      10.257  40.636  71.332  1.00 42.78           O  
HETATM 2326  C   TYS I  63       4.555  34.404  74.529  1.00 59.45           C  
HETATM 2327  O   TYS I  63       3.954  34.311  73.456  1.00 60.20           O  
ATOM   2328  N   LEU I  64       4.375  33.559  75.540  1.00 60.49           N  
ATOM   2329  CA  LEU I  64       3.504  32.392  75.429  1.00 61.21           C  
ATOM   2330  C   LEU I  64       2.119  32.603  76.057  1.00 63.08           C  
ATOM   2331  O   LEU I  64       1.908  33.638  76.730  1.00 63.72           O  
ATOM   2332  CB  LEU I  64       4.200  31.176  76.047  1.00 59.41           C  
ATOM   2333  CG  LEU I  64       5.537  30.811  75.388  1.00 57.98           C  
ATOM   2334  CD1 LEU I  64       6.345  29.890  76.274  1.00 57.62           C  
ATOM   2335  CD2 LEU I  64       5.297  30.167  74.037  1.00 58.98           C  
TER    2336      LEU I  64                                                      
HETATM 2337  C1  PRL H 280       8.982  23.182  49.516  1.00 42.66           C  
HETATM 2338  C2  PRL H 280       9.670  23.649  48.475  1.00 41.34           C  
HETATM 2339  C3  PRL H 280      10.665  22.851  47.794  1.00 41.48           C  
HETATM 2340  C4  PRL H 280      10.902  21.573  48.264  1.00 42.39           C  
HETATM 2341  C5  PRL H 280       9.939  17.864  51.143  1.00 51.19           C  
HETATM 2342  C6  PRL H 280       9.231  17.253  52.163  1.00 53.68           C  
HETATM 2343  C7  PRL H 280       8.222  18.030  52.852  1.00 53.72           C  
HETATM 2344  C8  PRL H 280       7.968  19.299  52.528  1.00 52.85           C  
HETATM 2345  C9  PRL H 280       8.475  21.272  51.058  1.00 49.14           C  
HETATM 2346  N10 PRL H 280      10.385  19.776  49.768  1.00 48.93           N  
HETATM 2347  C11 PRL H 280      10.196  21.070  49.336  1.00 46.51           C  
HETATM 2348  C12 PRL H 280       8.690  19.965  51.464  1.00 51.17           C  
HETATM 2349  C13 PRL H 280       9.190  21.846  50.020  1.00 46.50           C  
HETATM 2350  C14 PRL H 280       9.691  19.173  50.793  1.00 50.64           C  
HETATM 2351  N15 PRL H 280      11.274  23.326  46.684  1.00 39.11           N  
HETATM 2352  N16 PRL H 280       9.453  15.962  52.502  1.00 55.50           N  
HETATM 2353  O   HOH L 300      17.158  51.766  58.017  1.00 47.52           O  
HETATM 2354  O   HOH L 309      27.887  46.530  62.225  1.00 68.42           O  
HETATM 2355  O   HOH L 310      25.349  54.024  58.129  1.00 52.94           O  
HETATM 2356  O   HOH L 311      28.222  46.849  58.177  1.00 29.27           O  
HETATM 2357  O   HOH L 314      24.000  46.141  48.428  1.00 23.25           O  
HETATM 2358  O   HOH L 322      38.205  49.870  57.895  1.00 50.84           O  
HETATM 2359  O   HOH L 331      30.444  49.027  58.029  1.00 47.61           O  
HETATM 2360  O   HOH L 340      33.896  34.444  54.924  1.00 63.75           O  
HETATM 2361  O   HOH L 372      21.823  38.868  30.814  1.00 45.71           O  
HETATM 2362  O   HOH L 373      24.776  34.688  37.420  1.00 28.07           O  
HETATM 2363  O   HOH L 377       9.047  52.560  47.921  1.00 54.01           O  
HETATM 2364  O   HOH L 380      26.592  35.535  33.838  1.00 49.22           O  
HETATM 2365  O   HOH L 382      23.496  33.968  35.019  1.00 58.23           O  
HETATM 2366  O   HOH L 406      24.555  48.564  47.450  1.00 39.43           O  
HETATM 2367  O   HOH L 408      27.338  44.951  56.317  1.00 23.87           O  
HETATM 2368  O   HOH L 409       4.640  50.476  48.804  1.00 58.73           O  
HETATM 2369  O   HOH L 415      29.752  41.286  52.004  1.00 38.65           O  
HETATM 2370  O   HOH L 416      30.250  44.479  52.522  1.00 51.51           O  
HETATM 2371  O   HOH L 417      26.226  44.023  42.962  1.00 62.43           O  
HETATM 2372  O   HOH L 418      32.681  39.447  44.212  1.00 56.20           O  
HETATM 2373  O   HOH L 419      30.940  41.582  47.389  1.00 46.29           O  
HETATM 2374  O   HOH L 420      28.169  40.331  45.385  1.00 29.72           O  
HETATM 2375  O   HOH L 421      29.735  34.790  44.964  1.00 67.45           O  
HETATM 2376  O   HOH L 422      19.996  35.033  32.552  1.00 46.15           O  
HETATM 2377  O   HOH L 490      24.561  36.727  49.851  1.00 69.10           O  
HETATM 2378  O   HOH L 497      22.227  51.826  58.113  1.00 36.06           O  
HETATM 2379  O   HOH L 532      31.561  50.772  49.486  1.00 48.17           O  
HETATM 2380  O   HOH L 538      27.396  35.142  37.087  1.00 44.66           O  
HETATM 2381  O   HOH L 603      25.324  49.787  61.017  1.00 54.42           O  
HETATM 2382  O   HOH L 613      31.760  38.763  47.016  1.00 69.19           O  
HETATM 2383  O   HOH L 618      30.785  45.910  49.617  1.00 51.06           O  
HETATM 2384  O   HOH L 621       8.642  51.214  54.927  1.00 88.14           O  
HETATM 2385  O   HOH L 622      28.416  36.954  43.007  1.00 63.53           O  
HETATM 2386  O   HOH H 301      20.361  44.927  57.108  1.00 18.46           O  
HETATM 2387  O   HOH H 304       6.625  46.382  51.267  1.00 29.92           O  
HETATM 2388  O   HOH H 305      -5.910  46.788  45.107  1.00 71.55           O  
HETATM 2389  O   HOH H 306       5.253  49.908  57.590  1.00 43.12           O  
HETATM 2390  O   HOH H 308      18.786  50.766  61.088  1.00 41.78           O  
HETATM 2391  O   HOH H 312      26.345  42.492  57.766  1.00 30.43           O  
HETATM 2392  O   HOH H 313      16.451  44.257  66.185  1.00 21.29           O  
HETATM 2393  O   HOH H 315      22.432  49.221  45.744  1.00 43.80           O  
HETATM 2394  O   HOH H 316      22.097  25.193  52.511  1.00 30.44           O  
HETATM 2395  O   HOH H 317      18.269  25.860  55.365  1.00 22.35           O  
HETATM 2396  O   HOH H 318      22.825  20.908  51.676  1.00 31.43           O  
HETATM 2397  O   HOH H 319      26.361  26.236  54.577  1.00 38.67           O  
HETATM 2398  O   HOH H 320      25.506  20.882  53.943  1.00 50.21           O  
HETATM 2399  O   HOH H 321      25.671  24.637  43.277  1.00 51.53           O  
HETATM 2400  O   HOH H 323      19.121  37.983  57.566  1.00 19.22           O  
HETATM 2401  O   HOH H 324      16.931  37.877  59.343  1.00 20.66           O  
HETATM 2402  O   HOH H 325      20.975  36.757  59.066  1.00 33.83           O  
HETATM 2403  O   HOH H 326      18.459  40.186  59.714  1.00 20.79           O  
HETATM 2404  O   HOH H 327      20.686  38.884  60.684  1.00 20.78           O  
HETATM 2405  O   HOH H 328      18.813  39.058  50.570  1.00 19.20           O  
HETATM 2406  O   HOH H 329      16.426  37.546  51.124  1.00 22.82           O  
HETATM 2407  O   HOH H 330      15.325  35.289  50.122  1.00 19.08           O  
HETATM 2408  O   HOH H 332      14.455  39.347  59.955  1.00 18.81           O  
HETATM 2409  O   HOH H 333      13.689  36.205  61.615  1.00 17.20           O  
HETATM 2410  O   HOH H 334      12.705  28.692  57.084  1.00 18.83           O  
HETATM 2411  O   HOH H 335      12.155  30.118  54.615  1.00 15.26           O  
HETATM 2412  O   HOH H 336       7.110  35.057  52.285  1.00 15.36           O  
HETATM 2413  O   HOH H 338      14.574  29.626  70.459  1.00 33.44           O  
HETATM 2414  O   HOH H 339      20.113  38.882  63.432  1.00 25.99           O  
HETATM 2415  O   HOH H 341      15.094  22.686  60.036  1.00 33.71           O  
HETATM 2416  O   HOH H 342      15.300  41.763  71.428  1.00 58.93           O  
HETATM 2417  O   HOH H 343      13.867  45.993  66.552  1.00 48.90           O  
HETATM 2418  O   HOH H 344       3.737  42.361  67.644  1.00 77.44           O  
HETATM 2419  O   HOH H 345       2.974  41.021  69.821  1.00 42.76           O  
HETATM 2420  O   HOH H 346      -8.959  33.799  55.983  1.00 43.75           O  
HETATM 2421  O   HOH H 348      -6.905  36.882  43.842  1.00 38.60           O  
HETATM 2422  O   HOH H 349      -9.148  21.408  41.898  1.00 46.12           O  
HETATM 2423  O   HOH H 350      -9.275  22.197  39.264  1.00 62.39           O  
HETATM 2424  O   HOH H 352      -9.063  23.201  47.889  1.00 36.18           O  
HETATM 2425  O   HOH H 353     -10.065  26.051  51.433  1.00 77.39           O  
HETATM 2426  O   HOH H 354      -0.788  14.384  40.471  1.00 62.66           O  
HETATM 2427  O   HOH H 355      -2.450  15.854  37.810  1.00 48.00           O  
HETATM 2428  O   HOH H 356      -0.009  29.541  43.750  1.00 26.86           O  
HETATM 2429  O   HOH H 357       1.579  27.534  44.596  1.00 21.74           O  
HETATM 2430  O   HOH H 358      19.506  48.603  64.882  1.00 40.69           O  
HETATM 2431  O   HOH H 359       1.173  47.421  40.018  1.00 42.05           O  
HETATM 2432  O   HOH H 360       3.938  49.357  36.449  1.00 41.05           O  
HETATM 2433  O   HOH H 361      12.706  44.996  30.532  1.00 64.35           O  
HETATM 2434  O   HOH H 362      10.153  48.033  30.146  1.00 49.86           O  
HETATM 2435  O   HOH H 365       8.608  29.396  35.884  1.00 27.20           O  
HETATM 2436  O   HOH H 366       7.980  34.479  31.052  1.00 87.25           O  
HETATM 2437  O   HOH H 367       3.594  41.528  34.978  1.00 45.16           O  
HETATM 2438  O   HOH H 368      21.073  31.921  34.893  1.00 38.24           O  
HETATM 2439  O   HOH H 369      16.635  28.794  33.742  1.00 26.54           O  
HETATM 2440  O   HOH H 370      17.521  26.531  35.176  1.00 24.07           O  
HETATM 2441  O   HOH H 371      17.097  29.217  30.973  1.00 53.31           O  
HETATM 2442  O   HOH H 375      12.228  48.292  39.805  1.00 25.63           O  
HETATM 2443  O   HOH H 376      11.784  51.086  38.919  1.00 37.45           O  
HETATM 2444  O   HOH H 378      11.087  55.276  39.046  1.00 29.50           O  
HETATM 2445  O   HOH H 379       7.409  31.814  34.711  1.00 31.86           O  
HETATM 2446  O   HOH H 383       3.650  25.752  28.433  1.00 43.75           O  
HETATM 2447  O   HOH H 384      14.400  19.056  33.578  1.00 38.70           O  
HETATM 2448  O   HOH H 386       3.233  17.376  33.174  1.00 19.93           O  
HETATM 2449  O   HOH H 387       0.015  12.629  33.656  1.00 47.08           O  
HETATM 2450  O   HOH H 388      -4.299  27.774  32.802  1.00 57.58           O  
HETATM 2451  O   HOH H 389       1.639  36.068  35.083  1.00 54.28           O  
HETATM 2452  O   HOH H 390      13.820  25.641  43.946  1.00 16.83           O  
HETATM 2453  O   HOH H 391      16.120  22.445  39.890  1.00 29.39           O  
HETATM 2454  O   HOH H 392      18.848  23.396  41.382  1.00 24.96           O  
HETATM 2455  O   HOH H 393      15.652  23.320  42.559  1.00 24.09           O  
HETATM 2456  O   HOH H 394      18.749  20.505  41.537  1.00 32.82           O  
HETATM 2457  O   HOH H 395      17.527  19.519  38.300  1.00 25.42           O  
HETATM 2458  O   HOH H 396      22.542  24.711  29.985  1.00 62.24           O  
HETATM 2459  O   HOH H 398      13.379  18.149  44.093  1.00 25.46           O  
HETATM 2460  O   HOH H 399       5.477  37.796  41.181  1.00 20.37           O  
HETATM 2461  O   HOH H 400       9.526  19.319  39.277  1.00 20.60           O  
HETATM 2462  O   HOH H 402       5.831  47.128  48.834  1.00 26.54           O  
HETATM 2463  O   HOH H 403      15.517  49.380  59.356  1.00 27.42           O  
HETATM 2464  O   HOH H 404      14.483  52.307  60.574  1.00 47.70           O  
HETATM 2465  O   HOH H 405      20.993  51.212  46.787  1.00 56.14           O  
HETATM 2466  O   HOH H 407      22.899  51.087  60.540  1.00 45.27           O  
HETATM 2467  O   HOH H 410       2.132  47.827  53.123  1.00 44.29           O  
HETATM 2468  O   HOH H 412       1.723  48.575  57.778  1.00 60.10           O  
HETATM 2469  O   HOH H 413       0.458  52.749  59.130  1.00 65.55           O  
HETATM 2470  O   HOH H 414      -1.479  48.096  58.114  1.00 53.99           O  
HETATM 2471  O   HOH H 423      24.773  23.637  52.434  1.00 52.10           O  
HETATM 2472  O   HOH H 424      24.255  26.596  44.785  1.00 43.78           O  
HETATM 2473  O   HOH H 425      24.050  29.466  43.005  1.00 59.10           O  
HETATM 2474  O   HOH H 426      23.725  30.444  45.627  1.00 40.13           O  
HETATM 2475  O   HOH H 427      24.232  26.637  59.656  1.00 49.13           O  
HETATM 2476  O   HOH H 428      26.486  34.890  52.716  1.00 65.57           O  
HETATM 2477  O   HOH H 429      26.854  43.209  60.629  1.00 54.63           O  
HETATM 2478  O   HOH H 430       1.444  26.036  69.344  1.00 50.17           O  
HETATM 2479  O   HOH H 432      -0.973  12.623  52.745  1.00 87.84           O  
HETATM 2480  O   HOH H 434     -11.008  25.169  57.801  1.00 46.66           O  
HETATM 2481  O   HOH H 435      -5.779  27.731  59.074  1.00 45.70           O  
HETATM 2482  O   HOH H 436      -2.948  35.520  69.164  1.00 40.77           O  
HETATM 2483  O   HOH H 437      -0.139  34.718  68.231  1.00 35.00           O  
HETATM 2484  O   HOH H 438      -0.569  34.295  71.310  1.00 49.10           O  
HETATM 2485  O   HOH H 439      -2.671  32.916  72.516  1.00 66.47           O  
HETATM 2486  O   HOH H 440      20.811  27.039  65.665  1.00 38.31           O  
HETATM 2487  O   HOH H 441      21.319  24.095  64.802  1.00 48.78           O  
HETATM 2488  O   HOH H 447      19.053  41.700  77.787  1.00 38.84           O  
HETATM 2489  O   HOH H 449      16.505  45.184  71.903  1.00 65.79           O  
HETATM 2490  O   HOH H 450      -9.056  32.840  58.479  1.00 84.38           O  
HETATM 2491  O   HOH H 451     -10.067  37.392  51.455  1.00 54.16           O  
HETATM 2492  O   HOH H 452      -7.035  25.762  41.166  1.00 37.36           O  
HETATM 2493  O   HOH H 453      -2.591  18.627  47.981  1.00 43.78           O  
HETATM 2494  O   HOH H 454      -2.712  18.413  39.628  1.00 44.28           O  
HETATM 2495  O   HOH H 455      -2.372  16.938  42.016  1.00 55.00           O  
HETATM 2496  O   HOH H 456      -6.885  26.682  37.350  1.00 68.38           O  
HETATM 2497  O   HOH H 458       4.675  48.496  44.256  1.00 59.48           O  
HETATM 2498  O   HOH H 459      10.853  34.161  30.458  1.00 53.95           O  
HETATM 2499  O   HOH H 460       9.622  32.077  31.920  1.00 73.05           O  
HETATM 2500  O   HOH H 461       8.589  30.390  30.058  1.00 40.82           O  
HETATM 2501  O   HOH H 462      25.112  16.065  49.715  1.00 70.62           O  
HETATM 2502  O   HOH H 464      18.402  16.543  49.326  1.00 40.51           O  
HETATM 2503  O   HOH H 465      21.221  17.067  46.914  1.00 42.15           O  
HETATM 2504  O   HOH H 466      10.258  20.862  28.422  1.00 45.10           O  
HETATM 2505  O   HOH H 467      12.272  19.578  29.619  1.00 44.45           O  
HETATM 2506  O   HOH H 469       3.120  18.349  30.804  1.00 37.17           O  
HETATM 2507  O   HOH H 470       2.115  19.535  34.500  1.00 39.29           O  
HETATM 2508  O   HOH H 471      -0.447  18.898  33.232  1.00 68.27           O  
HETATM 2509  O   HOH H 472      -3.905  28.999  35.699  1.00 38.27           O  
HETATM 2510  O   HOH H 473       0.261  27.873  33.579  1.00 38.10           O  
HETATM 2511  O   HOH H 474      -6.231  34.550  41.383  1.00 45.35           O  
HETATM 2512  O   HOH H 475      21.738  20.593  38.419  1.00 32.44           O  
HETATM 2513  O   HOH H 476      19.938  19.017  39.740  1.00 28.64           O  
HETATM 2514  O   HOH H 477      16.384  19.979  40.885  1.00 22.05           O  
HETATM 2515  O   HOH H 478       4.828  14.322  39.639  1.00 29.97           O  
HETATM 2516  O   HOH H 479      15.205  20.527  42.988  1.00 27.63           O  
HETATM 2517  O   HOH H 480       8.119  22.994  54.756  1.00 41.00           O  
HETATM 2518  O   HOH H 482      11.651  20.299  44.701  1.00 38.84           O  
HETATM 2519  O   HOH H 485      14.513  23.230  62.580  1.00 35.67           O  
HETATM 2520  O   HOH H 486     -10.334  26.709  44.924  1.00 53.23           O  
HETATM 2521  O   HOH H 487       1.276  26.115  30.884  1.00 53.08           O  
HETATM 2522  O   HOH H 491      27.527  34.651  58.164  1.00 51.53           O  
HETATM 2523  O   HOH H 493      -5.371  28.133  69.865  1.00 62.03           O  
HETATM 2524  O   HOH H 494      23.642  16.555  38.183  1.00 69.26           O  
HETATM 2525  O   HOH H 495       9.027  50.774  45.714  1.00 46.26           O  
HETATM 2526  O   HOH H 498      24.380  47.603  44.486  1.00 60.11           O  
HETATM 2527  O   HOH H 499      -1.443  45.823  64.461  1.00 48.27           O  
HETATM 2528  O   HOH H 502      10.413  51.368  63.188  1.00 45.14           O  
HETATM 2529  O   HOH H 503       7.254  50.892  62.895  1.00 53.07           O  
HETATM 2530  O   HOH H 504       1.148  20.919  44.451  1.00 37.40           O  
HETATM 2531  O   HOH H 505       0.644  18.956  46.434  1.00 52.54           O  
HETATM 2532  O   HOH H 506      -3.318  40.628  41.350  1.00 57.15           O  
HETATM 2533  O   HOH H 507      -1.077  48.104  49.049  1.00 47.21           O  
HETATM 2534  O   HOH H 511      26.943  14.841  58.056  1.00 85.70           O  
HETATM 2535  O   HOH H 512      28.236  28.449  54.306  1.00 48.26           O  
HETATM 2536  O   HOH H 513       7.931  22.105  73.522  1.00 51.59           O  
HETATM 2537  O   HOH H 515      11.299  22.446  63.934  1.00 52.20           O  
HETATM 2538  O   HOH H 516      20.997  39.090  71.902  1.00 41.96           O  
HETATM 2539  O   HOH H 519     -10.838  22.845  58.934  1.00 45.31           O  
HETATM 2540  O   HOH H 520      -3.830  24.367  34.089  1.00 54.89           O  
HETATM 2541  O   HOH H 521      -5.779  28.833  38.570  1.00 37.14           O  
HETATM 2542  O   HOH H 522       2.083  33.390  35.161  1.00 46.36           O  
HETATM 2543  O   HOH H 523       1.291  38.859  36.124  1.00 68.11           O  
HETATM 2544  O   HOH H 524       3.847  28.523  28.688  1.00 56.71           O  
HETATM 2545  O   HOH H 525       5.976  38.052  34.915  1.00 61.30           O  
HETATM 2546  O   HOH H 526      11.321  48.574  34.916  1.00 58.83           O  
HETATM 2547  O   HOH H 528       2.491  13.107  41.673  1.00 64.33           O  
HETATM 2548  O   HOH H 529       0.480  21.655  33.945  1.00 43.14           O  
HETATM 2549  O   HOH H 530       6.251  51.816  59.313  1.00 64.81           O  
HETATM 2550  O   HOH H 531      15.808  53.590  45.427  1.00 37.71           O  
HETATM 2551  O   HOH H 533       5.275  27.211  35.807  1.00 86.46           O  
HETATM 2552  O   HOH H 534       9.347  29.703  27.376  1.00 60.14           O  
HETATM 2553  O   HOH H 535      12.332  17.485  34.085  1.00 35.00           O  
HETATM 2554  O   HOH H 536      11.916  21.746  59.741  1.00 49.23           O  
HETATM 2555  O   HOH H 540       6.661  48.663  46.125  1.00 47.38           O  
HETATM 2556  O   HOH H 541       1.799  20.907  52.065  1.00 55.55           O  
HETATM 2557  O   HOH H 542       9.933  25.882  46.254  1.00 24.06           O  
HETATM 2558  O   HOH H 543     -10.000  30.408  55.205  1.00 66.47           O  
HETATM 2559  O   HOH H 544      -5.220  38.771  42.795  1.00 63.68           O  
HETATM 2560  O   HOH H 545      12.726  11.881  51.667  1.00 73.15           O  
HETATM 2561  O   HOH H 547      22.130  15.201  60.773  1.00 77.61           O  
HETATM 2562  O   HOH H 548      24.547  29.711  36.600  1.00 50.42           O  
HETATM 2563  O   HOH H 549      19.473  29.366  33.484  1.00 39.58           O  
HETATM 2564  O   HOH H 601      18.544  45.580  67.966  1.00 48.40           O  
HETATM 2565  O   HOH H 602      23.584  29.087  65.889  1.00 47.73           O  
HETATM 2566  O   HOH H 604       7.902  49.424  43.510  1.00 53.05           O  
HETATM 2567  O   HOH H 606      19.276  26.710  31.306  1.00 57.02           O  
HETATM 2568  O   HOH H 608      -9.532  29.805  52.596  1.00 64.45           O  
HETATM 2569  O   HOH H 609       6.239  19.985  48.653  1.00 44.34           O  
HETATM 2570  O   HOH H 610       3.751  18.738  48.153  1.00 48.11           O  
HETATM 2571  O   HOH H 614       3.091  45.897  31.896  1.00 76.91           O  
HETATM 2572  O   HOH H 615      27.955  38.341  58.506  1.00 36.69           O  
HETATM 2573  O   HOH H 617       1.586  15.430  33.072  1.00 33.37           O  
HETATM 2574  O   HOH H 619     -11.918  15.513  47.648  1.00 63.03           O  
HETATM 2575  O   HOH H 620       2.899  51.098  39.296  1.00 54.34           O  
HETATM 2576  O   HOH H 623      -9.418  35.630  53.581  1.00 44.19           O  
HETATM 2577  O   HOH I 442      20.896  28.470  73.275  1.00 45.22           O  
HETATM 2578  O   HOH I 443      23.340  28.122  72.550  1.00 45.09           O  
HETATM 2579  O   HOH I 444      17.913  31.829  78.091  1.00 66.20           O  
HETATM 2580  O   HOH I 446      16.414  35.574  78.433  1.00 47.59           O  
HETATM 2581  O   HOH I 514      13.141  22.832  71.921  1.00 55.41           O  
HETATM 2582  O   HOH I 550       2.027  35.226  78.890  1.00 60.19           O  
HETATM 2583  O   HOH I 607      10.939  28.382  73.594  1.00 69.81           O  
HETATM 2584  O   HOH I 612      15.348  32.729  77.213  1.00 55.86           O  
ENDMDL                                                                          
MASTER        8    0    0    9   13    0    8    6 2574    3    0   24          
END                                                                             
