# Supplementary material for: An electron-density point-cloud framework for robust protein-ligand interaction prediction
Source: Nat Commun. 2026 Jun 11;17:7424. doi: 10.1038/s41467-026-74196-5 (PMC13408660; doi:10.1038/s41467-026-74196-5)
Supplement: Supplementary file 5 — Source Data [file 41467_2026_74196_MOESM5_ESM.zip › Source Data_rev/figure5/3pxf.pdb]

HEADER    TRANSFERASE                             09-DEC-10   XXXX              
TITLE     CDK2 IN COMPLEX WITH TWO MOLECULES OF 8-ANILINO-1-NAPHTHALENE         
TITLE    2 SULFONATE                                                            
KEYWDS    PROTEIN KINASE, ALLOSTERIC LIGAND, TRANSFERASE                        
EXPDTA    X-RAY DIFFRACTION                                                     
AUTHOR    S.BETZI,R.ALAM,E.SCHONBRUNN                                           
JRNL        AUTH   S.BETZI,R.ALAM,M.MARTIN,D.J.LUBBERS,H.HAN,S.R.JAKKARAJ,      
JRNL        AUTH 2 G.I.GEORG,E.SCHONBRUNN                                       
JRNL        TITL   DISCOVERY OF A POTENTIAL ALLOSTERIC LIGAND BINDING SITE IN   
JRNL        TITL 2 CDK2.                                                        
JRNL        REF    ACS CHEM.BIOL.                V.   6   492 2011              
JRNL        REFN                   ISSN 1554-8929                               
JRNL        PMID   21291269                                                     
JRNL        DOI    10.1021/CB100410M                                            
SEQRES   1 A  306  GLY PRO LEU GLY SER PRO GLU PHE MET GLU ASN PHE GLN          
SEQRES   2 A  306  LYS VAL GLU LYS ILE GLY GLU GLY THR TYR GLY VAL VAL          
SEQRES   3 A  306  TYR LYS ALA ARG ASN LYS LEU THR GLY GLU VAL VAL ALA          
SEQRES   4 A  306  LEU LYS LYS ILE ARG LEU ASP THR GLU THR GLU GLY VAL          
SEQRES   5 A  306  PRO SER THR ALA ILE ARG GLU ILE SER LEU LEU LYS GLU          
SEQRES   6 A  306  LEU ASN HIS PRO ASN ILE VAL LYS LEU LEU ASP VAL ILE          
SEQRES   7 A  306  HIS THR GLU ASN LYS LEU TYR LEU VAL PHE GLU PHE LEU          
SEQRES   8 A  306  HIS GLN ASP LEU LYS LYS PHE MET ASP ALA SER ALA LEU          
SEQRES   9 A  306  THR GLY ILE PRO LEU PRO LEU ILE LYS SER TYR LEU PHE          
SEQRES  10 A  306  GLN LEU LEU GLN GLY LEU ALA PHE CYS HIS SER HIS ARG          
SEQRES  11 A  306  VAL LEU HIS ARG ASP LEU LYS PRO GLN ASN LEU LEU ILE          
SEQRES  12 A  306  ASN THR GLU GLY ALA ILE LYS LEU ALA ASP PHE GLY LEU          
SEQRES  13 A  306  ALA ARG ALA PHE GLY VAL PRO VAL ARG THR TYR THR HIS          
SEQRES  14 A  306  GLU VAL VAL THR LEU TRP TYR ARG ALA PRO GLU ILE LEU          
SEQRES  15 A  306  LEU GLY CYS LYS TYR TYR SER THR ALA VAL ASP ILE TRP          
SEQRES  16 A  306  SER LEU GLY CYS ILE PHE ALA GLU MET VAL THR ARG ARG          
SEQRES  17 A  306  ALA LEU PHE PRO GLY ASP SER GLU ILE ASP GLN LEU PHE          
SEQRES  18 A  306  ARG ILE PHE ARG THR LEU GLY THR PRO ASP GLU VAL VAL          
SEQRES  19 A  306  TRP PRO GLY VAL THR SER MET PRO ASP TYR LYS PRO SER          
SEQRES  20 A  306  PHE PRO LYS TRP ALA ARG GLN ASP PHE SER LYS VAL VAL          
SEQRES  21 A  306  PRO PRO LEU ASP GLU ASP GLY ARG SER LEU LEU SER GLN          
SEQRES  22 A  306  MET LEU HIS TYR ASP PRO ASN LYS ARG ILE SER ALA LYS          
SEQRES  23 A  306  ALA ALA LEU ALA HIS PRO PHE PHE GLN ASP VAL THR LYS          
SEQRES  24 A  306  PRO VAL PRO HIS LEU ARG LEU                                  
HETNAM     EDO 1,2-ETHANEDIOL                                                   
HETNAM     2AN 8-ANILINO-1-NAPHTHALENE SULFONATE                                
HETSYN     EDO ETHYLENE GLYCOL                                                  
FORMUL   2  EDO    5(C2 H6 O2)                                                  
FORMUL   7  2AN    2(C16 H13 N O3 S)                                            
FORMUL   9  HOH   *192(H2 O)                                                    
HELIX    1   1 PHE A    0  GLU A    2  5                                   3    
HELIX    2   2 PRO A   45  LEU A   58  1                                  14    
HELIX    3   3 LEU A   87  SER A   94  1                                   8    
HELIX    4   4 PRO A  100  HIS A  121  1                                  22    
HELIX    5   5 LYS A  129  GLN A  131  5                                   3    
HELIX    6   6 GLY A  147  PHE A  152  1                                   6    
HELIX    7   7 VAL A  164  ARG A  169  5                                   6    
HELIX    8   8 ALA A  170  LEU A  175  1                                   6    
HELIX    9   9 THR A  182  ARG A  199  1                                  18    
HELIX   10  10 SER A  207  GLY A  220  1                                  14    
HELIX   11  11 GLY A  229  MET A  233  5                                   5    
HELIX   12  12 ASP A  247  VAL A  252  1                                   6    
HELIX   13  13 ASP A  256  LEU A  267  1                                  12    
HELIX   14  14 SER A  276  ALA A  282  1                                   7    
HELIX   15  15 HIS A  283  GLN A  287  5                                   5    
SHEET    1   A 5 PHE A   4  GLY A  11  0                                        
SHEET    2   A 5 VAL A  18  ASN A  23 -1  O  LYS A  20   N  GLU A   8           
SHEET    3   A 5 VAL A  29  ARG A  36 -1  O  LEU A  32   N  TYR A  19           
SHEET    4   A 5 LYS A  75  GLU A  81 -1  O  LEU A  76   N  ILE A  35           
SHEET    5   A 5 LEU A  66  THR A  72 -1  N  ASP A  68   O  VAL A  79           
SHEET    1   B 3 GLN A  85  ASP A  86  0                                        
SHEET    2   B 3 LEU A 133  ILE A 135 -1  O  ILE A 135   N  GLN A  85           
SHEET    3   B 3 ILE A 141  LEU A 143 -1  O  LYS A 142   N  LEU A 134           
SITE     1 AC1  5 LYS A  88  MET A  91  GLU A 195  ARG A 199                    
SITE     2 AC1  5 HOH A 358                                                     
SITE     1 AC2  5 GLU A  -1  PRO A  -2  ASP A  68  VAL A  69                    
SITE     2 AC2  5 HOH A 351                                                     
SITE     1 AC3  5 ASP A 210  PHE A 213  ARG A 217  TRP A 243                    
SITE     2 AC3  5 HOH A 380                                                     
SITE     1 AC4  4 MET A   1  GLU A   2  THR A  72  HOH A 503                    
SITE     1 AC5  5 PRO A 253  PRO A 254  LEU A 255  ASP A 256                    
SITE     2 AC5  5 ARG A 260                                                     
SITE     1 AC6  7 LEU A  37  ILE A  52  LYS A  56  HIS A  71                    
SITE     2 AC6  7 LEU A  76  LEU A  78  2AN A 305                               
SITE     1 AC7 13 TYR A  15  LYS A  33  ILE A  35  LEU A  55                    
SITE     2 AC7 13 LYS A  56  VAL A  64  LEU A  78  PHE A  80                    
SITE     3 AC7 13 ALA A 144  ASP A 145  PHE A 146  2AN A 304                    
SITE     4 AC7 13 HOH A 496                                                     
CRYST1   53.010   69.450   72.290  90.00  90.00  90.00 P 21 21 21    4          
ORIGX1      1.000000  0.000000  0.000000        0.00000                         
ORIGX2      0.000000  1.000000  0.000000        0.00000                         
ORIGX3      0.000000  0.000000  1.000000        0.00000                         
SCALE1      0.018864  0.000000  0.000000        0.00000                         
SCALE2      0.000000  0.014399  0.000000        0.00000                         
SCALE3      0.000000  0.000000  0.013833        0.00000                         
MODEL        1                                                                  
ATOM      1  N   SER A  -3     117.854 144.104  81.523  1.00 29.01           N  
ATOM      2  CA  SER A  -3     118.435 142.910  82.214  1.00 30.05           C  
ATOM      3  C   SER A  -3     118.348 141.664  81.328  1.00 27.62           C  
ATOM      4  O   SER A  -3     117.296 141.376  80.746  1.00 27.75           O  
ATOM      5  CB  SER A  -3     117.700 142.689  83.537  1.00 32.13           C  
ATOM      6  OG  SER A  -3     116.294 142.803  83.347  1.00 38.03           O  
ATOM      7  N   PRO A  -2     119.451 140.901  81.207  1.00 26.07           N  
ATOM      8  CA  PRO A  -2     119.343 139.718  80.341  1.00 23.89           C  
ATOM      9  C   PRO A  -2     118.278 138.710  80.740  1.00 22.64           C  
ATOM     10  O   PRO A  -2     117.990 138.513  81.922  1.00 21.88           O  
ATOM     11  CB  PRO A  -2     120.745 139.103  80.392  1.00 25.04           C  
ATOM     12  CG  PRO A  -2     121.288 139.585  81.718  1.00 25.88           C  
ATOM     13  CD  PRO A  -2     120.788 140.997  81.817  1.00 25.50           C  
ATOM     14  N   GLU A  -1     117.685 138.079  79.736  1.00 21.26           N  
ATOM     15  CA  GLU A  -1     116.702 137.054  79.994  1.00 21.91           C  
ATOM     16  C   GLU A  -1     117.457 135.734  79.955  1.00 21.88           C  
ATOM     17  O   GLU A  -1     118.458 135.592  79.232  1.00 22.67           O  
ATOM     18  CB  GLU A  -1     115.608 137.065  78.929  1.00 21.16           C  
ATOM     19  CG  GLU A  -1     114.874 138.369  78.887  1.00 24.15           C  
ATOM     20  CD  GLU A  -1     113.658 138.284  78.030  1.00 24.40           C  
ATOM     21  OE1 GLU A  -1     113.819 138.198  76.790  1.00 23.50           O  
ATOM     22  OE2 GLU A  -1     112.548 138.290  78.606  1.00 26.44           O  
ATOM     23  N   PHE A   0     116.987 134.785  80.754  1.00 22.83           N  
ATOM     24  CA  PHE A   0     117.581 133.465  80.838  1.00 23.06           C  
ATOM     25  C   PHE A   0     116.479 132.449  80.630  1.00 24.94           C  
ATOM     26  O   PHE A   0     115.329 132.701  80.986  1.00 24.25           O  
ATOM     27  CB  PHE A   0     118.229 133.257  82.211  1.00 22.54           C  
ATOM     28  CG  PHE A   0     119.457 134.105  82.439  1.00 22.16           C  
ATOM     29  CD1 PHE A   0     119.378 135.286  83.169  1.00 21.51           C  
ATOM     30  CD2 PHE A   0     120.695 133.714  81.920  1.00 21.74           C  
ATOM     31  CE1 PHE A   0     120.514 136.071  83.384  1.00 21.89           C  
ATOM     32  CE2 PHE A   0     121.843 134.502  82.131  1.00 21.85           C  
ATOM     33  CZ  PHE A   0     121.744 135.681  82.866  1.00 20.95           C  
ATOM     34  N   MET A   1     116.825 131.300  80.058  1.00 25.89           N  
ATOM     35  CA  MET A   1     115.832 130.268  79.804  1.00 26.77           C  
ATOM     36  C   MET A   1     115.117 129.819  81.072  1.00 27.64           C  
ATOM     37  O   MET A   1     113.971 129.357  81.020  1.00 27.31           O  
ATOM     38  CB  MET A   1     116.486 129.082  79.103  1.00 27.85           C  
ATOM     39  CG  MET A   1     116.939 129.411  77.703  1.00 28.67           C  
ATOM     40  SD  MET A   1     115.705 130.408  76.827  1.00 32.30           S  
ATOM     41  CE  MET A   1     114.367 129.197  76.674  1.00 29.00           C  
ATOM     42  N   GLU A   2     115.787 129.968  82.212  1.00 27.99           N  
ATOM     43  CA  GLU A   2     115.202 129.603  83.500  1.00 28.57           C  
ATOM     44  C   GLU A   2     114.000 130.510  83.801  1.00 28.68           C  
ATOM     45  O   GLU A   2     113.109 130.142  84.573  1.00 28.32           O  
ATOM     46  CB  GLU A   2     116.237 129.760  84.620  1.00 30.66           C  
ATOM     47  CG  GLU A   2     117.372 128.746  84.617  1.00 33.32           C  
ATOM     48  CD  GLU A   2     118.155 128.688  83.312  1.00 35.83           C  
ATOM     49  OE1 GLU A   2     118.451 129.749  82.711  1.00 34.67           O  
ATOM     50  OE2 GLU A   2     118.499 127.561  82.898  1.00 37.77           O  
ATOM     51  N   ASN A   3     114.003 131.700  83.198  1.00 26.77           N  
ATOM     52  CA  ASN A   3     112.944 132.685  83.379  1.00 26.88           C  
ATOM     53  C   ASN A   3     111.634 132.286  82.709  1.00 26.30           C  
ATOM     54  O   ASN A   3     110.598 132.895  82.970  1.00 26.11           O  
ATOM     55  CB  ASN A   3     113.346 134.024  82.770  1.00 26.98           C  
ATOM     56  CG  ASN A   3     114.535 134.649  83.449  1.00 28.59           C  
ATOM     57  OD1 ASN A   3     115.095 135.623  82.947  1.00 28.89           O  
ATOM     58  ND2 ASN A   3     114.925 134.107  84.597  1.00 26.02           N  
ATOM     59  N   PHE A   4     111.686 131.277  81.846  1.00 25.26           N  
ATOM     60  CA  PHE A   4     110.506 130.867  81.105  1.00 26.93           C  
ATOM     61  C   PHE A   4     109.964 129.508  81.473  1.00 28.14           C  
ATOM     62  O   PHE A   4     110.711 128.549  81.656  1.00 27.93           O  
ATOM     63  CB  PHE A   4     110.800 130.865  79.606  1.00 26.37           C  
ATOM     64  CG  PHE A   4     111.127 132.214  79.047  1.00 26.06           C  
ATOM     65  CD1 PHE A   4     110.111 133.111  78.711  1.00 26.75           C  
ATOM     66  CD2 PHE A   4     112.452 132.597  78.862  1.00 25.45           C  
ATOM     67  CE1 PHE A   4     110.409 134.372  78.199  1.00 25.07           C  
ATOM     68  CE2 PHE A   4     112.765 133.856  78.351  1.00 25.91           C  
ATOM     69  CZ  PHE A   4     111.736 134.748  78.018  1.00 26.16           C  
ATOM     70  N   GLN A   5     108.643 129.440  81.551  1.00 29.68           N  
ATOM     71  CA  GLN A   5     107.954 128.209  81.855  1.00 31.79           C  
ATOM     72  C   GLN A   5     107.299 127.739  80.558  1.00 32.38           C  
ATOM     73  O   GLN A   5     106.522 128.476  79.953  1.00 30.96           O  
ATOM     74  CB  GLN A   5     106.886 128.470  82.920  1.00 33.22           C  
ATOM     75  CG  GLN A   5     105.911 127.320  83.093  1.00 37.25           C  
ATOM     76  CD  GLN A   5     106.599 126.050  83.529  1.00 39.11           C  
ATOM     77  OE1 GLN A   5     107.168 125.985  84.622  1.00 41.62           O  
ATOM     78  NE2 GLN A   5     106.560 125.030  82.675  1.00 40.88           N  
ATOM     79  N   LYS A   6     107.631 126.531  80.115  1.00 33.28           N  
ATOM     80  CA  LYS A   6     107.030 126.002  78.906  1.00 35.09           C  
ATOM     81  C   LYS A   6     105.566 125.720  79.216  1.00 35.56           C  
ATOM     82  O   LYS A   6     105.226 125.197  80.284  1.00 35.05           O  
ATOM     83  CB  LYS A   6     107.713 124.704  78.481  1.00 37.64           C  
ATOM     84  CG  LYS A   6     107.790 123.681  79.603  1.00 41.09           C  
ATOM     85  CD  LYS A   6     108.264 122.321  79.114  1.00 43.64           C  
ATOM     86  CE  LYS A   6     108.341 121.333  80.274  1.00 44.58           C  
ATOM     87  NZ  LYS A   6     108.664 119.951  79.829  1.00 45.95           N  
ATOM     88  N   VAL A   7     104.696 126.087  78.292  1.00 35.39           N  
ATOM     89  CA  VAL A   7     103.278 125.845  78.483  1.00 36.01           C  
ATOM     90  C   VAL A   7     102.879 124.660  77.626  1.00 36.41           C  
ATOM     91  O   VAL A   7     102.435 123.630  78.134  1.00 36.22           O  
ATOM     92  CB  VAL A   7     102.443 127.058  78.070  1.00 35.88           C  
ATOM     93  CG1 VAL A   7     100.955 126.760  78.251  1.00 35.91           C  
ATOM     94  CG2 VAL A   7     102.846 128.249  78.894  1.00 36.47           C  
ATOM     95  N   GLU A   8     103.067 124.807  76.321  1.00 36.17           N  
ATOM     96  CA  GLU A   8     102.708 123.758  75.382  1.00 37.69           C  
ATOM     97  C   GLU A   8     103.432 123.960  74.060  1.00 37.65           C  
ATOM     98  O   GLU A   8     103.944 125.040  73.781  1.00 37.20           O  
ATOM     99  CB  GLU A   8     101.196 123.791  75.143  1.00 38.23           C  
ATOM    100  CG  GLU A   8     100.700 125.172  74.732  1.00 39.78           C  
ATOM    101  CD  GLU A   8      99.195 125.348  74.879  1.00 41.03           C  
ATOM    102  OE1 GLU A   8      98.653 125.015  75.956  1.00 41.19           O  
ATOM    103  OE2 GLU A   8      98.556 125.836  73.920  1.00 41.33           O  
ATOM    104  N   LYS A   9     103.481 122.905  73.259  1.00 38.19           N  
ATOM    105  CA  LYS A   9     104.091 122.963  71.942  1.00 38.62           C  
ATOM    106  C   LYS A   9     103.024 123.605  71.056  1.00 39.09           C  
ATOM    107  O   LYS A   9     101.867 123.199  71.104  1.00 38.07           O  
ATOM    108  CB  LYS A   9     104.397 121.543  71.458  1.00 39.95           C  
ATOM    109  CG  LYS A   9     104.817 121.464  70.011  1.00 40.95           C  
ATOM    110  CD  LYS A   9     105.063 120.021  69.572  1.00 42.29           C  
ATOM    111  CE  LYS A   9     105.510 119.976  68.114  1.00 43.19           C  
ATOM    112  NZ  LYS A   9     104.524 120.637  67.207  1.00 44.12           N  
ATOM    113  N   ILE A  10     103.389 124.615  70.268  1.00 39.75           N  
ATOM    114  CA  ILE A  10     102.401 125.268  69.405  1.00 41.79           C  
ATOM    115  C   ILE A  10     102.688 125.074  67.922  1.00 43.32           C  
ATOM    116  O   ILE A  10     102.065 125.706  67.066  1.00 44.51           O  
ATOM    117  CB  ILE A  10     102.296 126.784  69.704  1.00 41.14           C  
ATOM    118  CG1 ILE A  10     103.667 127.446  69.563  1.00 40.65           C  
ATOM    119  CG2 ILE A  10     101.731 127.000  71.099  1.00 40.88           C  
ATOM    120  CD1 ILE A  10     103.692 128.910  69.981  1.00 40.03           C  
ATOM    121  N   GLY A  11     103.630 124.190  67.620  1.00 44.58           N  
ATOM    122  CA  GLY A  11     103.977 123.929  66.238  1.00 46.10           C  
ATOM    123  C   GLY A  11     105.400 123.432  66.111  1.00 47.18           C  
ATOM    124  O   GLY A  11     106.047 123.129  67.110  1.00 46.96           O  
ATOM    125  N   GLU A  12     105.890 123.352  64.879  1.00 48.21           N  
ATOM    126  CA  GLU A  12     107.248 122.889  64.634  1.00 48.97           C  
ATOM    127  C   GLU A  12     107.756 123.336  63.270  1.00 48.38           C  
ATOM    128  O   GLU A  12     107.946 122.523  62.373  1.00 49.46           O  
ATOM    129  CB  GLU A  12     107.312 121.362  64.756  1.00 49.89           C  
ATOM    130  CG  GLU A  12     106.284 120.617  63.921  1.00 51.56           C  
ATOM    131  CD  GLU A  12     106.199 119.152  64.297  1.00 52.86           C  
ATOM    132  OE1 GLU A  12     107.253 118.481  64.301  1.00 54.35           O  
ATOM    133  OE2 GLU A  12     105.085 118.670  64.590  1.00 53.44           O  
ATOM    134  N   GLY A  13     107.986 124.638  63.134  1.00 48.01           N  
ATOM    135  CA  GLY A  13     108.466 125.195  61.883  1.00 47.06           C  
ATOM    136  C   GLY A  13     109.701 124.522  61.314  1.00 46.61           C  
ATOM    137  O   GLY A  13     110.056 123.404  61.701  1.00 45.86           O  
ATOM    138  N   THR A  14     110.374 125.208  60.394  1.00 46.00           N  
ATOM    139  CA  THR A  14     111.560 124.640  59.767  1.00 45.30           C  
ATOM    140  C   THR A  14     112.741 124.555  60.729  1.00 44.61           C  
ATOM    141  O   THR A  14     113.803 124.074  60.356  1.00 44.17           O  
ATOM    142  CB  THR A  14     111.985 125.447  58.511  1.00 45.80           C  
ATOM    143  OG1 THR A  14     112.753 126.588  58.899  1.00 46.96           O  
ATOM    144  CG2 THR A  14     110.760 125.919  57.747  1.00 45.06           C  
ATOM    145  N   TYR A  15     112.555 125.007  61.968  1.00 44.13           N  
ATOM    146  CA  TYR A  15     113.637 124.960  62.958  1.00 43.65           C  
ATOM    147  C   TYR A  15     113.270 124.164  64.192  1.00 44.16           C  
ATOM    148  O   TYR A  15     113.610 124.552  65.311  1.00 44.60           O  
ATOM    149  CB  TYR A  15     114.045 126.363  63.391  1.00 42.42           C  
ATOM    150  CG  TYR A  15     114.511 127.221  62.247  1.00 41.54           C  
ATOM    151  CD1 TYR A  15     115.686 126.923  61.562  1.00 40.81           C  
ATOM    152  CD2 TYR A  15     113.754 128.315  61.823  1.00 41.59           C  
ATOM    153  CE1 TYR A  15     116.096 127.693  60.476  1.00 40.38           C  
ATOM    154  CE2 TYR A  15     114.151 129.089  60.746  1.00 40.74           C  
ATOM    155  CZ  TYR A  15     115.321 128.775  60.075  1.00 39.88           C  
ATOM    156  OH  TYR A  15     115.702 129.538  59.002  1.00 39.32           O  
ATOM    157  N   GLY A  16     112.578 123.050  63.981  1.00 44.29           N  
ATOM    158  CA  GLY A  16     112.183 122.205  65.091  1.00 43.76           C  
ATOM    159  C   GLY A  16     110.847 122.606  65.676  1.00 43.01           C  
ATOM    160  O   GLY A  16     109.986 123.143  64.977  1.00 43.14           O  
ATOM    161  N   VAL A  17     110.683 122.359  66.971  1.00 41.68           N  
ATOM    162  CA  VAL A  17     109.445 122.687  67.660  1.00 40.42           C  
ATOM    163  C   VAL A  17     109.393 124.146  68.120  1.00 38.27           C  
ATOM    164  O   VAL A  17     110.423 124.775  68.372  1.00 39.18           O  
ATOM    165  CB  VAL A  17     109.267 121.784  68.893  1.00 41.53           C  
ATOM    166  CG1 VAL A  17     110.342 122.105  69.917  1.00 42.11           C  
ATOM    167  CG2 VAL A  17     107.890 121.976  69.490  1.00 42.36           C  
ATOM    168  N   VAL A  18     108.184 124.692  68.193  1.00 35.38           N  
ATOM    169  CA  VAL A  18     107.982 126.058  68.676  1.00 31.11           C  
ATOM    170  C   VAL A  18     107.115 125.889  69.919  1.00 28.97           C  
ATOM    171  O   VAL A  18     106.084 125.220  69.871  1.00 28.74           O  
ATOM    172  CB  VAL A  18     107.225 126.947  67.661  1.00 30.76           C  
ATOM    173  CG1 VAL A  18     107.007 128.343  68.262  1.00 28.42           C  
ATOM    174  CG2 VAL A  18     108.022 127.050  66.365  1.00 30.89           C  
ATOM    175  N   TYR A  19     107.530 126.493  71.030  1.00 27.90           N  
ATOM    176  CA  TYR A  19     106.788 126.361  72.275  1.00 26.46           C  
ATOM    177  C   TYR A  19     106.146 127.643  72.789  1.00 24.92           C  
ATOM    178  O   TYR A  19     106.717 128.728  72.685  1.00 24.02           O  
ATOM    179  CB  TYR A  19     107.711 125.829  73.379  1.00 29.43           C  
ATOM    180  CG  TYR A  19     107.827 124.322  73.457  1.00 31.77           C  
ATOM    181  CD1 TYR A  19     106.841 123.562  74.089  1.00 34.59           C  
ATOM    182  CD2 TYR A  19     108.917 123.654  72.899  1.00 34.12           C  
ATOM    183  CE1 TYR A  19     106.937 122.164  74.165  1.00 36.41           C  
ATOM    184  CE2 TYR A  19     109.023 122.261  72.965  1.00 35.77           C  
ATOM    185  CZ  TYR A  19     108.031 121.522  73.599  1.00 36.92           C  
ATOM    186  OH  TYR A  19     108.123 120.143  73.664  1.00 38.34           O  
ATOM    187  N   LYS A  20     104.938 127.513  73.325  1.00 22.06           N  
ATOM    188  CA  LYS A  20     104.301 128.646  73.956  1.00 21.33           C  
ATOM    189  C   LYS A  20     104.959 128.608  75.333  1.00 20.85           C  
ATOM    190  O   LYS A  20     105.076 127.535  75.947  1.00 21.50           O  
ATOM    191  CB  LYS A  20     102.787 128.426  74.093  1.00 21.26           C  
ATOM    192  CG  LYS A  20     102.101 129.461  74.951  1.00 20.95           C  
ATOM    193  CD  LYS A  20     100.579 129.265  75.032  1.00 22.77           C  
ATOM    194  CE  LYS A  20      99.951 130.440  75.800  1.00 25.11           C  
ATOM    195  NZ  LYS A  20      98.468 130.521  75.713  1.00 24.07           N  
ATOM    196  N   ALA A  21     105.403 129.755  75.823  1.00 20.76           N  
ATOM    197  CA  ALA A  21     106.031 129.810  77.129  1.00 21.17           C  
ATOM    198  C   ALA A  21     105.557 131.036  77.886  1.00 22.08           C  
ATOM    199  O   ALA A  21     105.039 131.983  77.287  1.00 22.46           O  
ATOM    200  CB  ALA A  21     107.544 129.840  76.988  1.00 20.31           C  
ATOM    201  N   ARG A  22     105.733 131.019  79.201  1.00 23.81           N  
ATOM    202  CA  ARG A  22     105.327 132.148  80.027  1.00 26.89           C  
ATOM    203  C   ARG A  22     106.550 132.718  80.730  1.00 27.33           C  
ATOM    204  O   ARG A  22     107.314 131.980  81.344  1.00 26.38           O  
ATOM    205  CB  ARG A  22     104.314 131.716  81.094  1.00 28.91           C  
ATOM    206  CG  ARG A  22     103.239 130.759  80.618  1.00 33.16           C  
ATOM    207  CD  ARG A  22     102.209 130.509  81.716  1.00 34.77           C  
ATOM    208  NE  ARG A  22     101.482 131.732  82.052  1.00 37.97           N  
ATOM    209  CZ  ARG A  22     100.506 132.247  81.313  1.00 37.20           C  
ATOM    210  NH1 ARG A  22     100.129 131.647  80.194  1.00 39.25           N  
ATOM    211  NH2 ARG A  22      99.914 133.366  81.692  1.00 39.45           N  
ATOM    212  N   ASN A  23     106.743 134.026  80.612  1.00 29.13           N  
ATOM    213  CA  ASN A  23     107.854 134.698  81.269  1.00 31.44           C  
ATOM    214  C   ASN A  23     107.464 134.774  82.742  1.00 32.62           C  
ATOM    215  O   ASN A  23     106.500 135.452  83.093  1.00 33.48           O  
ATOM    216  CB  ASN A  23     108.023 136.109  80.694  1.00 30.89           C  
ATOM    217  CG  ASN A  23     109.215 136.849  81.269  1.00 31.63           C  
ATOM    218  OD1 ASN A  23     109.369 136.954  82.486  1.00 30.77           O  
ATOM    219  ND2 ASN A  23     110.063 137.389  80.388  1.00 31.06           N  
ATOM    220  N   LYS A  24     108.209 134.076  83.598  1.00 34.07           N  
ATOM    221  CA  LYS A  24     107.927 134.051  85.036  1.00 34.47           C  
ATOM    222  C   LYS A  24     108.027 135.399  85.750  1.00 35.38           C  
ATOM    223  O   LYS A  24     107.420 135.584  86.807  1.00 34.53           O  
ATOM    224  CB  LYS A  24     108.869 133.072  85.744  1.00 35.31           C  
ATOM    225  CG  LYS A  24     108.710 131.632  85.330  1.00 35.03           C  
ATOM    226  CD  LYS A  24     109.846 130.779  85.858  1.00 35.95           C  
ATOM    227  CE  LYS A  24     109.798 129.351  85.306  1.00 35.38           C  
ATOM    228  NZ  LYS A  24     111.012 128.594  85.777  1.00 38.24           N  
ATOM    229  N   LEU A  25     108.791 136.327  85.177  1.00 36.49           N  
ATOM    230  CA  LEU A  25     109.008 137.648  85.773  1.00 37.22           C  
ATOM    231  C   LEU A  25     107.984 138.716  85.390  1.00 37.84           C  
ATOM    232  O   LEU A  25     107.736 139.644  86.166  1.00 38.16           O  
ATOM    233  CB  LEU A  25     110.407 138.170  85.413  1.00 37.65           C  
ATOM    234  CG  LEU A  25     111.617 137.336  85.845  1.00 38.41           C  
ATOM    235  CD1 LEU A  25     112.904 138.023  85.408  1.00 38.21           C  
ATOM    236  CD2 LEU A  25     111.598 137.159  87.353  1.00 38.43           C  
ATOM    237  N   THR A  26     107.410 138.599  84.196  1.00 37.78           N  
ATOM    238  CA  THR A  26     106.426 139.574  83.728  1.00 37.96           C  
ATOM    239  C   THR A  26     105.063 138.922  83.534  1.00 37.10           C  
ATOM    240  O   THR A  26     104.038 139.597  83.550  1.00 38.15           O  
ATOM    241  CB  THR A  26     106.853 140.224  82.382  1.00 38.62           C  
ATOM    242  OG1 THR A  26     106.757 139.262  81.324  1.00 39.29           O  
ATOM    243  CG2 THR A  26     108.287 140.731  82.459  1.00 38.05           C  
ATOM    244  N   GLY A  27     105.057 137.607  83.360  1.00 35.79           N  
ATOM    245  CA  GLY A  27     103.809 136.895  83.151  1.00 35.68           C  
ATOM    246  C   GLY A  27     103.416 136.878  81.685  1.00 34.65           C  
ATOM    247  O   GLY A  27     102.424 136.261  81.304  1.00 35.45           O  
ATOM    248  N   GLU A  28     104.199 137.563  80.860  1.00 33.81           N  
ATOM    249  CA  GLU A  28     103.927 137.626  79.432  1.00 33.59           C  
ATOM    250  C   GLU A  28     104.125 136.256  78.786  1.00 32.65           C  
ATOM    251  O   GLU A  28     105.060 135.517  79.132  1.00 32.18           O  
ATOM    252  CB  GLU A  28     104.847 138.667  78.765  1.00 34.79           C  
ATOM    253  CG  GLU A  28     104.819 138.637  77.227  1.00 37.84           C  
ATOM    254  CD  GLU A  28     105.607 139.765  76.566  1.00 39.49           C  
ATOM    255  OE1 GLU A  28     106.685 140.141  77.076  1.00 39.99           O  
ATOM    256  OE2 GLU A  28     105.154 140.263  75.510  1.00 41.14           O  
ATOM    257  N   VAL A  29     103.218 135.895  77.880  1.00 30.34           N  
ATOM    258  CA  VAL A  29     103.360 134.636  77.175  1.00 27.72           C  
ATOM    259  C   VAL A  29     104.036 135.010  75.865  1.00 26.39           C  
ATOM    260  O   VAL A  29     103.778 136.079  75.301  1.00 25.22           O  
ATOM    261  CB  VAL A  29     101.999 133.935  76.912  1.00 29.29           C  
ATOM    262  CG1 VAL A  29     101.151 134.736  75.952  1.00 29.37           C  
ATOM    263  CG2 VAL A  29     102.253 132.563  76.362  1.00 30.20           C  
ATOM    264  N   VAL A  30     104.933 134.141  75.419  1.00 22.48           N  
ATOM    265  CA  VAL A  30     105.705 134.339  74.206  1.00 22.16           C  
ATOM    266  C   VAL A  30     105.763 133.029  73.447  1.00 20.74           C  
ATOM    267  O   VAL A  30     105.281 132.006  73.923  1.00 22.15           O  
ATOM    268  CB  VAL A  30     107.172 134.741  74.532  1.00 21.97           C  
ATOM    269  CG1 VAL A  30     107.207 136.077  75.258  1.00 22.40           C  
ATOM    270  CG2 VAL A  30     107.818 133.663  75.414  1.00 21.14           C  
ATOM    271  N   ALA A  31     106.346 133.082  72.255  1.00 20.83           N  
ATOM    272  CA  ALA A  31     106.550 131.902  71.444  1.00 18.53           C  
ATOM    273  C   ALA A  31     108.073 131.768  71.406  1.00 20.08           C  
ATOM    274  O   ALA A  31     108.761 132.732  71.064  1.00 18.60           O  
ATOM    275  CB  ALA A  31     106.016 132.110  70.039  1.00 20.40           C  
ATOM    276  N   LEU A  32     108.588 130.601  71.791  1.00 18.56           N  
ATOM    277  CA  LEU A  32     110.033 130.359  71.782  1.00 21.02           C  
ATOM    278  C   LEU A  32     110.429 129.355  70.738  1.00 22.03           C  
ATOM    279  O   LEU A  32     109.833 128.280  70.622  1.00 23.74           O  
ATOM    280  CB  LEU A  32     110.531 129.842  73.134  1.00 21.67           C  
ATOM    281  CG  LEU A  32     110.393 130.697  74.385  1.00 22.93           C  
ATOM    282  CD1 LEU A  32     110.883 129.876  75.583  1.00 22.28           C  
ATOM    283  CD2 LEU A  32     111.221 131.963  74.254  1.00 24.14           C  
ATOM    284  N   LYS A  33     111.463 129.703  69.988  1.00 22.78           N  
ATOM    285  CA  LYS A  33     111.981 128.839  68.943  1.00 24.26           C  
ATOM    286  C   LYS A  33     113.413 128.457  69.332  1.00 25.37           C  
ATOM    287  O   LYS A  33     114.248 129.324  69.599  1.00 25.12           O  
ATOM    288  CB  LYS A  33     111.939 129.591  67.606  1.00 24.13           C  
ATOM    289  CG  LYS A  33     112.386 128.798  66.403  1.00 26.43           C  
ATOM    290  CD  LYS A  33     112.081 129.564  65.117  1.00 26.19           C  
ATOM    291  CE  LYS A  33     110.587 129.797  64.946  1.00 27.30           C  
ATOM    292  NZ  LYS A  33     110.297 130.385  63.596  1.00 28.80           N  
ATOM    293  N   LYS A  34     113.689 127.157  69.381  1.00 27.06           N  
ATOM    294  CA  LYS A  34     115.010 126.675  69.757  1.00 29.30           C  
ATOM    295  C   LYS A  34     115.861 126.394  68.524  1.00 31.15           C  
ATOM    296  O   LYS A  34     115.459 125.673  67.614  1.00 31.02           O  
ATOM    297  CB  LYS A  34     114.879 125.415  70.623  1.00 30.81           C  
ATOM    298  CG  LYS A  34     116.181 124.937  71.250  1.00 32.65           C  
ATOM    299  CD  LYS A  34     115.920 123.869  72.307  1.00 35.73           C  
ATOM    300  CE  LYS A  34     115.296 122.629  71.691  1.00 36.73           C  
ATOM    301  NZ  LYS A  34     116.229 121.992  70.728  1.00 38.98           N  
ATOM    302  N   ILE A  35     117.049 126.976  68.500  1.00 33.03           N  
ATOM    303  CA  ILE A  35     117.947 126.795  67.376  1.00 35.00           C  
ATOM    304  C   ILE A  35     119.255 126.157  67.823  1.00 37.34           C  
ATOM    305  O   ILE A  35     119.977 126.709  68.655  1.00 35.94           O  
ATOM    306  CB  ILE A  35     118.232 128.153  66.710  1.00 34.67           C  
ATOM    307  CG1 ILE A  35     116.925 128.734  66.175  1.00 35.12           C  
ATOM    308  CG2 ILE A  35     119.260 128.001  65.602  1.00 34.35           C  
ATOM    309  CD1 ILE A  35     116.978 130.212  65.975  1.00 36.87           C  
ATOM    310  N   ARG A  36     119.551 124.984  67.271  1.00 41.02           N  
ATOM    311  CA  ARG A  36     120.784 124.285  67.596  1.00 44.71           C  
ATOM    312  C   ARG A  36     121.840 124.744  66.601  1.00 46.86           C  
ATOM    313  O   ARG A  36     121.703 124.539  65.398  1.00 46.63           O  
ATOM    314  CB  ARG A  36     120.591 122.766  67.503  1.00 46.42           C  
ATOM    315  CG  ARG A  36     119.492 122.214  68.412  1.00 48.54           C  
ATOM    316  CD  ARG A  36     119.799 120.785  68.854  1.00 50.25           C  
ATOM    317  NE  ARG A  36     121.003 120.727  69.684  1.00 51.84           N  
ATOM    318  CZ  ARG A  36     121.459 119.629  70.282  1.00 51.75           C  
ATOM    319  NH1 ARG A  36     120.814 118.477  70.148  1.00 52.07           N  
ATOM    320  NH2 ARG A  36     122.559 119.688  71.024  1.00 51.84           N  
ATOM    321  N   LEU A  37     122.887 125.377  67.113  1.00 49.88           N  
ATOM    322  CA  LEU A  37     123.965 125.898  66.283  1.00 53.84           C  
ATOM    323  C   LEU A  37     124.900 124.802  65.783  1.00 56.51           C  
ATOM    324  O   LEU A  37     124.727 123.630  66.115  1.00 56.75           O  
ATOM    325  CB  LEU A  37     124.769 126.936  67.068  1.00 53.61           C  
ATOM    326  CG  LEU A  37     124.059 128.220  67.506  1.00 53.58           C  
ATOM    327  CD1 LEU A  37     122.820 127.904  68.322  1.00 54.21           C  
ATOM    328  CD2 LEU A  37     125.024 129.048  68.328  1.00 53.91           C  
ATOM    329  N   ASP A  38     125.896 125.199  64.992  1.00 59.97           N  
ATOM    330  CA  ASP A  38     126.864 124.255  64.436  1.00 63.27           C  
ATOM    331  C   ASP A  38     128.270 124.818  64.258  1.00 65.41           C  
ATOM    332  O   ASP A  38     128.556 125.492  63.266  1.00 65.94           O  
ATOM    333  CB  ASP A  38     126.383 123.736  63.081  1.00 63.36           C  
ATOM    334  CG  ASP A  38     125.177 122.836  63.198  1.00 63.97           C  
ATOM    335  OD1 ASP A  38     125.292 121.773  63.841  1.00 64.02           O  
ATOM    336  OD2 ASP A  38     124.116 123.192  62.644  1.00 64.43           O  
ATOM    337  N   THR A  39     129.145 124.536  65.218  1.00 67.80           N  
ATOM    338  CA  THR A  39     130.531 124.979  65.127  1.00 70.08           C  
ATOM    339  C   THR A  39     131.273 123.844  64.413  1.00 71.49           C  
ATOM    340  O   THR A  39     132.473 123.629  64.608  1.00 71.83           O  
ATOM    341  CB  THR A  39     131.150 125.225  66.526  1.00 70.38           C  
ATOM    342  OG1 THR A  39     132.472 125.754  66.374  1.00 70.77           O  
ATOM    343  CG2 THR A  39     131.215 123.927  67.331  1.00 70.59           C  
ATOM    344  N   GLU A  40     130.517 123.121  63.589  1.00 72.81           N  
ATOM    345  CA  GLU A  40     131.010 121.992  62.804  1.00 73.98           C  
ATOM    346  C   GLU A  40     132.219 122.393  61.965  1.00 74.31           C  
ATOM    347  O   GLU A  40     133.255 121.726  61.987  1.00 74.43           O  
ATOM    348  CB  GLU A  40     129.893 121.489  61.884  1.00 74.62           C  
ATOM    349  CG  GLU A  40     129.349 122.568  60.946  1.00 75.52           C  
ATOM    350  CD  GLU A  40     128.109 122.132  60.187  1.00 76.30           C  
ATOM    351  OE1 GLU A  40     128.157 121.079  59.515  1.00 76.58           O  
ATOM    352  OE2 GLU A  40     127.086 122.849  60.258  1.00 76.64           O  
ATOM    353  N   THR A  41     132.067 123.481  61.215  1.00 74.42           N  
ATOM    354  CA  THR A  41     133.136 123.997  60.367  1.00 74.45           C  
ATOM    355  C   THR A  41     133.989 124.960  61.181  1.00 73.93           C  
ATOM    356  O   THR A  41     135.079 124.610  61.639  1.00 74.13           O  
ATOM    357  CB  THR A  41     132.570 124.752  59.133  1.00 74.92           C  
ATOM    358  OG1 THR A  41     131.609 125.728  59.562  1.00 75.12           O  
ATOM    359  CG2 THR A  41     131.910 123.778  58.161  1.00 75.22           C  
ATOM    360  N   GLU A  42     133.479 126.173  61.364  1.00 73.12           N  
ATOM    361  CA  GLU A  42     134.182 127.192  62.127  1.00 71.93           C  
ATOM    362  C   GLU A  42     133.201 128.297  62.513  1.00 70.54           C  
ATOM    363  O   GLU A  42     133.384 128.985  63.520  1.00 70.64           O  
ATOM    364  CB  GLU A  42     135.328 127.771  61.293  1.00 72.82           C  
ATOM    365  CG  GLU A  42     136.379 128.496  62.115  1.00 73.89           C  
ATOM    366  CD  GLU A  42     137.053 127.583  63.127  1.00 74.43           C  
ATOM    367  OE1 GLU A  42     137.771 126.647  62.704  1.00 74.32           O  
ATOM    368  OE2 GLU A  42     136.857 127.798  64.344  1.00 74.83           O  
ATOM    369  N   GLY A  43     132.154 128.456  61.706  1.00 68.53           N  
ATOM    370  CA  GLY A  43     131.159 129.473  61.984  1.00 65.63           C  
ATOM    371  C   GLY A  43     130.074 129.577  60.930  1.00 63.59           C  
ATOM    372  O   GLY A  43     129.910 128.687  60.091  1.00 63.39           O  
ATOM    373  N   VAL A  44     129.322 130.671  60.982  1.00 61.41           N  
ATOM    374  CA  VAL A  44     128.244 130.914  60.032  1.00 58.79           C  
ATOM    375  C   VAL A  44     128.800 131.742  58.882  1.00 56.76           C  
ATOM    376  O   VAL A  44     129.600 132.652  59.098  1.00 56.43           O  
ATOM    377  CB  VAL A  44     127.082 131.701  60.686  1.00 59.09           C  
ATOM    378  CG1 VAL A  44     125.940 131.870  59.695  1.00 58.67           C  
ATOM    379  CG2 VAL A  44     126.606 130.985  61.942  1.00 58.91           C  
ATOM    380  N   PRO A  45     128.392 131.430  57.642  1.00 54.98           N  
ATOM    381  CA  PRO A  45     128.888 132.193  56.489  1.00 53.23           C  
ATOM    382  C   PRO A  45     128.611 133.689  56.632  1.00 51.21           C  
ATOM    383  O   PRO A  45     127.495 134.100  56.958  1.00 50.62           O  
ATOM    384  CB  PRO A  45     128.157 131.555  55.303  1.00 53.86           C  
ATOM    385  CG  PRO A  45     126.941 130.911  55.927  1.00 54.73           C  
ATOM    386  CD  PRO A  45     127.473 130.361  57.216  1.00 54.57           C  
ATOM    387  N   SER A  46     129.644 134.493  56.395  1.00 48.95           N  
ATOM    388  CA  SER A  46     129.542 135.941  56.514  1.00 46.64           C  
ATOM    389  C   SER A  46     128.308 136.487  55.806  1.00 44.84           C  
ATOM    390  O   SER A  46     127.607 137.341  56.349  1.00 44.60           O  
ATOM    391  CB  SER A  46     130.802 136.611  55.957  1.00 46.69           C  
ATOM    392  OG  SER A  46     130.924 136.377  54.566  1.00 46.73           O  
ATOM    393  N   THR A  47     128.029 136.003  54.600  1.00 42.50           N  
ATOM    394  CA  THR A  47     126.851 136.488  53.888  1.00 40.07           C  
ATOM    395  C   THR A  47     125.592 136.134  54.676  1.00 38.07           C  
ATOM    396  O   THR A  47     124.617 136.893  54.677  1.00 36.94           O  
ATOM    397  CB  THR A  47     126.728 135.874  52.492  1.00 40.62           C  
ATOM    398  OG1 THR A  47     125.609 136.463  51.817  1.00 40.35           O  
ATOM    399  CG2 THR A  47     126.529 134.363  52.589  1.00 40.16           C  
ATOM    400  N   ALA A  48     125.624 134.976  55.335  1.00 35.61           N  
ATOM    401  CA  ALA A  48     124.496 134.502  56.144  1.00 33.46           C  
ATOM    402  C   ALA A  48     124.303 135.424  57.337  1.00 32.42           C  
ATOM    403  O   ALA A  48     123.176 135.807  57.676  1.00 30.55           O  
ATOM    404  CB  ALA A  48     124.756 133.086  56.637  1.00 33.86           C  
ATOM    405  N   ILE A  49     125.411 135.767  57.984  1.00 30.04           N  
ATOM    406  CA  ILE A  49     125.349 136.650  59.133  1.00 29.60           C  
ATOM    407  C   ILE A  49     124.742 137.983  58.737  1.00 27.75           C  
ATOM    408  O   ILE A  49     123.998 138.585  59.511  1.00 27.58           O  
ATOM    409  CB  ILE A  49     126.743 136.892  59.727  1.00 31.06           C  
ATOM    410  CG1 ILE A  49     127.232 135.607  60.390  1.00 32.52           C  
ATOM    411  CG2 ILE A  49     126.692 138.023  60.747  1.00 31.04           C  
ATOM    412  CD1 ILE A  49     126.239 135.011  61.394  1.00 33.87           C  
ATOM    413  N   ARG A  50     125.050 138.428  57.525  1.00 26.16           N  
ATOM    414  CA  ARG A  50     124.533 139.698  57.029  1.00 26.16           C  
ATOM    415  C   ARG A  50     123.034 139.589  56.782  1.00 23.37           C  
ATOM    416  O   ARG A  50     122.293 140.498  57.112  1.00 23.05           O  
ATOM    417  CB  ARG A  50     125.267 140.105  55.739  1.00 28.04           C  
ATOM    418  CG  ARG A  50     124.751 141.381  55.059  1.00 33.11           C  
ATOM    419  CD  ARG A  50     125.745 141.881  54.001  1.00 37.13           C  
ATOM    420  NE  ARG A  50     125.166 142.817  53.028  1.00 40.54           N  
ATOM    421  CZ  ARG A  50     125.886 143.547  52.169  1.00 42.08           C  
ATOM    422  NH1 ARG A  50     127.214 143.456  52.164  1.00 41.91           N  
ATOM    423  NH2 ARG A  50     125.284 144.361  51.303  1.00 42.57           N  
ATOM    424  N   GLU A  51     122.589 138.467  56.224  1.00 21.57           N  
ATOM    425  CA  GLU A  51     121.169 138.280  55.947  1.00 20.68           C  
ATOM    426  C   GLU A  51     120.356 138.160  57.231  1.00 18.78           C  
ATOM    427  O   GLU A  51     119.216 138.608  57.284  1.00 18.16           O  
ATOM    428  CB  GLU A  51     120.939 137.039  55.094  1.00 22.14           C  
ATOM    429  CG  GLU A  51     121.417 137.159  53.649  1.00 24.90           C  
ATOM    430  CD  GLU A  51     120.582 138.130  52.819  1.00 25.51           C  
ATOM    431  OE1 GLU A  51     119.337 138.131  52.961  1.00 28.21           O  
ATOM    432  OE2 GLU A  51     121.162 138.875  51.998  1.00 24.95           O  
ATOM    433  N   ILE A  52     120.929 137.540  58.257  1.00 16.71           N  
ATOM    434  CA  ILE A  52     120.222 137.416  59.534  1.00 16.73           C  
ATOM    435  C   ILE A  52     120.123 138.831  60.113  1.00 16.46           C  
ATOM    436  O   ILE A  52     119.112 139.216  60.697  1.00 14.96           O  
ATOM    437  CB  ILE A  52     120.995 136.519  60.531  1.00 18.25           C  
ATOM    438  CG1 ILE A  52     120.978 135.064  60.047  1.00 20.18           C  
ATOM    439  CG2 ILE A  52     120.388 136.639  61.932  1.00 19.20           C  
ATOM    440  CD1 ILE A  52     122.037 134.206  60.721  1.00 23.56           C  
ATOM    441  N   SER A  53     121.190 139.602  59.942  1.00 16.50           N  
ATOM    442  CA  SER A  53     121.204 140.965  60.441  1.00 17.12           C  
ATOM    443  C   SER A  53     120.136 141.773  59.737  1.00 16.73           C  
ATOM    444  O   SER A  53     119.437 142.564  60.373  1.00 16.31           O  
ATOM    445  CB  SER A  53     122.576 141.605  60.230  1.00 18.35           C  
ATOM    446  OG  SER A  53     123.518 141.010  61.100  1.00 20.48           O  
ATOM    447  N   LEU A  54     120.009 141.572  58.430  1.00 16.05           N  
ATOM    448  CA  LEU A  54     118.993 142.289  57.671  1.00 17.56           C  
ATOM    449  C   LEU A  54     117.600 141.962  58.189  1.00 17.03           C  
ATOM    450  O   LEU A  54     116.779 142.853  58.348  1.00 18.55           O  
ATOM    451  CB  LEU A  54     119.069 141.937  56.181  1.00 19.16           C  
ATOM    452  CG  LEU A  54     120.180 142.582  55.346  1.00 21.53           C  
ATOM    453  CD1 LEU A  54     120.027 142.177  53.873  1.00 21.28           C  
ATOM    454  CD2 LEU A  54     120.108 144.093  55.485  1.00 22.11           C  
ATOM    455  N   LEU A  55     117.326 140.682  58.434  1.00 17.04           N  
ATOM    456  CA  LEU A  55     116.006 140.286  58.929  1.00 17.63           C  
ATOM    457  C   LEU A  55     115.738 140.905  60.303  1.00 17.42           C  
ATOM    458  O   LEU A  55     114.655 141.437  60.561  1.00 17.22           O  
ATOM    459  CB  LEU A  55     115.905 138.757  59.009  1.00 17.85           C  
ATOM    460  CG  LEU A  55     114.510 138.180  59.300  1.00 19.31           C  
ATOM    461  CD1 LEU A  55     113.458 138.833  58.405  1.00 19.39           C  
ATOM    462  CD2 LEU A  55     114.544 136.663  59.062  1.00 20.27           C  
ATOM    463  N   LYS A  56     116.731 140.850  61.186  1.00 16.36           N  
ATOM    464  CA  LYS A  56     116.575 141.421  62.522  1.00 18.89           C  
ATOM    465  C   LYS A  56     116.232 142.914  62.534  1.00 19.26           C  
ATOM    466  O   LYS A  56     115.561 143.399  63.456  1.00 21.18           O  
ATOM    467  CB  LYS A  56     117.859 141.201  63.335  1.00 19.71           C  
ATOM    468  CG  LYS A  56     118.088 139.766  63.754  1.00 21.72           C  
ATOM    469  CD  LYS A  56     119.428 139.593  64.462  1.00 24.19           C  
ATOM    470  CE  LYS A  56     119.500 140.404  65.733  1.00 25.93           C  
ATOM    471  NZ  LYS A  56     120.830 140.234  66.384  1.00 28.33           N  
ATOM    472  N   GLU A  57     116.688 143.635  61.516  1.00 20.87           N  
ATOM    473  CA  GLU A  57     116.467 145.087  61.405  1.00 22.57           C  
ATOM    474  C   GLU A  57     115.020 145.457  61.120  1.00 21.99           C  
ATOM    475  O   GLU A  57     114.578 146.564  61.436  1.00 21.26           O  
ATOM    476  CB  GLU A  57     117.320 145.678  60.270  1.00 25.69           C  
ATOM    477  CG  GLU A  57     118.818 145.767  60.520  1.00 28.94           C  
ATOM    478  CD  GLU A  57     119.592 146.254  59.291  1.00 31.17           C  
ATOM    479  OE1 GLU A  57     118.968 146.807  58.358  1.00 30.82           O  
ATOM    480  OE2 GLU A  57     120.835 146.098  59.263  1.00 33.14           O  
ATOM    481  N   LEU A  58     114.285 144.534  60.509  1.00 20.35           N  
ATOM    482  CA  LEU A  58     112.903 144.811  60.134  1.00 20.48           C  
ATOM    483  C   LEU A  58     111.913 144.894  61.286  1.00 19.67           C  
ATOM    484  O   LEU A  58     111.840 144.010  62.136  1.00 20.91           O  
ATOM    485  CB  LEU A  58     112.416 143.766  59.124  1.00 20.02           C  
ATOM    486  CG  LEU A  58     113.279 143.619  57.864  1.00 20.02           C  
ATOM    487  CD1 LEU A  58     112.633 142.568  56.955  1.00 21.05           C  
ATOM    488  CD2 LEU A  58     113.434 144.959  57.140  1.00 21.48           C  
ATOM    489  N   ASN A  59     111.157 145.985  61.296  1.00 17.95           N  
ATOM    490  CA  ASN A  59     110.129 146.216  62.292  1.00 18.18           C  
ATOM    491  C   ASN A  59     108.895 146.580  61.476  1.00 15.84           C  
ATOM    492  O   ASN A  59     108.858 147.642  60.872  1.00 14.86           O  
ATOM    493  CB  ASN A  59     110.516 147.393  63.194  1.00 20.01           C  
ATOM    494  CG  ASN A  59     111.844 147.172  63.883  1.00 24.83           C  
ATOM    495  OD1 ASN A  59     112.064 146.115  64.481  1.00 25.82           O  
ATOM    496  ND2 ASN A  59     112.738 148.168  63.808  1.00 25.29           N  
ATOM    497  N   HIS A  60     107.885 145.719  61.475  1.00 14.55           N  
ATOM    498  CA  HIS A  60     106.695 145.984  60.671  1.00 13.10           C  
ATOM    499  C   HIS A  60     105.508 145.256  61.250  1.00 13.85           C  
ATOM    500  O   HIS A  60     105.651 144.156  61.771  1.00 13.03           O  
ATOM    501  CB  HIS A  60     106.967 145.507  59.232  1.00 14.28           C  
ATOM    502  CG  HIS A  60     105.915 145.909  58.239  1.00 13.01           C  
ATOM    503  ND1 HIS A  60     104.734 145.219  58.080  1.00 13.20           N  
ATOM    504  CD2 HIS A  60     105.859 146.951  57.375  1.00 14.73           C  
ATOM    505  CE1 HIS A  60     103.990 145.825  57.172  1.00 11.98           C  
ATOM    506  NE2 HIS A  60     104.650 146.882  56.728  1.00 13.45           N  
ATOM    507  N   PRO A  61     104.297 145.837  61.133  1.00 13.52           N  
ATOM    508  CA  PRO A  61     103.134 145.151  61.692  1.00 12.54           C  
ATOM    509  C   PRO A  61     102.846 143.777  61.091  1.00 12.77           C  
ATOM    510  O   PRO A  61     102.187 142.968  61.726  1.00 12.47           O  
ATOM    511  CB  PRO A  61     101.982 146.129  61.451  1.00 14.91           C  
ATOM    512  CG  PRO A  61     102.446 146.994  60.360  1.00 16.74           C  
ATOM    513  CD  PRO A  61     103.935 147.153  60.589  1.00 14.14           C  
ATOM    514  N   ASN A  62     103.337 143.540  59.872  1.00 10.92           N  
ATOM    515  CA  ASN A  62     103.113 142.267  59.183  1.00 12.12           C  
ATOM    516  C   ASN A  62     104.312 141.317  59.124  1.00 11.65           C  
ATOM    517  O   ASN A  62     104.430 140.475  58.234  1.00 12.48           O  
ATOM    518  CB  ASN A  62     102.541 142.551  57.785  1.00 12.27           C  
ATOM    519  CG  ASN A  62     101.266 143.329  57.881  1.00 14.19           C  
ATOM    520  OD1 ASN A  62     101.201 144.496  57.488  1.00 15.99           O  
ATOM    521  ND2 ASN A  62     100.248 142.711  58.462  1.00 14.02           N  
ATOM    522  N   ILE A  63     105.194 141.457  60.103  1.00 11.62           N  
ATOM    523  CA  ILE A  63     106.347 140.564  60.241  1.00 11.49           C  
ATOM    524  C   ILE A  63     106.336 140.193  61.728  1.00 11.74           C  
ATOM    525  O   ILE A  63     106.278 141.084  62.579  1.00 13.34           O  
ATOM    526  CB  ILE A  63     107.683 141.270  59.897  1.00 13.35           C  
ATOM    527  CG1 ILE A  63     107.686 141.674  58.421  1.00 13.95           C  
ATOM    528  CG2 ILE A  63     108.881 140.303  60.180  1.00 13.19           C  
ATOM    529  CD1 ILE A  63     108.901 142.508  58.006  1.00 17.28           C  
ATOM    530  N   VAL A  64     106.346 138.900  62.049  1.00 12.27           N  
ATOM    531  CA  VAL A  64     106.324 138.482  63.441  1.00 13.06           C  
ATOM    532  C   VAL A  64     107.454 139.181  64.206  1.00 13.77           C  
ATOM    533  O   VAL A  64     108.603 139.287  63.740  1.00 13.06           O  
ATOM    534  CB  VAL A  64     106.432 136.947  63.577  1.00 12.04           C  
ATOM    535  CG1 VAL A  64     107.826 136.470  63.144  1.00 12.41           C  
ATOM    536  CG2 VAL A  64     106.119 136.531  64.991  1.00 12.41           C  
ATOM    537  N   LYS A  65     107.108 139.678  65.382  1.00 15.85           N  
ATOM    538  CA  LYS A  65     108.071 140.417  66.175  1.00 16.77           C  
ATOM    539  C   LYS A  65     109.021 139.574  67.000  1.00 16.30           C  
ATOM    540  O   LYS A  65     108.595 138.740  67.809  1.00 15.34           O  
ATOM    541  CB  LYS A  65     107.319 141.409  67.082  1.00 19.75           C  
ATOM    542  CG  LYS A  65     108.234 142.330  67.875  1.00 25.06           C  
ATOM    543  CD  LYS A  65     107.453 143.432  68.586  1.00 28.90           C  
ATOM    544  CE  LYS A  65     108.399 144.419  69.269  1.00 30.87           C  
ATOM    545  NZ  LYS A  65     107.654 145.490  70.002  1.00 35.36           N  
ATOM    546  N   LEU A  66     110.318 139.779  66.771  1.00 17.49           N  
ATOM    547  CA  LEU A  66     111.350 139.096  67.539  1.00 17.67           C  
ATOM    548  C   LEU A  66     111.630 140.027  68.715  1.00 18.98           C  
ATOM    549  O   LEU A  66     112.012 141.179  68.515  1.00 20.60           O  
ATOM    550  CB  LEU A  66     112.618 138.919  66.701  1.00 18.26           C  
ATOM    551  CG  LEU A  66     113.783 138.233  67.428  1.00 18.40           C  
ATOM    552  CD1 LEU A  66     113.440 136.794  67.784  1.00 18.21           C  
ATOM    553  CD2 LEU A  66     115.001 138.285  66.517  1.00 19.19           C  
ATOM    554  N   LEU A  67     111.443 139.528  69.930  1.00 17.54           N  
ATOM    555  CA  LEU A  67     111.624 140.328  71.133  1.00 18.26           C  
ATOM    556  C   LEU A  67     113.016 140.245  71.742  1.00 17.97           C  
ATOM    557  O   LEU A  67     113.510 141.237  72.302  1.00 17.04           O  
ATOM    558  CB  LEU A  67     110.610 139.891  72.191  1.00 17.93           C  
ATOM    559  CG  LEU A  67     109.144 140.029  71.749  1.00 19.16           C  
ATOM    560  CD1 LEU A  67     108.239 139.342  72.747  1.00 18.34           C  
ATOM    561  CD2 LEU A  67     108.800 141.508  71.595  1.00 20.26           C  
ATOM    562  N   ASP A  68     113.638 139.072  71.629  1.00 17.73           N  
ATOM    563  CA  ASP A  68     114.955 138.837  72.239  1.00 17.60           C  
ATOM    564  C   ASP A  68     115.543 137.541  71.676  1.00 18.04           C  
ATOM    565  O   ASP A  68     114.827 136.725  71.090  1.00 17.13           O  
ATOM    566  CB  ASP A  68     114.768 138.718  73.775  1.00 18.39           C  
ATOM    567  CG  ASP A  68     116.068 138.892  74.568  1.00 18.92           C  
ATOM    568  OD1 ASP A  68     117.082 139.353  73.988  1.00 18.18           O  
ATOM    569  OD2 ASP A  68     116.047 138.579  75.779  1.00 19.18           O  
ATOM    570  N   VAL A  69     116.854 137.376  71.854  1.00 16.73           N  
ATOM    571  CA  VAL A  69     117.590 136.209  71.398  1.00 17.32           C  
ATOM    572  C   VAL A  69     118.465 135.869  72.596  1.00 17.67           C  
ATOM    573  O   VAL A  69     119.281 136.694  73.033  1.00 17.56           O  
ATOM    574  CB  VAL A  69     118.488 136.546  70.180  1.00 17.73           C  
ATOM    575  CG1 VAL A  69     119.278 135.296  69.737  1.00 17.71           C  
ATOM    576  CG2 VAL A  69     117.623 137.074  69.025  1.00 16.86           C  
ATOM    577  N   ILE A  70     118.258 134.677  73.140  1.00 17.60           N  
ATOM    578  CA  ILE A  70     118.995 134.203  74.313  1.00 18.78           C  
ATOM    579  C   ILE A  70     120.037 133.175  73.868  1.00 20.08           C  
ATOM    580  O   ILE A  70     119.711 132.220  73.177  1.00 20.09           O  
ATOM    581  CB  ILE A  70     118.016 133.557  75.338  1.00 18.33           C  
ATOM    582  CG1 ILE A  70     117.018 134.609  75.833  1.00 19.28           C  
ATOM    583  CG2 ILE A  70     118.788 132.988  76.552  1.00 18.02           C  
ATOM    584  CD1 ILE A  70     115.803 134.010  76.565  1.00 20.30           C  
ATOM    585  N   HIS A  71     121.292 133.388  74.259  1.00 22.07           N  
ATOM    586  CA  HIS A  71     122.374 132.480  73.891  1.00 24.28           C  
ATOM    587  C   HIS A  71     122.786 131.617  75.068  1.00 27.44           C  
ATOM    588  O   HIS A  71     122.994 132.121  76.165  1.00 26.43           O  
ATOM    589  CB  HIS A  71     123.614 133.247  73.432  1.00 24.42           C  
ATOM    590  CG  HIS A  71     123.464 133.916  72.105  1.00 21.77           C  
ATOM    591  ND1 HIS A  71     122.698 135.046  71.920  1.00 22.81           N  
ATOM    592  CD2 HIS A  71     123.997 133.619  70.899  1.00 19.97           C  
ATOM    593  CE1 HIS A  71     122.772 135.421  70.655  1.00 19.74           C  
ATOM    594  NE2 HIS A  71     123.553 134.570  70.014  1.00 22.61           N  
ATOM    595  N   THR A  72     122.913 130.317  74.834  1.00 31.28           N  
ATOM    596  CA  THR A  72     123.333 129.414  75.893  1.00 35.83           C  
ATOM    597  C   THR A  72     123.857 128.102  75.319  1.00 38.33           C  
ATOM    598  O   THR A  72     123.211 127.463  74.484  1.00 38.39           O  
ATOM    599  CB  THR A  72     122.178 129.134  76.887  1.00 36.42           C  
ATOM    600  OG1 THR A  72     122.659 128.312  77.956  1.00 39.91           O  
ATOM    601  CG2 THR A  72     121.030 128.431  76.199  1.00 36.43           C  
ATOM    602  N   GLU A  73     125.057 127.734  75.760  1.00 40.90           N  
ATOM    603  CA  GLU A  73     125.717 126.500  75.343  1.00 43.72           C  
ATOM    604  C   GLU A  73     125.386 125.956  73.957  1.00 43.92           C  
ATOM    605  O   GLU A  73     124.600 125.016  73.824  1.00 44.89           O  
ATOM    606  CB  GLU A  73     125.454 125.405  76.384  1.00 45.70           C  
ATOM    607  CG  GLU A  73     126.216 125.598  77.684  1.00 48.96           C  
ATOM    608  CD  GLU A  73     127.722 125.522  77.488  1.00 50.86           C  
ATOM    609  OE1 GLU A  73     128.284 126.399  76.790  1.00 51.93           O  
ATOM    610  OE2 GLU A  73     128.341 124.579  78.028  1.00 51.70           O  
ATOM    611  N   ASN A  74     125.992 126.536  72.927  1.00 44.02           N  
ATOM    612  CA  ASN A  74     125.774 126.064  71.562  1.00 43.78           C  
ATOM    613  C   ASN A  74     124.311 126.111  71.125  1.00 42.57           C  
ATOM    614  O   ASN A  74     123.933 125.468  70.143  1.00 42.52           O  
ATOM    615  CB  ASN A  74     126.276 124.617  71.410  1.00 45.70           C  
ATOM    616  CG  ASN A  74     127.669 124.406  71.991  1.00 47.15           C  
ATOM    617  OD1 ASN A  74     128.598 125.169  71.708  1.00 48.30           O  
ATOM    618  ND2 ASN A  74     127.822 123.355  72.798  1.00 47.20           N  
ATOM    619  N   LYS A  75     123.484 126.855  71.851  1.00 40.65           N  
ATOM    620  CA  LYS A  75     122.073 126.953  71.499  1.00 37.93           C  
ATOM    621  C   LYS A  75     121.589 128.396  71.488  1.00 35.21           C  
ATOM    622  O   LYS A  75     122.142 129.247  72.177  1.00 34.49           O  
ATOM    623  CB  LYS A  75     121.218 126.137  72.476  1.00 40.18           C  
ATOM    624  CG  LYS A  75     121.560 124.648  72.484  1.00 42.89           C  
ATOM    625  CD  LYS A  75     120.669 123.851  73.423  1.00 45.01           C  
ATOM    626  CE  LYS A  75     121.086 122.377  73.433  1.00 46.03           C  
ATOM    627  NZ  LYS A  75     120.162 121.523  74.238  1.00 47.05           N  
ATOM    628  N   LEU A  76     120.570 128.659  70.679  1.00 31.62           N  
ATOM    629  CA  LEU A  76     119.966 129.982  70.592  1.00 29.72           C  
ATOM    630  C   LEU A  76     118.473 129.834  70.779  1.00 27.52           C  
ATOM    631  O   LEU A  76     117.855 128.968  70.158  1.00 27.97           O  
ATOM    632  CB  LEU A  76     120.203 130.610  69.219  1.00 30.52           C  
ATOM    633  CG  LEU A  76     121.196 131.761  69.159  1.00 32.12           C  
ATOM    634  CD1 LEU A  76     122.559 131.276  69.572  1.00 32.81           C  
ATOM    635  CD2 LEU A  76     121.230 132.310  67.755  1.00 32.24           C  
ATOM    636  N   TYR A  77     117.892 130.663  71.634  1.00 24.85           N  
ATOM    637  CA  TYR A  77     116.450 130.636  71.839  1.00 23.63           C  
ATOM    638  C   TYR A  77     115.907 131.962  71.338  1.00 21.76           C  
ATOM    639  O   TYR A  77     116.270 133.010  71.850  1.00 22.23           O  
ATOM    640  CB  TYR A  77     116.120 130.486  73.314  1.00 26.15           C  
ATOM    641  CG  TYR A  77     116.425 129.110  73.844  1.00 30.43           C  
ATOM    642  CD1 TYR A  77     115.499 128.076  73.722  1.00 30.36           C  
ATOM    643  CD2 TYR A  77     117.646 128.842  74.455  1.00 31.51           C  
ATOM    644  CE1 TYR A  77     115.783 126.803  74.203  1.00 33.56           C  
ATOM    645  CE2 TYR A  77     117.940 127.577  74.935  1.00 33.17           C  
ATOM    646  CZ  TYR A  77     117.005 126.565  74.808  1.00 32.93           C  
ATOM    647  OH  TYR A  77     117.300 125.316  75.298  1.00 35.64           O  
ATOM    648  N   LEU A  78     115.058 131.923  70.324  1.00 19.33           N  
ATOM    649  CA  LEU A  78     114.485 133.152  69.793  1.00 18.68           C  
ATOM    650  C   LEU A  78     113.190 133.417  70.536  1.00 17.52           C  
ATOM    651  O   LEU A  78     112.324 132.559  70.552  1.00 18.29           O  
ATOM    652  CB  LEU A  78     114.186 132.999  68.298  1.00 18.55           C  
ATOM    653  CG  LEU A  78     115.374 132.624  67.407  1.00 21.44           C  
ATOM    654  CD1 LEU A  78     114.988 132.805  65.923  1.00 20.13           C  
ATOM    655  CD2 LEU A  78     116.559 133.511  67.755  1.00 21.50           C  
ATOM    656  N   VAL A  79     113.051 134.593  71.144  1.00 15.45           N  
ATOM    657  CA  VAL A  79     111.832 134.910  71.873  1.00 14.04           C  
ATOM    658  C   VAL A  79     110.957 135.800  70.986  1.00 15.05           C  
ATOM    659  O   VAL A  79     111.341 136.914  70.658  1.00 12.75           O  
ATOM    660  CB  VAL A  79     112.131 135.657  73.193  1.00 15.42           C  
ATOM    661  CG1 VAL A  79     110.840 135.862  73.982  1.00 15.85           C  
ATOM    662  CG2 VAL A  79     113.161 134.860  74.037  1.00 15.71           C  
ATOM    663  N   PHE A  80     109.791 135.286  70.598  1.00 13.88           N  
ATOM    664  CA  PHE A  80     108.873 136.026  69.735  1.00 15.60           C  
ATOM    665  C   PHE A  80     107.588 136.341  70.448  1.00 16.04           C  
ATOM    666  O   PHE A  80     107.257 135.711  71.444  1.00 16.27           O  
ATOM    667  CB  PHE A  80     108.449 135.188  68.527  1.00 14.04           C  
ATOM    668  CG  PHE A  80     109.526 134.952  67.527  1.00 15.03           C  
ATOM    669  CD1 PHE A  80     109.777 135.900  66.535  1.00 14.34           C  
ATOM    670  CD2 PHE A  80     110.252 133.760  67.535  1.00 15.01           C  
ATOM    671  CE1 PHE A  80     110.733 135.668  65.554  1.00 16.40           C  
ATOM    672  CE2 PHE A  80     111.219 133.514  66.550  1.00 16.78           C  
ATOM    673  CZ  PHE A  80     111.451 134.483  65.553  1.00 15.78           C  
ATOM    674  N   GLU A  81     106.844 137.287  69.882  1.00 17.12           N  
ATOM    675  CA  GLU A  81     105.530 137.628  70.413  1.00 17.51           C  
ATOM    676  C   GLU A  81     104.743 136.322  70.229  1.00 17.87           C  
ATOM    677  O   GLU A  81     105.024 135.544  69.311  1.00 16.44           O  
ATOM    678  CB  GLU A  81     104.898 138.739  69.575  1.00 18.93           C  
ATOM    679  CG  GLU A  81     104.753 138.376  68.081  1.00 19.23           C  
ATOM    680  CD  GLU A  81     103.932 139.382  67.289  1.00 20.00           C  
ATOM    681  OE1 GLU A  81     102.805 139.699  67.729  1.00 22.90           O  
ATOM    682  OE2 GLU A  81     104.399 139.848  66.227  1.00 20.11           O  
ATOM    683  N   PHE A  82     103.758 136.092  71.089  1.00 18.66           N  
ATOM    684  CA  PHE A  82     102.946 134.878  71.026  1.00 19.01           C  
ATOM    685  C   PHE A  82     101.782 135.026  70.044  1.00 19.86           C  
ATOM    686  O   PHE A  82     101.066 136.030  70.094  1.00 16.58           O  
ATOM    687  CB  PHE A  82     102.392 134.570  72.407  1.00 19.31           C  
ATOM    688  CG  PHE A  82     101.406 133.448  72.416  1.00 21.05           C  
ATOM    689  CD1 PHE A  82     100.072 133.689  72.723  1.00 20.83           C  
ATOM    690  CD2 PHE A  82     101.801 132.158  72.088  1.00 20.97           C  
ATOM    691  CE1 PHE A  82      99.133 132.647  72.702  1.00 22.67           C  
ATOM    692  CE2 PHE A  82     100.872 131.106  72.061  1.00 21.15           C  
ATOM    693  CZ  PHE A  82      99.541 131.354  72.369  1.00 21.89           C  
ATOM    694  N   LEU A  83     101.584 134.037  69.166  1.00 21.59           N  
ATOM    695  CA  LEU A  83     100.485 134.103  68.193  1.00 25.48           C  
ATOM    696  C   LEU A  83      99.611 132.841  67.968  1.00 27.91           C  
ATOM    697  O   LEU A  83      98.388 132.956  67.751  1.00 30.00           O  
ATOM    698  CB  LEU A  83     101.035 134.593  66.857  1.00 24.92           C  
ATOM    699  CG  LEU A  83     101.386 136.083  66.854  1.00 25.28           C  
ATOM    700  CD1 LEU A  83     102.057 136.438  65.552  1.00 23.93           C  
ATOM    701  CD2 LEU A  83     100.126 136.917  67.055  1.00 23.98           C  
ATOM    702  N   HIS A  84     100.261 131.679  68.020  1.00 30.34           N  
ATOM    703  CA  HIS A  84      99.716 130.308  67.849  1.00 31.43           C  
ATOM    704  C   HIS A  84      98.757 129.895  66.717  1.00 31.27           C  
ATOM    705  O   HIS A  84      98.661 128.701  66.413  1.00 33.55           O  
ATOM    706  CB  HIS A  84      99.144 129.778  69.179  1.00 34.22           C  
ATOM    707  CG  HIS A  84      97.772 130.279  69.520  1.00 36.95           C  
ATOM    708  ND1 HIS A  84      97.522 131.581  69.900  1.00 38.76           N  
ATOM    709  CD2 HIS A  84      96.586 129.629  69.610  1.00 38.12           C  
ATOM    710  CE1 HIS A  84      96.245 131.711  70.215  1.00 38.98           C  
ATOM    711  NE2 HIS A  84      95.654 130.541  70.048  1.00 39.22           N  
ATOM    712  N   GLN A  85      98.055 130.839  66.100  1.00 28.58           N  
ATOM    713  CA  GLN A  85      97.142 130.514  64.999  1.00 27.29           C  
ATOM    714  C   GLN A  85      97.825 130.828  63.647  1.00 24.02           C  
ATOM    715  O   GLN A  85      98.523 131.819  63.533  1.00 21.03           O  
ATOM    716  CB  GLN A  85      95.882 131.370  65.146  1.00 29.57           C  
ATOM    717  CG  GLN A  85      94.741 131.014  64.243  1.00 35.04           C  
ATOM    718  CD  GLN A  85      94.197 129.627  64.494  1.00 37.21           C  
ATOM    719  OE1 GLN A  85      94.072 129.186  65.648  1.00 39.12           O  
ATOM    720  NE2 GLN A  85      93.848 128.935  63.418  1.00 37.57           N  
ATOM    721  N   ASP A  86      97.627 129.991  62.630  1.00 24.18           N  
ATOM    722  CA  ASP A  86      98.234 130.276  61.329  1.00 23.13           C  
ATOM    723  C   ASP A  86      97.223 130.096  60.207  1.00 22.73           C  
ATOM    724  O   ASP A  86      96.142 129.528  60.412  1.00 20.86           O  
ATOM    725  CB  ASP A  86      99.500 129.431  61.079  1.00 24.58           C  
ATOM    726  CG  ASP A  86      99.222 127.948  60.966  1.00 27.64           C  
ATOM    727  OD1 ASP A  86      98.387 127.557  60.133  1.00 27.53           O  
ATOM    728  OD2 ASP A  86      99.860 127.166  61.709  1.00 30.71           O  
ATOM    729  N   LEU A  87      97.573 130.589  59.024  1.00 20.35           N  
ATOM    730  CA  LEU A  87      96.651 130.509  57.908  1.00 19.93           C  
ATOM    731  C   LEU A  87      96.263 129.087  57.538  1.00 19.56           C  
ATOM    732  O   LEU A  87      95.107 128.834  57.181  1.00 19.98           O  
ATOM    733  CB  LEU A  87      97.231 131.238  56.694  1.00 18.01           C  
ATOM    734  CG  LEU A  87      96.272 131.525  55.534  1.00 18.95           C  
ATOM    735  CD1 LEU A  87      95.091 132.346  56.031  1.00 19.52           C  
ATOM    736  CD2 LEU A  87      97.014 132.274  54.420  1.00 18.14           C  
ATOM    737  N   LYS A  88      97.207 128.159  57.623  1.00 19.95           N  
ATOM    738  CA  LYS A  88      96.905 126.773  57.280  1.00 21.18           C  
ATOM    739  C   LYS A  88      95.828 126.231  58.232  1.00 21.80           C  
ATOM    740  O   LYS A  88      94.788 125.731  57.799  1.00 21.98           O  
ATOM    741  CB  LYS A  88      98.179 125.919  57.349  1.00 20.90           C  
ATOM    742  CG  LYS A  88      97.957 124.437  57.027  1.00 22.49           C  
ATOM    743  CD  LYS A  88      97.104 124.259  55.779  1.00 25.57           C  
ATOM    744  CE  LYS A  88      96.613 122.828  55.669  1.00 27.30           C  
ATOM    745  NZ  LYS A  88      95.990 122.550  54.358  1.00 29.16           N  
ATOM    746  N   LYS A  89      96.067 126.365  59.533  1.00 22.09           N  
ATOM    747  CA  LYS A  89      95.100 125.890  60.517  1.00 23.48           C  
ATOM    748  C   LYS A  89      93.755 126.565  60.314  1.00 24.25           C  
ATOM    749  O   LYS A  89      92.709 125.915  60.366  1.00 23.67           O  
ATOM    750  CB  LYS A  89      95.588 126.170  61.941  1.00 25.36           C  
ATOM    751  CG  LYS A  89      96.713 125.299  62.409  1.00 28.12           C  
ATOM    752  CD  LYS A  89      97.075 125.674  63.835  1.00 31.10           C  
ATOM    753  CE  LYS A  89      98.269 124.879  64.324  1.00 32.89           C  
ATOM    754  NZ  LYS A  89      99.472 125.180  63.501  1.00 35.81           N  
ATOM    755  N   PHE A  90      93.785 127.872  60.093  1.00 23.23           N  
ATOM    756  CA  PHE A  90      92.567 128.633  59.877  1.00 25.09           C  
ATOM    757  C   PHE A  90      91.809 128.161  58.635  1.00 25.13           C  
ATOM    758  O   PHE A  90      90.583 128.049  58.658  1.00 25.40           O  
ATOM    759  CB  PHE A  90      92.893 130.121  59.739  1.00 25.22           C  
ATOM    760  CG  PHE A  90      91.683 130.998  59.605  1.00 26.54           C  
ATOM    761  CD1 PHE A  90      90.669 130.963  60.561  1.00 28.71           C  
ATOM    762  CD2 PHE A  90      91.570 131.887  58.546  1.00 27.16           C  
ATOM    763  CE1 PHE A  90      89.566 131.812  60.458  1.00 29.03           C  
ATOM    764  CE2 PHE A  90      90.483 132.733  58.432  1.00 27.16           C  
ATOM    765  CZ  PHE A  90      89.476 132.701  59.389  1.00 28.76           C  
ATOM    766  N   MET A  91      92.526 127.904  57.545  1.00 25.10           N  
ATOM    767  CA  MET A  91      91.859 127.441  56.331  1.00 25.46           C  
ATOM    768  C   MET A  91      91.235 126.071  56.582  1.00 26.94           C  
ATOM    769  O   MET A  91      90.107 125.798  56.155  1.00 27.27           O  
ATOM    770  CB  MET A  91      92.839 127.376  55.150  1.00 24.67           C  
ATOM    771  CG  MET A  91      93.113 128.728  54.519  1.00 22.66           C  
ATOM    772  SD  MET A  91      93.911 128.640  52.905  1.00 25.91           S  
ATOM    773  CE  MET A  91      95.460 127.803  53.398  1.00 18.99           C  
ATOM    774  N   ASP A  92      91.955 125.208  57.285  1.00 27.66           N  
ATOM    775  CA  ASP A  92      91.412 123.888  57.577  1.00 29.61           C  
ATOM    776  C   ASP A  92      90.151 123.997  58.420  1.00 31.05           C  
ATOM    777  O   ASP A  92      89.234 123.203  58.257  1.00 31.53           O  
ATOM    778  CB  ASP A  92      92.443 123.025  58.295  1.00 29.30           C  
ATOM    779  CG  ASP A  92      93.590 122.637  57.394  1.00 29.61           C  
ATOM    780  OD1 ASP A  92      93.462 122.822  56.167  1.00 29.72           O  
ATOM    781  OD2 ASP A  92      94.610 122.145  57.907  1.00 30.48           O  
ATOM    782  N   ALA A  93      90.104 124.979  59.317  1.00 32.43           N  
ATOM    783  CA  ALA A  93      88.931 125.171  60.171  1.00 34.55           C  
ATOM    784  C   ALA A  93      87.790 125.857  59.423  1.00 35.57           C  
ATOM    785  O   ALA A  93      86.635 125.815  59.856  1.00 36.97           O  
ATOM    786  CB  ALA A  93      89.304 125.982  61.398  1.00 33.92           C  
ATOM    787  N   SER A  94      88.116 126.493  58.304  1.00 36.55           N  
ATOM    788  CA  SER A  94      87.116 127.180  57.493  1.00 37.51           C  
ATOM    789  C   SER A  94      86.829 126.354  56.240  1.00 38.46           C  
ATOM    790  O   SER A  94      86.211 126.840  55.287  1.00 38.47           O  
ATOM    791  CB  SER A  94      87.628 128.566  57.081  1.00 37.72           C  
ATOM    792  OG  SER A  94      87.863 129.392  58.211  1.00 37.03           O  
ATOM    793  N   ALA A  95      87.285 125.105  56.250  1.00 38.42           N  
ATOM    794  CA  ALA A  95      87.114 124.209  55.112  1.00 39.44           C  
ATOM    795  C   ALA A  95      85.686 124.134  54.576  1.00 40.01           C  
ATOM    796  O   ALA A  95      85.453 124.280  53.376  1.00 39.51           O  
ATOM    797  CB  ALA A  95      87.584 122.817  55.487  1.00 39.71           C  
ATOM    798  N   LEU A  96      84.736 123.904  55.479  1.00 40.43           N  
ATOM    799  CA  LEU A  96      83.331 123.762  55.111  1.00 39.88           C  
ATOM    800  C   LEU A  96      82.685 124.941  54.402  1.00 38.31           C  
ATOM    801  O   LEU A  96      81.837 124.761  53.534  1.00 38.10           O  
ATOM    802  CB  LEU A  96      82.503 123.415  56.358  1.00 41.34           C  
ATOM    803  CG  LEU A  96      82.761 122.042  56.996  1.00 42.33           C  
ATOM    804  CD1 LEU A  96      81.833 121.857  58.196  1.00 42.46           C  
ATOM    805  CD2 LEU A  96      82.524 120.930  55.963  1.00 41.68           C  
ATOM    806  N   THR A  97      83.100 126.149  54.755  1.00 37.01           N  
ATOM    807  CA  THR A  97      82.498 127.339  54.182  1.00 35.24           C  
ATOM    808  C   THR A  97      83.460 128.231  53.426  1.00 33.64           C  
ATOM    809  O   THR A  97      83.041 129.032  52.587  1.00 34.05           O  
ATOM    810  CB  THR A  97      81.876 128.173  55.297  1.00 36.16           C  
ATOM    811  OG1 THR A  97      82.867 128.397  56.309  1.00 37.02           O  
ATOM    812  CG2 THR A  97      80.700 127.434  55.922  1.00 36.76           C  
ATOM    813  N   GLY A  98      84.743 128.093  53.743  1.00 31.33           N  
ATOM    814  CA  GLY A  98      85.765 128.910  53.125  1.00 28.97           C  
ATOM    815  C   GLY A  98      85.932 130.214  53.889  1.00 27.24           C  
ATOM    816  O   GLY A  98      85.025 130.660  54.574  1.00 24.75           O  
ATOM    817  N   ILE A  99      87.108 130.816  53.793  1.00 26.53           N  
ATOM    818  CA  ILE A  99      87.349 132.090  54.456  1.00 24.90           C  
ATOM    819  C   ILE A  99      86.572 133.109  53.630  1.00 25.26           C  
ATOM    820  O   ILE A  99      86.608 133.068  52.406  1.00 25.25           O  
ATOM    821  CB  ILE A  99      88.851 132.444  54.425  1.00 26.18           C  
ATOM    822  CG1 ILE A  99      89.641 131.390  55.212  1.00 25.84           C  
ATOM    823  CG2 ILE A  99      89.071 133.847  54.985  1.00 25.95           C  
ATOM    824  CD1 ILE A  99      91.145 131.467  55.016  1.00 27.43           C  
ATOM    825  N   PRO A 100      85.837 134.023  54.284  1.00 24.63           N  
ATOM    826  CA  PRO A 100      85.056 135.048  53.574  1.00 24.06           C  
ATOM    827  C   PRO A 100      85.967 135.961  52.748  1.00 23.50           C  
ATOM    828  O   PRO A 100      87.078 136.284  53.184  1.00 21.59           O  
ATOM    829  CB  PRO A 100      84.382 135.824  54.709  1.00 24.92           C  
ATOM    830  CG  PRO A 100      84.340 134.831  55.850  1.00 26.11           C  
ATOM    831  CD  PRO A 100      85.676 134.144  55.743  1.00 25.68           C  
ATOM    832  N   LEU A 101      85.482 136.400  51.587  1.00 22.67           N  
ATOM    833  CA  LEU A 101      86.255 137.252  50.696  1.00 22.74           C  
ATOM    834  C   LEU A 101      86.824 138.492  51.353  1.00 20.70           C  
ATOM    835  O   LEU A 101      87.954 138.875  51.058  1.00 20.68           O  
ATOM    836  CB  LEU A 101      85.438 137.681  49.470  1.00 22.91           C  
ATOM    837  CG  LEU A 101      86.235 138.548  48.476  1.00 24.50           C  
ATOM    838  CD1 LEU A 101      87.291 137.701  47.797  1.00 23.23           C  
ATOM    839  CD2 LEU A 101      85.308 139.165  47.426  1.00 23.76           C  
ATOM    840  N   PRO A 102      86.060 139.145  52.251  1.00 20.82           N  
ATOM    841  CA  PRO A 102      86.650 140.335  52.862  1.00 19.33           C  
ATOM    842  C   PRO A 102      87.925 140.005  53.649  1.00 17.63           C  
ATOM    843  O   PRO A 102      88.862 140.804  53.670  1.00 18.49           O  
ATOM    844  CB  PRO A 102      85.523 140.868  53.758  1.00 20.88           C  
ATOM    845  CG  PRO A 102      84.271 140.381  53.037  1.00 21.92           C  
ATOM    846  CD  PRO A 102      84.658 138.971  52.677  1.00 21.45           C  
ATOM    847  N   LEU A 103      87.956 138.844  54.298  1.00 17.95           N  
ATOM    848  CA  LEU A 103      89.130 138.426  55.067  1.00 18.53           C  
ATOM    849  C   LEU A 103      90.259 138.021  54.129  1.00 17.68           C  
ATOM    850  O   LEU A 103      91.430 138.283  54.396  1.00 16.42           O  
ATOM    851  CB  LEU A 103      88.807 137.236  55.975  1.00 20.95           C  
ATOM    852  CG  LEU A 103      88.904 137.464  57.488  1.00 24.75           C  
ATOM    853  CD1 LEU A 103      88.946 136.109  58.196  1.00 25.88           C  
ATOM    854  CD2 LEU A 103      90.143 138.271  57.836  1.00 23.24           C  
ATOM    855  N   ILE A 104      89.903 137.342  53.043  1.00 16.53           N  
ATOM    856  CA  ILE A 104      90.904 136.928  52.046  1.00 15.97           C  
ATOM    857  C   ILE A 104      91.594 138.190  51.532  1.00 16.89           C  
ATOM    858  O   ILE A 104      92.814 138.257  51.460  1.00 16.53           O  
ATOM    859  CB  ILE A 104      90.245 136.187  50.825  1.00 15.03           C  
ATOM    860  CG1 ILE A 104      89.736 134.812  51.267  1.00 14.41           C  
ATOM    861  CG2 ILE A 104      91.268 136.080  49.652  1.00 15.79           C  
ATOM    862  CD1 ILE A 104      89.017 134.027  50.175  1.00 16.41           C  
ATOM    863  N   LYS A 105      90.796 139.188  51.163  1.00 15.71           N  
ATOM    864  CA  LYS A 105      91.328 140.435  50.670  1.00 15.39           C  
ATOM    865  C   LYS A 105      92.223 141.121  51.717  1.00 13.95           C  
ATOM    866  O   LYS A 105      93.310 141.578  51.401  1.00 11.79           O  
ATOM    867  CB  LYS A 105      90.166 141.342  50.268  1.00 16.72           C  
ATOM    868  CG  LYS A 105      90.526 142.529  49.458  1.00 21.17           C  
ATOM    869  CD  LYS A 105      89.270 143.116  48.786  1.00 22.28           C  
ATOM    870  CE  LYS A 105      88.587 142.081  47.875  1.00 23.63           C  
ATOM    871  NZ  LYS A 105      87.633 142.680  46.888  1.00 23.98           N  
ATOM    872  N   SER A 106      91.757 141.180  52.957  1.00 14.18           N  
ATOM    873  CA  SER A 106      92.543 141.810  54.021  1.00 14.01           C  
ATOM    874  C   SER A 106      93.889 141.096  54.227  1.00 13.46           C  
ATOM    875  O   SER A 106      94.941 141.731  54.295  1.00 13.86           O  
ATOM    876  CB  SER A 106      91.761 141.781  55.329  1.00 15.97           C  
ATOM    877  OG  SER A 106      92.563 142.310  56.374  1.00 17.41           O  
ATOM    878  N   TYR A 107      93.852 139.773  54.326  1.00 12.30           N  
ATOM    879  CA  TYR A 107      95.085 139.005  54.532  1.00 13.21           C  
ATOM    880  C   TYR A 107      96.054 139.168  53.362  1.00 12.50           C  
ATOM    881  O   TYR A 107      97.266 139.306  53.558  1.00 12.88           O  
ATOM    882  CB  TYR A 107      94.770 137.520  54.709  1.00 13.27           C  
ATOM    883  CG  TYR A 107      94.168 137.148  56.052  1.00 14.78           C  
ATOM    884  CD1 TYR A 107      94.235 138.032  57.145  1.00 13.49           C  
ATOM    885  CD2 TYR A 107      93.619 135.888  56.262  1.00 15.35           C  
ATOM    886  CE1 TYR A 107      93.777 137.656  58.393  1.00 15.46           C  
ATOM    887  CE2 TYR A 107      93.159 135.504  57.514  1.00 16.99           C  
ATOM    888  CZ  TYR A 107      93.244 136.397  58.579  1.00 17.86           C  
ATOM    889  OH  TYR A 107      92.827 136.019  59.840  1.00 18.64           O  
ATOM    890  N   LEU A 108      95.529 139.131  52.140  1.00 13.33           N  
ATOM    891  CA  LEU A 108      96.393 139.261  50.973  1.00 12.88           C  
ATOM    892  C   LEU A 108      97.022 140.640  50.958  1.00 12.96           C  
ATOM    893  O   LEU A 108      98.218 140.764  50.719  1.00 12.75           O  
ATOM    894  CB  LEU A 108      95.597 139.000  49.676  1.00 14.25           C  
ATOM    895  CG  LEU A 108      96.384 138.998  48.358  1.00 14.99           C  
ATOM    896  CD1 LEU A 108      97.401 137.847  48.351  1.00 15.59           C  
ATOM    897  CD2 LEU A 108      95.404 138.839  47.176  1.00 13.74           C  
ATOM    898  N   PHE A 109      96.209 141.670  51.227  1.00 12.52           N  
ATOM    899  CA  PHE A 109      96.687 143.054  51.252  1.00 11.74           C  
ATOM    900  C   PHE A 109      97.810 143.197  52.285  1.00 11.43           C  
ATOM    901  O   PHE A 109      98.865 143.749  51.997  1.00 12.52           O  
ATOM    902  CB  PHE A 109      95.535 144.017  51.605  1.00 14.45           C  
ATOM    903  CG  PHE A 109      95.866 145.490  51.408  1.00 15.53           C  
ATOM    904  CD1 PHE A 109      95.917 146.052  50.135  1.00 17.22           C  
ATOM    905  CD2 PHE A 109      96.111 146.312  52.497  1.00 18.70           C  
ATOM    906  CE1 PHE A 109      96.206 147.416  49.948  1.00 18.12           C  
ATOM    907  CE2 PHE A 109      96.403 147.682  52.318  1.00 19.04           C  
ATOM    908  CZ  PHE A 109      96.449 148.226  51.046  1.00 18.43           C  
ATOM    909  N   GLN A 110      97.577 142.692  53.487  1.00 11.83           N  
ATOM    910  CA  GLN A 110      98.585 142.793  54.533  1.00 10.48           C  
ATOM    911  C   GLN A 110      99.865 142.040  54.206  1.00 11.16           C  
ATOM    912  O   GLN A 110     100.954 142.493  54.549  1.00  9.91           O  
ATOM    913  CB  GLN A 110      98.043 142.259  55.850  1.00 11.08           C  
ATOM    914  CG  GLN A 110      96.928 143.094  56.469  1.00 12.36           C  
ATOM    915  CD  GLN A 110      96.475 142.466  57.774  1.00 14.04           C  
ATOM    916  OE1 GLN A 110      97.253 142.403  58.732  1.00 14.21           O  
ATOM    917  NE2 GLN A 110      95.224 141.973  57.816  1.00 12.12           N  
ATOM    918  N   LEU A 111      99.729 140.854  53.617  1.00 11.22           N  
ATOM    919  CA  LEU A 111     100.920 140.093  53.248  1.00 10.55           C  
ATOM    920  C   LEU A 111     101.703 140.845  52.183  1.00 11.46           C  
ATOM    921  O   LEU A 111     102.938 140.807  52.190  1.00 11.60           O  
ATOM    922  CB  LEU A 111     100.536 138.689  52.754  1.00 12.15           C  
ATOM    923  CG  LEU A 111      99.960 137.797  53.863  1.00 13.34           C  
ATOM    924  CD1 LEU A 111      99.404 136.513  53.260  1.00 15.37           C  
ATOM    925  CD2 LEU A 111     101.071 137.500  54.869  1.00 17.54           C  
ATOM    926  N   LEU A 112     101.001 141.529  51.271  1.00 11.48           N  
ATOM    927  CA  LEU A 112     101.679 142.315  50.247  1.00 11.02           C  
ATOM    928  C   LEU A 112     102.417 143.491  50.919  1.00 12.55           C  
ATOM    929  O   LEU A 112     103.525 143.836  50.511  1.00 12.19           O  
ATOM    930  CB  LEU A 112     100.679 142.823  49.183  1.00 11.35           C  
ATOM    931  CG  LEU A 112     100.250 141.719  48.203  1.00 12.95           C  
ATOM    932  CD1 LEU A 112      99.013 142.137  47.397  1.00 12.33           C  
ATOM    933  CD2 LEU A 112     101.445 141.404  47.279  1.00 12.82           C  
ATOM    934  N   GLN A 113     101.809 144.086  51.951  1.00 12.59           N  
ATOM    935  CA  GLN A 113     102.456 145.192  52.667  1.00 14.79           C  
ATOM    936  C   GLN A 113     103.732 144.683  53.337  1.00 13.03           C  
ATOM    937  O   GLN A 113     104.769 145.340  53.275  1.00 13.18           O  
ATOM    938  CB  GLN A 113     101.539 145.785  53.738  1.00 15.01           C  
ATOM    939  CG  GLN A 113     100.307 146.496  53.163  1.00 18.38           C  
ATOM    940  CD  GLN A 113      99.412 147.069  54.244  1.00 18.78           C  
ATOM    941  OE1 GLN A 113      99.387 148.278  54.454  1.00 24.33           O  
ATOM    942  NE2 GLN A 113      98.680 146.213  54.935  1.00 18.19           N  
ATOM    943  N   GLY A 114     103.636 143.513  53.964  1.00 13.02           N  
ATOM    944  CA  GLY A 114     104.795 142.929  54.616  1.00 12.47           C  
ATOM    945  C   GLY A 114     105.893 142.630  53.617  1.00 11.36           C  
ATOM    946  O   GLY A 114     107.075 142.933  53.847  1.00 11.44           O  
ATOM    947  N   LEU A 115     105.517 142.050  52.485  1.00 11.89           N  
ATOM    948  CA  LEU A 115     106.514 141.716  51.461  1.00 11.78           C  
ATOM    949  C   LEU A 115     107.104 142.949  50.822  1.00 11.63           C  
ATOM    950  O   LEU A 115     108.297 142.992  50.541  1.00 11.30           O  
ATOM    951  CB  LEU A 115     105.896 140.822  50.375  1.00 12.32           C  
ATOM    952  CG  LEU A 115     105.560 139.385  50.789  1.00 14.17           C  
ATOM    953  CD1 LEU A 115     104.830 138.728  49.596  1.00 14.76           C  
ATOM    954  CD2 LEU A 115     106.849 138.568  51.156  1.00 15.16           C  
ATOM    955  N   ALA A 116     106.283 143.961  50.587  1.00 11.94           N  
ATOM    956  CA  ALA A 116     106.795 145.185  49.989  1.00 12.79           C  
ATOM    957  C   ALA A 116     107.904 145.763  50.881  1.00 12.70           C  
ATOM    958  O   ALA A 116     108.955 146.219  50.393  1.00 11.96           O  
ATOM    959  CB  ALA A 116     105.667 146.203  49.808  1.00 13.08           C  
ATOM    960  N   PHE A 117     107.656 145.742  52.181  1.00 12.25           N  
ATOM    961  CA  PHE A 117     108.617 146.246  53.159  1.00 13.37           C  
ATOM    962  C   PHE A 117     109.908 145.440  53.132  1.00 13.84           C  
ATOM    963  O   PHE A 117     111.001 146.007  53.057  1.00 14.06           O  
ATOM    964  CB  PHE A 117     108.009 146.188  54.564  1.00 15.29           C  
ATOM    965  CG  PHE A 117     108.812 146.918  55.602  1.00 16.57           C  
ATOM    966  CD1 PHE A 117     108.850 148.310  55.621  1.00 17.97           C  
ATOM    967  CD2 PHE A 117     109.539 146.215  56.550  1.00 18.85           C  
ATOM    968  CE1 PHE A 117     109.609 148.981  56.581  1.00 19.83           C  
ATOM    969  CE2 PHE A 117     110.296 146.883  57.502  1.00 19.66           C  
ATOM    970  CZ  PHE A 117     110.329 148.263  57.520  1.00 18.91           C  
ATOM    971  N   CYS A 118     109.782 144.114  53.190  1.00 12.98           N  
ATOM    972  CA  CYS A 118     110.954 143.254  53.170  1.00 13.98           C  
ATOM    973  C   CYS A 118     111.755 143.513  51.914  1.00 13.24           C  
ATOM    974  O   CYS A 118     112.967 143.766  51.969  1.00 12.69           O  
ATOM    975  CB  CYS A 118     110.547 141.771  53.183  1.00 13.55           C  
ATOM    976  SG  CYS A 118     109.823 141.198  54.707  1.00 16.83           S  
ATOM    977  N   HIS A 119     111.070 143.441  50.777  1.00 12.16           N  
ATOM    978  CA  HIS A 119     111.741 143.621  49.488  1.00 13.23           C  
ATOM    979  C   HIS A 119     112.446 144.962  49.344  1.00 14.62           C  
ATOM    980  O   HIS A 119     113.520 145.021  48.743  1.00 16.09           O  
ATOM    981  CB  HIS A 119     110.744 143.419  48.340  1.00 12.66           C  
ATOM    982  CG  HIS A 119     110.203 142.020  48.266  1.00 12.91           C  
ATOM    983  ND1 HIS A 119     109.164 141.657  47.433  1.00 11.20           N  
ATOM    984  CD2 HIS A 119     110.590 140.890  48.903  1.00 11.54           C  
ATOM    985  CE1 HIS A 119     108.939 140.361  47.559  1.00 14.20           C  
ATOM    986  NE2 HIS A 119     109.791 139.870  48.444  1.00 10.90           N  
ATOM    987  N   SER A 120     111.868 146.027  49.892  1.00 14.97           N  
ATOM    988  CA  SER A 120     112.519 147.341  49.788  1.00 17.01           C  
ATOM    989  C   SER A 120     113.765 147.392  50.669  1.00 17.28           C  
ATOM    990  O   SER A 120     114.651 148.233  50.468  1.00 17.96           O  
ATOM    991  CB  SER A 120     111.538 148.478  50.152  1.00 16.47           C  
ATOM    992  OG  SER A 120     111.148 148.412  51.508  1.00 17.83           O  
ATOM    993  N   HIS A 121     113.843 146.485  51.639  1.00 16.82           N  
ATOM    994  CA  HIS A 121     114.987 146.393  52.534  1.00 17.79           C  
ATOM    995  C   HIS A 121     115.933 145.248  52.140  1.00 16.68           C  
ATOM    996  O   HIS A 121     116.787 144.854  52.926  1.00 16.71           O  
ATOM    997  CB  HIS A 121     114.512 146.204  53.983  1.00 20.84           C  
ATOM    998  CG  HIS A 121     113.886 147.431  54.572  1.00 23.53           C  
ATOM    999  ND1 HIS A 121     112.718 147.979  54.088  1.00 27.14           N  
ATOM   1000  CD2 HIS A 121     114.295 148.248  55.571  1.00 27.75           C  
ATOM   1001  CE1 HIS A 121     112.435 149.082  54.759  1.00 27.33           C  
ATOM   1002  NE2 HIS A 121     113.377 149.268  55.664  1.00 27.10           N  
ATOM   1003  N   ARG A 122     115.750 144.723  50.924  1.00 15.32           N  
ATOM   1004  CA  ARG A 122     116.561 143.632  50.372  1.00 16.86           C  
ATOM   1005  C   ARG A 122     116.418 142.282  51.060  1.00 16.61           C  
ATOM   1006  O   ARG A 122     117.327 141.441  51.024  1.00 17.51           O  
ATOM   1007  CB  ARG A 122     118.034 144.047  50.342  1.00 18.79           C  
ATOM   1008  CG  ARG A 122     118.242 145.392  49.648  1.00 23.48           C  
ATOM   1009  CD  ARG A 122     119.713 145.646  49.360  1.00 25.16           C  
ATOM   1010  NE  ARG A 122     120.532 145.597  50.566  1.00 30.09           N  
ATOM   1011  CZ  ARG A 122     120.641 146.592  51.439  1.00 31.09           C  
ATOM   1012  NH1 ARG A 122     121.415 146.451  52.513  1.00 32.56           N  
ATOM   1013  NH2 ARG A 122     119.988 147.732  51.236  1.00 33.45           N  
ATOM   1014  N   VAL A 123     115.260 142.062  51.671  1.00 14.96           N  
ATOM   1015  CA  VAL A 123     114.984 140.823  52.356  1.00 14.49           C  
ATOM   1016  C   VAL A 123     113.903 140.072  51.581  1.00 15.55           C  
ATOM   1017  O   VAL A 123     112.894 140.671  51.206  1.00 15.85           O  
ATOM   1018  CB  VAL A 123     114.456 141.090  53.783  1.00 15.31           C  
ATOM   1019  CG1 VAL A 123     113.914 139.801  54.394  1.00 15.87           C  
ATOM   1020  CG2 VAL A 123     115.569 141.677  54.645  1.00 15.82           C  
ATOM   1021  N   LEU A 124     114.136 138.781  51.336  1.00 15.07           N  
ATOM   1022  CA  LEU A 124     113.160 137.932  50.654  1.00 15.24           C  
ATOM   1023  C   LEU A 124     112.706 136.915  51.658  1.00 14.77           C  
ATOM   1024  O   LEU A 124     113.456 136.577  52.580  1.00 14.66           O  
ATOM   1025  CB  LEU A 124     113.770 137.189  49.460  1.00 15.97           C  
ATOM   1026  CG  LEU A 124     113.813 137.973  48.147  1.00 17.93           C  
ATOM   1027  CD1 LEU A 124     114.825 139.106  48.246  1.00 18.63           C  
ATOM   1028  CD2 LEU A 124     114.185 137.024  47.015  1.00 19.11           C  
ATOM   1029  N   HIS A 125     111.487 136.405  51.508  1.00 13.52           N  
ATOM   1030  CA  HIS A 125     111.049 135.398  52.451  1.00 12.31           C  
ATOM   1031  C   HIS A 125     111.594 134.041  51.993  1.00 13.08           C  
ATOM   1032  O   HIS A 125     112.227 133.298  52.764  1.00 12.71           O  
ATOM   1033  CB  HIS A 125     109.527 135.332  52.545  1.00 12.29           C  
ATOM   1034  CG  HIS A 125     109.053 134.331  53.551  1.00 11.32           C  
ATOM   1035  ND1 HIS A 125     108.646 134.682  54.821  1.00 14.21           N  
ATOM   1036  CD2 HIS A 125     108.970 132.982  53.491  1.00 11.88           C  
ATOM   1037  CE1 HIS A 125     108.329 133.592  55.496  1.00 11.36           C  
ATOM   1038  NE2 HIS A 125     108.519 132.547  54.711  1.00 15.04           N  
ATOM   1039  N   ARG A 126     111.300 133.721  50.737  1.00 13.27           N  
ATOM   1040  CA  ARG A 126     111.759 132.495  50.079  1.00 16.01           C  
ATOM   1041  C   ARG A 126     111.016 131.208  50.362  1.00 16.38           C  
ATOM   1042  O   ARG A 126     111.191 130.242  49.616  1.00 18.58           O  
ATOM   1043  CB  ARG A 126     113.249 132.228  50.353  1.00 16.56           C  
ATOM   1044  CG  ARG A 126     114.192 133.348  49.964  1.00 19.26           C  
ATOM   1045  CD  ARG A 126     115.655 132.971  50.208  1.00 20.53           C  
ATOM   1046  NE  ARG A 126     116.522 134.043  49.730  1.00 22.06           N  
ATOM   1047  CZ  ARG A 126     116.745 135.175  50.385  1.00 22.21           C  
ATOM   1048  NH1 ARG A 126     116.184 135.383  51.567  1.00 23.74           N  
ATOM   1049  NH2 ARG A 126     117.487 136.128  49.830  1.00 22.56           N  
ATOM   1050  N   ASP A 127     110.209 131.164  51.414  1.00 15.39           N  
ATOM   1051  CA  ASP A 127     109.494 129.933  51.703  1.00 16.03           C  
ATOM   1052  C   ASP A 127     108.075 130.211  52.167  1.00 14.88           C  
ATOM   1053  O   ASP A 127     107.617 129.654  53.152  1.00 14.89           O  
ATOM   1054  CB  ASP A 127     110.255 129.116  52.750  1.00 17.27           C  
ATOM   1055  CG  ASP A 127     109.608 127.758  53.019  1.00 20.03           C  
ATOM   1056  OD1 ASP A 127     109.020 127.175  52.076  1.00 21.70           O  
ATOM   1057  OD2 ASP A 127     109.707 127.278  54.165  1.00 20.95           O  
ATOM   1058  N   LEU A 128     107.386 131.098  51.460  1.00 13.33           N  
ATOM   1059  CA  LEU A 128     106.012 131.430  51.812  1.00 14.93           C  
ATOM   1060  C   LEU A 128     105.060 130.269  51.616  1.00 16.04           C  
ATOM   1061  O   LEU A 128     105.015 129.666  50.548  1.00 16.68           O  
ATOM   1062  CB  LEU A 128     105.513 132.600  50.971  1.00 16.96           C  
ATOM   1063  CG  LEU A 128     106.072 133.961  51.328  1.00 18.17           C  
ATOM   1064  CD1 LEU A 128     105.679 134.948  50.232  1.00 19.25           C  
ATOM   1065  CD2 LEU A 128     105.527 134.395  52.693  1.00 19.16           C  
ATOM   1066  N   LYS A 129     104.313 129.953  52.661  1.00 15.92           N  
ATOM   1067  CA  LYS A 129     103.323 128.898  52.612  1.00 16.68           C  
ATOM   1068  C   LYS A 129     102.354 129.187  53.741  1.00 16.63           C  
ATOM   1069  O   LYS A 129     102.719 129.812  54.729  1.00 17.16           O  
ATOM   1070  CB  LYS A 129     103.959 127.522  52.767  1.00 19.43           C  
ATOM   1071  CG  LYS A 129     104.795 127.331  53.992  1.00 24.17           C  
ATOM   1072  CD  LYS A 129     105.396 125.929  53.986  1.00 28.45           C  
ATOM   1073  CE  LYS A 129     106.209 125.669  55.223  1.00 31.34           C  
ATOM   1074  NZ  LYS A 129     107.462 126.458  55.212  1.00 33.45           N  
ATOM   1075  N   PRO A 130     101.101 128.728  53.611  1.00 17.06           N  
ATOM   1076  CA  PRO A 130     100.087 128.968  54.642  1.00 16.76           C  
ATOM   1077  C   PRO A 130     100.562 128.729  56.073  1.00 17.88           C  
ATOM   1078  O   PRO A 130     100.224 129.484  56.969  1.00 16.49           O  
ATOM   1079  CB  PRO A 130      98.959 128.011  54.249  1.00 18.40           C  
ATOM   1080  CG  PRO A 130      99.107 127.890  52.782  1.00 17.36           C  
ATOM   1081  CD  PRO A 130     100.597 127.798  52.586  1.00 16.77           C  
ATOM   1082  N   GLN A 131     101.304 127.645  56.267  1.00 19.58           N  
ATOM   1083  CA  GLN A 131     101.841 127.261  57.562  1.00 22.71           C  
ATOM   1084  C   GLN A 131     102.693 128.347  58.220  1.00 22.71           C  
ATOM   1085  O   GLN A 131     102.698 128.478  59.449  1.00 25.01           O  
ATOM   1086  CB  GLN A 131     102.687 125.991  57.404  1.00 25.39           C  
ATOM   1087  CG  GLN A 131     103.480 125.622  58.639  1.00 33.08           C  
ATOM   1088  CD  GLN A 131     104.303 124.350  58.482  1.00 35.01           C  
ATOM   1089  OE1 GLN A 131     103.793 123.312  58.041  1.00 37.69           O  
ATOM   1090  NE2 GLN A 131     105.581 124.420  58.863  1.00 35.99           N  
ATOM   1091  N   ASN A 132     103.410 129.117  57.407  1.00 21.49           N  
ATOM   1092  CA  ASN A 132     104.303 130.160  57.919  1.00 22.40           C  
ATOM   1093  C   ASN A 132     103.668 131.542  58.124  1.00 21.04           C  
ATOM   1094  O   ASN A 132     104.383 132.511  58.403  1.00 22.43           O  
ATOM   1095  CB  ASN A 132     105.521 130.296  56.987  1.00 24.02           C  
ATOM   1096  CG  ASN A 132     106.275 128.984  56.828  1.00 28.17           C  
ATOM   1097  OD1 ASN A 132     106.112 128.069  57.640  1.00 29.65           O  
ATOM   1098  ND2 ASN A 132     107.109 128.885  55.792  1.00 28.10           N  
ATOM   1099  N   LEU A 133     102.346 131.640  58.013  1.00 17.36           N  
ATOM   1100  CA  LEU A 133     101.693 132.943  58.147  1.00 15.14           C  
ATOM   1101  C   LEU A 133     100.810 132.952  59.394  1.00 15.96           C  
ATOM   1102  O   LEU A 133      99.767 132.299  59.468  1.00 18.02           O  
ATOM   1103  CB  LEU A 133     100.901 133.253  56.876  1.00 15.04           C  
ATOM   1104  CG  LEU A 133     101.743 133.091  55.592  1.00 15.31           C  
ATOM   1105  CD1 LEU A 133     100.835 133.205  54.371  1.00 14.43           C  
ATOM   1106  CD2 LEU A 133     102.872 134.147  55.562  1.00 16.78           C  
ATOM   1107  N   LEU A 134     101.241 133.728  60.372  1.00 13.34           N  
ATOM   1108  CA  LEU A 134     100.571 133.772  61.662  1.00 12.91           C  
ATOM   1109  C   LEU A 134      99.490 134.817  61.771  1.00 12.49           C  
ATOM   1110  O   LEU A 134      99.676 135.939  61.321  1.00 13.86           O  
ATOM   1111  CB  LEU A 134     101.616 134.048  62.724  1.00 13.45           C  
ATOM   1112  CG  LEU A 134     102.801 133.092  62.586  1.00 16.55           C  
ATOM   1113  CD1 LEU A 134     103.913 133.534  63.503  1.00 16.87           C  
ATOM   1114  CD2 LEU A 134     102.346 131.686  62.877  1.00 18.39           C  
ATOM   1115  N   ILE A 135      98.392 134.465  62.430  1.00 13.34           N  
ATOM   1116  CA  ILE A 135      97.300 135.407  62.592  1.00 14.11           C  
ATOM   1117  C   ILE A 135      96.941 135.681  64.058  1.00 14.90           C  
ATOM   1118  O   ILE A 135      97.138 134.840  64.937  1.00 14.81           O  
ATOM   1119  CB  ILE A 135      96.046 134.896  61.856  1.00 14.65           C  
ATOM   1120  CG1 ILE A 135      95.618 133.556  62.446  1.00 15.86           C  
ATOM   1121  CG2 ILE A 135      96.358 134.701  60.373  1.00 15.07           C  
ATOM   1122  CD1 ILE A 135      94.396 132.947  61.742  1.00 20.73           C  
ATOM   1123  N   ASN A 136      96.404 136.864  64.324  1.00 15.32           N  
ATOM   1124  CA  ASN A 136      96.003 137.162  65.697  1.00 16.89           C  
ATOM   1125  C   ASN A 136      94.504 137.471  65.789  1.00 18.35           C  
ATOM   1126  O   ASN A 136      93.789 137.521  64.785  1.00 17.79           O  
ATOM   1127  CB  ASN A 136      96.862 138.295  66.293  1.00 18.38           C  
ATOM   1128  CG  ASN A 136      96.651 139.641  65.609  1.00 18.94           C  
ATOM   1129  OD1 ASN A 136      95.662 139.851  64.908  1.00 20.11           O  
ATOM   1130  ND2 ASN A 136      97.583 140.577  65.838  1.00 18.53           N  
ATOM   1131  N   THR A 137      94.021 137.643  67.010  1.00 20.02           N  
ATOM   1132  CA  THR A 137      92.607 137.905  67.231  1.00 20.89           C  
ATOM   1133  C   THR A 137      92.092 139.166  66.553  1.00 20.52           C  
ATOM   1134  O   THR A 137      90.926 139.220  66.145  1.00 21.17           O  
ATOM   1135  CB  THR A 137      92.335 138.032  68.740  1.00 22.22           C  
ATOM   1136  OG1 THR A 137      93.218 139.012  69.289  1.00 29.01           O  
ATOM   1137  CG2 THR A 137      92.603 136.745  69.434  1.00 21.08           C  
ATOM   1138  N   GLU A 138      92.945 140.179  66.451  1.00 19.44           N  
ATOM   1139  CA  GLU A 138      92.539 141.446  65.871  1.00 20.93           C  
ATOM   1140  C   GLU A 138      92.530 141.548  64.344  1.00 19.52           C  
ATOM   1141  O   GLU A 138      92.236 142.608  63.796  1.00 22.08           O  
ATOM   1142  CB  GLU A 138      93.365 142.575  66.492  1.00 21.55           C  
ATOM   1143  CG  GLU A 138      93.060 142.755  67.976  1.00 25.26           C  
ATOM   1144  CD  GLU A 138      93.978 143.752  68.665  1.00 27.78           C  
ATOM   1145  OE1 GLU A 138      93.668 144.965  68.640  1.00 26.28           O  
ATOM   1146  OE2 GLU A 138      95.011 143.309  69.226  1.00 28.14           O  
ATOM   1147  N   GLY A 139      92.835 140.456  63.660  1.00 18.43           N  
ATOM   1148  CA  GLY A 139      92.798 140.493  62.208  1.00 17.11           C  
ATOM   1149  C   GLY A 139      94.112 140.703  61.467  1.00 16.65           C  
ATOM   1150  O   GLY A 139      94.108 140.837  60.245  1.00 15.88           O  
ATOM   1151  N   ALA A 140      95.228 140.764  62.179  1.00 14.74           N  
ATOM   1152  CA  ALA A 140      96.490 140.944  61.478  1.00 14.29           C  
ATOM   1153  C   ALA A 140      96.969 139.568  61.023  1.00 14.24           C  
ATOM   1154  O   ALA A 140      96.557 138.542  61.567  1.00 14.44           O  
ATOM   1155  CB  ALA A 140      97.538 141.563  62.410  1.00 14.73           C  
ATOM   1156  N   ILE A 141      97.829 139.554  60.012  1.00 14.00           N  
ATOM   1157  CA  ILE A 141      98.453 138.320  59.548  1.00 12.53           C  
ATOM   1158  C   ILE A 141      99.922 138.725  59.410  1.00 12.42           C  
ATOM   1159  O   ILE A 141     100.233 139.863  59.032  1.00 12.55           O  
ATOM   1160  CB  ILE A 141      97.839 137.796  58.217  1.00 11.73           C  
ATOM   1161  CG1 ILE A 141      98.482 136.444  57.868  1.00 12.08           C  
ATOM   1162  CG2 ILE A 141      98.005 138.834  57.120  1.00 10.05           C  
ATOM   1163  CD1 ILE A 141      97.711 135.663  56.790  1.00 13.29           C  
ATOM   1164  N   LYS A 142     100.831 137.824  59.762  1.00 11.66           N  
ATOM   1165  CA  LYS A 142     102.249 138.173  59.761  1.00 11.83           C  
ATOM   1166  C   LYS A 142     103.175 137.120  59.171  1.00 11.63           C  
ATOM   1167  O   LYS A 142     102.982 135.934  59.392  1.00 11.17           O  
ATOM   1168  CB  LYS A 142     102.708 138.419  61.215  1.00 13.02           C  
ATOM   1169  CG  LYS A 142     101.783 139.347  62.031  1.00 13.56           C  
ATOM   1170  CD  LYS A 142     102.490 139.816  63.320  1.00 17.14           C  
ATOM   1171  CE  LYS A 142     101.652 140.853  64.090  1.00 17.24           C  
ATOM   1172  NZ  LYS A 142     102.417 141.494  65.200  1.00 17.28           N  
ATOM   1173  N   LEU A 143     104.209 137.598  58.481  1.00 10.81           N  
ATOM   1174  CA  LEU A 143     105.243 136.753  57.886  1.00 11.69           C  
ATOM   1175  C   LEU A 143     106.114 136.123  58.981  1.00 12.93           C  
ATOM   1176  O   LEU A 143     106.478 136.784  59.945  1.00 12.78           O  
ATOM   1177  CB  LEU A 143     106.144 137.603  56.988  1.00 10.88           C  
ATOM   1178  CG  LEU A 143     105.425 138.276  55.824  1.00 12.59           C  
ATOM   1179  CD1 LEU A 143     106.316 139.358  55.200  1.00 13.29           C  
ATOM   1180  CD2 LEU A 143     105.046 137.187  54.792  1.00 12.64           C  
ATOM   1181  N   ALA A 144     106.440 134.845  58.820  1.00 13.25           N  
ATOM   1182  CA  ALA A 144     107.290 134.136  59.778  1.00 13.01           C  
ATOM   1183  C   ALA A 144     107.924 132.959  59.067  1.00 13.12           C  
ATOM   1184  O   ALA A 144     107.540 132.642  57.944  1.00 13.28           O  
ATOM   1185  CB  ALA A 144     106.468 133.641  60.955  1.00 11.34           C  
ATOM   1186  N   ASP A 145     108.891 132.331  59.730  1.00 14.96           N  
ATOM   1187  CA  ASP A 145     109.573 131.170  59.175  1.00 16.27           C  
ATOM   1188  C   ASP A 145     110.228 131.486  57.823  1.00 15.42           C  
ATOM   1189  O   ASP A 145     110.070 130.756  56.841  1.00 15.28           O  
ATOM   1190  CB  ASP A 145     108.579 130.019  59.045  1.00 20.61           C  
ATOM   1191  CG  ASP A 145     109.252 128.704  58.770  1.00 24.67           C  
ATOM   1192  OD1 ASP A 145     108.614 127.829  58.139  1.00 28.52           O  
ATOM   1193  OD2 ASP A 145     110.413 128.544  59.193  1.00 27.02           O  
ATOM   1194  N   PHE A 146     110.977 132.583  57.789  1.00 14.73           N  
ATOM   1195  CA  PHE A 146     111.696 132.985  56.584  1.00 14.76           C  
ATOM   1196  C   PHE A 146     112.664 131.849  56.175  1.00 17.41           C  
ATOM   1197  O   PHE A 146     113.191 131.146  57.042  1.00 16.16           O  
ATOM   1198  CB  PHE A 146     112.481 134.256  56.875  1.00 14.01           C  
ATOM   1199  CG  PHE A 146     111.616 135.489  56.987  1.00 13.83           C  
ATOM   1200  CD1 PHE A 146     111.609 136.429  55.968  1.00 13.75           C  
ATOM   1201  CD2 PHE A 146     110.783 135.687  58.084  1.00 13.66           C  
ATOM   1202  CE1 PHE A 146     110.780 137.565  56.026  1.00 14.82           C  
ATOM   1203  CE2 PHE A 146     109.953 136.822  58.139  1.00 13.13           C  
ATOM   1204  CZ  PHE A 146     109.961 137.750  57.107  1.00 12.28           C  
ATOM   1205  N   GLY A 147     112.898 131.693  54.871  1.00 17.54           N  
ATOM   1206  CA  GLY A 147     113.775 130.631  54.383  1.00 21.17           C  
ATOM   1207  C   GLY A 147     115.261 130.952  54.365  1.00 24.59           C  
ATOM   1208  O   GLY A 147     116.018 130.449  53.534  1.00 25.74           O  
ATOM   1209  N   LEU A 148     115.685 131.749  55.329  1.00 26.35           N  
ATOM   1210  CA  LEU A 148     117.062 132.202  55.431  1.00 29.37           C  
ATOM   1211  C   LEU A 148     118.155 131.139  55.593  1.00 30.57           C  
ATOM   1212  O   LEU A 148     119.141 131.165  54.864  1.00 30.52           O  
ATOM   1213  CB  LEU A 148     117.160 133.210  56.578  1.00 29.20           C  
ATOM   1214  CG  LEU A 148     118.206 134.318  56.444  1.00 29.69           C  
ATOM   1215  CD1 LEU A 148     117.998 135.081  55.152  1.00 30.54           C  
ATOM   1216  CD2 LEU A 148     118.074 135.265  57.640  1.00 29.00           C  
ATOM   1217  N   ALA A 149     117.975 130.228  56.549  1.00 31.87           N  
ATOM   1218  CA  ALA A 149     118.947 129.168  56.844  1.00 34.49           C  
ATOM   1219  C   ALA A 149     119.328 128.262  55.672  1.00 36.54           C  
ATOM   1220  O   ALA A 149     120.506 127.947  55.478  1.00 37.01           O  
ATOM   1221  CB  ALA A 149     118.436 128.308  57.998  1.00 34.18           C  
ATOM   1222  N   ARG A 150     118.337 127.832  54.900  1.00 38.36           N  
ATOM   1223  CA  ARG A 150     118.602 126.958  53.764  1.00 40.80           C  
ATOM   1224  C   ARG A 150     119.096 127.750  52.548  1.00 41.25           C  
ATOM   1225  O   ARG A 150     119.779 127.210  51.675  1.00 40.79           O  
ATOM   1226  CB  ARG A 150     117.335 126.170  53.408  1.00 43.10           C  
ATOM   1227  CG  ARG A 150     117.554 125.061  52.378  1.00 47.16           C  
ATOM   1228  CD  ARG A 150     116.317 124.175  52.226  1.00 49.60           C  
ATOM   1229  NE  ARG A 150     115.177 124.899  51.662  1.00 52.34           N  
ATOM   1230  CZ  ARG A 150     115.136 125.401  50.429  1.00 54.25           C  
ATOM   1231  NH1 ARG A 150     116.178 125.263  49.611  1.00 55.10           N  
ATOM   1232  NH2 ARG A 150     114.046 126.039  50.007  1.00 54.81           N  
ATOM   1233  N   ALA A 151     118.757 129.038  52.510  1.00 41.64           N  
ATOM   1234  CA  ALA A 151     119.143 129.912  51.406  1.00 42.09           C  
ATOM   1235  C   ALA A 151     120.605 130.342  51.445  1.00 42.22           C  
ATOM   1236  O   ALA A 151     121.241 130.483  50.400  1.00 42.79           O  
ATOM   1237  CB  ALA A 151     118.248 131.145  51.391  1.00 41.46           C  
ATOM   1238  N   PHE A 152     121.136 130.550  52.646  1.00 42.49           N  
ATOM   1239  CA  PHE A 152     122.517 130.987  52.798  1.00 42.99           C  
ATOM   1240  C   PHE A 152     123.371 129.998  53.592  1.00 43.92           C  
ATOM   1241  O   PHE A 152     124.430 130.354  54.114  1.00 44.21           O  
ATOM   1242  CB  PHE A 152     122.531 132.371  53.452  1.00 42.35           C  
ATOM   1243  CG  PHE A 152     121.773 133.403  52.667  1.00 41.80           C  
ATOM   1244  CD1 PHE A 152     122.293 133.907  51.478  1.00 42.19           C  
ATOM   1245  CD2 PHE A 152     120.514 133.823  53.080  1.00 42.51           C  
ATOM   1246  CE1 PHE A 152     121.570 134.814  50.705  1.00 42.30           C  
ATOM   1247  CE2 PHE A 152     119.773 134.731  52.316  1.00 42.04           C  
ATOM   1248  CZ  PHE A 152     120.303 135.228  51.123  1.00 42.48           C  
ATOM   1249  N   GLY A 153     122.896 128.758  53.675  1.00 44.69           N  
ATOM   1250  CA  GLY A 153     123.621 127.716  54.382  1.00 46.21           C  
ATOM   1251  C   GLY A 153     123.985 128.000  55.830  1.00 47.57           C  
ATOM   1252  O   GLY A 153     125.142 127.835  56.222  1.00 47.12           O  
ATOM   1253  N   VAL A 154     123.016 128.431  56.632  1.00 48.76           N  
ATOM   1254  CA  VAL A 154     123.285 128.696  58.042  1.00 50.12           C  
ATOM   1255  C   VAL A 154     123.520 127.359  58.741  1.00 51.52           C  
ATOM   1256  O   VAL A 154     122.798 126.386  58.501  1.00 50.64           O  
ATOM   1257  CB  VAL A 154     122.106 129.428  58.726  1.00 49.83           C  
ATOM   1258  CG1 VAL A 154     122.297 129.436  60.242  1.00 49.33           C  
ATOM   1259  CG2 VAL A 154     122.019 130.854  58.210  1.00 49.79           C  
ATOM   1260  N   PRO A 155     124.545 127.293  59.608  1.00 52.82           N  
ATOM   1261  CA  PRO A 155     124.863 126.061  60.333  1.00 54.13           C  
ATOM   1262  C   PRO A 155     123.815 125.715  61.391  1.00 55.21           C  
ATOM   1263  O   PRO A 155     124.006 125.973  62.583  1.00 55.45           O  
ATOM   1264  CB  PRO A 155     126.234 126.365  60.934  1.00 53.99           C  
ATOM   1265  CG  PRO A 155     126.145 127.826  61.211  1.00 53.86           C  
ATOM   1266  CD  PRO A 155     125.493 128.367  59.957  1.00 53.20           C  
ATOM   1267  N   VAL A 156     122.707 125.135  60.935  1.00 55.71           N  
ATOM   1268  CA  VAL A 156     121.614 124.737  61.811  1.00 56.42           C  
ATOM   1269  C   VAL A 156     120.723 123.764  61.042  1.00 56.70           C  
ATOM   1270  O   VAL A 156     120.619 123.852  59.822  1.00 56.76           O  
ATOM   1271  CB  VAL A 156     120.790 125.969  62.270  1.00 56.92           C  
ATOM   1272  CG1 VAL A 156     120.103 126.626  61.079  1.00 56.74           C  
ATOM   1273  CG2 VAL A 156     119.777 125.550  63.321  1.00 57.65           C  
ATOM   1274  N   ARG A 157     120.093 122.832  61.750  1.00 57.29           N  
ATOM   1275  CA  ARG A 157     119.229 121.835  61.115  1.00 57.98           C  
ATOM   1276  C   ARG A 157     117.852 122.405  60.775  1.00 57.36           C  
ATOM   1277  O   ARG A 157     117.427 123.396  61.370  1.00 57.66           O  
ATOM   1278  CB  ARG A 157     119.074 120.627  62.041  1.00 59.33           C  
ATOM   1279  CG  ARG A 157     118.270 119.475  61.458  1.00 60.96           C  
ATOM   1280  CD  ARG A 157     118.994 118.789  60.303  1.00 62.24           C  
ATOM   1281  NE  ARG A 157     118.450 117.452  60.068  1.00 62.68           N  
ATOM   1282  CZ  ARG A 157     118.969 116.560  59.233  1.00 62.77           C  
ATOM   1283  NH1 ARG A 157     120.057 116.854  58.533  1.00 62.80           N  
ATOM   1284  NH2 ARG A 157     118.406 115.367  59.112  1.00 62.30           N  
ATOM   1285  N   THR A 158     117.156 121.774  59.829  1.00 56.81           N  
ATOM   1286  CA  THR A 158     115.830 122.239  59.420  1.00 56.85           C  
ATOM   1287  C   THR A 158     114.847 121.138  58.988  1.00 57.48           C  
ATOM   1288  O   THR A 158     115.248 120.013  58.687  1.00 56.84           O  
ATOM   1289  CB  THR A 158     115.946 123.272  58.277  1.00 56.16           C  
ATOM   1290  OG1 THR A 158     116.719 122.716  57.208  1.00 55.18           O  
ATOM   1291  CG2 THR A 158     116.618 124.550  58.774  1.00 55.49           C  
ATOM   1292  N   TYR A 159     113.561 121.498  58.957  1.00 57.97           N  
ATOM   1293  CA  TYR A 159     112.444 120.611  58.591  1.00 58.52           C  
ATOM   1294  C   TYR A 159     112.323 119.398  59.506  1.00 60.22           C  
ATOM   1295  O   TYR A 159     112.411 118.251  59.059  1.00 60.80           O  
ATOM   1296  CB  TYR A 159     112.551 120.138  57.132  1.00 56.96           C  
ATOM   1297  CG  TYR A 159     112.545 121.255  56.114  1.00 54.78           C  
ATOM   1298  CD1 TYR A 159     111.427 122.075  55.947  1.00 53.20           C  
ATOM   1299  CD2 TYR A 159     113.678 121.508  55.335  1.00 53.64           C  
ATOM   1300  CE1 TYR A 159     111.439 123.128  55.033  1.00 52.87           C  
ATOM   1301  CE2 TYR A 159     113.705 122.562  54.418  1.00 53.22           C  
ATOM   1302  CZ  TYR A 159     112.586 123.370  54.278  1.00 53.23           C  
ATOM   1303  OH  TYR A 159     112.632 124.462  53.427  1.00 53.83           O  
ATOM   1304  N   THR A 160     112.108 119.672  60.790  1.00 62.01           N  
ATOM   1305  CA  THR A 160     111.963 118.641  61.820  1.00 63.34           C  
ATOM   1306  C   THR A 160     110.814 117.658  61.565  1.00 64.22           C  
ATOM   1307  O   THR A 160     110.845 116.518  62.042  1.00 64.10           O  
ATOM   1308  CB  THR A 160     111.733 119.290  63.206  1.00 63.08           C  
ATOM   1309  OG1 THR A 160     111.507 118.269  64.187  1.00 62.95           O  
ATOM   1310  CG2 THR A 160     110.522 120.221  63.161  1.00 62.66           C  
ATOM   1311  N   HIS A 161     109.802 118.101  60.822  1.00 65.41           N  
ATOM   1312  CA  HIS A 161     108.646 117.258  60.533  1.00 66.59           C  
ATOM   1313  C   HIS A 161     108.635 116.660  59.126  1.00 66.29           C  
ATOM   1314  O   HIS A 161     108.365 115.469  58.963  1.00 66.44           O  
ATOM   1315  CB  HIS A 161     107.346 118.037  60.796  1.00 68.35           C  
ATOM   1316  CG  HIS A 161     107.281 119.375  60.122  1.00 70.27           C  
ATOM   1317  ND1 HIS A 161     108.299 120.302  60.200  1.00 71.02           N  
ATOM   1318  CD2 HIS A 161     106.298 119.958  59.394  1.00 70.95           C  
ATOM   1319  CE1 HIS A 161     107.946 121.397  59.550  1.00 71.45           C  
ATOM   1320  NE2 HIS A 161     106.736 121.214  59.052  1.00 71.37           N  
ATOM   1321  N   GLU A 162     108.919 117.482  58.118  1.00 65.72           N  
ATOM   1322  CA  GLU A 162     108.957 117.025  56.727  1.00 64.82           C  
ATOM   1323  C   GLU A 162     108.976 118.187  55.738  1.00 63.10           C  
ATOM   1324  O   GLU A 162     109.537 119.246  56.028  1.00 63.62           O  
ATOM   1325  CB  GLU A 162     107.775 116.088  56.423  1.00 66.12           C  
ATOM   1326  CG  GLU A 162     106.387 116.630  56.764  1.00 67.58           C  
ATOM   1327  CD  GLU A 162     105.301 115.556  56.668  1.00 68.51           C  
ATOM   1328  OE1 GLU A 162     105.157 114.944  55.587  1.00 68.35           O  
ATOM   1329  OE2 GLU A 162     104.592 115.323  57.674  1.00 68.67           O  
ATOM   1330  N   VAL A 163     108.367 117.990  54.571  1.00 60.68           N  
ATOM   1331  CA  VAL A 163     108.342 119.029  53.547  1.00 57.14           C  
ATOM   1332  C   VAL A 163     107.037 119.053  52.742  1.00 55.01           C  
ATOM   1333  O   VAL A 163     106.231 118.121  52.812  1.00 54.70           O  
ATOM   1334  CB  VAL A 163     109.556 118.864  52.588  1.00 57.07           C  
ATOM   1335  CG1 VAL A 163     109.574 117.465  52.017  1.00 56.54           C  
ATOM   1336  CG2 VAL A 163     109.515 119.916  51.479  1.00 56.23           C  
ATOM   1337  N   VAL A 164     106.849 120.140  51.990  1.00 51.74           N  
ATOM   1338  CA  VAL A 164     105.673 120.382  51.149  1.00 47.32           C  
ATOM   1339  C   VAL A 164     105.957 121.744  50.500  1.00 43.85           C  
ATOM   1340  O   VAL A 164     105.092 122.379  49.886  1.00 42.81           O  
ATOM   1341  CB  VAL A 164     104.401 120.504  52.009  1.00 48.09           C  
ATOM   1342  CG1 VAL A 164     104.325 121.888  52.646  1.00 48.32           C  
ATOM   1343  CG2 VAL A 164     103.183 120.230  51.173  1.00 49.38           C  
ATOM   1344  N   THR A 165     107.202 122.170  50.660  1.00 39.35           N  
ATOM   1345  CA  THR A 165     107.693 123.451  50.166  1.00 34.73           C  
ATOM   1346  C   THR A 165     107.606 123.645  48.658  1.00 30.85           C  
ATOM   1347  O   THR A 165     107.520 124.795  48.161  1.00 29.53           O  
ATOM   1348  CB  THR A 165     109.147 123.635  50.623  1.00 37.19           C  
ATOM   1349  OG1 THR A 165     109.216 123.414  52.038  1.00 38.36           O  
ATOM   1350  CG2 THR A 165     109.644 125.032  50.304  1.00 36.32           C  
ATOM   1351  N   LEU A 166     107.602 122.533  47.927  1.00 25.17           N  
ATOM   1352  CA  LEU A 166     107.545 122.613  46.481  1.00 20.57           C  
ATOM   1353  C   LEU A 166     106.304 123.290  45.930  1.00 17.33           C  
ATOM   1354  O   LEU A 166     106.380 123.930  44.892  1.00 14.32           O  
ATOM   1355  CB  LEU A 166     107.634 121.224  45.847  1.00 22.16           C  
ATOM   1356  CG  LEU A 166     108.916 120.428  46.084  1.00 23.92           C  
ATOM   1357  CD1 LEU A 166     108.792 119.048  45.432  1.00 26.96           C  
ATOM   1358  CD2 LEU A 166     110.087 121.204  45.523  1.00 24.53           C  
ATOM   1359  N   TRP A 167     105.167 123.137  46.615  1.00 13.26           N  
ATOM   1360  CA  TRP A 167     103.909 123.669  46.103  1.00 13.17           C  
ATOM   1361  C   TRP A 167     103.886 125.159  45.820  1.00 11.64           C  
ATOM   1362  O   TRP A 167     103.118 125.620  44.979  1.00 13.26           O  
ATOM   1363  CB  TRP A 167     102.761 123.360  47.060  1.00 13.79           C  
ATOM   1364  CG  TRP A 167     102.576 121.907  47.403  1.00 15.68           C  
ATOM   1365  CD1 TRP A 167     103.282 120.829  46.913  1.00 15.71           C  
ATOM   1366  CD2 TRP A 167     101.588 121.373  48.293  1.00 17.29           C  
ATOM   1367  NE1 TRP A 167     102.778 119.655  47.450  1.00 15.79           N  
ATOM   1368  CE2 TRP A 167     101.740 119.965  48.297  1.00 17.53           C  
ATOM   1369  CE3 TRP A 167     100.578 121.951  49.082  1.00 16.66           C  
ATOM   1370  CZ2 TRP A 167     100.909 119.122  49.071  1.00 18.63           C  
ATOM   1371  CZ3 TRP A 167      99.755 121.117  49.844  1.00 18.13           C  
ATOM   1372  CH2 TRP A 167      99.927 119.721  49.829  1.00 18.11           C  
ATOM   1373  N   TYR A 168     104.709 125.913  46.535  1.00 10.39           N  
ATOM   1374  CA  TYR A 168     104.710 127.361  46.360  1.00 11.42           C  
ATOM   1375  C   TYR A 168     105.950 127.905  45.661  1.00 11.51           C  
ATOM   1376  O   TYR A 168     106.108 129.122  45.564  1.00 11.10           O  
ATOM   1377  CB  TYR A 168     104.564 128.001  47.745  1.00 11.57           C  
ATOM   1378  CG  TYR A 168     103.360 127.456  48.465  1.00 11.14           C  
ATOM   1379  CD1 TYR A 168     102.087 127.973  48.234  1.00 12.13           C  
ATOM   1380  CD2 TYR A 168     103.483 126.361  49.312  1.00 13.40           C  
ATOM   1381  CE1 TYR A 168     100.949 127.387  48.835  1.00 11.92           C  
ATOM   1382  CE2 TYR A 168     102.367 125.784  49.905  1.00 13.29           C  
ATOM   1383  CZ  TYR A 168     101.119 126.297  49.662  1.00 12.62           C  
ATOM   1384  OH  TYR A 168     100.063 125.699  50.275  1.00 14.59           O  
ATOM   1385  N   ARG A 169     106.815 127.009  45.179  1.00 12.31           N  
ATOM   1386  CA  ARG A 169     108.081 127.410  44.536  1.00 12.35           C  
ATOM   1387  C   ARG A 169     107.910 127.967  43.125  1.00 12.05           C  
ATOM   1388  O   ARG A 169     107.273 127.343  42.282  1.00 11.70           O  
ATOM   1389  CB  ARG A 169     109.052 126.214  44.518  1.00 13.39           C  
ATOM   1390  CG  ARG A 169     110.397 126.486  43.907  1.00 17.50           C  
ATOM   1391  CD  ARG A 169     111.347 125.308  44.128  1.00 19.76           C  
ATOM   1392  NE  ARG A 169     111.636 125.102  45.543  1.00 24.94           N  
ATOM   1393  CZ  ARG A 169     112.510 124.213  46.015  1.00 28.87           C  
ATOM   1394  NH1 ARG A 169     113.196 123.432  45.182  1.00 29.39           N  
ATOM   1395  NH2 ARG A 169     112.703 124.104  47.325  1.00 29.91           N  
ATOM   1396  N   ALA A 170     108.497 129.145  42.885  1.00 10.87           N  
ATOM   1397  CA  ALA A 170     108.430 129.813  41.577  1.00 11.10           C  
ATOM   1398  C   ALA A 170     109.082 128.974  40.475  1.00 10.44           C  
ATOM   1399  O   ALA A 170     110.072 128.284  40.698  1.00 10.03           O  
ATOM   1400  CB  ALA A 170     109.094 131.190  41.649  1.00 12.23           C  
ATOM   1401  N   PRO A 171     108.532 129.047  39.261  1.00 11.10           N  
ATOM   1402  CA  PRO A 171     109.071 128.268  38.139  1.00 11.95           C  
ATOM   1403  C   PRO A 171     110.503 128.569  37.759  1.00 11.11           C  
ATOM   1404  O   PRO A 171     111.216 127.667  37.302  1.00 11.69           O  
ATOM   1405  CB  PRO A 171     108.056 128.526  37.016  1.00 11.53           C  
ATOM   1406  CG  PRO A 171     107.547 129.927  37.337  1.00 13.28           C  
ATOM   1407  CD  PRO A 171     107.376 129.859  38.845  1.00 11.08           C  
ATOM   1408  N   GLU A 172     110.948 129.814  37.936  1.00 11.31           N  
ATOM   1409  CA  GLU A 172     112.344 130.118  37.616  1.00 11.31           C  
ATOM   1410  C   GLU A 172     113.307 129.342  38.543  1.00 12.79           C  
ATOM   1411  O   GLU A 172     114.422 129.018  38.142  1.00 13.52           O  
ATOM   1412  CB  GLU A 172     112.619 131.629  37.667  1.00 12.16           C  
ATOM   1413  CG  GLU A 172     112.331 132.308  39.020  1.00 11.39           C  
ATOM   1414  CD  GLU A 172     110.927 132.894  39.131  1.00 12.13           C  
ATOM   1415  OE1 GLU A 172     109.973 132.292  38.573  1.00 11.62           O  
ATOM   1416  OE2 GLU A 172     110.784 133.967  39.794  1.00 12.99           O  
ATOM   1417  N   ILE A 173     112.881 129.040  39.770  1.00 13.18           N  
ATOM   1418  CA  ILE A 173     113.720 128.271  40.701  1.00 12.62           C  
ATOM   1419  C   ILE A 173     113.705 126.806  40.249  1.00 13.63           C  
ATOM   1420  O   ILE A 173     114.752 126.126  40.223  1.00 12.22           O  
ATOM   1421  CB  ILE A 173     113.186 128.351  42.170  1.00 15.45           C  
ATOM   1422  CG1 ILE A 173     113.256 129.790  42.692  1.00 16.30           C  
ATOM   1423  CG2 ILE A 173     114.021 127.451  43.091  1.00 14.92           C  
ATOM   1424  CD1 ILE A 173     112.539 129.943  44.034  1.00 19.59           C  
ATOM   1425  N   LEU A 174     112.520 126.312  39.895  1.00 12.70           N  
ATOM   1426  CA  LEU A 174     112.400 124.922  39.441  1.00 13.33           C  
ATOM   1427  C   LEU A 174     113.216 124.685  38.163  1.00 13.58           C  
ATOM   1428  O   LEU A 174     113.660 123.566  37.906  1.00 13.91           O  
ATOM   1429  CB  LEU A 174     110.936 124.565  39.166  1.00 13.27           C  
ATOM   1430  CG  LEU A 174     110.051 124.559  40.415  1.00 13.72           C  
ATOM   1431  CD1 LEU A 174     108.567 124.544  39.999  1.00 14.70           C  
ATOM   1432  CD2 LEU A 174     110.423 123.352  41.288  1.00 14.08           C  
ATOM   1433  N   LEU A 175     113.412 125.737  37.373  1.00 12.56           N  
ATOM   1434  CA  LEU A 175     114.150 125.628  36.111  1.00 13.09           C  
ATOM   1435  C   LEU A 175     115.639 125.937  36.239  1.00 14.66           C  
ATOM   1436  O   LEU A 175     116.354 126.018  35.230  1.00 15.47           O  
ATOM   1437  CB  LEU A 175     113.515 126.521  35.048  1.00 13.05           C  
ATOM   1438  CG  LEU A 175     112.155 126.068  34.521  1.00 12.00           C  
ATOM   1439  CD1 LEU A 175     111.561 127.097  33.562  1.00 13.58           C  
ATOM   1440  CD2 LEU A 175     112.339 124.727  33.804  1.00 13.70           C  
ATOM   1441  N   GLY A 176     116.080 126.128  37.479  1.00 16.25           N  
ATOM   1442  CA  GLY A 176     117.487 126.353  37.778  1.00 18.46           C  
ATOM   1443  C   GLY A 176     118.109 127.714  37.529  1.00 19.93           C  
ATOM   1444  O   GLY A 176     119.321 127.783  37.317  1.00 20.67           O  
ATOM   1445  N   CYS A 177     117.318 128.785  37.570  1.00 19.53           N  
ATOM   1446  CA  CYS A 177     117.842 130.141  37.339  1.00 21.22           C  
ATOM   1447  C   CYS A 177     119.096 130.369  38.168  1.00 21.78           C  
ATOM   1448  O   CYS A 177     119.173 129.925  39.303  1.00 22.12           O  
ATOM   1449  CB  CYS A 177     116.798 131.198  37.720  1.00 21.19           C  
ATOM   1450  SG  CYS A 177     116.223 131.122  39.455  1.00 24.65           S  
ATOM   1451  N   LYS A 178     120.077 131.058  37.589  1.00 23.57           N  
ATOM   1452  CA  LYS A 178     121.318 131.335  38.283  1.00 23.95           C  
ATOM   1453  C   LYS A 178     121.036 132.212  39.500  1.00 23.02           C  
ATOM   1454  O   LYS A 178     121.502 131.939  40.609  1.00 22.14           O  
ATOM   1455  CB  LYS A 178     122.292 132.044  37.350  1.00 26.53           C  
ATOM   1456  CG  LYS A 178     123.627 132.369  38.004  1.00 29.15           C  
ATOM   1457  CD  LYS A 178     124.528 133.110  37.038  1.00 32.15           C  
ATOM   1458  CE  LYS A 178     125.927 133.313  37.598  1.00 32.61           C  
ATOM   1459  NZ  LYS A 178     126.726 134.185  36.678  1.00 31.93           N  
ATOM   1460  N   TYR A 179     120.243 133.249  39.270  1.00 21.95           N  
ATOM   1461  CA  TYR A 179     119.850 134.201  40.299  1.00 21.25           C  
ATOM   1462  C   TYR A 179     118.344 134.374  40.239  1.00 20.76           C  
ATOM   1463  O   TYR A 179     117.789 134.592  39.161  1.00 21.71           O  
ATOM   1464  CB  TYR A 179     120.475 135.575  40.043  1.00 21.16           C  
ATOM   1465  CG  TYR A 179     121.958 135.658  40.284  1.00 21.24           C  
ATOM   1466  CD1 TYR A 179     122.467 135.659  41.578  1.00 23.33           C  
ATOM   1467  CD2 TYR A 179     122.854 135.735  39.214  1.00 23.96           C  
ATOM   1468  CE1 TYR A 179     123.834 135.729  41.809  1.00 24.64           C  
ATOM   1469  CE2 TYR A 179     124.226 135.812  39.432  1.00 23.91           C  
ATOM   1470  CZ  TYR A 179     124.707 135.807  40.727  1.00 25.41           C  
ATOM   1471  OH  TYR A 179     126.064 135.884  40.957  1.00 26.85           O  
ATOM   1472  N   TYR A 180     117.680 134.253  41.380  1.00 21.70           N  
ATOM   1473  CA  TYR A 180     116.238 134.475  41.404  1.00 20.74           C  
ATOM   1474  C   TYR A 180     116.071 135.888  41.952  1.00 19.55           C  
ATOM   1475  O   TYR A 180     117.066 136.516  42.330  1.00 18.95           O  
ATOM   1476  CB  TYR A 180     115.524 133.438  42.274  1.00 22.82           C  
ATOM   1477  CG  TYR A 180     116.086 133.254  43.661  1.00 24.47           C  
ATOM   1478  CD1 TYR A 180     115.573 133.958  44.749  1.00 24.60           C  
ATOM   1479  CD2 TYR A 180     117.092 132.326  43.896  1.00 24.71           C  
ATOM   1480  CE1 TYR A 180     116.048 133.725  46.045  1.00 24.78           C  
ATOM   1481  CE2 TYR A 180     117.577 132.090  45.170  1.00 27.01           C  
ATOM   1482  CZ  TYR A 180     117.049 132.785  46.247  1.00 26.04           C  
ATOM   1483  OH  TYR A 180     117.502 132.492  47.514  1.00 26.82           O  
ATOM   1484  N   SER A 181     114.830 136.378  42.015  1.00 17.09           N  
ATOM   1485  CA  SER A 181     114.563 137.754  42.458  1.00 15.46           C  
ATOM   1486  C   SER A 181     113.421 137.828  43.470  1.00 14.59           C  
ATOM   1487  O   SER A 181     112.866 136.815  43.856  1.00 15.24           O  
ATOM   1488  CB  SER A 181     114.177 138.611  41.259  1.00 15.26           C  
ATOM   1489  OG  SER A 181     112.859 138.240  40.793  1.00 17.04           O  
ATOM   1490  N   THR A 182     113.080 139.039  43.903  1.00 12.39           N  
ATOM   1491  CA  THR A 182     111.969 139.199  44.850  1.00 12.87           C  
ATOM   1492  C   THR A 182     110.676 138.642  44.269  1.00 11.25           C  
ATOM   1493  O   THR A 182     109.728 138.366  45.017  1.00 12.74           O  
ATOM   1494  CB  THR A 182     111.713 140.681  45.178  1.00 12.59           C  
ATOM   1495  OG1 THR A 182     111.588 141.416  43.955  1.00 13.55           O  
ATOM   1496  CG2 THR A 182     112.875 141.250  46.010  1.00 14.21           C  
ATOM   1497  N   ALA A 183     110.620 138.494  42.944  1.00 10.63           N  
ATOM   1498  CA  ALA A 183     109.408 137.962  42.293  1.00 11.30           C  
ATOM   1499  C   ALA A 183     109.037 136.565  42.773  1.00 10.15           C  
ATOM   1500  O   ALA A 183     107.878 136.144  42.642  1.00 10.73           O  
ATOM   1501  CB  ALA A 183     109.591 137.944  40.768  1.00 13.09           C  
ATOM   1502  N   VAL A 184     110.006 135.814  43.304  1.00 10.53           N  
ATOM   1503  CA  VAL A 184     109.663 134.466  43.754  1.00  9.22           C  
ATOM   1504  C   VAL A 184     108.639 134.501  44.878  1.00  9.10           C  
ATOM   1505  O   VAL A 184     107.819 133.592  44.989  1.00 10.05           O  
ATOM   1506  CB  VAL A 184     110.907 133.611  44.229  1.00  8.70           C  
ATOM   1507  CG1 VAL A 184     111.941 133.472  43.074  1.00  9.22           C  
ATOM   1508  CG2 VAL A 184     111.562 134.228  45.456  1.00  9.83           C  
ATOM   1509  N   ASP A 185     108.677 135.541  45.719  1.00  9.46           N  
ATOM   1510  CA  ASP A 185     107.715 135.628  46.821  1.00  9.81           C  
ATOM   1511  C   ASP A 185     106.317 135.967  46.305  1.00  9.27           C  
ATOM   1512  O   ASP A 185     105.301 135.534  46.875  1.00  9.93           O  
ATOM   1513  CB  ASP A 185     108.141 136.691  47.853  1.00  9.71           C  
ATOM   1514  CG  ASP A 185     109.320 136.252  48.709  1.00 12.63           C  
ATOM   1515  OD1 ASP A 185     109.533 135.019  48.898  1.00 12.15           O  
ATOM   1516  OD2 ASP A 185     110.013 137.162  49.222  1.00 13.31           O  
ATOM   1517  N   ILE A 186     106.248 136.736  45.226  1.00 10.47           N  
ATOM   1518  CA  ILE A 186     104.944 137.114  44.667  1.00  9.65           C  
ATOM   1519  C   ILE A 186     104.267 135.863  44.076  1.00 11.12           C  
ATOM   1520  O   ILE A 186     103.047 135.683  44.189  1.00  9.29           O  
ATOM   1521  CB  ILE A 186     105.092 138.187  43.573  1.00 12.11           C  
ATOM   1522  CG1 ILE A 186     105.750 139.443  44.165  1.00 13.03           C  
ATOM   1523  CG2 ILE A 186     103.721 138.502  42.958  1.00 12.41           C  
ATOM   1524  CD1 ILE A 186     105.007 140.038  45.339  1.00 13.96           C  
ATOM   1525  N   TRP A 187     105.062 135.020  43.425  1.00  9.89           N  
ATOM   1526  CA  TRP A 187     104.531 133.769  42.888  1.00 10.37           C  
ATOM   1527  C   TRP A 187     103.931 132.961  44.038  1.00 11.19           C  
ATOM   1528  O   TRP A 187     102.787 132.520  43.969  1.00 10.11           O  
ATOM   1529  CB  TRP A 187     105.642 132.942  42.215  1.00 10.46           C  
ATOM   1530  CG  TRP A 187     105.157 131.571  41.786  1.00  9.84           C  
ATOM   1531  CD1 TRP A 187     105.053 130.437  42.558  1.00 11.46           C  
ATOM   1532  CD2 TRP A 187     104.683 131.223  40.487  1.00 10.84           C  
ATOM   1533  NE1 TRP A 187     104.534 129.398  41.797  1.00 11.34           N  
ATOM   1534  CE2 TRP A 187     104.303 129.859  40.526  1.00 10.13           C  
ATOM   1535  CE3 TRP A 187     104.545 131.941  39.278  1.00 11.63           C  
ATOM   1536  CZ2 TRP A 187     103.790 129.191  39.399  1.00 11.11           C  
ATOM   1537  CZ3 TRP A 187     104.040 131.280  38.154  1.00 11.89           C  
ATOM   1538  CH2 TRP A 187     103.666 129.913  38.227  1.00 11.63           C  
ATOM   1539  N   SER A 188     104.708 132.756  45.100  1.00  9.19           N  
ATOM   1540  CA  SER A 188     104.215 132.002  46.251  1.00 10.38           C  
ATOM   1541  C   SER A 188     102.911 132.579  46.788  1.00 10.08           C  
ATOM   1542  O   SER A 188     101.957 131.847  47.105  1.00 11.08           O  
ATOM   1543  CB  SER A 188     105.251 132.005  47.382  1.00  9.96           C  
ATOM   1544  OG  SER A 188     106.488 131.484  46.940  1.00 10.48           O  
ATOM   1545  N   LEU A 189     102.863 133.897  46.911  1.00 10.57           N  
ATOM   1546  CA  LEU A 189     101.654 134.515  47.444  1.00 11.18           C  
ATOM   1547  C   LEU A 189     100.477 134.340  46.495  1.00 11.17           C  
ATOM   1548  O   LEU A 189      99.340 134.170  46.948  1.00 11.38           O  
ATOM   1549  CB  LEU A 189     101.902 136.001  47.726  1.00 13.19           C  
ATOM   1550  CG  LEU A 189     100.758 136.707  48.449  1.00 13.07           C  
ATOM   1551  CD1 LEU A 189     100.376 135.934  49.695  1.00 13.34           C  
ATOM   1552  CD2 LEU A 189     101.227 138.131  48.810  1.00 15.02           C  
ATOM   1553  N   GLY A 190     100.737 134.386  45.189  1.00 10.92           N  
ATOM   1554  CA  GLY A 190      99.662 134.182  44.230  1.00 11.56           C  
ATOM   1555  C   GLY A 190      99.092 132.772  44.430  1.00 12.22           C  
ATOM   1556  O   GLY A 190      97.886 132.578  44.331  1.00 11.29           O  
ATOM   1557  N   CYS A 191      99.956 131.782  44.707  1.00 10.47           N  
ATOM   1558  CA  CYS A 191      99.483 130.415  44.927  1.00 11.26           C  
ATOM   1559  C   CYS A 191      98.631 130.369  46.189  1.00 11.67           C  
ATOM   1560  O   CYS A 191      97.601 129.664  46.257  1.00 11.84           O  
ATOM   1561  CB  CYS A 191     100.641 129.430  45.107  1.00 11.60           C  
ATOM   1562  SG  CYS A 191     101.642 129.169  43.623  1.00 11.88           S  
ATOM   1563  N   ILE A 192      99.047 131.139  47.184  1.00 10.05           N  
ATOM   1564  CA  ILE A 192      98.321 131.171  48.452  1.00 11.75           C  
ATOM   1565  C   ILE A 192      96.962 131.854  48.263  1.00 10.67           C  
ATOM   1566  O   ILE A 192      95.969 131.402  48.834  1.00 10.28           O  
ATOM   1567  CB  ILE A 192      99.181 131.870  49.575  1.00 11.11           C  
ATOM   1568  CG1 ILE A 192     100.391 130.987  49.896  1.00 11.86           C  
ATOM   1569  CG2 ILE A 192      98.352 132.048  50.857  1.00 14.08           C  
ATOM   1570  CD1 ILE A 192     101.406 131.588  50.871  1.00 14.33           C  
ATOM   1571  N   PHE A 193      96.923 132.907  47.438  1.00 11.16           N  
ATOM   1572  CA  PHE A 193      95.676 133.633  47.123  1.00 11.87           C  
ATOM   1573  C   PHE A 193      94.667 132.627  46.516  1.00 11.81           C  
ATOM   1574  O   PHE A 193      93.517 132.485  46.979  1.00 10.91           O  
ATOM   1575  CB  PHE A 193      96.043 134.773  46.138  1.00 10.57           C  
ATOM   1576  CG  PHE A 193      94.881 135.566  45.593  1.00 12.34           C  
ATOM   1577  CD1 PHE A 193      93.652 135.600  46.240  1.00 13.06           C  
ATOM   1578  CD2 PHE A 193      95.045 136.317  44.438  1.00 13.82           C  
ATOM   1579  CE1 PHE A 193      92.606 136.370  45.741  1.00 14.11           C  
ATOM   1580  CE2 PHE A 193      94.007 137.097  43.925  1.00 13.90           C  
ATOM   1581  CZ  PHE A 193      92.779 137.117  44.588  1.00 15.06           C  
ATOM   1582  N   ALA A 194      95.119 131.894  45.503  1.00 11.82           N  
ATOM   1583  CA  ALA A 194      94.274 130.903  44.844  1.00 13.71           C  
ATOM   1584  C   ALA A 194      93.773 129.827  45.830  1.00 12.75           C  
ATOM   1585  O   ALA A 194      92.644 129.376  45.742  1.00 13.16           O  
ATOM   1586  CB  ALA A 194      95.064 130.229  43.712  1.00 13.91           C  
ATOM   1587  N   GLU A 195      94.631 129.430  46.762  1.00 12.41           N  
ATOM   1588  CA  GLU A 195      94.308 128.393  47.734  1.00 12.56           C  
ATOM   1589  C   GLU A 195      93.240 128.868  48.709  1.00 12.99           C  
ATOM   1590  O   GLU A 195      92.318 128.111  49.077  1.00 11.87           O  
ATOM   1591  CB  GLU A 195      95.585 127.985  48.479  1.00 12.06           C  
ATOM   1592  CG  GLU A 195      95.417 126.828  49.457  1.00 13.89           C  
ATOM   1593  CD  GLU A 195      96.741 126.311  49.987  1.00 14.49           C  
ATOM   1594  OE1 GLU A 195      97.802 126.622  49.378  1.00 13.23           O  
ATOM   1595  OE2 GLU A 195      96.722 125.581  51.007  1.00 14.79           O  
ATOM   1596  N   MET A 196      93.361 130.112  49.150  1.00 12.50           N  
ATOM   1597  CA  MET A 196      92.354 130.640  50.057  1.00 13.91           C  
ATOM   1598  C   MET A 196      90.988 130.660  49.367  1.00 14.35           C  
ATOM   1599  O   MET A 196      89.966 130.326  49.976  1.00 14.98           O  
ATOM   1600  CB  MET A 196      92.717 132.059  50.497  1.00 13.90           C  
ATOM   1601  CG  MET A 196      93.856 132.116  51.509  1.00 14.91           C  
ATOM   1602  SD  MET A 196      93.973 133.771  52.267  1.00 16.62           S  
ATOM   1603  CE  MET A 196      94.829 134.663  51.011  1.00 16.48           C  
ATOM   1604  N   VAL A 197      90.980 131.048  48.095  1.00 14.11           N  
ATOM   1605  CA  VAL A 197      89.736 131.146  47.326  1.00 14.87           C  
ATOM   1606  C   VAL A 197      89.078 129.804  47.000  1.00 16.08           C  
ATOM   1607  O   VAL A 197      87.855 129.645  47.135  1.00 15.82           O  
ATOM   1608  CB  VAL A 197      89.982 131.891  45.987  1.00 15.80           C  
ATOM   1609  CG1 VAL A 197      88.724 131.834  45.097  1.00 16.67           C  
ATOM   1610  CG2 VAL A 197      90.348 133.347  46.278  1.00 17.74           C  
ATOM   1611  N   THR A 198      89.887 128.841  46.584  1.00 15.18           N  
ATOM   1612  CA  THR A 198      89.364 127.536  46.198  1.00 16.20           C  
ATOM   1613  C   THR A 198      89.334 126.503  47.305  1.00 16.54           C  
ATOM   1614  O   THR A 198      88.678 125.479  47.173  1.00 16.50           O  
ATOM   1615  CB  THR A 198      90.175 126.936  45.049  1.00 15.29           C  
ATOM   1616  OG1 THR A 198      91.515 126.709  45.494  1.00 14.58           O  
ATOM   1617  CG2 THR A 198      90.192 127.877  43.838  1.00 16.26           C  
ATOM   1618  N   ARG A 199      90.069 126.776  48.379  1.00 15.48           N  
ATOM   1619  CA  ARG A 199      90.164 125.900  49.519  1.00 16.05           C  
ATOM   1620  C   ARG A 199      90.988 124.659  49.239  1.00 16.16           C  
ATOM   1621  O   ARG A 199      90.825 123.643  49.901  1.00 13.69           O  
ATOM   1622  CB  ARG A 199      88.765 125.499  50.032  1.00 18.36           C  
ATOM   1623  CG  ARG A 199      87.840 126.672  50.295  1.00 21.44           C  
ATOM   1624  CD  ARG A 199      86.422 126.178  50.642  1.00 24.42           C  
ATOM   1625  NE  ARG A 199      85.405 127.041  50.055  1.00 27.90           N  
ATOM   1626  CZ  ARG A 199      84.101 126.804  50.118  1.00 28.52           C  
ATOM   1627  NH1 ARG A 199      83.658 125.728  50.749  1.00 29.61           N  
ATOM   1628  NH2 ARG A 199      83.241 127.641  49.544  1.00 31.51           N  
ATOM   1629  N   ARG A 200      91.889 124.744  48.263  1.00 13.42           N  
ATOM   1630  CA  ARG A 200      92.764 123.619  47.977  1.00 14.56           C  
ATOM   1631  C   ARG A 200      94.041 124.185  47.363  1.00 13.32           C  
ATOM   1632  O   ARG A 200      93.990 125.186  46.660  1.00 13.14           O  
ATOM   1633  CB  ARG A 200      92.106 122.645  46.989  1.00 15.54           C  
ATOM   1634  CG  ARG A 200      92.925 121.391  46.723  1.00 16.89           C  
ATOM   1635  CD  ARG A 200      92.275 120.510  45.640  1.00 17.62           C  
ATOM   1636  NE  ARG A 200      93.037 119.279  45.427  1.00 18.44           N  
ATOM   1637  CZ  ARG A 200      92.795 118.419  44.447  1.00 19.93           C  
ATOM   1638  NH1 ARG A 200      91.801 118.654  43.598  1.00 16.73           N  
ATOM   1639  NH2 ARG A 200      93.570 117.349  44.291  1.00 20.63           N  
ATOM   1640  N   ALA A 201      95.172 123.549  47.640  1.00 12.86           N  
ATOM   1641  CA  ALA A 201      96.443 124.017  47.092  1.00 13.20           C  
ATOM   1642  C   ALA A 201      96.338 123.986  45.581  1.00 14.37           C  
ATOM   1643  O   ALA A 201      95.716 123.090  44.998  1.00 16.37           O  
ATOM   1644  CB  ALA A 201      97.600 123.132  47.560  1.00 14.19           C  
ATOM   1645  N   LEU A 202      96.974 124.961  44.950  1.00 14.57           N  
ATOM   1646  CA  LEU A 202      96.930 125.106  43.506  1.00 13.94           C  
ATOM   1647  C   LEU A 202      97.792 124.123  42.738  1.00 14.17           C  
ATOM   1648  O   LEU A 202      97.331 123.543  41.757  1.00 14.65           O  
ATOM   1649  CB  LEU A 202      97.321 126.540  43.150  1.00 14.18           C  
ATOM   1650  CG  LEU A 202      97.216 127.006  41.699  1.00 14.28           C  
ATOM   1651  CD1 LEU A 202      95.783 126.856  41.212  1.00 13.78           C  
ATOM   1652  CD2 LEU A 202      97.655 128.482  41.606  1.00 16.68           C  
ATOM   1653  N   PHE A 203      99.038 123.943  43.170  1.00 13.06           N  
ATOM   1654  CA  PHE A 203      99.987 123.037  42.484  1.00 13.75           C  
ATOM   1655  C   PHE A 203     100.644 122.110  43.518  1.00 13.22           C  
ATOM   1656  O   PHE A 203     101.799 122.284  43.901  1.00 13.20           O  
ATOM   1657  CB  PHE A 203     101.073 123.854  41.767  1.00 12.91           C  
ATOM   1658  CG  PHE A 203     100.540 124.926  40.819  1.00 14.19           C  
ATOM   1659  CD1 PHE A 203      99.744 124.593  39.718  1.00 13.68           C  
ATOM   1660  CD2 PHE A 203     100.889 126.268  41.009  1.00 14.40           C  
ATOM   1661  CE1 PHE A 203      99.306 125.585  38.813  1.00 14.53           C  
ATOM   1662  CE2 PHE A 203     100.467 127.255  40.123  1.00 14.48           C  
ATOM   1663  CZ  PHE A 203      99.672 126.918  39.014  1.00 13.75           C  
ATOM   1664  N   PRO A 204      99.909 121.097  43.978  1.00 14.69           N  
ATOM   1665  CA  PRO A 204     100.459 120.176  44.979  1.00 15.40           C  
ATOM   1666  C   PRO A 204     101.370 119.093  44.400  1.00 17.01           C  
ATOM   1667  O   PRO A 204     100.991 117.924  44.369  1.00 17.21           O  
ATOM   1668  CB  PRO A 204      99.200 119.593  45.629  1.00 16.17           C  
ATOM   1669  CG  PRO A 204      98.231 119.550  44.500  1.00 15.97           C  
ATOM   1670  CD  PRO A 204      98.473 120.846  43.740  1.00 16.31           C  
ATOM   1671  N   GLY A 205     102.563 119.482  43.959  1.00 16.49           N  
ATOM   1672  CA  GLY A 205     103.479 118.513  43.373  1.00 18.05           C  
ATOM   1673  C   GLY A 205     104.200 117.660  44.395  1.00 19.04           C  
ATOM   1674  O   GLY A 205     104.200 117.977  45.592  1.00 19.23           O  
ATOM   1675  N   ASP A 206     104.821 116.577  43.927  1.00 18.55           N  
ATOM   1676  CA  ASP A 206     105.559 115.678  44.795  1.00 21.07           C  
ATOM   1677  C   ASP A 206     107.048 115.562  44.426  1.00 20.88           C  
ATOM   1678  O   ASP A 206     107.770 114.746  44.994  1.00 21.74           O  
ATOM   1679  CB  ASP A 206     104.911 114.281  44.807  1.00 23.20           C  
ATOM   1680  CG  ASP A 206     104.776 113.681  43.425  1.00 25.82           C  
ATOM   1681  OD1 ASP A 206     105.573 114.030  42.533  1.00 25.61           O  
ATOM   1682  OD2 ASP A 206     103.874 112.831  43.230  1.00 30.04           O  
ATOM   1683  N   SER A 207     107.483 116.357  43.453  1.00 19.07           N  
ATOM   1684  CA  SER A 207     108.880 116.406  43.036  1.00 17.31           C  
ATOM   1685  C   SER A 207     109.052 117.662  42.193  1.00 16.95           C  
ATOM   1686  O   SER A 207     108.074 118.237  41.751  1.00 14.39           O  
ATOM   1687  CB  SER A 207     109.265 115.189  42.194  1.00 17.68           C  
ATOM   1688  OG  SER A 207     108.616 115.191  40.940  1.00 15.78           O  
ATOM   1689  N   GLU A 208     110.290 118.091  41.965  1.00 17.14           N  
ATOM   1690  CA  GLU A 208     110.486 119.290  41.141  1.00 17.56           C  
ATOM   1691  C   GLU A 208     109.864 119.131  39.767  1.00 15.50           C  
ATOM   1692  O   GLU A 208     109.139 120.016  39.298  1.00 14.97           O  
ATOM   1693  CB  GLU A 208     111.976 119.598  40.978  1.00 18.35           C  
ATOM   1694  CG  GLU A 208     112.665 120.029  42.268  1.00 24.11           C  
ATOM   1695  CD  GLU A 208     114.167 120.071  42.098  1.00 26.41           C  
ATOM   1696  OE1 GLU A 208     114.779 118.989  41.971  1.00 32.31           O  
ATOM   1697  OE2 GLU A 208     114.727 121.175  42.062  1.00 29.47           O  
ATOM   1698  N   ILE A 209     110.138 118.011  39.099  1.00 14.75           N  
ATOM   1699  CA  ILE A 209     109.567 117.832  37.764  1.00 13.99           C  
ATOM   1700  C   ILE A 209     108.036 117.749  37.813  1.00 12.92           C  
ATOM   1701  O   ILE A 209     107.351 118.284  36.948  1.00 11.81           O  
ATOM   1702  CB  ILE A 209     110.180 116.581  37.039  1.00 15.48           C  
ATOM   1703  CG1 ILE A 209     109.836 116.603  35.540  1.00 17.76           C  
ATOM   1704  CG2 ILE A 209     109.607 115.290  37.637  1.00 15.64           C  
ATOM   1705  CD1 ILE A 209     110.416 117.792  34.749  1.00 16.84           C  
ATOM   1706  N   ASP A 210     107.487 117.115  38.846  1.00 12.02           N  
ATOM   1707  CA  ASP A 210     106.032 117.005  38.938  1.00 12.69           C  
ATOM   1708  C   ASP A 210     105.437 118.390  39.198  1.00 12.14           C  
ATOM   1709  O   ASP A 210     104.367 118.729  38.713  1.00 11.43           O  
ATOM   1710  CB  ASP A 210     105.653 116.049  40.075  1.00 13.82           C  
ATOM   1711  CG  ASP A 210     104.168 115.866  40.212  1.00 15.64           C  
ATOM   1712  OD1 ASP A 210     103.534 115.345  39.270  1.00 19.65           O  
ATOM   1713  OD2 ASP A 210     103.639 116.244  41.271  1.00 16.67           O  
ATOM   1714  N   GLN A 211     106.157 119.186  39.968  1.00 12.29           N  
ATOM   1715  CA  GLN A 211     105.698 120.529  40.301  1.00 13.02           C  
ATOM   1716  C   GLN A 211     105.663 121.351  39.024  1.00 13.03           C  
ATOM   1717  O   GLN A 211     104.700 122.051  38.737  1.00 11.68           O  
ATOM   1718  CB  GLN A 211     106.649 121.150  41.319  1.00 14.42           C  
ATOM   1719  CG  GLN A 211     106.195 122.493  41.845  1.00 15.69           C  
ATOM   1720  CD  GLN A 211     104.934 122.394  42.672  1.00 16.31           C  
ATOM   1721  OE1 GLN A 211     104.735 121.412  43.398  1.00 17.21           O  
ATOM   1722  NE2 GLN A 211     104.088 123.423  42.593  1.00 17.65           N  
ATOM   1723  N   LEU A 212     106.736 121.266  38.253  1.00 13.23           N  
ATOM   1724  CA  LEU A 212     106.796 121.991  37.008  1.00 14.77           C  
ATOM   1725  C   LEU A 212     105.667 121.583  36.068  1.00 13.94           C  
ATOM   1726  O   LEU A 212     105.039 122.430  35.478  1.00 13.46           O  
ATOM   1727  CB  LEU A 212     108.140 121.745  36.329  1.00 16.01           C  
ATOM   1728  CG  LEU A 212     108.509 122.767  35.265  1.00 20.76           C  
ATOM   1729  CD1 LEU A 212     108.926 124.090  35.933  1.00 17.68           C  
ATOM   1730  CD2 LEU A 212     109.693 122.204  34.443  1.00 21.31           C  
ATOM   1731  N   PHE A 213     105.410 120.281  35.934  1.00 13.02           N  
ATOM   1732  CA  PHE A 213     104.360 119.820  35.046  1.00 12.82           C  
ATOM   1733  C   PHE A 213     102.954 120.216  35.487  1.00 13.49           C  
ATOM   1734  O   PHE A 213     102.091 120.496  34.648  1.00 11.82           O  
ATOM   1735  CB  PHE A 213     104.470 118.303  34.841  1.00 15.33           C  
ATOM   1736  CG  PHE A 213     105.623 117.906  33.952  1.00 18.77           C  
ATOM   1737  CD1 PHE A 213     106.458 118.879  33.399  1.00 19.90           C  
ATOM   1738  CD2 PHE A 213     105.882 116.571  33.681  1.00 20.61           C  
ATOM   1739  CE1 PHE A 213     107.537 118.524  32.592  1.00 22.39           C  
ATOM   1740  CE2 PHE A 213     106.959 116.211  32.874  1.00 22.40           C  
ATOM   1741  CZ  PHE A 213     107.784 117.188  32.332  1.00 20.22           C  
ATOM   1742  N   ARG A 214     102.739 120.280  36.799  1.00 13.47           N  
ATOM   1743  CA  ARG A 214     101.436 120.694  37.316  1.00 12.88           C  
ATOM   1744  C   ARG A 214     101.232 122.173  36.949  1.00 11.50           C  
ATOM   1745  O   ARG A 214     100.140 122.579  36.535  1.00 11.07           O  
ATOM   1746  CB  ARG A 214     101.378 120.495  38.835  1.00 12.19           C  
ATOM   1747  CG  ARG A 214     101.046 119.049  39.216  1.00 14.97           C  
ATOM   1748  CD  ARG A 214     101.269 118.803  40.690  1.00 13.91           C  
ATOM   1749  NE  ARG A 214     101.023 117.414  41.104  1.00 15.47           N  
ATOM   1750  CZ  ARG A 214      99.824 116.932  41.434  1.00 20.18           C  
ATOM   1751  NH1 ARG A 214      98.754 117.713  41.393  1.00 20.21           N  
ATOM   1752  NH2 ARG A 214      99.707 115.677  41.842  1.00 21.01           N  
ATOM   1753  N   ILE A 215     102.288 122.964  37.082  1.00 11.76           N  
ATOM   1754  CA  ILE A 215     102.200 124.371  36.712  1.00 11.24           C  
ATOM   1755  C   ILE A 215     101.937 124.481  35.205  1.00 11.91           C  
ATOM   1756  O   ILE A 215     101.046 125.224  34.795  1.00 11.56           O  
ATOM   1757  CB  ILE A 215     103.496 125.136  37.070  1.00 12.10           C  
ATOM   1758  CG1 ILE A 215     103.659 125.198  38.598  1.00 10.59           C  
ATOM   1759  CG2 ILE A 215     103.439 126.572  36.503  1.00 12.54           C  
ATOM   1760  CD1 ILE A 215     105.052 125.577  39.053  1.00 13.56           C  
ATOM   1761  N   PHE A 216     102.690 123.730  34.391  1.00 12.48           N  
ATOM   1762  CA  PHE A 216     102.536 123.793  32.938  1.00 12.76           C  
ATOM   1763  C   PHE A 216     101.132 123.403  32.471  1.00 12.43           C  
ATOM   1764  O   PHE A 216     100.581 123.998  31.548  1.00 12.45           O  
ATOM   1765  CB  PHE A 216     103.547 122.861  32.214  1.00 10.61           C  
ATOM   1766  CG  PHE A 216     104.995 123.298  32.287  1.00 12.57           C  
ATOM   1767  CD1 PHE A 216     105.370 124.500  32.885  1.00 12.81           C  
ATOM   1768  CD2 PHE A 216     105.990 122.475  31.760  1.00 13.05           C  
ATOM   1769  CE1 PHE A 216     106.736 124.882  32.959  1.00 14.73           C  
ATOM   1770  CE2 PHE A 216     107.347 122.843  31.824  1.00 15.46           C  
ATOM   1771  CZ  PHE A 216     107.716 124.041  32.420  1.00 15.62           C  
ATOM   1772  N   ARG A 217     100.575 122.368  33.094  1.00 14.85           N  
ATOM   1773  CA  ARG A 217      99.258 121.858  32.735  1.00 17.20           C  
ATOM   1774  C   ARG A 217      98.146 122.873  33.013  1.00 17.59           C  
ATOM   1775  O   ARG A 217      97.067 122.810  32.422  1.00 16.92           O  
ATOM   1776  CB  ARG A 217      98.966 120.575  33.523  1.00 20.74           C  
ATOM   1777  CG  ARG A 217      97.702 119.851  33.090  1.00 28.07           C  
ATOM   1778  CD  ARG A 217      97.257 118.840  34.134  1.00 31.73           C  
ATOM   1779  NE  ARG A 217      96.281 117.891  33.593  1.00 37.56           N  
ATOM   1780  CZ  ARG A 217      95.915 116.767  34.205  1.00 38.14           C  
ATOM   1781  NH1 ARG A 217      96.445 116.447  35.381  1.00 40.75           N  
ATOM   1782  NH2 ARG A 217      95.026 115.959  33.641  1.00 39.35           N  
ATOM   1783  N   THR A 218      98.398 123.787  33.937  1.00 15.73           N  
ATOM   1784  CA  THR A 218      97.398 124.794  34.274  1.00 15.47           C  
ATOM   1785  C   THR A 218      97.605 126.119  33.528  1.00 14.60           C  
ATOM   1786  O   THR A 218      96.679 126.662  32.917  1.00 16.53           O  
ATOM   1787  CB  THR A 218      97.421 125.077  35.803  1.00 17.38           C  
ATOM   1788  OG1 THR A 218      97.062 123.882  36.514  1.00 22.23           O  
ATOM   1789  CG2 THR A 218      96.439 126.186  36.161  1.00 18.52           C  
ATOM   1790  N   LEU A 219      98.829 126.635  33.576  1.00 13.31           N  
ATOM   1791  CA  LEU A 219      99.137 127.905  32.951  1.00 12.80           C  
ATOM   1792  C   LEU A 219      99.675 127.783  31.530  1.00 13.14           C  
ATOM   1793  O   LEU A 219      99.902 128.803  30.866  1.00 15.27           O  
ATOM   1794  CB  LEU A 219     100.149 128.668  33.826  1.00 14.54           C  
ATOM   1795  CG  LEU A 219      99.703 128.830  35.281  1.00 15.86           C  
ATOM   1796  CD1 LEU A 219     100.864 129.349  36.134  1.00 16.41           C  
ATOM   1797  CD2 LEU A 219      98.510 129.763  35.316  1.00 17.37           C  
ATOM   1798  N   GLY A 220      99.856 126.548  31.064  1.00 12.02           N  
ATOM   1799  CA  GLY A 220     100.390 126.324  29.729  1.00 13.29           C  
ATOM   1800  C   GLY A 220     101.904 126.204  29.792  1.00 13.95           C  
ATOM   1801  O   GLY A 220     102.554 126.828  30.654  1.00 13.81           O  
ATOM   1802  N   THR A 221     102.484 125.396  28.906  1.00 13.41           N  
ATOM   1803  CA  THR A 221     103.934 125.254  28.891  1.00 14.31           C  
ATOM   1804  C   THR A 221     104.470 126.565  28.329  1.00 14.31           C  
ATOM   1805  O   THR A 221     104.085 127.002  27.237  1.00 13.46           O  
ATOM   1806  CB  THR A 221     104.384 124.085  28.024  1.00 14.93           C  
ATOM   1807  OG1 THR A 221     103.749 122.885  28.483  1.00 16.57           O  
ATOM   1808  CG2 THR A 221     105.887 123.910  28.135  1.00 15.01           C  
ATOM   1809  N   PRO A 222     105.361 127.218  29.076  1.00 15.36           N  
ATOM   1810  CA  PRO A 222     105.900 128.493  28.599  1.00 16.71           C  
ATOM   1811  C   PRO A 222     106.807 128.326  27.407  1.00 16.94           C  
ATOM   1812  O   PRO A 222     107.454 127.300  27.271  1.00 16.56           O  
ATOM   1813  CB  PRO A 222     106.652 129.033  29.817  1.00 16.11           C  
ATOM   1814  CG  PRO A 222     107.095 127.803  30.517  1.00 15.88           C  
ATOM   1815  CD  PRO A 222     105.922 126.859  30.387  1.00 14.47           C  
ATOM   1816  N   ASP A 223     106.814 129.331  26.536  1.00 17.59           N  
ATOM   1817  CA  ASP A 223     107.706 129.341  25.370  1.00 16.93           C  
ATOM   1818  C   ASP A 223     108.385 130.715  25.359  1.00 16.73           C  
ATOM   1819  O   ASP A 223     108.148 131.537  26.247  1.00 16.84           O  
ATOM   1820  CB  ASP A 223     106.940 129.116  24.054  1.00 19.87           C  
ATOM   1821  CG  ASP A 223     105.788 130.082  23.857  1.00 23.73           C  
ATOM   1822  OD1 ASP A 223     105.774 131.170  24.457  1.00 25.09           O  
ATOM   1823  OD2 ASP A 223     104.877 129.742  23.070  1.00 27.32           O  
ATOM   1824  N   GLU A 224     109.215 130.984  24.357  1.00 17.46           N  
ATOM   1825  CA  GLU A 224     109.921 132.261  24.300  1.00 17.58           C  
ATOM   1826  C   GLU A 224     109.023 133.486  24.171  1.00 19.34           C  
ATOM   1827  O   GLU A 224     109.382 134.583  24.599  1.00 19.10           O  
ATOM   1828  CB  GLU A 224     110.940 132.231  23.150  1.00 18.94           C  
ATOM   1829  CG  GLU A 224     112.128 131.267  23.405  1.00 18.69           C  
ATOM   1830  CD  GLU A 224     113.126 131.788  24.438  1.00 20.73           C  
ATOM   1831  OE1 GLU A 224     113.273 133.022  24.540  1.00 21.30           O  
ATOM   1832  OE2 GLU A 224     113.787 130.970  25.145  1.00 20.37           O  
ATOM   1833  N   VAL A 225     107.854 133.303  23.574  1.00 19.04           N  
ATOM   1834  CA  VAL A 225     106.928 134.409  23.420  1.00 20.77           C  
ATOM   1835  C   VAL A 225     106.434 134.893  24.787  1.00 21.06           C  
ATOM   1836  O   VAL A 225     106.503 136.078  25.106  1.00 22.57           O  
ATOM   1837  CB  VAL A 225     105.721 133.986  22.554  1.00 22.07           C  
ATOM   1838  CG1 VAL A 225     104.770 135.171  22.362  1.00 24.57           C  
ATOM   1839  CG2 VAL A 225     106.211 133.479  21.197  1.00 24.71           C  
ATOM   1840  N   VAL A 226     105.974 133.960  25.609  1.00 19.95           N  
ATOM   1841  CA  VAL A 226     105.450 134.283  26.926  1.00 18.21           C  
ATOM   1842  C   VAL A 226     106.539 134.577  27.966  1.00 17.32           C  
ATOM   1843  O   VAL A 226     106.367 135.436  28.842  1.00 16.17           O  
ATOM   1844  CB AVAL A 226     104.539 133.138  27.428  0.50 18.99           C  
ATOM   1845  CB BVAL A 226     104.553 133.138  27.448  0.50 19.28           C  
ATOM   1846  CG1AVAL A 226     104.329 133.233  28.930  0.50 17.64           C  
ATOM   1847  CG1BVAL A 226     103.512 132.764  26.390  0.50 19.93           C  
ATOM   1848  CG2AVAL A 226     103.187 133.213  26.708  0.50 19.35           C  
ATOM   1849  CG2BVAL A 226     105.390 131.935  27.794  0.50 18.58           C  
ATOM   1850  N   TRP A 227     107.663 133.881  27.857  1.00 14.74           N  
ATOM   1851  CA  TRP A 227     108.762 134.033  28.804  1.00 14.02           C  
ATOM   1852  C   TRP A 227     110.107 134.019  28.072  1.00 14.54           C  
ATOM   1853  O   TRP A 227     110.762 132.964  27.954  1.00 12.91           O  
ATOM   1854  CB  TRP A 227     108.718 132.889  29.813  1.00 12.40           C  
ATOM   1855  CG  TRP A 227     109.703 132.986  30.949  1.00 13.31           C  
ATOM   1856  CD1 TRP A 227     110.661 133.949  31.140  1.00 14.45           C  
ATOM   1857  CD2 TRP A 227     109.813 132.080  32.057  1.00 13.34           C  
ATOM   1858  NE1 TRP A 227     111.358 133.693  32.305  1.00 15.57           N  
ATOM   1859  CE2 TRP A 227     110.853 132.555  32.885  1.00 15.06           C  
ATOM   1860  CE3 TRP A 227     109.132 130.915  32.428  1.00 13.60           C  
ATOM   1861  CZ2 TRP A 227     111.225 131.905  34.073  1.00 15.38           C  
ATOM   1862  CZ3 TRP A 227     109.505 130.264  33.614  1.00 15.37           C  
ATOM   1863  CH2 TRP A 227     110.537 130.764  34.418  1.00 14.59           C  
ATOM   1864  N   PRO A 228     110.550 135.196  27.596  1.00 15.14           N  
ATOM   1865  CA  PRO A 228     111.822 135.260  26.878  1.00 14.83           C  
ATOM   1866  C   PRO A 228     112.936 134.681  27.723  1.00 14.76           C  
ATOM   1867  O   PRO A 228     113.085 135.023  28.908  1.00 15.50           O  
ATOM   1868  CB  PRO A 228     111.993 136.762  26.604  1.00 16.47           C  
ATOM   1869  CG  PRO A 228     110.556 137.236  26.473  1.00 16.16           C  
ATOM   1870  CD  PRO A 228     109.909 136.526  27.653  1.00 15.40           C  
ATOM   1871  N   GLY A 229     113.696 133.780  27.110  1.00 13.15           N  
ATOM   1872  CA  GLY A 229     114.803 133.146  27.789  1.00 13.89           C  
ATOM   1873  C   GLY A 229     114.484 131.818  28.450  1.00 14.18           C  
ATOM   1874  O   GLY A 229     115.400 131.116  28.864  1.00 15.28           O  
ATOM   1875  N   VAL A 230     113.210 131.457  28.548  1.00 12.32           N  
ATOM   1876  CA  VAL A 230     112.878 130.214  29.235  1.00 13.41           C  
ATOM   1877  C   VAL A 230     113.533 128.962  28.638  1.00 14.41           C  
ATOM   1878  O   VAL A 230     114.015 128.116  29.389  1.00 13.38           O  
ATOM   1879  CB  VAL A 230     111.325 130.011  29.345  1.00 13.80           C  
ATOM   1880  CG1 VAL A 230     110.689 129.835  27.980  1.00 11.20           C  
ATOM   1881  CG2 VAL A 230     111.028 128.809  30.250  1.00 13.10           C  
ATOM   1882  N   THR A 231     113.597 128.861  27.307  1.00 15.08           N  
ATOM   1883  CA  THR A 231     114.166 127.669  26.682  1.00 15.83           C  
ATOM   1884  C   THR A 231     115.679 127.502  26.861  1.00 17.92           C  
ATOM   1885  O   THR A 231     116.241 126.467  26.491  1.00 19.81           O  
ATOM   1886  CB  THR A 231     113.788 127.573  25.164  1.00 16.95           C  
ATOM   1887  OG1 THR A 231     114.465 128.584  24.415  1.00 16.62           O  
ATOM   1888  CG2 THR A 231     112.273 127.736  24.984  1.00 19.59           C  
ATOM   1889  N   SER A 232     116.332 128.499  27.450  1.00 16.92           N  
ATOM   1890  CA  SER A 232     117.766 128.412  27.693  1.00 17.33           C  
ATOM   1891  C   SER A 232     118.080 128.279  29.174  1.00 17.42           C  
ATOM   1892  O   SER A 232     119.242 128.224  29.561  1.00 15.46           O  
ATOM   1893  CB  SER A 232     118.469 129.639  27.123  1.00 18.89           C  
ATOM   1894  OG  SER A 232     118.306 129.670  25.715  1.00 24.10           O  
ATOM   1895  N   MET A 233     117.045 128.243  30.015  1.00 17.89           N  
ATOM   1896  CA  MET A 233     117.269 128.120  31.454  1.00 17.45           C  
ATOM   1897  C   MET A 233     117.978 126.803  31.736  1.00 17.16           C  
ATOM   1898  O   MET A 233     117.737 125.811  31.047  1.00 17.28           O  
ATOM   1899  CB AMET A 233     115.947 128.267  32.194  0.50 16.65           C  
ATOM   1900  CB BMET A 233     115.923 128.110  32.185  0.50 18.85           C  
ATOM   1901  CG AMET A 233     115.423 129.682  32.001  0.50 16.77           C  
ATOM   1902  CG BMET A 233     115.168 129.415  32.122  0.50 21.48           C  
ATOM   1903  SD AMET A 233     114.004 130.083  32.980  0.50 15.10           S  
ATOM   1904  SD BMET A 233     115.955 130.627  33.166  0.50 24.01           S  
ATOM   1905  CE AMET A 233     114.766 130.362  34.574  0.50 15.33           C  
ATOM   1906  CE BMET A 233     115.387 130.099  34.776  0.50 22.38           C  
ATOM   1907  N   PRO A 234     118.852 126.775  32.757  1.00 18.06           N  
ATOM   1908  CA  PRO A 234     119.611 125.571  33.109  1.00 17.82           C  
ATOM   1909  C   PRO A 234     118.911 124.225  33.026  1.00 17.28           C  
ATOM   1910  O   PRO A 234     119.445 123.296  32.424  1.00 17.81           O  
ATOM   1911  CB  PRO A 234     120.128 125.890  34.507  1.00 18.79           C  
ATOM   1912  CG  PRO A 234     120.408 127.363  34.397  1.00 19.41           C  
ATOM   1913  CD  PRO A 234     119.141 127.862  33.710  1.00 18.47           C  
ATOM   1914  N   ASP A 235     117.738 124.099  33.642  1.00 14.84           N  
ATOM   1915  CA  ASP A 235     117.035 122.831  33.612  1.00 15.81           C  
ATOM   1916  C   ASP A 235     115.878 122.717  32.623  1.00 14.02           C  
ATOM   1917  O   ASP A 235     115.090 121.789  32.688  1.00 13.73           O  
ATOM   1918  CB  ASP A 235     116.581 122.462  35.022  1.00 16.28           C  
ATOM   1919  CG  ASP A 235     117.738 122.391  35.983  1.00 20.17           C  
ATOM   1920  OD1 ASP A 235     118.759 121.782  35.609  1.00 22.32           O  
ATOM   1921  OD2 ASP A 235     117.638 122.947  37.094  1.00 22.29           O  
ATOM   1922  N   TYR A 236     115.775 123.656  31.691  1.00 12.91           N  
ATOM   1923  CA  TYR A 236     114.723 123.561  30.711  1.00 13.88           C  
ATOM   1924  C   TYR A 236     115.068 122.410  29.743  1.00 14.14           C  
ATOM   1925  O   TYR A 236     116.235 122.242  29.354  1.00 14.77           O  
ATOM   1926  CB  TYR A 236     114.601 124.868  29.913  1.00 15.56           C  
ATOM   1927  CG  TYR A 236     113.589 124.746  28.813  1.00 17.15           C  
ATOM   1928  CD1 TYR A 236     112.252 125.068  29.038  1.00 18.46           C  
ATOM   1929  CD2 TYR A 236     113.954 124.271  27.552  1.00 17.55           C  
ATOM   1930  CE1 TYR A 236     111.292 124.919  28.025  1.00 18.77           C  
ATOM   1931  CE2 TYR A 236     113.002 124.119  26.539  1.00 17.87           C  
ATOM   1932  CZ  TYR A 236     111.682 124.442  26.787  1.00 18.35           C  
ATOM   1933  OH  TYR A 236     110.735 124.274  25.805  1.00 19.33           O  
ATOM   1934  N   LYS A 237     114.059 121.626  29.369  1.00 14.71           N  
ATOM   1935  CA  LYS A 237     114.234 120.511  28.426  1.00 15.86           C  
ATOM   1936  C   LYS A 237     113.197 120.624  27.311  1.00 16.11           C  
ATOM   1937  O   LYS A 237     112.001 120.671  27.585  1.00 16.60           O  
ATOM   1938  CB  LYS A 237     114.029 119.164  29.118  1.00 15.43           C  
ATOM   1939  CG  LYS A 237     114.794 118.996  30.419  1.00 15.90           C  
ATOM   1940  CD  LYS A 237     116.266 118.775  30.173  1.00 16.27           C  
ATOM   1941  CE  LYS A 237     117.038 118.826  31.482  1.00 18.33           C  
ATOM   1942  NZ  LYS A 237     118.447 118.462  31.213  1.00 18.92           N  
ATOM   1943  N   PRO A 238     113.639 120.659  26.044  1.00 17.09           N  
ATOM   1944  CA  PRO A 238     112.680 120.764  24.942  1.00 17.62           C  
ATOM   1945  C   PRO A 238     111.706 119.593  24.933  1.00 17.89           C  
ATOM   1946  O   PRO A 238     110.651 119.680  24.321  1.00 18.98           O  
ATOM   1947  CB  PRO A 238     113.576 120.792  23.694  1.00 18.10           C  
ATOM   1948  CG  PRO A 238     114.815 121.428  24.180  1.00 17.36           C  
ATOM   1949  CD  PRO A 238     115.024 120.803  25.547  1.00 16.61           C  
ATOM   1950  N   SER A 239     112.059 118.506  25.623  1.00 17.88           N  
ATOM   1951  CA  SER A 239     111.200 117.328  25.681  1.00 18.68           C  
ATOM   1952  C   SER A 239     109.958 117.531  26.543  1.00 18.45           C  
ATOM   1953  O   SER A 239     109.083 116.666  26.604  1.00 18.03           O  
ATOM   1954  CB  SER A 239     111.981 116.117  26.206  1.00 18.98           C  
ATOM   1955  OG  SER A 239     112.595 116.395  27.451  1.00 18.13           O  
ATOM   1956  N   PHE A 240     109.887 118.660  27.234  1.00 19.00           N  
ATOM   1957  CA  PHE A 240     108.720 118.944  28.080  1.00 18.37           C  
ATOM   1958  C   PHE A 240     107.424 118.887  27.276  1.00 18.04           C  
ATOM   1959  O   PHE A 240     107.346 119.417  26.172  1.00 17.26           O  
ATOM   1960  CB  PHE A 240     108.775 120.364  28.664  1.00 17.12           C  
ATOM   1961  CG  PHE A 240     109.794 120.569  29.754  1.00 16.74           C  
ATOM   1962  CD1 PHE A 240     110.287 119.512  30.498  1.00 16.81           C  
ATOM   1963  CD2 PHE A 240     110.216 121.870  30.066  1.00 15.33           C  
ATOM   1964  CE1 PHE A 240     111.200 119.750  31.562  1.00 16.62           C  
ATOM   1965  CE2 PHE A 240     111.103 122.107  31.099  1.00 14.08           C  
ATOM   1966  CZ  PHE A 240     111.598 121.051  31.851  1.00 16.07           C  
ATOM   1967  N   PRO A 241     106.377 118.264  27.835  1.00 19.62           N  
ATOM   1968  CA  PRO A 241     105.111 118.212  27.098  1.00 20.98           C  
ATOM   1969  C   PRO A 241     104.625 119.646  26.903  1.00 22.11           C  
ATOM   1970  O   PRO A 241     104.953 120.545  27.704  1.00 20.55           O  
ATOM   1971  CB  PRO A 241     104.199 117.425  28.032  1.00 21.23           C  
ATOM   1972  CG  PRO A 241     105.162 116.480  28.704  1.00 21.67           C  
ATOM   1973  CD  PRO A 241     106.324 117.413  29.033  1.00 20.70           C  
ATOM   1974  N   LYS A 242     103.846 119.859  25.844  1.00 22.68           N  
ATOM   1975  CA  LYS A 242     103.316 121.179  25.542  1.00 23.25           C  
ATOM   1976  C   LYS A 242     101.822 121.158  25.890  1.00 23.26           C  
ATOM   1977  O   LYS A 242     101.012 120.474  25.236  1.00 23.31           O  
ATOM   1978  CB  LYS A 242     103.523 121.500  24.054  1.00 26.66           C  
ATOM   1979  CG  LYS A 242     103.398 122.982  23.699  1.00 29.73           C  
ATOM   1980  CD  LYS A 242     102.030 123.533  24.067  1.00 34.08           C  
ATOM   1981  CE  LYS A 242     101.895 125.002  23.688  1.00 35.72           C  
ATOM   1982  NZ  LYS A 242     100.602 125.569  24.149  1.00 36.81           N  
ATOM   1983  N   TRP A 243     101.476 121.884  26.948  1.00 20.67           N  
ATOM   1984  CA  TRP A 243     100.104 121.992  27.424  1.00 19.58           C  
ATOM   1985  C   TRP A 243      99.599 123.383  27.101  1.00 18.77           C  
ATOM   1986  O   TRP A 243     100.378 124.345  27.070  1.00 17.06           O  
ATOM   1987  CB  TRP A 243     100.034 121.807  28.947  1.00 21.25           C  
ATOM   1988  CG  TRP A 243     100.079 120.381  29.420  1.00 21.79           C  
ATOM   1989  CD1 TRP A 243      99.071 119.465  29.347  1.00 22.96           C  
ATOM   1990  CD2 TRP A 243     101.186 119.716  30.036  1.00 22.38           C  
ATOM   1991  NE1 TRP A 243      99.484 118.264  29.881  1.00 24.06           N  
ATOM   1992  CE2 TRP A 243     100.779 118.394  30.313  1.00 23.75           C  
ATOM   1993  CE3 TRP A 243     102.483 120.107  30.381  1.00 21.98           C  
ATOM   1994  CZ2 TRP A 243     101.625 117.459  30.926  1.00 23.43           C  
ATOM   1995  CZ3 TRP A 243     103.328 119.174  30.994  1.00 21.82           C  
ATOM   1996  CH2 TRP A 243     102.890 117.868  31.258  1.00 24.03           C  
ATOM   1997  N   ALA A 244      98.296 123.493  26.877  1.00 18.20           N  
ATOM   1998  CA  ALA A 244      97.689 124.788  26.594  1.00 19.55           C  
ATOM   1999  C   ALA A 244      97.220 125.371  27.922  1.00 19.95           C  
ATOM   2000  O   ALA A 244      96.870 124.626  28.845  1.00 20.57           O  
ATOM   2001  CB  ALA A 244      96.508 124.624  25.646  1.00 21.43           C  
ATOM   2002  N   ARG A 245      97.228 126.698  28.034  1.00 19.15           N  
ATOM   2003  CA  ARG A 245      96.793 127.367  29.258  1.00 20.11           C  
ATOM   2004  C   ARG A 245      95.302 127.157  29.535  1.00 20.60           C  
ATOM   2005  O   ARG A 245      94.487 127.173  28.610  1.00 19.09           O  
ATOM   2006  CB  ARG A 245      97.084 128.870  29.167  1.00 21.85           C  
ATOM   2007  CG  ARG A 245      96.503 129.680  30.308  1.00 25.07           C  
ATOM   2008  CD  ARG A 245      96.827 131.169  30.159  1.00 28.69           C  
ATOM   2009  NE  ARG A 245      96.337 131.932  31.303  1.00 31.21           N  
ATOM   2010  CZ  ARG A 245      95.048 132.075  31.613  1.00 34.20           C  
ATOM   2011  NH1 ARG A 245      94.108 131.512  30.863  1.00 35.26           N  
ATOM   2012  NH2 ARG A 245      94.696 132.770  32.687  1.00 34.94           N  
ATOM   2013  N   GLN A 246      94.951 126.954  30.807  1.00 20.02           N  
ATOM   2014  CA  GLN A 246      93.551 126.765  31.213  1.00 20.71           C  
ATOM   2015  C   GLN A 246      92.905 128.096  31.595  1.00 22.36           C  
ATOM   2016  O   GLN A 246      93.604 129.017  32.001  1.00 22.80           O  
ATOM   2017  CB  GLN A 246      93.472 125.811  32.413  1.00 22.14           C  
ATOM   2018  CG  GLN A 246      94.035 124.432  32.123  1.00 23.21           C  
ATOM   2019  CD  GLN A 246      93.379 123.813  30.909  1.00 28.93           C  
ATOM   2020  OE1 GLN A 246      92.162 123.585  30.895  1.00 29.67           O  
ATOM   2021  NE2 GLN A 246      94.173 123.548  29.870  1.00 30.23           N  
ATOM   2022  N   ASP A 247      91.573 128.193  31.481  1.00 22.51           N  
ATOM   2023  CA  ASP A 247      90.883 129.426  31.854  1.00 22.60           C  
ATOM   2024  C   ASP A 247      90.732 129.521  33.372  1.00 21.32           C  
ATOM   2025  O   ASP A 247      90.444 128.525  34.021  1.00 18.48           O  
ATOM   2026  CB  ASP A 247      89.483 129.482  31.229  1.00 27.42           C  
ATOM   2027  CG  ASP A 247      89.519 129.652  29.727  1.00 31.14           C  
ATOM   2028  OD1 ASP A 247      90.389 130.410  29.246  1.00 32.88           O  
ATOM   2029  OD2 ASP A 247      88.670 129.038  29.040  1.00 34.14           O  
ATOM   2030  N   PHE A 248      90.914 130.717  33.930  1.00 19.41           N  
ATOM   2031  CA  PHE A 248      90.752 130.900  35.367  1.00 19.93           C  
ATOM   2032  C   PHE A 248      89.337 130.672  35.826  1.00 18.32           C  
ATOM   2033  O   PHE A 248      89.114 130.425  37.005  1.00 18.17           O  
ATOM   2034  CB  PHE A 248      91.188 132.298  35.805  1.00 21.86           C  
ATOM   2035  CG  PHE A 248      92.661 132.448  35.921  1.00 25.63           C  
ATOM   2036  CD1 PHE A 248      93.503 131.401  35.566  1.00 26.90           C  
ATOM   2037  CD2 PHE A 248      93.215 133.624  36.406  1.00 27.49           C  
ATOM   2038  CE1 PHE A 248      94.884 131.519  35.696  1.00 29.09           C  
ATOM   2039  CE2 PHE A 248      94.595 133.750  36.539  1.00 29.05           C  
ATOM   2040  CZ  PHE A 248      95.428 132.698  36.186  1.00 28.51           C  
ATOM   2041  N   SER A 249      88.368 130.741  34.918  1.00 17.35           N  
ATOM   2042  CA  SER A 249      86.993 130.498  35.349  1.00 18.29           C  
ATOM   2043  C   SER A 249      86.929 129.063  35.844  1.00 17.72           C  
ATOM   2044  O   SER A 249      86.038 128.686  36.616  1.00 18.74           O  
ATOM   2045  CB  SER A 249      86.013 130.702  34.189  1.00 18.32           C  
ATOM   2046  OG  SER A 249      86.256 129.792  33.135  1.00 20.00           O  
ATOM   2047  N   LYS A 250      87.889 128.266  35.387  1.00 16.72           N  
ATOM   2048  CA  LYS A 250      87.989 126.867  35.751  1.00 18.23           C  
ATOM   2049  C   LYS A 250      88.983 126.670  36.905  1.00 17.04           C  
ATOM   2050  O   LYS A 250      88.704 125.916  37.840  1.00 16.95           O  
ATOM   2051  CB  LYS A 250      88.422 126.070  34.508  1.00 19.90           C  
ATOM   2052  CG  LYS A 250      88.796 124.611  34.704  1.00 23.85           C  
ATOM   2053  CD  LYS A 250      89.393 124.085  33.373  1.00 26.02           C  
ATOM   2054  CE  LYS A 250      89.664 122.610  33.397  1.00 28.38           C  
ATOM   2055  NZ  LYS A 250      88.408 121.864  33.697  1.00 29.43           N  
ATOM   2056  N   VAL A 251      90.119 127.371  36.850  1.00 16.75           N  
ATOM   2057  CA  VAL A 251      91.163 127.255  37.882  1.00 17.48           C  
ATOM   2058  C   VAL A 251      90.809 127.863  39.242  1.00 16.95           C  
ATOM   2059  O   VAL A 251      91.136 127.294  40.284  1.00 16.02           O  
ATOM   2060  CB  VAL A 251      92.480 127.889  37.407  1.00 17.99           C  
ATOM   2061  CG1 VAL A 251      93.564 127.688  38.469  1.00 21.69           C  
ATOM   2062  CG2 VAL A 251      92.898 127.277  36.069  1.00 20.88           C  
ATOM   2063  N   VAL A 252      90.139 129.008  39.224  1.00 16.42           N  
ATOM   2064  CA  VAL A 252      89.714 129.689  40.448  1.00 17.27           C  
ATOM   2065  C   VAL A 252      88.307 130.203  40.171  1.00 16.64           C  
ATOM   2066  O   VAL A 252      88.067 131.408  40.046  1.00 17.57           O  
ATOM   2067  CB  VAL A 252      90.672 130.856  40.801  1.00 17.78           C  
ATOM   2068  CG1 VAL A 252      92.060 130.306  41.110  1.00 20.17           C  
ATOM   2069  CG2 VAL A 252      90.764 131.833  39.642  1.00 21.74           C  
ATOM   2070  N   PRO A 253      87.338 129.274  40.097  1.00 15.97           N  
ATOM   2071  CA  PRO A 253      85.939 129.606  39.814  1.00 16.54           C  
ATOM   2072  C   PRO A 253      85.307 130.820  40.514  1.00 17.37           C  
ATOM   2073  O   PRO A 253      84.683 131.653  39.861  1.00 17.71           O  
ATOM   2074  CB  PRO A 253      85.200 128.290  40.113  1.00 16.01           C  
ATOM   2075  CG  PRO A 253      86.225 127.228  39.760  1.00 17.47           C  
ATOM   2076  CD  PRO A 253      87.504 127.830  40.365  1.00 16.59           C  
ATOM   2077  N   PRO A 254      85.452 130.937  41.844  1.00 18.61           N  
ATOM   2078  CA  PRO A 254      84.847 132.083  42.548  1.00 19.66           C  
ATOM   2079  C   PRO A 254      85.310 133.505  42.162  1.00 20.06           C  
ATOM   2080  O   PRO A 254      84.564 134.471  42.334  1.00 18.84           O  
ATOM   2081  CB  PRO A 254      85.134 131.779  44.032  1.00 21.69           C  
ATOM   2082  CG  PRO A 254      85.268 130.284  44.070  1.00 20.37           C  
ATOM   2083  CD  PRO A 254      86.052 129.987  42.796  1.00 18.13           C  
ATOM   2084  N   LEU A 255      86.515 133.652  41.622  1.00 19.66           N  
ATOM   2085  CA  LEU A 255      87.016 134.996  41.293  1.00 20.84           C  
ATOM   2086  C   LEU A 255      86.389 135.723  40.107  1.00 20.92           C  
ATOM   2087  O   LEU A 255      86.010 135.095  39.116  1.00 21.76           O  
ATOM   2088  CB  LEU A 255      88.548 134.945  41.084  1.00 21.61           C  
ATOM   2089  CG  LEU A 255      89.429 134.618  42.295  1.00 23.20           C  
ATOM   2090  CD1 LEU A 255      90.907 134.590  41.862  1.00 24.08           C  
ATOM   2091  CD2 LEU A 255      89.231 135.672  43.391  1.00 23.56           C  
ATOM   2092  N   ASP A 256      86.261 137.051  40.206  1.00 19.98           N  
ATOM   2093  CA  ASP A 256      85.739 137.827  39.083  1.00 21.46           C  
ATOM   2094  C   ASP A 256      86.933 138.420  38.329  1.00 20.28           C  
ATOM   2095  O   ASP A 256      88.085 138.105  38.648  1.00 19.37           O  
ATOM   2096  CB  ASP A 256      84.803 138.953  39.547  1.00 23.23           C  
ATOM   2097  CG  ASP A 256      85.431 139.842  40.602  1.00 25.38           C  
ATOM   2098  OD1 ASP A 256      86.588 140.281  40.417  1.00 26.18           O  
ATOM   2099  OD2 ASP A 256      84.750 140.109  41.617  1.00 26.98           O  
ATOM   2100  N   GLU A 257      86.670 139.292  37.360  1.00 18.86           N  
ATOM   2101  CA  GLU A 257      87.761 139.859  36.565  1.00 18.86           C  
ATOM   2102  C   GLU A 257      88.830 140.615  37.369  1.00 18.30           C  
ATOM   2103  O   GLU A 257      89.996 140.632  36.970  1.00 18.46           O  
ATOM   2104  CB  GLU A 257      87.199 140.747  35.438  1.00 18.28           C  
ATOM   2105  CG  GLU A 257      88.265 141.500  34.626  1.00 21.47           C  
ATOM   2106  CD  GLU A 257      89.143 140.590  33.757  1.00 23.54           C  
ATOM   2107  OE1 GLU A 257      88.871 139.369  33.701  1.00 23.37           O  
ATOM   2108  OE2 GLU A 257      90.102 141.113  33.126  1.00 23.83           O  
ATOM   2109  N   ASP A 258      88.452 141.261  38.472  1.00 18.03           N  
ATOM   2110  CA  ASP A 258      89.455 141.970  39.281  1.00 17.50           C  
ATOM   2111  C   ASP A 258      90.375 140.969  39.960  1.00 16.99           C  
ATOM   2112  O   ASP A 258      91.603 141.150  39.993  1.00 16.09           O  
ATOM   2113  CB  ASP A 258      88.790 142.856  40.348  1.00 21.33           C  
ATOM   2114  CG  ASP A 258      88.509 144.261  39.840  1.00 20.86           C  
ATOM   2115  OD1 ASP A 258      88.927 144.564  38.711  1.00 23.30           O  
ATOM   2116  OD2 ASP A 258      87.895 145.065  40.569  1.00 22.83           O  
ATOM   2117  N   GLY A 259      89.776 139.920  40.511  1.00 17.00           N  
ATOM   2118  CA  GLY A 259      90.555 138.881  41.159  1.00 17.31           C  
ATOM   2119  C   GLY A 259      91.419 138.151  40.141  1.00 16.97           C  
ATOM   2120  O   GLY A 259      92.593 137.877  40.385  1.00 16.00           O  
ATOM   2121  N   ARG A 260      90.845 137.838  38.984  1.00 16.88           N  
ATOM   2122  CA  ARG A 260      91.589 137.127  37.950  1.00 18.16           C  
ATOM   2123  C   ARG A 260      92.724 137.972  37.406  1.00 16.10           C  
ATOM   2124  O   ARG A 260      93.805 137.452  37.093  1.00 16.85           O  
ATOM   2125  CB  ARG A 260      90.651 136.707  36.813  1.00 19.99           C  
ATOM   2126  CG  ARG A 260      89.628 135.676  37.258  1.00 26.17           C  
ATOM   2127  CD  ARG A 260      88.966 134.956  36.087  1.00 30.99           C  
ATOM   2128  NE  ARG A 260      87.935 135.759  35.448  1.00 34.57           N  
ATOM   2129  CZ  ARG A 260      86.676 135.360  35.282  1.00 36.19           C  
ATOM   2130  NH1 ARG A 260      86.287 134.164  35.709  1.00 37.50           N  
ATOM   2131  NH2 ARG A 260      85.802 136.161  34.690  1.00 36.86           N  
ATOM   2132  N   SER A 261      92.487 139.275  37.291  1.00 13.93           N  
ATOM   2133  CA  SER A 261      93.510 140.182  36.791  1.00 14.51           C  
ATOM   2134  C   SER A 261      94.699 140.167  37.731  1.00 14.69           C  
ATOM   2135  O   SER A 261      95.856 140.045  37.311  1.00 14.29           O  
ATOM   2136  CB  SER A 261      92.990 141.624  36.710  1.00 16.34           C  
ATOM   2137  OG  SER A 261      94.086 142.523  36.511  1.00 16.35           O  
ATOM   2138  N   LEU A 262      94.413 140.310  39.019  1.00 13.15           N  
ATOM   2139  CA  LEU A 262      95.499 140.305  39.983  1.00 11.59           C  
ATOM   2140  C   LEU A 262      96.183 138.935  40.036  1.00 10.81           C  
ATOM   2141  O   LEU A 262      97.414 138.854  40.076  1.00 10.45           O  
ATOM   2142  CB  LEU A 262      94.981 140.661  41.379  1.00 12.36           C  
ATOM   2143  CG  LEU A 262      96.021 140.562  42.507  1.00 11.77           C  
ATOM   2144  CD1 LEU A 262      97.169 141.511  42.243  1.00 12.90           C  
ATOM   2145  CD2 LEU A 262      95.371 140.900  43.842  1.00 14.33           C  
ATOM   2146  N   LEU A 263      95.410 137.862  40.046  1.00 11.58           N  
ATOM   2147  CA  LEU A 263      96.049 136.550  40.146  1.00 13.54           C  
ATOM   2148  C   LEU A 263      96.972 136.289  38.963  1.00 13.29           C  
ATOM   2149  O   LEU A 263      98.085 135.759  39.129  1.00 12.05           O  
ATOM   2150  CB  LEU A 263      95.007 135.435  40.236  1.00 13.78           C  
ATOM   2151  CG  LEU A 263      95.579 134.027  40.446  1.00 14.31           C  
ATOM   2152  CD1 LEU A 263      96.432 133.909  41.708  1.00 14.98           C  
ATOM   2153  CD2 LEU A 263      94.394 133.094  40.546  1.00 15.63           C  
ATOM   2154  N   SER A 264      96.504 136.642  37.768  1.00 14.23           N  
ATOM   2155  CA  SER A 264      97.302 136.436  36.564  1.00 15.36           C  
ATOM   2156  C   SER A 264      98.597 137.253  36.610  1.00 14.88           C  
ATOM   2157  O   SER A 264      99.636 136.823  36.105  1.00 14.49           O  
ATOM   2158  CB  SER A 264      96.473 136.768  35.304  1.00 18.41           C  
ATOM   2159  OG  SER A 264      96.167 138.149  35.206  1.00 24.84           O  
ATOM   2160  N   GLN A 265      98.556 138.422  37.236  1.00 12.86           N  
ATOM   2161  CA  GLN A 265      99.762 139.230  37.327  1.00 13.18           C  
ATOM   2162  C   GLN A 265     100.739 138.657  38.344  1.00 12.19           C  
ATOM   2163  O   GLN A 265     101.947 138.806  38.187  1.00 12.14           O  
ATOM   2164  CB  GLN A 265      99.391 140.680  37.656  1.00 16.11           C  
ATOM   2165  CG  GLN A 265      98.650 141.324  36.467  1.00 17.88           C  
ATOM   2166  CD  GLN A 265      98.291 142.770  36.702  1.00 22.72           C  
ATOM   2167  OE1 GLN A 265      99.176 143.630  36.855  1.00 23.57           O  
ATOM   2168  NE2 GLN A 265      96.994 143.059  36.722  1.00 24.96           N  
ATOM   2169  N   MET A 266     100.219 137.962  39.357  1.00 10.71           N  
ATOM   2170  CA  MET A 266     101.080 137.364  40.382  1.00 11.30           C  
ATOM   2171  C   MET A 266     101.681 136.039  39.913  1.00 11.15           C  
ATOM   2172  O   MET A 266     102.746 135.655  40.364  1.00 11.38           O  
ATOM   2173  CB  MET A 266     100.285 137.135  41.680  1.00 11.34           C  
ATOM   2174  CG  MET A 266      99.817 138.450  42.327  1.00 13.18           C  
ATOM   2175  SD  MET A 266      98.861 138.132  43.827  1.00 14.40           S  
ATOM   2176  CE  MET A 266     100.218 137.807  44.993  1.00 15.83           C  
ATOM   2177  N   LEU A 267     101.000 135.367  38.986  1.00 11.15           N  
ATOM   2178  CA  LEU A 267     101.472 134.093  38.455  1.00 11.65           C  
ATOM   2179  C   LEU A 267     102.060 134.203  37.041  1.00 12.13           C  
ATOM   2180  O   LEU A 267     102.141 133.229  36.300  1.00 12.33           O  
ATOM   2181  CB  LEU A 267     100.336 133.054  38.505  1.00 11.22           C  
ATOM   2182  CG  LEU A 267      99.828 132.691  39.919  1.00 11.74           C  
ATOM   2183  CD1 LEU A 267      98.713 131.662  39.822  1.00 12.17           C  
ATOM   2184  CD2 LEU A 267     100.964 132.145  40.792  1.00 12.05           C  
ATOM   2185  N   HIS A 268     102.496 135.392  36.660  1.00 12.25           N  
ATOM   2186  CA  HIS A 268     103.075 135.534  35.347  1.00 13.52           C  
ATOM   2187  C   HIS A 268     104.367 134.697  35.334  1.00 13.60           C  
ATOM   2188  O   HIS A 268     105.115 134.690  36.305  1.00 12.62           O  
ATOM   2189  CB  HIS A 268     103.370 137.004  35.095  1.00 16.71           C  
ATOM   2190  CG  HIS A 268     103.626 137.330  33.667  1.00 20.44           C  
ATOM   2191  ND1 HIS A 268     104.757 136.902  33.005  1.00 21.52           N  
ATOM   2192  CD2 HIS A 268     102.918 138.064  32.777  1.00 21.12           C  
ATOM   2193  CE1 HIS A 268     104.737 137.366  31.766  1.00 24.26           C  
ATOM   2194  NE2 HIS A 268     103.633 138.075  31.603  1.00 24.17           N  
ATOM   2195  N   TYR A 269     104.625 133.979  34.250  1.00 12.34           N  
ATOM   2196  CA  TYR A 269     105.838 133.156  34.185  1.00 12.11           C  
ATOM   2197  C   TYR A 269     107.114 133.960  34.280  1.00 12.16           C  
ATOM   2198  O   TYR A 269     108.042 133.603  35.000  1.00 13.94           O  
ATOM   2199  CB  TYR A 269     105.886 132.373  32.868  1.00 12.38           C  
ATOM   2200  CG  TYR A 269     105.174 131.030  32.921  1.00 12.20           C  
ATOM   2201  CD1 TYR A 269     105.626 130.029  33.770  1.00 11.74           C  
ATOM   2202  CD2 TYR A 269     104.075 130.759  32.106  1.00 12.87           C  
ATOM   2203  CE1 TYR A 269     105.002 128.775  33.811  1.00 13.00           C  
ATOM   2204  CE2 TYR A 269     103.436 129.501  32.137  1.00 13.25           C  
ATOM   2205  CZ  TYR A 269     103.916 128.517  33.003  1.00 14.22           C  
ATOM   2206  OH  TYR A 269     103.316 127.273  33.092  1.00 14.81           O  
ATOM   2207  N   ASP A 270     107.173 135.032  33.505  1.00 13.63           N  
ATOM   2208  CA  ASP A 270     108.378 135.859  33.470  1.00 14.32           C  
ATOM   2209  C   ASP A 270     108.534 136.714  34.731  1.00 14.84           C  
ATOM   2210  O   ASP A 270     107.734 137.631  34.986  1.00 14.21           O  
ATOM   2211  CB  ASP A 270     108.304 136.731  32.220  1.00 13.66           C  
ATOM   2212  CG  ASP A 270     109.563 137.523  31.971  1.00 15.37           C  
ATOM   2213  OD1 ASP A 270     110.432 137.586  32.860  1.00 13.36           O  
ATOM   2214  OD2 ASP A 270     109.662 138.098  30.864  1.00 19.25           O  
ATOM   2215  N   PRO A 271     109.581 136.437  35.530  1.00 16.97           N  
ATOM   2216  CA  PRO A 271     109.869 137.164  36.771  1.00 17.82           C  
ATOM   2217  C   PRO A 271     109.901 138.670  36.537  1.00 19.22           C  
ATOM   2218  O   PRO A 271     109.474 139.430  37.396  1.00 19.78           O  
ATOM   2219  CB  PRO A 271     111.241 136.643  37.176  1.00 18.11           C  
ATOM   2220  CG  PRO A 271     111.296 135.302  36.594  1.00 19.89           C  
ATOM   2221  CD  PRO A 271     110.622 135.438  35.263  1.00 16.65           C  
ATOM   2222  N   ASN A 272     110.405 139.083  35.370  1.00 18.97           N  
ATOM   2223  CA  ASN A 272     110.510 140.504  35.016  1.00 21.15           C  
ATOM   2224  C   ASN A 272     109.180 141.166  34.663  1.00 21.43           C  
ATOM   2225  O   ASN A 272     109.111 142.387  34.528  1.00 22.76           O  
ATOM   2226  CB  ASN A 272     111.474 140.696  33.833  1.00 22.89           C  
ATOM   2227  CG  ASN A 272     112.904 140.377  34.186  1.00 24.42           C  
ATOM   2228  OD1 ASN A 272     113.708 140.059  33.307  1.00 27.53           O  
ATOM   2229  ND2 ASN A 272     113.243 140.469  35.467  1.00 23.57           N  
ATOM   2230  N   LYS A 273     108.129 140.366  34.507  1.00 19.03           N  
ATOM   2231  CA  LYS A 273     106.811 140.882  34.191  1.00 18.59           C  
ATOM   2232  C   LYS A 273     105.837 140.657  35.351  1.00 17.40           C  
ATOM   2233  O   LYS A 273     104.771 141.265  35.409  1.00 17.53           O  
ATOM   2234  CB  LYS A 273     106.267 140.218  32.926  1.00 20.22           C  
ATOM   2235  CG  LYS A 273     107.007 140.646  31.654  1.00 25.07           C  
ATOM   2236  CD  LYS A 273     107.085 142.171  31.574  1.00 26.69           C  
ATOM   2237  CE  LYS A 273     108.116 142.649  30.543  1.00 30.51           C  
ATOM   2238  NZ  LYS A 273     108.434 144.106  30.736  1.00 31.43           N  
ATOM   2239  N   ARG A 274     106.210 139.780  36.273  1.00 14.62           N  
ATOM   2240  CA  ARG A 274     105.357 139.464  37.424  1.00 13.62           C  
ATOM   2241  C   ARG A 274     105.158 140.735  38.241  1.00 12.37           C  
ATOM   2242  O   ARG A 274     106.102 141.498  38.443  1.00 12.21           O  
ATOM   2243  CB  ARG A 274     106.031 138.371  38.254  1.00 13.12           C  
ATOM   2244  CG  ARG A 274     105.114 137.678  39.259  1.00 14.59           C  
ATOM   2245  CD  ARG A 274     105.787 136.446  39.870  1.00 14.39           C  
ATOM   2246  NE  ARG A 274     106.217 135.493  38.845  1.00 12.20           N  
ATOM   2247  CZ  ARG A 274     107.293 134.717  38.943  1.00 13.33           C  
ATOM   2248  NH1 ARG A 274     108.058 134.767  40.026  1.00 10.86           N  
ATOM   2249  NH2 ARG A 274     107.627 133.903  37.940  1.00 12.23           N  
ATOM   2250  N   ILE A 275     103.939 140.977  38.710  1.00 11.59           N  
ATOM   2251  CA  ILE A 275     103.685 142.206  39.462  1.00 11.77           C  
ATOM   2252  C   ILE A 275     104.533 142.284  40.750  1.00 12.30           C  
ATOM   2253  O   ILE A 275     104.813 141.264  41.370  1.00 12.12           O  
ATOM   2254  CB  ILE A 275     102.170 142.318  39.775  1.00 10.93           C  
ATOM   2255  CG1 ILE A 275     101.827 143.737  40.241  1.00 11.48           C  
ATOM   2256  CG2 ILE A 275     101.772 141.277  40.801  1.00 11.98           C  
ATOM   2257  CD1 ILE A 275     100.348 144.038  40.226  1.00 14.40           C  
ATOM   2258  N   SER A 276     104.970 143.484  41.142  1.00 11.85           N  
ATOM   2259  CA  SER A 276     105.745 143.628  42.383  1.00 11.64           C  
ATOM   2260  C   SER A 276     104.740 143.726  43.541  1.00 11.32           C  
ATOM   2261  O   SER A 276     103.552 143.961  43.308  1.00 13.47           O  
ATOM   2262  CB  SER A 276     106.590 144.915  42.354  1.00 13.91           C  
ATOM   2263  OG  SER A 276     105.741 146.062  42.329  1.00 15.77           O  
ATOM   2264  N   ALA A 277     105.196 143.560  44.781  1.00 10.61           N  
ATOM   2265  CA  ALA A 277     104.299 143.677  45.925  1.00 12.51           C  
ATOM   2266  C   ALA A 277     103.760 145.132  45.994  1.00 13.60           C  
ATOM   2267  O   ALA A 277     102.571 145.365  46.185  1.00 14.02           O  
ATOM   2268  CB  ALA A 277     105.049 143.324  47.230  1.00 14.48           C  
ATOM   2269  N   LYS A 278     104.629 146.111  45.798  1.00 14.67           N  
ATOM   2270  CA  LYS A 278     104.180 147.514  45.855  1.00 17.50           C  
ATOM   2271  C   LYS A 278     103.078 147.804  44.822  1.00 17.71           C  
ATOM   2272  O   LYS A 278     102.051 148.420  45.146  1.00 17.23           O  
ATOM   2273  CB  LYS A 278     105.388 148.447  45.641  1.00 20.86           C  
ATOM   2274  CG  LYS A 278     105.063 149.933  45.680  1.00 26.75           C  
ATOM   2275  CD  LYS A 278     106.296 150.787  45.365  1.00 29.85           C  
ATOM   2276  CE  LYS A 278     107.497 150.395  46.232  1.00 32.08           C  
ATOM   2277  NZ  LYS A 278     108.684 151.298  46.013  1.00 35.05           N  
ATOM   2278  N   ALA A 279     103.269 147.357  43.580  1.00 17.19           N  
ATOM   2279  CA  ALA A 279     102.267 147.610  42.541  1.00 17.85           C  
ATOM   2280  C   ALA A 279     100.957 146.850  42.780  1.00 16.43           C  
ATOM   2281  O   ALA A 279      99.884 147.324  42.408  1.00 16.66           O  
ATOM   2282  CB  ALA A 279     102.838 147.273  41.145  1.00 16.69           C  
ATOM   2283  N   ALA A 280     101.043 145.665  43.389  1.00 14.52           N  
ATOM   2284  CA  ALA A 280      99.847 144.887  43.665  1.00 14.79           C  
ATOM   2285  C   ALA A 280      98.943 145.614  44.645  1.00 14.53           C  
ATOM   2286  O   ALA A 280      97.723 145.525  44.543  1.00 14.42           O  
ATOM   2287  CB  ALA A 280     100.213 143.493  44.228  1.00 13.05           C  
ATOM   2288  N   LEU A 281      99.545 146.326  45.598  1.00 14.73           N  
ATOM   2289  CA  LEU A 281      98.759 147.071  46.578  1.00 16.98           C  
ATOM   2290  C   LEU A 281      97.813 148.084  45.920  1.00 17.66           C  
ATOM   2291  O   LEU A 281      96.751 148.389  46.458  1.00 19.14           O  
ATOM   2292  CB  LEU A 281      99.700 147.787  47.558  1.00 17.51           C  
ATOM   2293  CG  LEU A 281     100.453 146.786  48.434  1.00 16.41           C  
ATOM   2294  CD1 LEU A 281     101.608 147.479  49.175  1.00 21.08           C  
ATOM   2295  CD2 LEU A 281      99.469 146.135  49.415  1.00 16.97           C  
ATOM   2296  N   ALA A 282      98.192 148.590  44.755  1.00 18.80           N  
ATOM   2297  CA  ALA A 282      97.360 149.567  44.031  1.00 19.05           C  
ATOM   2298  C   ALA A 282      96.356 148.922  43.079  1.00 19.30           C  
ATOM   2299  O   ALA A 282      95.622 149.629  42.375  1.00 19.46           O  
ATOM   2300  CB  ALA A 282      98.257 150.542  43.238  1.00 19.87           C  
ATOM   2301  N   HIS A 283      96.304 147.593  43.056  1.00 17.43           N  
ATOM   2302  CA  HIS A 283      95.384 146.905  42.154  1.00 17.20           C  
ATOM   2303  C   HIS A 283      93.926 147.164  42.529  1.00 17.80           C  
ATOM   2304  O   HIS A 283      93.577 147.247  43.697  1.00 15.61           O  
ATOM   2305  CB  HIS A 283      95.666 145.392  42.156  1.00 16.68           C  
ATOM   2306  CG  HIS A 283      95.001 144.654  41.032  1.00 15.87           C  
ATOM   2307  ND1 HIS A 283      93.664 144.319  41.048  1.00 14.83           N  
ATOM   2308  CD2 HIS A 283      95.477 144.251  39.826  1.00 15.78           C  
ATOM   2309  CE1 HIS A 283      93.340 143.749  39.898  1.00 16.82           C  
ATOM   2310  NE2 HIS A 283      94.421 143.697  39.138  1.00 14.73           N  
ATOM   2311  N   PRO A 284      93.051 147.304  41.525  1.00 18.29           N  
ATOM   2312  CA  PRO A 284      91.625 147.549  41.777  1.00 18.86           C  
ATOM   2313  C   PRO A 284      90.970 146.520  42.711  1.00 18.06           C  
ATOM   2314  O   PRO A 284      89.951 146.799  43.347  1.00 19.75           O  
ATOM   2315  CB  PRO A 284      91.029 147.524  40.370  1.00 18.78           C  
ATOM   2316  CG  PRO A 284      92.130 148.104  39.550  1.00 21.17           C  
ATOM   2317  CD  PRO A 284      93.354 147.391  40.084  1.00 18.70           C  
ATOM   2318  N   PHE A 285      91.549 145.330  42.799  1.00 18.22           N  
ATOM   2319  CA  PHE A 285      91.006 144.280  43.665  1.00 17.94           C  
ATOM   2320  C   PHE A 285      90.920 144.746  45.122  1.00 18.03           C  
ATOM   2321  O   PHE A 285      90.072 144.283  45.893  1.00 18.10           O  
ATOM   2322  CB  PHE A 285      91.893 143.023  43.598  1.00 17.89           C  
ATOM   2323  CG  PHE A 285      91.350 141.844  44.367  1.00 18.38           C  
ATOM   2324  CD1 PHE A 285      90.142 141.238  44.000  1.00 18.21           C  
ATOM   2325  CD2 PHE A 285      92.060 141.316  45.440  1.00 18.13           C  
ATOM   2326  CE1 PHE A 285      89.664 140.126  44.693  1.00 18.32           C  
ATOM   2327  CE2 PHE A 285      91.591 140.210  46.136  1.00 18.64           C  
ATOM   2328  CZ  PHE A 285      90.387 139.612  45.762  1.00 17.90           C  
ATOM   2329  N   PHE A 286      91.796 145.668  45.484  1.00 17.72           N  
ATOM   2330  CA  PHE A 286      91.857 146.161  46.852  1.00 18.49           C  
ATOM   2331  C   PHE A 286      91.100 147.460  47.125  1.00 20.40           C  
ATOM   2332  O   PHE A 286      91.246 148.033  48.198  1.00 19.17           O  
ATOM   2333  CB  PHE A 286      93.328 146.330  47.248  1.00 16.10           C  
ATOM   2334  CG  PHE A 286      94.094 145.037  47.265  1.00 16.21           C  
ATOM   2335  CD1 PHE A 286      93.694 143.994  48.090  1.00 14.72           C  
ATOM   2336  CD2 PHE A 286      95.191 144.849  46.426  1.00 16.18           C  
ATOM   2337  CE1 PHE A 286      94.370 142.771  48.082  1.00 16.03           C  
ATOM   2338  CE2 PHE A 286      95.877 143.634  46.408  1.00 15.29           C  
ATOM   2339  CZ  PHE A 286      95.467 142.590  47.238  1.00 13.82           C  
ATOM   2340  N   GLN A 287      90.293 147.910  46.168  1.00 21.26           N  
ATOM   2341  CA  GLN A 287      89.544 149.151  46.338  1.00 25.16           C  
ATOM   2342  C   GLN A 287      88.732 149.206  47.622  1.00 25.21           C  
ATOM   2343  O   GLN A 287      88.686 150.236  48.293  1.00 26.69           O  
ATOM   2344  CB  GLN A 287      88.580 149.366  45.170  1.00 26.88           C  
ATOM   2345  CG  GLN A 287      89.253 149.563  43.842  1.00 32.77           C  
ATOM   2346  CD  GLN A 287      88.253 149.775  42.714  1.00 33.77           C  
ATOM   2347  OE1 GLN A 287      87.355 148.955  42.490  1.00 35.73           O  
ATOM   2348  NE2 GLN A 287      88.412 150.872  41.996  1.00 35.68           N  
ATOM   2349  N   ASP A 288      88.084 148.094  47.942  1.00 25.77           N  
ATOM   2350  CA  ASP A 288      87.217 147.995  49.112  1.00 26.92           C  
ATOM   2351  C   ASP A 288      87.806 147.163  50.244  1.00 25.98           C  
ATOM   2352  O   ASP A 288      87.056 146.535  51.009  1.00 26.16           O  
ATOM   2353  CB  ASP A 288      85.903 147.347  48.692  1.00 28.01           C  
ATOM   2354  CG  ASP A 288      86.085 145.891  48.324  1.00 30.30           C  
ATOM   2355  OD1 ASP A 288      87.159 145.567  47.759  1.00 31.38           O  
ATOM   2356  OD2 ASP A 288      85.170 145.079  48.586  1.00 30.97           O  
ATOM   2357  N   VAL A 289      89.128 147.133  50.364  1.00 25.02           N  
ATOM   2358  CA  VAL A 289      89.707 146.327  51.432  1.00 24.77           C  
ATOM   2359  C   VAL A 289      89.443 146.898  52.826  1.00 25.02           C  
ATOM   2360  O   VAL A 289      89.484 148.105  53.023  1.00 24.84           O  
ATOM   2361  CB  VAL A 289      91.226 146.148  51.257  1.00 25.08           C  
ATOM   2362  CG1 VAL A 289      91.954 147.472  51.422  1.00 24.73           C  
ATOM   2363  CG2 VAL A 289      91.721 145.137  52.256  1.00 25.26           C  
ATOM   2364  N   THR A 290      89.178 146.008  53.782  1.00 25.89           N  
ATOM   2365  CA  THR A 290      88.929 146.385  55.170  1.00 28.43           C  
ATOM   2366  C   THR A 290      89.741 145.455  56.061  1.00 29.42           C  
ATOM   2367  O   THR A 290      90.569 144.687  55.568  1.00 29.23           O  
ATOM   2368  CB  THR A 290      87.445 146.225  55.549  1.00 29.28           C  
ATOM   2369  OG1 THR A 290      87.062 144.843  55.445  1.00 29.79           O  
ATOM   2370  CG2 THR A 290      86.577 147.069  54.637  1.00 30.15           C  
ATOM   2371  N   LYS A 291      89.511 145.525  57.372  1.00 30.34           N  
ATOM   2372  CA  LYS A 291      90.224 144.648  58.294  1.00 31.87           C  
ATOM   2373  C   LYS A 291      89.253 143.845  59.167  1.00 33.03           C  
ATOM   2374  O   LYS A 291      89.004 144.187  60.329  1.00 33.36           O  
ATOM   2375  CB  LYS A 291      91.182 145.449  59.178  1.00 32.31           C  
ATOM   2376  CG  LYS A 291      92.194 144.556  59.902  1.00 33.24           C  
ATOM   2377  CD  LYS A 291      93.126 145.342  60.812  1.00 34.59           C  
ATOM   2378  CE  LYS A 291      94.094 144.395  61.512  1.00 35.00           C  
ATOM   2379  NZ  LYS A 291      94.888 145.050  62.592  1.00 36.80           N  
ATOM   2380  N   PRO A 292      88.684 142.763  58.609  1.00 33.94           N  
ATOM   2381  CA  PRO A 292      87.741 141.908  59.331  1.00 34.59           C  
ATOM   2382  C   PRO A 292      88.497 141.158  60.418  1.00 35.89           C  
ATOM   2383  O   PRO A 292      89.711 141.001  60.326  1.00 34.92           O  
ATOM   2384  CB  PRO A 292      87.239 140.942  58.252  1.00 34.59           C  
ATOM   2385  CG  PRO A 292      87.570 141.628  56.953  1.00 34.23           C  
ATOM   2386  CD  PRO A 292      88.890 142.261  57.240  1.00 33.85           C  
ATOM   2387  N   VAL A 293      87.785 140.717  61.450  1.00 37.19           N  
ATOM   2388  CA  VAL A 293      88.412 139.942  62.512  1.00 38.69           C  
ATOM   2389  C   VAL A 293      88.012 138.497  62.262  1.00 39.83           C  
ATOM   2390  O   VAL A 293      86.869 138.214  61.917  1.00 40.41           O  
ATOM   2391  CB  VAL A 293      87.935 140.379  63.915  1.00 38.12           C  
ATOM   2392  CG1 VAL A 293      88.567 141.720  64.284  1.00 37.12           C  
ATOM   2393  CG2 VAL A 293      86.417 140.477  63.945  1.00 37.53           C  
ATOM   2394  N   PRO A 294      88.955 137.560  62.413  1.00 41.65           N  
ATOM   2395  CA  PRO A 294      88.626 136.151  62.179  1.00 43.09           C  
ATOM   2396  C   PRO A 294      87.819 135.494  63.290  1.00 45.75           C  
ATOM   2397  O   PRO A 294      87.866 135.915  64.447  1.00 44.54           O  
ATOM   2398  CB  PRO A 294      89.995 135.507  62.035  1.00 42.47           C  
ATOM   2399  CG  PRO A 294      90.822 136.308  63.004  1.00 41.79           C  
ATOM   2400  CD  PRO A 294      90.392 137.725  62.702  1.00 41.01           C  
ATOM   2401  N   HIS A 295      87.066 134.462  62.927  1.00 48.74           N  
ATOM   2402  CA  HIS A 295      86.309 133.721  63.919  1.00 52.33           C  
ATOM   2403  C   HIS A 295      87.220 132.572  64.324  1.00 53.88           C  
ATOM   2404  O   HIS A 295      87.395 131.616  63.569  1.00 54.22           O  
ATOM   2405  CB  HIS A 295      85.013 133.160  63.337  1.00 53.22           C  
ATOM   2406  CG  HIS A 295      84.248 132.318  64.308  1.00 54.52           C  
ATOM   2407  ND1 HIS A 295      83.766 132.813  65.501  1.00 54.77           N  
ATOM   2408  CD2 HIS A 295      83.927 131.002  64.290  1.00 54.96           C  
ATOM   2409  CE1 HIS A 295      83.184 131.839  66.177  1.00 55.54           C  
ATOM   2410  NE2 HIS A 295      83.268 130.729  65.465  1.00 55.32           N  
ATOM   2411  N   LEU A 296      87.817 132.680  65.505  1.00 56.22           N  
ATOM   2412  CA  LEU A 296      88.727 131.650  65.999  1.00 58.89           C  
ATOM   2413  C   LEU A 296      88.142 130.954  67.228  1.00 61.07           C  
ATOM   2414  O   LEU A 296      88.096 131.532  68.317  1.00 61.10           O  
ATOM   2415  CB  LEU A 296      90.076 132.278  66.365  1.00 58.03           C  
ATOM   2416  CG  LEU A 296      90.712 133.246  65.362  1.00 57.60           C  
ATOM   2417  CD1 LEU A 296      91.948 133.882  65.979  1.00 57.19           C  
ATOM   2418  CD2 LEU A 296      91.068 132.507  64.085  1.00 57.25           C  
ATOM   2419  N   ARG A 297      87.693 129.714  67.054  1.00 63.95           N  
ATOM   2420  CA  ARG A 297      87.123 128.955  68.162  1.00 66.62           C  
ATOM   2421  C   ARG A 297      88.076 127.838  68.568  1.00 68.03           C  
ATOM   2422  O   ARG A 297      87.842 126.667  68.260  1.00 68.52           O  
ATOM   2423  CB  ARG A 297      85.770 128.359  67.763  1.00 67.64           C  
ATOM   2424  CG  ARG A 297      85.083 127.588  68.882  1.00 69.12           C  
ATOM   2425  CD  ARG A 297      83.696 127.113  68.470  1.00 70.43           C  
ATOM   2426  NE  ARG A 297      82.997 126.460  69.575  1.00 71.48           N  
ATOM   2427  CZ  ARG A 297      81.739 126.027  69.520  1.00 72.12           C  
ATOM   2428  NH1 ARG A 297      81.026 126.174  68.410  1.00 72.22           N  
ATOM   2429  NH2 ARG A 297      81.191 125.445  70.580  1.00 72.37           N  
ATOM   2430  N   LEU A 298      89.150 128.207  69.264  1.00 69.24           N  
ATOM   2431  CA  LEU A 298      90.152 127.236  69.706  1.00 70.34           C  
ATOM   2432  C   LEU A 298      89.719 126.405  70.915  1.00 70.60           C  
ATOM   2433  O   LEU A 298      88.650 126.697  71.494  1.00 70.83           O  
ATOM   2434  CB  LEU A 298      91.473 127.955  70.019  1.00 70.73           C  
ATOM   2435  CG  LEU A 298      91.465 129.116  71.022  1.00 71.13           C  
ATOM   2436  CD1 LEU A 298      91.044 128.635  72.410  1.00 71.23           C  
ATOM   2437  CD2 LEU A 298      92.858 129.728  71.076  1.00 71.24           C  
ATOM   2438  OXT LEU A 298      90.468 125.470  71.274  1.00 70.95           O  
TER    2439      LEU A 298                                                      
HETATM 2440  C1  EDO A 299      92.593 125.409  52.127  1.00 33.54           C  
HETATM 2441  O1  EDO A 299      91.690 124.614  52.899  1.00 33.53           O  
HETATM 2442  C2  EDO A 299      93.672 124.510  51.518  1.00 32.37           C  
HETATM 2443  O2  EDO A 299      94.710 124.327  52.464  1.00 32.49           O  
HETATM 2444  C1  EDO A 300     120.491 138.689  75.941  1.00 29.67           C  
HETATM 2445  O1  EDO A 300     121.086 137.855  74.927  1.00 32.32           O  
HETATM 2446  C2  EDO A 300     119.177 138.056  76.416  1.00 28.08           C  
HETATM 2447  O2  EDO A 300     118.468 138.970  77.255  1.00 26.09           O  
HETATM 2448  C1  EDO A 301     101.623 116.112  35.718  1.00 48.44           C  
HETATM 2449  O1  EDO A 301     102.201 116.202  37.023  1.00 48.77           O  
HETATM 2450  C2  EDO A 301     100.479 117.116  35.601  1.00 48.25           C  
HETATM 2451  O2  EDO A 301     100.114 117.254  34.228  1.00 48.13           O  
HETATM 2452  C1  EDO A 302     118.682 126.154  78.825  1.00 52.48           C  
HETATM 2453  O1  EDO A 302     117.515 126.206  79.651  1.00 53.56           O  
HETATM 2454  C2  EDO A 302     119.923 126.010  79.706  1.00 52.82           C  
HETATM 2455  O2  EDO A 302     120.917 126.949  79.291  1.00 51.97           O  
HETATM 2456  C1  EDO A 303      83.125 134.417  38.117  1.00 50.96           C  
HETATM 2457  O1  EDO A 303      83.529 135.683  37.585  1.00 50.33           O  
HETATM 2458  C2  EDO A 303      82.714 134.578  39.579  1.00 50.60           C  
HETATM 2459  O2  EDO A 303      81.766 133.563  39.918  1.00 51.33           O  
HETATM 2460  C1  2AN A 304     122.806 133.739  64.752  1.00 25.13           C  
HETATM 2461  C2  2AN A 304     123.169 132.548  64.039  1.00 25.61           C  
HETATM 2462  C3  2AN A 304     122.196 131.726  63.446  1.00 25.81           C  
HETATM 2463  C4  2AN A 304     120.837 132.057  63.531  1.00 24.93           C  
HETATM 2464  C5  2AN A 304     120.399 133.220  64.213  1.00 24.15           C  
HETATM 2465  C6  2AN A 304     119.011 133.529  64.276  1.00 23.35           C  
HETATM 2466  C7  2AN A 304     118.546 134.670  64.942  1.00 21.88           C  
HETATM 2467  C8  2AN A 304     119.453 135.537  65.567  1.00 23.70           C  
HETATM 2468  N   2AN A 304     123.748 134.479  65.289  1.00 25.69           N  
HETATM 2469  S   2AN A 304     121.864 136.476  66.395  1.00 24.26           S  
HETATM 2470  C9  2AN A 304     120.846 135.287  65.542  1.00 23.61           C  
HETATM 2471  C10 2AN A 304     121.381 134.111  64.855  1.00 24.11           C  
HETATM 2472  C11 2AN A 304     124.691 134.093  66.135  1.00 26.62           C  
HETATM 2473  C12 2AN A 304     124.623 132.874  66.908  1.00 27.75           C  
HETATM 2474  C13 2AN A 304     125.675 132.527  67.810  1.00 28.95           C  
HETATM 2475  C14 2AN A 304     126.800 133.392  67.949  1.00 29.00           C  
HETATM 2476  C15 2AN A 304     126.872 134.592  67.190  1.00 29.19           C  
HETATM 2477  C16 2AN A 304     125.824 134.940  66.291  1.00 28.29           C  
HETATM 2478  O1  2AN A 304     122.793 137.072  65.461  1.00 22.37           O  
HETATM 2479  O2  2AN A 304     122.548 135.772  67.465  1.00 24.82           O  
HETATM 2480  O3  2AN A 304     120.901 137.633  67.054  1.00 24.58           O  
HETATM 2481  C1  2AN A 305     114.777 134.792  62.228  1.00 20.23           C  
HETATM 2482  C2  2AN A 305     116.053 135.437  62.457  1.00 19.23           C  
HETATM 2483  C3  2AN A 305     116.162 136.815  62.691  1.00 17.49           C  
HETATM 2484  C4  2AN A 305     115.019 137.627  62.703  1.00 18.08           C  
HETATM 2485  C5  2AN A 305     113.723 137.077  62.485  1.00 17.35           C  
HETATM 2486  C6  2AN A 305     112.591 137.932  62.503  1.00 17.18           C  
HETATM 2487  C7  2AN A 305     111.293 137.434  62.298  1.00 18.26           C  
HETATM 2488  C8  2AN A 305     111.088 136.060  62.073  1.00 17.42           C  
HETATM 2489  N   2AN A 305     114.721 133.477  62.005  1.00 21.81           N  
HETATM 2490  S   2AN A 305     111.719 133.444  61.760  1.00 17.30           S  
HETATM 2491  C9  2AN A 305     112.176 135.144  62.041  1.00 16.95           C  
HETATM 2492  C10 2AN A 305     113.560 135.620  62.243  1.00 17.32           C  
HETATM 2493  C11 2AN A 305     115.764 132.668  61.797  1.00 21.69           C  
HETATM 2494  C12 2AN A 305     115.949 131.545  62.651  1.00 22.12           C  
HETATM 2495  C13 2AN A 305     117.046 130.652  62.461  1.00 21.92           C  
HETATM 2496  C14 2AN A 305     117.980 130.871  61.407  1.00 20.78           C  
HETATM 2497  C15 2AN A 305     117.816 131.984  60.541  1.00 21.81           C  
HETATM 2498  C16 2AN A 305     116.718 132.882  60.725  1.00 21.91           C  
HETATM 2499  O1  2AN A 305     112.340 132.560  62.767  1.00 17.60           O  
HETATM 2500  O2  2AN A 305     112.173 133.041  60.430  1.00 13.89           O  
HETATM 2501  O3  2AN A 305     110.106 133.344  61.880  1.00 18.61           O  
HETATM 2502  O   HOH A 306     107.967 143.152  45.235  1.00 11.13           O  
HETATM 2503  O   HOH A 307     112.940 135.618  40.105  1.00 16.13           O  
HETATM 2504  O   HOH A 308     108.466 132.434  48.898  1.00 10.19           O  
HETATM 2505  O   HOH A 309      98.309 126.991  46.720  1.00 13.40           O  
HETATM 2506  O   HOH A 310     107.597 145.789  45.689  1.00 15.48           O  
HETATM 2507  O   HOH A 311     107.579 140.586  41.319  1.00 15.56           O  
HETATM 2508  O   HOH A 312     109.129 142.081  43.033  1.00 14.02           O  
HETATM 2509  O   HOH A 313     104.302 126.608  42.606  1.00 14.41           O  
HETATM 2510  O   HOH A 314      93.842 137.672  62.045  1.00 19.21           O  
HETATM 2511  O   HOH A 315      91.873 141.361  58.852  1.00 17.82           O  
HETATM 2512  O   HOH A 316     100.288 125.615  45.132  1.00 14.11           O  
HETATM 2513  O   HOH A 317     108.953 130.866  45.217  1.00 14.46           O  
HETATM 2514  O   HOH A 318     108.123 143.139  63.317  1.00 18.28           O  
HETATM 2515  O   HOH A 319     100.887 132.724  33.872  1.00 22.05           O  
HETATM 2516  O   HOH A 320     114.992 141.220  43.230  1.00 17.53           O  
HETATM 2517  O   HOH A 321     103.824 138.113  73.301  1.00 20.42           O  
HETATM 2518  O   HOH A 322     102.645 134.130  32.059  1.00 19.13           O  
HETATM 2519  O   HOH A 323      88.445 143.536  53.009  1.00 23.33           O  
HETATM 2520  O   HOH A 324      87.137 132.975  37.922  1.00 22.63           O  
HETATM 2521  O   HOH A 325     117.063 138.185  51.626  1.00 21.74           O  
HETATM 2522  O   HOH A 326     109.010 146.966  47.771  1.00 20.44           O  
HETATM 2523  O   HOH A 327     112.667 141.626  62.600  1.00 20.98           O  
HETATM 2524  O   HOH A 328     114.776 135.420  38.235  1.00 27.83           O  
HETATM 2525  O   HOH A 329      94.732 123.229  40.847  1.00 23.64           O  
HETATM 2526  O   HOH A 330     116.123 124.541  24.606  1.00 24.01           O  
HETATM 2527  O   HOH A 331     104.933 145.716  38.993  1.00 16.75           O  
HETATM 2528  O   HOH A 332     116.630 139.840  33.448  1.00 21.44           O  
HETATM 2529  O   HOH A 333     100.002 124.082  52.715  1.00 25.41           O  
HETATM 2530  O   HOH A 334     101.765 125.407  54.686  1.00 19.19           O  
HETATM 2531  O   HOH A 335     108.974 141.295  39.133  1.00 23.43           O  
HETATM 2532  O   HOH A 336     116.393 131.621  25.231  1.00 24.42           O  
HETATM 2533  O   HOH A 337      93.487 145.148  56.017  1.00 26.75           O  
HETATM 2534  O   HOH A 338     104.606 142.803  64.312  1.00 24.66           O  
HETATM 2535  O   HOH A 339      87.172 123.512  38.155  1.00 23.82           O  
HETATM 2536  O   HOH A 340     119.006 144.828  64.663  1.00 22.71           O  
HETATM 2537  O   HOH A 341     103.922 149.055  55.015  1.00 27.10           O  
HETATM 2538  O   HOH A 342     114.924 134.078  53.758  1.00 27.44           O  
HETATM 2539  O   HOH A 343     115.266 136.223  54.685  1.00 23.93           O  
HETATM 2540  O   HOH A 344      95.088 121.486  49.721  1.00 23.90           O  
HETATM 2541  O   HOH A 345     121.850 123.573  30.877  1.00 23.95           O  
HETATM 2542  O   HOH A 346      97.835 120.219  40.071  1.00 28.45           O  
HETATM 2543  O   HOH A 347      95.990 116.714  42.037  1.00 23.43           O  
HETATM 2544  O   HOH A 348     107.232 113.339  55.728  1.00 24.92           O  
HETATM 2545  O   HOH A 349     119.661 119.447  33.633  1.00 36.93           O  
HETATM 2546  O   HOH A 350     109.734 129.075  22.397  1.00 22.39           O  
HETATM 2547  O   HOH A 351     122.085 135.682  75.830  1.00 20.70           O  
HETATM 2548  O   HOH A 352     119.462 131.370  34.675  1.00 31.27           O  
HETATM 2549  O   HOH A 353     108.046 111.845  43.962  1.00 26.53           O  
HETATM 2550  O   HOH A 354      99.319 131.535  31.920  1.00 28.96           O  
HETATM 2551  O   HOH A 355     121.011 135.356  78.650  1.00 23.76           O  
HETATM 2552  O   HOH A 356     111.460 124.061  23.264  1.00 21.23           O  
HETATM 2553  O   HOH A 357     119.654 130.779  79.542  1.00 24.61           O  
HETATM 2554  O   HOH A 358      89.690 126.696  53.459  1.00 29.92           O  
HETATM 2555  O   HOH A 359      93.093 124.657  43.864  1.00 23.33           O  
HETATM 2556  O   HOH A 360      84.103 130.574  37.195  1.00 22.97           O  
HETATM 2557  O   HOH A 361     117.533 132.000  30.131  1.00 24.11           O  
HETATM 2558  O   HOH A 362     106.758 144.204  37.741  1.00 28.84           O  
HETATM 2559  O   HOH A 363     120.591 143.695  62.734  1.00 18.64           O  
HETATM 2560  O   HOH A 364     107.356 127.749  50.021  1.00 20.95           O  
HETATM 2561  O   HOH A 365      88.558 132.618  32.774  1.00 28.42           O  
HETATM 2562  O   HOH A 366     111.138 139.841  29.841  1.00 31.57           O  
HETATM 2563  O   HOH A 367      95.071 140.461  68.557  1.00 33.74           O  
HETATM 2564  O   HOH A 368      99.421 134.996  33.973  1.00 25.06           O  
HETATM 2565  O   HOH A 369     101.410 130.287  29.073  1.00 24.34           O  
HETATM 2566  O   HOH A 370     112.895 148.042  59.900  1.00 25.04           O  
HETATM 2567  O   HOH A 371     103.453 117.678  24.149  1.00 30.89           O  
HETATM 2568  O   HOH A 372      95.961 145.558  36.754  1.00 27.66           O  
HETATM 2569  O   HOH A 373     117.565 138.345  55.053  1.00 26.29           O  
HETATM 2570  O   HOH A 374     108.175 130.179  62.146  1.00 39.19           O  
HETATM 2571  O   HOH A 375      94.717 121.118  43.232  1.00 26.20           O  
HETATM 2572  O   HOH A 376      87.470 144.439  43.173  1.00 27.14           O  
HETATM 2573  O   HOH A 377      84.035 139.034  36.259  1.00 29.87           O  
HETATM 2574  O   HOH A 378     111.339 128.312  56.040  1.00 24.61           O  
HETATM 2575  O   HOH A 379     112.358 116.725  43.331  1.00 26.77           O  
HETATM 2576  O   HOH A 380     104.263 114.252  36.800  1.00 34.51           O  
HETATM 2577  O   HOH A 381     114.127 124.806  22.523  1.00 25.59           O  
HETATM 2578  O   HOH A 382     110.090 115.869  29.304  1.00 21.25           O  
HETATM 2579  O   HOH A 383      96.415 122.031  29.941  1.00 26.24           O  
HETATM 2580  O   HOH A 384     112.216 116.059  39.863  1.00 18.62           O  
HETATM 2581  O   HOH A 386     102.693 136.797  85.773  1.00 39.37           O  
HETATM 2582  O   HOH A 387     119.222 134.520  36.720  1.00 31.08           O  
HETATM 2583  O   HOH A 388     121.787 132.750  78.668  1.00 21.57           O  
HETATM 2584  O   HOH A 389     110.014 144.155  41.692  1.00 28.83           O  
HETATM 2585  O   HOH A 390     113.530 127.141  54.720  1.00 33.41           O  
HETATM 2586  O   HOH A 391      87.310 130.665  50.477  1.00 23.21           O  
HETATM 2587  O   HOH A 392     109.863 150.359  60.765  1.00 31.84           O  
HETATM 2588  O   HOH A 393     107.212 138.288  28.995  1.00 30.95           O  
HETATM 2589  O   HOH A 394      89.404 129.225  52.576  1.00 27.92           O  
HETATM 2590  O   HOH A 395     114.732 133.879  35.875  1.00 27.61           O  
HETATM 2591  O   HOH A 396      86.816 137.829  32.781  1.00 30.80           O  
HETATM 2592  O   HOH A 397      87.637 147.254  58.967  1.00 34.05           O  
HETATM 2593  O   HOH A 398     107.795 138.343  24.200  1.00 34.43           O  
HETATM 2594  O   HOH A 399     122.371 141.733  63.855  1.00 29.09           O  
HETATM 2595  O   HOH A 400     117.401 124.414  64.474  1.00 28.53           O  
HETATM 2596  O   HOH A 401     109.303 129.397  47.539  1.00 23.87           O  
HETATM 2597  O   HOH A 402      97.900 121.348  37.471  1.00 29.36           O  
HETATM 2598  O   HOH A 403     109.105 126.552  22.865  1.00 27.20           O  
HETATM 2599  O   HOH A 404     110.347 136.355  22.820  1.00 35.10           O  
HETATM 2600  O   HOH A 405     112.764 150.679  62.810  1.00 32.10           O  
HETATM 2601  O   HOH A 406     110.407 141.206  63.679  1.00 34.56           O  
HETATM 2602  O   HOH A 407      96.135 118.951  47.633  1.00 33.98           O  
HETATM 2603  O   HOH A 408     117.563 133.448  34.874  1.00 31.23           O  
HETATM 2604  O   HOH A 409     105.996 112.606  40.638  1.00 32.96           O  
HETATM 2605  O   HOH A 410     119.815 140.728  50.430  1.00 25.73           O  
HETATM 2606  O   HOH A 411     110.331 126.988  48.075  1.00 43.31           O  
HETATM 2607  O   HOH A 412     108.513 125.833  25.491  1.00 26.86           O  
HETATM 2608  O   HOH A 413      84.440 139.005  33.573  1.00 31.58           O  
HETATM 2609  O   HOH A 415     108.383 121.401  24.567  1.00 36.77           O  
HETATM 2610  O   HOH A 416      96.890 129.804  73.836  1.00 32.94           O  
HETATM 2611  O   HOH A 417     112.383 141.040  39.047  1.00 41.83           O  
HETATM 2612  O   HOH A 418     121.278 128.124  24.778  1.00 34.48           O  
HETATM 2613  O   HOH A 419      96.287 116.029  44.641  1.00 27.05           O  
HETATM 2614  O   HOH A 420     120.904 131.194  43.216  1.00 40.82           O  
HETATM 2615  O   HOH A 421     108.130 128.001  63.314  1.00 38.37           O  
HETATM 2616  O   HOH A 422      89.032 137.331  66.133  1.00 35.01           O  
HETATM 2617  O   HOH A 423     116.901 135.132  86.556  1.00 28.17           O  
HETATM 2618  O   HOH A 424     111.269 147.188  46.412  1.00 34.16           O  
HETATM 2619  O   HOH A 425     110.596 111.740  43.476  1.00 33.95           O  
HETATM 2620  O   HOH A 426     116.909 117.169  42.104  1.00 27.93           O  
HETATM 2621  O   HOH A 427      99.296 146.312  57.783  1.00 29.62           O  
HETATM 2622  O   HOH A 428     120.875 147.361  55.067  1.00 39.72           O  
HETATM 2623  O   HOH A 429      97.541 113.859  41.965  1.00 34.36           O  
HETATM 2624  O   HOH A 430     100.589 144.014  63.901  1.00 30.86           O  
HETATM 2625  O   HOH A 431      86.435 142.286  44.067  1.00 43.11           O  
HETATM 2626  O   HOH A 432     110.330 114.823  45.510  1.00 40.73           O  
HETATM 2627  O   HOH A 433      97.472 144.627  60.167  1.00 37.30           O  
HETATM 2628  O   HOH A 434     111.471 144.059  36.935  1.00 29.43           O  
HETATM 2629  O   HOH A 435     109.442 143.932  39.274  1.00 31.44           O  
HETATM 2630  O   HOH A 436     119.543 131.012  31.963  1.00 32.31           O  
HETATM 2631  O   HOH A 437     117.465 127.890  41.296  1.00 32.14           O  
HETATM 2632  O   HOH A 438     115.393 128.984  51.340  1.00 32.84           O  
HETATM 2633  O   HOH A 439      83.691 137.638  42.733  1.00 38.97           O  
HETATM 2634  O   HOH A 440     114.465 122.929  20.644  1.00 34.66           O  
HETATM 2635  O   HOH A 441     100.097 133.211  29.165  1.00 35.32           O  
HETATM 2636  O   HOH A 442     115.963 138.244  83.433  1.00 41.61           O  
HETATM 2637  O   HOH A 443     128.271 134.685  38.625  1.00 43.30           O  
HETATM 2638  O   HOH A 444     121.228 122.635  36.650  1.00 44.70           O  
HETATM 2639  O   HOH A 445     123.516 131.806  80.319  1.00 32.53           O  
HETATM 2640  O   HOH A 446     106.825 147.770  40.514  1.00 32.97           O  
HETATM 2641  O   HOH A 447     100.244 124.465  60.352  1.00 40.07           O  
HETATM 2642  O   HOH A 448     108.941 113.440  30.581  1.00 35.28           O  
HETATM 2643  O   HOH A 449     114.476 145.130  65.358  1.00 40.68           O  
HETATM 2644  O   HOH A 451     109.878 138.311  77.290  1.00 38.34           O  
HETATM 2645  O   HOH A 452     113.655 142.439  40.532  1.00 30.37           O  
HETATM 2646  O   HOH A 453      89.600 119.845  33.023  1.00 43.18           O  
HETATM 2647  O   HOH A 454      92.427 123.830  62.088  1.00 32.98           O  
HETATM 2648  O   HOH A 455      86.214 133.867  59.871  1.00 30.36           O  
HETATM 2649  O   HOH A 456      91.534 145.126  36.796  1.00 40.86           O  
HETATM 2650  O   HOH A 457      86.338 143.826  51.374  1.00 31.56           O  
HETATM 2651  O   HOH A 458     112.976 135.204  23.091  1.00 30.60           O  
HETATM 2652  O   HOH A 459      90.047 143.473  32.115  1.00 36.37           O  
HETATM 2653  O   HOH A 460      85.209 136.099  44.724  1.00 41.34           O  
HETATM 2654  O   HOH A 461      96.873 120.999  26.640  1.00 36.97           O  
HETATM 2655  O   HOH A 462     118.460 124.327  23.198  1.00 32.64           O  
HETATM 2656  O   HOH A 463     123.168 143.540  57.786  1.00 47.87           O  
HETATM 2657  O   HOH A 464      87.355 137.994  42.443  1.00 28.94           O  
HETATM 2658  O   HOH A 465      96.884 143.455  65.423  1.00 36.71           O  
HETATM 2659  O   HOH A 467     109.330 124.875  55.142  1.00 40.45           O  
HETATM 2660  O   HOH A 468      86.362 134.419  67.395  1.00 40.77           O  
HETATM 2661  O   HOH A 469      96.087 113.589  45.592  1.00 33.57           O  
HETATM 2662  O   HOH A 471      99.252 128.336  26.236  1.00 31.03           O  
HETATM 2663  O   HOH A 473     108.046 132.347  64.256  1.00 36.51           O  
HETATM 2664  O   HOH A 474     121.644 130.108  83.335  1.00 45.89           O  
HETATM 2665  O   HOH A 476     101.922 143.369  36.127  1.00 36.13           O  
HETATM 2666  O   HOH A 477      98.190 139.678  33.087  1.00 42.70           O  
HETATM 2667  O   HOH A 478     114.125 142.164  65.506  1.00 38.88           O  
HETATM 2668  O   HOH A 479      82.837 135.845  51.128  1.00 29.33           O  
HETATM 2669  O   HOH A 480     116.090 139.829  85.381  1.00 44.67           O  
HETATM 2670  O   HOH A 481     117.193 128.110  23.013  1.00 44.33           O  
HETATM 2671  O   HOH A 482     118.935 143.690  79.610  1.00 24.10           O  
HETATM 2672  O   HOH A 483     113.818 123.582  42.409  1.00 31.77           O  
HETATM 2673  O   HOH A 484      84.422 143.293  56.615  1.00 32.72           O  
HETATM 2674  O   HOH A 486     118.823 139.551  84.388  1.00 30.47           O  
HETATM 2675  O   HOH A 487     105.355 128.515  20.523  1.00 43.00           O  
HETATM 2676  O   HOH A 488     103.931 130.913  66.953  1.00 42.03           O  
HETATM 2677  O   HOH A 489     104.545 133.495  67.258  1.00 33.49           O  
HETATM 2678  O   HOH A 490     106.396 131.817  65.854  1.00 42.34           O  
HETATM 2679  O   HOH A 493     117.320 146.672  64.520  1.00 42.98           O  
HETATM 2680  O   HOH A 494      82.339 131.253  35.585  1.00 42.19           O  
HETATM 2681  O   HOH A 496     114.029 131.499  59.382  1.00 43.57           O  
HETATM 2682  O   HOH A 497     114.036 121.160  62.793  1.00 42.37           O  
HETATM 2683  O   HOH A 498     102.882 129.410  27.260  1.00 43.40           O  
HETATM 2684  O   HOH A 499      83.565 140.861  57.088  1.00 34.15           O  
HETATM 2685  O   HOH A 500     102.424 113.022  40.548  1.00 36.20           O  
HETATM 2686  O   HOH A 501      84.627 135.594  65.954  1.00 42.97           O  
HETATM 2687  O   HOH A 502      90.665 128.291  64.049  1.00 36.99           O  
HETATM 2688  O   HOH A 503     120.395 129.114  81.045  1.00 39.84           O  
HETATM 2689  O   HOH A 504     112.691 125.369  67.563  1.00 32.00           O  
HETATM 2690  O   HOH A 505      91.584 119.619  31.795  1.00 33.97           O  
HETATM 2691  O   HOH A 506      98.717 136.081  31.677  1.00 39.35           O  
HETATM 2692  O   HOH A 507     113.001 151.222  57.155  1.00 34.53           O  
HETATM 2693  O   HOH A 508     112.866 127.622  84.729  1.00 48.79           O  
ENDMDL                                                                          
MASTER        0    0    0   15    8    0   15    6 2685    1    0   24          
END                                                                             
