# Supplementary material for: An electron-density point-cloud framework for robust protein-ligand interaction prediction
Source: Nat Commun. 2026 Jun 11;17:7424. doi: 10.1038/s41467-026-74196-5 (PMC13408660; doi:10.1038/s41467-026-74196-5)
Supplement: Supplementary file 5 — Source Data [file 41467_2026_74196_MOESM5_ESM.zip › Source Data_rev/figure5/5wmt.pdb]

HEADER    CHAPERONE/INHIBITOR                     31-JUL-17   XXXX              
TITLE     STRUCTURE OF GRP94 N-TERMINAL DOMAIN BOUND TO RESORCINYLIC INHIBITOR  
TITLE    2 BNIM.                                                                
KEYWDS    CHAPERONE, INHIBITOR, COMPLEX, CHAPERONE-INHIBITOR COMPLEX            
EXPDTA    X-RAY DIFFRACTION                                                     
AUTHOR    N.S.QUE,D.T.GEWIRTH                                                   
JRNL        AUTH   N.L.S.QUE,V.M.CROWLEY,A.S.DUERFELDT,J.ZHAO,C.N.KENT,         
JRNL        AUTH 2 B.S.J.BLAGG,D.T.GEWIRTH                                      
JRNL        TITL   STRUCTURE BASED DESIGN OF A GRP94-SELECTIVE INHIBITOR:       
JRNL        TITL 2 EXPLOITING A KEY RESIDUE IN GRP94 TO OPTIMIZE                
JRNL        TITL 3 PARALOG-SELECTIVE BINDING.                                   
JRNL        REF    J. MED. CHEM.                 V.  61  2793 2018              
JRNL        REFN                   ISSN 1520-4804                               
JRNL        PMID   29528635                                                     
JRNL        DOI    10.1021/ACS.JMEDCHEM.7B01608                                 
SEQRES   1 A  236  GLY SER HIS MET LEU ARG GLU LYS SER GLU LYS PHE ALA          
SEQRES   2 A  236  PHE GLN ALA GLU VAL ASN ARG MET MET LYS LEU ILE ILE          
SEQRES   3 A  236  ASN SER LEU TYR LYS ASN LYS GLU ILE PHE LEU ARG GLU          
SEQRES   4 A  236  LEU ILE SER ASN ALA SER ASP ALA LEU ASP LYS ILE ARG          
SEQRES   5 A  236  LEU ILE SER LEU THR ASP GLU ASN ALA LEU ALA GLY ASN          
SEQRES   6 A  236  GLU GLU LEU THR VAL LYS ILE LYS CYS ASP LYS GLU LYS          
SEQRES   7 A  236  ASN LEU LEU HIS VAL THR ASP THR GLY VAL GLY MET THR          
SEQRES   8 A  236  ARG GLU GLU LEU VAL LYS ASN LEU GLY THR ILE ALA LYS          
SEQRES   9 A  236  SER GLY THR SER GLU PHE LEU ASN LYS MET THR GLU ALA          
SEQRES  10 A  236  GLN GLU ASP GLY GLN SER THR SER GLU LEU ILE GLY GLN          
SEQRES  11 A  236  PHE GLY VAL GLY PHE TYR SER ALA PHE LEU VAL ALA ASP          
SEQRES  12 A  236  LYS VAL ILE VAL THR SER LYS HIS ASN ASN ASP THR GLN          
SEQRES  13 A  236  HIS ILE TRP GLU SER ASP SER ASN GLU PHE SER VAL ILE          
SEQRES  14 A  236  ALA ASP PRO ARG GLY ASN THR LEU GLY ARG GLY THR THR          
SEQRES  15 A  236  ILE THR LEU VAL LEU LYS GLU GLU ALA SER ASP TYR LEU          
SEQRES  16 A  236  GLU LEU ASP THR ILE LYS ASN LEU VAL LYS LYS TYR SER          
SEQRES  17 A  236  GLN PHE ILE ASN PHE PRO ILE TYR VAL TRP SER SER LYS          
SEQRES  18 A  236  THR GLY GLY GLY GLY LYS THR VAL TRP ASP TRP GLU LEU          
SEQRES  19 A  236  MET ASN                                                      
SEQRES   1 B  236  GLY SER HIS MET LEU ARG GLU LYS SER GLU LYS PHE ALA          
SEQRES   2 B  236  PHE GLN ALA GLU VAL ASN ARG MET MET LYS LEU ILE ILE          
SEQRES   3 B  236  ASN SER LEU TYR LYS ASN LYS GLU ILE PHE LEU ARG GLU          
SEQRES   4 B  236  LEU ILE SER ASN ALA SER ASP ALA LEU ASP LYS ILE ARG          
SEQRES   5 B  236  LEU ILE SER LEU THR ASP GLU ASN ALA LEU ALA GLY ASN          
SEQRES   6 B  236  GLU GLU LEU THR VAL LYS ILE LYS CYS ASP LYS GLU LYS          
SEQRES   7 B  236  ASN LEU LEU HIS VAL THR ASP THR GLY VAL GLY MET THR          
SEQRES   8 B  236  ARG GLU GLU LEU VAL LYS ASN LEU GLY THR ILE ALA LYS          
SEQRES   9 B  236  SER GLY THR SER GLU PHE LEU ASN LYS MET THR GLU ALA          
SEQRES  10 B  236  GLN GLU ASP GLY GLN SER THR SER GLU LEU ILE GLY GLN          
SEQRES  11 B  236  PHE GLY VAL GLY PHE TYR SER ALA PHE LEU VAL ALA ASP          
SEQRES  12 B  236  LYS VAL ILE VAL THR SER LYS HIS ASN ASN ASP THR GLN          
SEQRES  13 B  236  HIS ILE TRP GLU SER ASP SER ASN GLU PHE SER VAL ILE          
SEQRES  14 B  236  ALA ASP PRO ARG GLY ASN THR LEU GLY ARG GLY THR THR          
SEQRES  15 B  236  ILE THR LEU VAL LEU LYS GLU GLU ALA SER ASP TYR LEU          
SEQRES  16 B  236  GLU LEU ASP THR ILE LYS ASN LEU VAL LYS LYS TYR SER          
SEQRES  17 B  236  GLN PHE ILE ASN PHE PRO ILE TYR VAL TRP SER SER LYS          
SEQRES  18 B  236  THR GLY GLY GLY GLY LYS THR VAL TRP ASP TRP GLU LEU          
SEQRES  19 B  236  MET ASN                                                      
SEQRES   1 C  236  GLY SER HIS MET LEU ARG GLU LYS SER GLU LYS PHE ALA          
SEQRES   2 C  236  PHE GLN ALA GLU VAL ASN ARG MET MET LYS LEU ILE ILE          
SEQRES   3 C  236  ASN SER LEU TYR LYS ASN LYS GLU ILE PHE LEU ARG GLU          
SEQRES   4 C  236  LEU ILE SER ASN ALA SER ASP ALA LEU ASP LYS ILE ARG          
SEQRES   5 C  236  LEU ILE SER LEU THR ASP GLU ASN ALA LEU ALA GLY ASN          
SEQRES   6 C  236  GLU GLU LEU THR VAL LYS ILE LYS CYS ASP LYS GLU LYS          
SEQRES   7 C  236  ASN LEU LEU HIS VAL THR ASP THR GLY VAL GLY MET THR          
SEQRES   8 C  236  ARG GLU GLU LEU VAL LYS ASN LEU GLY THR ILE ALA LYS          
SEQRES   9 C  236  SER GLY THR SER GLU PHE LEU ASN LYS MET THR GLU ALA          
SEQRES  10 C  236  GLN GLU ASP GLY GLN SER THR SER GLU LEU ILE GLY GLN          
SEQRES  11 C  236  PHE GLY VAL GLY PHE TYR SER ALA PHE LEU VAL ALA ASP          
SEQRES  12 C  236  LYS VAL ILE VAL THR SER LYS HIS ASN ASN ASP THR GLN          
SEQRES  13 C  236  HIS ILE TRP GLU SER ASP SER ASN GLU PHE SER VAL ILE          
SEQRES  14 C  236  ALA ASP PRO ARG GLY ASN THR LEU GLY ARG GLY THR THR          
SEQRES  15 C  236  ILE THR LEU VAL LEU LYS GLU GLU ALA SER ASP TYR LEU          
SEQRES  16 C  236  GLU LEU ASP THR ILE LYS ASN LEU VAL LYS LYS TYR SER          
SEQRES  17 C  236  GLN PHE ILE ASN PHE PRO ILE TYR VAL TRP SER SER LYS          
SEQRES  18 C  236  THR GLY GLY GLY GLY LYS THR VAL TRP ASP TRP GLU LEU          
SEQRES  19 C  236  MET ASN                                                      
SEQRES   1 D  236  GLY SER HIS MET LEU ARG GLU LYS SER GLU LYS PHE ALA          
SEQRES   2 D  236  PHE GLN ALA GLU VAL ASN ARG MET MET LYS LEU ILE ILE          
SEQRES   3 D  236  ASN SER LEU TYR LYS ASN LYS GLU ILE PHE LEU ARG GLU          
SEQRES   4 D  236  LEU ILE SER ASN ALA SER ASP ALA LEU ASP LYS ILE ARG          
SEQRES   5 D  236  LEU ILE SER LEU THR ASP GLU ASN ALA LEU ALA GLY ASN          
SEQRES   6 D  236  GLU GLU LEU THR VAL LYS ILE LYS CYS ASP LYS GLU LYS          
SEQRES   7 D  236  ASN LEU LEU HIS VAL THR ASP THR GLY VAL GLY MET THR          
SEQRES   8 D  236  ARG GLU GLU LEU VAL LYS ASN LEU GLY THR ILE ALA LYS          
SEQRES   9 D  236  SER GLY THR SER GLU PHE LEU ASN LYS MET THR GLU ALA          
SEQRES  10 D  236  GLN GLU ASP GLY GLN SER THR SER GLU LEU ILE GLY GLN          
SEQRES  11 D  236  PHE GLY VAL GLY PHE TYR SER ALA PHE LEU VAL ALA ASP          
SEQRES  12 D  236  LYS VAL ILE VAL THR SER LYS HIS ASN ASN ASP THR GLN          
SEQRES  13 D  236  HIS ILE TRP GLU SER ASP SER ASN GLU PHE SER VAL ILE          
SEQRES  14 D  236  ALA ASP PRO ARG GLY ASN THR LEU GLY ARG GLY THR THR          
SEQRES  15 D  236  ILE THR LEU VAL LEU LYS GLU GLU ALA SER ASP TYR LEU          
SEQRES  16 D  236  GLU LEU ASP THR ILE LYS ASN LEU VAL LYS LYS TYR SER          
SEQRES  17 D  236  GLN PHE ILE ASN PHE PRO ILE TYR VAL TRP SER SER LYS          
SEQRES  18 D  236  THR GLY GLY GLY GLY LYS THR VAL TRP ASP TRP GLU LEU          
SEQRES  19 D  236  MET ASN                                                      
HETNAM     EDO 1,2-ETHANEDIOL                                                   
HETNAM     9QY METHYL 2-[2-(1-BENZYL-1H-IMIDAZOL-2-YL)ETHYL]-3-CHLORO-          
HETNAM   2 9QY  4,6-DIHYDROXYBENZOATE                                           
HETNAM      MG MAGNESIUM ION                                                    
HETSYN     EDO ETHYLENE GLYCOL                                                  
HETSYN     9QY RESORCINYLIC INHIBITOR BNIM                                      
FORMUL   5  EDO    15(C2 H6 O2)                                                 
FORMUL   9  9QY    4(C20 H19 CL N2 O4)                                          
FORMUL  13   MG    2(MG 2+)                                                     
FORMUL  26  HOH   *60(H2 O)                                                     
HELIX    1 AA1 PHE A   76  LYS A   95  1                                  20    
HELIX    2 AA2 GLU A   98  LEU A  120  1                                  23    
HELIX    3 AA3 THR A  155  ASN A  162  1                                   8    
HELIX    4 AA4 SER A  187  SER A  201  1                                  15    
HELIX    5 AA5 ALA A  202  LEU A  204  5                                   3    
HELIX    6 AA6 ALA A  255  LEU A  259  5                                   5    
HELIX    7 AA7 GLU A  260  TYR A  271  1                                  12    
HELIX    8 AA8 SER B   73  LYS B   95  1                                  23    
HELIX    9 AA9 GLU B   98  ASP B  122  1                                  25    
HELIX   10 AB1 THR B  155  ASN B  162  1                                   8    
HELIX   11 AB2 SER B  187  ALA B  202  1                                  16    
HELIX   12 AB3 GLU B  253  LEU B  259  5                                   7    
HELIX   13 AB4 GLU B  260  SER B  272  1                                  13    
HELIX   14 AB5 LYS C   75  LYS C   95  1                                  21    
HELIX   15 AB6 GLU C   98  ASP C  122  1                                  25    
HELIX   16 AB7 GLU C  123  ASN C  129  5                                   7    
HELIX   17 AB8 THR C  155  ASN C  162  1                                   8    
HELIX   18 AB9 SER C  187  ALA C  202  1                                  16    
HELIX   19 AC1 GLU C  253  LEU C  259  5                                   7    
HELIX   20 AC2 GLU C  260  SER C  272  1                                  13    
HELIX   21 AC3 PHE D   76  LYS D   95  1                                  20    
HELIX   22 AC4 GLU D   98  LEU D  120  1                                  23    
HELIX   23 AC5 THR D  155  ASN D  162  1                                   8    
HELIX   24 AC6 SER D  187  SER D  201  1                                  15    
HELIX   25 AC7 ALA D  202  LEU D  204  5                                   3    
HELIX   26 AC8 ALA D  255  LEU D  259  5                                   5    
HELIX   27 AC9 GLU D  260  TYR D  271  1                                  12    
SHEET    1 AA1 9 ALA A 167  LYS A 168  0                                        
SHEET    2 AA1 9 GLU A 229  ALA A 234  1  O  PHE A 230   N  ALA A 167           
SHEET    3 AA1 9 HIS A 221  SER A 225 -1  N  ILE A 222   O  ILE A 233           
SHEET    4 AA1 9 ALA A 206  LYS A 214 -1  N  VAL A 211   O  TRP A 223           
SHEET    5 AA1 9 GLY A 244  LEU A 251 -1  O  THR A 248   N  ILE A 210           
SHEET    6 AA1 9 LEU A 144  ASP A 149 -1  N  ASP A 149   O  THR A 245           
SHEET    7 AA1 9 VAL A 134  ASP A 139 -1  N  LYS A 135   O  THR A 148           
SHEET    8 AA1 9 ILE A 279  LYS A 285  1  O  TYR A 280   N  VAL A 134           
SHEET    9 AA1 9 VAL A 330  LEU A 335 -1  O  GLU A 334   N  VAL A 281           
SHEET    1 AA2 9 ALA B 167  LYS B 168  0                                        
SHEET    2 AA2 9 GLU B 229  ALA B 234  1  O  PHE B 230   N  ALA B 167           
SHEET    3 AA2 9 GLN B 220  SER B 225 -1  N  GLU B 224   O  SER B 231           
SHEET    4 AA2 9 ALA B 206  LYS B 214 -1  N  VAL B 211   O  TRP B 223           
SHEET    5 AA2 9 GLY B 244  LEU B 251 -1  O  THR B 246   N  THR B 212           
SHEET    6 AA2 9 LEU B 144  ASP B 149 -1  N  ASP B 149   O  THR B 245           
SHEET    7 AA2 9 VAL B 134  ASP B 139 -1  N  LYS B 135   O  THR B 148           
SHEET    8 AA2 9 ILE B 279  LYS B 285  1  O  TYR B 280   N  VAL B 134           
SHEET    9 AA2 9 VAL B 330  LEU B 335 -1  O  VAL B 330   N  LYS B 285           
SHEET    1 AA3 9 ALA C 167  LYS C 168  0                                        
SHEET    2 AA3 9 GLU C 229  ALA C 234  1  O  PHE C 230   N  ALA C 167           
SHEET    3 AA3 9 GLN C 220  SER C 225 -1  N  ILE C 222   O  ILE C 233           
SHEET    4 AA3 9 ALA C 206  LYS C 214 -1  N  VAL C 211   O  TRP C 223           
SHEET    5 AA3 9 GLY C 244  LEU C 251 -1  O  THR C 246   N  THR C 212           
SHEET    6 AA3 9 LEU C 144  ASP C 149 -1  N  ASP C 149   O  THR C 245           
SHEET    7 AA3 9 VAL C 134  ASP C 139 -1  N  LYS C 135   O  THR C 148           
SHEET    8 AA3 9 ILE C 279  LYS C 285  1  O  TYR C 280   N  VAL C 134           
SHEET    9 AA3 9 VAL C 330  LEU C 335 -1  O  ASP C 332   N  SER C 283           
SHEET    1 AA4 9 ALA D 167  LYS D 168  0                                        
SHEET    2 AA4 9 GLU D 229  ALA D 234  1  O  PHE D 230   N  ALA D 167           
SHEET    3 AA4 9 HIS D 221  SER D 225 -1  N  ILE D 222   O  ILE D 233           
SHEET    4 AA4 9 ALA D 206  LYS D 214 -1  N  VAL D 211   O  TRP D 223           
SHEET    5 AA4 9 GLY D 244  LEU D 251 -1  O  THR D 248   N  ILE D 210           
SHEET    6 AA4 9 LEU D 144  ASP D 149 -1  N  ASP D 149   O  THR D 245           
SHEET    7 AA4 9 VAL D 134  ASP D 139 -1  N  LYS D 135   O  THR D 148           
SHEET    8 AA4 9 ILE D 279  LYS D 285  1  O  TYR D 280   N  VAL D 134           
SHEET    9 AA4 9 VAL D 330  LEU D 335 -1  O  VAL D 330   N  LYS D 285           
SITE     1 AC1  3 HIS A 221  HOH A 504  LYS C 208                               
SITE     1 AC2  2 LYS A 214  ASN A 216                                          
SITE     1 AC3  2 LYS A 135  TRP A 333                                          
SITE     1 AC4  2 LYS A 135  TYR A 280                                          
SITE     1 AC5 11 ASN A 107  ALA A 111  ASP A 149  MET A 154                    
SITE     2 AC5 11 ASN A 162  PHE A 195  THR A 245  ILE A 247                    
SITE     3 AC5 11 HOH A 501  HOH A 503  HOH A 507                               
SITE     1 AC6  7 SER B 169  LYS B 208  GLU B 224  ASP B 226                    
SITE     2 AC6  7 GLU B 229  PHE B 230  SER B 231                               
SITE     1 AC7  3 ARG B 156  HIS B 221  LYS D 208                               
SITE     1 AC8  2 THR B 212  ARG B 237                                          
SITE     1 AC9  2 TRP B 282  TRP B 331                                          
SITE     1 AD1 10 ASN B 107  ALA B 111  ASP B 149  MET B 154                    
SITE     2 AD1 10 ASN B 162  PHE B 195  TRP B 223  ILE B 247                    
SITE     3 AD1 10 HOH B 502  HOH B 504                                          
SITE     1 AD2  7 SER C 169  LYS C 208  GLU C 224  ASP C 226                    
SITE     2 AD2  7 GLU C 229  PHE C 230  SER C 231                               
SITE     1 AD3  3 THR C 212  ARG C 237  EDO C 403                               
SITE     1 AD4  1 EDO C 402                                                     
SITE     1 AD5  3 LYS A 208  THR C 219  HIS C 221                               
SITE     1 AD6  2 TRP C 282  TRP C 331                                          
SITE     1 AD7  9 ALA C 111  ASP C 149  MET C 154  ASN C 162                    
SITE     2 AD7  9 LEU C 163  PHE C 195  TRP C 223  ILE C 247                    
SITE     3 AD7  9 HOH C 503                                                     
SITE     1 AD8  2 LYS B 208  HIS D 221                                          
SITE     1 AD9  2 LYS D 135  TRP D 333                                          
SITE     1 AE1  2 LYS D 214  ASN D 216                                          
SITE     1 AE2  5 VAL B 250  THR D 219  ALA D 234  ASP D 235                    
SITE     2 AE2  5 GLY D 238                                                     
SITE     1 AE3 12 ASN D 107  ALA D 111  ASP D 149  MET D 154                    
SITE     2 AE3 12 ASN D 162  LEU D 163  PHE D 195  THR D 245                    
SITE     3 AE3 12 ILE D 247  HOH D 502  HOH D 505  HOH D 507                    
CRYST1   94.412   94.730  179.250  90.00  90.00  90.00 P 21 21 21   16          
ORIGX1      1.000000  0.000000  0.000000        0.00000                         
ORIGX2      0.000000  1.000000  0.000000        0.00000                         
ORIGX3      0.000000  0.000000  1.000000        0.00000                         
SCALE1      0.010592  0.000000  0.000000        0.00000                         
SCALE2      0.000000  0.010556  0.000000        0.00000                         
SCALE3      0.000000  0.000000  0.005579        0.00000                         
MODEL        1                                                                  
ATOM      1  N   GLU A  74      13.673 -32.183 -43.431  1.00105.03           N  
ATOM      2  CA  GLU A  74      14.313 -31.098 -42.697  1.00111.14           C  
ATOM      3  C   GLU A  74      13.466 -29.826 -42.735  1.00109.75           C  
ATOM      4  O   GLU A  74      13.151 -29.246 -41.693  1.00 96.53           O  
ATOM      5  CB  GLU A  74      15.709 -30.820 -43.265  1.00120.33           C  
ATOM      6  CG  GLU A  74      15.724 -30.462 -44.746  1.00120.42           C  
ATOM      7  CD  GLU A  74      16.936 -29.636 -45.137  1.00127.54           C  
ATOM      8  OE1 GLU A  74      17.576 -29.054 -44.235  1.00127.25           O  
ATOM      9  OE2 GLU A  74      17.244 -29.563 -46.346  1.00128.33           O  
ATOM     10  N   LYS A  75      13.094 -29.406 -43.947  1.00114.62           N  
ATOM     11  CA  LYS A  75      12.339 -28.167 -44.107  1.00109.38           C  
ATOM     12  C   LYS A  75      10.927 -28.297 -43.547  1.00105.39           C  
ATOM     13  O   LYS A  75      10.442 -27.394 -42.854  1.00 96.39           O  
ATOM     14  CB  LYS A  75      12.303 -27.767 -45.585  1.00105.09           C  
ATOM     15  CG  LYS A  75      11.893 -28.895 -46.529  1.00108.79           C  
ATOM     16  CD  LYS A  75      12.213 -28.572 -47.983  1.00109.45           C  
ATOM     17  CE  LYS A  75      13.677 -28.833 -48.307  1.00113.31           C  
ATOM     18  NZ  LYS A  75      13.954 -28.722 -49.769  1.00 99.53           N  
ATOM     19  N   PHE A  76      10.256 -29.414 -43.827  1.00 95.59           N  
ATOM     20  CA  PHE A  76       8.885 -29.617 -43.378  1.00 89.50           C  
ATOM     21  C   PHE A  76       8.784 -30.856 -42.500  1.00 86.50           C  
ATOM     22  O   PHE A  76       7.983 -31.755 -42.774  1.00 86.85           O  
ATOM     23  CB  PHE A  76       7.944 -29.737 -44.579  1.00 86.44           C  
ATOM     24  CG  PHE A  76       8.033 -28.585 -45.537  1.00 85.77           C  
ATOM     25  CD1 PHE A  76       7.880 -27.281 -45.089  1.00 88.76           C  
ATOM     26  CD2 PHE A  76       8.272 -28.803 -46.884  1.00 88.93           C  
ATOM     27  CE1 PHE A  76       7.962 -26.218 -45.968  1.00 86.46           C  
ATOM     28  CE2 PHE A  76       8.355 -27.743 -47.769  1.00 85.45           C  
ATOM     29  CZ  PHE A  76       8.200 -26.450 -47.311  1.00 83.18           C  
ATOM     30  N   ALA A  77       9.591 -30.910 -41.438  1.00 88.79           N  
ATOM     31  CA  ALA A  77       9.615 -32.094 -40.584  1.00 87.35           C  
ATOM     32  C   ALA A  77       8.279 -32.291 -39.877  1.00 77.86           C  
ATOM     33  O   ALA A  77       7.746 -33.406 -39.831  1.00 75.25           O  
ATOM     34  CB  ALA A  77      10.755 -31.985 -39.570  1.00 84.17           C  
ATOM     35  N   PHE A  78       7.720 -31.216 -39.318  1.00 78.41           N  
ATOM     36  CA  PHE A  78       6.449 -31.335 -38.610  1.00 69.14           C  
ATOM     37  C   PHE A  78       5.309 -31.653 -39.569  1.00 70.19           C  
ATOM     38  O   PHE A  78       4.458 -32.497 -39.270  1.00 72.45           O  
ATOM     39  CB  PHE A  78       6.158 -30.051 -37.834  1.00 68.76           C  
ATOM     40  CG  PHE A  78       4.873 -30.091 -37.056  1.00 71.26           C  
ATOM     41  CD1 PHE A  78       4.813 -30.721 -35.826  1.00 78.29           C  
ATOM     42  CD2 PHE A  78       3.724 -29.497 -37.555  1.00 78.32           C  
ATOM     43  CE1 PHE A  78       3.631 -30.759 -35.106  1.00 82.58           C  
ATOM     44  CE2 PHE A  78       2.539 -29.531 -36.840  1.00 74.34           C  
ATOM     45  CZ  PHE A  78       2.495 -30.163 -35.614  1.00 75.91           C  
ATOM     46  N   GLN A  79       5.276 -30.989 -40.727  1.00 75.54           N  
ATOM     47  CA  GLN A  79       4.206 -31.238 -41.688  1.00 72.61           C  
ATOM     48  C   GLN A  79       4.268 -32.662 -42.227  1.00 70.19           C  
ATOM     49  O   GLN A  79       3.238 -33.340 -42.317  1.00 71.46           O  
ATOM     50  CB  GLN A  79       4.275 -30.226 -42.832  1.00 71.87           C  
ATOM     51  CG  GLN A  79       3.712 -28.855 -42.485  1.00 77.90           C  
ATOM     52  CD  GLN A  79       4.646 -28.046 -41.601  1.00 80.00           C  
ATOM     53  OE1 GLN A  79       5.867 -28.125 -41.734  1.00 73.54           O  
ATOM     54  NE2 GLN A  79       4.073 -27.263 -40.691  1.00 73.88           N  
ATOM     55  N   ALA A  80       5.466 -33.133 -42.586  1.00 68.78           N  
ATOM     56  CA  ALA A  80       5.599 -34.493 -43.099  1.00 69.17           C  
ATOM     57  C   ALA A  80       5.188 -35.527 -42.060  1.00 69.65           C  
ATOM     58  O   ALA A  80       4.628 -36.572 -42.412  1.00 67.87           O  
ATOM     59  CB  ALA A  80       7.034 -34.749 -43.559  1.00 55.65           C  
ATOM     60  N   GLU A  81       5.452 -35.256 -40.780  1.00 68.15           N  
ATOM     61  CA  GLU A  81       5.071 -36.202 -39.739  1.00 66.73           C  
ATOM     62  C   GLU A  81       3.563 -36.207 -39.527  1.00 67.20           C  
ATOM     63  O   GLU A  81       2.968 -37.267 -39.296  1.00 69.25           O  
ATOM     64  CB  GLU A  81       5.809 -35.879 -38.439  1.00 64.84           C  
ATOM     65  CG  GLU A  81       5.651 -36.929 -37.347  1.00 63.14           C  
ATOM     66  CD  GLU A  81       6.103 -38.319 -37.778  1.00 76.43           C  
ATOM     67  OE1 GLU A  81       6.933 -38.431 -38.709  1.00 73.29           O  
ATOM     68  OE2 GLU A  81       5.625 -39.307 -37.180  1.00 78.43           O  
ATOM     69  N   VAL A  82       2.926 -35.036 -39.605  1.00 67.80           N  
ATOM     70  CA  VAL A  82       1.467 -34.989 -39.572  1.00 69.88           C  
ATOM     71  C   VAL A  82       0.891 -35.735 -40.768  1.00 68.93           C  
ATOM     72  O   VAL A  82      -0.081 -36.490 -40.641  1.00 66.96           O  
ATOM     73  CB  VAL A  82       0.974 -33.530 -39.526  1.00 64.85           C  
ATOM     74  CG1 VAL A  82      -0.531 -33.467 -39.753  1.00 55.61           C  
ATOM     75  CG2 VAL A  82       1.339 -32.887 -38.200  1.00 67.07           C  
ATOM     76  N   ASN A  83       1.492 -35.547 -41.945  1.00 68.86           N  
ATOM     77  CA  ASN A  83       1.018 -36.243 -43.136  1.00 69.32           C  
ATOM     78  C   ASN A  83       1.209 -37.749 -43.006  1.00 69.20           C  
ATOM     79  O   ASN A  83       0.344 -38.531 -43.420  1.00 65.68           O  
ATOM     80  CB  ASN A  83       1.741 -35.714 -44.374  1.00 67.64           C  
ATOM     81  CG  ASN A  83       0.954 -35.941 -45.647  1.00 78.11           C  
ATOM     82  OD1 ASN A  83       1.277 -36.824 -46.441  1.00 93.20           O  
ATOM     83  ND2 ASN A  83      -0.091 -35.148 -45.845  1.00 79.10           N  
ATOM     84  N   ARG A  84       2.335 -38.174 -42.428  1.00 67.76           N  
ATOM     85  CA  ARG A  84       2.573 -39.601 -42.240  1.00 60.86           C  
ATOM     86  C   ARG A  84       1.576 -40.204 -41.258  1.00 63.83           C  
ATOM     87  O   ARG A  84       1.044 -41.295 -41.496  1.00 61.59           O  
ATOM     88  CB  ARG A  84       4.004 -39.835 -41.758  1.00 60.33           C  
ATOM     89  CG  ARG A  84       4.417 -41.297 -41.743  1.00 58.57           C  
ATOM     90  CD  ARG A  84       5.775 -41.488 -41.090  1.00 58.73           C  
ATOM     91  NE  ARG A  84       5.737 -41.240 -39.652  1.00 65.75           N  
ATOM     92  CZ  ARG A  84       5.325 -42.126 -38.751  1.00 63.88           C  
ATOM     93  NH1 ARG A  84       4.907 -43.325 -39.137  1.00 64.19           N  
ATOM     94  NH2 ARG A  84       5.327 -41.814 -37.462  1.00 64.56           N  
ATOM     95  N   MET A  85       1.302 -39.504 -40.155  1.00 63.72           N  
ATOM     96  CA  MET A  85       0.402 -40.041 -39.141  1.00 57.28           C  
ATOM     97  C   MET A  85      -1.041 -40.054 -39.627  1.00 63.91           C  
ATOM     98  O   MET A  85      -1.770 -41.025 -39.392  1.00 68.74           O  
ATOM     99  CB  MET A  85       0.528 -39.234 -37.850  1.00 54.02           C  
ATOM    100  CG  MET A  85       1.801 -39.522 -37.078  1.00 66.29           C  
ATOM    101  SD  MET A  85       1.956 -41.264 -36.637  1.00 67.35           S  
ATOM    102  CE  MET A  85       0.544 -41.473 -35.554  1.00 48.87           C  
ATOM    103  N   MET A  86      -1.474 -38.986 -40.300  1.00 64.30           N  
ATOM    104  CA  MET A  86      -2.840 -38.951 -40.814  1.00 63.14           C  
ATOM    105  C   MET A  86      -3.051 -40.010 -41.891  1.00 64.34           C  
ATOM    106  O   MET A  86      -4.104 -40.655 -41.933  1.00 62.52           O  
ATOM    107  CB  MET A  86      -3.169 -37.558 -41.350  1.00 61.97           C  
ATOM    108  CG  MET A  86      -3.199 -36.473 -40.283  1.00 62.82           C  
ATOM    109  SD  MET A  86      -4.451 -36.758 -39.014  1.00 69.95           S  
ATOM    110  CE  MET A  86      -5.951 -36.502 -39.959  1.00 58.37           C  
ATOM    111  N   LYS A  87      -2.062 -40.208 -42.766  1.00 59.09           N  
ATOM    112  CA  LYS A  87      -2.182 -41.255 -43.776  1.00 62.40           C  
ATOM    113  C   LYS A  87      -2.220 -42.635 -43.131  1.00 63.87           C  
ATOM    114  O   LYS A  87      -3.009 -43.497 -43.535  1.00 65.63           O  
ATOM    115  CB  LYS A  87      -1.027 -41.162 -44.773  1.00 63.79           C  
ATOM    116  CG  LYS A  87      -1.191 -40.079 -45.828  1.00 81.19           C  
ATOM    117  CD  LYS A  87      -0.010 -40.070 -46.788  1.00 78.68           C  
ATOM    118  CE  LYS A  87      -0.282 -39.200 -48.002  1.00 77.92           C  
ATOM    119  NZ  LYS A  87       0.783 -39.359 -49.033  1.00 82.96           N  
ATOM    120  N   LEU A  88      -1.380 -42.856 -42.118  1.00 62.55           N  
ATOM    121  CA  LEU A  88      -1.328 -44.154 -41.455  1.00 60.55           C  
ATOM    122  C   LEU A  88      -2.653 -44.480 -40.776  1.00 60.83           C  
ATOM    123  O   LEU A  88      -3.172 -45.595 -40.901  1.00 65.41           O  
ATOM    124  CB  LEU A  88      -0.179 -44.168 -40.444  1.00 60.95           C  
ATOM    125  CG  LEU A  88       0.034 -45.401 -39.566  1.00 55.24           C  
ATOM    126  CD1 LEU A  88       1.521 -45.635 -39.365  1.00 59.67           C  
ATOM    127  CD2 LEU A  88      -0.663 -45.245 -38.222  1.00 55.62           C  
ATOM    128  N   ILE A  89      -3.218 -43.513 -40.052  1.00 56.88           N  
ATOM    129  CA  ILE A  89      -4.457 -43.766 -39.324  1.00 60.12           C  
ATOM    130  C   ILE A  89      -5.636 -43.874 -40.284  1.00 62.21           C  
ATOM    131  O   ILE A  89      -6.532 -44.706 -40.096  1.00 62.30           O  
ATOM    132  CB  ILE A  89      -4.681 -42.673 -38.262  1.00 58.62           C  
ATOM    133  CG1 ILE A  89      -3.506 -42.633 -37.285  1.00 63.97           C  
ATOM    134  CG2 ILE A  89      -5.969 -42.921 -37.505  1.00 55.48           C  
ATOM    135  CD1 ILE A  89      -3.473 -41.387 -36.423  1.00 65.04           C  
ATOM    136  N   ILE A  90      -5.657 -43.044 -41.330  1.00 61.75           N  
ATOM    137  CA  ILE A  90      -6.760 -43.087 -42.286  1.00 65.38           C  
ATOM    138  C   ILE A  90      -6.746 -44.401 -43.057  1.00 67.84           C  
ATOM    139  O   ILE A  90      -7.777 -45.072 -43.191  1.00 66.52           O  
ATOM    140  CB  ILE A  90      -6.699 -41.873 -43.232  1.00 67.56           C  
ATOM    141  CG1 ILE A  90      -7.238 -40.626 -42.531  1.00 62.44           C  
ATOM    142  CG2 ILE A  90      -7.479 -42.141 -44.512  1.00 59.66           C  
ATOM    143  CD1 ILE A  90      -6.872 -39.334 -43.230  1.00 63.84           C  
ATOM    144  N   ASN A  91      -5.575 -44.793 -43.569  1.00 63.67           N  
ATOM    145  CA  ASN A  91      -5.468 -46.057 -44.291  1.00 63.02           C  
ATOM    146  C   ASN A  91      -5.840 -47.242 -43.411  1.00 67.66           C  
ATOM    147  O   ASN A  91      -6.387 -48.235 -43.904  1.00 72.26           O  
ATOM    148  CB  ASN A  91      -4.052 -46.234 -44.835  1.00 60.16           C  
ATOM    149  CG  ASN A  91      -3.840 -45.517 -46.153  1.00 65.83           C  
ATOM    150  OD1 ASN A  91      -4.766 -45.374 -46.953  1.00 72.48           O  
ATOM    151  ND2 ASN A  91      -2.614 -45.063 -46.388  1.00 68.89           N  
ATOM    152  N   SER A  92      -5.560 -47.158 -42.111  1.00 66.05           N  
ATOM    153  CA  SER A  92      -5.878 -48.263 -41.216  1.00 63.60           C  
ATOM    154  C   SER A  92      -7.372 -48.330 -40.921  1.00 65.74           C  
ATOM    155  O   SER A  92      -7.948 -49.422 -40.854  1.00 70.57           O  
ATOM    156  CB  SER A  92      -5.080 -48.127 -39.920  1.00 57.05           C  
ATOM    157  OG  SER A  92      -5.476 -49.098 -38.969  1.00 59.00           O  
ATOM    158  N   LEU A  93      -8.018 -47.174 -40.751  1.00 66.47           N  
ATOM    159  CA  LEU A  93      -9.412 -47.159 -40.317  1.00 66.87           C  
ATOM    160  C   LEU A  93     -10.359 -47.572 -41.437  1.00 67.73           C  
ATOM    161  O   LEU A  93     -11.341 -48.284 -41.195  1.00 69.45           O  
ATOM    162  CB  LEU A  93      -9.786 -45.771 -39.800  1.00 64.48           C  
ATOM    163  CG  LEU A  93      -9.248 -45.370 -38.429  1.00 64.51           C  
ATOM    164  CD1 LEU A  93      -9.416 -43.875 -38.226  1.00 65.37           C  
ATOM    165  CD2 LEU A  93      -9.956 -46.148 -37.334  1.00 64.90           C  
ATOM    166  N   TYR A  94     -10.091 -47.133 -42.664  1.00 64.98           N  
ATOM    167  CA  TYR A  94     -11.018 -47.336 -43.768  1.00 72.54           C  
ATOM    168  C   TYR A  94     -10.525 -48.317 -44.819  1.00 76.64           C  
ATOM    169  O   TYR A  94     -11.348 -48.985 -45.450  1.00 79.93           O  
ATOM    170  CB  TYR A  94     -11.335 -45.993 -44.439  1.00 73.22           C  
ATOM    171  CG  TYR A  94     -11.857 -44.958 -43.467  1.00 68.78           C  
ATOM    172  CD1 TYR A  94     -13.168 -45.005 -43.011  1.00 64.43           C  
ATOM    173  CD2 TYR A  94     -11.035 -43.944 -42.993  1.00 69.10           C  
ATOM    174  CE1 TYR A  94     -13.649 -44.066 -42.118  1.00 65.34           C  
ATOM    175  CE2 TYR A  94     -11.507 -43.000 -42.098  1.00 65.74           C  
ATOM    176  CZ  TYR A  94     -12.815 -43.067 -41.665  1.00 71.79           C  
ATOM    177  OH  TYR A  94     -13.290 -42.130 -40.776  1.00 75.81           O  
ATOM    178  N   LYS A  95      -9.211 -48.401 -45.040  1.00 76.79           N  
ATOM    179  CA  LYS A  95      -8.604 -49.380 -45.939  1.00 84.66           C  
ATOM    180  C   LYS A  95      -9.065 -49.219 -47.384  1.00 82.33           C  
ATOM    181  O   LYS A  95      -8.581 -49.924 -48.276  1.00 85.99           O  
ATOM    182  CB  LYS A  95      -8.890 -50.805 -45.451  1.00 77.69           C  
ATOM    183  CG  LYS A  95      -8.473 -51.055 -44.011  1.00 79.12           C  
ATOM    184  CD  LYS A  95      -8.541 -52.529 -43.658  1.00 77.93           C  
ATOM    185  CE  LYS A  95      -8.327 -52.748 -42.168  1.00 77.49           C  
ATOM    186  NZ  LYS A  95      -7.092 -52.082 -41.667  1.00 63.44           N  
ATOM    187  N   ASN A  96      -9.987 -48.295 -47.630  1.00 86.03           N  
ATOM    188  CA  ASN A  96     -10.481 -48.003 -48.969  1.00 88.88           C  
ATOM    189  C   ASN A  96     -10.013 -46.604 -49.345  1.00 78.41           C  
ATOM    190  O   ASN A  96     -10.459 -45.614 -48.755  1.00 76.30           O  
ATOM    191  CB  ASN A  96     -12.003 -48.111 -49.031  1.00 87.10           C  
ATOM    192  CG  ASN A  96     -12.513 -48.299 -50.445  1.00 93.42           C  
ATOM    193  OD1 ASN A  96     -11.758 -48.169 -51.410  1.00 85.41           O  
ATOM    194  ND2 ASN A  96     -13.800 -48.604 -50.576  1.00 96.66           N  
ATOM    195  N   LYS A  97      -9.116 -46.524 -50.330  1.00 78.25           N  
ATOM    196  CA  LYS A  97      -8.595 -45.237 -50.772  1.00 80.23           C  
ATOM    197  C   LYS A  97      -9.678 -44.326 -51.342  1.00 86.93           C  
ATOM    198  O   LYS A  97      -9.422 -43.132 -51.533  1.00 85.07           O  
ATOM    199  CB  LYS A  97      -7.492 -45.457 -51.810  1.00 76.34           C  
ATOM    200  CG  LYS A  97      -6.494 -44.318 -51.905  1.00 84.40           C  
ATOM    201  CD  LYS A  97      -5.217 -44.747 -52.611  1.00 89.13           C  
ATOM    202  CE  LYS A  97      -4.451 -45.780 -51.798  1.00 88.23           C  
ATOM    203  NZ  LYS A  97      -3.089 -46.018 -52.356  1.00 84.72           N  
ATOM    204  N   GLU A  98     -10.874 -44.851 -51.607  1.00 81.56           N  
ATOM    205  CA  GLU A  98     -11.990 -44.042 -52.080  1.00 79.62           C  
ATOM    206  C   GLU A  98     -12.616 -43.195 -50.982  1.00 79.13           C  
ATOM    207  O   GLU A  98     -13.591 -42.485 -51.252  1.00 82.21           O  
ATOM    208  CB  GLU A  98     -13.063 -44.936 -52.705  1.00 82.50           C  
ATOM    209  CG  GLU A  98     -12.553 -45.825 -53.823  1.00 91.39           C  
ATOM    210  CD  GLU A  98     -13.494 -46.975 -54.123  1.00 91.88           C  
ATOM    211  OE1 GLU A  98     -14.499 -47.129 -53.394  1.00 84.47           O  
ATOM    212  OE2 GLU A  98     -13.226 -47.724 -55.087  1.00 94.24           O  
ATOM    213  N   ILE A  99     -12.085 -43.252 -49.757  1.00 77.05           N  
ATOM    214  CA  ILE A  99     -12.634 -42.469 -48.657  1.00 74.21           C  
ATOM    215  C   ILE A  99     -12.514 -40.972 -48.919  1.00 75.25           C  
ATOM    216  O   ILE A  99     -13.249 -40.179 -48.319  1.00 72.28           O  
ATOM    217  CB  ILE A  99     -11.945 -42.870 -47.332  1.00 70.15           C  
ATOM    218  CG1 ILE A  99     -12.720 -42.330 -46.128  1.00 77.60           C  
ATOM    219  CG2 ILE A  99     -10.497 -42.394 -47.306  1.00 65.36           C  
ATOM    220  CD1 ILE A  99     -14.134 -42.864 -46.022  1.00 85.95           C  
ATOM    221  N   PHE A 100     -11.612 -40.562 -49.816  1.00 65.40           N  
ATOM    222  CA  PHE A 100     -11.485 -39.143 -50.132  1.00 67.33           C  
ATOM    223  C   PHE A 100     -12.761 -38.604 -50.767  1.00 69.35           C  
ATOM    224  O   PHE A 100     -13.183 -37.480 -50.469  1.00 71.27           O  
ATOM    225  CB  PHE A 100     -10.281 -38.909 -51.049  1.00 74.01           C  
ATOM    226  CG  PHE A 100     -10.557 -39.174 -52.505  1.00 77.17           C  
ATOM    227  CD1 PHE A 100     -10.491 -40.460 -53.013  1.00 79.92           C  
ATOM    228  CD2 PHE A 100     -10.877 -38.135 -53.366  1.00 77.26           C  
ATOM    229  CE1 PHE A 100     -10.742 -40.707 -54.351  1.00 76.79           C  
ATOM    230  CE2 PHE A 100     -11.131 -38.377 -54.705  1.00 75.02           C  
ATOM    231  CZ  PHE A 100     -11.062 -39.664 -55.198  1.00 68.68           C  
ATOM    232  N   LEU A 101     -13.396 -39.395 -51.634  1.00 74.50           N  
ATOM    233  CA  LEU A 101     -14.612 -38.932 -52.292  1.00 67.87           C  
ATOM    234  C   LEU A 101     -15.779 -38.873 -51.317  1.00 64.23           C  
ATOM    235  O   LEU A 101     -16.619 -37.969 -51.400  1.00 58.22           O  
ATOM    236  CB  LEU A 101     -14.948 -39.835 -53.476  1.00 70.24           C  
ATOM    237  CG  LEU A 101     -16.082 -39.323 -54.362  1.00 72.95           C  
ATOM    238  CD1 LEU A 101     -15.676 -38.029 -55.051  1.00 71.35           C  
ATOM    239  CD2 LEU A 101     -16.478 -40.375 -55.378  1.00 82.56           C  
ATOM    240  N   ARG A 102     -15.851 -39.829 -50.387  1.00 69.87           N  
ATOM    241  CA  ARG A 102     -16.894 -39.786 -49.369  1.00 71.17           C  
ATOM    242  C   ARG A 102     -16.751 -38.548 -48.495  1.00 72.00           C  
ATOM    243  O   ARG A 102     -17.751 -37.923 -48.120  1.00 65.99           O  
ATOM    244  CB  ARG A 102     -16.851 -41.052 -48.514  1.00 74.00           C  
ATOM    245  CG  ARG A 102     -18.091 -41.260 -47.658  1.00 73.83           C  
ATOM    246  CD  ARG A 102     -17.773 -42.064 -46.408  1.00 88.75           C  
ATOM    247  NE  ARG A 102     -17.440 -41.204 -45.275  1.00102.24           N  
ATOM    248  CZ  ARG A 102     -17.140 -41.651 -44.060  1.00100.00           C  
ATOM    249  NH1 ARG A 102     -17.131 -42.956 -43.815  1.00 90.57           N  
ATOM    250  NH2 ARG A 102     -16.849 -40.795 -43.089  1.00 92.14           N  
ATOM    251  N   GLU A 103     -15.511 -38.177 -48.165  1.00 71.80           N  
ATOM    252  CA  GLU A 103     -15.283 -36.973 -47.373  1.00 68.92           C  
ATOM    253  C   GLU A 103     -15.678 -35.723 -48.148  1.00 67.38           C  
ATOM    254  O   GLU A 103     -16.310 -34.816 -47.593  1.00 64.00           O  
ATOM    255  CB  GLU A 103     -13.819 -36.898 -46.941  1.00 69.10           C  
ATOM    256  CG  GLU A 103     -13.422 -37.934 -45.895  1.00 71.71           C  
ATOM    257  CD  GLU A 103     -14.324 -37.907 -44.674  1.00 76.54           C  
ATOM    258  OE1 GLU A 103     -15.139 -38.841 -44.516  1.00 83.42           O  
ATOM    259  OE2 GLU A 103     -14.220 -36.952 -43.873  1.00 77.39           O  
ATOM    260  N   LEU A 104     -15.319 -35.663 -49.434  1.00 62.33           N  
ATOM    261  CA  LEU A 104     -15.703 -34.524 -50.262  1.00 64.48           C  
ATOM    262  C   LEU A 104     -17.219 -34.372 -50.322  1.00 68.37           C  
ATOM    263  O   LEU A 104     -17.743 -33.256 -50.223  1.00 63.82           O  
ATOM    264  CB  LEU A 104     -15.122 -34.679 -51.667  1.00 59.53           C  
ATOM    265  CG  LEU A 104     -13.603 -34.550 -51.781  1.00 61.34           C  
ATOM    266  CD1 LEU A 104     -13.125 -34.940 -53.170  1.00 62.55           C  
ATOM    267  CD2 LEU A 104     -13.162 -33.138 -51.436  1.00 65.23           C  
ATOM    268  N   ILE A 105     -17.939 -35.485 -50.481  1.00 68.75           N  
ATOM    269  CA  ILE A 105     -19.398 -35.434 -50.476  1.00 66.56           C  
ATOM    270  C   ILE A 105     -19.912 -35.036 -49.098  1.00 67.52           C  
ATOM    271  O   ILE A 105     -20.819 -34.203 -48.974  1.00 64.26           O  
ATOM    272  CB  ILE A 105     -19.980 -36.788 -50.921  1.00 69.43           C  
ATOM    273  CG1 ILE A 105     -19.542 -37.128 -52.352  1.00 68.10           C  
ATOM    274  CG2 ILE A 105     -21.495 -36.789 -50.773  1.00 65.29           C  
ATOM    275  CD1 ILE A 105     -20.553 -36.779 -53.419  1.00 73.47           C  
ATOM    276  N   SER A 106     -19.336 -35.616 -48.042  1.00 67.76           N  
ATOM    277  CA  SER A 106     -19.827 -35.361 -46.692  1.00 70.56           C  
ATOM    278  C   SER A 106     -19.574 -33.920 -46.266  1.00 69.81           C  
ATOM    279  O   SER A 106     -20.459 -33.271 -45.694  1.00 61.54           O  
ATOM    280  CB  SER A 106     -19.177 -36.336 -45.710  1.00 67.82           C  
ATOM    281  OG  SER A 106     -19.653 -36.130 -44.392  1.00 77.69           O  
ATOM    282  N   ASN A 107     -18.372 -33.401 -46.535  1.00 67.50           N  
ATOM    283  CA  ASN A 107     -18.052 -32.034 -46.138  1.00 64.92           C  
ATOM    284  C   ASN A 107     -18.889 -31.022 -46.910  1.00 64.33           C  
ATOM    285  O   ASN A 107     -19.303 -29.998 -46.353  1.00 59.27           O  
ATOM    286  CB  ASN A 107     -16.561 -31.766 -46.337  1.00 65.10           C  
ATOM    287  CG  ASN A 107     -15.694 -32.609 -45.424  1.00 73.71           C  
ATOM    288  OD1 ASN A 107     -16.078 -32.913 -44.293  1.00 78.41           O  
ATOM    289  ND2 ASN A 107     -14.519 -32.995 -45.912  1.00 71.12           N  
ATOM    290  N   ALA A 108     -19.146 -31.290 -48.193  1.00 66.73           N  
ATOM    291  CA  ALA A 108     -20.014 -30.411 -48.970  1.00 66.06           C  
ATOM    292  C   ALA A 108     -21.431 -30.412 -48.416  1.00 66.21           C  
ATOM    293  O   ALA A 108     -22.101 -29.372 -48.398  1.00 67.58           O  
ATOM    294  CB  ALA A 108     -20.012 -30.832 -50.439  1.00 67.41           C  
ATOM    295  N   SER A 109     -21.905 -31.573 -47.957  1.00 71.20           N  
ATOM    296  CA  SER A 109     -23.234 -31.647 -47.359  1.00 69.37           C  
ATOM    297  C   SER A 109     -23.311 -30.818 -46.084  1.00 70.50           C  
ATOM    298  O   SER A 109     -24.297 -30.108 -45.854  1.00 73.20           O  
ATOM    299  CB  SER A 109     -23.600 -33.103 -47.076  1.00 63.77           C  
ATOM    300  OG  SER A 109     -24.740 -33.187 -46.239  1.00 71.55           O  
ATOM    301  N   ASP A 110     -22.275 -30.890 -45.244  1.00 67.84           N  
ATOM    302  CA  ASP A 110     -22.273 -30.119 -44.004  1.00 76.46           C  
ATOM    303  C   ASP A 110     -22.281 -28.621 -44.282  1.00 73.93           C  
ATOM    304  O   ASP A 110     -22.893 -27.846 -43.538  1.00 77.22           O  
ATOM    305  CB  ASP A 110     -21.064 -30.501 -43.150  1.00 80.75           C  
ATOM    306  CG  ASP A 110     -21.213 -31.864 -42.508  1.00 87.54           C  
ATOM    307  OD1 ASP A 110     -22.271 -32.117 -41.893  1.00 94.61           O  
ATOM    308  OD2 ASP A 110     -20.273 -32.681 -42.618  1.00 84.96           O  
ATOM    309  N   ALA A 111     -21.603 -28.193 -45.349  1.00 64.61           N  
ATOM    310  CA  ALA A 111     -21.627 -26.780 -45.711  1.00 58.84           C  
ATOM    311  C   ALA A 111     -22.992 -26.377 -46.248  1.00 69.05           C  
ATOM    312  O   ALA A 111     -23.477 -25.275 -45.964  1.00 67.66           O  
ATOM    313  CB  ALA A 111     -20.534 -26.480 -46.736  1.00 56.47           C  
ATOM    314  N   LEU A 112     -23.628 -27.259 -47.023  1.00 69.16           N  
ATOM    315  CA  LEU A 112     -24.972 -26.979 -47.517  1.00 67.22           C  
ATOM    316  C   LEU A 112     -25.984 -26.966 -46.379  1.00 74.75           C  
ATOM    317  O   LEU A 112     -26.886 -26.120 -46.350  1.00 73.46           O  
ATOM    318  CB  LEU A 112     -25.367 -28.009 -48.573  1.00 69.72           C  
ATOM    319  CG  LEU A 112     -24.755 -27.844 -49.964  1.00 69.05           C  
ATOM    320  CD1 LEU A 112     -25.024 -29.079 -50.794  1.00 63.22           C  
ATOM    321  CD2 LEU A 112     -25.308 -26.607 -50.653  1.00 72.51           C  
ATOM    322  N   ASP A 113     -25.852 -27.899 -45.432  1.00 78.00           N  
ATOM    323  CA  ASP A 113     -26.769 -27.937 -44.299  1.00 76.99           C  
ATOM    324  C   ASP A 113     -26.634 -26.687 -43.439  1.00 77.55           C  
ATOM    325  O   ASP A 113     -27.630 -26.176 -42.910  1.00 77.65           O  
ATOM    326  CB  ASP A 113     -26.515 -29.194 -43.467  1.00 74.74           C  
ATOM    327  CG  ASP A 113     -27.496 -29.341 -42.322  1.00 87.73           C  
ATOM    328  OD1 ASP A 113     -28.718 -29.249 -42.568  1.00 95.09           O  
ATOM    329  OD2 ASP A 113     -27.045 -29.550 -41.175  1.00 86.26           O  
ATOM    330  N   LYS A 114     -25.409 -26.176 -43.295  1.00 75.38           N  
ATOM    331  CA  LYS A 114     -25.184 -24.983 -42.483  1.00 74.85           C  
ATOM    332  C   LYS A 114     -25.923 -23.779 -43.056  1.00 76.97           C  
ATOM    333  O   LYS A 114     -26.604 -23.049 -42.326  1.00 74.34           O  
ATOM    334  CB  LYS A 114     -23.684 -24.701 -42.380  1.00 78.02           C  
ATOM    335  CG  LYS A 114     -23.329 -23.383 -41.705  1.00 74.84           C  
ATOM    336  CD  LYS A 114     -23.805 -23.348 -40.262  1.00 81.40           C  
ATOM    337  CE  LYS A 114     -23.187 -22.183 -39.503  1.00 81.35           C  
ATOM    338  NZ  LYS A 114     -21.709 -22.316 -39.376  1.00 79.91           N  
ATOM    339  N   ILE A 115     -25.810 -23.561 -44.369  1.00 75.15           N  
ATOM    340  CA  ILE A 115     -26.446 -22.392 -44.967  1.00 76.39           C  
ATOM    341  C   ILE A 115     -27.957 -22.575 -45.047  1.00 74.69           C  
ATOM    342  O   ILE A 115     -28.712 -21.601 -44.933  1.00 69.94           O  
ATOM    343  CB  ILE A 115     -25.829 -22.085 -46.346  1.00 76.40           C  
ATOM    344  CG1 ILE A 115     -26.367 -20.759 -46.891  1.00 75.47           C  
ATOM    345  CG2 ILE A 115     -26.093 -23.214 -47.329  1.00 72.72           C  
ATOM    346  CD1 ILE A 115     -26.284 -19.610 -45.904  1.00 69.37           C  
ATOM    347  N   ARG A 116     -28.430 -23.811 -45.229  1.00 76.07           N  
ATOM    348  CA  ARG A 116     -29.869 -24.047 -45.208  1.00 75.65           C  
ATOM    349  C   ARG A 116     -30.455 -23.769 -43.832  1.00 78.20           C  
ATOM    350  O   ARG A 116     -31.591 -23.294 -43.728  1.00 78.11           O  
ATOM    351  CB  ARG A 116     -30.184 -25.480 -45.637  1.00 79.12           C  
ATOM    352  CG  ARG A 116     -31.632 -25.685 -46.068  1.00 80.66           C  
ATOM    353  CD  ARG A 116     -32.033 -27.153 -46.037  1.00 89.39           C  
ATOM    354  NE  ARG A 116     -32.970 -27.442 -44.954  1.00 91.96           N  
ATOM    355  CZ  ARG A 116     -32.635 -28.044 -43.816  1.00 92.26           C  
ATOM    356  NH1 ARG A 116     -31.381 -28.427 -43.609  1.00 85.76           N  
ATOM    357  NH2 ARG A 116     -33.553 -28.266 -42.885  1.00 89.09           N  
ATOM    358  N   LEU A 117     -29.696 -24.052 -42.770  1.00 76.72           N  
ATOM    359  CA  LEU A 117     -30.162 -23.747 -41.422  1.00 78.59           C  
ATOM    360  C   LEU A 117     -30.258 -22.241 -41.199  1.00 80.12           C  
ATOM    361  O   LEU A 117     -31.190 -21.763 -40.544  1.00 81.59           O  
ATOM    362  CB  LEU A 117     -29.233 -24.389 -40.391  1.00 76.47           C  
ATOM    363  CG  LEU A 117     -29.643 -25.747 -39.815  1.00 74.14           C  
ATOM    364  CD1 LEU A 117     -30.241 -26.645 -40.884  1.00 86.42           C  
ATOM    365  CD2 LEU A 117     -28.451 -26.424 -39.160  1.00 78.19           C  
ATOM    366  N   ILE A 118     -29.302 -21.479 -41.737  1.00 77.51           N  
ATOM    367  CA  ILE A 118     -29.379 -20.024 -41.658  1.00 75.89           C  
ATOM    368  C   ILE A 118     -30.562 -19.504 -42.469  1.00 81.92           C  
ATOM    369  O   ILE A 118     -31.131 -18.453 -42.148  1.00 79.65           O  
ATOM    370  CB  ILE A 118     -28.050 -19.399 -42.124  1.00 74.79           C  
ATOM    371  CG1 ILE A 118     -26.880 -19.978 -41.326  1.00 69.65           C  
ATOM    372  CG2 ILE A 118     -28.083 -17.883 -41.991  1.00 66.72           C  
ATOM    373  CD1 ILE A 118     -25.527 -19.452 -41.758  1.00 68.02           C  
ATOM    374  N   SER A 119     -30.960 -20.230 -43.518  1.00 88.77           N  
ATOM    375  CA  SER A 119     -32.083 -19.794 -44.344  1.00 87.51           C  
ATOM    376  C   SER A 119     -33.394 -19.807 -43.571  1.00 87.55           C  
ATOM    377  O   SER A 119     -34.303 -19.028 -43.881  1.00 88.11           O  
ATOM    378  CB  SER A 119     -32.200 -20.680 -45.584  1.00 79.50           C  
ATOM    379  OG  SER A 119     -30.952 -20.804 -46.239  1.00 95.14           O  
ATOM    380  N   LEU A 120     -33.514 -20.675 -42.567  1.00 84.91           N  
ATOM    381  CA  LEU A 120     -34.762 -20.787 -41.824  1.00 83.09           C  
ATOM    382  C   LEU A 120     -35.021 -19.602 -40.899  1.00 87.88           C  
ATOM    383  O   LEU A 120     -36.078 -19.574 -40.258  1.00 94.41           O  
ATOM    384  CB  LEU A 120     -34.775 -22.091 -41.021  1.00 76.63           C  
ATOM    385  CG  LEU A 120     -34.380 -23.369 -41.769  1.00 80.48           C  
ATOM    386  CD1 LEU A 120     -34.619 -24.597 -40.902  1.00 73.70           C  
ATOM    387  CD2 LEU A 120     -35.130 -23.491 -43.089  1.00 77.09           C  
ATOM    388  N   THR A 121     -34.112 -18.624 -40.820  1.00 88.01           N  
ATOM    389  CA  THR A 121     -34.316 -17.482 -39.931  1.00 91.58           C  
ATOM    390  C   THR A 121     -34.187 -16.147 -40.675  1.00 95.67           C  
ATOM    391  O   THR A 121     -34.863 -15.176 -40.317  1.00103.88           O  
ATOM    392  CB  THR A 121     -33.351 -17.568 -38.738  1.00 88.87           C  
ATOM    393  OG1 THR A 121     -33.755 -18.639 -37.876  1.00 94.20           O  
ATOM    394  CG2 THR A 121     -33.332 -16.279 -37.928  1.00 94.61           C  
ATOM    395  N   ASP A 122     -33.368 -16.085 -41.730  1.00 93.72           N  
ATOM    396  CA  ASP A 122     -33.298 -14.913 -42.603  1.00 98.63           C  
ATOM    397  C   ASP A 122     -33.924 -15.244 -43.955  1.00105.51           C  
ATOM    398  O   ASP A 122     -33.681 -16.314 -44.522  1.00103.72           O  
ATOM    399  CB  ASP A 122     -31.850 -14.419 -42.789  1.00 92.73           C  
ATOM    400  CG  ASP A 122     -31.726 -13.235 -43.785  1.00104.96           C  
ATOM    401  OD1 ASP A 122     -32.508 -13.103 -44.755  1.00110.90           O  
ATOM    402  OD2 ASP A 122     -30.858 -12.376 -43.565  1.00109.45           O  
ATOM    403  N   GLU A 123     -34.719 -14.297 -44.465  1.00112.11           N  
ATOM    404  CA  GLU A 123     -35.424 -14.488 -45.727  1.00109.38           C  
ATOM    405  C   GLU A 123     -34.454 -14.540 -46.906  1.00105.99           C  
ATOM    406  O   GLU A 123     -34.551 -15.426 -47.764  1.00110.36           O  
ATOM    407  CB  GLU A 123     -36.447 -13.364 -45.899  1.00115.85           C  
ATOM    408  CG  GLU A 123     -36.987 -13.169 -47.301  1.00125.14           C  
ATOM    409  CD  GLU A 123     -37.650 -11.815 -47.472  1.00126.06           C  
ATOM    410  OE1 GLU A 123     -38.251 -11.570 -48.541  1.00122.03           O  
ATOM    411  OE2 GLU A 123     -37.560 -10.989 -46.538  1.00124.30           O  
ATOM    412  N   ASN A 124     -33.505 -13.604 -46.964  1.00102.04           N  
ATOM    413  CA  ASN A 124     -32.624 -13.534 -48.125  1.00105.69           C  
ATOM    414  C   ASN A 124     -31.169 -13.828 -47.775  1.00 95.15           C  
ATOM    415  O   ASN A 124     -30.275 -13.045 -48.106  1.00 86.55           O  
ATOM    416  CB  ASN A 124     -32.739 -12.164 -48.804  1.00109.82           C  
ATOM    417  CG  ASN A 124     -32.628 -11.005 -47.828  1.00107.98           C  
ATOM    418  OD1 ASN A 124     -32.104 -11.147 -46.723  1.00107.51           O  
ATOM    419  ND2 ASN A 124     -33.115  -9.841 -48.245  1.00103.85           N  
ATOM    420  N   ALA A 125     -30.921 -14.965 -47.127  1.00 96.24           N  
ATOM    421  CA  ALA A 125     -29.556 -15.412 -46.883  1.00 82.22           C  
ATOM    422  C   ALA A 125     -28.962 -16.160 -48.068  1.00 81.04           C  
ATOM    423  O   ALA A 125     -27.750 -16.404 -48.083  1.00 81.16           O  
ATOM    424  CB  ALA A 125     -29.507 -16.299 -45.637  1.00 86.68           C  
ATOM    425  N   LEU A 126     -29.780 -16.529 -49.056  1.00 84.05           N  
ATOM    426  CA  LEU A 126     -29.320 -17.233 -50.246  1.00 75.01           C  
ATOM    427  C   LEU A 126     -29.283 -16.329 -51.474  1.00 72.28           C  
ATOM    428  O   LEU A 126     -29.342 -16.824 -52.604  1.00 71.76           O  
ATOM    429  CB  LEU A 126     -30.206 -18.451 -50.515  1.00 71.42           C  
ATOM    430  CG  LEU A 126     -30.472 -19.393 -49.339  1.00 76.40           C  
ATOM    431  CD1 LEU A 126     -31.688 -20.260 -49.611  1.00 77.23           C  
ATOM    432  CD2 LEU A 126     -29.256 -20.259 -49.059  1.00 77.86           C  
ATOM    433  N   ALA A 127     -29.175 -15.012 -51.273  1.00 73.15           N  
ATOM    434  CA  ALA A 127     -29.238 -14.077 -52.394  1.00 73.62           C  
ATOM    435  C   ALA A 127     -28.098 -14.300 -53.380  1.00 72.69           C  
ATOM    436  O   ALA A 127     -28.281 -14.152 -54.594  1.00 80.61           O  
ATOM    437  CB  ALA A 127     -29.223 -12.638 -51.877  1.00 67.37           C  
ATOM    438  N   GLY A 128     -26.912 -14.654 -52.881  1.00 68.56           N  
ATOM    439  CA  GLY A 128     -25.785 -14.886 -53.770  1.00 70.29           C  
ATOM    440  C   GLY A 128     -25.961 -16.099 -54.661  1.00 73.52           C  
ATOM    441  O   GLY A 128     -25.374 -16.165 -55.746  1.00 77.97           O  
ATOM    442  N   ASN A 129     -26.767 -17.067 -54.225  1.00 70.54           N  
ATOM    443  CA  ASN A 129     -27.023 -18.280 -54.991  1.00 67.64           C  
ATOM    444  C   ASN A 129     -28.208 -19.022 -54.389  1.00 71.29           C  
ATOM    445  O   ASN A 129     -28.111 -19.561 -53.282  1.00 76.73           O  
ATOM    446  CB  ASN A 129     -25.783 -19.176 -55.020  1.00 67.82           C  
ATOM    447  CG  ASN A 129     -25.837 -20.217 -56.120  1.00 77.54           C  
ATOM    448  OD1 ASN A 129     -26.909 -20.710 -56.477  1.00 78.79           O  
ATOM    449  ND2 ASN A 129     -24.674 -20.561 -56.664  1.00 72.23           N  
ATOM    450  N   GLU A 130     -29.332 -19.050 -55.105  1.00 80.27           N  
ATOM    451  CA  GLU A 130     -30.551 -19.654 -54.583  1.00 78.33           C  
ATOM    452  C   GLU A 130     -30.554 -21.174 -54.674  1.00 72.89           C  
ATOM    453  O   GLU A 130     -31.435 -21.810 -54.085  1.00 74.18           O  
ATOM    454  CB  GLU A 130     -31.769 -19.084 -55.316  1.00 70.06           C  
ATOM    455  CG  GLU A 130     -32.654 -18.208 -54.445  1.00 83.35           C  
ATOM    456  CD  GLU A 130     -33.461 -19.008 -53.435  1.00100.55           C  
ATOM    457  OE1 GLU A 130     -33.774 -20.186 -53.713  1.00100.88           O  
ATOM    458  OE2 GLU A 130     -33.783 -18.456 -52.361  1.00102.25           O  
ATOM    459  N   GLU A 131     -29.605 -21.768 -55.389  1.00 71.09           N  
ATOM    460  CA  GLU A 131     -29.499 -23.216 -55.470  1.00 76.90           C  
ATOM    461  C   GLU A 131     -28.657 -23.753 -54.315  1.00 76.18           C  
ATOM    462  O   GLU A 131     -27.822 -23.043 -53.745  1.00 76.79           O  
ATOM    463  CB  GLU A 131     -28.889 -23.631 -56.813  1.00 78.15           C  
ATOM    464  CG  GLU A 131     -27.405 -23.958 -56.760  1.00 79.45           C  
ATOM    465  CD  GLU A 131     -26.849 -24.393 -58.101  1.00 87.02           C  
ATOM    466  OE1 GLU A 131     -25.647 -24.149 -58.349  1.00 97.17           O  
ATOM    467  OE2 GLU A 131     -27.606 -24.972 -58.908  1.00 92.55           O  
ATOM    468  N   LEU A 132     -28.901 -25.018 -53.961  1.00 71.67           N  
ATOM    469  CA  LEU A 132     -28.145 -25.726 -52.924  1.00 73.88           C  
ATOM    470  C   LEU A 132     -27.795 -27.105 -53.473  1.00 68.05           C  
ATOM    471  O   LEU A 132     -28.499 -28.083 -53.214  1.00 73.41           O  
ATOM    472  CB  LEU A 132     -28.932 -25.811 -51.616  1.00 74.12           C  
ATOM    473  CG  LEU A 132     -29.491 -24.482 -51.100  1.00 79.26           C  
ATOM    474  CD1 LEU A 132     -30.812 -24.669 -50.362  1.00 77.37           C  
ATOM    475  CD2 LEU A 132     -28.462 -23.771 -50.226  1.00 76.52           C  
ATOM    476  N   THR A 133     -26.699 -27.180 -54.224  1.00 70.90           N  
ATOM    477  CA  THR A 133     -26.338 -28.369 -54.982  1.00 70.78           C  
ATOM    478  C   THR A 133     -24.931 -28.828 -54.613  1.00 65.43           C  
ATOM    479  O   THR A 133     -24.216 -28.185 -53.838  1.00 70.42           O  
ATOM    480  CB  THR A 133     -26.414 -28.110 -56.494  1.00 72.13           C  
ATOM    481  OG1 THR A 133     -25.399 -27.167 -56.871  1.00 76.05           O  
ATOM    482  CG2 THR A 133     -27.781 -27.567 -56.884  1.00 74.43           C  
ATOM    483  N   VAL A 134     -24.555 -29.974 -55.176  1.00 65.51           N  
ATOM    484  CA  VAL A 134     -23.180 -30.455 -55.218  1.00 63.53           C  
ATOM    485  C   VAL A 134     -22.908 -30.873 -56.655  1.00 68.85           C  
ATOM    486  O   VAL A 134     -23.576 -31.773 -57.179  1.00 66.33           O  
ATOM    487  CB  VAL A 134     -22.937 -31.630 -54.256  1.00 56.85           C  
ATOM    488  CG1 VAL A 134     -21.585 -32.269 -54.533  1.00 62.11           C  
ATOM    489  CG2 VAL A 134     -23.012 -31.169 -52.817  1.00 56.00           C  
ATOM    490  N   LYS A 135     -21.947 -30.218 -57.298  1.00 67.85           N  
ATOM    491  CA  LYS A 135     -21.655 -30.449 -58.707  1.00 61.86           C  
ATOM    492  C   LYS A 135     -20.221 -30.939 -58.844  1.00 61.86           C  
ATOM    493  O   LYS A 135     -19.283 -30.245 -58.440  1.00 67.05           O  
ATOM    494  CB  LYS A 135     -21.883 -29.177 -59.525  1.00 64.03           C  
ATOM    495  CG  LYS A 135     -23.349 -28.761 -59.607  1.00 66.10           C  
ATOM    496  CD  LYS A 135     -23.526 -27.519 -60.464  1.00 70.54           C  
ATOM    497  CE  LYS A 135     -24.994 -27.175 -60.649  1.00 73.97           C  
ATOM    498  NZ  LYS A 135     -25.168 -25.951 -61.479  1.00 78.07           N  
ATOM    499  N   ILE A 136     -20.058 -32.129 -59.415  1.00 64.03           N  
ATOM    500  CA  ILE A 136     -18.757 -32.768 -59.570  1.00 63.28           C  
ATOM    501  C   ILE A 136     -18.412 -32.802 -61.052  1.00 69.30           C  
ATOM    502  O   ILE A 136     -19.241 -33.196 -61.881  1.00 73.99           O  
ATOM    503  CB  ILE A 136     -18.755 -34.181 -58.964  1.00 66.61           C  
ATOM    504  CG1 ILE A 136     -19.031 -34.098 -57.460  1.00 64.72           C  
ATOM    505  CG2 ILE A 136     -17.433 -34.882 -59.243  1.00 64.24           C  
ATOM    506  CD1 ILE A 136     -19.232 -35.435 -56.794  1.00 64.37           C  
ATOM    507  N   LYS A 137     -17.190 -32.386 -61.383  1.00 60.75           N  
ATOM    508  CA  LYS A 137     -16.746 -32.292 -62.765  1.00 64.48           C  
ATOM    509  C   LYS A 137     -15.343 -32.865 -62.889  1.00 69.16           C  
ATOM    510  O   LYS A 137     -14.505 -32.669 -62.005  1.00 68.85           O  
ATOM    511  CB  LYS A 137     -16.769 -30.838 -63.252  1.00 63.37           C  
ATOM    512  CG  LYS A 137     -16.411 -30.653 -64.716  1.00 67.21           C  
ATOM    513  CD  LYS A 137     -16.692 -29.225 -65.161  1.00 78.20           C  
ATOM    514  CE  LYS A 137     -16.411 -29.036 -66.642  1.00 80.78           C  
ATOM    515  NZ  LYS A 137     -16.777 -27.666 -67.095  1.00 80.13           N  
ATOM    516  N   CYS A 138     -15.096 -33.575 -63.986  1.00 67.62           N  
ATOM    517  CA  CYS A 138     -13.792 -34.152 -64.272  1.00 73.90           C  
ATOM    518  C   CYS A 138     -13.074 -33.345 -65.347  1.00 78.15           C  
ATOM    519  O   CYS A 138     -13.691 -32.627 -66.139  1.00 84.46           O  
ATOM    520  CB  CYS A 138     -13.923 -35.611 -64.721  1.00 75.59           C  
ATOM    521  SG  CYS A 138     -14.782 -36.686 -63.552  1.00 90.20           S  
ATOM    522  N   ASP A 139     -11.744 -33.475 -65.363  1.00 81.26           N  
ATOM    523  CA  ASP A 139     -10.894 -32.809 -66.351  1.00 86.55           C  
ATOM    524  C   ASP A 139      -9.720 -33.752 -66.630  1.00 91.20           C  
ATOM    525  O   ASP A 139      -8.614 -33.592 -66.107  1.00 86.74           O  
ATOM    526  CB  ASP A 139     -10.417 -31.439 -65.868  1.00 84.32           C  
ATOM    527  CG  ASP A 139      -9.896 -30.568 -66.997  1.00 88.11           C  
ATOM    528  OD1 ASP A 139      -9.224 -31.099 -67.907  1.00 88.30           O  
ATOM    529  OD2 ASP A 139     -10.160 -29.347 -66.973  1.00 89.65           O  
ATOM    530  N   LYS A 140      -9.977 -34.754 -67.478  1.00 89.85           N  
ATOM    531  CA  LYS A 140      -8.970 -35.773 -67.756  1.00 92.04           C  
ATOM    532  C   LYS A 140      -7.738 -35.186 -68.432  1.00 92.65           C  
ATOM    533  O   LYS A 140      -6.631 -35.712 -68.268  1.00 91.57           O  
ATOM    534  CB  LYS A 140      -9.571 -36.881 -68.623  1.00 89.30           C  
ATOM    535  CG  LYS A 140     -10.812 -37.527 -68.029  1.00100.95           C  
ATOM    536  CD  LYS A 140     -11.287 -38.698 -68.873  1.00102.75           C  
ATOM    537  N   GLU A 141      -7.906 -34.102 -69.192  1.00 93.03           N  
ATOM    538  CA  GLU A 141      -6.764 -33.481 -69.854  1.00 92.30           C  
ATOM    539  C   GLU A 141      -5.852 -32.797 -68.841  1.00 96.52           C  
ATOM    540  O   GLU A 141      -4.643 -33.060 -68.802  1.00 95.22           O  
ATOM    541  CB  GLU A 141      -7.251 -32.487 -70.911  1.00 97.73           C  
ATOM    542  CG  GLU A 141      -6.169 -31.567 -71.455  1.00108.61           C  
ATOM    543  CD  GLU A 141      -6.347 -30.127 -71.009  1.00114.76           C  
ATOM    544  OE1 GLU A 141      -7.502 -29.645 -71.002  1.00106.04           O  
ATOM    545  OE2 GLU A 141      -5.333 -29.478 -70.669  1.00107.91           O  
ATOM    546  N   LYS A 142      -6.414 -31.921 -68.008  1.00100.39           N  
ATOM    547  CA  LYS A 142      -5.643 -31.241 -66.975  1.00 93.39           C  
ATOM    548  C   LYS A 142      -5.415 -32.100 -65.738  1.00 94.09           C  
ATOM    549  O   LYS A 142      -4.700 -31.661 -64.829  1.00 93.86           O  
ATOM    550  CB  LYS A 142      -6.341 -29.941 -66.569  1.00 87.58           C  
ATOM    551  CG  LYS A 142      -6.338 -28.864 -67.643  1.00 92.11           C  
ATOM    552  CD  LYS A 142      -7.287 -27.729 -67.289  1.00 86.49           C  
ATOM    553  CE  LYS A 142      -7.378 -26.711 -68.414  1.00 93.09           C  
ATOM    554  NZ  LYS A 142      -8.454 -25.708 -68.172  1.00 95.69           N  
ATOM    555  N   ASN A 143      -6.005 -33.298 -65.682  1.00 92.90           N  
ATOM    556  CA  ASN A 143      -5.859 -34.211 -64.546  1.00 93.45           C  
ATOM    557  C   ASN A 143      -6.416 -33.586 -63.264  1.00 96.88           C  
ATOM    558  O   ASN A 143      -5.781 -33.601 -62.207  1.00 95.55           O  
ATOM    559  CB  ASN A 143      -4.397 -34.637 -64.370  1.00 91.91           C  
ATOM    560  CG  ASN A 143      -4.248 -35.900 -63.546  1.00 97.45           C  
ATOM    561  OD1 ASN A 143      -5.077 -36.809 -63.620  1.00 97.76           O  
ATOM    562  ND2 ASN A 143      -3.183 -35.965 -62.754  1.00 93.51           N  
ATOM    563  N   LEU A 144      -7.628 -33.039 -63.365  1.00 91.69           N  
ATOM    564  CA  LEU A 144      -8.269 -32.329 -62.267  1.00 83.91           C  
ATOM    565  C   LEU A 144      -9.594 -32.984 -61.901  1.00 85.77           C  
ATOM    566  O   LEU A 144     -10.288 -33.546 -62.754  1.00 85.57           O  
ATOM    567  CB  LEU A 144      -8.528 -30.861 -62.626  1.00 78.72           C  
ATOM    568  CG  LEU A 144      -7.343 -29.990 -63.033  1.00 79.99           C  
ATOM    569  CD1 LEU A 144      -7.762 -28.528 -63.048  1.00 83.74           C  
ATOM    570  CD2 LEU A 144      -6.166 -30.212 -62.097  1.00 78.16           C  
ATOM    571  N   LEU A 145      -9.947 -32.888 -60.620  1.00 79.37           N  
ATOM    572  CA  LEU A 145     -11.255 -33.302 -60.123  1.00 69.38           C  
ATOM    573  C   LEU A 145     -11.846 -32.149 -59.327  1.00 67.19           C  
ATOM    574  O   LEU A 145     -11.236 -31.687 -58.358  1.00 70.45           O  
ATOM    575  CB  LEU A 145     -11.155 -34.560 -59.256  1.00 65.12           C  
ATOM    576  CG  LEU A 145     -12.480 -35.045 -58.659  1.00 66.82           C  
ATOM    577  CD1 LEU A 145     -13.422 -35.516 -59.756  1.00 70.02           C  
ATOM    578  CD2 LEU A 145     -12.259 -36.142 -57.626  1.00 61.15           C  
ATOM    579  N   HIS A 146     -13.023 -31.683 -59.736  1.00 71.63           N  
ATOM    580  CA  HIS A 146     -13.702 -30.572 -59.083  1.00 66.95           C  
ATOM    581  C   HIS A 146     -14.934 -31.084 -58.352  1.00 62.88           C  
ATOM    582  O   HIS A 146     -15.704 -31.875 -58.907  1.00 66.76           O  
ATOM    583  CB  HIS A 146     -14.113 -29.499 -60.095  1.00 64.08           C  
ATOM    584  CG  HIS A 146     -12.987 -29.004 -60.948  1.00 72.39           C  
ATOM    585  ND1 HIS A 146     -12.092 -28.049 -60.517  1.00 76.89           N  
ATOM    586  CD2 HIS A 146     -12.615 -29.328 -62.208  1.00 78.48           C  
ATOM    587  CE1 HIS A 146     -11.214 -27.808 -61.475  1.00 77.45           C  
ATOM    588  NE2 HIS A 146     -11.508 -28.572 -62.511  1.00 79.62           N  
ATOM    589  N   VAL A 147     -15.113 -30.636 -57.112  1.00 66.13           N  
ATOM    590  CA  VAL A 147     -16.321 -30.895 -56.330  1.00 60.89           C  
ATOM    591  C   VAL A 147     -16.797 -29.540 -55.822  1.00 62.57           C  
ATOM    592  O   VAL A 147     -16.226 -28.989 -54.874  1.00 67.43           O  
ATOM    593  CB  VAL A 147     -16.084 -31.867 -55.170  1.00 56.85           C  
ATOM    594  CG1 VAL A 147     -17.389 -32.130 -54.432  1.00 56.06           C  
ATOM    595  CG2 VAL A 147     -15.483 -33.168 -55.674  1.00 58.22           C  
ATOM    596  N   THR A 148     -17.837 -28.999 -56.447  1.00 57.40           N  
ATOM    597  CA  THR A 148     -18.345 -27.671 -56.137  1.00 54.90           C  
ATOM    598  C   THR A 148     -19.675 -27.784 -55.412  1.00 57.65           C  
ATOM    599  O   THR A 148     -20.576 -28.497 -55.867  1.00 63.36           O  
ATOM    600  CB  THR A 148     -18.521 -26.842 -57.411  1.00 60.10           C  
ATOM    601  OG1 THR A 148     -17.258 -26.712 -58.077  1.00 69.35           O  
ATOM    602  CG2 THR A 148     -19.069 -25.460 -57.078  1.00 43.09           C  
ATOM    603  N   ASP A 149     -19.796 -27.079 -54.290  1.00 54.69           N  
ATOM    604  CA  ASP A 149     -21.055 -26.972 -53.571  1.00 57.83           C  
ATOM    605  C   ASP A 149     -21.382 -25.503 -53.356  1.00 61.46           C  
ATOM    606  O   ASP A 149     -20.493 -24.647 -53.336  1.00 64.09           O  
ATOM    607  CB  ASP A 149     -21.011 -27.712 -52.220  1.00 58.37           C  
ATOM    608  CG  ASP A 149     -20.125 -27.020 -51.198  1.00 60.35           C  
ATOM    609  OD1 ASP A 149     -20.594 -26.063 -50.546  1.00 56.61           O  
ATOM    610  OD2 ASP A 149     -18.958 -27.441 -51.041  1.00 63.03           O  
ATOM    611  N   THR A 150     -22.672 -25.217 -53.206  1.00 55.80           N  
ATOM    612  CA  THR A 150     -23.143 -23.870 -52.895  1.00 62.45           C  
ATOM    613  C   THR A 150     -23.493 -23.733 -51.419  1.00 67.48           C  
ATOM    614  O   THR A 150     -24.517 -23.144 -51.057  1.00 63.99           O  
ATOM    615  CB  THR A 150     -24.337 -23.508 -53.772  1.00 69.07           C  
ATOM    616  OG1 THR A 150     -25.486 -24.246 -53.343  1.00 68.79           O  
ATOM    617  CG2 THR A 150     -24.045 -23.845 -55.227  1.00 61.71           C  
ATOM    618  N   GLY A 151     -22.649 -24.280 -50.547  1.00 63.68           N  
ATOM    619  CA  GLY A 151     -22.868 -24.223 -49.115  1.00 62.08           C  
ATOM    620  C   GLY A 151     -22.542 -22.869 -48.524  1.00 64.72           C  
ATOM    621  O   GLY A 151     -22.637 -21.830 -49.189  1.00 61.86           O  
ATOM    622  N   VAL A 152     -22.139 -22.880 -47.252  1.00 65.81           N  
ATOM    623  CA  VAL A 152     -21.939 -21.629 -46.528  1.00 64.71           C  
ATOM    624  C   VAL A 152     -20.713 -20.885 -47.043  1.00 60.63           C  
ATOM    625  O   VAL A 152     -20.640 -19.654 -46.945  1.00 56.20           O  
ATOM    626  CB  VAL A 152     -21.843 -21.908 -45.015  1.00 66.05           C  
ATOM    627  CG1 VAL A 152     -20.566 -22.672 -44.687  1.00 49.20           C  
ATOM    628  CG2 VAL A 152     -21.926 -20.611 -44.222  1.00 67.41           C  
ATOM    629  N   GLY A 153     -19.745 -21.598 -47.611  1.00 58.50           N  
ATOM    630  CA  GLY A 153     -18.504 -20.975 -48.029  1.00 60.98           C  
ATOM    631  C   GLY A 153     -17.616 -20.644 -46.840  1.00 60.98           C  
ATOM    632  O   GLY A 153     -17.922 -20.936 -45.685  1.00 66.76           O  
ATOM    633  N   MET A 154     -16.486 -20.012 -47.144  1.00 57.19           N  
ATOM    634  CA  MET A 154     -15.500 -19.697 -46.122  1.00 66.00           C  
ATOM    635  C   MET A 154     -14.960 -18.290 -46.324  1.00 63.33           C  
ATOM    636  O   MET A 154     -14.671 -17.879 -47.451  1.00 59.48           O  
ATOM    637  CB  MET A 154     -14.342 -20.703 -46.137  1.00 61.89           C  
ATOM    638  CG  MET A 154     -14.639 -21.997 -45.402  1.00 59.54           C  
ATOM    639  SD  MET A 154     -13.255 -23.148 -45.471  1.00 69.76           S  
ATOM    640  CE  MET A 154     -13.217 -23.508 -47.225  1.00 66.09           C  
ATOM    641  N   THR A 155     -14.826 -17.560 -45.222  1.00 67.13           N  
ATOM    642  CA  THR A 155     -14.175 -16.263 -45.257  1.00 63.82           C  
ATOM    643  C   THR A 155     -12.672 -16.439 -45.467  1.00 62.03           C  
ATOM    644  O   THR A 155     -12.130 -17.548 -45.411  1.00 61.96           O  
ATOM    645  CB  THR A 155     -14.442 -15.492 -43.965  1.00 63.98           C  
ATOM    646  OG1 THR A 155     -13.842 -16.187 -42.866  1.00 64.91           O  
ATOM    647  CG2 THR A 155     -15.941 -15.365 -43.714  1.00 57.07           C  
ATOM    648  N   ARG A 156     -11.990 -15.318 -45.711  1.00 62.17           N  
ATOM    649  CA  ARG A 156     -10.546 -15.381 -45.898  1.00 57.66           C  
ATOM    650  C   ARG A 156      -9.830 -15.813 -44.623  1.00 61.92           C  
ATOM    651  O   ARG A 156      -8.803 -16.497 -44.695  1.00 64.96           O  
ATOM    652  CB  ARG A 156     -10.011 -14.032 -46.376  1.00 53.58           C  
ATOM    653  CG  ARG A 156      -8.577 -14.100 -46.872  1.00 54.19           C  
ATOM    654  CD  ARG A 156      -7.978 -12.726 -47.095  1.00 55.43           C  
ATOM    655  NE  ARG A 156      -6.561 -12.817 -47.435  1.00 58.15           N  
ATOM    656  CZ  ARG A 156      -5.586 -12.916 -46.537  1.00 62.70           C  
ATOM    657  NH1 ARG A 156      -5.875 -12.929 -45.241  1.00 63.41           N  
ATOM    658  NH2 ARG A 156      -4.322 -12.999 -46.932  1.00 49.29           N  
ATOM    659  N   GLU A 157     -10.349 -15.434 -43.451  1.00 59.57           N  
ATOM    660  CA  GLU A 157      -9.694 -15.838 -42.212  1.00 68.65           C  
ATOM    661  C   GLU A 157      -9.795 -17.343 -41.992  1.00 73.69           C  
ATOM    662  O   GLU A 157      -8.868 -17.948 -41.440  1.00 74.21           O  
ATOM    663  CB  GLU A 157     -10.277 -15.073 -41.020  1.00 62.38           C  
ATOM    664  CG  GLU A 157     -11.737 -15.368 -40.720  1.00 87.91           C  
ATOM    665  CD  GLU A 157     -12.156 -14.934 -39.325  1.00 98.30           C  
ATOM    666  OE1 GLU A 157     -11.289 -14.465 -38.555  1.00 84.73           O  
ATOM    667  OE2 GLU A 157     -13.355 -15.065 -38.998  1.00104.18           O  
ATOM    668  N   GLU A 158     -10.894 -17.967 -42.429  1.00 70.15           N  
ATOM    669  CA  GLU A 158     -11.021 -19.415 -42.300  1.00 64.30           C  
ATOM    670  C   GLU A 158      -9.998 -20.139 -43.167  1.00 63.70           C  
ATOM    671  O   GLU A 158      -9.412 -21.142 -42.740  1.00 60.12           O  
ATOM    672  CB  GLU A 158     -12.438 -19.855 -42.663  1.00 57.31           C  
ATOM    673  CG  GLU A 158     -13.523 -19.191 -41.838  1.00 69.60           C  
ATOM    674  CD  GLU A 158     -14.874 -19.861 -42.000  1.00 68.47           C  
ATOM    675  OE1 GLU A 158     -15.037 -21.001 -41.518  1.00 72.57           O  
ATOM    676  OE2 GLU A 158     -15.772 -19.246 -42.612  1.00 73.64           O  
ATOM    677  N   LEU A 159      -9.765 -19.643 -44.386  1.00 55.22           N  
ATOM    678  CA  LEU A 159      -8.764 -20.259 -45.250  1.00 61.13           C  
ATOM    679  C   LEU A 159      -7.357 -20.075 -44.702  1.00 63.52           C  
ATOM    680  O   LEU A 159      -6.498 -20.941 -44.902  1.00 68.62           O  
ATOM    681  CB  LEU A 159      -8.856 -19.685 -46.664  1.00 65.76           C  
ATOM    682  CG  LEU A 159     -10.174 -19.901 -47.408  1.00 67.17           C  
ATOM    683  CD1 LEU A 159     -10.248 -18.999 -48.628  1.00 62.39           C  
ATOM    684  CD2 LEU A 159     -10.335 -21.360 -47.806  1.00 59.51           C  
ATOM    685  N   VAL A 160      -7.099 -18.961 -44.014  1.00 66.98           N  
ATOM    686  CA  VAL A 160      -5.780 -18.740 -43.432  1.00 68.21           C  
ATOM    687  C   VAL A 160      -5.511 -19.752 -42.325  1.00 62.19           C  
ATOM    688  O   VAL A 160      -4.398 -20.278 -42.201  1.00 60.10           O  
ATOM    689  CB  VAL A 160      -5.658 -17.290 -42.928  1.00 65.24           C  
ATOM    690  CG1 VAL A 160      -4.417 -17.120 -42.067  1.00 52.05           C  
ATOM    691  CG2 VAL A 160      -5.624 -16.326 -44.104  1.00 62.37           C  
ATOM    692  N   LYS A 161      -6.526 -20.053 -41.511  1.00 63.54           N  
ATOM    693  CA  LYS A 161      -6.358 -21.064 -40.473  1.00 71.04           C  
ATOM    694  C   LYS A 161      -6.318 -22.469 -41.060  1.00 69.29           C  
ATOM    695  O   LYS A 161      -5.567 -23.319 -40.567  1.00 70.70           O  
ATOM    696  CB  LYS A 161      -7.483 -20.957 -39.441  1.00 71.67           C  
ATOM    697  CG  LYS A 161      -7.717 -19.547 -38.920  1.00 83.85           C  
ATOM    698  CD  LYS A 161      -8.972 -19.466 -38.061  1.00 89.14           C  
ATOM    699  CE  LYS A 161      -8.692 -19.882 -36.624  1.00 98.25           C  
ATOM    700  NZ  LYS A 161      -9.876 -19.679 -35.742  1.00 95.42           N  
ATOM    701  N   ASN A 162      -7.086 -22.712 -42.129  1.00 67.81           N  
ATOM    702  CA  ASN A 162      -7.323 -24.033 -42.710  1.00 67.53           C  
ATOM    703  C   ASN A 162      -7.367 -25.126 -41.644  1.00 68.97           C  
ATOM    704  O   ASN A 162      -8.404 -25.331 -41.006  1.00 66.42           O  
ATOM    705  CB  ASN A 162      -6.281 -24.362 -43.791  1.00 67.25           C  
ATOM    706  CG  ASN A 162      -4.861 -24.033 -43.375  1.00 70.96           C  
ATOM    707  OD1 ASN A 162      -4.122 -24.902 -42.911  1.00 80.82           O  
ATOM    708  ND2 ASN A 162      -4.466 -22.777 -43.555  1.00 67.00           N  
ATOM    709  N   LEU A 163      -6.254 -25.827 -41.435  1.00 64.87           N  
ATOM    710  CA  LEU A 163      -6.183 -26.873 -40.425  1.00 72.93           C  
ATOM    711  C   LEU A 163      -5.112 -26.629 -39.374  1.00 72.25           C  
ATOM    712  O   LEU A 163      -4.901 -27.495 -38.517  1.00 77.44           O  
ATOM    713  CB  LEU A 163      -5.949 -28.236 -41.088  1.00 68.70           C  
ATOM    714  CG  LEU A 163      -7.071 -28.648 -42.040  1.00 69.05           C  
ATOM    715  CD1 LEU A 163      -6.577 -28.643 -43.477  1.00 69.76           C  
ATOM    716  CD2 LEU A 163      -7.633 -30.007 -41.660  1.00 65.92           C  
ATOM    717  N   GLY A 164      -4.431 -25.483 -39.409  1.00 69.94           N  
ATOM    718  CA  GLY A 164      -3.438 -25.140 -38.417  1.00 76.64           C  
ATOM    719  C   GLY A 164      -2.146 -25.923 -38.482  1.00 75.57           C  
ATOM    720  O   GLY A 164      -1.155 -25.500 -37.875  1.00 75.46           O  
ATOM    721  N   THR A 165      -2.119 -27.052 -39.189  1.00 74.70           N  
ATOM    722  CA  THR A 165      -0.913 -27.857 -39.318  1.00 71.18           C  
ATOM    723  C   THR A 165      -0.092 -27.505 -40.548  1.00 74.15           C  
ATOM    724  O   THR A 165       1.041 -27.982 -40.676  1.00 74.98           O  
ATOM    725  CB  THR A 165      -1.270 -29.346 -39.370  1.00 74.51           C  
ATOM    726  OG1 THR A 165      -2.133 -29.593 -40.487  1.00 71.01           O  
ATOM    727  CG2 THR A 165      -1.966 -29.774 -38.086  1.00 74.03           C  
ATOM    728  N   ILE A 166      -0.632 -26.692 -41.449  1.00 79.16           N  
ATOM    729  CA  ILE A 166       0.043 -26.316 -42.684  1.00 80.01           C  
ATOM    730  C   ILE A 166       0.647 -24.932 -42.504  1.00 74.16           C  
ATOM    731  O   ILE A 166      -0.040 -23.994 -42.080  1.00 72.78           O  
ATOM    732  CB  ILE A 166      -0.927 -26.351 -43.877  1.00 70.08           C  
ATOM    733  CG1 ILE A 166      -1.771 -27.625 -43.824  1.00 65.31           C  
ATOM    734  CG2 ILE A 166      -0.163 -26.274 -45.188  1.00 68.49           C  
ATOM    735  CD1 ILE A 166      -2.901 -27.650 -44.820  1.00 75.48           C  
ATOM    736  N   ALA A 167       1.932 -24.806 -42.821  1.00 70.81           N  
ATOM    737  CA  ALA A 167       2.645 -23.553 -42.638  1.00 76.45           C  
ATOM    738  C   ALA A 167       2.434 -22.627 -43.829  1.00 79.62           C  
ATOM    739  O   ALA A 167       2.291 -23.070 -44.971  1.00 76.52           O  
ATOM    740  CB  ALA A 167       4.139 -23.813 -42.442  1.00 70.77           C  
ATOM    741  N   LYS A 168       2.416 -21.325 -43.549  1.00 81.28           N  
ATOM    742  CA  LYS A 168       2.328 -20.338 -44.615  1.00 72.50           C  
ATOM    743  C   LYS A 168       3.557 -20.422 -45.513  1.00 73.70           C  
ATOM    744  O   LYS A 168       4.669 -20.703 -45.057  1.00 84.49           O  
ATOM    745  CB  LYS A 168       2.184 -18.934 -44.029  1.00 76.27           C  
ATOM    746  CG  LYS A 168       1.181 -18.848 -42.887  1.00 80.55           C  
ATOM    747  CD  LYS A 168       0.884 -17.407 -42.500  1.00 83.13           C  
ATOM    748  CE  LYS A 168       0.276 -16.637 -43.663  1.00 91.35           C  
ATOM    749  NZ  LYS A 168      -0.206 -15.287 -43.251  1.00 95.48           N  
ATOM    750  N   SER A 169       3.344 -20.181 -46.805  1.00 78.69           N  
ATOM    751  CA  SER A 169       4.393 -20.386 -47.797  1.00 80.22           C  
ATOM    752  C   SER A 169       5.610 -19.519 -47.498  1.00 85.40           C  
ATOM    753  O   SER A 169       5.495 -18.303 -47.317  1.00 83.11           O  
ATOM    754  CB  SER A 169       3.859 -20.079 -49.195  1.00 72.12           C  
ATOM    755  OG  SER A 169       4.803 -20.427 -50.193  1.00 71.05           O  
ATOM    756  N   GLY A 170       6.779 -20.157 -47.441  1.00 87.26           N  
ATOM    757  CA  GLY A 170       8.025 -19.449 -47.230  1.00 85.61           C  
ATOM    758  C   GLY A 170       8.305 -19.031 -45.805  1.00 85.77           C  
ATOM    759  O   GLY A 170       9.153 -18.161 -45.587  1.00 86.44           O  
ATOM    760  N   THR A 171       7.626 -19.623 -44.823  1.00 86.52           N  
ATOM    761  CA  THR A 171       7.840 -19.245 -43.431  1.00 92.37           C  
ATOM    762  C   THR A 171       8.463 -20.387 -42.637  1.00103.22           C  
ATOM    763  O   THR A 171       7.897 -20.834 -41.633  1.00107.59           O  
ATOM    764  CB  THR A 171       6.524 -18.809 -42.778  1.00 89.79           C  
ATOM    765  OG1 THR A 171       5.632 -19.928 -42.691  1.00 86.63           O  
ATOM    766  CG2 THR A 171       5.866 -17.700 -43.589  1.00 83.59           C  
ATOM    767  N   SER A 172       9.626 -20.861 -43.074  1.00107.46           N  
ATOM    768  CA  SER A 172      10.351 -21.910 -42.362  1.00115.57           C  
ATOM    769  C   SER A 172      11.797 -21.997 -42.841  1.00113.72           C  
ATOM    770  O   SER A 172      12.533 -21.010 -42.809  1.00113.45           O  
ATOM    771  CB  SER A 172       9.657 -23.265 -42.536  1.00110.79           C  
ATOM    772  OG  SER A 172       9.506 -23.592 -43.906  1.00115.58           O  
ATOM    773  N   GLN A 186      -4.988 -26.879 -28.037  1.00110.55           N  
ATOM    774  CA  GLN A 186      -4.518 -26.215 -29.248  1.00109.17           C  
ATOM    775  C   GLN A 186      -5.674 -25.913 -30.196  1.00104.68           C  
ATOM    776  O   GLN A 186      -6.565 -26.741 -30.387  1.00 99.51           O  
ATOM    777  CB  GLN A 186      -3.466 -27.073 -29.957  1.00102.01           C  
ATOM    778  CG  GLN A 186      -2.035 -26.605 -29.746  1.00104.68           C  
ATOM    779  CD  GLN A 186      -1.757 -25.262 -30.398  1.00116.09           C  
ATOM    780  OE1 GLN A 186      -2.269 -24.965 -31.478  1.00112.33           O  
ATOM    781  NE2 GLN A 186      -0.945 -24.442 -29.741  1.00120.31           N  
ATOM    782  N   SER A 187      -5.654 -24.716 -30.788  1.00105.84           N  
ATOM    783  CA  SER A 187      -6.684 -24.357 -31.757  1.00108.23           C  
ATOM    784  C   SER A 187      -6.593 -25.215 -33.013  1.00102.15           C  
ATOM    785  O   SER A 187      -7.620 -25.528 -33.627  1.00 91.97           O  
ATOM    786  CB  SER A 187      -6.574 -22.876 -32.119  1.00110.83           C  
ATOM    787  OG  SER A 187      -6.172 -22.102 -31.002  1.00109.57           O  
ATOM    788  N   THR A 188      -5.379 -25.608 -33.403  1.00101.68           N  
ATOM    789  CA  THR A 188      -5.199 -26.413 -34.605  1.00 95.90           C  
ATOM    790  C   THR A 188      -5.587 -27.870 -34.386  1.00 98.33           C  
ATOM    791  O   THR A 188      -6.075 -28.521 -35.317  1.00 91.16           O  
ATOM    792  CB  THR A 188      -3.749 -26.330 -35.082  1.00 93.70           C  
ATOM    793  OG1 THR A 188      -2.966 -27.323 -34.409  1.00 99.26           O  
ATOM    794  CG2 THR A 188      -3.172 -24.950 -34.790  1.00 93.88           C  
ATOM    795  N   SER A 189      -5.373 -28.399 -33.176  1.00101.53           N  
ATOM    796  CA  SER A 189      -5.752 -29.781 -32.901  1.00 93.56           C  
ATOM    797  C   SER A 189      -7.261 -29.974 -32.980  1.00 84.32           C  
ATOM    798  O   SER A 189      -7.727 -31.037 -33.406  1.00 81.87           O  
ATOM    799  CB  SER A 189      -5.231 -30.212 -31.529  1.00 96.91           C  
ATOM    800  OG  SER A 189      -6.032 -29.683 -30.485  1.00103.68           O  
ATOM    801  N   GLU A 190      -8.037 -28.964 -32.578  1.00 90.48           N  
ATOM    802  CA  GLU A 190      -9.485 -29.043 -32.741  1.00 88.87           C  
ATOM    803  C   GLU A 190      -9.883 -28.970 -34.209  1.00 78.35           C  
ATOM    804  O   GLU A 190     -10.924 -29.512 -34.596  1.00 76.03           O  
ATOM    805  CB  GLU A 190     -10.166 -27.930 -31.944  1.00 84.22           C  
ATOM    806  CG  GLU A 190     -11.650 -28.165 -31.695  1.00 93.36           C  
ATOM    807  CD  GLU A 190     -11.916 -28.975 -30.441  1.00108.41           C  
ATOM    808  OE1 GLU A 190     -11.119 -28.872 -29.484  1.00110.84           O  
ATOM    809  OE2 GLU A 190     -12.924 -29.714 -30.411  1.00109.54           O  
ATOM    810  N   LEU A 191      -9.069 -28.310 -35.037  1.00 80.25           N  
ATOM    811  CA  LEU A 191      -9.339 -28.277 -36.471  1.00 81.52           C  
ATOM    812  C   LEU A 191      -9.082 -29.636 -37.110  1.00 77.95           C  
ATOM    813  O   LEU A 191      -9.869 -30.096 -37.946  1.00 70.93           O  
ATOM    814  CB  LEU A 191      -8.484 -27.201 -37.141  1.00 80.49           C  
ATOM    815  CG  LEU A 191      -8.981 -25.760 -37.024  1.00 76.54           C  
ATOM    816  CD1 LEU A 191      -7.919 -24.791 -37.517  1.00 74.19           C  
ATOM    817  CD2 LEU A 191     -10.274 -25.582 -37.799  1.00 68.49           C  
ATOM    818  N   ILE A 192      -7.980 -30.290 -36.730  1.00 79.24           N  
ATOM    819  CA  ILE A 192      -7.675 -31.619 -37.253  1.00 73.37           C  
ATOM    820  C   ILE A 192      -8.782 -32.600 -36.890  1.00 71.85           C  
ATOM    821  O   ILE A 192      -9.139 -33.482 -37.682  1.00 64.62           O  
ATOM    822  CB  ILE A 192      -6.303 -32.087 -36.733  1.00 72.12           C  
ATOM    823  CG1 ILE A 192      -5.179 -31.407 -37.514  1.00 68.55           C  
ATOM    824  CG2 ILE A 192      -6.171 -33.599 -36.830  1.00 72.88           C  
ATOM    825  CD1 ILE A 192      -5.031 -31.913 -38.931  1.00 62.63           C  
ATOM    826  N   GLY A 193      -9.356 -32.450 -35.695  1.00 71.01           N  
ATOM    827  CA  GLY A 193     -10.442 -33.329 -35.294  1.00 76.40           C  
ATOM    828  C   GLY A 193     -11.626 -33.274 -36.239  1.00 72.73           C  
ATOM    829  O   GLY A 193     -12.167 -34.311 -36.630  1.00 77.03           O  
ATOM    830  N   GLN A 194     -12.031 -32.069 -36.638  1.00 73.10           N  
ATOM    831  CA  GLN A 194     -13.227 -31.913 -37.457  1.00 80.87           C  
ATOM    832  C   GLN A 194     -12.966 -32.085 -38.948  1.00 79.17           C  
ATOM    833  O   GLN A 194     -13.831 -32.610 -39.661  1.00 80.21           O  
ATOM    834  CB  GLN A 194     -13.863 -30.542 -37.203  1.00 83.73           C  
ATOM    835  CG  GLN A 194     -15.161 -30.299 -37.967  1.00 93.65           C  
ATOM    836  CD  GLN A 194     -16.231 -31.335 -37.665  1.00 98.72           C  
ATOM    837  OE1 GLN A 194     -16.401 -32.307 -38.404  1.00 94.10           O  
ATOM    838  NE2 GLN A 194     -16.965 -31.127 -36.577  1.00 95.37           N  
ATOM    839  N   PHE A 195     -11.797 -31.671 -39.443  1.00 71.97           N  
ATOM    840  CA  PHE A 195     -11.538 -31.676 -40.875  1.00 71.30           C  
ATOM    841  C   PHE A 195     -10.276 -32.423 -41.288  1.00 68.77           C  
ATOM    842  O   PHE A 195      -9.960 -32.444 -42.483  1.00 65.19           O  
ATOM    843  CB  PHE A 195     -11.457 -30.235 -41.402  1.00 71.91           C  
ATOM    844  CG  PHE A 195     -12.660 -29.400 -41.069  1.00 73.54           C  
ATOM    845  CD1 PHE A 195     -13.888 -29.667 -41.655  1.00 71.07           C  
ATOM    846  CD2 PHE A 195     -12.563 -28.345 -40.175  1.00 71.98           C  
ATOM    847  CE1 PHE A 195     -14.998 -28.898 -41.352  1.00 71.10           C  
ATOM    848  CE2 PHE A 195     -13.669 -27.573 -39.869  1.00 71.12           C  
ATOM    849  CZ  PHE A 195     -14.888 -27.849 -40.459  1.00 69.17           C  
ATOM    850  N   GLY A 196      -9.554 -33.037 -40.349  1.00 72.72           N  
ATOM    851  CA  GLY A 196      -8.297 -33.682 -40.702  1.00 63.23           C  
ATOM    852  C   GLY A 196      -8.477 -34.831 -41.676  1.00 62.68           C  
ATOM    853  O   GLY A 196      -7.791 -34.908 -42.699  1.00 60.02           O  
ATOM    854  N   VAL A 197      -9.406 -35.742 -41.370  1.00 61.56           N  
ATOM    855  CA  VAL A 197      -9.632 -36.894 -42.240  1.00 62.31           C  
ATOM    856  C   VAL A 197     -10.075 -36.439 -43.623  1.00 67.42           C  
ATOM    857  O   VAL A 197      -9.639 -36.987 -44.642  1.00 62.96           O  
ATOM    858  CB  VAL A 197     -10.655 -37.855 -41.609  1.00 57.26           C  
ATOM    859  CG1 VAL A 197     -10.890 -39.049 -42.521  1.00 59.14           C  
ATOM    860  CG2 VAL A 197     -10.183 -38.311 -40.241  1.00 61.07           C  
ATOM    861  N   GLY A 198     -10.942 -35.427 -43.683  1.00 67.16           N  
ATOM    862  CA  GLY A 198     -11.403 -34.943 -44.974  1.00 67.16           C  
ATOM    863  C   GLY A 198     -10.285 -34.366 -45.820  1.00 65.57           C  
ATOM    864  O   GLY A 198     -10.238 -34.577 -47.034  1.00 69.78           O  
ATOM    865  N   PHE A 199      -9.362 -33.639 -45.193  1.00 63.45           N  
ATOM    866  CA  PHE A 199      -8.310 -32.985 -45.961  1.00 60.86           C  
ATOM    867  C   PHE A 199      -7.198 -33.959 -46.332  1.00 64.26           C  
ATOM    868  O   PHE A 199      -6.815 -34.057 -47.503  1.00 69.79           O  
ATOM    869  CB  PHE A 199      -7.743 -31.799 -45.179  1.00 62.97           C  
ATOM    870  CG  PHE A 199      -6.601 -31.115 -45.873  1.00 63.90           C  
ATOM    871  CD1 PHE A 199      -6.834 -30.259 -46.936  1.00 59.93           C  
ATOM    872  CD2 PHE A 199      -5.293 -31.332 -45.467  1.00 64.70           C  
ATOM    873  CE1 PHE A 199      -5.786 -29.629 -47.582  1.00 61.87           C  
ATOM    874  CE2 PHE A 199      -4.241 -30.706 -46.110  1.00 69.16           C  
ATOM    875  CZ  PHE A 199      -4.489 -29.852 -47.168  1.00 63.89           C  
ATOM    876  N   TYR A 200      -6.666 -34.688 -45.350  1.00 62.78           N  
ATOM    877  CA  TYR A 200      -5.492 -35.515 -45.601  1.00 65.82           C  
ATOM    878  C   TYR A 200      -5.810 -36.779 -46.391  1.00 66.53           C  
ATOM    879  O   TYR A 200      -4.906 -37.333 -47.027  1.00 65.37           O  
ATOM    880  CB  TYR A 200      -4.808 -35.869 -44.279  1.00 62.24           C  
ATOM    881  CG  TYR A 200      -4.017 -34.712 -43.711  1.00 59.35           C  
ATOM    882  CD1 TYR A 200      -2.762 -34.397 -44.208  1.00 55.47           C  
ATOM    883  CD2 TYR A 200      -4.536 -33.920 -42.695  1.00 60.78           C  
ATOM    884  CE1 TYR A 200      -2.038 -33.336 -43.701  1.00 63.12           C  
ATOM    885  CE2 TYR A 200      -3.821 -32.854 -42.183  1.00 57.86           C  
ATOM    886  CZ  TYR A 200      -2.572 -32.567 -42.689  1.00 59.45           C  
ATOM    887  OH  TYR A 200      -1.853 -31.506 -42.185  1.00 60.80           O  
ATOM    888  N   SER A 201      -7.063 -37.243 -46.380  1.00 63.42           N  
ATOM    889  CA  SER A 201      -7.427 -38.366 -47.238  1.00 66.17           C  
ATOM    890  C   SER A 201      -7.317 -37.999 -48.711  1.00 69.90           C  
ATOM    891  O   SER A 201      -7.075 -38.874 -49.550  1.00 69.59           O  
ATOM    892  CB  SER A 201      -8.843 -38.845 -46.927  1.00 68.52           C  
ATOM    893  OG  SER A 201      -9.789 -37.821 -47.181  1.00 69.71           O  
ATOM    894  N   ALA A 202      -7.497 -36.717 -49.042  1.00 69.31           N  
ATOM    895  CA  ALA A 202      -7.353 -36.283 -50.426  1.00 68.27           C  
ATOM    896  C   ALA A 202      -5.947 -36.537 -50.949  1.00 70.14           C  
ATOM    897  O   ALA A 202      -5.765 -36.782 -52.147  1.00 71.31           O  
ATOM    898  CB  ALA A 202      -7.706 -34.801 -50.552  1.00 59.49           C  
ATOM    899  N   PHE A 203      -4.945 -36.493 -50.075  1.00 69.90           N  
ATOM    900  CA  PHE A 203      -3.566 -36.719 -50.486  1.00 70.08           C  
ATOM    901  C   PHE A 203      -3.232 -38.197 -50.645  1.00 79.21           C  
ATOM    902  O   PHE A 203      -2.068 -38.534 -50.888  1.00 80.46           O  
ATOM    903  CB  PHE A 203      -2.611 -36.053 -49.495  1.00 65.57           C  
ATOM    904  CG  PHE A 203      -2.517 -34.567 -49.669  1.00 67.55           C  
ATOM    905  CD1 PHE A 203      -1.554 -34.014 -50.497  1.00 70.62           C  
ATOM    906  CD2 PHE A 203      -3.409 -33.724 -49.027  1.00 71.03           C  
ATOM    907  CE1 PHE A 203      -1.472 -32.646 -50.670  1.00 66.15           C  
ATOM    908  CE2 PHE A 203      -3.333 -32.356 -49.195  1.00 69.69           C  
ATOM    909  CZ  PHE A 203      -2.363 -31.816 -50.018  1.00 73.09           C  
ATOM    910  N   LEU A 204      -4.224 -39.079 -50.514  1.00 78.22           N  
ATOM    911  CA  LEU A 204      -4.046 -40.472 -50.893  1.00 75.66           C  
ATOM    912  C   LEU A 204      -4.180 -40.680 -52.394  1.00 77.28           C  
ATOM    913  O   LEU A 204      -3.785 -41.738 -52.898  1.00 83.75           O  
ATOM    914  CB  LEU A 204      -5.063 -41.354 -50.164  1.00 71.99           C  
ATOM    915  CG  LEU A 204      -4.931 -41.461 -48.645  1.00 70.78           C  
ATOM    916  CD1 LEU A 204      -6.210 -42.013 -48.037  1.00 68.30           C  
ATOM    917  CD2 LEU A 204      -3.741 -42.330 -48.270  1.00 74.06           C  
ATOM    918  N   VAL A 205      -4.728 -39.702 -53.117  1.00 70.40           N  
ATOM    919  CA  VAL A 205      -4.945 -39.827 -54.554  1.00 78.29           C  
ATOM    920  C   VAL A 205      -4.482 -38.564 -55.269  1.00 74.54           C  
ATOM    921  O   VAL A 205      -4.402 -38.532 -56.502  1.00 79.15           O  
ATOM    922  CB  VAL A 205      -6.425 -40.114 -54.873  1.00 76.35           C  
ATOM    923  CG1 VAL A 205      -6.864 -41.438 -54.263  1.00 78.25           C  
ATOM    924  CG2 VAL A 205      -7.308 -38.974 -54.385  1.00 66.56           C  
ATOM    925  N   ALA A 206      -4.175 -37.516 -54.508  1.00 72.88           N  
ATOM    926  CA  ALA A 206      -3.844 -36.221 -55.082  1.00 75.06           C  
ATOM    927  C   ALA A 206      -2.501 -35.733 -54.556  1.00 75.43           C  
ATOM    928  O   ALA A 206      -2.005 -36.192 -53.524  1.00 73.40           O  
ATOM    929  CB  ALA A 206      -4.930 -35.178 -54.779  1.00 72.03           C  
ATOM    930  N   ASP A 207      -1.916 -34.785 -55.291  1.00 78.06           N  
ATOM    931  CA  ASP A 207      -0.665 -34.149 -54.905  1.00 81.30           C  
ATOM    932  C   ASP A 207      -0.838 -32.701 -54.470  1.00 78.43           C  
ATOM    933  O   ASP A 207       0.089 -32.135 -53.880  1.00 77.86           O  
ATOM    934  CB  ASP A 207       0.346 -34.210 -56.062  1.00 80.43           C  
ATOM    935  CG  ASP A 207       1.085 -35.536 -56.124  1.00 87.14           C  
ATOM    936  OD1 ASP A 207       1.426 -36.079 -55.051  1.00 86.27           O  
ATOM    937  OD2 ASP A 207       1.326 -36.034 -57.245  1.00 82.04           O  
ATOM    938  N   LYS A 208      -1.989 -32.090 -54.743  1.00 76.90           N  
ATOM    939  CA  LYS A 208      -2.250 -30.714 -54.345  1.00 76.25           C  
ATOM    940  C   LYS A 208      -3.757 -30.500 -54.308  1.00 71.50           C  
ATOM    941  O   LYS A 208      -4.483 -31.018 -55.161  1.00 77.96           O  
ATOM    942  CB  LYS A 208      -1.580 -29.718 -55.304  1.00 66.13           C  
ATOM    943  CG  LYS A 208      -1.894 -28.257 -55.020  1.00 76.75           C  
ATOM    944  CD  LYS A 208      -1.607 -27.372 -56.227  1.00 75.76           C  
ATOM    945  CE  LYS A 208      -0.116 -27.263 -56.502  1.00 86.19           C  
ATOM    946  NZ  LYS A 208       0.174 -26.326 -57.625  1.00 80.79           N  
ATOM    947  N   VAL A 209      -4.219 -29.749 -53.311  1.00 68.47           N  
ATOM    948  CA  VAL A 209      -5.631 -29.431 -53.134  1.00 64.86           C  
ATOM    949  C   VAL A 209      -5.793 -27.923 -53.256  1.00 60.10           C  
ATOM    950  O   VAL A 209      -5.037 -27.164 -52.639  1.00 62.60           O  
ATOM    951  CB  VAL A 209      -6.161 -29.933 -51.776  1.00 55.37           C  
ATOM    952  CG1 VAL A 209      -7.562 -29.400 -51.510  1.00 52.05           C  
ATOM    953  CG2 VAL A 209      -6.147 -31.450 -51.729  1.00 57.55           C  
ATOM    954  N   ILE A 210      -6.766 -27.492 -54.056  1.00 62.57           N  
ATOM    955  CA  ILE A 210      -7.031 -26.077 -54.290  1.00 63.19           C  
ATOM    956  C   ILE A 210      -8.471 -25.788 -53.887  1.00 65.04           C  
ATOM    957  O   ILE A 210      -9.402 -26.427 -54.392  1.00 69.40           O  
ATOM    958  CB  ILE A 210      -6.773 -25.679 -55.752  1.00 63.30           C  
ATOM    959  CG1 ILE A 210      -5.466 -26.303 -56.247  1.00 70.16           C  
ATOM    960  CG2 ILE A 210      -6.722 -24.167 -55.890  1.00 66.27           C  
ATOM    961  CD1 ILE A 210      -5.293 -26.253 -57.745  1.00 71.30           C  
ATOM    962  N   VAL A 211      -8.651 -24.829 -52.980  1.00 61.83           N  
ATOM    963  CA  VAL A 211      -9.959 -24.473 -52.443  1.00 57.24           C  
ATOM    964  C   VAL A 211     -10.334 -23.095 -52.968  1.00 58.90           C  
ATOM    965  O   VAL A 211      -9.588 -22.127 -52.781  1.00 58.71           O  
ATOM    966  CB  VAL A 211      -9.965 -24.489 -50.906  1.00 61.47           C  
ATOM    967  CG1 VAL A 211     -11.296 -23.963 -50.379  1.00 54.96           C  
ATOM    968  CG2 VAL A 211      -9.691 -25.889 -50.379  1.00 53.36           C  
ATOM    969  N   THR A 212     -11.489 -23.007 -53.623  1.00 63.23           N  
ATOM    970  CA  THR A 212     -12.063 -21.742 -54.067  1.00 58.47           C  
ATOM    971  C   THR A 212     -13.390 -21.564 -53.348  1.00 59.60           C  
ATOM    972  O   THR A 212     -14.314 -22.359 -53.550  1.00 62.31           O  
ATOM    973  CB  THR A 212     -12.268 -21.720 -55.584  1.00 58.55           C  
ATOM    974  OG1 THR A 212     -11.062 -22.130 -56.241  1.00 62.88           O  
ATOM    975  CG2 THR A 212     -12.642 -20.323 -56.049  1.00 53.96           C  
ATOM    976  N   SER A 213     -13.486 -20.535 -52.509  1.00 56.21           N  
ATOM    977  CA  SER A 213     -14.646 -20.380 -51.644  1.00 58.45           C  
ATOM    978  C   SER A 213     -15.117 -18.933 -51.645  1.00 59.20           C  
ATOM    979  O   SER A 213     -14.354 -18.005 -51.926  1.00 60.39           O  
ATOM    980  CB  SER A 213     -14.342 -20.831 -50.210  1.00 56.66           C  
ATOM    981  OG  SER A 213     -15.532 -20.926 -49.448  1.00 59.79           O  
ATOM    982  N   LYS A 214     -16.395 -18.758 -51.312  1.00 56.59           N  
ATOM    983  CA  LYS A 214     -17.022 -17.443 -51.235  1.00 59.73           C  
ATOM    984  C   LYS A 214     -18.028 -17.458 -50.095  1.00 61.43           C  
ATOM    985  O   LYS A 214     -19.013 -18.201 -50.145  1.00 60.15           O  
ATOM    986  CB  LYS A 214     -17.712 -17.079 -52.555  1.00 63.47           C  
ATOM    987  CG  LYS A 214     -17.811 -15.583 -52.826  1.00 63.57           C  
ATOM    988  CD  LYS A 214     -18.988 -14.956 -52.102  1.00 66.13           C  
ATOM    989  CE  LYS A 214     -18.971 -13.443 -52.229  1.00 63.12           C  
ATOM    990  NZ  LYS A 214     -20.026 -12.814 -51.384  1.00 62.00           N  
ATOM    991  N   HIS A 215     -17.775 -16.647 -49.074  1.00 66.93           N  
ATOM    992  CA  HIS A 215     -18.675 -16.486 -47.942  1.00 60.53           C  
ATOM    993  C   HIS A 215     -19.536 -15.242 -48.137  1.00 65.88           C  
ATOM    994  O   HIS A 215     -19.204 -14.345 -48.917  1.00 68.88           O  
ATOM    995  CB  HIS A 215     -17.885 -16.388 -46.633  1.00 64.03           C  
ATOM    996  CG  HIS A 215     -18.696 -16.686 -45.409  1.00 69.67           C  
ATOM    997  ND1 HIS A 215     -19.436 -15.725 -44.753  1.00 64.21           N  
ATOM    998  CD2 HIS A 215     -18.876 -17.835 -44.715  1.00 70.10           C  
ATOM    999  CE1 HIS A 215     -20.040 -16.270 -43.712  1.00 61.90           C  
ATOM   1000  NE2 HIS A 215     -19.716 -17.549 -43.666  1.00 67.03           N  
ATOM   1001  N   ASN A 216     -20.650 -15.194 -47.402  1.00 66.47           N  
ATOM   1002  CA  ASN A 216     -21.644 -14.148 -47.631  1.00 72.56           C  
ATOM   1003  C   ASN A 216     -21.083 -12.758 -47.352  1.00 77.98           C  
ATOM   1004  O   ASN A 216     -21.384 -11.803 -48.079  1.00 84.29           O  
ATOM   1005  CB  ASN A 216     -22.881 -14.406 -46.774  1.00 66.32           C  
ATOM   1006  CG  ASN A 216     -24.011 -15.028 -47.563  1.00 67.72           C  
ATOM   1007  OD1 ASN A 216     -23.838 -15.401 -48.724  1.00 68.95           O  
ATOM   1008  ND2 ASN A 216     -25.178 -15.148 -46.937  1.00 68.25           N  
ATOM   1009  N   ASN A 217     -20.268 -12.619 -46.312  1.00 76.01           N  
ATOM   1010  CA  ASN A 217     -19.747 -11.320 -45.898  1.00 85.40           C  
ATOM   1011  C   ASN A 217     -18.265 -11.166 -46.229  1.00 82.14           C  
ATOM   1012  O   ASN A 217     -17.512 -10.535 -45.484  1.00 83.53           O  
ATOM   1013  CB  ASN A 217     -19.982 -11.099 -44.405  1.00 93.08           C  
ATOM   1014  CG  ASN A 217     -19.313 -12.160 -43.545  1.00 97.61           C  
ATOM   1015  OD1 ASN A 217     -19.045 -13.270 -44.007  1.00 91.68           O  
ATOM   1016  ND2 ASN A 217     -19.039 -11.820 -42.289  1.00 83.60           N  
ATOM   1017  N   ASP A 218     -17.824 -11.726 -47.354  1.00 73.25           N  
ATOM   1018  CA  ASP A 218     -16.414 -11.652 -47.710  1.00 70.75           C  
ATOM   1019  C   ASP A 218     -16.247 -11.890 -49.206  1.00 69.94           C  
ATOM   1020  O   ASP A 218     -17.186 -12.265 -49.912  1.00 67.98           O  
ATOM   1021  CB  ASP A 218     -15.584 -12.652 -46.896  1.00 69.17           C  
ATOM   1022  CG  ASP A 218     -14.112 -12.278 -46.833  1.00 68.12           C  
ATOM   1023  OD1 ASP A 218     -13.709 -11.317 -47.522  1.00 70.03           O  
ATOM   1024  OD2 ASP A 218     -13.357 -12.945 -46.094  1.00 67.39           O  
ATOM   1025  N   THR A 219     -15.023 -11.663 -49.669  1.00 63.02           N  
ATOM   1026  CA  THR A 219     -14.594 -11.800 -51.051  1.00 56.99           C  
ATOM   1027  C   THR A 219     -14.317 -13.270 -51.384  1.00 67.56           C  
ATOM   1028  O   THR A 219     -14.038 -14.092 -50.507  1.00 70.17           O  
ATOM   1029  CB  THR A 219     -13.349 -10.923 -51.265  1.00 65.26           C  
ATOM   1030  OG1 THR A 219     -13.743  -9.547 -51.325  1.00 69.09           O  
ATOM   1031  CG2 THR A 219     -12.570 -11.278 -52.529  1.00 62.60           C  
ATOM   1032  N   GLN A 220     -14.440 -13.605 -52.669  1.00 62.61           N  
ATOM   1033  CA  GLN A 220     -14.057 -14.924 -53.155  1.00 58.04           C  
ATOM   1034  C   GLN A 220     -12.537 -15.042 -53.223  1.00 63.09           C  
ATOM   1035  O   GLN A 220     -11.863 -14.170 -53.781  1.00 62.40           O  
ATOM   1036  CB  GLN A 220     -14.667 -15.175 -54.533  1.00 57.68           C  
ATOM   1037  CG  GLN A 220     -14.148 -16.422 -55.225  1.00 58.40           C  
ATOM   1038  CD  GLN A 220     -15.045 -16.865 -56.362  1.00 63.56           C  
ATOM   1039  OE1 GLN A 220     -16.268 -16.727 -56.294  1.00 59.87           O  
ATOM   1040  NE2 GLN A 220     -14.441 -17.400 -57.418  1.00 62.24           N  
ATOM   1041  N   HIS A 221     -12.000 -16.128 -52.668  1.00 65.77           N  
ATOM   1042  CA  HIS A 221     -10.562 -16.348 -52.619  1.00 58.05           C  
ATOM   1043  C   HIS A 221     -10.219 -17.729 -53.161  1.00 62.62           C  
ATOM   1044  O   HIS A 221     -11.060 -18.631 -53.204  1.00 65.98           O  
ATOM   1045  CB  HIS A 221     -10.016 -16.214 -51.192  1.00 54.94           C  
ATOM   1046  CG  HIS A 221     -10.231 -14.863 -50.586  1.00 62.91           C  
ATOM   1047  ND1 HIS A 221     -11.433 -14.477 -50.033  1.00 59.28           N  
ATOM   1048  CD2 HIS A 221      -9.394 -13.809 -50.440  1.00 56.78           C  
ATOM   1049  CE1 HIS A 221     -11.328 -13.243 -49.573  1.00 55.48           C  
ATOM   1050  NE2 HIS A 221     -10.101 -12.815 -49.809  1.00 62.46           N  
ATOM   1051  N   ILE A 222      -8.961 -17.883 -53.571  1.00 57.42           N  
ATOM   1052  CA  ILE A 222      -8.417 -19.163 -54.009  1.00 57.58           C  
ATOM   1053  C   ILE A 222      -7.313 -19.570 -53.044  1.00 64.14           C  
ATOM   1054  O   ILE A 222      -6.396 -18.786 -52.773  1.00 70.96           O  
ATOM   1055  CB  ILE A 222      -7.879 -19.104 -55.449  1.00 65.82           C  
ATOM   1056  CG1 ILE A 222      -8.872 -18.399 -56.373  1.00 60.08           C  
ATOM   1057  CG2 ILE A 222      -7.584 -20.510 -55.951  1.00 63.21           C  
ATOM   1058  CD1 ILE A 222      -8.385 -18.291 -57.801  1.00 54.05           C  
ATOM   1059  N   TRP A 223      -7.399 -20.796 -52.541  1.00 59.95           N  
ATOM   1060  CA  TRP A 223      -6.464 -21.341 -51.569  1.00 57.79           C  
ATOM   1061  C   TRP A 223      -5.890 -22.639 -52.117  1.00 63.25           C  
ATOM   1062  O   TRP A 223      -6.622 -23.458 -52.680  1.00 67.28           O  
ATOM   1063  CB  TRP A 223      -7.176 -21.585 -50.232  1.00 63.80           C  
ATOM   1064  CG  TRP A 223      -6.319 -22.093 -49.109  1.00 69.33           C  
ATOM   1065  CD1 TRP A 223      -5.663 -21.343 -48.176  1.00 69.09           C  
ATOM   1066  CD2 TRP A 223      -6.061 -23.463 -48.774  1.00 70.91           C  
ATOM   1067  NE1 TRP A 223      -5.002 -22.159 -47.291  1.00 64.48           N  
ATOM   1068  CE2 TRP A 223      -5.229 -23.465 -47.637  1.00 68.54           C  
ATOM   1069  CE3 TRP A 223      -6.446 -24.687 -49.330  1.00 72.48           C  
ATOM   1070  CZ2 TRP A 223      -4.774 -24.643 -47.046  1.00 67.47           C  
ATOM   1071  CZ3 TRP A 223      -5.993 -25.856 -48.741  1.00 68.04           C  
ATOM   1072  CH2 TRP A 223      -5.169 -25.825 -47.610  1.00 69.35           C  
ATOM   1073  N   GLU A 224      -4.582 -22.824 -51.968  1.00 61.27           N  
ATOM   1074  CA  GLU A 224      -3.933 -24.039 -52.437  1.00 68.59           C  
ATOM   1075  C   GLU A 224      -2.923 -24.503 -51.399  1.00 66.50           C  
ATOM   1076  O   GLU A 224      -2.434 -23.717 -50.583  1.00 64.07           O  
ATOM   1077  CB  GLU A 224      -3.251 -23.831 -53.798  1.00 64.71           C  
ATOM   1078  CG  GLU A 224      -1.871 -23.199 -53.720  1.00 63.81           C  
ATOM   1079  CD  GLU A 224      -1.118 -23.278 -55.033  1.00 65.92           C  
ATOM   1080  OE1 GLU A 224      -1.710 -23.730 -56.036  1.00 72.02           O  
ATOM   1081  OE2 GLU A 224       0.067 -22.885 -55.064  1.00 72.58           O  
ATOM   1082  N   SER A 225      -2.622 -25.800 -51.432  1.00 57.76           N  
ATOM   1083  CA  SER A 225      -1.654 -26.380 -50.512  1.00 61.19           C  
ATOM   1084  C   SER A 225      -1.238 -27.752 -51.015  1.00 61.60           C  
ATOM   1085  O   SER A 225      -1.961 -28.407 -51.770  1.00 60.85           O  
ATOM   1086  CB  SER A 225      -2.215 -26.493 -49.091  1.00 64.48           C  
ATOM   1087  OG  SER A 225      -1.351 -27.257 -48.264  1.00 56.77           O  
ATOM   1088  N   ASP A 226      -0.053 -28.175 -50.576  1.00 66.45           N  
ATOM   1089  CA  ASP A 226       0.473 -29.508 -50.840  1.00 65.77           C  
ATOM   1090  C   ASP A 226       0.701 -30.264 -49.535  1.00 65.81           C  
ATOM   1091  O   ASP A 226       1.589 -31.115 -49.449  1.00 75.22           O  
ATOM   1092  CB  ASP A 226       1.763 -29.429 -51.657  1.00 61.97           C  
ATOM   1093  CG  ASP A 226       2.925 -28.849 -50.865  1.00 71.78           C  
ATOM   1094  OD1 ASP A 226       4.082 -29.227 -51.147  1.00 78.54           O  
ATOM   1095  OD2 ASP A 226       2.684 -28.022 -49.958  1.00 64.82           O  
ATOM   1096  N   SER A 227      -0.094 -29.936 -48.511  1.00 60.58           N  
ATOM   1097  CA  SER A 227      -0.001 -30.488 -47.161  1.00 66.44           C  
ATOM   1098  C   SER A 227       1.253 -30.011 -46.431  1.00 64.46           C  
ATOM   1099  O   SER A 227       1.405 -30.259 -45.230  1.00 74.13           O  
ATOM   1100  CB  SER A 227      -0.059 -32.020 -47.183  1.00 65.44           C  
ATOM   1101  OG  SER A 227       1.173 -32.575 -47.612  1.00 70.32           O  
ATOM   1102  N   ASN A 228       2.148 -29.317 -47.133  1.00 66.33           N  
ATOM   1103  CA  ASN A 228       3.335 -28.754 -46.499  1.00 75.73           C  
ATOM   1104  C   ASN A 228       3.159 -27.259 -46.270  1.00 73.58           C  
ATOM   1105  O   ASN A 228       3.122 -26.797 -45.125  1.00 71.96           O  
ATOM   1106  CB  ASN A 228       4.580 -29.018 -47.351  1.00 77.51           C  
ATOM   1107  CG  ASN A 228       5.099 -30.434 -47.204  1.00 76.73           C  
ATOM   1108  OD1 ASN A 228       4.925 -31.066 -46.162  1.00 80.04           O  
ATOM   1109  ND2 ASN A 228       5.741 -30.939 -48.250  1.00 77.65           N  
ATOM   1110  N   GLU A 229       3.058 -26.499 -47.354  1.00 77.90           N  
ATOM   1111  CA  GLU A 229       2.824 -25.064 -47.312  1.00 76.94           C  
ATOM   1112  C   GLU A 229       1.457 -24.748 -47.903  1.00 67.24           C  
ATOM   1113  O   GLU A 229       0.787 -25.614 -48.472  1.00 67.58           O  
ATOM   1114  CB  GLU A 229       3.922 -24.309 -48.072  1.00 78.19           C  
ATOM   1115  CG  GLU A 229       5.278 -24.316 -47.387  1.00 85.54           C  
ATOM   1116  CD  GLU A 229       6.383 -23.782 -48.280  1.00 91.54           C  
ATOM   1117  OE1 GLU A 229       6.313 -24.002 -49.509  1.00 83.90           O  
ATOM   1118  OE2 GLU A 229       7.320 -23.144 -47.753  1.00 91.04           O  
ATOM   1119  N   PHE A 230       1.046 -23.489 -47.764  1.00 68.20           N  
ATOM   1120  CA  PHE A 230      -0.201 -23.034 -48.365  1.00 72.91           C  
ATOM   1121  C   PHE A 230      -0.078 -21.566 -48.745  1.00 70.54           C  
ATOM   1122  O   PHE A 230       0.758 -20.832 -48.212  1.00 72.11           O  
ATOM   1123  CB  PHE A 230      -1.402 -23.253 -47.430  1.00 63.02           C  
ATOM   1124  CG  PHE A 230      -1.502 -22.254 -46.307  1.00 64.95           C  
ATOM   1125  CD1 PHE A 230      -2.198 -21.066 -46.472  1.00 65.91           C  
ATOM   1126  CD2 PHE A 230      -0.923 -22.517 -45.078  1.00 68.51           C  
ATOM   1127  CE1 PHE A 230      -2.301 -20.154 -45.439  1.00 67.58           C  
ATOM   1128  CE2 PHE A 230      -1.022 -21.608 -44.041  1.00 71.41           C  
ATOM   1129  CZ  PHE A 230      -1.714 -20.425 -44.222  1.00 69.87           C  
ATOM   1130  N   SER A 231      -0.940 -21.147 -49.671  1.00 70.31           N  
ATOM   1131  CA  SER A 231      -0.995 -19.765 -50.127  1.00 66.87           C  
ATOM   1132  C   SER A 231      -2.439 -19.413 -50.453  1.00 71.38           C  
ATOM   1133  O   SER A 231      -3.142 -20.193 -51.099  1.00 76.90           O  
ATOM   1134  CB  SER A 231      -0.108 -19.541 -51.357  1.00 65.72           C  
ATOM   1135  OG  SER A 231       1.245 -19.840 -51.072  1.00 67.24           O  
ATOM   1136  N   VAL A 232      -2.871 -18.237 -50.004  1.00 68.74           N  
ATOM   1137  CA  VAL A 232      -4.226 -17.752 -50.235  1.00 63.65           C  
ATOM   1138  C   VAL A 232      -4.154 -16.523 -51.133  1.00 66.22           C  
ATOM   1139  O   VAL A 232      -3.204 -15.735 -51.069  1.00 69.45           O  
ATOM   1140  CB  VAL A 232      -4.951 -17.444 -48.906  1.00 60.92           C  
ATOM   1141  CG1 VAL A 232      -4.264 -16.308 -48.162  1.00 67.91           C  
ATOM   1142  CG2 VAL A 232      -6.420 -17.129 -49.152  1.00 64.37           C  
ATOM   1143  N   ILE A 233      -5.166 -16.366 -51.983  1.00 70.04           N  
ATOM   1144  CA  ILE A 233      -5.152 -15.365 -53.046  1.00 59.40           C  
ATOM   1145  C   ILE A 233      -6.565 -14.835 -53.234  1.00 60.29           C  
ATOM   1146  O   ILE A 233      -7.535 -15.597 -53.199  1.00 64.73           O  
ATOM   1147  CB  ILE A 233      -4.603 -15.968 -54.360  1.00 69.36           C  
ATOM   1148  CG1 ILE A 233      -3.079 -15.993 -54.337  1.00 73.48           C  
ATOM   1149  CG2 ILE A 233      -5.108 -15.216 -55.580  1.00 62.86           C  
ATOM   1150  CD1 ILE A 233      -2.485 -14.673 -53.991  1.00 64.75           C  
ATOM   1151  N   ALA A 234      -6.682 -13.522 -53.429  1.00 61.92           N  
ATOM   1152  CA  ALA A 234      -7.949 -12.947 -53.860  1.00 60.77           C  
ATOM   1153  C   ALA A 234      -8.205 -13.314 -55.318  1.00 64.12           C  
ATOM   1154  O   ALA A 234      -7.346 -13.104 -56.181  1.00 54.84           O  
ATOM   1155  CB  ALA A 234      -7.937 -11.430 -53.685  1.00 60.90           C  
ATOM   1156  N   ASP A 235      -9.381 -13.868 -55.591  1.00 66.43           N  
ATOM   1157  CA  ASP A 235      -9.692 -14.368 -56.929  1.00 61.96           C  
ATOM   1158  C   ASP A 235      -9.787 -13.215 -57.920  1.00 60.87           C  
ATOM   1159  O   ASP A 235     -10.608 -12.309 -57.725  1.00 65.80           O  
ATOM   1160  CB  ASP A 235     -11.000 -15.155 -56.906  1.00 65.13           C  
ATOM   1161  CG  ASP A 235     -11.087 -16.184 -58.022  1.00 66.89           C  
ATOM   1162  OD1 ASP A 235     -10.556 -15.930 -59.124  1.00 61.02           O  
ATOM   1163  OD2 ASP A 235     -11.688 -17.255 -57.796  1.00 74.89           O  
ATOM   1164  N   PRO A 236      -8.982 -13.202 -58.987  1.00 60.42           N  
ATOM   1165  CA  PRO A 236      -9.093 -12.116 -59.974  1.00 58.98           C  
ATOM   1166  C   PRO A 236     -10.380 -12.153 -60.777  1.00 65.70           C  
ATOM   1167  O   PRO A 236     -10.756 -11.126 -61.355  1.00 69.36           O  
ATOM   1168  CB  PRO A 236      -7.869 -12.330 -60.875  1.00 60.26           C  
ATOM   1169  CG  PRO A 236      -7.534 -13.778 -60.721  1.00 60.23           C  
ATOM   1170  CD  PRO A 236      -7.890 -14.138 -59.306  1.00 62.11           C  
ATOM   1171  N   ARG A 237     -11.065 -13.296 -60.838  1.00 62.34           N  
ATOM   1172  CA  ARG A 237     -12.336 -13.380 -61.544  1.00 52.92           C  
ATOM   1173  C   ARG A 237     -13.489 -12.768 -60.761  1.00 55.38           C  
ATOM   1174  O   ARG A 237     -14.592 -12.657 -61.305  1.00 59.68           O  
ATOM   1175  CB  ARG A 237     -12.667 -14.838 -61.868  1.00 57.54           C  
ATOM   1176  CG  ARG A 237     -11.615 -15.555 -62.691  1.00 63.35           C  
ATOM   1177  CD  ARG A 237     -11.786 -17.062 -62.598  1.00 65.42           C  
ATOM   1178  NE  ARG A 237     -11.610 -17.551 -61.234  1.00 67.63           N  
ATOM   1179  CZ  ARG A 237     -11.541 -18.837 -60.904  1.00 69.36           C  
ATOM   1180  NH1 ARG A 237     -11.635 -19.771 -61.842  1.00 61.71           N  
ATOM   1181  NH2 ARG A 237     -11.376 -19.191 -59.636  1.00 63.65           N  
ATOM   1182  N   GLY A 238     -13.269 -12.379 -59.510  1.00 50.64           N  
ATOM   1183  CA  GLY A 238     -14.342 -11.837 -58.705  1.00 57.19           C  
ATOM   1184  C   GLY A 238     -15.267 -12.917 -58.169  1.00 59.95           C  
ATOM   1185  O   GLY A 238     -14.929 -14.104 -58.100  1.00 58.23           O  
ATOM   1186  N   ASN A 239     -16.468 -12.481 -57.785  1.00 57.88           N  
ATOM   1187  CA  ASN A 239     -17.473 -13.362 -57.189  1.00 60.65           C  
ATOM   1188  C   ASN A 239     -18.196 -14.121 -58.300  1.00 65.62           C  
ATOM   1189  O   ASN A 239     -19.274 -13.740 -58.766  1.00 70.48           O  
ATOM   1190  CB  ASN A 239     -18.443 -12.557 -56.332  1.00 60.52           C  
ATOM   1191  CG  ASN A 239     -19.573 -13.402 -55.773  1.00 58.69           C  
ATOM   1192  OD1 ASN A 239     -19.457 -14.622 -55.655  1.00 65.58           O  
ATOM   1193  ND2 ASN A 239     -20.676 -12.752 -55.424  1.00 55.79           N  
ATOM   1194  N   THR A 240     -17.586 -15.228 -58.726  1.00 59.16           N  
ATOM   1195  CA  THR A 240     -18.201 -16.094 -59.725  1.00 60.42           C  
ATOM   1196  C   THR A 240     -18.995 -17.240 -59.113  1.00 68.81           C  
ATOM   1197  O   THR A 240     -19.903 -17.765 -59.768  1.00 68.32           O  
ATOM   1198  CB  THR A 240     -17.139 -16.674 -60.659  1.00 51.31           C  
ATOM   1199  OG1 THR A 240     -16.387 -17.673 -59.960  1.00 61.12           O  
ATOM   1200  CG2 THR A 240     -16.200 -15.582 -61.140  1.00 58.77           C  
ATOM   1201  N   LEU A 241     -18.674 -17.644 -57.883  1.00 67.89           N  
ATOM   1202  CA  LEU A 241     -19.411 -18.716 -57.229  1.00 54.42           C  
ATOM   1203  C   LEU A 241     -20.738 -18.249 -56.648  1.00 61.41           C  
ATOM   1204  O   LEU A 241     -21.621 -19.080 -56.410  1.00 68.42           O  
ATOM   1205  CB  LEU A 241     -18.564 -19.340 -56.117  1.00 56.09           C  
ATOM   1206  CG  LEU A 241     -17.265 -20.047 -56.511  1.00 61.34           C  
ATOM   1207  CD1 LEU A 241     -16.418 -20.321 -55.278  1.00 58.69           C  
ATOM   1208  CD2 LEU A 241     -17.548 -21.340 -57.263  1.00 60.67           C  
ATOM   1209  N   GLY A 242     -20.902 -16.949 -56.411  1.00 55.63           N  
ATOM   1210  CA  GLY A 242     -22.095 -16.455 -55.753  1.00 53.99           C  
ATOM   1211  C   GLY A 242     -22.061 -16.748 -54.268  1.00 63.31           C  
ATOM   1212  O   GLY A 242     -22.137 -15.833 -53.442  1.00 64.44           O  
ATOM   1213  N   ARG A 243     -21.947 -18.030 -53.927  1.00 63.76           N  
ATOM   1214  CA  ARG A 243     -21.737 -18.502 -52.566  1.00 62.82           C  
ATOM   1215  C   ARG A 243     -21.431 -19.989 -52.627  1.00 64.03           C  
ATOM   1216  O   ARG A 243     -22.087 -20.725 -53.369  1.00 66.59           O  
ATOM   1217  CB  ARG A 243     -22.962 -18.252 -51.676  1.00 61.30           C  
ATOM   1218  CG  ARG A 243     -22.763 -18.681 -50.230  1.00 50.44           C  
ATOM   1219  CD  ARG A 243     -24.088 -18.939 -49.530  1.00 64.82           C  
ATOM   1220  NE  ARG A 243     -24.786 -20.095 -50.086  1.00 67.96           N  
ATOM   1221  CZ  ARG A 243     -25.826 -20.012 -50.908  1.00 72.61           C  
ATOM   1222  NH1 ARG A 243     -26.292 -18.823 -51.270  1.00 72.38           N  
ATOM   1223  NH2 ARG A 243     -26.400 -21.115 -51.368  1.00 69.57           N  
ATOM   1224  N   GLY A 244     -20.432 -20.424 -51.855  1.00 57.07           N  
ATOM   1225  CA  GLY A 244     -20.101 -21.828 -51.785  1.00 56.34           C  
ATOM   1226  C   GLY A 244     -18.612 -22.046 -51.932  1.00 63.26           C  
ATOM   1227  O   GLY A 244     -17.810 -21.112 -51.813  1.00 63.12           O  
ATOM   1228  N   THR A 245     -18.245 -23.298 -52.205  1.00 58.23           N  
ATOM   1229  CA  THR A 245     -16.852 -23.719 -52.228  1.00 55.87           C  
ATOM   1230  C   THR A 245     -16.629 -24.696 -53.374  1.00 56.07           C  
ATOM   1231  O   THR A 245     -17.522 -25.464 -53.741  1.00 61.12           O  
ATOM   1232  CB  THR A 245     -16.446 -24.374 -50.895  1.00 59.12           C  
ATOM   1233  OG1 THR A 245     -16.907 -23.568 -49.802  1.00 59.12           O  
ATOM   1234  CG2 THR A 245     -14.936 -24.527 -50.799  1.00 58.40           C  
ATOM   1235  N   THR A 246     -15.424 -24.656 -53.938  1.00 59.97           N  
ATOM   1236  CA  THR A 246     -14.999 -25.595 -54.968  1.00 54.40           C  
ATOM   1237  C   THR A 246     -13.704 -26.246 -54.514  1.00 59.54           C  
ATOM   1238  O   THR A 246     -12.705 -25.553 -54.290  1.00 69.71           O  
ATOM   1239  CB  THR A 246     -14.797 -24.898 -56.318  1.00 58.69           C  
ATOM   1240  OG1 THR A 246     -16.056 -24.430 -56.816  1.00 70.82           O  
ATOM   1241  CG2 THR A 246     -14.183 -25.857 -57.329  1.00 47.05           C  
ATOM   1242  N   ILE A 247     -13.718 -27.566 -54.374  1.00 60.31           N  
ATOM   1243  CA  ILE A 247     -12.519 -28.330 -54.059  1.00 60.57           C  
ATOM   1244  C   ILE A 247     -11.968 -28.887 -55.363  1.00 68.37           C  
ATOM   1245  O   ILE A 247     -12.675 -29.592 -56.094  1.00 65.62           O  
ATOM   1246  CB  ILE A 247     -12.811 -29.455 -53.054  1.00 57.29           C  
ATOM   1247  CG1 ILE A 247     -13.699 -28.944 -51.917  1.00 65.13           C  
ATOM   1248  CG2 ILE A 247     -11.512 -30.015 -52.503  1.00 59.24           C  
ATOM   1249  CD1 ILE A 247     -13.022 -27.939 -51.010  1.00 60.97           C  
ATOM   1250  N   THR A 248     -10.713 -28.560 -55.663  1.00 64.00           N  
ATOM   1251  CA  THR A 248     -10.028 -29.043 -56.856  1.00 66.75           C  
ATOM   1252  C   THR A 248      -8.825 -29.865 -56.419  1.00 67.55           C  
ATOM   1253  O   THR A 248      -7.942 -29.354 -55.722  1.00 67.22           O  
ATOM   1254  CB  THR A 248      -9.582 -27.886 -57.755  1.00 70.03           C  
ATOM   1255  OG1 THR A 248     -10.722 -27.128 -58.178  1.00 68.52           O  
ATOM   1256  CG2 THR A 248      -8.851 -28.416 -58.979  1.00 70.26           C  
ATOM   1257  N   LEU A 249      -8.792 -31.131 -56.824  1.00 68.49           N  
ATOM   1258  CA  LEU A 249      -7.676 -32.023 -56.534  1.00 70.78           C  
ATOM   1259  C   LEU A 249      -6.908 -32.279 -57.821  1.00 79.24           C  
ATOM   1260  O   LEU A 249      -7.478 -32.789 -58.793  1.00 82.50           O  
ATOM   1261  CB  LEU A 249      -8.157 -33.350 -55.945  1.00 67.87           C  
ATOM   1262  CG  LEU A 249      -9.291 -33.385 -54.920  1.00 70.92           C  
ATOM   1263  CD1 LEU A 249      -9.490 -34.807 -54.412  1.00 64.55           C  
ATOM   1264  CD2 LEU A 249      -9.012 -32.439 -53.766  1.00 71.90           C  
ATOM   1265  N   VAL A 250      -5.625 -31.929 -57.834  1.00 73.89           N  
ATOM   1266  CA  VAL A 250      -4.751 -32.381 -58.910  1.00 72.97           C  
ATOM   1267  C   VAL A 250      -4.326 -33.807 -58.575  1.00 77.24           C  
ATOM   1268  O   VAL A 250      -3.776 -34.076 -57.502  1.00 81.85           O  
ATOM   1269  CB  VAL A 250      -3.554 -31.431 -59.115  1.00 76.70           C  
ATOM   1270  CG1 VAL A 250      -4.013 -29.977 -59.039  1.00 68.83           C  
ATOM   1271  CG2 VAL A 250      -2.416 -31.670 -58.131  1.00 79.82           C  
ATOM   1272  N   LEU A 251      -4.663 -34.741 -59.452  1.00 79.96           N  
ATOM   1273  CA  LEU A 251      -4.540 -36.149 -59.115  1.00 83.43           C  
ATOM   1274  C   LEU A 251      -3.145 -36.664 -59.433  1.00 83.00           C  
ATOM   1275  O   LEU A 251      -2.453 -36.148 -60.314  1.00 84.61           O  
ATOM   1276  CB  LEU A 251      -5.587 -36.976 -59.863  1.00 90.23           C  
ATOM   1277  CG  LEU A 251      -7.024 -36.882 -59.343  1.00 87.96           C  
ATOM   1278  CD1 LEU A 251      -7.922 -37.881 -60.057  1.00 89.60           C  
ATOM   1279  CD2 LEU A 251      -7.069 -37.102 -57.839  1.00 81.71           C  
ATOM   1280  N   LYS A 252      -2.732 -37.683 -58.688  1.00 86.05           N  
ATOM   1281  CA  LYS A 252      -1.519 -38.401 -59.031  1.00 89.46           C  
ATOM   1282  C   LYS A 252      -1.727 -39.178 -60.326  1.00 96.40           C  
ATOM   1283  O   LYS A 252      -2.856 -39.451 -60.746  1.00 91.64           O  
ATOM   1284  CB  LYS A 252      -1.117 -39.357 -57.906  1.00 87.68           C  
ATOM   1285  CG  LYS A 252      -0.680 -38.680 -56.616  1.00 82.81           C  
ATOM   1286  CD  LYS A 252       0.226 -39.599 -55.805  1.00 92.90           C  
ATOM   1287  CE  LYS A 252       0.448 -39.074 -54.398  1.00 78.58           C  
ATOM   1288  NZ  LYS A 252      -0.781 -39.191 -53.569  1.00 79.66           N  
ATOM   1289  N   GLU A 253      -0.612 -39.530 -60.971  1.00102.04           N  
ATOM   1290  CA  GLU A 253      -0.698 -40.356 -62.169  1.00 98.43           C  
ATOM   1291  C   GLU A 253      -1.247 -41.740 -61.848  1.00 99.42           C  
ATOM   1292  O   GLU A 253      -1.904 -42.358 -62.693  1.00100.08           O  
ATOM   1293  CB  GLU A 253       0.674 -40.463 -62.834  1.00105.36           C  
ATOM   1294  CG  GLU A 253       0.645 -41.070 -64.227  1.00111.07           C  
ATOM   1295  CD  GLU A 253       1.996 -41.021 -64.912  1.00124.01           C  
ATOM   1296  OE1 GLU A 253       2.985 -40.630 -64.253  1.00118.60           O  
ATOM   1297  OE2 GLU A 253       2.070 -41.374 -66.108  1.00127.47           O  
ATOM   1298  N   GLU A 254      -1.003 -42.231 -60.629  1.00 97.36           N  
ATOM   1299  CA  GLU A 254      -1.503 -43.543 -60.236  1.00 94.43           C  
ATOM   1300  C   GLU A 254      -3.020 -43.554 -60.103  1.00 92.57           C  
ATOM   1301  O   GLU A 254      -3.651 -44.597 -60.309  1.00 91.40           O  
ATOM   1302  CB  GLU A 254      -0.860 -43.978 -58.918  1.00 97.06           C  
ATOM   1303  CG  GLU A 254       0.664 -43.913 -58.900  1.00106.56           C  
ATOM   1304  CD  GLU A 254       1.191 -42.556 -58.465  1.00110.38           C  
ATOM   1305  OE1 GLU A 254       1.155 -41.612 -59.283  1.00108.77           O  
ATOM   1306  OE2 GLU A 254       1.641 -42.433 -57.304  1.00106.38           O  
ATOM   1307  N   ALA A 255      -3.621 -42.414 -59.764  1.00 92.21           N  
ATOM   1308  CA  ALA A 255      -5.055 -42.320 -59.519  1.00 94.11           C  
ATOM   1309  C   ALA A 255      -5.789 -41.617 -60.657  1.00 95.04           C  
ATOM   1310  O   ALA A 255      -6.823 -40.983 -60.437  1.00 95.49           O  
ATOM   1311  CB  ALA A 255      -5.324 -41.610 -58.194  1.00 85.75           C  
ATOM   1312  N   SER A 256      -5.269 -41.723 -61.881  1.00 95.70           N  
ATOM   1313  CA  SER A 256      -5.930 -41.104 -63.024  1.00 98.57           C  
ATOM   1314  C   SER A 256      -7.220 -41.809 -63.409  1.00 95.28           C  
ATOM   1315  O   SER A 256      -8.000 -41.254 -64.190  1.00 98.26           O  
ATOM   1316  CB  SER A 256      -4.987 -41.073 -64.228  1.00 97.21           C  
ATOM   1317  OG  SER A 256      -4.632 -42.385 -64.628  1.00103.07           O  
ATOM   1318  N   ASP A 257      -7.465 -43.012 -62.886  1.00 96.02           N  
ATOM   1319  CA  ASP A 257      -8.678 -43.732 -63.244  1.00104.36           C  
ATOM   1320  C   ASP A 257      -9.927 -43.097 -62.654  1.00104.04           C  
ATOM   1321  O   ASP A 257     -11.013 -43.317 -63.185  1.00105.96           O  
ATOM   1322  CB  ASP A 257      -8.579 -45.195 -62.810  1.00103.95           C  
ATOM   1323  CG  ASP A 257      -8.082 -46.097 -63.924  1.00114.38           C  
ATOM   1324  OD1 ASP A 257      -7.916 -45.602 -65.061  1.00109.18           O  
ATOM   1325  OD2 ASP A 257      -7.863 -47.300 -63.667  1.00116.54           O  
ATOM   1326  N   TYR A 258      -9.802 -42.299 -61.590  1.00107.06           N  
ATOM   1327  CA  TYR A 258     -10.974 -41.668 -60.990  1.00106.48           C  
ATOM   1328  C   TYR A 258     -11.605 -40.609 -61.887  1.00106.99           C  
ATOM   1329  O   TYR A 258     -12.701 -40.131 -61.571  1.00108.99           O  
ATOM   1330  CB  TYR A 258     -10.605 -41.043 -59.641  1.00 93.61           C  
ATOM   1331  CG  TYR A 258     -10.180 -42.052 -58.598  1.00 93.84           C  
ATOM   1332  CD1 TYR A 258     -11.118 -42.691 -57.795  1.00 94.71           C  
ATOM   1333  CD2 TYR A 258      -8.841 -42.373 -58.423  1.00 93.27           C  
ATOM   1334  CE1 TYR A 258     -10.730 -43.619 -56.843  1.00 92.99           C  
ATOM   1335  CE2 TYR A 258      -8.444 -43.297 -57.476  1.00 90.59           C  
ATOM   1336  CZ  TYR A 258      -9.392 -43.917 -56.689  1.00 93.05           C  
ATOM   1337  OH  TYR A 258      -8.998 -44.838 -55.745  1.00 93.89           O  
ATOM   1338  N   LEU A 259     -10.953 -40.240 -62.989  1.00101.17           N  
ATOM   1339  CA  LEU A 259     -11.443 -39.189 -63.869  1.00103.91           C  
ATOM   1340  C   LEU A 259     -12.342 -39.699 -64.984  1.00107.96           C  
ATOM   1341  O   LEU A 259     -12.977 -38.884 -65.663  1.00106.01           O  
ATOM   1342  CB  LEU A 259     -10.269 -38.427 -64.487  1.00104.05           C  
ATOM   1343  CG  LEU A 259      -9.423 -37.648 -63.484  1.00102.08           C  
ATOM   1344  CD1 LEU A 259      -8.352 -36.838 -64.195  1.00 93.38           C  
ATOM   1345  CD2 LEU A 259     -10.318 -36.753 -62.640  1.00 97.63           C  
ATOM   1346  N   GLU A 260     -12.410 -41.008 -65.203  1.00108.68           N  
ATOM   1347  CA  GLU A 260     -13.336 -41.525 -66.195  1.00112.49           C  
ATOM   1348  C   GLU A 260     -14.771 -41.342 -65.709  1.00109.49           C  
ATOM   1349  O   GLU A 260     -15.034 -41.177 -64.513  1.00106.43           O  
ATOM   1350  CB  GLU A 260     -13.037 -42.995 -66.491  1.00113.57           C  
ATOM   1351  CG  GLU A 260     -11.607 -43.254 -66.944  1.00112.63           C  
ATOM   1352  CD  GLU A 260     -11.232 -42.448 -68.165  1.00119.53           C  
ATOM   1353  OE1 GLU A 260     -10.142 -41.843 -68.172  1.00113.05           O  
ATOM   1354  OE2 GLU A 260     -12.031 -42.417 -69.122  1.00124.53           O  
ATOM   1355  N   LEU A 261     -15.707 -41.335 -66.656  1.00111.20           N  
ATOM   1356  CA  LEU A 261     -17.088 -41.038 -66.300  1.00107.51           C  
ATOM   1357  C   LEU A 261     -17.717 -42.184 -65.514  1.00104.71           C  
ATOM   1358  O   LEU A 261     -18.266 -41.978 -64.426  1.00 97.60           O  
ATOM   1359  CB  LEU A 261     -17.888 -40.725 -67.560  1.00104.83           C  
ATOM   1360  CG  LEU A 261     -17.980 -39.232 -67.895  1.00 98.20           C  
ATOM   1361  CD1 LEU A 261     -18.669 -39.018 -69.232  1.00102.06           C  
ATOM   1362  CD2 LEU A 261     -18.699 -38.470 -66.789  1.00 95.03           C  
ATOM   1363  N   ASP A 262     -17.632 -43.406 -66.046  1.00110.40           N  
ATOM   1364  CA  ASP A 262     -18.317 -44.533 -65.421  1.00111.20           C  
ATOM   1365  C   ASP A 262     -17.753 -44.855 -64.042  1.00110.59           C  
ATOM   1366  O   ASP A 262     -18.484 -45.341 -63.172  1.00106.79           O  
ATOM   1367  CB  ASP A 262     -18.246 -45.755 -66.336  1.00117.88           C  
ATOM   1368  CG  ASP A 262     -19.027 -45.560 -67.625  1.00121.06           C  
ATOM   1369  OD1 ASP A 262     -18.456 -45.009 -68.589  1.00120.56           O  
ATOM   1370  OD2 ASP A 262     -20.214 -45.949 -67.670  1.00119.01           O  
ATOM   1371  N   THR A 263     -16.472 -44.586 -63.806  1.00109.19           N  
ATOM   1372  CA  THR A 263     -15.925 -44.858 -62.482  1.00106.85           C  
ATOM   1373  C   THR A 263     -16.343 -43.787 -61.481  1.00104.47           C  
ATOM   1374  O   THR A 263     -16.692 -44.099 -60.336  1.00 98.56           O  
ATOM   1375  CB  THR A 263     -14.406 -44.970 -62.547  1.00102.90           C  
ATOM   1376  OG1 THR A 263     -13.867 -44.953 -61.220  1.00109.93           O  
ATOM   1377  CG2 THR A 263     -13.851 -43.813 -63.312  1.00112.48           C  
ATOM   1378  N   ILE A 264     -16.322 -42.515 -61.894  1.00100.80           N  
ATOM   1379  CA  ILE A 264     -16.674 -41.454 -60.956  1.00 98.45           C  
ATOM   1380  C   ILE A 264     -18.178 -41.428 -60.716  1.00 93.82           C  
ATOM   1381  O   ILE A 264     -18.632 -41.047 -59.631  1.00 89.73           O  
ATOM   1382  CB  ILE A 264     -16.149 -40.089 -61.444  1.00 98.35           C  
ATOM   1383  CG1 ILE A 264     -16.149 -39.082 -60.291  1.00 96.37           C  
ATOM   1384  CG2 ILE A 264     -16.986 -39.549 -62.597  1.00101.77           C  
ATOM   1385  CD1 ILE A 264     -15.158 -39.406 -59.190  1.00 93.61           C  
ATOM   1386  N   LYS A 265     -18.973 -41.861 -61.697  1.00 98.93           N  
ATOM   1387  CA  LYS A 265     -20.421 -41.843 -61.525  1.00 93.69           C  
ATOM   1388  C   LYS A 265     -20.880 -42.949 -60.583  1.00 89.02           C  
ATOM   1389  O   LYS A 265     -21.748 -42.724 -59.732  1.00 87.04           O  
ATOM   1390  CB  LYS A 265     -21.114 -41.962 -62.884  1.00 98.46           C  
ATOM   1391  CG  LYS A 265     -21.060 -40.680 -63.704  1.00 93.46           C  
ATOM   1392  CD  LYS A 265     -21.504 -40.899 -65.141  1.00 93.17           C  
ATOM   1393  CE  LYS A 265     -23.003 -41.127 -65.230  1.00 95.74           C  
ATOM   1394  NZ  LYS A 265     -23.488 -41.055 -66.637  1.00 84.13           N  
ATOM   1395  N   ASN A 266     -20.310 -44.149 -60.719  1.00 93.09           N  
ATOM   1396  CA  ASN A 266     -20.655 -45.236 -59.808  1.00 97.63           C  
ATOM   1397  C   ASN A 266     -20.172 -44.953 -58.392  1.00 94.44           C  
ATOM   1398  O   ASN A 266     -20.842 -45.328 -57.423  1.00 92.97           O  
ATOM   1399  CB  ASN A 266     -20.069 -46.555 -60.312  1.00106.32           C  
ATOM   1400  CG  ASN A 266     -20.672 -46.998 -61.632  1.00112.59           C  
ATOM   1401  OD1 ASN A 266     -21.846 -46.748 -61.908  1.00116.13           O  
ATOM   1402  ND2 ASN A 266     -19.869 -47.663 -62.455  1.00106.52           N  
ATOM   1403  N   LEU A 267     -19.019 -44.294 -58.254  1.00 93.72           N  
ATOM   1404  CA  LEU A 267     -18.496 -43.982 -56.928  1.00 90.86           C  
ATOM   1405  C   LEU A 267     -19.361 -42.948 -56.219  1.00 91.25           C  
ATOM   1406  O   LEU A 267     -19.647 -43.085 -55.024  1.00 89.43           O  
ATOM   1407  CB  LEU A 267     -17.053 -43.492 -57.039  1.00 87.25           C  
ATOM   1408  CG  LEU A 267     -15.973 -44.551 -56.832  1.00 95.49           C  
ATOM   1409  CD1 LEU A 267     -14.586 -43.928 -56.903  1.00 95.79           C  
ATOM   1410  CD2 LEU A 267     -16.185 -45.257 -55.503  1.00 88.75           C  
ATOM   1411  N   VAL A 268     -19.783 -41.904 -56.937  1.00 87.73           N  
ATOM   1412  CA  VAL A 268     -20.647 -40.892 -56.336  1.00 89.18           C  
ATOM   1413  C   VAL A 268     -21.973 -41.512 -55.916  1.00 91.44           C  
ATOM   1414  O   VAL A 268     -22.511 -41.199 -54.846  1.00 89.18           O  
ATOM   1415  CB  VAL A 268     -20.851 -39.714 -57.307  1.00 83.33           C  
ATOM   1416  CG1 VAL A 268     -21.953 -38.792 -56.807  1.00 79.21           C  
ATOM   1417  CG2 VAL A 268     -19.553 -38.946 -57.482  1.00 76.65           C  
ATOM   1418  N   LYS A 269     -22.512 -42.413 -56.743  1.00 95.21           N  
ATOM   1419  CA  LYS A 269     -23.771 -43.071 -56.408  1.00 94.48           C  
ATOM   1420  C   LYS A 269     -23.667 -43.861 -55.109  1.00 92.83           C  
ATOM   1421  O   LYS A 269     -24.635 -43.919 -54.342  1.00 88.57           O  
ATOM   1422  CB  LYS A 269     -24.204 -43.987 -57.554  1.00 85.78           C  
ATOM   1423  N   LYS A 270     -22.506 -44.462 -54.838  1.00 90.44           N  
ATOM   1424  CA  LYS A 270     -22.350 -45.255 -53.623  1.00 90.33           C  
ATOM   1425  C   LYS A 270     -22.415 -44.378 -52.377  1.00 95.22           C  
ATOM   1426  O   LYS A 270     -23.105 -44.712 -51.407  1.00101.39           O  
ATOM   1427  CB  LYS A 270     -21.034 -46.033 -53.664  1.00 95.79           C  
ATOM   1428  CG  LYS A 270     -20.841 -46.974 -52.480  1.00 93.21           C  
ATOM   1429  CD  LYS A 270     -19.371 -47.294 -52.244  1.00 91.49           C  
ATOM   1430  CE  LYS A 270     -18.733 -47.956 -53.456  1.00 93.46           C  
ATOM   1431  NZ  LYS A 270     -17.666 -48.921 -53.060  1.00 93.55           N  
ATOM   1432  N   TYR A 271     -21.710 -43.253 -52.386  1.00 96.11           N  
ATOM   1433  CA  TYR A 271     -21.622 -42.378 -51.214  1.00 92.68           C  
ATOM   1434  C   TYR A 271     -22.593 -41.207 -51.310  1.00 90.66           C  
ATOM   1435  O   TYR A 271     -22.227 -40.062 -51.053  1.00 96.15           O  
ATOM   1436  CB  TYR A 271     -20.191 -41.881 -51.039  1.00 81.31           C  
ATOM   1437  CG  TYR A 271     -19.152 -42.979 -50.993  1.00 82.38           C  
ATOM   1438  CD1 TYR A 271     -19.032 -43.806 -49.882  1.00 82.73           C  
ATOM   1439  CD2 TYR A 271     -18.285 -43.184 -52.058  1.00 85.45           C  
ATOM   1440  CE1 TYR A 271     -18.078 -44.809 -49.836  1.00 82.48           C  
ATOM   1441  CE2 TYR A 271     -17.329 -44.185 -52.022  1.00 85.43           C  
ATOM   1442  CZ  TYR A 271     -17.229 -44.993 -50.909  1.00 85.75           C  
ATOM   1443  OH  TYR A 271     -16.280 -45.990 -50.873  1.00 89.87           O  
ATOM   1444  N   SER A 272     -23.851 -41.476 -51.672  1.00101.73           N  
ATOM   1445  CA  SER A 272     -24.835 -40.410 -51.810  1.00103.69           C  
ATOM   1446  C   SER A 272     -26.209 -40.756 -51.252  1.00107.76           C  
ATOM   1447  O   SER A 272     -27.082 -39.882 -51.241  1.00102.22           O  
ATOM   1448  CB  SER A 272     -24.984 -40.006 -53.286  1.00 96.35           C  
ATOM   1449  OG  SER A 272     -23.751 -39.550 -53.817  1.00 94.39           O  
ATOM   1450  N   GLN A 273     -26.433 -41.987 -50.789  1.00113.46           N  
ATOM   1451  CA  GLN A 273     -27.743 -42.382 -50.282  1.00114.98           C  
ATOM   1452  C   GLN A 273     -28.059 -41.792 -48.915  1.00111.95           C  
ATOM   1453  O   GLN A 273     -29.159 -42.028 -48.403  1.00114.96           O  
ATOM   1454  CB  GLN A 273     -27.842 -43.908 -50.220  1.00121.53           C  
ATOM   1455  CG  GLN A 273     -27.853 -44.586 -51.581  1.00121.24           C  
ATOM   1456  CD  GLN A 273     -28.596 -45.909 -51.567  1.00126.70           C  
ATOM   1457  OE1 GLN A 273     -27.987 -46.976 -51.648  1.00124.71           O  
ATOM   1458  NE2 GLN A 273     -29.919 -45.845 -51.464  1.00127.74           N  
ATOM   1459  N   PHE A 274     -27.139 -41.039 -48.312  1.00110.07           N  
ATOM   1460  CA  PHE A 274     -27.370 -40.411 -47.017  1.00110.52           C  
ATOM   1461  C   PHE A 274     -27.308 -38.890 -47.087  1.00103.64           C  
ATOM   1462  O   PHE A 274     -27.299 -38.232 -46.039  1.00 99.21           O  
ATOM   1463  CB  PHE A 274     -26.361 -40.930 -45.987  1.00109.96           C  
ATOM   1464  N   ILE A 275     -27.268 -38.314 -48.286  1.00 99.82           N  
ATOM   1465  CA  ILE A 275     -27.148 -36.873 -48.471  1.00 94.58           C  
ATOM   1466  C   ILE A 275     -28.507 -36.316 -48.868  1.00 92.95           C  
ATOM   1467  O   ILE A 275     -29.121 -36.783 -49.836  1.00 91.55           O  
ATOM   1468  CB  ILE A 275     -26.083 -36.534 -49.529  1.00 89.80           C  
ATOM   1469  CG1 ILE A 275     -24.814 -37.359 -49.297  1.00 92.91           C  
ATOM   1470  CG2 ILE A 275     -25.768 -35.046 -49.510  1.00 81.82           C  
ATOM   1471  CD1 ILE A 275     -24.146 -37.101 -47.961  1.00 85.04           C  
ATOM   1472  N   ASN A 276     -28.977 -35.313 -48.123  1.00 86.80           N  
ATOM   1473  CA  ASN A 276     -30.259 -34.669 -48.387  1.00 86.66           C  
ATOM   1474  C   ASN A 276     -30.140 -33.506 -49.364  1.00 87.44           C  
ATOM   1475  O   ASN A 276     -30.935 -32.558 -49.296  1.00 90.73           O  
ATOM   1476  CB  ASN A 276     -30.890 -34.200 -47.075  1.00 89.30           C  
ATOM   1477  CG  ASN A 276     -31.126 -35.340 -46.104  1.00102.25           C  
ATOM   1478  OD1 ASN A 276     -31.495 -36.445 -46.505  1.00103.33           O  
ATOM   1479  ND2 ASN A 276     -30.909 -35.079 -44.819  1.00100.91           N  
ATOM   1480  N   PHE A 277     -29.166 -33.552 -50.272  1.00 81.78           N  
ATOM   1481  CA  PHE A 277     -28.950 -32.508 -51.257  1.00 79.11           C  
ATOM   1482  C   PHE A 277     -28.649 -33.159 -52.600  1.00 79.08           C  
ATOM   1483  O   PHE A 277     -27.944 -34.178 -52.650  1.00 74.96           O  
ATOM   1484  CB  PHE A 277     -27.793 -31.579 -50.859  1.00 76.24           C  
ATOM   1485  CG  PHE A 277     -28.039 -30.805 -49.595  1.00 73.01           C  
ATOM   1486  CD1 PHE A 277     -28.792 -29.642 -49.614  1.00 72.33           C  
ATOM   1487  CD2 PHE A 277     -27.510 -31.235 -48.388  1.00 75.07           C  
ATOM   1488  CE1 PHE A 277     -29.018 -28.924 -48.452  1.00 70.51           C  
ATOM   1489  CE2 PHE A 277     -27.732 -30.521 -47.223  1.00 74.35           C  
ATOM   1490  CZ  PHE A 277     -28.487 -29.363 -47.256  1.00 72.27           C  
ATOM   1491  N   PRO A 278     -29.164 -32.602 -53.696  1.00 72.22           N  
ATOM   1492  CA  PRO A 278     -28.903 -33.198 -55.011  1.00 66.52           C  
ATOM   1493  C   PRO A 278     -27.431 -33.102 -55.383  1.00 69.68           C  
ATOM   1494  O   PRO A 278     -26.788 -32.067 -55.195  1.00 75.13           O  
ATOM   1495  CB  PRO A 278     -29.776 -32.365 -55.958  1.00 66.09           C  
ATOM   1496  CG  PRO A 278     -29.968 -31.066 -55.248  1.00 70.90           C  
ATOM   1497  CD  PRO A 278     -30.015 -31.403 -53.787  1.00 71.25           C  
ATOM   1498  N   ILE A 279     -26.900 -34.200 -55.913  1.00 71.39           N  
ATOM   1499  CA  ILE A 279     -25.501 -34.293 -56.314  1.00 70.89           C  
ATOM   1500  C   ILE A 279     -25.457 -34.614 -57.801  1.00 73.92           C  
ATOM   1501  O   ILE A 279     -25.910 -35.684 -58.225  1.00 81.15           O  
ATOM   1502  CB  ILE A 279     -24.744 -35.352 -55.499  1.00 72.17           C  
ATOM   1503  CG1 ILE A 279     -24.864 -35.052 -54.003  1.00 73.32           C  
ATOM   1504  CG2 ILE A 279     -23.283 -35.406 -55.921  1.00 68.17           C  
ATOM   1505  CD1 ILE A 279     -24.219 -36.091 -53.121  1.00 78.84           C  
ATOM   1506  N   TYR A 280     -24.912 -33.692 -58.588  1.00 72.13           N  
ATOM   1507  CA  TYR A 280     -24.830 -33.837 -60.032  1.00 69.87           C  
ATOM   1508  C   TYR A 280     -23.401 -34.156 -60.451  1.00 71.66           C  
ATOM   1509  O   TYR A 280     -22.437 -33.765 -59.786  1.00 70.70           O  
ATOM   1510  CB  TYR A 280     -25.299 -32.564 -60.746  1.00 69.16           C  
ATOM   1511  CG  TYR A 280     -26.697 -32.115 -60.385  1.00 76.88           C  
ATOM   1512  CD1 TYR A 280     -27.781 -32.424 -61.200  1.00 78.36           C  
ATOM   1513  CD2 TYR A 280     -26.934 -31.370 -59.236  1.00 72.53           C  
ATOM   1514  CE1 TYR A 280     -29.063 -32.009 -60.876  1.00 73.12           C  
ATOM   1515  CE2 TYR A 280     -28.211 -30.952 -58.903  1.00 79.66           C  
ATOM   1516  CZ  TYR A 280     -29.271 -31.274 -59.726  1.00 82.08           C  
ATOM   1517  OH  TYR A 280     -30.541 -30.857 -59.395  1.00 81.46           O  
ATOM   1518  N   VAL A 281     -23.274 -34.870 -61.568  1.00 72.52           N  
ATOM   1519  CA  VAL A 281     -21.982 -35.180 -62.166  1.00 74.19           C  
ATOM   1520  C   VAL A 281     -22.021 -34.763 -63.628  1.00 71.34           C  
ATOM   1521  O   VAL A 281     -22.947 -35.133 -64.358  1.00 80.60           O  
ATOM   1522  CB  VAL A 281     -21.626 -36.674 -62.039  1.00 76.89           C  
ATOM   1523  CG1 VAL A 281     -20.400 -37.001 -62.884  1.00 70.65           C  
ATOM   1524  CG2 VAL A 281     -21.386 -37.042 -60.584  1.00 74.28           C  
ATOM   1525  N   TRP A 282     -21.026 -33.985 -64.047  1.00 72.22           N  
ATOM   1526  CA  TRP A 282     -20.894 -33.578 -65.440  1.00 75.60           C  
ATOM   1527  C   TRP A 282     -20.677 -34.801 -66.322  1.00 83.62           C  
ATOM   1528  O   TRP A 282     -19.556 -35.314 -66.415  1.00 84.10           O  
ATOM   1529  CB  TRP A 282     -19.737 -32.588 -65.594  1.00 74.25           C  
ATOM   1530  CG  TRP A 282     -19.780 -31.786 -66.856  1.00 70.26           C  
ATOM   1531  CD1 TRP A 282     -18.890 -31.836 -67.889  1.00 73.76           C  
ATOM   1532  CD2 TRP A 282     -20.760 -30.804 -67.218  1.00 71.41           C  
ATOM   1533  NE1 TRP A 282     -19.256 -30.949 -68.872  1.00 75.03           N  
ATOM   1534  CE2 TRP A 282     -20.400 -30.304 -68.485  1.00 71.04           C  
ATOM   1535  CE3 TRP A 282     -21.906 -30.302 -66.594  1.00 75.29           C  
ATOM   1536  CZ2 TRP A 282     -21.146 -29.326 -69.140  1.00 67.83           C  
ATOM   1537  CZ3 TRP A 282     -22.645 -29.331 -67.247  1.00 74.46           C  
ATOM   1538  CH2 TRP A 282     -22.262 -28.854 -68.507  1.00 74.13           C  
ATOM   1539  N   SER A 283     -21.741 -35.280 -66.965  1.00 91.13           N  
ATOM   1540  CA  SER A 283     -21.670 -36.479 -67.785  1.00 94.27           C  
ATOM   1541  C   SER A 283     -22.177 -36.180 -69.188  1.00 91.01           C  
ATOM   1542  O   SER A 283     -22.849 -35.173 -69.431  1.00 88.20           O  
ATOM   1543  CB  SER A 283     -22.475 -37.633 -67.171  1.00 91.75           C  
ATOM   1544  OG  SER A 283     -22.409 -38.790 -67.988  1.00106.61           O  
ATOM   1545  N   SER A 284     -21.851 -37.081 -70.110  1.00 92.90           N  
ATOM   1546  CA  SER A 284     -22.190 -36.929 -71.517  1.00 98.40           C  
ATOM   1547  C   SER A 284     -23.371 -37.820 -71.880  1.00 98.67           C  
ATOM   1548  O   SER A 284     -23.518 -38.924 -71.348  1.00 94.82           O  
ATOM   1549  CB  SER A 284     -20.989 -37.270 -72.401  1.00 97.58           C  
ATOM   1550  OG  SER A 284     -20.468 -38.546 -72.071  1.00101.78           O  
ATOM   1551  N   LYS A 285     -24.209 -37.330 -72.791  1.00106.37           N  
ATOM   1552  CA  LYS A 285     -25.349 -38.076 -73.301  1.00109.93           C  
ATOM   1553  C   LYS A 285     -25.404 -37.942 -74.816  1.00114.84           C  
ATOM   1554  O   LYS A 285     -25.027 -36.909 -75.379  1.00107.46           O  
ATOM   1555  CB  LYS A 285     -26.669 -37.589 -72.682  1.00 91.19           C  
ATOM   1556  N   THR A 286     -25.872 -38.999 -75.472  1.00122.42           N  
ATOM   1557  CA  THR A 286     -25.974 -39.014 -76.928  1.00122.65           C  
ATOM   1558  C   THR A 286     -27.403 -39.306 -77.376  1.00108.03           C  
ATOM   1559  O   THR A 286     -28.298 -38.478 -77.204  1.00104.59           O  
ATOM   1560  CB  THR A 286     -25.029 -40.060 -77.552  1.00122.31           C  
ATOM   1561  OG1 THR A 286     -23.698 -39.861 -77.060  1.00118.68           O  
ATOM   1562  CG2 THR A 286     -25.030 -39.939 -79.070  1.00115.32           C  
ATOM   1563  N   LYS A 328     -22.929 -35.089 -81.680  1.00119.51           N  
ATOM   1564  CA  LYS A 328     -24.093 -35.860 -81.258  1.00123.35           C  
ATOM   1565  C   LYS A 328     -24.083 -36.096 -79.749  1.00122.61           C  
ATOM   1566  O   LYS A 328     -25.059 -36.592 -79.182  1.00114.00           O  
ATOM   1567  CB  LYS A 328     -24.147 -37.198 -82.001  1.00115.66           C  
ATOM   1568  N   THR A 329     -22.976 -35.739 -79.102  1.00122.83           N  
ATOM   1569  CA  THR A 329     -22.813 -35.894 -77.661  1.00115.10           C  
ATOM   1570  C   THR A 329     -22.778 -34.515 -77.015  1.00108.92           C  
ATOM   1571  O   THR A 329     -21.913 -33.694 -77.341  1.00106.25           O  
ATOM   1572  CB  THR A 329     -21.537 -36.668 -77.327  1.00104.29           C  
ATOM   1573  OG1 THR A 329     -20.401 -35.806 -77.477  1.00104.35           O  
ATOM   1574  CG2 THR A 329     -21.383 -37.868 -78.248  1.00104.66           C  
ATOM   1575  N   VAL A 330     -23.717 -34.265 -76.107  1.00105.49           N  
ATOM   1576  CA  VAL A 330     -23.759 -33.023 -75.347  1.00107.79           C  
ATOM   1577  C   VAL A 330     -23.547 -33.349 -73.875  1.00107.29           C  
ATOM   1578  O   VAL A 330     -23.830 -34.461 -73.415  1.00103.40           O  
ATOM   1579  CB  VAL A 330     -25.083 -32.254 -75.561  1.00106.10           C  
ATOM   1580  CG1 VAL A 330     -25.423 -32.187 -77.042  1.00100.22           C  
ATOM   1581  CG2 VAL A 330     -26.219 -32.898 -74.775  1.00100.86           C  
ATOM   1582  N   TRP A 331     -23.031 -32.371 -73.137  1.00101.58           N  
ATOM   1583  CA  TRP A 331     -22.742 -32.525 -71.719  1.00 92.40           C  
ATOM   1584  C   TRP A 331     -23.735 -31.716 -70.896  1.00 88.65           C  
ATOM   1585  O   TRP A 331     -24.161 -30.631 -71.307  1.00 80.34           O  
ATOM   1586  CB  TRP A 331     -21.311 -32.084 -71.398  1.00 82.99           C  
ATOM   1587  CG  TRP A 331     -20.257 -32.922 -72.059  1.00 93.57           C  
ATOM   1588  CD1 TRP A 331     -19.867 -32.868 -73.367  1.00 94.86           C  
ATOM   1589  CD2 TRP A 331     -19.454 -33.938 -71.443  1.00 99.05           C  
ATOM   1590  NE1 TRP A 331     -18.872 -33.787 -73.603  1.00 94.85           N  
ATOM   1591  CE2 TRP A 331     -18.601 -34.458 -72.439  1.00 95.10           C  
ATOM   1592  CE3 TRP A 331     -19.374 -34.460 -70.147  1.00 89.92           C  
ATOM   1593  CZ2 TRP A 331     -17.680 -35.472 -72.180  1.00 89.16           C  
ATOM   1594  CZ3 TRP A 331     -18.458 -35.466 -69.892  1.00 88.73           C  
ATOM   1595  CH2 TRP A 331     -17.624 -35.961 -70.904  1.00 94.84           C  
ATOM   1596  N   ASP A 332     -24.104 -32.254 -69.736  1.00 85.02           N  
ATOM   1597  CA  ASP A 332     -25.032 -31.587 -68.833  1.00 81.79           C  
ATOM   1598  C   ASP A 332     -24.888 -32.207 -67.451  1.00 80.86           C  
ATOM   1599  O   ASP A 332     -24.203 -33.217 -67.268  1.00 79.63           O  
ATOM   1600  CB  ASP A 332     -26.475 -31.688 -69.338  1.00 81.56           C  
ATOM   1601  CG  ASP A 332     -27.376 -30.619 -68.749  1.00 86.30           C  
ATOM   1602  OD1 ASP A 332     -26.877 -29.787 -67.960  1.00 81.15           O  
ATOM   1603  OD2 ASP A 332     -28.582 -30.612 -69.074  1.00 94.64           O  
ATOM   1604  N   TRP A 333     -25.546 -31.586 -66.475  1.00 77.68           N  
ATOM   1605  CA  TRP A 333     -25.528 -32.075 -65.102  1.00 71.96           C  
ATOM   1606  C   TRP A 333     -26.474 -33.262 -64.965  1.00 75.91           C  
ATOM   1607  O   TRP A 333     -27.690 -33.115 -65.125  1.00 76.14           O  
ATOM   1608  CB  TRP A 333     -25.924 -30.961 -64.135  1.00 76.71           C  
ATOM   1609  CG  TRP A 333     -24.978 -29.799 -64.135  1.00 82.29           C  
ATOM   1610  CD1 TRP A 333     -25.235 -28.532 -64.574  1.00 80.92           C  
ATOM   1611  CD2 TRP A 333     -23.620 -29.797 -63.677  1.00 70.53           C  
ATOM   1612  NE1 TRP A 333     -24.121 -27.742 -64.417  1.00 80.57           N  
ATOM   1613  CE2 TRP A 333     -23.116 -28.495 -63.868  1.00 73.05           C  
ATOM   1614  CE3 TRP A 333     -22.782 -30.770 -63.122  1.00 65.24           C  
ATOM   1615  CZ2 TRP A 333     -21.814 -28.142 -63.527  1.00 66.39           C  
ATOM   1616  CZ3 TRP A 333     -21.490 -30.417 -62.784  1.00 71.98           C  
ATOM   1617  CH2 TRP A 333     -21.018 -29.114 -62.987  1.00 71.68           C  
ATOM   1618  N   GLU A 334     -25.919 -34.434 -64.669  1.00 74.46           N  
ATOM   1619  CA  GLU A 334     -26.708 -35.632 -64.407  1.00 78.17           C  
ATOM   1620  C   GLU A 334     -26.784 -35.851 -62.901  1.00 80.81           C  
ATOM   1621  O   GLU A 334     -25.750 -35.950 -62.232  1.00 80.97           O  
ATOM   1622  CB  GLU A 334     -26.099 -36.853 -65.097  1.00 74.21           C  
ATOM   1623  CG  GLU A 334     -26.843 -38.152 -64.820  1.00 76.67           C  
ATOM   1624  CD  GLU A 334     -26.187 -39.355 -65.471  1.00 90.86           C  
ATOM   1625  OE1 GLU A 334     -25.513 -39.177 -66.507  1.00 94.76           O  
ATOM   1626  OE2 GLU A 334     -26.341 -40.478 -64.944  1.00 90.66           O  
ATOM   1627  N   LEU A 335     -28.003 -35.929 -62.372  1.00 74.07           N  
ATOM   1628  CA  LEU A 335     -28.195 -36.113 -60.940  1.00 80.83           C  
ATOM   1629  C   LEU A 335     -28.077 -37.592 -60.583  1.00 82.15           C  
ATOM   1630  O   LEU A 335     -28.667 -38.448 -61.249  1.00 81.36           O  
ATOM   1631  CB  LEU A 335     -29.555 -35.560 -60.513  1.00 72.88           C  
ATOM   1632  CG  LEU A 335     -30.205 -36.151 -59.261  1.00 79.58           C  
ATOM   1633  CD1 LEU A 335     -29.457 -35.684 -58.025  1.00 83.52           C  
ATOM   1634  CD2 LEU A 335     -31.668 -35.749 -59.179  1.00 68.29           C  
ATOM   1635  N   MET A 336     -27.319 -37.889 -59.524  1.00 76.60           N  
ATOM   1636  CA  MET A 336     -27.006 -39.264 -59.158  1.00 77.11           C  
ATOM   1637  C   MET A 336     -27.754 -39.774 -57.934  1.00 80.79           C  
ATOM   1638  O   MET A 336     -27.676 -40.973 -57.646  1.00 84.65           O  
ATOM   1639  CB  MET A 336     -25.498 -39.419 -58.909  1.00 74.31           C  
ATOM   1640  CG  MET A 336     -24.630 -38.599 -59.838  1.00 78.43           C  
ATOM   1641  SD  MET A 336     -24.919 -39.008 -61.567  1.00 92.16           S  
ATOM   1642  CE  MET A 336     -24.166 -40.625 -61.662  1.00 75.48           C  
ATOM   1643  N   ASN A 337     -28.461 -38.916 -57.205  1.00 70.30           N  
ATOM   1644  CA  ASN A 337     -29.174 -39.364 -56.010  1.00 72.32           C  
ATOM   1645  C   ASN A 337     -30.579 -38.770 -55.930  1.00 82.79           C  
ATOM   1646  O   ASN A 337     -31.211 -38.755 -54.871  1.00 78.72           O  
ATOM   1647  CB  ASN A 337     -28.375 -39.017 -54.748  1.00 82.78           C  
ATOM   1648  CG  ASN A 337     -28.426 -37.538 -54.407  1.00 81.48           C  
ATOM   1649  OD1 ASN A 337     -28.208 -36.682 -55.263  1.00 77.79           O  
ATOM   1650  ND2 ASN A 337     -28.713 -37.232 -53.146  1.00 80.26           N  
ATOM   1651  OXT ASN A 337     -31.122 -38.295 -56.926  1.00 81.48           O  
TER    1652      ASN A 337                                                      
HETATM 1653  C1  EDO A 401      -8.560  -8.634 -47.769  1.00 87.32           C  
HETATM 1654  O1  EDO A 401      -7.157  -8.625 -47.478  1.00 88.05           O  
HETATM 1655  C2  EDO A 401      -8.832  -9.540 -48.966  1.00 82.98           C  
HETATM 1656  O2  EDO A 401     -10.231  -9.514 -49.278  1.00 82.11           O  
HETATM 1657  C1  EDO A 402     -21.511  -9.844 -51.616  1.00 93.33           C  
HETATM 1658  O1  EDO A 402     -20.379 -10.138 -50.789  1.00 85.97           O  
HETATM 1659  C2  EDO A 402     -22.749  -9.694 -50.741  1.00 84.28           C  
HETATM 1660  O2  EDO A 402     -22.956 -10.904 -50.004  1.00 80.43           O  
HETATM 1661  C1  EDO A 403     -24.470 -24.405 -64.443  1.00 96.80           C  
HETATM 1662  O1  EDO A 403     -23.564 -24.139 -63.366  1.00 88.21           O  
HETATM 1663  C2  EDO A 403     -23.682 -24.696 -65.716  1.00 90.31           C  
HETATM 1664  O2  EDO A 403     -24.589 -25.037 -66.771  1.00 95.10           O  
HETATM 1665  C1  EDO A 404     -28.725 -28.324 -62.652  1.00 87.42           C  
HETATM 1666  O1  EDO A 404     -29.189 -27.957 -61.348  1.00 84.10           O  
HETATM 1667  C2  EDO A 404     -28.742 -27.099 -63.560  1.00 97.51           C  
HETATM 1668  O2  EDO A 404     -27.880 -26.086 -63.025  1.00 95.56           O  
HETATM 1669  CAA 9QY A 405     -11.260 -30.298 -47.515  1.00 64.19           C  
HETATM 1670  CAF 9QY A 405      -9.043 -25.384 -46.271  1.00 64.63           C  
HETATM 1671  CAG 9QY A 405      -9.694 -24.561 -45.359  1.00 67.54           C  
HETATM 1672  CAH 9QY A 405      -9.231 -26.760 -46.213  1.00 65.62           C  
HETATM 1673  CAI 9QY A 405     -13.800 -24.672 -41.878  1.00 64.82           C  
HETATM 1674  CAJ 9QY A 405     -10.528 -25.109 -44.391  1.00 66.16           C  
HETATM 1675  CAK 9QY A 405     -10.066 -27.306 -45.246  1.00 65.86           C  
HETATM 1676  CAL 9QY A 405     -12.592 -25.228 -42.000  1.00 65.99           C  
HETATM 1677  CAM 9QY A 405     -16.339 -28.584 -48.800  1.00 58.38           C  
HETATM 1678  CAN 9QY A 405     -14.481 -27.167 -44.407  1.00 59.78           C  
HETATM 1679  CAO 9QY A 405     -14.069 -26.698 -45.804  1.00 59.94           C  
HETATM 1680  CAP 9QY A 405     -11.546 -27.072 -43.368  1.00 60.39           C  
HETATM 1681  CAS 9QY A 405     -13.212 -29.218 -46.978  1.00 59.32           C  
HETATM 1682  CAT 9QY A 405     -10.723 -26.485 -44.333  1.00 68.11           C  
HETATM 1683  CAU 9QY A 405     -16.740 -27.382 -48.232  1.00 58.90           C  
HETATM 1684  CAV 9QY A 405     -15.156 -29.157 -48.353  1.00 62.90           C  
HETATM 1685  CAW 9QY A 405     -15.985 -26.766 -47.241  1.00 60.20           C  
HETATM 1686  CAX 9QY A 405     -13.918 -26.216 -43.347  1.00 65.60           C  
HETATM 1687  CAY 9QY A 405     -14.803 -27.354 -46.794  1.00 63.56           C  
HETATM 1688  CAZ 9QY A 405     -14.382 -28.564 -47.361  1.00 61.56           C  
HETATM 1689  NAQ 9QY A 405     -14.631 -25.288 -42.717  1.00 66.09           N  
HETATM 1690  NBA 9QY A 405     -12.657 -26.188 -42.924  1.00 61.45           N  
HETATM 1691  OAB 9QY A 405     -12.973 -29.489 -45.802  1.00 67.92           O  
HETATM 1692  OAC 9QY A 405     -17.880 -26.742 -48.608  1.00 55.24           O  
HETATM 1693  OAD 9QY A 405     -14.690 -30.332 -48.855  1.00 67.83           O  
HETATM 1694  OAR 9QY A 405     -12.405 -29.590 -48.011  1.00 67.54           O  
HETATM 1695 CL   9QY A 405     -16.531 -25.267 -46.560  1.00 74.37          CL  
HETATM 1696  O   HOH A 501     -19.066 -24.290 -48.920  1.00 60.69           O  
HETATM 1697  O   HOH A 502     -17.637 -29.122 -52.230  1.00 59.44           O  
HETATM 1698  O   HOH A 503     -16.951 -24.667 -43.267  1.00 65.73           O  
HETATM 1699  O   HOH A 504     -11.140 -11.002 -47.187  1.00 63.65           O  
HETATM 1700  O   HOH A 505     -10.929 -27.572 -65.175  1.00 66.70           O  
HETATM 1701  O   HOH A 506      -9.804 -23.005 -40.884  1.00 67.55           O  
HETATM 1702  O   HOH A 507     -16.150 -31.289 -51.056  1.00 64.32           O  
HETATM 1703  O   HOH A 508     -12.037 -33.619 -69.699  1.00 84.61           O  
HETATM 1704  O   HOH A 509     -24.884 -17.204 -58.886  1.00 68.14           O  
HETATM 1705  O   HOH A 510     -11.993  -9.930 -55.437  1.00 61.06           O  
HETATM 1706  O   HOH A 511       1.665 -25.123 -52.717  1.00 60.35           O  
HETATM 1707  O   HOH A 512       2.631 -34.291 -52.100  1.00 78.56           O  
HETATM 1708  O   HOH A 513      -1.170 -32.269 -63.468  1.00 73.83           O  
HETATM 1709  O   HOH A 514     -14.894 -25.734 -62.072  1.00 60.85           O  
HETATM 1710  O   HOH A 515     -32.284 -35.168 -52.163  1.00 76.20           O  
HETATM 1711  O   HOH A 516     -19.286 -26.462 -61.722  1.00 54.45           O  
ENDMDL                                                                          
MASTER        0    0    0   27   36    0   32    6 1710    1    0   76          
END                                                                             
