# Supplementary material for: An electron-density point-cloud framework for robust protein-ligand interaction prediction
Source: Nat Commun. 2026 Jun 11;17:7424. doi: 10.1038/s41467-026-74196-5 (PMC13408660; doi:10.1038/s41467-026-74196-5)
Supplement: Supplementary file 5 — Source Data [file 41467_2026_74196_MOESM5_ESM.zip › Source Data_rev/figure5/6dar.pdb]

HEADER    DNA BINDING PROTEIN/INHIBITOR           01-MAY-18   XXXX              
TITLE     DISCOVERY OF POTENT 2-ARYL-6,7-DIHYDRO-5HPYRROLO[ 1,2-A]IMIDAZOLES AS 
TITLE    2 WDR5 WIN-SITE INHIBITORS USING FRAGMENT-BASED METHODS AND STRUCTURE- 
TITLE    3 BASED DESIGN                                                         
KEYWDS    WDR5, WIN-SITE, FRAGMENT SCREENING, STRUCTURE-BASED DESIGN, MIXED-    
KEYWDS   2 LINEAGE LEUKEMIA, DNA BINDING PROTEIN, DNA BINDING PROTEIN-INHIBITOR 
KEYWDS   3 COMPLEX                                                              
EXPDTA    X-RAY DIFFRACTION                                                     
AUTHOR    J.PHAN,S.W.FESIK                                                      
JRNL        AUTH   F.WANG,K.O.JEON,J.M.SALOVICH,J.D.MACDONALD,J.ALVARADO,       
JRNL        AUTH 2 R.D.GOGLIOTTI,J.PHAN,E.T.OLEJNICZAK,Q.SUN,S.WANG,D.CAMPER,   
JRNL        AUTH 3 J.P.YUH,J.G.SHAW,J.SAI,O.W.ROSSANESE,W.P.TANSEY,             
JRNL        AUTH 4 S.R.STAUFFER,S.W.FESIK                                       
JRNL        TITL   DISCOVERY OF POTENT 2-ARYL-6,7-DIHYDRO-5 H-PYRROLO[1,2-      
JRNL        TITL 2 A]IMIDAZOLES AS WDR5-WIN-SITE INHIBITORS USING               
JRNL        TITL 3 FRAGMENT-BASED METHODS AND STRUCTURE-BASED DESIGN.           
JRNL        REF    J. MED. CHEM.                 V.  61  5623 2018              
JRNL        REFN                   ISSN 1520-4804                               
JRNL        PMID   29889518                                                     
JRNL        DOI    10.1021/ACS.JMEDCHEM.8B00375                                 
SEQRES   1 A  313  SER ALA THR GLN SER LYS PRO THR PRO VAL LYS PRO ASN          
SEQRES   2 A  313  TYR ALA LEU LYS PHE THR LEU ALA GLY HIS THR LYS ALA          
SEQRES   3 A  313  VAL SER SER VAL LYS PHE SER PRO ASN GLY GLU TRP LEU          
SEQRES   4 A  313  ALA SER SER SER ALA ASP LYS LEU ILE LYS ILE TRP GLY          
SEQRES   5 A  313  ALA TYR ASP GLY LYS PHE GLU LYS THR ILE SER GLY HIS          
SEQRES   6 A  313  LYS LEU GLY ILE SER ASP VAL ALA TRP SER SER ASP SER          
SEQRES   7 A  313  ASN LEU LEU VAL SER ALA SER ASP ASP LYS THR LEU LYS          
SEQRES   8 A  313  ILE TRP ASP VAL SER SER GLY LYS CYS LEU LYS THR LEU          
SEQRES   9 A  313  LYS GLY HIS SER ASN TYR VAL PHE CYS CYS ASN PHE ASN          
SEQRES  10 A  313  PRO GLN SER ASN LEU ILE VAL SER GLY SER PHE ASP GLU          
SEQRES  11 A  313  SER VAL ARG ILE TRP ASP VAL LYS THR GLY LYS CYS LEU          
SEQRES  12 A  313  LYS THR LEU PRO ALA HIS SER ASP PRO VAL SER ALA VAL          
SEQRES  13 A  313  HIS PHE ASN ARG ASP GLY SER LEU ILE VAL SER SER SER          
SEQRES  14 A  313  TYR ASP GLY LEU CYS ARG ILE TRP ASP THR ALA SER GLY          
SEQRES  15 A  313  GLN CYS LEU LYS THR LEU ILE ASP ASP ASP ASN PRO PRO          
SEQRES  16 A  313  VAL SER PHE VAL LYS PHE SER PRO ASN GLY LYS TYR ILE          
SEQRES  17 A  313  LEU ALA ALA THR LEU ASP ASN THR LEU LYS LEU TRP ASP          
SEQRES  18 A  313  TYR SER LYS GLY LYS CYS LEU LYS THR TYR THR GLY HIS          
SEQRES  19 A  313  LYS ASN GLU LYS TYR CYS ILE PHE ALA ASN PHE SER VAL          
SEQRES  20 A  313  THR GLY GLY LYS TRP ILE VAL SER GLY SER GLU ASP ASN          
SEQRES  21 A  313  LEU VAL TYR ILE TRP ASN LEU GLN THR LYS GLU ILE VAL          
SEQRES  22 A  313  GLN LYS LEU GLN GLY HIS THR ASP VAL VAL ILE SER THR          
SEQRES  23 A  313  ALA CYS HIS PRO THR GLU ASN ILE ILE ALA SER ALA ALA          
SEQRES  24 A  313  LEU GLU ASN ASP LYS THR ILE LYS LEU TRP LYS SER ASP          
SEQRES  25 A  313  CYS                                                          
HETNAM     G2J N-(CYCLOPROPYLMETHYL)-N-{[3-(6,7-DIHYDRO-5H-PYRROLO[1,           
HETNAM   2 G2J  2-A]IMIDAZOL-2-YL)PHENYL]METHYL}-3-METHOXYBENZAMIDE             
HETNAM     SO4 SULFATE ION                                                      
HETNAM     DMS DIMETHYL SULFOXIDE                                               
FORMUL   2  G2J    C25 H27 N3 O2                                                
FORMUL   3  SO4    2(O4 S 2-)                                                   
FORMUL   5  DMS    2(C2 H6 O S)                                                 
FORMUL   7  HOH   *453(H2 O)                                                    
SHEET    1 AA1 4 ALA A  36  LEU A  41  0                                        
SHEET    2 AA1 4 ILE A 327  LYS A 331 -1  O  ILE A 327   N  LEU A  41           
SHEET    3 AA1 4 ILE A 315  ALA A 320 -1  N  ILE A 316   O  TRP A 330           
SHEET    4 AA1 4 VAL A 304  CYS A 309 -1  N  ALA A 308   O  ALA A 317           
SHEET    1 AA2 4 VAL A  48  PHE A  53  0                                        
SHEET    2 AA2 4 TRP A  59  SER A  64 -1  O  ALA A  61   N  LYS A  52           
SHEET    3 AA2 4 ILE A  69  GLY A  73 -1  O  TRP A  72   N  LEU A  60           
SHEET    4 AA2 4 PHE A  79  ILE A  83 -1  O  ILE A  83   N  ILE A  69           
SHEET    1 AA3 4 ILE A  90  TRP A  95  0                                        
SHEET    2 AA3 4 LEU A 101  SER A 106 -1  O  ALA A 105   N  SER A  91           
SHEET    3 AA3 4 THR A 110  ASP A 115 -1  O  TRP A 114   N  LEU A 102           
SHEET    4 AA3 4 LYS A 120  LYS A 126 -1  O  LEU A 125   N  LEU A 111           
SHEET    1 AA4 4 VAL A 132  PHE A 137  0                                        
SHEET    2 AA4 4 LEU A 143  SER A 148 -1  O  VAL A 145   N  ASN A 136           
SHEET    3 AA4 4 VAL A 153  ASP A 157 -1  O  TRP A 156   N  ILE A 144           
SHEET    4 AA4 4 LYS A 162  LEU A 167 -1  O  LEU A 167   N  VAL A 153           
SHEET    1 AA5 4 VAL A 174  PHE A 179  0                                        
SHEET    2 AA5 4 LEU A 185  SER A 190 -1  O  VAL A 187   N  HIS A 178           
SHEET    3 AA5 4 CYS A 195  ASP A 199 -1  O  TRP A 198   N  ILE A 186           
SHEET    4 AA5 4 CYS A 205  LEU A 209 -1  O  LEU A 209   N  CYS A 195           
SHEET    1 AA6 4 VAL A 217  PHE A 222  0                                        
SHEET    2 AA6 4 TYR A 228  THR A 233 -1  O  LEU A 230   N  LYS A 221           
SHEET    3 AA6 4 THR A 237  ASP A 242 -1  O  TRP A 241   N  ILE A 229           
SHEET    4 AA6 4 LYS A 247  TYR A 252 -1  O  TYR A 252   N  LEU A 238           
SHEET    1 AA7 4 ALA A 264  SER A 267  0                                        
SHEET    2 AA7 4 TRP A 273  GLY A 277 -1  O  VAL A 275   N  ASN A 265           
SHEET    3 AA7 4 LEU A 282  ASN A 287 -1  O  TYR A 284   N  SER A 276           
SHEET    4 AA7 4 ILE A 293  GLN A 298 -1  O  VAL A 294   N  ILE A 285           
SITE     1 AC1 13 SER A  49  SER A  91  ASP A  92  PHE A 133                    
SITE     2 AC1 13 CYS A 134  PHE A 149  SER A 175  TYR A 191                    
SITE     3 AC1 13 PHE A 219  TYR A 260  CYS A 261  PHE A 263                    
SITE     4 AC1 13 ILE A 305                                                     
SITE     1 AC2  9 LYS A  78  PHE A  79  ASN A 214  HOH A 543                    
SITE     2 AC2  9 HOH A 552  HOH A 561  HOH A 610  HOH A 612                    
SITE     3 AC2  9 HOH A 707                                                     
SITE     1 AC3  9 LYS A 221  ASN A 265  ALA A 308  CYS A 309                    
SITE     2 AC3  9 HOH A 547  HOH A 603  HOH A 643  HOH A 664                    
SITE     3 AC3  9 HOH A 746                                                     
SITE     1 AC4  4 TRP A  59  VAL A 116  HOH A 514  HOH A 686                    
SITE     1 AC5  5 ARG A 154  CYS A 163  LEU A 164  THR A 166                    
SITE     2 AC5  5 HOH A 580                                                     
CRYST1   78.550   99.466   80.460  90.00  90.00  90.00 C 2 2 21      8          
ORIGX1      1.000000  0.000000  0.000000        0.00000                         
ORIGX2      0.000000  1.000000  0.000000        0.00000                         
ORIGX3      0.000000  0.000000  1.000000        0.00000                         
SCALE1      0.012731  0.000000  0.000000        0.00000                         
SCALE2      0.000000  0.010054  0.000000        0.00000                         
SCALE3      0.000000  0.000000  0.012429        0.00000                         
MODEL        1                                                                  
ATOM      1  N   VAL A  31      -4.072   6.745   8.802  1.00 45.71           N  
ANISOU    1  N   VAL A  31     4913   6946   5508  -1249   -191    416       N  
ATOM      2  CA  VAL A  31      -3.054   6.374   9.781  1.00 44.48           C  
ANISOU    2  CA  VAL A  31     4833   6679   5389  -1245   -164    401       C  
ATOM      3  C   VAL A  31      -2.090   7.534  10.032  1.00 40.00           C  
ANISOU    3  C   VAL A  31     4269   6094   4836  -1152   -146    409       C  
ATOM      4  O   VAL A  31      -1.574   8.153   9.098  1.00 38.13           O  
ANISOU    4  O   VAL A  31     4030   5868   4589  -1117   -166    391       O  
ATOM      5  CB  VAL A  31      -2.258   5.114   9.335  1.00 42.13           C  
ANISOU    5  CB  VAL A  31     4635   6270   5101  -1319   -182    339       C  
ATOM      6  CG1 VAL A  31      -1.749   5.261   7.899  1.00 42.31           C  
ANISOU    6  CG1 VAL A  31     4678   6294   5103  -1320   -219    294       C  
ATOM      7  CG2 VAL A  31      -1.117   4.816  10.310  1.00 40.47           C  
ANISOU    7  CG2 VAL A  31     4505   5945   4926  -1303   -154    329       C  
ATOM      8  N   LYS A  32      -1.865   7.839  11.304  1.00 35.71           N  
ANISOU    8  N   LYS A  32     3729   5526   4313  -1111   -105    438       N  
ATOM      9  CA  LYS A  32      -0.977   8.930  11.672  1.00 33.06           C  
ANISOU    9  CA  LYS A  32     3412   5158   3990  -1008    -81    441       C  
ATOM     10  C   LYS A  32      -0.003   8.494  12.747  1.00 27.74           C  
ANISOU   10  C   LYS A  32     2830   4369   3339   -989    -54    422       C  
ATOM     11  O   LYS A  32      -0.352   7.717  13.634  1.00 27.28           O  
ANISOU   11  O   LYS A  32     2779   4298   3288  -1039    -36    440       O  
ATOM     12  CB  LYS A  32      -1.776  10.140  12.154  1.00 35.86           C  
ANISOU   12  CB  LYS A  32     3681   5607   4339   -926    -50    495       C  
ATOM     13  CG  LYS A  32      -2.724  10.705  11.116  1.00 39.66           C  
ANISOU   13  CG  LYS A  32     4069   6205   4795   -922    -74    521       C  
ATOM     14  CD  LYS A  32      -3.372  11.976  11.621  1.00 42.66           C  
ANISOU   14  CD  LYS A  32     4376   6662   5173   -822    -36    575       C  
ATOM     15  CE  LYS A  32      -4.416  12.485  10.644  1.00 44.85           C  
ANISOU   15  CE  LYS A  32     4577   7043   5421   -800    -58    604       C  
ATOM     16  NZ  LYS A  32      -5.099  13.698  11.171  1.00 45.65           N  
ANISOU   16  NZ  LYS A  32     4613   7211   5522   -697    -16    658       N  
ATOM     17  N   PRO A  33       1.232   8.993  12.670  1.00 24.07           N  
ANISOU   17  N   PRO A  33     2434   3826   2886   -916    -52    389       N  
ATOM     18  CA  PRO A  33       2.179   8.662  13.728  1.00 22.74           C  
ANISOU   18  CA  PRO A  33     2345   3561   2735   -890    -27    376       C  
ATOM     19  C   PRO A  33       1.882   9.494  14.956  1.00 24.78           C  
ANISOU   19  C   PRO A  33     2572   3851   2992   -819     15    412       C  
ATOM     20  O   PRO A  33       1.204  10.519  14.868  1.00 28.42           O  
ANISOU   20  O   PRO A  33     2963   4390   3444   -768     28    439       O  
ATOM     21  CB  PRO A  33       3.524   9.035  13.117  1.00 19.67           C  
ANISOU   21  CB  PRO A  33     2023   3097   2353   -837    -41    331       C  
ATOM     22  CG  PRO A  33       3.191  10.198  12.240  1.00 22.12           C  
ANISOU   22  CG  PRO A  33     2275   3478   2653   -786    -51    339       C  
ATOM     23  CD  PRO A  33       1.802   9.938  11.696  1.00 20.21           C  
ANISOU   23  CD  PRO A  33     1947   3340   2393   -851    -68    369       C  
ATOM     24  N  AASN A  34       2.381   9.055  16.102  0.49 23.83           N  
ANISOU   24  N  AASN A  34     2504   3672   2879   -813     40    414       N  
ATOM     25  N  BASN A  34       2.369   9.042  16.102  0.51 23.77           N  
ANISOU   25  N  BASN A  34     2495   3664   2871   -814     40    414       N  
ATOM     26  CA AASN A  34       2.264   9.845  17.314  0.49 24.71           C  
ANISOU   26  CA AASN A  34     2598   3805   2985   -742     81    439       C  
ATOM     27  CA BASN A  34       2.285   9.825  17.321  0.51 24.72           C  
ANISOU   27  CA BASN A  34     2602   3805   2987   -743     81    438       C  
ATOM     28  C  AASN A  34       3.633  10.059  17.943  0.49 22.71           C  
ANISOU   28  C  AASN A  34     2426   3464   2738   -684     92    408       C  
ATOM     29  C  BASN A  34       3.678   9.977  17.902  0.51 22.68           C  
ANISOU   29  C  BASN A  34     2426   3456   2735   -688     90    407       C  
ATOM     30  O  AASN A  34       3.897   9.597  19.055  0.49 23.38           O  
ANISOU   30  O  AASN A  34     2544   3519   2820   -685    114    419       O  
ATOM     31  O  BASN A  34       4.010   9.382  18.928  0.51 23.40           O  
ANISOU   31  O  BASN A  34     2556   3508   2824   -697    108    415       O  
ATOM     32  CB AASN A  34       1.302   9.182  18.307  0.49 27.40           C  
ANISOU   32  CB AASN A  34     2903   4189   3318   -791    107    483       C  
ATOM     33  CB BASN A  34       1.340   9.175  18.333  0.51 27.42           C  
ANISOU   33  CB BASN A  34     2908   4189   3320   -790    107    483       C  
ATOM     34  CG AASN A  34       1.593   7.704  18.517  0.49 29.70           C  
ANISOU   34  CG AASN A  34     3251   4414   3619   -876     97    479       C  
ATOM     35  CG BASN A  34       1.211   9.983  19.618  0.51 28.60           C  
ANISOU   35  CG BASN A  34     3042   4366   3459   -715    153    506       C  
ATOM     36  OD1AASN A  34       2.097   7.024  17.623  0.49 31.48           O  
ANISOU   36  OD1AASN A  34     3521   4585   3856   -924     65    446       O  
ATOM     37  OD1BASN A  34       1.300  11.212  19.610  0.51 26.93           O  
ANISOU   37  OD1BASN A  34     2811   4177   3243   -632    168    499       O  
ATOM     38  ND2AASN A  34       1.266   7.200  19.704  0.49 30.77           N  
ANISOU   38  ND2AASN A  34     3387   4553   3750   -894    127    514       N  
ATOM     39  ND2BASN A  34       1.009   9.286  20.733  0.51 30.28           N  
ANISOU   39  ND2BASN A  34     3266   4574   3664   -743    178    532       N  
ATOM     40  N   TYR A  35       4.506  10.755  17.217  1.00 18.45           N  
ANISOU   40  N   TYR A  35     1915   2890   2205   -634     77    373       N  
ATOM     41  CA  TYR A  35       5.830  11.055  17.718  1.00 16.18           C  
ANISOU   41  CA  TYR A  35     1697   2529   1922   -580     84    343       C  
ATOM     42  C   TYR A  35       5.678  11.883  18.978  1.00 18.85           C  
ANISOU   42  C   TYR A  35     2020   2892   2248   -518    124    359       C  
ATOM     43  O   TYR A  35       4.849  12.790  19.042  1.00 17.85           O  
ANISOU   43  O   TYR A  35     1836   2831   2117   -481    145    379       O  
ATOM     44  CB  TYR A  35       6.677  11.774  16.666  1.00 13.08           C  
ANISOU   44  CB  TYR A  35     1326   2106   1539   -539     62    308       C  
ATOM     45  CG  TYR A  35       7.314  10.800  15.701  1.00 12.97           C  
ANISOU   45  CG  TYR A  35     1358   2039   1533   -591     27    280       C  
ATOM     46  CD1 TYR A  35       8.538  10.205  15.995  1.00 13.89           C  
ANISOU   46  CD1 TYR A  35     1548   2073   1656   -587     22    255       C  
ATOM     47  CD2 TYR A  35       6.676  10.445  14.517  1.00 13.29           C  
ANISOU   47  CD2 TYR A  35     1366   2114   1571   -643      0    279       C  
ATOM     48  CE1 TYR A  35       9.123   9.297  15.124  1.00 15.01           C  
ANISOU   48  CE1 TYR A  35     1735   2162   1805   -629     -4    229       C  
ATOM     49  CE2 TYR A  35       7.247   9.537  13.640  1.00 13.27           C  
ANISOU   49  CE2 TYR A  35     1410   2059   1572   -691    -30    248       C  
ATOM     50  CZ  TYR A  35       8.470   8.967  13.949  1.00 16.49           C  
ANISOU   50  CZ  TYR A  35     1896   2380   1990   -681    -29    223       C  
ATOM     51  OH  TYR A  35       9.041   8.065  13.083  1.00 15.55           O  
ANISOU   51  OH  TYR A  35     1826   2208   1876   -723    -53    191       O  
ATOM     52  N   ALA A  36       6.447  11.515  19.995  1.00 18.20           N  
ANISOU   52  N   ALA A  36     1991   2764   2161   -508    137    352       N  
ATOM     53  CA  ALA A  36       6.418  12.196  21.277  1.00 16.97           C  
ANISOU   53  CA  ALA A  36     1832   2630   1987   -455    174    360       C  
ATOM     54  C   ALA A  36       7.846  12.438  21.715  1.00 14.18           C  
ANISOU   54  C   ALA A  36     1544   2212   1630   -414    172    324       C  
ATOM     55  O   ALA A  36       8.712  11.592  21.508  1.00 14.50           O  
ANISOU   55  O   ALA A  36     1636   2196   1679   -441    149    311       O  
ATOM     56  CB  ALA A  36       5.663  11.371  22.309  1.00 17.48           C  
ANISOU   56  CB  ALA A  36     1879   2727   2036   -494    197    401       C  
ATOM     57  N   LEU A  37       8.093  13.602  22.302  1.00 14.20           N  
ANISOU   57  N   LEU A  37     1547   2226   1622   -350    196    307       N  
ATOM     58  CA  LEU A  37       9.427  13.966  22.765  1.00 12.38           C  
ANISOU   58  CA  LEU A  37     1373   1947   1385   -313    194    270       C  
ATOM     59  C   LEU A  37       9.930  13.019  23.847  1.00 14.06           C  
ANISOU   59  C   LEU A  37     1622   2142   1576   -333    197    282       C  
ATOM     60  O   LEU A  37       9.260  12.793  24.853  1.00 14.03           O  
ANISOU   60  O   LEU A  37     1600   2179   1551   -338    223    311       O  
ATOM     61  CB  LEU A  37       9.430  15.405  23.290  1.00 14.04           C  
ANISOU   61  CB  LEU A  37     1575   2176   1585   -248    225    248       C  
ATOM     62  CG  LEU A  37      10.760  15.950  23.808  1.00 15.21           C  
ANISOU   62  CG  LEU A  37     1775   2283   1723   -214    224    205       C  
ATOM     63  CD1 LEU A  37      11.830  15.879  22.722  1.00 11.53           C  
ANISOU   63  CD1 LEU A  37     1341   1761   1281   -220    187    179       C  
ATOM     64  CD2 LEU A  37      10.581  17.378  24.300  1.00 15.64           C  
ANISOU   64  CD2 LEU A  37     1821   2354   1769   -157    259    182       C  
ATOM     65  N   LYS A  38      11.113  12.457  23.634  1.00 14.08           N  
ANISOU   65  N   LYS A  38     1675   2088   1585   -340    171    264       N  
ATOM     66  CA  LYS A  38      11.697  11.564  24.623  1.00 16.05           C  
ANISOU   66  CA  LYS A  38     1963   2322   1816   -351    173    280       C  
ATOM     67  C   LYS A  38      12.911  12.187  25.295  1.00 16.98           C  
ANISOU   67  C   LYS A  38     2114   2427   1912   -305    173    248       C  
ATOM     68  O   LYS A  38      13.075  12.068  26.507  1.00 15.50           O  
ANISOU   68  O   LYS A  38     1936   2262   1692   -293    190    260       O  
ATOM     69  CB  LYS A  38      12.081  10.227  23.986  1.00 16.94           C  
ANISOU   69  CB  LYS A  38     2107   2381   1948   -397    148    293       C  
ATOM     70  CG  LYS A  38      10.884   9.398  23.543  1.00 19.59           C  
ANISOU   70  CG  LYS A  38     2414   2730   2298   -458    149    326       C  
ATOM     71  CD  LYS A  38       9.917   9.161  24.692  1.00 23.96           C  
ANISOU   71  CD  LYS A  38     2938   3335   2830   -472    181    369       C  
ATOM     72  CE  LYS A  38       8.762   8.288  24.248  1.00 28.84           C  
ANISOU   72  CE  LYS A  38     3526   3968   3464   -541    180    403       C  
ATOM     73  NZ  LYS A  38       7.863   7.891  25.366  1.00 31.61           N  
ANISOU   73  NZ  LYS A  38     3849   4367   3794   -562    213    451       N  
ATOM     74  N   PHE A  39      13.765  12.841  24.509  1.00 15.28           N  
ANISOU   74  N   PHE A  39     1914   2178   1712   -283    154    210       N  
ATOM     75  CA  PHE A  39      15.004  13.398  25.041  1.00 15.11           C  
ANISOU   75  CA  PHE A  39     1923   2145   1673   -248    149    177       C  
ATOM     76  C   PHE A  39      15.363  14.727  24.401  1.00 14.03           C  
ANISOU   76  C   PHE A  39     1781   1998   1550   -217    148    134       C  
ATOM     77  O   PHE A  39      15.116  14.958  23.213  1.00 12.42           O  
ANISOU   77  O   PHE A  39     1564   1776   1377   -222    137    129       O  
ATOM     78  CB  PHE A  39      16.175  12.421  24.848  1.00 13.41           C  
ANISOU   78  CB  PHE A  39     1747   1886   1461   -258    122    181       C  
ATOM     79  CG  PHE A  39      15.942  11.071  25.464  1.00 14.62           C  
ANISOU   79  CG  PHE A  39     1915   2038   1605   -286    126    227       C  
ATOM     80  CD1 PHE A  39      16.073  10.888  26.834  1.00 15.54           C  
ANISOU   80  CD1 PHE A  39     2036   2186   1681   -273    142    247       C  
ATOM     81  CD2 PHE A  39      15.579   9.989  24.678  1.00 15.15           C  
ANISOU   81  CD2 PHE A  39     1989   2068   1698   -325    115    250       C  
ATOM     82  CE1 PHE A  39      15.847   9.647  27.407  1.00 14.81           C  
ANISOU   82  CE1 PHE A  39     1957   2090   1581   -297    149    296       C  
ATOM     83  CE2 PHE A  39      15.350   8.751  25.242  1.00 16.00           C  
ANISOU   83  CE2 PHE A  39     2114   2165   1801   -353    123    294       C  
ATOM     84  CZ  PHE A  39      15.487   8.581  26.612  1.00 15.51           C  
ANISOU   84  CZ  PHE A  39     2056   2134   1702   -337    141    320       C  
ATOM     85  N   THR A  40      15.964  15.597  25.200  1.00 13.40           N  
ANISOU   85  N   THR A  40     1714   1929   1447   -187    159    103       N  
ATOM     86  CA  THR A  40      16.531  16.822  24.673  1.00 14.15           C  
ANISOU   86  CA  THR A  40     1814   2003   1557   -162    159     60       C  
ATOM     87  C   THR A  40      18.026  16.803  24.938  1.00 13.70           C  
ANISOU   87  C   THR A  40     1791   1928   1487   -158    137     34       C  
ATOM     88  O   THR A  40      18.464  16.523  26.058  1.00 12.81           O  
ANISOU   88  O   THR A  40     1691   1839   1337   -156    139     34       O  
ATOM     89  CB  THR A  40      15.879  18.063  25.292  1.00 11.94           C  
ANISOU   89  CB  THR A  40     1521   1751   1266   -132    196     39       C  
ATOM     90  OG1 THR A  40      14.470  18.032  25.030  1.00 11.47           O  
ANISOU   90  OG1 THR A  40     1423   1717   1218   -132    217     71       O  
ATOM     91  CG2 THR A  40      16.489  19.339  24.705  1.00 10.89           C  
ANISOU   91  CG2 THR A  40     1400   1585   1154   -108    199     -4       C  
ATOM     92  N   LEU A  41      18.800  17.073  23.893  1.00 10.28           N  
ANISOU   92  N   LEU A  41     1367   1458   1081   -156    116     15       N  
ATOM     93  CA  LEU A  41      20.241  16.872  23.925  1.00 10.98           C  
ANISOU   93  CA  LEU A  41     1479   1530   1162   -155     91     -2       C  
ATOM     94  C   LEU A  41      20.944  18.221  23.903  1.00 12.16           C  
ANISOU   94  C   LEU A  41     1636   1672   1314   -140     96    -49       C  
ATOM     95  O   LEU A  41      20.905  18.930  22.891  1.00 12.39           O  
ANISOU   95  O   LEU A  41     1659   1673   1375   -134     97    -62       O  
ATOM     96  CB  LEU A  41      20.695  16.002  22.741  1.00  9.81           C  
ANISOU   96  CB  LEU A  41     1340   1347   1042   -168     63     14       C  
ATOM     97  CG  LEU A  41      20.543  14.471  22.821  1.00 11.10           C  
ANISOU   97  CG  LEU A  41     1513   1503   1201   -186     53     55       C  
ATOM     98  CD1 LEU A  41      19.173  14.020  23.313  1.00 11.40           C  
ANISOU   98  CD1 LEU A  41     1534   1564   1232   -204     73     86       C  
ATOM     99  CD2 LEU A  41      20.836  13.845  21.452  1.00 12.86           C  
ANISOU   99  CD2 LEU A  41     1745   1685   1455   -197     32     59       C  
ATOM    100  N   ALA A  42      21.570  18.581  25.027  1.00 10.26           N  
ANISOU  100  N   ALA A  42     1406   1457   1036   -137     99    -73       N  
ATOM    101  CA  ALA A  42      22.237  19.872  25.152  1.00 11.18           C  
ANISOU  101  CA  ALA A  42     1531   1565   1151   -131    106   -124       C  
ATOM    102  C   ALA A  42      23.753  19.687  25.194  1.00 12.14           C  
ANISOU  102  C   ALA A  42     1664   1690   1260   -141     76   -138       C  
ATOM    103  O   ALA A  42      24.266  18.737  25.792  1.00 11.73           O  
ANISOU  103  O   ALA A  42     1614   1666   1179   -145     57   -116       O  
ATOM    104  CB  ALA A  42      21.749  20.615  26.388  1.00 10.75           C  
ANISOU  104  CB  ALA A  42     1482   1542   1062   -124    137   -151       C  
ATOM    105  N   GLY A  43      24.473  20.588  24.543  1.00 12.39           N  
ANISOU  105  N   GLY A  43     1699   1694   1314   -144     71   -171       N  
ATOM    106  CA  GLY A  43      25.921  20.503  24.542  1.00 13.56           C  
ANISOU  106  CA  GLY A  43     1851   1852   1451   -155     43   -185       C  
ATOM    107  C   GLY A  43      26.556  21.476  23.573  1.00 12.24           C  
ANISOU  107  C   GLY A  43     1685   1648   1319   -161     41   -213       C  
ATOM    108  O   GLY A  43      27.580  22.071  23.881  1.00 12.12           O  
ANISOU  108  O   GLY A  43     1672   1643   1290   -176     32   -246       O  
ATOM    109  N   HIS A  44      25.960  21.632  22.394  1.00 12.75           N  
ANISOU  109  N   HIS A  44     1745   1673   1426   -150     50   -197       N  
ATOM    110  CA  HIS A  44      26.497  22.574  21.418  1.00 11.21           C  
ANISOU  110  CA  HIS A  44     1552   1442   1266   -153     52   -217       C  
ATOM    111  C   HIS A  44      26.320  24.009  21.920  1.00 12.94           C  
ANISOU  111  C   HIS A  44     1784   1645   1488   -158     83   -261       C  
ATOM    112  O   HIS A  44      25.323  24.331  22.573  1.00 12.86           O  
ANISOU  112  O   HIS A  44     1779   1639   1468   -146    110   -268       O  
ATOM    113  CB  HIS A  44      25.832  22.378  20.056  1.00  9.78           C  
ANISOU  113  CB  HIS A  44     1361   1231   1124   -139     54   -186       C  
ATOM    114  CG  HIS A  44      26.326  21.174  19.314  1.00  9.59           C  
ANISOU  114  CG  HIS A  44     1332   1210   1103   -139     25   -156       C  
ATOM    115  ND1 HIS A  44      27.649  21.015  18.956  1.00  8.84           N  
ANISOU  115  ND1 HIS A  44     1235   1115   1006   -145      3   -161       N  
ATOM    116  CD2 HIS A  44      25.682  20.067  18.877  1.00  8.94           C  
ANISOU  116  CD2 HIS A  44     1245   1127   1023   -135     16   -122       C  
ATOM    117  CE1 HIS A  44      27.793  19.870  18.312  1.00  8.64           C  
ANISOU  117  CE1 HIS A  44     1210   1089    985   -138    -15   -132       C  
ATOM    118  NE2 HIS A  44      26.616  19.273  18.255  1.00  9.15           N  
ANISOU  118  NE2 HIS A  44     1274   1149   1051   -135     -8   -110       N  
ATOM    119  N   THR A  45      27.305  24.859  21.635  1.00 11.81           N  
ANISOU  119  N   THR A  45     1647   1483   1358   -175     80   -292       N  
ATOM    120  CA  THR A  45      27.325  26.214  22.177  1.00 12.50           C  
ANISOU  120  CA  THR A  45     1755   1549   1447   -187    109   -341       C  
ATOM    121  C   THR A  45      26.920  27.257  21.138  1.00 12.74           C  
ANISOU  121  C   THR A  45     1793   1520   1529   -173    138   -340       C  
ATOM    122  O   THR A  45      26.883  28.457  21.429  1.00 10.73           O  
ANISOU  122  O   THR A  45     1560   1230   1285   -180    169   -379       O  
ATOM    123  CB  THR A  45      28.716  26.571  22.735  1.00 13.19           C  
ANISOU  123  CB  THR A  45     1846   1656   1510   -225     90   -381       C  
ATOM    124  OG1 THR A  45      29.690  26.470  21.691  1.00 12.28           O  
ANISOU  124  OG1 THR A  45     1716   1529   1421   -235     68   -366       O  
ATOM    125  CG2 THR A  45      29.094  25.622  23.863  1.00 12.43           C  
ANISOU  125  CG2 THR A  45     1740   1626   1357   -234     64   -379       C  
ATOM    126  N   LYS A  46      26.630  26.789  19.925  1.00 11.49           N  
ANISOU  126  N   LYS A  46     1617   1348   1399   -155    129   -296       N  
ATOM    127  CA  LYS A  46      26.080  27.627  18.860  1.00 10.64           C  
ANISOU  127  CA  LYS A  46     1511   1195   1337   -133    155   -281       C  
ATOM    128  C   LYS A  46      25.027  26.824  18.121  1.00 12.19           C  
ANISOU  128  C   LYS A  46     1685   1404   1542   -106    150   -231       C  
ATOM    129  O   LYS A  46      24.761  25.675  18.484  1.00 12.23           O  
ANISOU  129  O   LYS A  46     1679   1446   1521   -108    129   -214       O  
ATOM    130  CB  LYS A  46      27.173  28.100  17.893  1.00 14.83           C  
ANISOU  130  CB  LYS A  46     2041   1699   1895   -150    145   -283       C  
ATOM    131  CG  LYS A  46      28.246  28.972  18.537  1.00 17.59           C  
ANISOU  131  CG  LYS A  46     2410   2035   2239   -187    150   -333       C  
ATOM    132  CD  LYS A  46      29.127  29.606  17.484  1.00 23.67           C  
ANISOU  132  CD  LYS A  46     3177   2772   3044   -201    150   -328       C  
ATOM    133  CE  LYS A  46      30.082  30.618  18.094  1.00 32.15           C  
ANISOU  133  CE  LYS A  46     4272   3827   4118   -245    160   -381       C  
ATOM    134  NZ  LYS A  46      30.976  31.217  17.055  1.00 34.75           N  
ANISOU  134  NZ  LYS A  46     4596   4126   4483   -264    161   -372       N  
ATOM    135  N   ALA A  47      24.421  27.426  17.100  1.00 13.31           N  
ANISOU  135  N   ALA A  47     1820   1519   1719    -81    169   -207       N  
ATOM    136  CA  ALA A  47      23.418  26.731  16.282  1.00 12.76           C  
ANISOU  136  CA  ALA A  47     1725   1469   1655    -60    162   -160       C  
ATOM    137  C   ALA A  47      23.879  25.336  15.884  1.00  9.05           C  
ANISOU  137  C   ALA A  47     1243   1028   1168    -78    120   -142       C  
ATOM    138  O   ALA A  47      25.036  25.141  15.534  1.00 11.93           O  
ANISOU  138  O   ALA A  47     1613   1388   1533    -94     98   -151       O  
ATOM    139  CB  ALA A  47      23.100  27.547  15.022  1.00 10.43           C  
ANISOU  139  CB  ALA A  47     1420   1146   1397    -36    180   -134       C  
ATOM    140  N   VAL A  48      22.975  24.367  15.953  1.00  8.97           N  
ANISOU  140  N   VAL A  48     1217   1047   1143    -75    110   -117       N  
ATOM    141  CA  VAL A  48      23.243  23.037  15.420  1.00  8.69           C  
ANISOU  141  CA  VAL A  48     1176   1029   1097    -90     76    -98       C  
ATOM    142  C   VAL A  48      23.070  23.129  13.906  1.00  9.81           C  
ANISOU  142  C   VAL A  48     1303   1164   1261    -81     70    -74       C  
ATOM    143  O   VAL A  48      22.266  23.928  13.426  1.00 11.64           O  
ANISOU  143  O   VAL A  48     1521   1392   1510    -60     91    -58       O  
ATOM    144  CB  VAL A  48      22.312  21.975  16.031  1.00  8.74           C  
ANISOU  144  CB  VAL A  48     1173   1064   1082    -97     71    -80       C  
ATOM    145  CG1 VAL A  48      22.816  20.574  15.692  1.00  8.93           C  
ANISOU  145  CG1 VAL A  48     1204   1094   1095   -115     39    -68       C  
ATOM    146  CG2 VAL A  48      22.238  22.159  17.551  1.00  8.97           C  
ANISOU  146  CG2 VAL A  48     1213   1106   1088    -99     87   -100       C  
ATOM    147  N  ASER A  49      23.822  22.327  13.160  0.30  9.10           N  
ANISOU  147  N  ASER A  49     1216   1075   1167    -92     42    -69       N  
ATOM    148  N  BSER A  49      23.832  22.330  13.164  0.70  8.81           N  
ANISOU  148  N  BSER A  49     1180   1038   1131    -92     42    -69       N  
ATOM    149  CA ASER A  49      23.794  22.410  11.702  0.30  9.47           C  
ANISOU  149  CA ASER A  49     1250   1119   1227    -84     35    -50       C  
ATOM    150  CA BSER A  49      23.830  22.393  11.698  0.70  9.48           C  
ANISOU  150  CA BSER A  49     1252   1121   1229    -85     35    -50       C  
ATOM    151  C  ASER A  49      23.180  21.173  11.053  0.30  9.68           C  
ANISOU  151  C  ASER A  49     1269   1168   1241    -96     13    -31       C  
ATOM    152  C  BSER A  49      23.179  21.173  11.060  0.70  9.86           C  
ANISOU  152  C  BSER A  49     1292   1191   1264    -96     13    -31       C  
ATOM    153  O  ASER A  49      22.365  21.282  10.136  0.30  9.53           O  
ANISOU  153  O  ASER A  49     1230   1165   1227    -91     14     -9       O  
ATOM    154  O  BSER A  49      22.349  21.292  10.154  0.70  9.41           O  
ANISOU  154  O  BSER A  49     1214   1150   1211    -91     14     -9       O  
ATOM    155  CB ASER A  49      25.207  22.622  11.158  0.30  9.11           C  
ANISOU  155  CB ASER A  49     1215   1058   1188    -87     26    -62       C  
ATOM    156  CB BSER A  49      25.258  22.519  11.167  0.70  8.78           C  
ANISOU  156  CB BSER A  49     1174   1017   1145    -88     23    -62       C  
ATOM    157  OG ASER A  49      26.021  21.489  11.392  0.30  8.68           O  
ANISOU  157  OG ASER A  49     1172   1009   1115   -100      2    -70       O  
ATOM    158  OG BSER A  49      25.909  23.658  11.691  0.70  8.23           O  
ANISOU  158  OG BSER A  49     1112    926   1088    -87     42    -82       O  
ATOM    159  N   SER A  50      23.572  19.998  11.533  1.00  8.10           N  
ANISOU  159  N   SER A  50     1085    969   1025   -113     -5    -38       N  
ATOM    160  CA  SER A  50      23.174  18.754  10.896  1.00 12.36           C  
ANISOU  160  CA  SER A  50     1626   1518   1553   -130    -24    -27       C  
ATOM    161  C   SER A  50      23.252  17.584  11.863  1.00 13.25           C  
ANISOU  161  C   SER A  50     1757   1626   1650   -147    -32    -29       C  
ATOM    162  O   SER A  50      24.257  17.426  12.551  1.00 15.56           O  
ANISOU  162  O   SER A  50     2067   1908   1936   -141    -35    -41       O  
ATOM    163  CB  SER A  50      24.076  18.500   9.684  1.00 10.08           C  
ANISOU  163  CB  SER A  50     1345   1219   1265   -127    -39    -31       C  
ATOM    164  OG  SER A  50      23.719  17.322   8.994  0.83  8.05           O  
ANISOU  164  OG  SER A  50     1095    966    996   -145    -56    -27       O  
ATOM    165  N   VAL A  51      22.200  16.769  11.911  1.00 11.33           N  
ANISOU  165  N   VAL A  51     1509   1395   1400   -168    -36    -15       N  
ATOM    166  CA  VAL A  51      22.232  15.532  12.689  1.00 11.70           C  
ANISOU  166  CA  VAL A  51     1577   1432   1434   -186    -41    -11       C  
ATOM    167  C   VAL A  51      21.985  14.324  11.776  1.00 12.12           C  
ANISOU  167  C   VAL A  51     1645   1474   1485   -211    -57     -8       C  
ATOM    168  O   VAL A  51      21.220  14.410  10.819  1.00  9.95           O  
ANISOU  168  O   VAL A  51     1352   1216   1212   -225    -63     -5       O  
ATOM    169  CB  VAL A  51      21.197  15.546  13.839  1.00 10.99           C  
ANISOU  169  CB  VAL A  51     1474   1363   1337   -196    -27      2       C  
ATOM    170  CG1 VAL A  51      21.590  16.577  14.896  1.00 12.27           C  
ANISOU  170  CG1 VAL A  51     1634   1532   1496   -173    -10     -9       C  
ATOM    171  CG2 VAL A  51      19.801  15.829  13.304  1.00 11.59           C  
ANISOU  171  CG2 VAL A  51     1517   1467   1418   -208    -21     18       C  
ATOM    172  N   LYS A  52      22.667  13.216  12.056  1.00 12.24           N  
ANISOU  172  N   LYS A  52     1694   1462   1496   -216    -63    -10       N  
ATOM    173  CA  LYS A  52      22.547  11.995  11.252  1.00 12.76           C  
ANISOU  173  CA  LYS A  52     1785   1505   1560   -240    -74    -13       C  
ATOM    174  C   LYS A  52      22.635  10.756  12.127  1.00 12.27           C  
ANISOU  174  C   LYS A  52     1755   1414   1494   -253    -70     -2       C  
ATOM    175  O   LYS A  52      23.480  10.692  13.022  1.00 10.68           O  
ANISOU  175  O   LYS A  52     1565   1203   1287   -227    -65      5       O  
ATOM    176  CB  LYS A  52      23.646  11.917  10.188  1.00 11.14           C  
ANISOU  176  CB  LYS A  52     1596   1281   1355   -220    -82    -31       C  
ATOM    177  CG  LYS A  52      23.734  13.111   9.256  1.00  8.44           C  
ANISOU  177  CG  LYS A  52     1227    965   1017   -204    -85    -38       C  
ATOM    178  CD  LYS A  52      22.562  13.191   8.291  1.00 10.09           C  
ANISOU  178  CD  LYS A  52     1414   1198   1222   -231    -92    -36       C  
ATOM    179  CE  LYS A  52      22.770  14.355   7.325  1.00 13.09           C  
ANISOU  179  CE  LYS A  52     1768   1603   1605   -208    -92    -36       C  
ATOM    180  NZ  LYS A  52      24.037  14.182   6.560  1.00 12.88           N  
ANISOU  180  NZ  LYS A  52     1763   1557   1574   -188    -97    -51       N  
ATOM    181  N   PHE A  53      21.780   9.770  11.861  1.00 10.17           N  
ANISOU  181  N   PHE A  53     1502   1134   1228   -293    -72      3       N  
ATOM    182  CA  PHE A  53      21.854   8.490  12.564  1.00 12.10           C  
ANISOU  182  CA  PHE A  53     1784   1341   1474   -307    -64     17       C  
ATOM    183  C   PHE A  53      22.851   7.562  11.878  1.00 13.35           C  
ANISOU  183  C   PHE A  53     1989   1449   1635   -294    -67      3       C  
ATOM    184  O   PHE A  53      22.854   7.450  10.648  1.00 11.16           O  
ANISOU  184  O   PHE A  53     1719   1163   1357   -305    -75    -21       O  
ATOM    185  CB  PHE A  53      20.484   7.804  12.624  1.00 13.17           C  
ANISOU  185  CB  PHE A  53     1915   1478   1610   -364    -62     28       C  
ATOM    186  CG  PHE A  53      19.551   8.372  13.662  1.00 14.22           C  
ANISOU  186  CG  PHE A  53     2010   1654   1739   -372    -52     52       C  
ATOM    187  CD1 PHE A  53      19.781   8.160  15.015  1.00 12.24           C  
ANISOU  187  CD1 PHE A  53     1769   1401   1483   -357    -38     76       C  
ATOM    188  CD2 PHE A  53      18.436   9.109  13.281  1.00 13.90           C  
ANISOU  188  CD2 PHE A  53     1923   1662   1697   -392    -55     53       C  
ATOM    189  CE1 PHE A  53      18.915   8.679  15.978  1.00 11.45           C  
ANISOU  189  CE1 PHE A  53     1634   1343   1374   -363    -25     96       C  
ATOM    190  CE2 PHE A  53      17.567   9.633  14.229  1.00 10.11           C  
ANISOU  190  CE2 PHE A  53     1407   1223   1212   -394    -41     76       C  
ATOM    191  CZ  PHE A  53      17.803   9.413  15.583  1.00 11.04           C  
ANISOU  191  CZ  PHE A  53     1537   1336   1323   -381    -25     95       C  
ATOM    192  N   SER A  54      23.684   6.885  12.663  1.00 10.85           N  
ANISOU  192  N   SER A  54     1703   1102   1318   -268    -57     19       N  
ATOM    193  CA  SER A  54      24.566   5.872  12.084  1.00 11.73           C  
ANISOU  193  CA  SER A  54     1862   1160   1434   -251    -53     10       C  
ATOM    194  C   SER A  54      23.721   4.793  11.413  1.00 12.45           C  
ANISOU  194  C   SER A  54     1988   1210   1533   -302    -50     -2       C  
ATOM    195  O   SER A  54      22.611   4.487  11.860  1.00 11.84           O  
ANISOU  195  O   SER A  54     1905   1136   1459   -349    -47     11       O  
ATOM    196  CB  SER A  54      25.491   5.262  13.145  1.00 10.99           C  
ANISOU  196  CB  SER A  54     1794   1045   1339   -211    -40     39       C  
ATOM    197  OG  SER A  54      24.760   4.588  14.147  1.00 12.09           O  
ANISOU  197  OG  SER A  54     1944   1170   1479   -236    -29     69       O  
ATOM    198  N   PRO A  55      24.225   4.239  10.305  1.00 12.56           N  
ANISOU  198  N   PRO A  55     2037   1188   1548   -298    -50    -30       N  
ATOM    199  CA  PRO A  55      23.526   3.162   9.603  1.00 13.48           C  
ANISOU  199  CA  PRO A  55     2194   1258   1669   -351    -47    -51       C  
ATOM    200  C   PRO A  55      23.228   1.954  10.492  1.00 14.41           C  
ANISOU  200  C   PRO A  55     2355   1319   1800   -373    -27    -25       C  
ATOM    201  O   PRO A  55      22.229   1.280  10.258  1.00 13.52           O  
ANISOU  201  O   PRO A  55     2260   1185   1693   -437    -26    -34       O  
ATOM    202  CB  PRO A  55      24.501   2.798   8.485  1.00 14.75           C  
ANISOU  202  CB  PRO A  55     2391   1386   1825   -321    -44    -83       C  
ATOM    203  CG  PRO A  55      25.187   4.086   8.189  1.00 15.33           C  
ANISOU  203  CG  PRO A  55     2419   1517   1890   -276    -56    -85       C  
ATOM    204  CD  PRO A  55      25.387   4.722   9.541  1.00 10.94           C  
ANISOU  204  CD  PRO A  55     1830    990   1337   -249    -54    -48       C  
ATOM    205  N   ASN A  56      24.056   1.691  11.501  1.00 16.16           N  
ANISOU  205  N   ASN A  56     2592   1522   2027   -323    -12      9       N  
ATOM    206  CA  ASN A  56      23.805   0.538  12.366  1.00 14.48           C  
ANISOU  206  CA  ASN A  56     2421   1253   1826   -339     10     41       C  
ATOM    207  C   ASN A  56      22.824   0.873  13.492  1.00 12.91           C  
ANISOU  207  C   ASN A  56     2184   1096   1624   -371      9     76       C  
ATOM    208  O   ASN A  56      22.498   0.023  14.328  1.00 12.91           O  
ANISOU  208  O   ASN A  56     2211   1061   1633   -388     28    111       O  
ATOM    209  CB  ASN A  56      25.119  -0.023  12.932  1.00 14.91           C  
ANISOU  209  CB  ASN A  56     2511   1270   1884   -268     28     70       C  
ATOM    210  CG  ASN A  56      25.813   0.916  13.924  1.00 16.76           C  
ANISOU  210  CG  ASN A  56     2697   1569   2102   -214     21    100       C  
ATOM    211  OD1 ASN A  56      25.296   1.969  14.313  1.00 15.09           O  
ANISOU  211  OD1 ASN A  56     2432   1422   1879   -229      5    100       O  
ATOM    212  ND2 ASN A  56      27.005   0.510  14.352  1.00 19.46           N  
ANISOU  212  ND2 ASN A  56     3059   1893   2442   -149     33    126       N  
ATOM    213  N   GLY A  57      22.353   2.115  13.499  1.00 13.03           N  
ANISOU  213  N   GLY A  57     2138   1186   1627   -377     -9     68       N  
ATOM    214  CA  GLY A  57      21.293   2.530  14.402  1.00 12.68           C  
ANISOU  214  CA  GLY A  57     2053   1188   1578   -409     -9     94       C  
ATOM    215  C   GLY A  57      21.706   2.837  15.832  1.00 15.36           C  
ANISOU  215  C   GLY A  57     2376   1554   1906   -368      1    134       C  
ATOM    216  O   GLY A  57      20.862   3.189  16.655  1.00 15.70           O  
ANISOU  216  O   GLY A  57     2386   1638   1940   -389      6    156       O  
ATOM    217  N   GLU A  58      22.994   2.719  16.139  1.00 14.25           N  
ANISOU  217  N   GLU A  58     2256   1398   1761   -308      5    144       N  
ATOM    218  CA  GLU A  58      23.444   2.862  17.521  1.00 15.79           C  
ANISOU  218  CA  GLU A  58     2440   1622   1939   -271     13    183       C  
ATOM    219  C   GLU A  58      23.682   4.310  17.934  1.00 14.94           C  
ANISOU  219  C   GLU A  58     2278   1588   1811   -245      0    171       C  
ATOM    220  O   GLU A  58      23.550   4.655  19.116  1.00 13.98           O  
ANISOU  220  O   GLU A  58     2135   1507   1670   -236      5    196       O  
ATOM    221  CB  GLU A  58      24.723   2.051  17.747  1.00 18.96           C  
ANISOU  221  CB  GLU A  58     2881   1981   2340   -217     24    205       C  
ATOM    222  CG  GLU A  58      24.522   0.539  17.703  1.00 21.27           C  
ANISOU  222  CG  GLU A  58     3235   2192   2653   -235     47    229       C  
ATOM    223  CD  GLU A  58      23.692   0.023  18.869  1.00 28.20           C  
ANISOU  223  CD  GLU A  58     4115   3071   3528   -264     64    276       C  
ATOM    224  OE1 GLU A  58      23.883   0.504  20.009  1.00 30.20           O  
ANISOU  224  OE1 GLU A  58     4337   3380   3757   -236     64    307       O  
ATOM    225  OE2 GLU A  58      22.849  -0.868  18.645  1.00 29.43           O  
ANISOU  225  OE2 GLU A  58     4304   3174   3704   -318     78    282       O  
ATOM    226  N   TRP A  59      24.028   5.157  16.970  1.00 12.85           N  
ANISOU  226  N   TRP A  59     1994   1338   1549   -235    -15    133       N  
ATOM    227  CA  TRP A  59      24.512   6.497  17.295  1.00 11.52           C  
ANISOU  227  CA  TRP A  59     1785   1226   1365   -206    -25    120       C  
ATOM    228  C   TRP A  59      23.829   7.614  16.524  1.00 11.71           C  
ANISOU  228  C   TRP A  59     1774   1280   1396   -227    -35     89       C  
ATOM    229  O   TRP A  59      23.342   7.419  15.411  1.00  9.86           O  
ANISOU  229  O   TRP A  59     1545   1027   1175   -252    -40     71       O  
ATOM    230  CB  TRP A  59      26.027   6.579  17.053  1.00 10.43           C  
ANISOU  230  CB  TRP A  59     1655   1084   1223   -156    -32    113       C  
ATOM    231  CG  TRP A  59      26.771   5.531  17.801  1.00 12.45           C  
ANISOU  231  CG  TRP A  59     1941   1318   1472   -126    -22    150       C  
ATOM    232  CD1 TRP A  59      27.381   4.420  17.282  1.00 12.27           C  
ANISOU  232  CD1 TRP A  59     1962   1240   1462   -105    -14    159       C  
ATOM    233  CD2 TRP A  59      26.965   5.471  19.218  1.00 12.67           C  
ANISOU  233  CD2 TRP A  59     1959   1379   1476   -108    -17    185       C  
ATOM    234  NE1 TRP A  59      27.948   3.678  18.295  1.00 11.99           N  
ANISOU  234  NE1 TRP A  59     1943   1199   1415    -72     -3    204       N  
ATOM    235  CE2 TRP A  59      27.700   4.299  19.492  1.00 12.84           C  
ANISOU  235  CE2 TRP A  59     2017   1364   1497    -75     -6    221       C  
ATOM    236  CE3 TRP A  59      26.583   6.292  20.283  1.00 10.57           C  
ANISOU  236  CE3 TRP A  59     1659   1170   1185   -115    -18    190       C  
ATOM    237  CZ2 TRP A  59      28.075   3.937  20.785  1.00 13.50           C  
ANISOU  237  CZ2 TRP A  59     2099   1474   1556    -48      1    266       C  
ATOM    238  CZ3 TRP A  59      26.952   5.926  21.571  1.00 11.75           C  
ANISOU  238  CZ3 TRP A  59     1809   1347   1307    -93    -12    229       C  
ATOM    239  CH2 TRP A  59      27.693   4.762  21.807  1.00 12.80           C  
ANISOU  239  CH2 TRP A  59     1974   1449   1440    -59     -4    269       C  
ATOM    240  N   LEU A  60      23.797   8.788  17.144  1.00 11.43           N  
ANISOU  240  N   LEU A  60     1702   1292   1347   -214    -35     83       N  
ATOM    241  CA  LEU A  60      23.472  10.028  16.449  1.00 12.68           C  
ANISOU  241  CA  LEU A  60     1829   1476   1513   -216    -41     56       C  
ATOM    242  C   LEU A  60      24.701  10.926  16.431  1.00 12.14           C  
ANISOU  242  C   LEU A  60     1751   1422   1439   -180    -47     38       C  
ATOM    243  O   LEU A  60      25.297  11.177  17.483  1.00  9.95           O  
ANISOU  243  O   LEU A  60     1470   1166   1144   -161    -45     44       O  
ATOM    244  CB  LEU A  60      22.307  10.758  17.126  1.00 11.31           C  
ANISOU  244  CB  LEU A  60     1623   1341   1333   -232    -29     62       C  
ATOM    245  CG  LEU A  60      21.935  12.087  16.460  1.00 14.77           C  
ANISOU  245  CG  LEU A  60     2029   1802   1779   -227    -30     41       C  
ATOM    246  CD1 LEU A  60      21.129  11.843  15.200  1.00 13.93           C  
ANISOU  246  CD1 LEU A  60     1915   1690   1688   -254    -37     38       C  
ATOM    247  CD2 LEU A  60      21.185  13.011  17.424  1.00 17.06           C  
ANISOU  247  CD2 LEU A  60     2291   2131   2059   -223    -13     44       C  
ATOM    248  N   ALA A  61      25.087  11.397  15.247  1.00  8.83           N  
ANISOU  248  N   ALA A  61     1327    995   1032   -173    -56     17       N  
ATOM    249  CA  ALA A  61      26.140  12.394  15.144  1.00 10.02           C  
ANISOU  249  CA  ALA A  61     1463   1162   1181   -147    -60      0       C  
ATOM    250  C   ALA A  61      25.525  13.761  14.901  1.00 11.70           C  
ANISOU  250  C   ALA A  61     1648   1397   1403   -153    -55    -15       C  
ATOM    251  O   ALA A  61      24.572  13.892  14.136  1.00 11.55           O  
ANISOU  251  O   ALA A  61     1619   1376   1395   -169    -53    -15       O  
ATOM    252  CB  ALA A  61      27.118  12.047  14.023  1.00  9.09           C  
ANISOU  252  CB  ALA A  61     1359   1023   1071   -131    -69     -9       C  
ATOM    253  N   SER A  62      26.074  14.782  15.547  1.00 12.87           N  
ANISOU  253  N   SER A  62     1782   1564   1544   -141    -51    -28       N  
ATOM    254  CA  SER A  62      25.637  16.146  15.295  1.00 11.87           C  
ANISOU  254  CA  SER A  62     1634   1447   1429   -140    -40    -43       C  
ATOM    255  C   SER A  62      26.830  17.020  14.953  1.00 11.07           C  
ANISOU  255  C   SER A  62     1527   1344   1334   -127    -44    -62       C  
ATOM    256  O   SER A  62      27.953  16.752  15.381  1.00  9.40           O  
ANISOU  256  O   SER A  62     1322   1141   1110   -120    -53    -65       O  
ATOM    257  CB  SER A  62      24.899  16.718  16.506  1.00 12.16           C  
ANISOU  257  CB  SER A  62     1662   1504   1455   -144    -24    -46       C  
ATOM    258  OG  SER A  62      25.724  16.714  17.659  1.00 13.28           O  
ANISOU  258  OG  SER A  62     1811   1662   1574   -139    -26    -53       O  
ATOM    259  N   SER A  63      26.583  18.068  14.178  1.00  8.89           N  
ANISOU  259  N   SER A  63     1239   1063   1077   -125    -35    -71       N  
ATOM    260  CA  SER A  63      27.624  19.036  13.884  1.00  9.93           C  
ANISOU  260  CA  SER A  63     1364   1191   1217   -119    -34    -87       C  
ATOM    261  C   SER A  63      27.042  20.409  14.124  1.00  9.84           C  
ANISOU  261  C   SER A  63     1344   1176   1219   -119    -12    -99       C  
ATOM    262  O   SER A  63      25.823  20.574  14.162  1.00  9.26           O  
ANISOU  262  O   SER A  63     1264   1103   1150   -117      1    -90       O  
ATOM    263  CB  SER A  63      28.140  18.890  12.449  1.00 11.24           C  
ANISOU  263  CB  SER A  63     1528   1347   1396   -111    -43    -81       C  
ATOM    264  OG  SER A  63      27.107  19.082  11.496  1.00 12.66           O  
ANISOU  264  OG  SER A  63     1700   1522   1588   -111    -37    -69       O  
ATOM    265  N   SER A  64      27.907  21.396  14.299  1.00  8.17           N  
ANISOU  265  N   SER A  64     1131    958   1013   -122     -6   -120       N  
ATOM    266  CA  SER A  64      27.439  22.701  14.735  1.00  8.35           C  
ANISOU  266  CA  SER A  64     1155    968   1049   -122     20   -137       C  
ATOM    267  C   SER A  64      28.327  23.836  14.273  1.00  8.85           C  
ANISOU  267  C   SER A  64     1218   1012   1132   -128     29   -153       C  
ATOM    268  O   SER A  64      29.510  23.648  13.998  1.00  9.09           O  
ANISOU  268  O   SER A  64     1245   1049   1159   -137     13   -157       O  
ATOM    269  CB  SER A  64      27.334  22.721  16.263  1.00  8.56           C  
ANISOU  269  CB  SER A  64     1190   1012   1050   -131     26   -158       C  
ATOM    270  OG  SER A  64      27.132  24.033  16.768  1.00 10.49           O  
ANISOU  270  OG  SER A  64     1442   1240   1303   -134     53   -185       O  
ATOM    271  N   ALA A  65      27.752  25.031  14.226  1.00 10.54           N  
ANISOU  271  N   ALA A  65     1436   1200   1367   -122     58   -160       N  
ATOM    272  CA  ALA A  65      28.530  26.243  14.029  1.00 11.19           C  
ANISOU  272  CA  ALA A  65     1525   1254   1471   -134     74   -179       C  
ATOM    273  C   ALA A  65      29.589  26.429  15.123  1.00 12.36           C  
ANISOU  273  C   ALA A  65     1681   1415   1600   -164     66   -217       C  
ATOM    274  O   ALA A  65      30.479  27.257  14.970  1.00  9.21           O  
ANISOU  274  O   ALA A  65     1285   1000   1215   -185     71   -236       O  
ATOM    275  CB  ALA A  65      27.617  27.457  13.978  1.00 10.13           C  
ANISOU  275  CB  ALA A  65     1401   1084   1364   -118    113   -181       C  
ATOM    276  N   ASP A  66      29.512  25.660  16.211  1.00  9.03           N  
ANISOU  276  N   ASP A  66     1262   1026   1144   -169     51   -227       N  
ATOM    277  CA  ASP A  66      30.521  25.778  17.265  1.00 11.56           C  
ANISOU  277  CA  ASP A  66     1585   1372   1437   -198     40   -261       C  
ATOM    278  C   ASP A  66      31.812  25.009  16.955  1.00 10.53           C  
ANISOU  278  C   ASP A  66     1435   1273   1293   -206      7   -249       C  
ATOM    279  O   ASP A  66      32.650  24.842  17.839  1.00  9.38           O  
ANISOU  279  O   ASP A  66     1283   1165   1117   -226    -10   -267       O  
ATOM    280  CB  ASP A  66      29.963  25.324  18.629  1.00  9.43           C  
ANISOU  280  CB  ASP A  66     1322   1132   1130   -198     39   -274       C  
ATOM    281  CG  ASP A  66      29.678  23.826  18.696  1.00 11.91           C  
ANISOU  281  CG  ASP A  66     1626   1476   1422   -180     17   -238       C  
ATOM    282  OD1 ASP A  66      30.057  23.079  17.775  1.00 11.96           O  
ANISOU  282  OD1 ASP A  66     1623   1482   1438   -170     -1   -210       O  
ATOM    283  OD2 ASP A  66      29.057  23.389  19.691  1.00 11.99           O  
ANISOU  283  OD2 ASP A  66     1641   1508   1405   -177     20   -238       O  
ATOM    284  N   LYS A  67      31.941  24.548  15.707  1.00  8.99           N  
ANISOU  284  N   LYS A  67     1229   1069   1117   -189     -1   -217       N  
ATOM    285  CA  LYS A  67      33.123  23.850  15.181  1.00  9.56           C  
ANISOU  285  CA  LYS A  67     1283   1167   1181   -187    -25   -202       C  
ATOM    286  C   LYS A  67      33.228  22.403  15.648  1.00 10.03           C  
ANISOU  286  C   LYS A  67     1340   1259   1210   -171    -48   -182       C  
ATOM    287  O   LYS A  67      34.251  21.762  15.416  1.00 10.18           O  
ANISOU  287  O   LYS A  67     1345   1305   1219   -164    -66   -169       O  
ATOM    288  CB  LYS A  67      34.437  24.567  15.556  1.00 11.68           C  
ANISOU  288  CB  LYS A  67     1538   1455   1444   -220    -32   -227       C  
ATOM    289  CG  LYS A  67      34.474  26.060  15.312  1.00 15.74           C  
ANISOU  289  CG  LYS A  67     2061   1931   1988   -246     -6   -251       C  
ATOM    290  CD  LYS A  67      35.735  26.647  15.915  1.00 21.82           C  
ANISOU  290  CD  LYS A  67     2818   2728   2745   -289    -16   -282       C  
ATOM    291  CE  LYS A  67      35.658  28.153  16.016  1.00 30.43           C  
ANISOU  291  CE  LYS A  67     3928   3773   3863   -323     13   -316       C  
ATOM    292  NZ  LYS A  67      36.878  28.696  16.679  1.00 35.97           N  
ANISOU  292  NZ  LYS A  67     4615   4505   4547   -376      1   -352       N  
ATOM    293  N   LEU A  68      32.186  21.879  16.281  1.00 12.43           N  
ANISOU  293  N   LEU A  68     1657   1563   1501   -161    -44   -177       N  
ATOM    294  CA  LEU A  68      32.313  20.569  16.913  1.00  9.31           C  
ANISOU  294  CA  LEU A  68     1264   1196   1078   -149    -61   -157       C  
ATOM    295  C   LEU A  68      31.383  19.514  16.339  1.00 10.18           C  
ANISOU  295  C   LEU A  68     1386   1287   1196   -129    -61   -129       C  
ATOM    296  O   LEU A  68      30.291  19.816  15.850  1.00  8.95           O  
ANISOU  296  O   LEU A  68     1236   1107   1059   -129    -47   -127       O  
ATOM    297  CB  LEU A  68      32.068  20.682  18.421  1.00  9.06           C  
ANISOU  297  CB  LEU A  68     1237   1193   1014   -161    -60   -174       C  
ATOM    298  CG  LEU A  68      32.973  21.590  19.262  1.00  9.26           C  
ANISOU  298  CG  LEU A  68     1251   1247   1019   -188    -64   -209       C  
ATOM    299  CD1 LEU A  68      32.474  21.631  20.705  1.00  9.53           C  
ANISOU  299  CD1 LEU A  68     1295   1311   1017   -197    -59   -225       C  
ATOM    300  CD2 LEU A  68      34.424  21.137  19.216  1.00  9.38           C  
ANISOU  300  CD2 LEU A  68     1244   1303   1017   -188    -89   -198       C  
ATOM    301  N   ILE A  69      31.841  18.271  16.429  1.00  8.45           N  
ANISOU  301  N   ILE A  69     1170   1080    960   -114    -76   -106       N  
ATOM    302  CA  ILE A  69      31.018  17.099  16.203  1.00  8.37           C  
ANISOU  302  CA  ILE A  69     1177   1052    951   -103    -75    -82       C  
ATOM    303  C   ILE A  69      30.739  16.471  17.556  1.00  9.66           C  
ANISOU  303  C   ILE A  69     1347   1237   1087   -103    -76    -70       C  
ATOM    304  O   ILE A  69      31.647  16.324  18.374  1.00  9.66           O  
ANISOU  304  O   ILE A  69     1340   1271   1062    -98    -87    -68       O  
ATOM    305  CB  ILE A  69      31.714  16.070  15.292  1.00  8.33           C  
ANISOU  305  CB  ILE A  69     1179   1035    951    -82    -85    -63       C  
ATOM    306  CG1 ILE A  69      31.891  16.636  13.882  1.00  8.48           C  
ANISOU  306  CG1 ILE A  69     1191   1037    994    -81    -82    -72       C  
ATOM    307  CG2 ILE A  69      30.927  14.760  15.253  1.00 13.16           C  
ANISOU  307  CG2 ILE A  69     1815   1624   1561    -77    -83    -41       C  
ATOM    308  CD1 ILE A  69      32.672  15.731  12.963  1.00  9.81           C  
ANISOU  308  CD1 ILE A  69     1367   1197   1163    -58    -88    -59       C  
ATOM    309  N   LYS A  70      29.487  16.116  17.811  1.00  9.18           N  
ANISOU  309  N   LYS A  70     1297   1164   1027   -110    -66    -60       N  
ATOM    310  CA  LYS A  70      29.178  15.368  19.017  1.00 10.06           C  
ANISOU  310  CA  LYS A  70     1417   1295   1112   -109    -65    -42       C  
ATOM    311  C   LYS A  70      28.475  14.062  18.658  1.00 12.16           C  
ANISOU  311  C   LYS A  70     1702   1532   1386   -108    -63    -12       C  
ATOM    312  O   LYS A  70      27.740  13.979  17.673  1.00 13.60           O  
ANISOU  312  O   LYS A  70     1888   1686   1593   -117    -59    -13       O  
ATOM    313  CB  LYS A  70      28.346  16.225  19.982  1.00 11.50           C  
ANISOU  313  CB  LYS A  70     1591   1496   1280   -124    -50    -59       C  
ATOM    314  CG  LYS A  70      29.175  17.372  20.584  1.00  9.29           C  
ANISOU  314  CG  LYS A  70     1300   1245    985   -130    -52    -92       C  
ATOM    315  CD  LYS A  70      28.372  18.284  21.505  1.00 11.63           C  
ANISOU  315  CD  LYS A  70     1596   1556   1267   -142    -32   -116       C  
ATOM    316  CE  LYS A  70      29.222  19.442  22.019  1.00 12.10           C  
ANISOU  316  CE  LYS A  70     1649   1635   1312   -156    -33   -158       C  
ATOM    317  NZ  LYS A  70      30.327  18.998  22.914  1.00  9.69           N  
ANISOU  317  NZ  LYS A  70     1336   1380    966   -158    -54   -155       N  
ATOM    318  N   ILE A  71      28.752  13.034  19.449  1.00 10.09           N  
ANISOU  318  N   ILE A  71     1452   1278   1105    -97    -65     16       N  
ATOM    319  CA  ILE A  71      28.157  11.720  19.259  1.00 10.55           C  
ANISOU  319  CA  ILE A  71     1535   1304   1171    -99    -60     46       C  
ATOM    320  C   ILE A  71      27.231  11.450  20.443  1.00 10.91           C  
ANISOU  320  C   ILE A  71     1581   1367   1197   -113    -48     66       C  
ATOM    321  O   ILE A  71      27.580  11.755  21.589  1.00 13.09           O  
ANISOU  321  O   ILE A  71     1847   1684   1442   -105    -48     69       O  
ATOM    322  CB  ILE A  71      29.236  10.619  19.161  1.00 10.60           C  
ANISOU  322  CB  ILE A  71     1559   1295   1172    -70    -66     71       C  
ATOM    323  CG1 ILE A  71      30.299  10.999  18.125  1.00 10.24           C  
ANISOU  323  CG1 ILE A  71     1506   1245   1140    -52    -76     52       C  
ATOM    324  CG2 ILE A  71      28.620   9.262  18.836  1.00 10.79           C  
ANISOU  324  CG2 ILE A  71     1618   1270   1211    -76    -57     97       C  
ATOM    325  CD1 ILE A  71      29.760  11.129  16.701  1.00 11.00           C  
ANISOU  325  CD1 ILE A  71     1610   1304   1265    -67    -74     32       C  
ATOM    326  N   TRP A  72      26.059  10.890  20.164  1.00 10.88           N  
ANISOU  326  N   TRP A  72     1588   1338   1209   -136    -38     79       N  
ATOM    327  CA  TRP A  72      25.040  10.646  21.187  1.00 11.70           C  
ANISOU  327  CA  TRP A  72     1689   1460   1297   -152    -23    100       C  
ATOM    328  C   TRP A  72      24.425   9.266  20.978  1.00 12.48           C  
ANISOU  328  C   TRP A  72     1813   1519   1409   -170    -16    133       C  
ATOM    329  O   TRP A  72      24.281   8.824  19.844  1.00 12.57           O  
ANISOU  329  O   TRP A  72     1839   1491   1447   -183    -21    126       O  
ATOM    330  CB  TRP A  72      23.923  11.701  21.138  1.00 11.48           C  
ANISOU  330  CB  TRP A  72     1636   1452   1274   -171    -12     80       C  
ATOM    331  CG  TRP A  72      24.345  13.128  20.865  1.00 10.68           C  
ANISOU  331  CG  TRP A  72     1515   1367   1175   -160    -15     41       C  
ATOM    332  CD1 TRP A  72      24.734  13.654  19.666  1.00 10.27           C  
ANISOU  332  CD1 TRP A  72     1460   1294   1148   -156    -24     19       C  
ATOM    333  CD2 TRP A  72      24.363  14.210  21.803  1.00 12.45           C  
ANISOU  333  CD2 TRP A  72     1725   1628   1377   -153     -5     19       C  
ATOM    334  NE1 TRP A  72      25.020  14.996  19.805  1.00 10.13           N  
ANISOU  334  NE1 TRP A  72     1427   1295   1129   -148    -20    -12       N  
ATOM    335  CE2 TRP A  72      24.799  15.361  21.110  1.00 12.71           C  
ANISOU  335  CE2 TRP A  72     1748   1653   1427   -148     -8    -15       C  
ATOM    336  CE3 TRP A  72      24.069  14.316  23.165  1.00 13.52           C  
ANISOU  336  CE3 TRP A  72     1856   1802   1478   -153      7     25       C  
ATOM    337  CZ2 TRP A  72      24.939  16.604  21.733  1.00 11.46           C  
ANISOU  337  CZ2 TRP A  72     1582   1518   1256   -144      3    -47       C  
ATOM    338  CZ3 TRP A  72      24.211  15.552  23.785  1.00 14.03           C  
ANISOU  338  CZ3 TRP A  72     1911   1894   1526   -148     17    -10       C  
ATOM    339  CH2 TRP A  72      24.643  16.678  23.068  1.00 13.49           C  
ANISOU  339  CH2 TRP A  72     1838   1809   1478   -145     15    -47       C  
ATOM    340  N   GLY A  73      24.052   8.593  22.064  1.00 12.75           N  
ANISOU  340  N   GLY A  73     1855   1564   1424   -174     -4    169       N  
ATOM    341  CA  GLY A  73      23.321   7.340  21.954  1.00 10.94           C  
ANISOU  341  CA  GLY A  73     1651   1295   1210   -201      7    201       C  
ATOM    342  C   GLY A  73      21.989   7.578  21.255  1.00 11.90           C  
ANISOU  342  C   GLY A  73     1756   1412   1352   -243     12    188       C  
ATOM    343  O   GLY A  73      21.233   8.467  21.635  1.00 12.21           O  
ANISOU  343  O   GLY A  73     1763   1494   1382   -251     18    179       O  
ATOM    344  N   ALA A  74      21.707   6.799  20.217  1.00 13.86           N  
ANISOU  344  N   ALA A  74     2027   1611   1627   -269      8    185       N  
ATOM    345  CA  ALA A  74      20.507   7.008  19.416  1.00 13.61           C  
ANISOU  345  CA  ALA A  74     1976   1584   1613   -312      7    170       C  
ATOM    346  C   ALA A  74      19.246   6.677  20.201  1.00 15.62           C  
ANISOU  346  C   ALA A  74     2214   1861   1861   -349     24    201       C  
ATOM    347  O   ALA A  74      18.187   7.243  19.951  1.00 19.45           O  
ANISOU  347  O   ALA A  74     2663   2379   2349   -373     26    195       O  
ATOM    348  CB  ALA A  74      20.568   6.174  18.139  1.00 11.96           C  
ANISOU  348  CB  ALA A  74     1798   1321   1427   -336     -2    156       C  
ATOM    349  N   TYR A  75      19.363   5.769  21.163  1.00 14.85           N  
ANISOU  349  N   TYR A  75     2141   1749   1754   -349     38    240       N  
ATOM    350  CA  TYR A  75      18.184   5.283  21.870  1.00 17.56           C  
ANISOU  350  CA  TYR A  75     2472   2108   2093   -389     57    275       C  
ATOM    351  C   TYR A  75      17.949   5.982  23.207  1.00 18.93           C  
ANISOU  351  C   TYR A  75     2615   2345   2234   -366     72    293       C  
ATOM    352  O   TYR A  75      16.804   6.133  23.627  1.00 23.61           O  
ANISOU  352  O   TYR A  75     3177   2975   2820   -394     87    310       O  
ATOM    353  CB  TYR A  75      18.278   3.765  22.086  1.00 18.31           C  
ANISOU  353  CB  TYR A  75     2615   2143   2200   -411     69    312       C  
ATOM    354  CG  TYR A  75      18.441   2.988  20.794  1.00 17.20           C  
ANISOU  354  CG  TYR A  75     2511   1934   2089   -438     59    290       C  
ATOM    355  CD1 TYR A  75      17.412   2.935  19.861  1.00 15.53           C  
ANISOU  355  CD1 TYR A  75     2284   1721   1895   -495     52    270       C  
ATOM    356  CD2 TYR A  75      19.624   2.319  20.504  1.00 16.29           C  
ANISOU  356  CD2 TYR A  75     2445   1762   1984   -404     57    289       C  
ATOM    357  CE1 TYR A  75      17.554   2.239  18.677  1.00 15.72           C  
ANISOU  357  CE1 TYR A  75     2344   1687   1941   -523     43    243       C  
ATOM    358  CE2 TYR A  75      19.773   1.613  19.323  1.00 16.44           C  
ANISOU  358  CE2 TYR A  75     2502   1716   2027   -426     52    263       C  
ATOM    359  CZ  TYR A  75      18.735   1.578  18.414  1.00 17.14           C  
ANISOU  359  CZ  TYR A  75     2579   1805   2130   -488     44    238       C  
ATOM    360  OH  TYR A  75      18.880   0.882  17.235  1.00 18.05           O  
ANISOU  360  OH  TYR A  75     2734   1860   2264   -514     39    207       O  
ATOM    361  N   ASP A  76      19.018   6.407  23.876  1.00 17.50           N  
ANISOU  361  N   ASP A  76     2440   2182   2029   -318     68    289       N  
ATOM    362  CA  ASP A  76      18.864   7.039  25.182  1.00 16.94           C  
ANISOU  362  CA  ASP A  76     2344   2171   1919   -297     82    301       C  
ATOM    363  C   ASP A  76      19.236   8.521  25.150  1.00 17.73           C  
ANISOU  363  C   ASP A  76     2419   2311   2006   -267     74    254       C  
ATOM    364  O   ASP A  76      19.057   9.226  26.140  1.00 17.75           O  
ANISOU  364  O   ASP A  76     2402   2365   1976   -252     87    251       O  
ATOM    365  CB  ASP A  76      19.697   6.301  26.244  1.00 17.15           C  
ANISOU  365  CB  ASP A  76     2397   2201   1919   -271     87    340       C  
ATOM    366  CG  ASP A  76      21.164   6.146  25.853  1.00 19.85           C  
ANISOU  366  CG  ASP A  76     2764   2514   2264   -234     67    327       C  
ATOM    367  OD1 ASP A  76      21.626   6.829  24.914  1.00 17.07           O  
ANISOU  367  OD1 ASP A  76     2406   2150   1928   -225     50    283       O  
ATOM    368  OD2 ASP A  76      21.867   5.340  26.500  1.00 19.85           O  
ANISOU  368  OD2 ASP A  76     2787   2506   2248   -211     71    366       O  
ATOM    369  N   GLY A  77      19.754   8.990  24.016  1.00 17.83           N  
ANISOU  369  N   GLY A  77     2434   2297   2042   -260     56    217       N  
ATOM    370  CA  GLY A  77      20.170  10.377  23.880  1.00 16.93           C  
ANISOU  370  CA  GLY A  77     2301   2209   1922   -235     50    174       C  
ATOM    371  C   GLY A  77      21.386  10.715  24.724  1.00 15.13           C  
ANISOU  371  C   GLY A  77     2082   2005   1664   -202     43    165       C  
ATOM    372  O   GLY A  77      21.743  11.885  24.881  1.00 14.81           O  
ANISOU  372  O   GLY A  77     2028   1989   1612   -186     42    128       O  
ATOM    373  N   LYS A  78      22.024   9.687  25.272  1.00 14.01           N  
ANISOU  373  N   LYS A  78     1962   1855   1507   -193     40    199       N  
ATOM    374  CA  LYS A  78      23.154   9.876  26.184  1.00 16.79           C  
ANISOU  374  CA  LYS A  78     2316   2243   1821   -162     31    199       C  
ATOM    375  C   LYS A  78      24.386  10.391  25.449  1.00 14.37           C  
ANISOU  375  C   LYS A  78     2011   1924   1525   -143      9    165       C  
ATOM    376  O   LYS A  78      24.827   9.785  24.471  1.00 13.05           O  
ANISOU  376  O   LYS A  78     1861   1711   1387   -139     -1    170       O  
ATOM    377  CB  LYS A  78      23.487   8.562  26.899  1.00 17.18           C  
ANISOU  377  CB  LYS A  78     2387   2288   1853   -152     35    255       C  
ATOM    378  CG  LYS A  78      24.660   8.639  27.871  1.00 19.69           C  
ANISOU  378  CG  LYS A  78     2702   2654   2126   -119     25    264       C  
ATOM    379  CD  LYS A  78      24.970   7.256  28.450  1.00 24.06           C  
ANISOU  379  CD  LYS A  78     3278   3196   2667   -103     31    329       C  
ATOM    380  CE  LYS A  78      26.253   7.259  29.274  1.00 26.91           C  
ANISOU  380  CE  LYS A  78     3631   3610   2983    -64     16    345       C  
ATOM    381  NZ  LYS A  78      26.213   8.269  30.372  1.00 26.51           N  
ANISOU  381  NZ  LYS A  78     3553   3641   2879    -66     15    320       N  
ATOM    382  N   PHE A  79      24.945  11.499  25.927  1.00 10.67           N  
ANISOU  382  N   PHE A  79     1525   1498   1031   -132      4    130       N  
ATOM    383  CA  PHE A  79      26.144  12.062  25.308  1.00 14.64           C  
ANISOU  383  CA  PHE A  79     2024   1996   1542   -119    -17     99       C  
ATOM    384  C   PHE A  79      27.288  11.057  25.348  1.00 15.38           C  
ANISOU  384  C   PHE A  79     2130   2086   1627    -94    -32    132       C  
ATOM    385  O   PHE A  79      27.531  10.427  26.373  1.00 18.53           O  
ANISOU  385  O   PHE A  79     2531   2517   1991    -81    -30    167       O  
ATOM    386  CB  PHE A  79      26.570  13.367  25.992  1.00 14.15           C  
ANISOU  386  CB  PHE A  79     1945   1982   1450   -119    -19     56       C  
ATOM    387  CG  PHE A  79      27.891  13.891  25.506  1.00 14.41           C  
ANISOU  387  CG  PHE A  79     1971   2019   1487   -111    -40     30       C  
ATOM    388  CD1 PHE A  79      27.972  14.598  24.317  1.00 12.27           C  
ANISOU  388  CD1 PHE A  79     1696   1711   1254   -117    -42     -1       C  
ATOM    389  CD2 PHE A  79      29.058  13.653  26.223  1.00 16.25           C  
ANISOU  389  CD2 PHE A  79     2195   2297   1681    -96    -57     40       C  
ATOM    390  CE1 PHE A  79      29.192  15.069  23.855  1.00 12.64           C  
ANISOU  390  CE1 PHE A  79     1735   1764   1306   -112    -59    -22       C  
ATOM    391  CE2 PHE A  79      30.282  14.122  25.768  1.00 15.31           C  
ANISOU  391  CE2 PHE A  79     2063   2188   1565    -92    -77     18       C  
ATOM    392  CZ  PHE A  79      30.345  14.833  24.580  1.00 14.42           C  
ANISOU  392  CZ  PHE A  79     1949   2036   1495   -101    -77    -13       C  
ATOM    393  N   GLU A  80      27.987  10.905  24.230  1.00 10.35           N  
ANISOU  393  N   GLU A  80     1499   1414   1020    -84    -44    123       N  
ATOM    394  CA  GLU A  80      29.083   9.943  24.154  1.00 12.24           C  
ANISOU  394  CA  GLU A  80     1750   1646   1255    -53    -54    156       C  
ATOM    395  C   GLU A  80      30.453  10.622  24.105  1.00 14.62           C  
ANISOU  395  C   GLU A  80     2028   1986   1541    -36    -74    134       C  
ATOM    396  O   GLU A  80      31.269  10.425  24.999  1.00 14.34           O  
ANISOU  396  O   GLU A  80     1980   2001   1467    -15    -83    155       O  
ATOM    397  CB  GLU A  80      28.919   9.028  22.936  1.00 12.59           C  
ANISOU  397  CB  GLU A  80     1822   1620   1341    -51    -50    168       C  
ATOM    398  CG  GLU A  80      29.967   7.921  22.866  1.00 15.01           C  
ANISOU  398  CG  GLU A  80     2147   1911   1646    -12    -52    205       C  
ATOM    399  CD  GLU A  80      29.913   6.979  24.059  1.00 18.36           C  
ANISOU  399  CD  GLU A  80     2583   2350   2043      4    -42    260       C  
ATOM    400  OE1 GLU A  80      28.841   6.869  24.695  1.00 18.27           O  
ANISOU  400  OE1 GLU A  80     2576   2341   2025    -21    -29    272       O  
ATOM    401  OE2 GLU A  80      30.944   6.343  24.360  1.00 18.50           O  
ANISOU  401  OE2 GLU A  80     2603   2380   2046     46    -45    295       O  
ATOM    402  N   LYS A  81      30.708  11.406  23.060  1.00 14.21           N  
ANISOU  402  N   LYS A  81     1968   1915   1516    -44    -80     96       N  
ATOM    403  CA  LYS A  81      31.984  12.117  22.937  1.00 14.05           C  
ANISOU  403  CA  LYS A  81     1923   1931   1485    -35    -97     74       C  
ATOM    404  C   LYS A  81      31.916  13.315  21.981  1.00 14.36           C  
ANISOU  404  C   LYS A  81     1952   1952   1552    -57    -98     27       C  
ATOM    405  O   LYS A  81      31.018  13.407  21.134  1.00  9.48           O  
ANISOU  405  O   LYS A  81     1347   1289    967    -69    -87     17       O  
ATOM    406  CB  LYS A  81      33.085  11.161  22.468  1.00 15.43           C  
ANISOU  406  CB  LYS A  81     2101   2099   1664      2   -106    107       C  
ATOM    407  CG  LYS A  81      32.736  10.394  21.201  1.00 19.70           C  
ANISOU  407  CG  LYS A  81     2670   2568   2245     11    -95    115       C  
ATOM    408  CD  LYS A  81      33.950  10.098  20.312  1.00 20.82           C  
ANISOU  408  CD  LYS A  81     2808   2704   2400     43   -102    120       C  
ATOM    409  CE  LYS A  81      35.095   9.472  21.065  1.00 17.17           C  
ANISOU  409  CE  LYS A  81     2331   2285   1906     84   -110    159       C  
ATOM    410  NZ  LYS A  81      35.840   8.513  20.195  1.00 14.69           N  
ANISOU  410  NZ  LYS A  81     2034   1937   1611    128   -103    184       N  
ATOM    411  N   THR A  82      32.882  14.221  22.132  1.00 12.92           N  
ANISOU  411  N   THR A  82     1744   1808   1355    -63   -110      1       N  
ATOM    412  CA  THR A  82      33.049  15.362  21.239  1.00  9.55           C  
ANISOU  412  CA  THR A  82     1308   1365    957    -81   -110    -38       C  
ATOM    413  C   THR A  82      34.229  15.130  20.304  1.00 10.34           C  
ANISOU  413  C   THR A  82     1395   1463   1070    -63   -121    -29       C  
ATOM    414  O   THR A  82      35.296  14.706  20.738  1.00 12.71           O  
ANISOU  414  O   THR A  82     1679   1806   1346    -44   -135    -10       O  
ATOM    415  CB  THR A  82      33.288  16.668  22.011  1.00 14.10           C  
ANISOU  415  CB  THR A  82     1867   1978   1511   -110   -112    -79       C  
ATOM    416  OG1 THR A  82      32.124  16.990  22.773  1.00  9.78           O  
ANISOU  416  OG1 THR A  82     1332   1429    953   -124    -95    -92       O  
ATOM    417  CG2 THR A  82      33.593  17.815  21.050  1.00  9.52           C  
ANISOU  417  CG2 THR A  82     1280   1375    964   -128   -108   -114       C  
ATOM    418  N   ILE A  83      34.023  15.415  19.023  1.00  9.20           N  
ANISOU  418  N   ILE A  83     1257   1275    962    -65   -115    -41       N  
ATOM    419  CA  ILE A  83      35.070  15.277  18.028  1.00 11.43           C  
ANISOU  419  CA  ILE A  83     1529   1557   1259    -47   -122    -35       C  
ATOM    420  C   ILE A  83      35.427  16.672  17.503  1.00 12.85           C  
ANISOU  420  C   ILE A  83     1689   1740   1454    -73   -121    -69       C  
ATOM    421  O   ILE A  83      34.567  17.389  16.983  1.00  9.88           O  
ANISOU  421  O   ILE A  83     1323   1330   1103    -91   -108    -88       O  
ATOM    422  CB  ILE A  83      34.613  14.326  16.915  1.00 11.78           C  
ANISOU  422  CB  ILE A  83     1599   1550   1328    -27   -113    -17       C  
ATOM    423  CG1 ILE A  83      34.564  12.896  17.477  1.00 11.31           C  
ANISOU  423  CG1 ILE A  83     1560   1483   1253      0   -112     19       C  
ATOM    424  CG2 ILE A  83      35.533  14.392  15.731  1.00 12.74           C  
ANISOU  424  CG2 ILE A  83     1710   1667   1465    -11   -115    -18       C  
ATOM    425  CD1 ILE A  83      33.893  11.877  16.572  1.00 11.48           C  
ANISOU  425  CD1 ILE A  83     1617   1447   1297     10   -101     31       C  
ATOM    426  N   SER A  84      36.688  17.062  17.694  1.00 11.22           N  
ANISOU  426  N   SER A  84     1452   1578   1233    -77   -133    -73       N  
ATOM    427  CA  SER A  84      37.137  18.431  17.428  1.00 13.69           C  
ANISOU  427  CA  SER A  84     1746   1898   1558   -110   -132   -106       C  
ATOM    428  C   SER A  84      38.264  18.472  16.417  1.00 11.77           C  
ANISOU  428  C   SER A  84     1479   1666   1327    -99   -137    -96       C  
ATOM    429  O   SER A  84      38.998  17.495  16.262  1.00 11.12           O  
ANISOU  429  O   SER A  84     1386   1606   1233    -65   -145    -66       O  
ATOM    430  CB  SER A  84      37.621  19.103  18.719  1.00 16.15           C  
ANISOU  430  CB  SER A  84     2039   2262   1836   -141   -143   -130       C  
ATOM    431  OG  SER A  84      36.864  18.676  19.836  1.00 22.10           O  
ANISOU  431  OG  SER A  84     2808   3026   2563   -138   -142   -127       O  
ATOM    432  N   GLY A  85      38.428  19.618  15.762  1.00 10.04           N  
ANISOU  432  N   GLY A  85     1250   1431   1132   -127   -128   -118       N  
ATOM    433  CA  GLY A  85      39.529  19.801  14.839  1.00  9.34           C  
ANISOU  433  CA  GLY A  85     1135   1360   1055   -122   -130   -108       C  
ATOM    434  C   GLY A  85      39.315  20.887  13.803  1.00 11.14           C  
ANISOU  434  C   GLY A  85     1366   1550   1318   -144   -113   -123       C  
ATOM    435  O   GLY A  85      40.271  21.557  13.410  1.00 11.10           O  
ANISOU  435  O   GLY A  85     1333   1564   1320   -163   -114   -126       O  
ATOM    436  N   HIS A  86      38.076  21.066  13.345  1.00 13.13           N  
ANISOU  436  N   HIS A  86     1648   1749   1591   -141    -98   -127       N  
ATOM    437  CA  HIS A  86      37.794  22.116  12.364  1.00 11.74           C  
ANISOU  437  CA  HIS A  86     1475   1537   1448   -155    -79   -134       C  
ATOM    438  C   HIS A  86      38.095  23.486  12.972  1.00 13.01           C  
ANISOU  438  C   HIS A  86     1628   1697   1617   -201    -72   -164       C  
ATOM    439  O   HIS A  86      37.966  23.683  14.183  1.00 12.09           O  
ANISOU  439  O   HIS A  86     1516   1595   1482   -222    -77   -188       O  
ATOM    440  CB  HIS A  86      36.339  22.049  11.874  1.00 10.43           C  
ANISOU  440  CB  HIS A  86     1338   1326   1300   -142    -66   -129       C  
ATOM    441  CG  HIS A  86      36.109  21.062  10.766  1.00  8.30           C  
ANISOU  441  CG  HIS A  86     1075   1048   1031   -108    -68   -105       C  
ATOM    442  ND1 HIS A  86      36.650  21.212   9.504  1.00  8.28           N  
ANISOU  442  ND1 HIS A  86     1062   1046   1040    -98    -62    -91       N  
ATOM    443  CD2 HIS A  86      35.378  19.923  10.726  1.00 10.19           C  
ANISOU  443  CD2 HIS A  86     1334   1278   1260    -87    -73    -94       C  
ATOM    444  CE1 HIS A  86      36.261  20.210   8.737  1.00  8.55           C  
ANISOU  444  CE1 HIS A  86     1110   1072   1068    -70    -65    -77       C  
ATOM    445  NE2 HIS A  86      35.494  19.409   9.455  1.00 10.33           N  
ANISOU  445  NE2 HIS A  86     1355   1288   1282    -66    -71    -79       N  
ATOM    446  N   LYS A  87      38.511  24.420  12.126  1.00 12.09           N  
ANISOU  446  N   LYS A  87     1502   1565   1528   -218    -58   -164       N  
ATOM    447  CA  LYS A  87      38.914  25.747  12.571  1.00 15.35           C  
ANISOU  447  CA  LYS A  87     1910   1968   1953   -267    -47   -194       C  
ATOM    448  C   LYS A  87      37.747  26.716  12.590  1.00 14.60           C  
ANISOU  448  C   LYS A  87     1849   1813   1886   -276    -20   -210       C  
ATOM    449  O   LYS A  87      37.817  27.772  13.223  1.00 13.61           O  
ANISOU  449  O   LYS A  87     1734   1668   1769   -315     -6   -243       O  
ATOM    450  CB  LYS A  87      40.010  26.308  11.667  1.00 17.71           C  
ANISOU  450  CB  LYS A  87     2182   2277   2270   -285    -42   -181       C  
ATOM    451  CG  LYS A  87      41.365  25.663  11.825  1.00 24.37           C  
ANISOU  451  CG  LYS A  87     2985   3189   3087   -287    -66   -170       C  
ATOM    452  CD  LYS A  87      42.335  26.319  10.855  1.00 32.13           C  
ANISOU  452  CD  LYS A  87     3938   4180   4090   -306    -56   -155       C  
ATOM    453  CE  LYS A  87      43.764  25.888  11.107  1.00 39.12           C  
ANISOU  453  CE  LYS A  87     4774   5141   4949   -315    -77   -145       C  
ATOM    454  NZ  LYS A  87      44.262  26.353  12.436  1.00 41.86           N  
ANISOU  454  NZ  LYS A  87     5106   5525   5274   -368    -94   -180       N  
ATOM    455  N   LEU A  88      36.693  26.366  11.864  1.00 11.58           N  
ANISOU  455  N   LEU A  88     1482   1401   1516   -239     -9   -187       N  
ATOM    456  CA  LEU A  88      35.488  27.177  11.817  1.00 13.27           C  
ANISOU  456  CA  LEU A  88     1722   1564   1754   -235     18   -193       C  
ATOM    457  C   LEU A  88      34.277  26.269  11.872  1.00 12.08           C  
ANISOU  457  C   LEU A  88     1583   1413   1591   -200     13   -178       C  
ATOM    458  O   LEU A  88      34.414  25.048  11.972  1.00 12.54           O  
ANISOU  458  O   LEU A  88     1636   1504   1626   -183    -10   -167       O  
ATOM    459  CB  LEU A  88      35.453  28.043  10.558  1.00 10.48           C  
ANISOU  459  CB  LEU A  88     1369   1176   1438   -231     42   -171       C  
ATOM    460  CG  LEU A  88      36.521  29.133  10.462  1.00 11.60           C  
ANISOU  460  CG  LEU A  88     1502   1305   1599   -272     54   -184       C  
ATOM    461  CD1 LEU A  88      36.542  29.743   9.061  1.00 13.24           C  
ANISOU  461  CD1 LEU A  88     1705   1485   1839   -260     76   -149       C  
ATOM    462  CD2 LEU A  88      36.285  30.210  11.522  1.00 12.76           C  
ANISOU  462  CD2 LEU A  88     1675   1416   1757   -308     74   -227       C  
ATOM    463  N   GLY A  89      33.093  26.869  11.793  1.00  9.59           N  
ANISOU  463  N   GLY A  89     1286   1063   1296   -188     37   -177       N  
ATOM    464  CA  GLY A  89      31.858  26.127  11.922  1.00  8.81           C  
ANISOU  464  CA  GLY A  89     1194    967   1186   -162     35   -164       C  
ATOM    465  C   GLY A  89      31.708  24.995  10.926  1.00 10.58           C  
ANISOU  465  C   GLY A  89     1408   1210   1402   -138     17   -132       C  
ATOM    466  O   GLY A  89      32.233  25.049   9.817  1.00 10.74           O  
ANISOU  466  O   GLY A  89     1419   1231   1432   -132     15   -115       O  
ATOM    467  N   ILE A  90      30.983  23.965  11.341  1.00 10.04           N  
ANISOU  467  N   ILE A  90     1346   1156   1314   -128      4   -127       N  
ATOM    468  CA  ILE A  90      30.674  22.825  10.492  1.00  9.41           C  
ANISOU  468  CA  ILE A  90     1263   1088   1225   -111    -11   -104       C  
ATOM    469  C   ILE A  90      29.221  22.918  10.030  1.00 12.14           C  
ANISOU  469  C   ILE A  90     1608   1424   1579    -99      0    -87       C  
ATOM    470  O   ILE A  90      28.326  23.122  10.851  1.00 12.96           O  
ANISOU  470  O   ILE A  90     1716   1525   1681   -100     11    -93       O  
ATOM    471  CB  ILE A  90      30.881  21.485  11.234  1.00  7.93           C  
ANISOU  471  CB  ILE A  90     1082    920   1010   -110    -31   -106       C  
ATOM    472  CG1 ILE A  90      32.305  21.378  11.789  1.00 10.13           C  
ANISOU  472  CG1 ILE A  90     1354   1218   1275   -117    -43   -117       C  
ATOM    473  CG2 ILE A  90      30.579  20.304  10.311  1.00  7.79           C  
ANISOU  473  CG2 ILE A  90     1071    904    986    -96    -43    -87       C  
ATOM    474  CD1 ILE A  90      32.477  20.221  12.769  1.00 11.63           C  
ANISOU  474  CD1 ILE A  90     1552   1430   1439   -112    -59   -114       C  
ATOM    475  N   SER A  91      28.980  22.753   8.732  1.00  9.03           N  
ANISOU  475  N   SER A  91     1207   1034   1190    -87     -3    -67       N  
ATOM    476  CA  SER A  91      27.620  22.828   8.203  1.00  9.26           C  
ANISOU  476  CA  SER A  91     1229   1068   1223    -78      4    -47       C  
ATOM    477  C   SER A  91      26.987  21.464   7.926  1.00  9.09           C  
ANISOU  477  C   SER A  91     1209   1065   1181    -82    -16    -40       C  
ATOM    478  O   SER A  91      25.770  21.366   7.801  1.00  9.38           O  
ANISOU  478  O   SER A  91     1235   1112   1215    -82    -14    -27       O  
ATOM    479  CB  SER A  91      27.591  23.658   6.915  1.00  8.60           C  
ANISOU  479  CB  SER A  91     1132    982   1155    -63     16    -25       C  
ATOM    480  OG  SER A  91      27.993  24.993   7.166  1.00  9.42           O  
ANISOU  480  OG  SER A  91     1237   1059   1283    -61     40    -28       O  
ATOM    481  N   ASP A  92      27.795  20.414   7.813  1.00  8.72           N  
ANISOU  481  N   ASP A  92     1175   1020   1119    -86    -34    -49       N  
ATOM    482  CA  ASP A  92      27.233  19.095   7.510  1.00  8.29           C  
ANISOU  482  CA  ASP A  92     1130    972   1046    -94    -50    -46       C  
ATOM    483  C   ASP A  92      28.149  17.984   8.002  1.00  9.12           C  
ANISOU  483  C   ASP A  92     1256   1069   1139    -95    -61    -57       C  
ATOM    484  O   ASP A  92      29.353  18.185   8.178  1.00  7.69           O  
ANISOU  484  O   ASP A  92     1076    888    959    -85    -61    -63       O  
ATOM    485  CB  ASP A  92      26.976  18.959   5.997  1.00  8.07           C  
ANISOU  485  CB  ASP A  92     1095    958   1013    -91    -56    -36       C  
ATOM    486  CG  ASP A  92      25.898  17.913   5.656  1.00  9.56           C  
ANISOU  486  CG  ASP A  92     1288   1159   1186   -109    -69    -34       C  
ATOM    487  OD1 ASP A  92      25.258  17.355   6.575  1.00  9.53           O  
ANISOU  487  OD1 ASP A  92     1291   1151   1180   -125    -70    -36       O  
ATOM    488  OD2 ASP A  92      25.674  17.657   4.450  1.00  9.87           O  
ANISOU  488  OD2 ASP A  92     1324   1215   1213   -112    -77    -31       O  
ATOM    489  N   VAL A  93      27.561  16.819   8.239  1.00  9.02           N  
ANISOU  489  N   VAL A  93     1260   1052   1115   -106    -70    -56       N  
ATOM    490  CA  VAL A  93      28.294  15.653   8.714  1.00  8.98           C  
ANISOU  490  CA  VAL A  93     1279   1034   1099   -102    -77    -60       C  
ATOM    491  C   VAL A  93      27.551  14.424   8.188  1.00  9.79           C  
ANISOU  491  C   VAL A  93     1403   1124   1194   -118    -84    -60       C  
ATOM    492  O   VAL A  93      26.336  14.476   7.993  1.00 10.84           O  
ANISOU  492  O   VAL A  93     1527   1266   1327   -140    -85    -56       O  
ATOM    493  CB  VAL A  93      28.403  15.644  10.261  1.00 14.19           C  
ANISOU  493  CB  VAL A  93     1941   1695   1755   -104    -74    -58       C  
ATOM    494  CG1 VAL A  93      27.033  15.424  10.903  1.00 12.37           C  
ANISOU  494  CG1 VAL A  93     1711   1467   1524   -124    -70    -51       C  
ATOM    495  CG2 VAL A  93      29.411  14.596  10.734  1.00 15.47           C  
ANISOU  495  CG2 VAL A  93     2122   1849   1905    -89    -79    -55       C  
ATOM    496  N   ALA A  94      28.271  13.338   7.915  1.00 10.70           N  
ANISOU  496  N   ALA A  94     1546   1218   1301   -108    -87    -65       N  
ATOM    497  CA  ALA A  94      27.648  12.142   7.351  1.00  8.35           C  
ANISOU  497  CA  ALA A  94     1276    900    996   -127    -91    -72       C  
ATOM    498  C   ALA A  94      28.431  10.880   7.712  1.00 10.73           C  
ANISOU  498  C   ALA A  94     1617   1167   1294   -111    -87    -71       C  
ATOM    499  O   ALA A  94      29.645  10.932   7.892  1.00  8.52           O  
ANISOU  499  O   ALA A  94     1337    888   1013    -77    -83    -68       O  
ATOM    500  CB  ALA A  94      27.523  12.270   5.840  1.00 10.13           C  
ANISOU  500  CB  ALA A  94     1499   1136   1214   -131    -96    -84       C  
ATOM    501  N   TRP A  95      27.721   9.760   7.822  1.00  8.83           N  
ANISOU  501  N   TRP A  95     1406    896   1051   -136    -86    -73       N  
ATOM    502  CA  TRP A  95      28.313   8.485   8.221  1.00  9.12           C  
ANISOU  502  CA  TRP A  95     1486    890   1088   -121    -76    -68       C  
ATOM    503  C   TRP A  95      28.774   7.620   7.057  1.00 10.79           C  
ANISOU  503  C   TRP A  95     1736   1071   1295   -111    -71    -89       C  
ATOM    504  O   TRP A  95      28.121   7.570   6.022  1.00 11.42           O  
ANISOU  504  O   TRP A  95     1820   1153   1368   -139    -77   -111       O  
ATOM    505  CB  TRP A  95      27.312   7.654   9.021  1.00  9.37           C  
ANISOU  505  CB  TRP A  95     1538    897   1124   -155    -73    -56       C  
ATOM    506  CG  TRP A  95      26.930   8.183  10.364  1.00  9.92           C  
ANISOU  506  CG  TRP A  95     1581    992   1195   -160    -72    -32       C  
ATOM    507  CD1 TRP A  95      25.891   9.020  10.653  1.00 10.24           C  
ANISOU  507  CD1 TRP A  95     1587   1067   1237   -187    -76    -30       C  
ATOM    508  CD2 TRP A  95      27.549   7.864  11.614  1.00 11.60           C  
ANISOU  508  CD2 TRP A  95     1801   1201   1404   -134    -65     -8       C  
ATOM    509  NE1 TRP A  95      25.837   9.253  12.008  1.00 10.55           N  
ANISOU  509  NE1 TRP A  95     1615   1122   1273   -181    -71     -9       N  
ATOM    510  CE2 TRP A  95      26.845   8.556  12.619  1.00  9.18           C  
ANISOU  510  CE2 TRP A  95     1465    928   1095   -150    -66      5       C  
ATOM    511  CE3 TRP A  95      28.639   7.067  11.979  1.00  9.52           C  
ANISOU  511  CE3 TRP A  95     1565    914   1139    -95    -57      8       C  
ATOM    512  CZ2 TRP A  95      27.194   8.473  13.968  1.00 10.74           C  
ANISOU  512  CZ2 TRP A  95     1660   1138   1282   -134    -60     29       C  
ATOM    513  CZ3 TRP A  95      28.986   6.985  13.319  1.00 12.44           C  
ANISOU  513  CZ3 TRP A  95     1928   1299   1500    -77    -53     37       C  
ATOM    514  CH2 TRP A  95      28.265   7.685  14.297  1.00 10.90           C  
ANISOU  514  CH2 TRP A  95     1705   1140   1298    -98    -56     46       C  
ATOM    515  N   SER A  96      29.871   6.894   7.252  1.00 10.50           N  
ANISOU  515  N   SER A  96     1726   1006   1258    -69    -59    -82       N  
ATOM    516  CA  SER A  96      30.237   5.835   6.323  1.00 12.34           C  
ANISOU  516  CA  SER A  96     2007   1194   1486    -57    -47   -103       C  
ATOM    517  C   SER A  96      29.255   4.671   6.481  1.00 12.79           C  
ANISOU  517  C   SER A  96     2111   1199   1550   -100    -40   -110       C  
ATOM    518  O   SER A  96      28.571   4.565   7.501  1.00 11.59           O  
ANISOU  518  O   SER A  96     1953   1043   1406   -125    -42    -89       O  
ATOM    519  CB  SER A  96      31.667   5.367   6.563  1.00 10.15           C  
ANISOU  519  CB  SER A  96     1745    902   1209      6    -31    -88       C  
ATOM    520  OG  SER A  96      31.776   4.743   7.830  1.00 10.33           O  
ANISOU  520  OG  SER A  96     1782    902   1240     19    -22    -56       O  
ATOM    521  N   SER A  97      29.201   3.800   5.476  1.00 10.80           N  
ANISOU  521  N   SER A  97     1905    906   1292   -110    -31   -142       N  
ATOM    522  CA  SER A  97      28.227   2.712   5.436  1.00 15.27           C  
ANISOU  522  CA  SER A  97     2519   1419   1864   -163    -25   -157       C  
ATOM    523  C   SER A  97      28.324   1.759   6.623  1.00 14.06           C  
ANISOU  523  C   SER A  97     2402   1212   1730   -153     -6   -125       C  
ATOM    524  O   SER A  97      27.319   1.194   7.056  1.00 16.86           O  
ANISOU  524  O   SER A  97     2775   1539   2093   -205     -5   -121       O  
ATOM    525  CB  SER A  97      28.382   1.907   4.145  1.00 14.40           C  
ANISOU  525  CB  SER A  97     2461   1269   1742   -169    -15   -202       C  
ATOM    526  OG  SER A  97      28.153   2.728   3.020  1.00 23.41           O  
ANISOU  526  OG  SER A  97     3569   2466   2862   -185    -33   -229       O  
ATOM    527  N   ASP A  98      29.531   1.580   7.143  1.00 13.18           N  
ANISOU  527  N   ASP A  98     2298   1089   1622    -85      9    -99       N  
ATOM    528  CA  ASP A  98      29.750   0.647   8.245  1.00 15.35           C  
ANISOU  528  CA  ASP A  98     2606   1314   1911    -64     29    -61       C  
ATOM    529  C   ASP A  98      29.684   1.330   9.616  1.00 12.02           C  
ANISOU  529  C   ASP A  98     2136    942   1489    -57     18    -17       C  
ATOM    530  O   ASP A  98      30.054   0.737  10.623  1.00 13.97           O  
ANISOU  530  O   ASP A  98     2399   1166   1741    -27     33     23       O  
ATOM    531  CB  ASP A  98      31.099  -0.053   8.079  1.00 16.62           C  
ANISOU  531  CB  ASP A  98     2804   1438   2074     12     55    -52       C  
ATOM    532  CG  ASP A  98      32.263   0.913   8.123  1.00 18.59           C  
ANISOU  532  CG  ASP A  98     2999   1755   2311     71     45    -37       C  
ATOM    533  OD1 ASP A  98      32.022   2.140   8.106  1.00 16.75           O  
ANISOU  533  OD1 ASP A  98     2707   1588   2068     49     20    -42       O  
ATOM    534  OD2 ASP A  98      33.421   0.448   8.163  1.00 21.84           O  
ANISOU  534  OD2 ASP A  98     3425   2152   2721    139     65    -18       O  
ATOM    535  N   SER A  99      29.241   2.583   9.630  1.00 12.49           N  
ANISOU  535  N   SER A  99     2137   1068   1539    -80     -6    -25       N  
ATOM    536  CA  SER A  99      29.100   3.383  10.852  1.00 13.75           C  
ANISOU  536  CA  SER A  99     2250   1279   1694    -79    -16      7       C  
ATOM    537  C   SER A  99      30.427   3.688  11.567  1.00 14.70           C  
ANISOU  537  C   SER A  99     2348   1430   1806    -15    -14     35       C  
ATOM    538  O   SER A  99      30.418   4.160  12.700  1.00 13.46           O  
ANISOU  538  O   SER A  99     2162   1312   1641    -11    -20     61       O  
ATOM    539  CB  SER A  99      28.147   2.691  11.842  1.00 16.07           C  
ANISOU  539  CB  SER A  99     2562   1547   1995   -115     -7     33       C  
ATOM    540  OG  SER A  99      26.910   2.356  11.234  1.00 14.07           O  
ANISOU  540  OG  SER A  99     2325   1271   1749   -180    -10      9       O  
ATOM    541  N   ASN A 100      31.561   3.444  10.911  1.00 14.64           N  
ANISOU  541  N   ASN A 100     2353   1412   1796     34     -6     29       N  
ATOM    542  CA  ASN A 100      32.852   3.632  11.573  1.00 16.31           C  
ANISOU  542  CA  ASN A 100     2540   1658   1998     94     -5     60       C  
ATOM    543  C   ASN A 100      33.501   4.992  11.327  1.00 14.64           C  
ANISOU  543  C   ASN A 100     2270   1516   1775    104    -23     47       C  
ATOM    544  O   ASN A 100      34.340   5.429  12.124  1.00 12.52           O  
ANISOU  544  O   ASN A 100     1967   1294   1495    134    -29     71       O  
ATOM    545  CB  ASN A 100      33.828   2.529  11.157  1.00 16.33           C  
ANISOU  545  CB  ASN A 100     2585   1615   2004    152     19     71       C  
ATOM    546  CG  ASN A 100      33.527   1.204  11.829  1.00 16.62           C  
ANISOU  546  CG  ASN A 100     2676   1587   2052    159     42    101       C  
ATOM    547  OD1 ASN A 100      33.216   1.149  13.019  1.00 18.43           O  
ANISOU  547  OD1 ASN A 100     2895   1831   2278    152     40    137       O  
ATOM    548  ND2 ASN A 100      33.614   0.130  11.068  1.00 18.14           N  
ANISOU  548  ND2 ASN A 100     2929   1705   2257    173     67     88       N  
ATOM    549  N   LEU A 101      33.107   5.649  10.237  1.00 12.79           N  
ANISOU  549  N   LEU A 101     2026   1290   1545     76    -31     11       N  
ATOM    550  CA  LEU A 101      33.684   6.928   9.830  1.00 11.55           C  
ANISOU  550  CA  LEU A 101     1819   1187   1381     82    -44      0       C  
ATOM    551  C   LEU A 101      32.637   8.031   9.720  1.00 10.95           C  
ANISOU  551  C   LEU A 101     1715   1136   1308     32    -58    -19       C  
ATOM    552  O   LEU A 101      31.467   7.765   9.475  1.00 12.24           O  
ANISOU  552  O   LEU A 101     1897   1277   1478     -7    -59    -30       O  
ATOM    553  CB  LEU A 101      34.401   6.796   8.476  1.00 12.05           C  
ANISOU  553  CB  LEU A 101     1892   1243   1442    109    -36    -20       C  
ATOM    554  CG  LEU A 101      35.487   5.729   8.320  1.00 14.84           C  
ANISOU  554  CG  LEU A 101     2275   1571   1794    168    -15     -5       C  
ATOM    555  CD1 LEU A 101      36.093   5.767   6.919  1.00 16.67           C  
ANISOU  555  CD1 LEU A 101     2511   1803   2019    191     -6    -29       C  
ATOM    556  CD2 LEU A 101      36.564   5.916   9.372  1.00 15.13           C  
ANISOU  556  CD2 LEU A 101     2276   1650   1821    209    -18     32       C  
ATOM    557  N   LEU A 102      33.075   9.271   9.911  1.00 11.03           N  
ANISOU  557  N   LEU A 102     1680   1195   1316     34    -68    -20       N  
ATOM    558  CA  LEU A 102      32.256  10.440   9.610  1.00 11.37           C  
ANISOU  558  CA  LEU A 102     1697   1259   1365     -2    -76    -36       C  
ATOM    559  C   LEU A 102      32.990  11.303   8.601  1.00 12.45           C  
ANISOU  559  C   LEU A 102     1809   1420   1503     11    -77    -47       C  
ATOM    560  O   LEU A 102      34.218  11.306   8.568  1.00 14.32           O  
ANISOU  560  O   LEU A 102     2033   1672   1734     43    -75    -40       O  
ATOM    561  CB  LEU A 102      31.962  11.256  10.864  1.00  8.55           C  
ANISOU  561  CB  LEU A 102     1313    930   1005    -18    -81    -28       C  
ATOM    562  CG  LEU A 102      31.090  10.624  11.951  1.00 11.36           C  
ANISOU  562  CG  LEU A 102     1685   1273   1357    -35    -79    -13       C  
ATOM    563  CD1 LEU A 102      31.146  11.445  13.235  1.00 10.09           C  
ANISOU  563  CD1 LEU A 102     1497   1150   1187    -40    -82     -7       C  
ATOM    564  CD2 LEU A 102      29.657  10.490  11.471  1.00 11.50           C  
ANISOU  564  CD2 LEU A 102     1713   1272   1384    -73    -78    -23       C  
ATOM    565  N   VAL A 103      32.255  12.038   7.777  1.00  8.36           N  
ANISOU  565  N   VAL A 103     1280    908    991    -13    -80    -61       N  
ATOM    566  CA  VAL A 103      32.886  13.111   7.022  1.00  8.23           C  
ANISOU  566  CA  VAL A 103     1232    917    976     -5    -79    -65       C  
ATOM    567  C   VAL A 103      32.157  14.407   7.348  1.00  9.39           C  
ANISOU  567  C   VAL A 103     1353   1082   1134    -31    -81    -65       C  
ATOM    568  O   VAL A 103      30.933  14.421   7.467  1.00  9.69           O  
ANISOU  568  O   VAL A 103     1394   1111   1174    -54    -82    -67       O  
ATOM    569  CB  VAL A 103      32.892  12.854   5.492  1.00 10.16           C  
ANISOU  569  CB  VAL A 103     1488   1157   1214      2    -76    -76       C  
ATOM    570  CG1 VAL A 103      31.472  12.716   4.937  1.00  9.92           C  
ANISOU  570  CG1 VAL A 103     1470   1118   1183    -31    -80    -86       C  
ATOM    571  CG2 VAL A 103      33.647  13.969   4.783  1.00  8.43           C  
ANISOU  571  CG2 VAL A 103     1236    968    997     13    -72    -72       C  
ATOM    572  N   SER A 104      32.908  15.492   7.527  1.00  7.93           N  
ANISOU  572  N   SER A 104     1140    918    956    -27    -79    -64       N  
ATOM    573  CA  SER A 104      32.297  16.763   7.899  1.00 10.13           C  
ANISOU  573  CA  SER A 104     1398   1203   1247    -48    -75    -66       C  
ATOM    574  C   SER A 104      32.676  17.870   6.924  1.00 10.38           C  
ANISOU  574  C   SER A 104     1409   1244   1290    -46    -67    -64       C  
ATOM    575  O   SER A 104      33.746  17.837   6.334  1.00 11.35           O  
ANISOU  575  O   SER A 104     1524   1378   1410    -31    -66    -61       O  
ATOM    576  CB  SER A 104      32.706  17.157   9.322  1.00 10.81           C  
ANISOU  576  CB  SER A 104     1476   1301   1332    -55    -76    -69       C  
ATOM    577  OG  SER A 104      34.112  17.302   9.422  1.00 11.83           O  
ANISOU  577  OG  SER A 104     1589   1450   1455    -43    -79    -68       O  
ATOM    578  N   ALA A 105      31.795  18.852   6.768  1.00  7.71           N  
ANISOU  578  N   ALA A 105     1062    903    966    -59    -59    -62       N  
ATOM    579  CA  ALA A 105      32.020  19.958   5.838  1.00  9.65           C  
ANISOU  579  CA  ALA A 105     1290   1153   1225    -57    -48    -53       C  
ATOM    580  C   ALA A 105      32.000  21.271   6.607  1.00  9.93           C  
ANISOU  580  C   ALA A 105     1314   1178   1280    -70    -34    -57       C  
ATOM    581  O   ALA A 105      31.065  21.516   7.364  1.00  8.32           O  
ANISOU  581  O   ALA A 105     1116    965   1082    -79    -30    -62       O  
ATOM    582  CB  ALA A 105      30.952  19.960   4.737  1.00  8.07           C  
ANISOU  582  CB  ALA A 105     1088    955   1022    -54    -46    -41       C  
ATOM    583  N   SER A 106      33.014  22.114   6.401  1.00  9.12           N  
ANISOU  583  N   SER A 106     1198   1078   1190    -74    -26    -57       N  
ATOM    584  CA  SER A 106      33.239  23.270   7.272  1.00 10.38           C  
ANISOU  584  CA  SER A 106     1353   1225   1367    -94    -13    -69       C  
ATOM    585  C   SER A 106      33.531  24.587   6.551  1.00 12.13           C  
ANISOU  585  C   SER A 106     1564   1431   1613   -100      8    -58       C  
ATOM    586  O   SER A 106      34.010  24.609   5.410  1.00  9.86           O  
ANISOU  586  O   SER A 106     1266   1153   1326    -90     10    -39       O  
ATOM    587  CB  SER A 106      34.397  22.962   8.227  1.00  8.10           C  
ANISOU  587  CB  SER A 106     1058    955   1064   -107    -26    -86       C  
ATOM    588  OG  SER A 106      34.808  24.102   8.963  1.00  9.06           O  
ANISOU  588  OG  SER A 106     1175   1068   1199   -134    -15   -104       O  
ATOM    589  N   ASP A 107      33.253  25.686   7.249  1.00 11.08           N  
ANISOU  589  N   ASP A 107     1437   1271   1500   -117     26    -71       N  
ATOM    590  CA  ASP A 107      33.585  27.015   6.769  1.00 11.54           C  
ANISOU  590  CA  ASP A 107     1492   1304   1588   -128     51    -62       C  
ATOM    591  C   ASP A 107      35.095  27.225   6.666  1.00 11.80           C  
ANISOU  591  C   ASP A 107     1509   1352   1622   -151     47    -67       C  
ATOM    592  O   ASP A 107      35.533  28.228   6.112  1.00 13.17           O  
ANISOU  592  O   ASP A 107     1677   1506   1820   -163     67    -56       O  
ATOM    593  CB  ASP A 107      32.992  28.099   7.683  1.00 11.71           C  
ANISOU  593  CB  ASP A 107     1532   1287   1632   -142     75    -82       C  
ATOM    594  CG  ASP A 107      31.484  28.229   7.551  1.00 13.43           C  
ANISOU  594  CG  ASP A 107     1759   1489   1856   -114     89    -66       C  
ATOM    595  OD1 ASP A 107      30.891  27.559   6.688  1.00 12.93           O  
ANISOU  595  OD1 ASP A 107     1685   1447   1781    -90     79    -39       O  
ATOM    596  OD2 ASP A 107      30.885  29.028   8.303  1.00 15.23           O  
ANISOU  596  OD2 ASP A 107     2003   1686   2100   -117    112    -81       O  
ATOM    597  N   ASP A 108      35.899  26.307   7.204  1.00  8.68           N  
ANISOU  597  N   ASP A 108     1105    993   1202   -156     23    -81       N  
ATOM    598  CA  ASP A 108      37.344  26.444   7.040  1.00 10.32           C  
ANISOU  598  CA  ASP A 108     1288   1227   1408   -175     18    -80       C  
ATOM    599  C   ASP A 108      37.768  25.948   5.653  1.00 10.62           C  
ANISOU  599  C   ASP A 108     1310   1285   1439   -147     17    -49       C  
ATOM    600  O   ASP A 108      38.960  25.860   5.361  1.00  8.97           O  
ANISOU  600  O   ASP A 108     1077   1107   1224   -153     13    -41       O  
ATOM    601  CB  ASP A 108      38.121  25.716   8.155  1.00 10.24           C  
ANISOU  601  CB  ASP A 108     1267   1255   1370   -186     -7   -101       C  
ATOM    602  CG  ASP A 108      37.876  24.205   8.193  1.00  8.67           C  
ANISOU  602  CG  ASP A 108     1073   1079   1143   -150    -27    -92       C  
ATOM    603  OD1 ASP A 108      37.415  23.614   7.198  1.00 10.26           O  
ANISOU  603  OD1 ASP A 108     1281   1275   1342   -120    -25    -73       O  
ATOM    604  OD2 ASP A 108      38.171  23.596   9.243  1.00  9.08           O  
ANISOU  604  OD2 ASP A 108     1123   1155   1173   -153    -44   -105       O  
ATOM    605  N   LYS A 109      36.769  25.629   4.824  1.00 11.00           N  
ANISOU  605  N   LYS A 109     1372   1323   1486   -118     21    -31       N  
ATOM    606  CA  LYS A 109      36.933  25.246   3.415  1.00  8.58           C  
ANISOU  606  CA  LYS A 109     1055   1035   1169    -92     24     -4       C  
ATOM    607  C   LYS A 109      37.528  23.853   3.251  1.00  9.66           C  
ANISOU  607  C   LYS A 109     1189   1206   1275    -69      4     -7       C  
ATOM    608  O   LYS A 109      37.962  23.481   2.164  1.00  9.34           O  
ANISOU  608  O   LYS A 109     1140   1187   1223    -48      7     10       O  
ATOM    609  CB  LYS A 109      37.781  26.284   2.660  1.00 10.17           C  
ANISOU  609  CB  LYS A 109     1237   1237   1390   -105     44     18       C  
ATOM    610  CG  LYS A 109      37.138  27.672   2.659  1.00 11.66           C  
ANISOU  610  CG  LYS A 109     1436   1382   1614   -121     70     27       C  
ATOM    611  CD  LYS A 109      37.929  28.709   1.870  1.00 12.58           C  
ANISOU  611  CD  LYS A 109     1536   1492   1753   -137     94     53       C  
ATOM    612  CE  LYS A 109      39.264  28.988   2.525  1.00 13.47           C  
ANISOU  612  CE  LYS A 109     1630   1619   1871   -177     91     35       C  
ATOM    613  NZ  LYS A 109      39.749  30.360   2.210  1.00 14.76           N  
ANISOU  613  NZ  LYS A 109     1788   1752   2070   -210    121     51       N  
ATOM    614  N   THR A 110      37.511  23.072   4.328  1.00  9.71           N  
ANISOU  614  N   THR A 110     1205   1217   1269    -70    -13    -27       N  
ATOM    615  CA  THR A 110      37.913  21.677   4.254  1.00 10.39           C  
ANISOU  615  CA  THR A 110     1294   1324   1328    -43    -27    -28       C  
ATOM    616  C   THR A 110      36.749  20.735   4.507  1.00 10.87           C  
ANISOU  616  C   THR A 110     1386   1367   1378    -32    -37    -37       C  
ATOM    617  O   THR A 110      35.691  21.139   5.012  1.00 11.85           O  
ANISOU  617  O   THR A 110     1521   1470   1513    -47    -36    -43       O  
ATOM    618  CB  THR A 110      39.006  21.332   5.281  1.00 10.30           C  
ANISOU  618  CB  THR A 110     1267   1339   1306    -47    -38    -35       C  
ATOM    619  OG1 THR A 110      38.418  21.212   6.587  1.00  8.40           O  
ANISOU  619  OG1 THR A 110     1041   1088   1064    -62    -49    -53       O  
ATOM    620  CG2 THR A 110      40.088  22.388   5.291  1.00 10.72           C  
ANISOU  620  CG2 THR A 110     1287   1413   1372    -73    -31    -31       C  
ATOM    621  N   LEU A 111      36.957  19.478   4.136  1.00 11.88           N  
ANISOU  621  N   LEU A 111     1526   1502   1485     -6    -44    -36       N  
ATOM    622  CA  LEU A 111      36.207  18.386   4.729  1.00 10.15           C  
ANISOU  622  CA  LEU A 111     1336   1267   1255      0    -55    -46       C  
ATOM    623  C   LEU A 111      37.178  17.599   5.584  1.00 10.61           C  
ANISOU  623  C   LEU A 111     1391   1339   1301     16    -62    -46       C  
ATOM    624  O   LEU A 111      38.376  17.591   5.314  1.00  9.15           O  
ANISOU  624  O   LEU A 111     1186   1181   1111     32    -59    -37       O  
ATOM    625  CB  LEU A 111      35.561  17.482   3.677  1.00  9.13           C  
ANISOU  625  CB  LEU A 111     1230   1127   1112     15    -55    -48       C  
ATOM    626  CG  LEU A 111      34.568  18.173   2.738  1.00  9.15           C  
ANISOU  626  CG  LEU A 111     1230   1128   1119      2    -50    -43       C  
ATOM    627  CD1 LEU A 111      35.182  18.390   1.351  1.00  8.13           C  
ANISOU  627  CD1 LEU A 111     1090   1020    980     19    -41    -33       C  
ATOM    628  CD2 LEU A 111      33.261  17.382   2.642  1.00 10.00           C  
ANISOU  628  CD2 LEU A 111     1362   1221   1216     -7    -59    -53       C  
ATOM    629  N   LYS A 112      36.669  16.943   6.619  1.00 10.28           N  
ANISOU  629  N   LYS A 112     1368   1284   1253     13    -70    -51       N  
ATOM    630  CA  LYS A 112      37.525  16.084   7.419  1.00 11.48           C  
ANISOU  630  CA  LYS A 112     1519   1452   1392     34    -76    -43       C  
ATOM    631  C   LYS A 112      36.888  14.712   7.531  1.00 10.85           C  
ANISOU  631  C   LYS A 112     1478   1342   1303     51    -77    -42       C  
ATOM    632  O   LYS A 112      35.674  14.593   7.705  1.00  9.82           O  
ANISOU  632  O   LYS A 112     1369   1187   1177     30    -79    -49       O  
ATOM    633  CB  LYS A 112      37.790  16.703   8.799  1.00 10.87           C  
ANISOU  633  CB  LYS A 112     1422   1397   1312     13    -85    -46       C  
ATOM    634  CG  LYS A 112      38.867  17.809   8.779  1.00 12.28           C  
ANISOU  634  CG  LYS A 112     1560   1610   1495     -3    -85    -46       C  
ATOM    635  CD  LYS A 112      39.014  18.497  10.146  1.00 10.55           C  
ANISOU  635  CD  LYS A 112     1325   1412   1271    -34    -94    -58       C  
ATOM    636  CE  LYS A 112      40.079  19.593  10.117  1.00 12.75           C  
ANISOU  636  CE  LYS A 112     1566   1724   1555    -59    -94    -64       C  
ATOM    637  NZ  LYS A 112      41.469  19.056   9.929  1.00 13.03           N  
ANISOU  637  NZ  LYS A 112     1569   1808   1574    -34   -100    -43       N  
ATOM    638  N   ILE A 113      37.718  13.690   7.368  1.00 10.55           N  
ANISOU  638  N   ILE A 113     1450   1307   1254     89    -73    -31       N  
ATOM    639  CA  ILE A 113      37.315  12.305   7.536  1.00  9.49           C  
ANISOU  639  CA  ILE A 113     1357   1137   1113    108    -69    -27       C  
ATOM    640  C   ILE A 113      37.743  11.854   8.919  1.00 11.46           C  
ANISOU  640  C   ILE A 113     1602   1400   1354    121    -74     -8       C  
ATOM    641  O   ILE A 113      38.914  12.000   9.282  1.00 12.02           O  
ANISOU  641  O   ILE A 113     1641   1511   1415    145    -76      8       O  
ATOM    642  CB  ILE A 113      37.946  11.391   6.470  1.00 10.39           C  
ANISOU  642  CB  ILE A 113     1492   1237   1220    148    -54    -27       C  
ATOM    643  CG1 ILE A 113      37.585  11.878   5.063  1.00 10.68           C  
ANISOU  643  CG1 ILE A 113     1530   1272   1258    136    -50    -45       C  
ATOM    644  CG2 ILE A 113      37.495   9.946   6.664  1.00  9.29           C  
ANISOU  644  CG2 ILE A 113     1404   1049   1078    165    -46    -26       C  
ATOM    645  CD1 ILE A 113      38.068  10.955   3.969  1.00  9.22           C  
ANISOU  645  CD1 ILE A 113     1371   1071   1060    173    -34    -53       C  
ATOM    646  N   TRP A 114      36.803  11.318   9.692  1.00 11.56           N  
ANISOU  646  N   TRP A 114     1640   1385   1366    106    -76     -6       N  
ATOM    647  CA  TRP A 114      37.072  10.967  11.079  1.00 10.29           C  
ANISOU  647  CA  TRP A 114     1474   1242   1194    116    -82     16       C  
ATOM    648  C   TRP A 114      36.885   9.494  11.365  1.00 10.92           C  
ANISOU  648  C   TRP A 114     1596   1282   1270    143    -71     36       C  
ATOM    649  O   TRP A 114      35.890   8.901  10.960  1.00 12.84           O  
ANISOU  649  O   TRP A 114     1878   1476   1523    126    -64     26       O  
ATOM    650  CB  TRP A 114      36.151  11.744  12.020  1.00  8.93           C  
ANISOU  650  CB  TRP A 114     1291   1080   1021     73    -91      7       C  
ATOM    651  CG  TRP A 114      36.071  13.208  11.773  1.00 10.04           C  
ANISOU  651  CG  TRP A 114     1402   1244   1170     42    -96    -15       C  
ATOM    652  CD1 TRP A 114      35.224  13.853  10.914  1.00 11.29           C  
ANISOU  652  CD1 TRP A 114     1563   1381   1344     18    -92    -33       C  
ATOM    653  CD2 TRP A 114      36.836  14.228  12.423  1.00  9.14           C  
ANISOU  653  CD2 TRP A 114     1250   1176   1048     30   -104    -20       C  
ATOM    654  NE1 TRP A 114      35.431  15.208  10.977  1.00  9.18           N  
ANISOU  654  NE1 TRP A 114     1268   1138   1085     -3    -93    -46       N  
ATOM    655  CE2 TRP A 114      36.411  15.464  11.898  1.00  9.01           C  
ANISOU  655  CE2 TRP A 114     1221   1153   1048      0   -101    -42       C  
ATOM    656  CE3 TRP A 114      37.849  14.214  13.390  1.00  8.98           C  
ANISOU  656  CE3 TRP A 114     1204   1203   1007     41   -114     -7       C  
ATOM    657  CZ2 TRP A 114      36.958  16.676  12.313  1.00  9.34           C  
ANISOU  657  CZ2 TRP A 114     1233   1226   1090    -24   -105    -55       C  
ATOM    658  CZ3 TRP A 114      38.389  15.418  13.800  1.00  9.03           C  
ANISOU  658  CZ3 TRP A 114     1174   1248   1008     13   -122    -23       C  
ATOM    659  CH2 TRP A 114      37.946  16.631  13.259  1.00  8.81           C  
ANISOU  659  CH2 TRP A 114     1142   1204   1001    -21   -116    -49       C  
ATOM    660  N   ASP A 115      37.832   8.911  12.090  1.00 11.06           N  
ANISOU  660  N   ASP A 115     1605   1322   1274    184    -69     67       N  
ATOM    661  CA  ASP A 115      37.615   7.606  12.696  1.00 10.60           C  
ANISOU  661  CA  ASP A 115     1587   1227   1214    209    -58     94       C  
ATOM    662  C   ASP A 115      36.857   7.809  13.998  1.00 11.94           C  
ANISOU  662  C   ASP A 115     1751   1411   1374    178    -68    105       C  
ATOM    663  O   ASP A 115      37.404   8.365  14.944  1.00 12.58           O  
ANISOU  663  O   ASP A 115     1794   1550   1435    180    -81    118       O  
ATOM    664  CB  ASP A 115      38.940   6.896  12.954  1.00 11.85           C  
ANISOU  664  CB  ASP A 115     1736   1408   1360    274    -49    131       C  
ATOM    665  CG  ASP A 115      38.747   5.522  13.540  1.00 17.09           C  
ANISOU  665  CG  ASP A 115     2443   2025   2023    306    -32    166       C  
ATOM    666  OD1 ASP A 115      38.466   4.594  12.761  1.00 20.10           O  
ANISOU  666  OD1 ASP A 115     2877   2339   2422    321    -11    159       O  
ATOM    667  OD2 ASP A 115      38.855   5.369  14.772  1.00 17.31           O  
ANISOU  667  OD2 ASP A 115     2458   2084   2035    315    -38    199       O  
ATOM    668  N   VAL A 116      35.600   7.379  14.049  1.00 12.41           N  
ANISOU  668  N   VAL A 116     1846   1423   1445    146    -61     98       N  
ATOM    669  CA  VAL A 116      34.745   7.731  15.182  1.00 12.67           C  
ANISOU  669  CA  VAL A 116     1871   1474   1469    112    -68    104       C  
ATOM    670  C   VAL A 116      35.219   7.154  16.518  1.00 11.50           C  
ANISOU  670  C   VAL A 116     1719   1353   1298    141    -68    146       C  
ATOM    671  O   VAL A 116      35.194   7.856  17.540  1.00 11.30           O  
ANISOU  671  O   VAL A 116     1662   1379   1251    125    -80    149       O  
ATOM    672  CB  VAL A 116      33.291   7.297  14.930  1.00 15.71           C  
ANISOU  672  CB  VAL A 116     2292   1806   1871     72    -60     93       C  
ATOM    673  CG1 VAL A 116      32.420   7.612  16.142  1.00 17.96           C  
ANISOU  673  CG1 VAL A 116     2566   2114   2144     42    -63    103       C  
ATOM    674  CG2 VAL A 116      32.744   8.012  13.708  1.00 13.90           C  
ANISOU  674  CG2 VAL A 116     2057   1566   1657     42    -64     54       C  
ATOM    675  N  ASER A 117      35.666   5.901  16.511  0.47 11.25           N  
ANISOU  675  N  ASER A 117     1718   1286   1268    184    -52    180       N  
ATOM    676  N  BSER A 117      35.653   5.896  16.515  0.53 11.19           N  
ANISOU  676  N  BSER A 117     1711   1279   1261    184    -52    180       N  
ATOM    677  CA ASER A 117      36.096   5.239  17.746  0.47 12.91           C  
ANISOU  677  CA ASER A 117     1928   1522   1457    218    -49    230       C  
ATOM    678  CA BSER A 117      36.094   5.243  17.749  0.53 12.94           C  
ANISOU  678  CA BSER A 117     1931   1526   1461    218    -49    230       C  
ATOM    679  C  ASER A 117      37.315   5.907  18.376  0.47 12.11           C  
ANISOU  679  C  ASER A 117     1770   1508   1325    245    -67    244       C  
ATOM    680  C  BSER A 117      37.301   5.938  18.376  0.53 12.06           C  
ANISOU  680  C  BSER A 117     1762   1501   1318    243    -68    243       C  
ATOM    681  O  ASER A 117      37.392   6.054  19.593  0.47 11.94           O  
ANISOU  681  O  ASER A 117     1725   1538   1273    244    -77    268       O  
ATOM    682  O  BSER A 117      37.346   6.138  19.592  0.53 12.01           O  
ANISOU  682  O  BSER A 117     1733   1548   1282    240    -78    265       O  
ATOM    683  CB ASER A 117      36.409   3.764  17.490  0.47 14.02           C  
ANISOU  683  CB ASER A 117     2117   1600   1611    267    -23    266       C  
ATOM    684  CB BSER A 117      36.426   3.771  17.492  0.53 13.99           C  
ANISOU  684  CB BSER A 117     2111   1596   1606    268    -24    267       C  
ATOM    685  OG ASER A 117      37.571   3.624  16.692  0.47 16.38           O  
ANISOU  685  OG ASER A 117     2407   1904   1912    317    -18    267       O  
ATOM    686  OG BSER A 117      35.271   3.038  17.131  0.53 15.33           O  
ANISOU  686  OG BSER A 117     2337   1687   1802    236     -6    257       O  
ATOM    687  N   SER A 118      38.275   6.294  17.544  1.00 12.08           N  
ANISOU  687  N   SER A 118     1742   1524   1325    266    -72    230       N  
ATOM    688  CA  SER A 118      39.505   6.916  18.030  1.00 11.87           C  
ANISOU  688  CA  SER A 118     1656   1583   1269    286    -90    242       C  
ATOM    689  C   SER A 118      39.374   8.430  18.116  1.00 12.23           C  
ANISOU  689  C   SER A 118     1662   1677   1308    230   -111    197       C  
ATOM    690  O   SER A 118      40.178   9.092  18.783  1.00 11.45           O  
ANISOU  690  O   SER A 118     1515   1655   1181    227   -130    200       O  
ATOM    691  CB  SER A 118      40.687   6.566  17.127  1.00 13.76           C  
ANISOU  691  CB  SER A 118     1884   1828   1515    339    -81    254       C  
ATOM    692  OG  SER A 118      40.606   7.266  15.895  1.00 11.19           O  
ANISOU  692  OG  SER A 118     1557   1483   1213    313    -81    209       O  
ATOM    693  N   GLY A 119      38.377   8.969  17.417  1.00 10.52           N  
ANISOU  693  N   GLY A 119     1467   1414   1118    186   -107    156       N  
ATOM    694  CA  GLY A 119      38.189  10.406  17.318  1.00 13.80           C  
ANISOU  694  CA  GLY A 119     1853   1857   1535    138   -120    114       C  
ATOM    695  C   GLY A 119      39.206  11.097  16.422  1.00 14.55           C  
ANISOU  695  C   GLY A 119     1914   1977   1636    142   -125     98       C  
ATOM    696  O   GLY A 119      39.216  12.324  16.310  1.00 12.54           O  
ANISOU  696  O   GLY A 119     1634   1744   1385    103   -134     66       O  
ATOM    697  N   LYS A 120      40.055  10.319  15.761  1.00 16.12           N  
ANISOU  697  N   LYS A 120     2115   2171   1839    191   -117    122       N  
ATOM    698  CA  LYS A 120      41.121  10.906  14.955  1.00 13.99           C  
ANISOU  698  CA  LYS A 120     1808   1936   1573    200   -120    114       C  
ATOM    699  C   LYS A 120      40.651  11.393  13.589  1.00 14.97           C  
ANISOU  699  C   LYS A 120     1949   2015   1726    180   -110     81       C  
ATOM    700  O   LYS A 120      39.906  10.705  12.889  1.00  9.85           O  
ANISOU  700  O   LYS A 120     1345   1305   1094    188    -96     76       O  
ATOM    701  CB  LYS A 120      42.261   9.910  14.754  1.00 13.16           C  
ANISOU  701  CB  LYS A 120     1694   1849   1458    267   -111    154       C  
ATOM    702  CG  LYS A 120      43.346  10.449  13.821  1.00 16.00           C  
ANISOU  702  CG  LYS A 120     2013   2245   1821    279   -110    149       C  
ATOM    703  CD  LYS A 120      44.555   9.531  13.713  1.00 14.74           C  
ANISOU  703  CD  LYS A 120     1835   2118   1648    352    -99    192       C  
ATOM    704  CE  LYS A 120      45.568  10.099  12.733  1.00 15.89           C  
ANISOU  704  CE  LYS A 120     1938   2302   1797    360    -96    187       C  
ATOM    705  NZ  LYS A 120      46.905   9.425  12.863  1.00 17.81           N  
ANISOU  705  NZ  LYS A 120     2143   2604   2021    429    -89    234       N  
ATOM    706  N   CYS A 121      41.113  12.584  13.216  1.00  9.84           N  
ANISOU  706  N   CYS A 121     1261   1397   1079    151   -117     61       N  
ATOM    707  CA  CYS A 121      40.975  13.063  11.848  1.00  9.59           C  
ANISOU  707  CA  CYS A 121     1234   1338   1070    141   -107     40       C  
ATOM    708  C   CYS A 121      41.935  12.305  10.936  1.00 11.19           C  
ANISOU  708  C   CYS A 121     1434   1546   1272    194    -94     60       C  
ATOM    709  O   CYS A 121      43.154  12.491  11.021  1.00 13.45           O  
ANISOU  709  O   CYS A 121     1677   1889   1546    214    -98     77       O  
ATOM    710  CB  CYS A 121      41.252  14.561  11.765  1.00  9.46           C  
ANISOU  710  CB  CYS A 121     1181   1354   1061     96   -115     18       C  
ATOM    711  SG  CYS A 121      41.176  15.201  10.084  1.00 11.02           S  
ANISOU  711  SG  CYS A 121     1380   1525   1283     89   -100      3       S  
ATOM    712  N   LEU A 122      41.387  11.446  10.080  1.00 10.60           N  
ANISOU  712  N   LEU A 122     1405   1414   1207    217    -78     56       N  
ATOM    713  CA  LEU A 122      42.198  10.609   9.202  1.00 11.74           C  
ANISOU  713  CA  LEU A 122     1558   1554   1349    272    -59     70       C  
ATOM    714  C   LEU A 122      42.731  11.387   8.006  1.00 13.27           C  
ANISOU  714  C   LEU A 122     1725   1769   1548    268    -53     57       C  
ATOM    715  O   LEU A 122      43.866  11.188   7.589  1.00 11.73           O  
ANISOU  715  O   LEU A 122     1504   1610   1344    309    -44     75       O  
ATOM    716  CB  LEU A 122      41.390   9.405   8.713  1.00 11.05           C  
ANISOU  716  CB  LEU A 122     1537   1394   1269    292    -43     63       C  
ATOM    717  CG  LEU A 122      40.965   8.418   9.804  1.00 11.78           C  
ANISOU  717  CG  LEU A 122     1660   1457   1358    305    -42     84       C  
ATOM    718  CD1 LEU A 122      40.168   7.274   9.203  1.00 11.67           C  
ANISOU  718  CD1 LEU A 122     1714   1365   1355    314    -22     72       C  
ATOM    719  CD2 LEU A 122      42.195   7.889  10.550  1.00 10.83           C  
ANISOU  719  CD2 LEU A 122     1512   1381   1221    361    -39    127       C  
ATOM    720  N   LYS A 123      41.896  12.267   7.460  1.00 12.08           N  
ANISOU  720  N   LYS A 123     1580   1600   1410    221    -57     31       N  
ATOM    721  CA  LYS A 123      42.253  13.069   6.291  1.00 12.93           C  
ANISOU  721  CA  LYS A 123     1665   1724   1523    213    -50     22       C  
ATOM    722  C   LYS A 123      41.593  14.434   6.356  1.00 11.93           C  
ANISOU  722  C   LYS A 123     1523   1599   1411    155    -60      6       C  
ATOM    723  O   LYS A 123      40.457  14.557   6.813  1.00 12.03           O  
ANISOU  723  O   LYS A 123     1559   1580   1431    125    -67     -8       O  
ATOM    724  CB  LYS A 123      41.821  12.379   4.988  1.00 14.94           C  
ANISOU  724  CB  LYS A 123     1960   1939   1776    235    -33      9       C  
ATOM    725  CG  LYS A 123      42.487  11.045   4.712  1.00 19.27           C  
ANISOU  725  CG  LYS A 123     2533   2476   2312    297    -15     21       C  
ATOM    726  CD  LYS A 123      43.968  11.214   4.441  1.00 20.71           C  
ANISOU  726  CD  LYS A 123     2668   2717   2485    336     -5     44       C  
ATOM    727  CE  LYS A 123      44.633   9.864   4.251  1.00 22.72           C  
ANISOU  727  CE  LYS A 123     2948   2958   2728    407     18     59       C  
ATOM    728  NZ  LYS A 123      46.073  10.022   3.905  1.00 27.25           N  
ANISOU  728  NZ  LYS A 123     3469   3595   3289    451     30     85       N  
ATOM    729  N   THR A 124      42.298  15.456   5.888  1.00 10.99           N  
ANISOU  729  N   THR A 124     1364   1515   1297    140    -57      9       N  
ATOM    730  CA  THR A 124      41.682  16.764   5.685  1.00  9.72           C  
ANISOU  730  CA  THR A 124     1195   1344   1155     91    -58     -4       C  
ATOM    731  C   THR A 124      41.658  17.057   4.191  1.00 12.04           C  
ANISOU  731  C   THR A 124     1489   1633   1452     99    -43     -3       C  
ATOM    732  O   THR A 124      42.704  17.092   3.540  1.00 13.60           O  
ANISOU  732  O   THR A 124     1660   1865   1643    120    -33     12       O  
ATOM    733  CB  THR A 124      42.428  17.873   6.437  1.00  9.87           C  
ANISOU  733  CB  THR A 124     1169   1401   1179     56    -66     -3       C  
ATOM    734  OG1 THR A 124      42.436  17.567   7.837  1.00  9.23           O  
ANISOU  734  OG1 THR A 124     1087   1333   1086     49    -82     -6       O  
ATOM    735  CG2 THR A 124      41.731  19.203   6.236  1.00 10.25           C  
ANISOU  735  CG2 THR A 124     1219   1426   1250     10    -61    -17       C  
ATOM    736  N   LEU A 125      40.457  17.233   3.650  1.00 10.95           N  
ANISOU  736  N   LEU A 125     1380   1459   1321     84    -41    -14       N  
ATOM    737  CA  LEU A 125      40.271  17.341   2.205  1.00 11.85           C  
ANISOU  737  CA  LEU A 125     1499   1571   1431     95    -28    -12       C  
ATOM    738  C   LEU A 125      40.291  18.801   1.770  1.00 12.58           C  
ANISOU  738  C   LEU A 125     1565   1675   1542     65    -21     -2       C  
ATOM    739  O   LEU A 125      39.330  19.532   1.988  1.00 11.94           O  
ANISOU  739  O   LEU A 125     1491   1569   1476     36    -23     -7       O  
ATOM    740  CB  LEU A 125      38.960  16.671   1.777  1.00 12.12           C  
ANISOU  740  CB  LEU A 125     1576   1570   1458     94    -32    -27       C  
ATOM    741  CG  LEU A 125      38.644  15.270   2.326  1.00 15.02           C  
ANISOU  741  CG  LEU A 125     1981   1911   1815    112    -37    -39       C  
ATOM    742  CD1 LEU A 125      37.512  14.596   1.554  1.00 13.17           C  
ANISOU  742  CD1 LEU A 125     1785   1648   1570    107    -38    -56       C  
ATOM    743  CD2 LEU A 125      39.866  14.372   2.378  1.00 16.16           C  
ANISOU  743  CD2 LEU A 125     2124   2071   1947    156    -29    -30       C  
ATOM    744  N   LYS A 126      41.407  19.207   1.167  1.00 12.63           N  
ANISOU  744  N   LYS A 126     1539   1716   1546     73     -9     15       N  
ATOM    745  CA  LYS A 126      41.621  20.578   0.715  1.00 11.93           C  
ANISOU  745  CA  LYS A 126     1423   1635   1476     45      2     30       C  
ATOM    746  C   LYS A 126      41.427  20.661  -0.788  1.00 12.26           C  
ANISOU  746  C   LYS A 126     1468   1685   1507     64     18     44       C  
ATOM    747  O   LYS A 126      41.926  19.806  -1.520  1.00 13.92           O  
ANISOU  747  O   LYS A 126     1681   1917   1692    100     24     46       O  
ATOM    748  CB  LYS A 126      43.031  21.052   1.088  1.00 13.70           C  
ANISOU  748  CB  LYS A 126     1602   1899   1705     34      6     42       C  
ATOM    749  CG  LYS A 126      43.212  21.423   2.549  1.00 15.08           C  
ANISOU  749  CG  LYS A 126     1765   2073   1890      0     -9     29       C  
ATOM    750  CD  LYS A 126      42.987  22.912   2.741  1.00 20.95           C  
ANISOU  750  CD  LYS A 126     2501   2796   2664    -51     -1     26       C  
ATOM    751  CE  LYS A 126      43.292  23.340   4.179  1.00 21.05           C  
ANISOU  751  CE  LYS A 126     2502   2815   2683    -91    -15      7       C  
ATOM    752  NZ  LYS A 126      44.668  22.974   4.586  1.00 20.80           N  
ANISOU  752  NZ  LYS A 126     2428   2843   2634    -88    -25     14       N  
ATOM    753  N   GLY A 127      40.712  21.681  -1.253  1.00 10.77           N  
ANISOU  753  N   GLY A 127     1279   1479   1333     42     26     55       N  
ATOM    754  CA  GLY A 127      40.458  21.828  -2.675  1.00 11.39           C  
ANISOU  754  CA  GLY A 127     1358   1572   1397     59     39     73       C  
ATOM    755  C   GLY A 127      39.407  22.867  -3.007  1.00 12.96           C  
ANISOU  755  C   GLY A 127     1561   1749   1613     40     46     88       C  
ATOM    756  O   GLY A 127      39.543  23.600  -3.984  1.00 12.83           O  
ANISOU  756  O   GLY A 127     1530   1748   1598     43     63    117       O  
ATOM    757  N   HIS A 128      38.344  22.924  -2.210  1.00  9.96           N  
ANISOU  757  N   HIS A 128     1201   1336   1247     25     34     73       N  
ATOM    758  CA  HIS A 128      37.338  23.959  -2.390  1.00  8.85           C  
ANISOU  758  CA  HIS A 128     1063   1174   1127     12     43     90       C  
ATOM    759  C   HIS A 128      37.937  25.330  -2.079  1.00 12.82           C  
ANISOU  759  C   HIS A 128     1546   1659   1665    -13     63    108       C  
ATOM    760  O   HIS A 128      38.796  25.456  -1.210  1.00 11.01           O  
ANISOU  760  O   HIS A 128     1308   1427   1449    -34     61     94       O  
ATOM    761  CB  HIS A 128      36.115  23.702  -1.504  1.00  8.62           C  
ANISOU  761  CB  HIS A 128     1055   1116   1103      3     29     70       C  
ATOM    762  CG  HIS A 128      35.177  22.673  -2.050  1.00  8.53           C  
ANISOU  762  CG  HIS A 128     1061   1118   1062     19     14     61       C  
ATOM    763  ND1 HIS A 128      34.555  22.806  -3.272  1.00  8.67           N  
ANISOU  763  ND1 HIS A 128     1074   1159   1061     31     17     81       N  
ATOM    764  CD2 HIS A 128      34.746  21.494  -1.535  1.00  8.39           C  
ANISOU  764  CD2 HIS A 128     1065   1094   1028     19     -5     33       C  
ATOM    765  CE1 HIS A 128      33.781  21.757  -3.486  1.00 12.13           C  
ANISOU  765  CE1 HIS A 128     1531   1608   1472     35      0     62       C  
ATOM    766  NE2 HIS A 128      33.881  20.946  -2.448  1.00  9.19           N  
ANISOU  766  NE2 HIS A 128     1177   1213   1103     26    -12     33       N  
ATOM    767  N   SER A 129      37.482  26.357  -2.789  1.00  9.21           N  
ANISOU  767  N   SER A 129     1084   1192   1224    -13     83    140       N  
ATOM    768  CA  SER A 129      38.035  27.694  -2.605  1.00 11.78           C  
ANISOU  768  CA  SER A 129     1398   1492   1587    -39    107    159       C  
ATOM    769  C   SER A 129      37.112  28.538  -1.746  1.00 11.79           C  
ANISOU  769  C   SER A 129     1418   1442   1622    -56    116    152       C  
ATOM    770  O   SER A 129      37.387  29.714  -1.494  1.00 10.97           O  
ANISOU  770  O   SER A 129     1313   1302   1553    -80    140    162       O  
ATOM    771  CB  SER A 129      38.272  28.374  -3.958  1.00  9.79           C  
ANISOU  771  CB  SER A 129     1130   1257   1335    -27    132    207       C  
ATOM    772  OG  SER A 129      37.076  28.436  -4.719  1.00 10.74           O  
ANISOU  772  OG  SER A 129     1258   1381   1442      1    134    231       O  
ATOM    773  N   ASN A 130      36.014  27.937  -1.297  1.00 10.47           N  
ANISOU  773  N   ASN A 130     1268   1269   1443    -43    100    134       N  
ATOM    774  CA  ASN A 130      35.091  28.623  -0.408  1.00 12.43           C  
ANISOU  774  CA  ASN A 130     1532   1472   1717    -52    109    124       C  
ATOM    775  C   ASN A 130      34.493  27.631   0.579  1.00 11.06           C  
ANISOU  775  C   ASN A 130     1373   1302   1527    -52     84     88       C  
ATOM    776  O   ASN A 130      34.821  26.441   0.536  1.00  9.92           O  
ANISOU  776  O   ASN A 130     1227   1188   1353    -46     60     72       O  
ATOM    777  CB  ASN A 130      33.991  29.338  -1.209  1.00 14.57           C  
ANISOU  777  CB  ASN A 130     1804   1733   1998    -27    129    165       C  
ATOM    778  CG  ASN A 130      33.509  30.616  -0.527  1.00 15.61           C  
ANISOU  778  CG  ASN A 130     1951   1807   2173    -36    158    169       C  
ATOM    779  OD1 ASN A 130      33.447  30.697   0.704  1.00 14.73           O  
ANISOU  779  OD1 ASN A 130     1855   1667   2075    -57    156    132       O  
ATOM    780  ND2 ASN A 130      33.174  31.621  -1.326  1.00 15.96           N  
ANISOU  780  ND2 ASN A 130     1992   1833   2238    -18    188    215       N  
ATOM    781  N   TYR A 131      33.635  28.119   1.472  1.00 10.37           N  
ANISOU  781  N   TYR A 131     1301   1182   1459    -58     92     76       N  
ATOM    782  CA  TYR A 131      33.057  27.284   2.530  1.00 10.94           C  
ANISOU  782  CA  TYR A 131     1386   1256   1517    -62     71     44       C  
ATOM    783  C   TYR A 131      32.477  25.997   1.961  1.00 10.56           C  
ANISOU  783  C   TYR A 131     1336   1243   1435    -42     48     47       C  
ATOM    784  O   TYR A 131      31.866  26.018   0.902  1.00  9.14           O  
ANISOU  784  O   TYR A 131     1148   1079   1245    -23     50     74       O  
ATOM    785  CB  TYR A 131      31.945  28.019   3.281  1.00 12.22           C  
ANISOU  785  CB  TYR A 131     1560   1384   1699    -61     89     40       C  
ATOM    786  CG  TYR A 131      32.315  29.347   3.895  1.00 16.23           C  
ANISOU  786  CG  TYR A 131     2079   1846   2243    -81    117     31       C  
ATOM    787  CD1 TYR A 131      33.640  29.717   4.081  1.00 18.37           C  
ANISOU  787  CD1 TYR A 131     2346   2111   2523   -112    120     17       C  
ATOM    788  CD2 TYR A 131      31.325  30.229   4.307  1.00 22.67           C  
ANISOU  788  CD2 TYR A 131     2908   2623   3082    -70    144     35       C  
ATOM    789  CE1 TYR A 131      33.966  30.935   4.659  1.00 23.55           C  
ANISOU  789  CE1 TYR A 131     3016   2721   3211   -140    147      3       C  
ATOM    790  CE2 TYR A 131      31.637  31.444   4.877  1.00 27.44           C  
ANISOU  790  CE2 TYR A 131     3530   3177   3719    -90    175     21       C  
ATOM    791  CZ  TYR A 131      32.957  31.794   5.051  1.00 28.62           C  
ANISOU  791  CZ  TYR A 131     3679   3317   3877   -129    175      3       C  
ATOM    792  OH  TYR A 131      33.261  33.010   5.621  1.00 32.44           O  
ANISOU  792  OH  TYR A 131     4185   3747   4395   -157    206    -16       O  
ATOM    793  N   VAL A 132      32.682  24.883   2.655  1.00 10.43           N  
ANISOU  793  N   VAL A 132     1329   1237   1398    -48     25     20       N  
ATOM    794  CA  VAL A 132      32.054  23.631   2.252  1.00 10.07           C  
ANISOU  794  CA  VAL A 132     1290   1214   1324    -37      6     17       C  
ATOM    795  C   VAL A 132      30.758  23.469   3.034  1.00 10.20           C  
ANISOU  795  C   VAL A 132     1314   1220   1342    -41      2     10       C  
ATOM    796  O   VAL A 132      30.754  23.541   4.264  1.00  8.54           O  
ANISOU  796  O   VAL A 132     1112    993   1139    -54      2     -9       O  
ATOM    797  CB  VAL A 132      32.959  22.416   2.486  1.00 10.21           C  
ANISOU  797  CB  VAL A 132     1315   1244   1320    -36    -12     -3       C  
ATOM    798  CG1 VAL A 132      32.420  21.229   1.712  1.00  8.72           C  
ANISOU  798  CG1 VAL A 132     1138   1072   1104    -24    -26     -5       C  
ATOM    799  CG2 VAL A 132      34.391  22.717   2.047  1.00  8.77           C  
ANISOU  799  CG2 VAL A 132     1119   1075   1140    -32     -5      4       C  
ATOM    800  N   PHE A 133      29.661  23.247   2.322  1.00  8.66           N  
ANISOU  800  N   PHE A 133     1114   1042   1136    -32     -2     26       N  
ATOM    801  CA  PHE A 133      28.338  23.322   2.935  1.00 11.70           C  
ANISOU  801  CA  PHE A 133     1497   1423   1524    -35     -1     28       C  
ATOM    802  C   PHE A 133      27.666  21.962   3.105  1.00 11.93           C  
ANISOU  802  C   PHE A 133     1535   1469   1529    -46    -23     14       C  
ATOM    803  O   PHE A 133      26.856  21.773   4.019  1.00  9.18           O  
ANISOU  803  O   PHE A 133     1189   1115   1183    -55    -24      8       O  
ATOM    804  CB  PHE A 133      27.438  24.235   2.098  1.00 12.50           C  
ANISOU  804  CB  PHE A 133     1578   1537   1633    -17     14     63       C  
ATOM    805  CG  PHE A 133      26.117  24.554   2.738  1.00 11.89           C  
ANISOU  805  CG  PHE A 133     1493   1459   1564    -13     23     72       C  
ATOM    806  CD1 PHE A 133      26.052  25.394   3.840  1.00  8.40           C  
ANISOU  806  CD1 PHE A 133     1059    983   1149    -11     45     63       C  
ATOM    807  CD2 PHE A 133      24.939  24.046   2.214  1.00 12.25           C  
ANISOU  807  CD2 PHE A 133     1521   1543   1590    -11     10     88       C  
ATOM    808  CE1 PHE A 133      24.837  25.713   4.419  1.00 10.18           C  
ANISOU  808  CE1 PHE A 133     1276   1210   1381     -1     58     73       C  
ATOM    809  CE2 PHE A 133      23.714  24.356   2.792  1.00 10.92           C  
ANISOU  809  CE2 PHE A 133     1338   1382   1429     -4     20    101       C  
ATOM    810  CZ  PHE A 133      23.665  25.199   3.891  1.00 10.28           C  
ANISOU  810  CZ  PHE A 133     1266   1265   1375      5     46     95       C  
ATOM    811  N   CYS A 134      27.992  21.021   2.223  1.00  9.15           N  
ANISOU  811  N   CYS A 134     1190   1135   1153    -47    -39      9       N  
ATOM    812  CA  CYS A 134      27.279  19.746   2.216  1.00 10.74           C  
ANISOU  812  CA  CYS A 134     1403   1345   1332    -63    -58     -4       C  
ATOM    813  C   CYS A 134      28.184  18.581   1.856  1.00 10.68           C  
ANISOU  813  C   CYS A 134     1420   1333   1305    -64    -69    -25       C  
ATOM    814  O   CYS A 134      29.165  18.755   1.126  1.00  9.56           O  
ANISOU  814  O   CYS A 134     1277   1196   1159    -48    -64    -24       O  
ATOM    815  CB  CYS A 134      26.087  19.809   1.254  1.00  8.21           C  
ANISOU  815  CB  CYS A 134     1062   1060    995    -67    -64     14       C  
ATOM    816  SG  CYS A 134      26.450  20.414  -0.437  1.00 10.35           S  
ANISOU  816  SG  CYS A 134     1317   1366   1252    -47    -61     36       S  
ATOM    817  N   CYS A 135      27.852  17.392   2.362  1.00  8.03           N  
ANISOU  817  N   CYS A 135     1107    985    959    -80    -80    -43       N  
ATOM    818  CA  CYS A 135      28.679  16.215   2.098  1.00 11.37           C  
ANISOU  818  CA  CYS A 135     1559   1393   1367    -75    -86    -62       C  
ATOM    819  C   CYS A 135      27.964  14.886   2.311  1.00 10.71           C  
ANISOU  819  C   CYS A 135     1503   1294   1271    -99    -97    -79       C  
ATOM    820  O   CYS A 135      26.969  14.807   3.028  1.00 10.85           O  
ANISOU  820  O   CYS A 135     1517   1311   1295   -121   -100    -74       O  
ATOM    821  CB  CYS A 135      29.940  16.248   2.964  1.00  8.77           C  
ANISOU  821  CB  CYS A 135     1236   1046   1050    -57    -79    -65       C  
ATOM    822  SG  CYS A 135      29.651  16.320   4.754  1.00  9.38           S  
ANISOU  822  SG  CYS A 135     1314   1106   1143    -68    -78    -64       S  
ATOM    823  N   ASN A 136      28.504  13.843   1.686  1.00 11.31           N  
ANISOU  823  N   ASN A 136     1610   1357   1330    -94    -98    -98       N  
ATOM    824  CA  ASN A 136      27.964  12.485   1.783  1.00 12.59           C  
ANISOU  824  CA  ASN A 136     1808   1493   1481   -119   -105   -117       C  
ATOM    825  C   ASN A 136      28.966  11.444   1.293  1.00 14.28           C  
ANISOU  825  C   ASN A 136     2063   1680   1684    -98    -97   -138       C  
ATOM    826  O   ASN A 136      29.752  11.715   0.377  1.00  8.94           O  
ANISOU  826  O   ASN A 136     1382   1021    996    -73    -92   -142       O  
ATOM    827  CB  ASN A 136      26.668  12.352   0.973  1.00 12.90           C  
ANISOU  827  CB  ASN A 136     1839   1559   1503   -157   -118   -124       C  
ATOM    828  CG  ASN A 136      25.424  12.511   1.821  1.00 13.56           C  
ANISOU  828  CG  ASN A 136     1903   1650   1597   -188   -123   -110       C  
ATOM    829  OD1 ASN A 136      25.335  11.975   2.923  1.00 14.64           O  
ANISOU  829  OD1 ASN A 136     2057   1758   1748   -196   -120   -109       O  
ATOM    830  ND2 ASN A 136      24.455  13.254   1.310  1.00 10.51           N  
ANISOU  830  ND2 ASN A 136     1480   1310   1205   -201   -131    -96       N  
ATOM    831  N   PHE A 137      28.930  10.259   1.905  1.00 13.51           N  
ANISOU  831  N   PHE A 137     2004   1539   1589   -106    -94   -149       N  
ATOM    832  CA  PHE A 137      29.632   9.091   1.373  1.00 12.31           C  
ANISOU  832  CA  PHE A 137     1900   1352   1426    -89    -83   -171       C  
ATOM    833  C   PHE A 137      28.807   8.459   0.262  1.00 11.17           C  
ANISOU  833  C   PHE A 137     1779   1208   1258   -126    -90   -203       C  
ATOM    834  O   PHE A 137      27.586   8.593   0.255  1.00 11.69           O  
ANISOU  834  O   PHE A 137     1830   1291   1320   -172   -105   -204       O  
ATOM    835  CB  PHE A 137      29.868   8.037   2.459  1.00 12.37           C  
ANISOU  835  CB  PHE A 137     1945   1308   1448    -82    -73   -166       C  
ATOM    836  CG  PHE A 137      30.995   8.353   3.403  1.00 10.57           C  
ANISOU  836  CG  PHE A 137     1702   1082   1234    -37    -65   -140       C  
ATOM    837  CD1 PHE A 137      30.761   9.067   4.570  1.00 10.74           C  
ANISOU  837  CD1 PHE A 137     1691   1121   1268    -45    -71   -116       C  
ATOM    838  CD2 PHE A 137      32.276   7.890   3.150  1.00  9.84           C  
ANISOU  838  CD2 PHE A 137     1625    976   1136     12    -50   -140       C  
ATOM    839  CE1 PHE A 137      31.790   9.332   5.462  1.00  9.60           C  
ANISOU  839  CE1 PHE A 137     1531    986   1131    -10    -67    -96       C  
ATOM    840  CE2 PHE A 137      33.314   8.154   4.037  1.00 12.04           C  
ANISOU  840  CE2 PHE A 137     1884   1268   1424     50    -45   -114       C  
ATOM    841  CZ  PHE A 137      33.066   8.880   5.197  1.00 11.14           C  
ANISOU  841  CZ  PHE A 137     1738   1175   1321     36    -55    -93       C  
ATOM    842  N   ASN A 138      29.455   7.744  -0.655  1.00 14.42           N  
ANISOU  842  N   ASN A 138     2228   1602   1651   -108    -79   -230       N  
ATOM    843  CA  ASN A 138      28.707   6.887  -1.568  1.00 13.29           C  
ANISOU  843  CA  ASN A 138     2120   1447   1481   -149    -84   -269       C  
ATOM    844  C   ASN A 138      28.382   5.591  -0.811  1.00 18.14           C  
ANISOU  844  C   ASN A 138     2788   1992   2112   -173    -75   -282       C  
ATOM    845  O   ASN A 138      28.940   5.351   0.258  1.00 15.59           O  
ANISOU  845  O   ASN A 138     2474   1634   1813   -144    -63   -258       O  
ATOM    846  CB  ASN A 138      29.476   6.643  -2.872  1.00 14.12           C  
ANISOU  846  CB  ASN A 138     2248   1562   1557   -122    -73   -298       C  
ATOM    847  CG  ASN A 138      30.705   5.773  -2.693  1.00 17.45           C  
ANISOU  847  CG  ASN A 138     2716   1930   1985    -70    -45   -307       C  
ATOM    848  OD1 ASN A 138      31.205   5.580  -1.582  1.00 18.36           O  
ANISOU  848  OD1 ASN A 138     2835   2013   2129    -43    -36   -281       O  
ATOM    849  ND2 ASN A 138      31.214   5.255  -3.804  1.00 17.76           N  
ANISOU  849  ND2 ASN A 138     2788   1964   1996    -51    -31   -341       N  
ATOM    850  N   PRO A 139      27.441   4.784  -1.325  1.00 22.98           N  
ANISOU  850  N   PRO A 139     3434   2588   2710   -230    -82   -317       N  
ATOM    851  CA  PRO A 139      27.064   3.586  -0.563  1.00 23.82           C  
ANISOU  851  CA  PRO A 139     3592   2624   2835   -260    -71   -324       C  
ATOM    852  C   PRO A 139      28.235   2.654  -0.255  1.00 20.37           C  
ANISOU  852  C   PRO A 139     3213   2116   2412   -206    -40   -327       C  
ATOM    853  O   PRO A 139      28.272   2.093   0.837  1.00 21.44           O  
ANISOU  853  O   PRO A 139     3370   2203   2574   -201    -28   -304       O  
ATOM    854  CB  PRO A 139      26.039   2.912  -1.475  1.00 27.73           C  
ANISOU  854  CB  PRO A 139     4114   3118   3305   -331    -83   -371       C  
ATOM    855  CG  PRO A 139      25.384   4.072  -2.177  1.00 27.45           C  
ANISOU  855  CG  PRO A 139     4011   3173   3244   -352   -111   -364       C  
ATOM    856  CD  PRO A 139      26.518   5.029  -2.450  1.00 24.42           C  
ANISOU  856  CD  PRO A 139     3598   2823   2858   -280   -103   -342       C  
ATOM    857  N   GLN A 140      29.184   2.521  -1.175  1.00 22.33           N  
ANISOU  857  N   GLN A 140     3482   2362   2641   -161    -25   -350       N  
ATOM    858  CA  GLN A 140      30.396   1.734  -0.923  1.00 26.05           C  
ANISOU  858  CA  GLN A 140     3999   2775   3124    -96      7   -347       C  
ATOM    859  C   GLN A 140      31.330   2.410   0.092  1.00 25.18           C  
ANISOU  859  C   GLN A 140     3846   2687   3036    -36     11   -293       C  
ATOM    860  O   GLN A 140      32.249   1.775   0.613  1.00 27.36           O  
ANISOU  860  O   GLN A 140     4150   2920   3325     18     36   -276       O  
ATOM    861  CB  GLN A 140      31.161   1.492  -2.225  1.00 27.99           C  
ANISOU  861  CB  GLN A 140     4273   3023   3340    -61     24   -385       C  
ATOM    862  CG  GLN A 140      30.955   0.129  -2.842  1.00 34.89           C  
ANISOU  862  CG  GLN A 140     5231   3822   4202    -83     46   -439       C  
ATOM    863  CD  GLN A 140      31.693  -0.028  -4.167  1.00 40.36           C  
ANISOU  863  CD  GLN A 140     5949   4526   4859    -47     64   -480       C  
ATOM    864  OE1 GLN A 140      32.370   0.893  -4.615  1.00 42.48           O  
ANISOU  864  OE1 GLN A 140     6167   4861   5112     -5     60   -463       O  
ATOM    865  NE2 GLN A 140      31.567  -1.202  -4.795  1.00 41.65           N  
ANISOU  865  NE2 GLN A 140     6193   4624   5009    -65     87   -536       N  
ATOM    866  N   SER A 141      31.097   3.699   0.340  1.00 18.76           N  
ANISOU  866  N   SER A 141     2963   1941   2222    -45    -13   -267       N  
ATOM    867  CA  SER A 141      31.914   4.514   1.249  1.00 17.11           C  
ANISOU  867  CA  SER A 141     2707   1764   2030      0    -13   -223       C  
ATOM    868  C   SER A 141      33.399   4.557   0.870  1.00 14.70           C  
ANISOU  868  C   SER A 141     2398   1469   1717     71      6   -216       C  
ATOM    869  O   SER A 141      34.273   4.720   1.728  1.00 15.34           O  
ANISOU  869  O   SER A 141     2460   1558   1812    114     12   -182       O  
ATOM    870  CB  SER A 141      31.746   4.025   2.692  1.00 19.28           C  
ANISOU  870  CB  SER A 141     2994   2003   2329     -2    -10   -193       C  
ATOM    871  OG  SER A 141      30.411   4.231   3.124  1.00 19.40           O  
ANISOU  871  OG  SER A 141     2996   2025   2351    -65    -28   -192       O  
ATOM    872  N   ASN A 142      33.677   4.435  -0.424  1.00 14.44           N  
ANISOU  872  N   ASN A 142     2382   1445   1661     81     14   -248       N  
ATOM    873  CA  ASN A 142      35.025   4.625  -0.939  1.00 12.78           C  
ANISOU  873  CA  ASN A 142     2159   1259   1440    146     32   -240       C  
ATOM    874  C   ASN A 142      35.178   6.033  -1.486  1.00 11.61           C  
ANISOU  874  C   ASN A 142     1945   1185   1280    142     17   -228       C  
ATOM    875  O   ASN A 142      36.296   6.510  -1.691  1.00 14.88           O  
ANISOU  875  O   ASN A 142     2329   1633   1690    188     27   -210       O  
ATOM    876  CB  ASN A 142      35.352   3.596  -2.030  1.00 15.01           C  
ANISOU  876  CB  ASN A 142     2501   1503   1700    169     58   -282       C  
ATOM    877  CG  ASN A 142      34.424   3.702  -3.239  1.00 20.09           C  
ANISOU  877  CG  ASN A 142     3156   2165   2313    116     45   -326       C  
ATOM    878  OD1 ASN A 142      33.201   3.717  -3.099  1.00 22.77           O  
ANISOU  878  OD1 ASN A 142     3497   2500   2654     51     23   -338       O  
ATOM    879  ND2 ASN A 142      35.005   3.773  -4.430  1.00 20.09           N  
ANISOU  879  ND2 ASN A 142     3159   2192   2281    144     58   -349       N  
ATOM    880  N   LEU A 143      34.046   6.695  -1.715  1.00 12.24           N  
ANISOU  880  N   LEU A 143     2004   1291   1356     86     -7   -235       N  
ATOM    881  CA  LEU A 143      34.032   8.066  -2.220  1.00 13.79           C  
ANISOU  881  CA  LEU A 143     2143   1552   1545     79    -20   -219       C  
ATOM    882  C   LEU A 143      33.280   9.028  -1.308  1.00 12.30           C  
ANISOU  882  C   LEU A 143     1913   1383   1380     46    -41   -193       C  
ATOM    883  O   LEU A 143      32.392   8.632  -0.556  1.00 13.35           O  
ANISOU  883  O   LEU A 143     2060   1488   1525     12    -50   -194       O  
ATOM    884  CB  LEU A 143      33.404   8.124  -3.613  1.00 14.26           C  
ANISOU  884  CB  LEU A 143     2209   1638   1571     54    -26   -249       C  
ATOM    885  CG  LEU A 143      34.072   7.376  -4.764  1.00 15.96           C  
ANISOU  885  CG  LEU A 143     2463   1848   1754     84     -6   -281       C  
ATOM    886  CD1 LEU A 143      33.267   7.592  -6.052  1.00 16.67           C  
ANISOU  886  CD1 LEU A 143     2551   1978   1805     48    -18   -308       C  
ATOM    887  CD2 LEU A 143      35.511   7.833  -4.939  1.00 14.46           C  
ANISOU  887  CD2 LEU A 143     2245   1685   1564    146     14   -257       C  
ATOM    888  N   ILE A 144      33.648  10.299  -1.393  1.00  9.54           N  
ANISOU  888  N   ILE A 144     1511   1078   1034     55    -44   -168       N  
ATOM    889  CA  ILE A 144      32.909  11.373  -0.739  1.00 13.35           C  
ANISOU  889  CA  ILE A 144     1956   1580   1536     26    -59   -147       C  
ATOM    890  C   ILE A 144      32.514  12.405  -1.784  1.00 13.70           C  
ANISOU  890  C   ILE A 144     1968   1670   1568     15    -64   -140       C  
ATOM    891  O   ILE A 144      33.317  12.739  -2.657  1.00 13.58           O  
ANISOU  891  O   ILE A 144     1940   1680   1538     41    -54   -136       O  
ATOM    892  CB  ILE A 144      33.740  12.055   0.364  1.00  8.90           C  
ANISOU  892  CB  ILE A 144     1362   1022    996     45    -56   -120       C  
ATOM    893  CG1 ILE A 144      33.837  11.139   1.582  1.00 12.81           C  
ANISOU  893  CG1 ILE A 144     1883   1480   1503     50    -55   -119       C  
ATOM    894  CG2 ILE A 144      33.102  13.390   0.772  1.00  8.58           C  
ANISOU  894  CG2 ILE A 144     1283   1005    973     20    -65   -102       C  
ATOM    895  CD1 ILE A 144      34.893  11.548   2.547  1.00 16.29           C  
ANISOU  895  CD1 ILE A 144     2299   1935   1957     75    -52    -97       C  
ATOM    896  N   VAL A 145      31.284  12.902  -1.708  1.00 11.90           N  
ANISOU  896  N   VAL A 145     1723   1455   1343    -20    -78   -134       N  
ATOM    897  CA  VAL A 145      30.903  14.028  -2.541  1.00 11.10           C  
ANISOU  897  CA  VAL A 145     1585   1399   1234    -24    -81   -116       C  
ATOM    898  C   VAL A 145      30.685  15.234  -1.635  1.00 11.16           C  
ANISOU  898  C   VAL A 145     1558   1409   1273    -28    -80    -87       C  
ATOM    899  O   VAL A 145      30.227  15.095  -0.503  1.00  8.48           O  
ANISOU  899  O   VAL A 145     1223   1047    953    -43    -84    -87       O  
ATOM    900  CB  VAL A 145      29.646  13.732  -3.382  1.00  9.97           C  
ANISOU  900  CB  VAL A 145     1445   1281   1064    -57    -96   -128       C  
ATOM    901  CG1 VAL A 145      28.429  13.502  -2.485  1.00  9.13           C  
ANISOU  901  CG1 VAL A 145     1338   1160    971    -93   -109   -128       C  
ATOM    902  CG2 VAL A 145      29.391  14.859  -4.367  1.00  9.85           C  
ANISOU  902  CG2 VAL A 145     1391   1318   1035    -50    -97   -103       C  
ATOM    903  N   SER A 146      31.056  16.409  -2.133  1.00 11.78           N  
ANISOU  903  N   SER A 146     1605   1513   1357    -13    -71    -62       N  
ATOM    904  CA  SER A 146      30.933  17.653  -1.388  1.00 10.84           C  
ANISOU  904  CA  SER A 146     1457   1391   1269    -15    -65    -38       C  
ATOM    905  C   SER A 146      30.394  18.773  -2.273  1.00  9.09           C  
ANISOU  905  C   SER A 146     1207   1201   1046    -12    -59     -9       C  
ATOM    906  O   SER A 146      30.574  18.757  -3.489  1.00  8.64           O  
ANISOU  906  O   SER A 146     1144   1174    963     -2    -58     -3       O  
ATOM    907  CB  SER A 146      32.282  18.058  -0.810  1.00  9.47           C  
ANISOU  907  CB  SER A 146     1277   1206   1115      1    -53    -33       C  
ATOM    908  OG  SER A 146      33.216  18.334  -1.847  1.00 11.50           O  
ANISOU  908  OG  SER A 146     1524   1486   1360     22    -42    -23       O  
ATOM    909  N   GLY A 147      29.738  19.748  -1.649  1.00  8.34           N  
ANISOU  909  N   GLY A 147     1093   1099    977    -18    -53     11       N  
ATOM    910  CA  GLY A 147      29.239  20.911  -2.356  1.00  8.47           C  
ANISOU  910  CA  GLY A 147     1082   1138    999     -8    -43     46       C  
ATOM    911  C   GLY A 147      29.652  22.153  -1.594  1.00 12.79           C  
ANISOU  911  C   GLY A 147     1619   1656   1585     -3    -22     62       C  
ATOM    912  O   GLY A 147      29.751  22.132  -0.363  1.00  9.18           O  
ANISOU  912  O   GLY A 147     1171   1169   1148    -13    -21     45       O  
ATOM    913  N   SER A 148      29.889  23.243  -2.316  1.00 12.11           N  
ANISOU  913  N   SER A 148     1514   1579   1509     12     -4     95       N  
ATOM    914  CA  SER A 148      30.534  24.399  -1.712  1.00  9.98           C  
ANISOU  914  CA  SER A 148     1240   1275   1277     12     19    106       C  
ATOM    915  C   SER A 148      29.961  25.733  -2.182  1.00  9.97           C  
ANISOU  915  C   SER A 148     1222   1270   1297     27     43    148       C  
ATOM    916  O   SER A 148      29.264  25.810  -3.197  1.00  8.98           O  
ANISOU  916  O   SER A 148     1081   1179   1151     43     41    178       O  
ATOM    917  CB  SER A 148      32.037  24.343  -2.005  1.00 10.78           C  
ANISOU  917  CB  SER A 148     1341   1377   1377     12     24    101       C  
ATOM    918  OG  SER A 148      32.680  25.568  -1.706  1.00  8.68           O  
ANISOU  918  OG  SER A 148     1067   1084   1146      6     48    116       O  
ATOM    919  N   PHE A 149      30.261  26.788  -1.430  1.00  8.78           N  
ANISOU  919  N   PHE A 149     1150   1038   1148    -38   -185    109       N  
ATOM    920  CA  PHE A 149      29.898  28.138  -1.849  1.00 13.15           C  
ANISOU  920  CA  PHE A 149     1685   1567   1743    -60   -191    144       C  
ATOM    921  C   PHE A 149      30.680  28.560  -3.082  1.00 10.72           C  
ANISOU  921  C   PHE A 149     1305   1302   1465    -87   -184    204       C  
ATOM    922  O   PHE A 149      30.347  29.558  -3.716  1.00 11.48           O  
ANISOU  922  O   PHE A 149     1375   1391   1595   -106   -181    251       O  
ATOM    923  CB  PHE A 149      30.140  29.145  -0.723  1.00 14.33           C  
ANISOU  923  CB  PHE A 149     1865   1644   1935    -65   -240    120       C  
ATOM    924  CG  PHE A 149      29.039  29.190   0.293  1.00 17.55           C  
ANISOU  924  CG  PHE A 149     2337   2016   2313    -34   -238     76       C  
ATOM    925  CD1 PHE A 149      28.953  28.226   1.285  1.00 18.93           C  
ANISOU  925  CD1 PHE A 149     2555   2200   2437     -6   -238     33       C  
ATOM    926  CD2 PHE A 149      28.087  30.198   0.256  1.00 20.03           C  
ANISOU  926  CD2 PHE A 149     2667   2293   2650    -28   -234     83       C  
ATOM    927  CE1 PHE A 149      27.941  28.266   2.232  1.00 19.60           C  
ANISOU  927  CE1 PHE A 149     2692   2266   2488     27   -231      1       C  
ATOM    928  CE2 PHE A 149      27.068  30.245   1.194  1.00 21.94           C  
ANISOU  928  CE2 PHE A 149     2963   2514   2859      9   -227     43       C  
ATOM    929  CZ  PHE A 149      26.997  29.276   2.186  1.00 21.82           C  
ANISOU  929  CZ  PHE A 149     2986   2517   2786     36   -224      3       C  
ATOM    930  N   ASP A 150      31.723  27.807  -3.426  1.00 10.00           N  
ANISOU  930  N   ASP A 150     1178   1260   1361    -85   -180    207       N  
ATOM    931  CA  ASP A 150      32.485  28.120  -4.629  1.00 10.85           C  
ANISOU  931  CA  ASP A 150     1208   1428   1484   -103   -165    270       C  
ATOM    932  C   ASP A 150      31.758  27.620  -5.876  1.00 11.42           C  
ANISOU  932  C   ASP A 150     1262   1575   1503    -88   -116    286       C  
ATOM    933  O   ASP A 150      32.300  27.688  -6.977  1.00  9.92           O  
ANISOU  933  O   ASP A 150     1007   1458   1302    -92    -94    334       O  
ATOM    934  CB  ASP A 150      33.912  27.553  -4.560  1.00 11.32           C  
ANISOU  934  CB  ASP A 150     1228   1524   1550    -99   -177    270       C  
ATOM    935  CG  ASP A 150      33.967  26.024  -4.548  1.00  9.72           C  
ANISOU  935  CG  ASP A 150     1046   1359   1287    -57   -153    219       C  
ATOM    936  OD1 ASP A 150      32.966  25.350  -4.873  1.00  9.37           O  
ANISOU  936  OD1 ASP A 150     1037   1328   1198    -37   -123    190       O  
ATOM    937  OD2 ASP A 150      35.051  25.492  -4.227  1.00 10.32           O  
ANISOU  937  OD2 ASP A 150     1102   1451   1369    -44   -166    210       O  
ATOM    938  N   GLU A 151      30.545  27.103  -5.670  1.00  9.16           N  
ANISOU  938  N   GLU A 151     1028   1275   1179    -71   -100    245       N  
ATOM    939  CA  GLU A 151      29.599  26.735  -6.729  1.00 12.44           C  
ANISOU  939  CA  GLU A 151     1433   1749   1545    -62    -64    252       C  
ATOM    940  C   GLU A 151      29.994  25.455  -7.463  1.00 12.38           C  
ANISOU  940  C   GLU A 151     1408   1813   1484    -38    -41    221       C  
ATOM    941  O   GLU A 151      29.431  25.141  -8.503  1.00 10.48           O  
ANISOU  941  O   GLU A 151     1149   1636   1198    -31    -16    223       O  
ATOM    942  CB  GLU A 151      29.426  27.896  -7.721  1.00 13.78           C  
ANISOU  942  CB  GLU A 151     1549   1952   1734    -83    -55    330       C  
ATOM    943  CG  GLU A 151      29.083  29.207  -7.008  1.00 14.77           C  
ANISOU  943  CG  GLU A 151     1694   1992   1927   -103    -82    358       C  
ATOM    944  CD  GLU A 151      29.012  30.420  -7.919  1.00 15.61           C  
ANISOU  944  CD  GLU A 151     1745   2115   2070   -125    -78    447       C  
ATOM    945  OE1 GLU A 151      29.209  30.296  -9.147  1.00 14.26           O  
ANISOU  945  OE1 GLU A 151     1516   2037   1865   -125    -50    497       O  
ATOM    946  OE2 GLU A 151      28.745  31.514  -7.385  1.00 15.86           O  
ANISOU  946  OE2 GLU A 151     1792   2067   2167   -138   -103    468       O  
ATOM    947  N   SER A 152      30.940  24.710  -6.898  1.00 11.52           N  
ANISOU  947  N   SER A 152     1307   1691   1379    -22    -52    186       N  
ATOM    948  CA  SER A 152      31.376  23.451  -7.488  1.00 11.51           C  
ANISOU  948  CA  SER A 152     1295   1743   1334     11    -32    146       C  
ATOM    949  C   SER A 152      30.943  22.254  -6.655  1.00 11.41           C  
ANISOU  949  C   SER A 152     1345   1676   1313     30    -40     80       C  
ATOM    950  O   SER A 152      30.567  22.386  -5.488  1.00 10.31           O  
ANISOU  950  O   SER A 152     1252   1467   1197     22    -60     72       O  
ATOM    951  CB  SER A 152      32.901  23.425  -7.654  1.00 12.50           C  
ANISOU  951  CB  SER A 152     1367   1909   1474     23    -34    167       C  
ATOM    952  OG  SER A 152      33.544  23.296  -6.395  1.00 11.37           O  
ANISOU  952  OG  SER A 152     1250   1702   1369     24    -66    151       O  
ATOM    953  N   VAL A 153      30.999  21.088  -7.282  1.00  9.14           N  
ANISOU  953  N   VAL A 153     1059   1423    992     59    -23     35       N  
ATOM    954  CA  VAL A 153      30.845  19.815  -6.601  1.00  9.06           C  
ANISOU  954  CA  VAL A 153     1099   1359    984     81    -32    -21       C  
ATOM    955  C   VAL A 153      32.149  19.048  -6.758  1.00 11.68           C  
ANISOU  955  C   VAL A 153     1408   1715   1317    121    -29    -43       C  
ATOM    956  O   VAL A 153      32.689  18.979  -7.865  1.00 11.53           O  
ANISOU  956  O   VAL A 153     1341   1773   1267    143     -9    -45       O  
ATOM    957  CB  VAL A 153      29.678  19.002  -7.177  1.00 10.16           C  
ANISOU  957  CB  VAL A 153     1265   1500   1096     80    -22    -64       C  
ATOM    958  CG1 VAL A 153      29.759  17.545  -6.714  1.00  9.44           C  
ANISOU  958  CG1 VAL A 153     1215   1355   1018    106    -31   -119       C  
ATOM    959  CG2 VAL A 153      28.347  19.625  -6.767  1.00 11.40           C  
ANISOU  959  CG2 VAL A 153     1447   1625   1258     44    -25    -40       C  
ATOM    960  N   ARG A 154      32.680  18.510  -5.661  1.00 10.00           N  
ANISOU  960  N   ARG A 154     1222   1444   1133    137    -49    -54       N  
ATOM    961  CA  ARG A 154      33.904  17.727  -5.745  1.00 11.97           C  
ANISOU  961  CA  ARG A 154     1447   1712   1387    183    -48    -72       C  
ATOM    962  C   ARG A 154      33.696  16.284  -5.291  1.00 11.42           C  
ANISOU  962  C   ARG A 154     1428   1581   1329    215    -54   -124       C  
ATOM    963  O   ARG A 154      32.891  16.004  -4.404  1.00 11.87           O  
ANISOU  963  O   ARG A 154     1537   1571   1404    197    -68   -125       O  
ATOM    964  CB  ARG A 154      35.027  18.391  -4.933  1.00 12.63           C  
ANISOU  964  CB  ARG A 154     1502   1795   1503    178    -70    -29       C  
ATOM    965  CG  ARG A 154      35.672  19.582  -5.670  1.00 14.08           C  
ANISOU  965  CG  ARG A 154     1614   2049   1686    157    -63     25       C  
ATOM    966  CD  ARG A 154      36.744  20.273  -4.831  1.00 14.15           C  
ANISOU  966  CD  ARG A 154     1592   2048   1737    141    -95     67       C  
ATOM    967  NE  ARG A 154      37.354  21.402  -5.538  1.00 14.92           N  
ANISOU  967  NE  ARG A 154     1616   2206   1848    113    -91    128       N  
ATOM    968  CZ  ARG A 154      38.578  21.392  -6.062  1.00 15.61           C  
ANISOU  968  CZ  ARG A 154     1627   2363   1940    132    -81    160       C  
ATOM    969  NH1 ARG A 154      39.347  20.312  -5.959  1.00 13.66           N  
ANISOU  969  NH1 ARG A 154     1371   2135   1684    186    -74    130       N  
ATOM    970  NH2 ARG A 154      39.038  22.468  -6.688  1.00 15.17           N  
ANISOU  970  NH2 ARG A 154     1501   2360   1903     98    -76    230       N  
ATOM    971  N   ILE A 155      34.412  15.372  -5.940  1.00 10.47           N  
ANISOU  971  N   ILE A 155     1290   1488   1202    266    -41   -163       N  
ATOM    972  CA  ILE A 155      34.370  13.955  -5.594  1.00 10.77           C  
ANISOU  972  CA  ILE A 155     1370   1458   1263    303    -49   -212       C  
ATOM    973  C   ILE A 155      35.743  13.535  -5.089  1.00 11.15           C  
ANISOU  973  C   ILE A 155     1394   1506   1335    353    -57   -202       C  
ATOM    974  O   ILE A 155      36.740  13.749  -5.778  1.00 15.54           O  
ANISOU  974  O   ILE A 155     1892   2138   1874    385    -40   -198       O  
ATOM    975  CB  ILE A 155      33.972  13.081  -6.806  1.00 14.05           C  
ANISOU  975  CB  ILE A 155     1792   1892   1654    331    -34   -285       C  
ATOM    976  CG1 ILE A 155      32.633  13.531  -7.383  1.00 16.07           C  
ANISOU  976  CG1 ILE A 155     2062   2162   1882    281    -30   -292       C  
ATOM    977  CG2 ILE A 155      33.912  11.617  -6.422  1.00 16.04           C  
ANISOU  977  CG2 ILE A 155     2092   2055   1949    367    -49   -336       C  
ATOM    978  CD1 ILE A 155      32.314  12.891  -8.730  1.00 15.51           C  
ANISOU  978  CD1 ILE A 155     1986   2135   1772    306    -20   -366       C  
ATOM    979  N   TRP A 156      35.787  12.926  -3.901  1.00 12.00           N  
ANISOU  979  N   TRP A 156     1541   1537   1482    361    -80   -190       N  
ATOM    980  CA  TRP A 156      37.042  12.617  -3.214  1.00 11.46           C  
ANISOU  980  CA  TRP A 156     1449   1468   1438    404    -94   -167       C  
ATOM    981  C   TRP A 156      37.237  11.126  -2.978  1.00 12.58           C  
ANISOU  981  C   TRP A 156     1623   1541   1615    461    -99   -201       C  
ATOM    982  O   TRP A 156      36.277  10.393  -2.741  1.00 13.62           O  
ANISOU  982  O   TRP A 156     1810   1597   1768    448   -106   -222       O  
ATOM    983  CB  TRP A 156      37.098  13.324  -1.858  1.00 11.29           C  
ANISOU  983  CB  TRP A 156     1439   1424   1427    369   -125   -110       C  
ATOM    984  CG  TRP A 156      36.739  14.767  -1.888  1.00 11.89           C  
ANISOU  984  CG  TRP A 156     1499   1537   1483    311   -128    -80       C  
ATOM    985  CD1 TRP A 156      35.485  15.299  -1.974  1.00 10.15           C  
ANISOU  985  CD1 TRP A 156     1311   1300   1247    264   -122    -82       C  
ATOM    986  CD2 TRP A 156      37.643  15.875  -1.807  1.00 10.66           C  
ANISOU  986  CD2 TRP A 156     1287   1434   1328    293   -143    -41       C  
ATOM    987  NE1 TRP A 156      35.552  16.672  -1.958  1.00  9.91           N  
ANISOU  987  NE1 TRP A 156     1253   1303   1209    224   -130    -49       N  
ATOM    988  CE2 TRP A 156      36.866  17.051  -1.858  1.00 11.69           C  
ANISOU  988  CE2 TRP A 156     1425   1568   1448    236   -145    -24       C  
ATOM    989  CE3 TRP A 156      39.033  15.988  -1.701  1.00 11.65           C  
ANISOU  989  CE3 TRP A 156     1354   1603   1469    317   -156    -17       C  
ATOM    990  CZ2 TRP A 156      37.434  18.326  -1.806  1.00 12.95           C  
ANISOU  990  CZ2 TRP A 156     1541   1762   1619    202   -163     15       C  
ATOM    991  CZ3 TRP A 156      39.599  17.257  -1.648  1.00 11.13           C  
ANISOU  991  CZ3 TRP A 156     1238   1579   1412    277   -175     25       C  
ATOM    992  CH2 TRP A 156      38.797  18.407  -1.701  1.00 10.70           C  
ANISOU  992  CH2 TRP A 156     1198   1515   1354    218   -180     39       C  
ATOM    993  N   ASP A 157      38.492  10.689  -3.016  1.00 15.21           N  
ANISOU  993  N   ASP A 157     1917   1900   1963    522    -98   -201       N  
ATOM    994  CA  ASP A 157      38.838   9.318  -2.663  1.00 16.33           C  
ANISOU  994  CA  ASP A 157     2085   1970   2149    585   -107   -224       C  
ATOM    995  C   ASP A 157      39.015   9.221  -1.152  1.00 15.55           C  
ANISOU  995  C   ASP A 157     2007   1822   2080    577   -139   -160       C  
ATOM    996  O   ASP A 157      39.875   9.891  -0.586  1.00 16.45           O  
ANISOU  996  O   ASP A 157     2079   1987   2185    576   -155   -113       O  
ATOM    997  CB  ASP A 157      40.113   8.869  -3.387  1.00 17.50           C  
ANISOU  997  CB  ASP A 157     2178   2174   2298    666    -88   -251       C  
ATOM    998  CG  ASP A 157      40.489   7.432  -3.066  1.00 22.36           C  
ANISOU  998  CG  ASP A 157     2821   2706   2967    740    -97   -277       C  
ATOM    999  OD1 ASP A 157      39.840   6.513  -3.606  1.00 25.62           O  
ANISOU  999  OD1 ASP A 157     3280   3054   3402    759    -93   -344       O  
ATOM   1000  OD2 ASP A 157      41.423   7.217  -2.268  1.00 21.77           O  
ANISOU 1000  OD2 ASP A 157     2722   2630   2920    778   -113   -231       O  
ATOM   1001  N   VAL A 158      38.198   8.393  -0.508  1.00 13.81           N  
ANISOU 1001  N   VAL A 158     1847   1507   1893    569   -152   -156       N  
ATOM   1002  CA  VAL A 158      38.187   8.290   0.954  1.00 13.06           C  
ANISOU 1002  CA  VAL A 158     1774   1373   1814    560   -181    -89       C  
ATOM   1003  C   VAL A 158      39.537   7.836   1.530  1.00 14.61           C  
ANISOU 1003  C   VAL A 158     1936   1581   2033    625   -198    -57       C  
ATOM   1004  O   VAL A 158      39.989   8.372   2.540  1.00 14.19           O  
ANISOU 1004  O   VAL A 158     1868   1560   1964    615   -224     -1       O  
ATOM   1005  CB  VAL A 158      37.065   7.324   1.432  1.00 13.53           C  
ANISOU 1005  CB  VAL A 158     1898   1330   1913    544   -186    -81       C  
ATOM   1006  CG1 VAL A 158      37.275   6.886   2.881  1.00 14.20           C  
ANISOU 1006  CG1 VAL A 158     1999   1377   2018    560   -212     -6       C  
ATOM   1007  CG2 VAL A 158      35.702   7.967   1.264  1.00 13.81           C  
ANISOU 1007  CG2 VAL A 158     1960   1367   1920    471   -176    -87       C  
ATOM   1008  N   LYS A 159      40.189   6.876   0.877  1.00 17.28           N  
ANISOU 1008  N   LYS A 159     2260   1898   2407    696   -186    -95       N  
ATOM   1009  CA  LYS A 159      41.422   6.284   1.401  1.00 19.92           C  
ANISOU 1009  CA  LYS A 159     2562   2236   2773    768   -202    -62       C  
ATOM   1010  C   LYS A 159      42.629   7.224   1.311  1.00 21.41           C  
ANISOU 1010  C   LYS A 159     2670   2536   2927    778   -205    -39       C  
ATOM   1011  O   LYS A 159      43.425   7.319   2.242  1.00 23.17           O  
ANISOU 1011  O   LYS A 159     2864   2783   3155    795   -234     19       O  
ATOM   1012  CB  LYS A 159      41.734   4.974   0.668  1.00 20.63           C  
ANISOU 1012  CB  LYS A 159     2660   2265   2915    849   -186   -118       C  
ATOM   1013  N   THR A 160      42.759   7.918   0.189  1.00 19.81           N  
ANISOU 1013  N   THR A 160     2428   2406   2691    765   -177    -77       N  
ATOM   1014  CA  THR A 160      43.882   8.825  -0.026  1.00 21.63           C  
ANISOU 1014  CA  THR A 160     2575   2745   2899    767   -177    -48       C  
ATOM   1015  C   THR A 160      43.568  10.244   0.444  1.00 20.06           C  
ANISOU 1015  C   THR A 160     2367   2587   2667    678   -200    -10       C  
ATOM   1016  O   THR A 160      44.469  11.032   0.724  1.00 21.38           O  
ANISOU 1016  O   THR A 160     2472   2822   2830    664   -221     32       O  
ATOM   1017  CB  THR A 160      44.275   8.873  -1.511  1.00 25.08           C  
ANISOU 1017  CB  THR A 160     2962   3253   3315    803   -133    -97       C  
ATOM   1018  OG1 THR A 160      43.167   9.360  -2.278  1.00 21.21           O  
ANISOU 1018  OG1 THR A 160     2505   2763   2791    748   -112   -136       O  
ATOM   1019  CG2 THR A 160      44.658   7.486  -2.011  1.00 27.74           C  
ANISOU 1019  CG2 THR A 160     3306   3550   3682    904   -112   -150       C  
ATOM   1020  N   GLY A 161      42.283  10.569   0.516  1.00 19.01           N  
ANISOU 1020  N   GLY A 161     2295   2410   2517    618   -197    -25       N  
ATOM   1021  CA  GLY A 161      41.861  11.892   0.927  1.00 18.88           C  
ANISOU 1021  CA  GLY A 161     2280   2420   2474    540   -216      1       C  
ATOM   1022  C   GLY A 161      42.130  12.938  -0.140  1.00 20.52           C  
ANISOU 1022  C   GLY A 161     2429   2706   2662    510   -195     -2       C  
ATOM   1023  O   GLY A 161      42.272  14.117   0.170  1.00 20.29           O  
ANISOU 1023  O   GLY A 161     2375   2709   2626    456   -218     29       O  
ATOM   1024  N   LYS A 162      42.198  12.500  -1.396  1.00 20.81           N  
ANISOU 1024  N   LYS A 162     2444   2773   2690    547   -153    -41       N  
ATOM   1025  CA  LYS A 162      42.494  13.390  -2.515  1.00 23.64           C  
ANISOU 1025  CA  LYS A 162     2740   3220   3024    527   -126    -35       C  
ATOM   1026  C   LYS A 162      41.278  13.575  -3.415  1.00 20.34           C  
ANISOU 1026  C   LYS A 162     2359   2795   2575    496    -97    -73       C  
ATOM   1027  O   LYS A 162      40.443  12.679  -3.542  1.00 21.58           O  
ANISOU 1027  O   LYS A 162     2576   2891   2731    513    -88   -123       O  
ATOM   1028  CB  LYS A 162      43.670  12.849  -3.337  1.00 31.44           C  
ANISOU 1028  CB  LYS A 162     3655   4280   4010    603    -97    -42       C  
ATOM   1029  CG  LYS A 162      44.934  12.583  -2.527  1.00 37.24           C  
ANISOU 1029  CG  LYS A 162     4341   5030   4777    642   -125     -1       C  
ATOM   1030  CD  LYS A 162      45.477  13.853  -1.889  1.00 40.62           C  
ANISOU 1030  CD  LYS A 162     4719   5498   5216    576   -164     66       C  
ATOM   1031  CE  LYS A 162      46.696  13.548  -1.025  1.00 43.24           C  
ANISOU 1031  CE  LYS A 162     5002   5848   5579    613   -200    106       C  
ATOM   1032  NZ  LYS A 162      47.273  14.779  -0.410  1.00 44.28           N  
ANISOU 1032  NZ  LYS A 162     5082   6017   5726    545   -248    163       N  
ATOM   1033  N   CYS A 163      41.181  14.745  -4.032  1.00 18.03           N  
ANISOU 1033  N   CYS A 163     2025   2564   2261    448    -86    -45       N  
ATOM   1034  CA  CYS A 163      40.086  15.033  -4.944  1.00 16.48           C  
ANISOU 1034  CA  CYS A 163     1853   2378   2031    419    -60    -72       C  
ATOM   1035  C   CYS A 163      40.271  14.324  -6.284  1.00 16.88           C  
ANISOU 1035  C   CYS A 163     1877   2490   2045    478    -18   -121       C  
ATOM   1036  O   CYS A 163      41.318  14.447  -6.912  1.00 19.64           O  
ANISOU 1036  O   CYS A 163     2153   2929   2382    516      4   -101       O  
ATOM   1037  CB  CYS A 163      39.968  16.533  -5.161  1.00 17.29           C  
ANISOU 1037  CB  CYS A 163     1917   2525   2128    352    -64    -16       C  
ATOM   1038  SG  CYS A 163      38.551  17.015  -6.132  1.00 16.14           S  
ANISOU 1038  SG  CYS A 163     1799   2391   1943    313    -38    -33       S  
ATOM   1039  N   LEU A 164      39.255  13.583  -6.715  1.00 15.90           N  
ANISOU 1039  N   LEU A 164     1812   2325   1905    487     -8   -185       N  
ATOM   1040  CA  LEU A 164      39.320  12.866  -7.985  1.00 18.01           C  
ANISOU 1040  CA  LEU A 164     2066   2647   2132    546     25   -250       C  
ATOM   1041  C   LEU A 164      38.702  13.677  -9.116  1.00 18.76           C  
ANISOU 1041  C   LEU A 164     2135   2825   2169    513     50   -245       C  
ATOM   1042  O   LEU A 164      39.202  13.670 -10.244  1.00 17.45           O  
ANISOU 1042  O   LEU A 164     1916   2764   1952    558     84   -260       O  
ATOM   1043  CB  LEU A 164      38.612  11.514  -7.882  1.00 18.73           C  
ANISOU 1043  CB  LEU A 164     2233   2641   2242    577     14   -332       C  
ATOM   1044  CG  LEU A 164      39.231  10.481  -6.940  1.00 21.26           C  
ANISOU 1044  CG  LEU A 164     2578   2878   2620    626     -6   -341       C  
ATOM   1045  CD1 LEU A 164      38.391   9.217  -6.919  1.00 22.27           C  
ANISOU 1045  CD1 LEU A 164     2782   2901   2780    644    -20   -414       C  
ATOM   1046  CD2 LEU A 164      40.665  10.170  -7.345  1.00 20.74           C  
ANISOU 1046  CD2 LEU A 164     2447   2886   2549    709     15   -343       C  
ATOM   1047  N  ALYS A 165      37.606  14.364  -8.810  0.48 18.28           N  
ANISOU 1047  N  ALYS A 165     2110   2723   2111    441     34   -221       N  
ATOM   1048  N  BLYS A 165      37.612  14.373  -8.807  0.52 18.25           N  
ANISOU 1048  N  BLYS A 165     2106   2720   2108    441     34   -221       N  
ATOM   1049  CA ALYS A 165      36.902  15.167  -9.800  0.48 18.79           C  
ANISOU 1049  CA ALYS A 165     2154   2860   2127    406     52   -207       C  
ATOM   1050  CA BLYS A 165      36.893  15.156  -9.804  0.52 18.81           C  
ANISOU 1050  CA BLYS A 165     2156   2862   2129    406     52   -208       C  
ATOM   1051  C  ALYS A 165      36.369  16.468  -9.221  0.48 17.08           C  
ANISOU 1051  C  ALYS A 165     1936   2620   1932    329     36   -133       C  
ATOM   1052  C  BLYS A 165      36.338  16.456  -9.233  0.52 17.12           C  
ANISOU 1052  C  BLYS A 165     1944   2626   1937    329     36   -134       C  
ATOM   1053  O  ALYS A 165      35.970  16.528  -8.058  0.48 15.41           O  
ANISOU 1053  O  ALYS A 165     1773   2318   1764    297      7   -122       O  
ATOM   1054  O  BLYS A 165      35.899  16.505  -8.084  0.52 15.20           O  
ANISOU 1054  O  BLYS A 165     1749   2290   1736    296      7   -125       O  
ATOM   1055  CB ALYS A 165      35.736  14.384 -10.404  0.48 20.11           C  
ANISOU 1055  CB ALYS A 165     2374   3001   2264    410     52   -287       C  
ATOM   1056  CB BLYS A 165      35.744  14.339 -10.398  0.52 20.10           C  
ANISOU 1056  CB BLYS A 165     2375   2999   2264    412     52   -290       C  
ATOM   1057  CG ALYS A 165      36.136  13.311 -11.383  0.48 22.87           C  
ANISOU 1057  CG ALYS A 165     2717   3399   2575    487     71   -373       C  
ATOM   1058  CG BLYS A 165      36.166  13.298 -11.410  0.52 22.93           C  
ANISOU 1058  CG BLYS A 165     2723   3409   2581    490     71   -374       C  
ATOM   1059  CD ALYS A 165      34.960  12.944 -12.262  0.48 24.38           C  
ANISOU 1059  CD ALYS A 165     2942   3600   2721    477     67   -441       C  
ATOM   1060  CD BLYS A 165      34.953  12.602 -11.997  0.52 24.36           C  
ANISOU 1060  CD BLYS A 165     2958   3560   2738    482     59   -457       C  
ATOM   1061  CE ALYS A 165      35.340  11.849 -13.228  0.48 25.45           C  
ANISOU 1061  CE ALYS A 165     3078   3778   2815    558     79   -544       C  
ATOM   1062  CE BLYS A 165      35.272  12.007 -13.352  0.52 25.39           C  
ANISOU 1062  CE BLYS A 165     3064   3786   2797    553     82   -537       C  
ATOM   1063  NZ ALYS A 165      35.714  10.604 -12.501  0.48 26.74           N  
ANISOU 1063  NZ ALYS A 165     3289   3826   3044    602     59   -602       N  
ATOM   1064  NZ BLYS A 165      35.649  13.062 -14.334  0.52 26.49           N  
ANISOU 1064  NZ BLYS A 165     3125   4079   2859    556    118   -480       N  
ATOM   1065  N   THR A 166      36.353  17.503 -10.054  1.00 15.27           N  
ANISOU 1065  N   THR A 166     1654   2478   1672    305     55    -81       N  
ATOM   1066  CA  THR A 166      35.744  18.776  -9.700  1.00 14.88           C  
ANISOU 1066  CA  THR A 166     1604   2404   1644    237     41    -15       C  
ATOM   1067  C   THR A 166      34.715  19.121 -10.760  1.00 13.42           C  
ANISOU 1067  C   THR A 166     1416   2274   1409    220     59    -16       C  
ATOM   1068  O   THR A 166      35.058  19.288 -11.928  1.00 12.80           O  
ANISOU 1068  O   THR A 166     1280   2305   1279    243     89      0       O  
ATOM   1069  CB  THR A 166      36.768  19.910  -9.613  1.00 15.56           C  
ANISOU 1069  CB  THR A 166     1619   2533   1761    213     39     72       C  
ATOM   1070  OG1 THR A 166      37.747  19.595  -8.621  1.00 16.29           O  
ANISOU 1070  OG1 THR A 166     1710   2583   1898    228     15     72       O  
ATOM   1071  CG2 THR A 166      36.078  21.224  -9.252  1.00 18.68           C  
ANISOU 1071  CG2 THR A 166     2021   2887   2188    146     19    130       C  
ATOM   1072  N   LEU A 167      33.454  19.213 -10.368  1.00 11.78           N  
ANISOU 1072  N   LEU A 167     1264   2001   1211    183     43    -30       N  
ATOM   1073  CA  LEU A 167      32.407  19.508 -11.332  1.00 11.91           C  
ANISOU 1073  CA  LEU A 167     1276   2069   1180    167     56    -30       C  
ATOM   1074  C   LEU A 167      31.994  20.978 -11.242  1.00 12.81           C  
ANISOU 1074  C   LEU A 167     1367   2184   1317    116     52     57       C  
ATOM   1075  O   LEU A 167      31.610  21.448 -10.176  1.00 11.07           O  
ANISOU 1075  O   LEU A 167     1183   1876   1148     84     29     74       O  
ATOM   1076  CB  LEU A 167      31.199  18.597 -11.101  1.00 13.77           C  
ANISOU 1076  CB  LEU A 167     1579   2241   1413    161     40   -101       C  
ATOM   1077  CG  LEU A 167      31.464  17.136 -10.713  1.00 14.06           C  
ANISOU 1077  CG  LEU A 167     1659   2220   1463    199     30   -182       C  
ATOM   1078  CD1 LEU A 167      30.152  16.424 -10.405  1.00 14.65           C  
ANISOU 1078  CD1 LEU A 167     1794   2221   1551    175     10   -230       C  
ATOM   1079  CD2 LEU A 167      32.232  16.395 -11.792  1.00 15.23           C  
ANISOU 1079  CD2 LEU A 167     1777   2450   1562    259     50   -236       C  
ATOM   1080  N   PRO A 168      32.085  21.712 -12.364  1.00 15.03           N  
ANISOU 1080  N   PRO A 168     1585   2565   1559    114     75    112       N  
ATOM   1081  CA  PRO A 168      31.633  23.109 -12.417  1.00 15.75           C  
ANISOU 1081  CA  PRO A 168     1652   2654   1678     69     71    200       C  
ATOM   1082  C   PRO A 168      30.114  23.134 -12.394  1.00 14.16           C  
ANISOU 1082  C   PRO A 168     1496   2419   1464     48     63    179       C  
ATOM   1083  O   PRO A 168      29.473  23.517 -13.368  1.00 13.39           O  
ANISOU 1083  O   PRO A 168     1369   2394   1323     43     76    210       O  
ATOM   1084  CB  PRO A 168      32.189  23.612 -13.751  1.00 16.85           C  
ANISOU 1084  CB  PRO A 168     1707   2926   1768     82    103    265       C  
ATOM   1085  CG  PRO A 168      32.272  22.382 -14.602  1.00 16.89           C  
ANISOU 1085  CG  PRO A 168     1713   3014   1692    136    123    185       C  
ATOM   1086  CD  PRO A 168      32.633  21.258 -13.655  1.00 15.99           C  
ANISOU 1086  CD  PRO A 168     1655   2813   1608    159    106     98       C  
ATOM   1087  N   ALA A 169      29.557  22.727 -11.261  1.00 13.76           N  
ANISOU 1087  N   ALA A 169     1511   2266   1452     37     41    134       N  
ATOM   1088  CA  ALA A 169      28.197  22.223 -11.205  1.00 14.97           C  
ANISOU 1088  CA  ALA A 169     1710   2392   1588     28     34     91       C  
ATOM   1089  C   ALA A 169      27.120  23.294 -11.330  1.00 15.51           C  
ANISOU 1089  C   ALA A 169     1770   2459   1664     -2     33    149       C  
ATOM   1090  O   ALA A 169      26.094  23.075 -11.968  1.00  9.60           O  
ANISOU 1090  O   ALA A 169     1021   1749    877     -7     36    136       O  
ATOM   1091  CB  ALA A 169      28.005  21.440  -9.911  1.00 13.68           C  
ANISOU 1091  CB  ALA A 169     1610   2126   1463     27     15     40       C  
ATOM   1092  N   HIS A 170      27.358  24.448 -10.718  1.00 12.86           N  
ANISOU 1092  N   HIS A 170     1426   2076   1382    -21     26    210       N  
ATOM   1093  CA  HIS A 170      26.316  25.454 -10.584  1.00 11.49           C  
ANISOU 1093  CA  HIS A 170     1257   1876   1231    -42     22    257       C  
ATOM   1094  C   HIS A 170      26.863  26.871 -10.712  1.00 11.44           C  
ANISOU 1094  C   HIS A 170     1209   1866   1272    -58     20    343       C  
ATOM   1095  O   HIS A 170      28.066  27.067 -10.867  1.00 11.58           O  
ANISOU 1095  O   HIS A 170     1191   1903   1305    -59     20    369       O  
ATOM   1096  CB  HIS A 170      25.605  25.273  -9.243  1.00  9.27           C  
ANISOU 1096  CB  HIS A 170     1039   1499    984    -46      7    221       C  
ATOM   1097  CG  HIS A 170      24.788  24.020  -9.165  1.00  9.67           C  
ANISOU 1097  CG  HIS A 170     1124   1548   1002    -41      9    158       C  
ATOM   1098  ND1 HIS A 170      23.533  23.916  -9.724  1.00  9.96           N  
ANISOU 1098  ND1 HIS A 170     1155   1620   1011    -50     14    160       N  
ATOM   1099  CD2 HIS A 170      25.043  22.821  -8.588  1.00  8.52           C  
ANISOU 1099  CD2 HIS A 170     1015   1367    854    -31      2     96       C  
ATOM   1100  CE1 HIS A 170      23.052  22.707  -9.497  1.00  9.95           C  
ANISOU 1100  CE1 HIS A 170     1185   1601    996    -50      8    101       C  
ATOM   1101  NE2 HIS A 170      23.949  22.022  -8.812  1.00  8.84           N  
ANISOU 1101  NE2 HIS A 170     1072   1414    872    -38      2     63       N  
ATOM   1102  N   SER A 171      25.973  27.856 -10.661  1.00 13.01           N  
ANISOU 1102  N   SER A 171     1408   2037   1499    -70     17    391       N  
ATOM   1103  CA  SER A 171      26.381  29.256 -10.753  1.00 12.25           C  
ANISOU 1103  CA  SER A 171     1275   1916   1463    -87      9    475       C  
ATOM   1104  C   SER A 171      25.979  30.025  -9.497  1.00 10.46           C  
ANISOU 1104  C   SER A 171     1097   1571   1306    -93    -16    465       C  
ATOM   1105  O   SER A 171      25.809  31.243  -9.526  1.00 12.25           O  
ANISOU 1105  O   SER A 171     1308   1757   1590   -104    -26    527       O  
ATOM   1106  CB  SER A 171      25.779  29.913 -11.995  1.00 11.92           C  
ANISOU 1106  CB  SER A 171     1179   1952   1398    -89     26    555       C  
ATOM   1107  OG  SER A 171      24.365  29.856 -11.968  1.00 12.41           O  
ANISOU 1107  OG  SER A 171     1266   2009   1439    -81     30    541       O  
ATOM   1108  N   ASP A 172      25.826  29.286  -8.404  1.00 13.14           N  
ANISOU 1108  N   ASP A 172     1495   1857   1639    -82    -26    388       N  
ATOM   1109  CA  ASP A 172      25.487  29.819  -7.088  1.00 13.82           C  
ANISOU 1109  CA  ASP A 172     1635   1845   1773    -76    -48    360       C  
ATOM   1110  C   ASP A 172      25.851  28.730  -6.079  1.00 12.59           C  
ANISOU 1110  C   ASP A 172     1527   1664   1595    -65    -57    285       C  
ATOM   1111  O   ASP A 172      26.071  27.587  -6.477  1.00 12.86           O  
ANISOU 1111  O   ASP A 172     1556   1748   1583    -60    -43    257       O  
ATOM   1112  CB  ASP A 172      23.998  30.190  -6.998  1.00 13.31           C  
ANISOU 1112  CB  ASP A 172     1589   1765   1702    -61    -36    368       C  
ATOM   1113  CG  ASP A 172      23.704  31.568  -7.560  1.00 17.89           C  
ANISOU 1113  CG  ASP A 172     2134   2331   2332    -67    -39    444       C  
ATOM   1114  OD1 ASP A 172      24.396  32.533  -7.165  1.00 17.78           O  
ANISOU 1114  OD1 ASP A 172     2119   2249   2387    -78    -65    466       O  
ATOM   1115  OD2 ASP A 172      22.795  31.684  -8.412  1.00 16.16           O  
ANISOU 1115  OD2 ASP A 172     1887   2167   2087    -61    -18    486       O  
ATOM   1116  N   PRO A 173      25.934  29.075  -4.782  1.00 11.67           N  
ANISOU 1116  N   PRO A 173     1456   1470   1509    -57    -82    252       N  
ATOM   1117  CA  PRO A 173      26.324  28.058  -3.796  1.00 10.22           C  
ANISOU 1117  CA  PRO A 173     1313   1269   1300    -44    -91    192       C  
ATOM   1118  C   PRO A 173      25.511  26.770  -3.888  1.00  9.66           C  
ANISOU 1118  C   PRO A 173     1262   1234   1176    -31    -65    163       C  
ATOM   1119  O   PRO A 173      24.309  26.781  -4.185  1.00 10.69           O  
ANISOU 1119  O   PRO A 173     1394   1380   1289    -28    -45    173       O  
ATOM   1120  CB  PRO A 173      26.078  28.760  -2.459  1.00 13.09           C  
ANISOU 1120  CB  PRO A 173     1725   1559   1690    -29   -117    164       C  
ATOM   1121  CG  PRO A 173      26.332  30.199  -2.762  1.00 12.99           C  
ANISOU 1121  CG  PRO A 173     1688   1508   1740    -45   -137    204       C  
ATOM   1122  CD  PRO A 173      25.843  30.417  -4.178  1.00 12.38           C  
ANISOU 1122  CD  PRO A 173     1560   1486   1659    -58   -107    266       C  
ATOM   1123  N   VAL A 174      26.195  25.658  -3.657  1.00  8.05           N  
ANISOU 1123  N   VAL A 174     1067   1038    953    -25    -68    130       N  
ATOM   1124  CA  VAL A 174      25.585  24.338  -3.709  1.00  8.31           C  
ANISOU 1124  CA  VAL A 174     1118   1089    949    -17    -51    100       C  
ATOM   1125  C   VAL A 174      25.031  23.964  -2.343  1.00 10.66           C  
ANISOU 1125  C   VAL A 174     1467   1341   1242     -2    -55     78       C  
ATOM   1126  O   VAL A 174      25.767  23.949  -1.352  1.00 12.23           O  
ANISOU 1126  O   VAL A 174     1690   1508   1449     10    -76     62       O  
ATOM   1127  CB  VAL A 174      26.605  23.288  -4.172  1.00  7.95           C  
ANISOU 1127  CB  VAL A 174     1058   1071    892    -11    -51     76       C  
ATOM   1128  CG1 VAL A 174      25.951  21.924  -4.299  1.00  8.78           C  
ANISOU 1128  CG1 VAL A 174     1183   1179    972     -6    -40     42       C  
ATOM   1129  CG2 VAL A 174      27.230  23.720  -5.509  1.00  8.19           C  
ANISOU 1129  CG2 VAL A 174     1031   1163    917    -19    -42    104       C  
ATOM   1130  N   SER A 175      23.738  23.659  -2.288  1.00 10.06           N  
ANISOU 1130  N   SER A 175     1403   1271   1149     -2    -36     82       N  
ATOM   1131  CA  SER A 175      23.064  23.444  -1.007  1.00 10.90           C  
ANISOU 1131  CA  SER A 175     1549   1347   1245     15    -33     76       C  
ATOM   1132  C   SER A 175      23.069  21.991  -0.527  1.00 10.19           C  
ANISOU 1132  C   SER A 175     1480   1248   1144     17    -30     61       C  
ATOM   1133  O   SER A 175      22.956  21.732   0.672  1.00 13.47           O  
ANISOU 1133  O   SER A 175     1926   1642   1548     35    -32     61       O  
ATOM   1134  CB  SER A 175      21.621  23.943  -1.091  1.00 10.17           C  
ANISOU 1134  CB  SER A 175     1450   1269   1145     16    -11    100       C  
ATOM   1135  OG  SER A 175      20.961  23.390  -2.215  1.00  9.86           O  
ANISOU 1135  OG  SER A 175     1380   1268   1097     -7      2    110       O  
ATOM   1136  N   ALA A 176      23.184  21.044  -1.452  1.00  9.17           N  
ANISOU 1136  N   ALA A 176     1333   1135   1016      1    -27     48       N  
ATOM   1137  CA  ALA A 176      23.135  19.627  -1.094  1.00 10.46           C  
ANISOU 1137  CA  ALA A 176     1516   1276   1183      1    -28     35       C  
ATOM   1138  C   ALA A 176      23.739  18.743  -2.179  1.00 11.15           C  
ANISOU 1138  C   ALA A 176     1587   1373   1278     -6    -34      3       C  
ATOM   1139  O   ALA A 176      23.707  19.088  -3.363  1.00 10.87           O  
ANISOU 1139  O   ALA A 176     1521   1379   1231    -16    -30     -5       O  
ATOM   1140  CB  ALA A 176      21.694  19.197  -0.807  1.00 11.84           C  
ANISOU 1140  CB  ALA A 176     1695   1448   1355    -14    -12     57       C  
ATOM   1141  N   VAL A 177      24.296  17.610  -1.755  1.00  8.37           N  
ANISOU 1141  N   VAL A 177     1255    985    941      6    -44    -14       N  
ATOM   1142  CA  VAL A 177      24.857  16.601  -2.650  1.00  8.97           C  
ANISOU 1142  CA  VAL A 177     1322   1059   1026     12    -51    -56       C  
ATOM   1143  C   VAL A 177      24.528  15.212  -2.091  1.00 12.81           C  
ANISOU 1143  C   VAL A 177     1837   1486   1543     10    -58    -61       C  
ATOM   1144  O   VAL A 177      24.621  14.985  -0.885  1.00 13.06           O  
ANISOU 1144  O   VAL A 177     1893   1483   1586     21    -61    -31       O  
ATOM   1145  CB  VAL A 177      26.401  16.742  -2.826  1.00 13.65           C  
ANISOU 1145  CB  VAL A 177     1901   1666   1619     41    -58    -71       C  
ATOM   1146  CG1 VAL A 177      26.754  17.919  -3.732  1.00 10.54           C  
ANISOU 1146  CG1 VAL A 177     1467   1333   1203     36    -51    -62       C  
ATOM   1147  CG2 VAL A 177      27.090  16.882  -1.473  1.00 11.47           C  
ANISOU 1147  CG2 VAL A 177     1647   1360   1353     60    -71    -48       C  
ATOM   1148  N   HIS A 178      24.126  14.288  -2.956  1.00 13.68           N  
ANISOU 1148  N   HIS A 178     1945   1584   1669     -4    -65    -99       N  
ATOM   1149  CA  HIS A 178      23.750  12.947  -2.503  1.00 12.86           C  
ANISOU 1149  CA  HIS A 178     1865   1410   1610    -13    -77   -102       C  
ATOM   1150  C   HIS A 178      24.024  11.908  -3.585  1.00 13.34           C  
ANISOU 1150  C   HIS A 178     1926   1449   1691     -7    -94   -172       C  
ATOM   1151  O   HIS A 178      23.817  12.175  -4.770  1.00 11.13           O  
ANISOU 1151  O   HIS A 178     1625   1221   1383    -15    -95   -213       O  
ATOM   1152  CB  HIS A 178      22.272  12.917  -2.102  1.00 11.25           C  
ANISOU 1152  CB  HIS A 178     1660   1196   1417    -54    -72    -59       C  
ATOM   1153  CG  HIS A 178      21.861  11.679  -1.363  1.00 12.46           C  
ANISOU 1153  CG  HIS A 178     1834   1275   1623    -69    -82    -34       C  
ATOM   1154  ND1 HIS A 178      20.729  10.961  -1.688  1.00 14.20           N  
ANISOU 1154  ND1 HIS A 178     2047   1467   1881   -115    -93    -31       N  
ATOM   1155  CD2 HIS A 178      22.419  11.043  -0.304  1.00 13.20           C  
ANISOU 1155  CD2 HIS A 178     1953   1319   1745    -46    -85     -1       C  
ATOM   1156  CE1 HIS A 178      20.609   9.934  -0.863  1.00 13.83           C  
ANISOU 1156  CE1 HIS A 178     2018   1348   1889   -122   -102      6       C  
ATOM   1157  NE2 HIS A 178      21.621   9.962  -0.014  1.00 12.54           N  
ANISOU 1157  NE2 HIS A 178     1875   1173   1718    -78    -95     27       N  
ATOM   1158  N   PHE A 179      24.510  10.735  -3.177  1.00 11.92           N  
ANISOU 1158  N   PHE A 179     1772   1197   1560     12   -109   -186       N  
ATOM   1159  CA  PHE A 179      24.708   9.623  -4.103  1.00 11.59           C  
ANISOU 1159  CA  PHE A 179     1738   1117   1548     23   -130   -262       C  
ATOM   1160  C   PHE A 179      23.434   8.806  -4.214  1.00 11.50           C  
ANISOU 1160  C   PHE A 179     1736   1048   1584    -29   -151   -267       C  
ATOM   1161  O   PHE A 179      22.692   8.676  -3.235  1.00 12.25           O  
ANISOU 1161  O   PHE A 179     1839   1106   1711    -61   -149   -197       O  
ATOM   1162  CB  PHE A 179      25.848   8.708  -3.646  1.00 14.10           C  
ANISOU 1162  CB  PHE A 179     2077   1371   1908     73   -139   -276       C  
ATOM   1163  CG  PHE A 179      27.219   9.210  -3.990  1.00 13.23           C  
ANISOU 1163  CG  PHE A 179     1949   1320   1759    128   -126   -299       C  
ATOM   1164  CD1 PHE A 179      27.747   9.005  -5.252  1.00 11.77           C  
ANISOU 1164  CD1 PHE A 179     1748   1175   1550    159   -126   -377       C  
ATOM   1165  CD2 PHE A 179      27.992   9.859  -3.044  1.00 12.60           C  
ANISOU 1165  CD2 PHE A 179     1862   1261   1665    149   -116   -242       C  
ATOM   1166  CE1 PHE A 179      29.015   9.444  -5.561  1.00 13.45           C  
ANISOU 1166  CE1 PHE A 179     1934   1449   1728    210   -110   -387       C  
ATOM   1167  CE2 PHE A 179      29.264  10.301  -3.350  1.00 10.82           C  
ANISOU 1167  CE2 PHE A 179     1610   1088   1411    193   -108   -256       C  
ATOM   1168  CZ  PHE A 179      29.774  10.098  -4.606  1.00 12.31           C  
ANISOU 1168  CZ  PHE A 179     1778   1319   1580    223   -102   -323       C  
ATOM   1169  N   ASN A 180      23.180   8.236  -5.390  1.00 12.03           N  
ANISOU 1169  N   ASN A 180     1802   1112   1657    -38   -174   -348       N  
ATOM   1170  CA  ASN A 180      22.042   7.332  -5.526  1.00 13.63           C  
ANISOU 1170  CA  ASN A 180     2012   1249   1919    -92   -205   -361       C  
ATOM   1171  C   ASN A 180      22.394   5.950  -4.983  1.00 16.40           C  
ANISOU 1171  C   ASN A 180     2398   1474   2360    -80   -230   -371       C  
ATOM   1172  O   ASN A 180      23.450   5.762  -4.389  1.00 13.32           O  
ANISOU 1172  O   ASN A 180     2024   1057   1981    -29   -219   -355       O  
ATOM   1173  CB  ASN A 180      21.561   7.245  -6.983  1.00 14.28           C  
ANISOU 1173  CB  ASN A 180     2079   1375   1970   -109   -230   -451       C  
ATOM   1174  CG  ASN A 180      22.493   6.453  -7.864  1.00 15.76           C  
ANISOU 1174  CG  ASN A 180     2286   1543   2159    -57   -249   -560       C  
ATOM   1175  OD1 ASN A 180      23.690   6.352  -7.599  1.00 17.42           O  
ANISOU 1175  OD1 ASN A 180     2508   1743   2368      4   -233   -567       O  
ATOM   1176  ND2 ASN A 180      21.945   5.884  -8.930  1.00 15.75           N  
ANISOU 1176  ND2 ASN A 180     2286   1540   2159    -77   -287   -650       N  
ATOM   1177  N   ARG A 181      21.505   4.987  -5.199  1.00 19.91           N  
ANISOU 1177  N   ARG A 181     2851   1840   2875   -129   -267   -393       N  
ATOM   1178  CA  ARG A 181      21.550   3.718  -4.481  1.00 22.10           C  
ANISOU 1178  CA  ARG A 181     3156   1982   3257   -136   -292   -370       C  
ATOM   1179  C   ARG A 181      22.797   2.881  -4.761  1.00 20.18           C  
ANISOU 1179  C   ARG A 181     2945   1674   3047    -65   -306   -445       C  
ATOM   1180  O   ARG A 181      23.347   2.256  -3.854  1.00 20.61           O  
ANISOU 1180  O   ARG A 181     3019   1648   3162    -38   -306   -395       O  
ATOM   1181  CB  ARG A 181      20.299   2.904  -4.804  1.00 27.77           C  
ANISOU 1181  CB  ARG A 181     3871   2628   4053   -212   -336   -384       C  
ATOM   1182  CG  ARG A 181      20.066   1.759  -3.854  1.00 36.70           C  
ANISOU 1182  CG  ARG A 181     5020   3623   5303   -239   -358   -317       C  
ATOM   1183  CD  ARG A 181      18.642   1.255  -3.960  1.00 43.59           C  
ANISOU 1183  CD  ARG A 181     5871   4445   6246   -333   -394   -292       C  
ATOM   1184  NE  ARG A 181      18.382   0.195  -2.993  1.00 49.74           N  
ANISOU 1184  NE  ARG A 181     6659   5095   7146   -364   -411   -206       N  
ATOM   1185  CZ  ARG A 181      17.249  -0.494  -2.933  1.00 54.69           C  
ANISOU 1185  CZ  ARG A 181     7265   5647   7866   -449   -448   -168       C  
ATOM   1186  NH1 ARG A 181      16.270  -0.235  -3.791  1.00 57.00           N  
ANISOU 1186  NH1 ARG A 181     7528   5987   8141   -510   -475   -216       N  
ATOM   1187  NH2 ARG A 181      17.095  -1.444  -2.018  1.00 55.94           N  
ANISOU 1187  NH2 ARG A 181     7429   5688   8137   -476   -461    -74       N  
ATOM   1188  N   ASP A 182      23.248   2.864  -6.008  1.00 17.95           N  
ANISOU 1188  N   ASP A 182     2664   1432   2723    -29   -318   -563       N  
ATOM   1189  CA  ASP A 182      24.422   2.068  -6.354  1.00 21.23           C  
ANISOU 1189  CA  ASP A 182     3106   1794   3165     48   -328   -643       C  
ATOM   1190  C   ASP A 182      25.641   2.957  -6.521  1.00 20.09           C  
ANISOU 1190  C   ASP A 182     2943   1761   2929    120   -286   -647       C  
ATOM   1191  O   ASP A 182      26.700   2.501  -6.945  1.00 23.88           O  
ANISOU 1191  O   ASP A 182     3433   2232   3409    195   -285   -715       O  
ATOM   1192  CB  ASP A 182      24.180   1.264  -7.630  1.00 21.43           C  
ANISOU 1192  CB  ASP A 182     3149   1783   3209     51   -374   -784       C  
ATOM   1193  CG  ASP A 182      24.238   2.123  -8.873  1.00 20.25           C  
ANISOU 1193  CG  ASP A 182     2973   1780   2942     69   -360   -859       C  
ATOM   1194  OD1 ASP A 182      23.886   3.321  -8.795  1.00 19.13           O  
ANISOU 1194  OD1 ASP A 182     2795   1748   2724     40   -328   -791       O  
ATOM   1195  OD2 ASP A 182      24.633   1.598  -9.932  1.00 19.30           O  
ANISOU 1195  OD2 ASP A 182     2865   1665   2802    116   -382   -985       O  
ATOM   1196  N   GLY A 183      25.478   4.236  -6.200  1.00 17.90           N  
ANISOU 1196  N   GLY A 183     2635   1587   2579     98   -251   -573       N  
ATOM   1197  CA  GLY A 183      26.569   5.193  -6.270  1.00 15.20           C  
ANISOU 1197  CA  GLY A 183     2268   1347   2160    152   -214   -559       C  
ATOM   1198  C   GLY A 183      26.929   5.698  -7.661  1.00 16.48           C  
ANISOU 1198  C   GLY A 183     2404   1619   2240    183   -203   -642       C  
ATOM   1199  O   GLY A 183      27.852   6.502  -7.807  1.00 18.24           O  
ANISOU 1199  O   GLY A 183     2598   1930   2403    224   -173   -625       O  
ATOM   1200  N   SER A 184      26.216   5.243  -8.690  1.00 15.93           N  
ANISOU 1200  N   SER A 184     2340   1549   2164    163   -231   -727       N  
ATOM   1201  CA  SER A 184      26.578   5.627 -10.052  1.00 16.61           C  
ANISOU 1201  CA  SER A 184     2400   1748   2161    201   -221   -808       C  
ATOM   1202  C   SER A 184      26.172   7.066 -10.369  1.00 16.94           C  
ANISOU 1202  C   SER A 184     2399   1919   2119    166   -193   -748       C  
ATOM   1203  O   SER A 184      26.674   7.659 -11.324  1.00 14.85           O  
ANISOU 1203  O   SER A 184     2101   1770   1772    202   -173   -777       O  
ATOM   1204  CB  SER A 184      25.960   4.663 -11.075  1.00 20.17           C  
ANISOU 1204  CB  SER A 184     2874   2165   2626    194   -266   -929       C  
ATOM   1205  OG  SER A 184      24.548   4.742 -11.086  1.00 24.26           O  
ANISOU 1205  OG  SER A 184     3391   2666   3162    108   -295   -910       O  
ATOM   1206  N   LEU A 185      25.272   7.627  -9.564  1.00 17.42           N  
ANISOU 1206  N   LEU A 185     2457   1961   2201    102   -191   -659       N  
ATOM   1207  CA  LEU A 185      24.801   8.991  -9.782  1.00 16.17           C  
ANISOU 1207  CA  LEU A 185     2260   1907   1975     70   -168   -599       C  
ATOM   1208  C   LEU A 185      24.992   9.895  -8.570  1.00 13.15           C  
ANISOU 1208  C   LEU A 185     1872   1521   1604     59   -140   -491       C  
ATOM   1209  O   LEU A 185      24.965   9.444  -7.432  1.00 14.70           O  
ANISOU 1209  O   LEU A 185     2094   1631   1860     51   -145   -450       O  
ATOM   1210  CB  LEU A 185      23.323   8.988 -10.168  1.00 12.92           C  
ANISOU 1210  CB  LEU A 185     1843   1502   1565      4   -193   -603       C  
ATOM   1211  CG  LEU A 185      22.915   8.216 -11.424  1.00 15.33           C  
ANISOU 1211  CG  LEU A 185     2151   1822   1851      3   -230   -715       C  
ATOM   1212  CD1 LEU A 185      21.411   8.348 -11.626  1.00 16.15           C  
ANISOU 1212  CD1 LEU A 185     2241   1936   1961    -72   -257   -698       C  
ATOM   1213  CD2 LEU A 185      23.671   8.737 -12.639  1.00 15.01           C  
ANISOU 1213  CD2 LEU A 185     2081   1910   1712     58   -211   -765       C  
ATOM   1214  N   ILE A 186      25.172  11.181  -8.847  1.00 11.38           N  
ANISOU 1214  N   ILE A 186     1611   1393   1320     60   -114   -447       N  
ATOM   1215  CA  ILE A 186      25.174  12.226  -7.835  1.00 12.25           C  
ANISOU 1215  CA  ILE A 186     1715   1508   1433     44    -94   -357       C  
ATOM   1216  C   ILE A 186      24.073  13.226  -8.137  1.00 13.80           C  
ANISOU 1216  C   ILE A 186     1887   1760   1597      1    -88   -315       C  
ATOM   1217  O   ILE A 186      23.938  13.681  -9.278  1.00 13.32           O  
ANISOU 1217  O   ILE A 186     1795   1783   1484      1    -84   -335       O  
ATOM   1218  CB  ILE A 186      26.505  12.984  -7.794  1.00 13.13           C  
ANISOU 1218  CB  ILE A 186     1801   1669   1517     85    -73   -332       C  
ATOM   1219  CG1 ILE A 186      27.650  12.056  -7.403  1.00 14.98           C  
ANISOU 1219  CG1 ILE A 186     2053   1853   1785    135    -78   -363       C  
ATOM   1220  CG2 ILE A 186      26.418  14.172  -6.838  1.00 11.21           C  
ANISOU 1220  CG2 ILE A 186     1553   1430   1277     65    -61   -251       C  
ATOM   1221  CD1 ILE A 186      29.011  12.704  -7.570  1.00 12.74           C  
ANISOU 1221  CD1 ILE A 186     1733   1633   1474    176    -59   -345       C  
ATOM   1222  N   VAL A 187      23.283  13.582  -7.136  1.00 12.61           N  
ANISOU 1222  N   VAL A 187     1747   1573   1472    -32    -84   -254       N  
ATOM   1223  CA  VAL A 187      22.354  14.676  -7.346  1.00  9.59           C  
ANISOU 1223  CA  VAL A 187     1338   1246   1061    -61    -73   -208       C  
ATOM   1224  C   VAL A 187      22.805  15.881  -6.526  1.00 10.69           C  
ANISOU 1224  C   VAL A 187     1473   1394   1194    -48    -53   -146       C  
ATOM   1225  O   VAL A 187      23.270  15.743  -5.393  1.00 11.16           O  
ANISOU 1225  O   VAL A 187     1559   1402   1281    -34    -52   -125       O  
ATOM   1226  CB  VAL A 187      20.905  14.274  -7.010  1.00  9.72           C  
ANISOU 1226  CB  VAL A 187     1360   1230   1105   -106    -84   -189       C  
ATOM   1227  CG1 VAL A 187      20.724  13.991  -5.516  1.00  9.56           C  
ANISOU 1227  CG1 VAL A 187     1367   1136   1129   -111    -79   -140       C  
ATOM   1228  CG2 VAL A 187      19.947  15.349  -7.502  1.00  9.54           C  
ANISOU 1228  CG2 VAL A 187     1300   1278   1046   -129    -74   -150       C  
ATOM   1229  N   SER A 188      22.711  17.061  -7.129  1.00  9.69           N  
ANISOU 1229  N   SER A 188     1314   1335   1034    -50    -40   -117       N  
ATOM   1230  CA  SER A 188      23.141  18.297  -6.489  1.00 10.21           C  
ANISOU 1230  CA  SER A 188     1374   1404   1101    -40    -28    -65       C  
ATOM   1231  C   SER A 188      22.030  19.342  -6.580  1.00 10.17           C  
ANISOU 1231  C   SER A 188     1350   1427   1087    -60    -18    -18       C  
ATOM   1232  O   SER A 188      21.178  19.266  -7.463  1.00 11.60           O  
ANISOU 1232  O   SER A 188     1507   1652   1247    -78    -20    -22       O  
ATOM   1233  CB  SER A 188      24.423  18.828  -7.141  1.00  8.86           C  
ANISOU 1233  CB  SER A 188     1175   1280    914    -17    -23    -65       C  
ATOM   1234  OG  SER A 188      24.158  19.369  -8.423  1.00  9.90           O  
ANISOU 1234  OG  SER A 188     1264   1491   1007    -23    -15    -55       O  
ATOM   1235  N   SER A 189      22.032  20.300  -5.659  1.00  8.04           N  
ANISOU 1235  N   SER A 189     1090   1132    832    -53    -12     22       N  
ATOM   1236  CA  SER A 189      21.090  21.408  -5.705  1.00  7.96           C  
ANISOU 1236  CA  SER A 189     1063   1143    819    -60     -2     67       C  
ATOM   1237  C   SER A 189      21.811  22.720  -5.425  1.00  9.20           C  
ANISOU 1237  C   SER A 189     1215   1291    991    -45     -1     97       C  
ATOM   1238  O   SER A 189      22.877  22.733  -4.806  1.00 11.22           O  
ANISOU 1238  O   SER A 189     1487   1514   1261    -33    -11     85       O  
ATOM   1239  CB  SER A 189      19.952  21.200  -4.699  1.00  9.73           C  
ANISOU 1239  CB  SER A 189     1309   1335   1054    -64      6     82       C  
ATOM   1240  OG  SER A 189      20.443  21.031  -3.379  1.00 10.52           O  
ANISOU 1240  OG  SER A 189     1447   1382   1167    -46      4     79       O  
ATOM   1241  N   SER A 190      21.220  23.826  -5.863  1.00 10.23           N  
ANISOU 1241  N   SER A 190     1320   1446   1123    -48      6    139       N  
ATOM   1242  CA  SER A 190      21.889  25.117  -5.769  1.00  7.94           C  
ANISOU 1242  CA  SER A 190     1019   1140    859    -40      1    171       C  
ATOM   1243  C   SER A 190      20.927  26.293  -5.689  1.00 10.40           C  
ANISOU 1243  C   SER A 190     1321   1442   1187    -33      8    214       C  
ATOM   1244  O   SER A 190      19.778  26.216  -6.137  1.00  9.96           O  
ANISOU 1244  O   SER A 190     1248   1422   1114    -36     20    231       O  
ATOM   1245  CB  SER A 190      22.814  25.289  -6.972  1.00  8.14           C  
ANISOU 1245  CB  SER A 190     1000   1218    874    -48      0    188       C  
ATOM   1246  OG  SER A 190      23.346  26.600  -7.064  1.00  9.88           O  
ANISOU 1246  OG  SER A 190     1199   1425   1130    -49     -6    236       O  
ATOM   1247  N   TYR A 191      21.419  27.399  -5.146  1.00 10.81           N  
ANISOU 1247  N   TYR A 191     1383   1447   1279    -22     -3    229       N  
ATOM   1248  CA  TYR A 191      20.659  28.639  -5.120  1.00 11.82           C  
ANISOU 1248  CA  TYR A 191     1503   1555   1435     -9      0    269       C  
ATOM   1249  C   TYR A 191      20.401  29.152  -6.530  1.00 11.50           C  
ANISOU 1249  C   TYR A 191     1405   1572   1391    -22      9    328       C  
ATOM   1250  O   TYR A 191      19.591  30.058  -6.725  1.00 12.26           O  
ANISOU 1250  O   TYR A 191     1486   1664   1507     -9     15    371       O  
ATOM   1251  CB  TYR A 191      21.392  29.695  -4.292  1.00 12.56           C  
ANISOU 1251  CB  TYR A 191     1619   1573   1579      2    -23    264       C  
ATOM   1252  CG  TYR A 191      21.036  29.630  -2.831  1.00 13.64           C  
ANISOU 1252  CG  TYR A 191     1811   1660   1711     32    -27    217       C  
ATOM   1253  CD1 TYR A 191      21.405  28.538  -2.056  1.00 13.64           C  
ANISOU 1253  CD1 TYR A 191     1842   1661   1679     34    -30    173       C  
ATOM   1254  CD2 TYR A 191      20.309  30.649  -2.229  1.00 15.98           C  
ANISOU 1254  CD2 TYR A 191     2127   1915   2032     65    -27    219       C  
ATOM   1255  CE1 TYR A 191      21.065  28.468  -0.712  1.00 13.77           C  
ANISOU 1255  CE1 TYR A 191     1905   1648   1680     65    -31    138       C  
ATOM   1256  CE2 TYR A 191      19.963  30.588  -0.884  1.00 17.34           C  
ANISOU 1256  CE2 TYR A 191     2346   2056   2185    101    -27    173       C  
ATOM   1257  CZ  TYR A 191      20.347  29.494  -0.132  1.00 14.71           C  
ANISOU 1257  CZ  TYR A 191     2041   1736   1812     99    -29    136       C  
ATOM   1258  OH  TYR A 191      20.011  29.424   1.202  1.00 15.19           O  
ANISOU 1258  OH  TYR A 191     2145   1781   1844    138    -27     98       O  
ATOM   1259  N   ASP A 192      21.071  28.565  -7.520  1.00  9.44           N  
ANISOU 1259  N   ASP A 192     1113   1372   1101    -41     10    332       N  
ATOM   1260  CA  ASP A 192      20.836  28.961  -8.907  1.00  9.88           C  
ANISOU 1260  CA  ASP A 192     1113   1505   1138    -50     19    390       C  
ATOM   1261  C   ASP A 192      19.519  28.394  -9.456  1.00 11.27           C  
ANISOU 1261  C   ASP A 192     1273   1741   1268    -50     30    388       C  
ATOM   1262  O   ASP A 192      19.203  28.565 -10.640  1.00 11.20           O  
ANISOU 1262  O   ASP A 192     1217   1812   1228    -55     35    430       O  
ATOM   1263  CB  ASP A 192      22.016  28.550  -9.809  1.00 10.56           C  
ANISOU 1263  CB  ASP A 192     1164   1650   1197    -62     19    393       C  
ATOM   1264  CG  ASP A 192      22.129  27.037 -10.021  1.00 11.80           C  
ANISOU 1264  CG  ASP A 192     1335   1849   1299    -62     22    324       C  
ATOM   1265  OD1 ASP A 192      21.241  26.267  -9.599  1.00 10.73           O  
ANISOU 1265  OD1 ASP A 192     1229   1700   1148    -63     22    281       O  
ATOM   1266  OD2 ASP A 192      23.131  26.618 -10.645  1.00 12.48           O  
ANISOU 1266  OD2 ASP A 192     1398   1983   1361    -61     25    314       O  
ATOM   1267  N   GLY A 193      18.774  27.698  -8.601  1.00  8.68           N  
ANISOU 1267  N   GLY A 193      982   1383    934    -46     32    344       N  
ATOM   1268  CA  GLY A 193      17.449  27.230  -8.964  1.00 10.50           C  
ANISOU 1268  CA  GLY A 193     1194   1661   1134    -52     39    347       C  
ATOM   1269  C   GLY A 193      17.431  25.871  -9.642  1.00 11.33           C  
ANISOU 1269  C   GLY A 193     1292   1822   1192    -74     31    299       C  
ATOM   1270  O   GLY A 193      16.369  25.357  -9.995  1.00 10.08           O  
ANISOU 1270  O   GLY A 193     1116   1704   1010    -88     28    295       O  
ATOM   1271  N   LEU A 194      18.601  25.269  -9.800  1.00  8.74           N  
ANISOU 1271  N   LEU A 194      976   1491    853    -78     25    259       N  
ATOM   1272  CA  LEU A 194      18.676  24.003 -10.496  1.00  9.93           C  
ANISOU 1272  CA  LEU A 194     1123   1687    961    -91     14    204       C  
ATOM   1273  C   LEU A 194      18.958  22.797  -9.605  1.00 11.10           C  
ANISOU 1273  C   LEU A 194     1319   1771   1126    -96      7    140       C  
ATOM   1274  O   LEU A 194      19.658  22.885  -8.594  1.00 10.36           O  
ANISOU 1274  O   LEU A 194     1259   1613   1064    -83      9    134       O  
ATOM   1275  CB  LEU A 194      19.764  24.065 -11.563  1.00  9.97           C  
ANISOU 1275  CB  LEU A 194     1099   1758    932    -83     15    203       C  
ATOM   1276  CG  LEU A 194      19.724  25.229 -12.547  1.00  9.86           C  
ANISOU 1276  CG  LEU A 194     1032   1817    900    -77     24    279       C  
ATOM   1277  CD1 LEU A 194      20.900  25.112 -13.511  1.00 12.82           C  
ANISOU 1277  CD1 LEU A 194     1375   2264   1233    -66     30    278       C  
ATOM   1278  CD2 LEU A 194      18.411  25.229 -13.303  1.00 11.69           C  
ANISOU 1278  CD2 LEU A 194     1231   2116   1094    -87     18    298       C  
ATOM   1279  N   CYS A 195      18.373  21.680 -10.010  1.00  8.93           N  
ANISOU 1279  N   CYS A 195     1045   1515    832   -114     -7     95       N  
ATOM   1280  CA ACYS A 195      18.778  20.364  -9.542  0.52  8.94           C  
ANISOU 1280  CA ACYS A 195     1084   1465    848   -119    -19     32       C  
ATOM   1281  CA BCYS A 195      18.779  20.377  -9.534  0.48  8.93           C  
ANISOU 1281  CA BCYS A 195     1083   1464    848   -119    -19     32       C  
ATOM   1282  C   CYS A 195      19.495  19.662 -10.678  1.00  9.73           C  
ANISOU 1282  C   CYS A 195     1173   1615    909   -111    -31    -25       C  
ATOM   1283  O   CYS A 195      18.977  19.590 -11.790  1.00  9.72           O  
ANISOU 1283  O   CYS A 195     1139   1689    865   -120    -42    -38       O  
ATOM   1284  CB ACYS A 195      17.580  19.530  -9.100  0.52 11.55           C  
ANISOU 1284  CB ACYS A 195     1425   1764   1199   -148    -31     20       C  
ATOM   1285  CB BCYS A 195      17.567  19.583  -9.056  0.48 11.55           C  
ANISOU 1285  CB BCYS A 195     1424   1763   1200   -148    -30     24       C  
ATOM   1286  SG ACYS A 195      16.918  19.969  -7.507  0.52 11.59           S  
ANISOU 1286  SG ACYS A 195     1452   1706   1245   -145    -12     74       S  
ATOM   1287  SG BCYS A 195      17.889  17.856  -8.717  0.48 10.39           S  
ANISOU 1287  SG BCYS A 195     1317   1549   1082   -161    -52    -48       S  
ATOM   1288  N   ARG A 196      20.690  19.151 -10.420  1.00  9.28           N  
ANISOU 1288  N   ARG A 196     1139   1526    862    -89    -30    -62       N  
ATOM   1289  CA  ARG A 196      21.402  18.468 -11.489  1.00  9.74           C  
ANISOU 1289  CA  ARG A 196     1186   1637    879    -70    -38   -122       C  
ATOM   1290  C   ARG A 196      21.830  17.068 -11.091  1.00  9.94           C  
ANISOU 1290  C   ARG A 196     1252   1593    932    -61    -54   -196       C  
ATOM   1291  O   ARG A 196      22.176  16.811  -9.939  1.00 11.00           O  
ANISOU 1291  O   ARG A 196     1419   1646   1114    -57    -51   -186       O  
ATOM   1292  CB  ARG A 196      22.606  19.305 -11.943  1.00 10.25           C  
ANISOU 1292  CB  ARG A 196     1220   1758    918    -40    -17    -89       C  
ATOM   1293  CG  ARG A 196      22.169  20.418 -12.911  1.00  9.90           C  
ANISOU 1293  CG  ARG A 196     1123   1808    831    -45     -6    -28       C  
ATOM   1294  CD  ARG A 196      23.280  21.354 -13.375  1.00 10.00           C  
ANISOU 1294  CD  ARG A 196     1094   1877    827    -24     15     27       C  
ATOM   1295  NE  ARG A 196      22.824  22.106 -14.548  1.00 12.55           N  
ANISOU 1295  NE  ARG A 196     1364   2307   1097    -26     23     78       N  
ATOM   1296  CZ  ARG A 196      23.459  23.139 -15.092  1.00 13.82           C  
ANISOU 1296  CZ  ARG A 196     1477   2530   1246    -16     42    155       C  
ATOM   1297  NH1 ARG A 196      24.598  23.581 -14.565  1.00 12.58           N  
ANISOU 1297  NH1 ARG A 196     1315   2335   1130     -9     52    186       N  
ATOM   1298  NH2 ARG A 196      22.950  23.732 -16.168  1.00 12.13           N  
ANISOU 1298  NH2 ARG A 196     1213   2417    980    -16     47    206       N  
ATOM   1299  N  AILE A 197      21.776  16.167 -12.067  0.38 11.63           N  
ANISOU 1299  N  AILE A 197     1463   1842   1114    -55    -72   -270       N  
ATOM   1300  N  BILE A 197      21.794  16.154 -12.055  0.62 11.52           N  
ANISOU 1300  N  BILE A 197     1450   1826   1101    -54    -72   -271       N  
ATOM   1301  CA AILE A 197      22.196  14.782 -11.902  0.38 12.47           C  
ANISOU 1301  CA AILE A 197     1607   1880   1250    -41    -92   -351       C  
ATOM   1302  CA BILE A 197      22.203  14.774 -11.818  0.62 12.08           C  
ANISOU 1302  CA BILE A 197     1560   1825   1205    -41    -92   -348       C  
ATOM   1303  C  AILE A 197      23.511  14.552 -12.631  0.38 13.39           C  
ANISOU 1303  C  AILE A 197     1713   2049   1326     15    -81   -399       C  
ATOM   1304  C  BILE A 197      23.460  14.466 -12.625  0.62 13.20           C  
ANISOU 1304  C  BILE A 197     1692   2020   1305     13    -83   -404       C  
ATOM   1305  O  AILE A 197      23.643  14.888 -13.810  0.38 14.31           O  
ANISOU 1305  O  AILE A 197     1793   2272   1372     33    -74   -415       O  
ATOM   1306  O  BILE A 197      23.498  14.663 -13.843  0.62 14.57           O  
ANISOU 1306  O  BILE A 197     1831   2296   1408     30    -81   -430       O  
ATOM   1307  CB AILE A 197      21.140  13.803 -12.440  0.38 13.75           C  
ANISOU 1307  CB AILE A 197     1778   2028   1417    -73   -130   -416       C  
ATOM   1308  CB BILE A 197      21.091  13.759 -12.184  0.62 13.49           C  
ANISOU 1308  CB BILE A 197     1751   1975   1398    -77   -130   -408       C  
ATOM   1309  CG1AILE A 197      19.868  13.901 -11.603  0.38 13.08           C  
ANISOU 1309  CG1AILE A 197     1698   1889   1381   -127   -139   -361       C  
ATOM   1310  CG1BILE A 197      19.880  13.910 -11.253  0.62 12.60           C  
ANISOU 1310  CG1BILE A 197     1645   1807   1337   -129   -135   -347       C  
ATOM   1311  CG2AILE A 197      21.676  12.374 -12.420  0.38 13.98           C  
ANISOU 1311  CG2AILE A 197     1848   1983   1483    -51   -154   -508       C  
ATOM   1312  CG2BILE A 197      21.629  12.331 -12.112  0.62 13.56           C  
ANISOU 1312  CG2BILE A 197     1800   1905   1446    -57   -154   -496       C  
ATOM   1313  CD1AILE A 197      19.978  13.178 -10.300  0.38 13.15           C  
ANISOU 1313  CD1AILE A 197     1749   1781   1467   -135   -141   -349       C  
ATOM   1314  CD1BILE A 197      18.936  15.040 -11.620  0.62 13.16           C  
ANISOU 1314  CD1BILE A 197     1674   1957   1371   -153   -126   -284       C  
ATOM   1315  N   TRP A 198      24.482  13.978 -11.930  1.00 13.30           N  
ANISOU 1315  N   TRP A 198     1729   1970   1356     45    -76   -416       N  
ATOM   1316  CA  TRP A 198      25.801  13.770 -12.504  1.00 11.64           C  
ANISOU 1316  CA  TRP A 198     1503   1809   1112    105    -61   -454       C  
ATOM   1317  C   TRP A 198      26.181  12.298 -12.553  1.00 14.88           C  
ANISOU 1317  C   TRP A 198     1951   2154   1551    139    -82   -551       C  
ATOM   1318  O   TRP A 198      25.845  11.528 -11.650  1.00 14.73           O  
ANISOU 1318  O   TRP A 198     1974   2020   1602    120   -102   -560       O  
ATOM   1319  CB  TRP A 198      26.843  14.545 -11.691  1.00 11.13           C  
ANISOU 1319  CB  TRP A 198     1423   1735   1069    121    -36   -381       C  
ATOM   1320  CG  TRP A 198      26.436  15.960 -11.447  1.00 12.71           C  
ANISOU 1320  CG  TRP A 198     1597   1968   1264     85    -22   -290       C  
ATOM   1321  CD1 TRP A 198      25.665  16.430 -10.419  1.00 13.79           C  
ANISOU 1321  CD1 TRP A 198     1756   2040   1443     46    -28   -238       C  
ATOM   1322  CD2 TRP A 198      26.764  17.093 -12.252  1.00 13.07           C  
ANISOU 1322  CD2 TRP A 198     1588   2116   1261     90     -1   -237       C  
ATOM   1323  NE1 TRP A 198      25.498  17.790 -10.537  1.00 12.09           N  
ANISOU 1323  NE1 TRP A 198     1508   1873   1213     29    -14   -166       N  
ATOM   1324  CE2 TRP A 198      26.161  18.220 -11.655  1.00 10.05           C  
ANISOU 1324  CE2 TRP A 198     1201   1713    904     51      2   -158       C  
ATOM   1325  CE3 TRP A 198      27.516  17.266 -13.420  1.00 13.80           C  
ANISOU 1325  CE3 TRP A 198     1633   2321   1291    126     19   -243       C  
ATOM   1326  CZ2 TRP A 198      26.278  19.501 -12.192  1.00 13.35           C  
ANISOU 1326  CZ2 TRP A 198     1570   2203   1299     44     18    -85       C  
ATOM   1327  CZ3 TRP A 198      27.631  18.539 -13.953  1.00 14.29           C  
ANISOU 1327  CZ3 TRP A 198     1640   2465   1324    116     39   -160       C  
ATOM   1328  CH2 TRP A 198      27.020  19.641 -13.338  1.00 13.94           C  
ANISOU 1328  CH2 TRP A 198     1595   2383   1318     73     36    -81       C  
ATOM   1329  N   ASP A 199      26.884  11.919 -13.616  1.00 13.14           N  
ANISOU 1329  N   ASP A 199     1713   2007   1274    194    -75   -621       N  
ATOM   1330  CA  ASP A 199      27.489  10.596 -13.711  1.00 16.09           C  
ANISOU 1330  CA  ASP A 199     2119   2322   1674    245    -90   -718       C  
ATOM   1331  C   ASP A 199      28.755  10.574 -12.854  1.00 16.17           C  
ANISOU 1331  C   ASP A 199     2128   2292   1724    288    -68   -679       C  
ATOM   1332  O   ASP A 199      29.694  11.332 -13.106  1.00 16.91           O  
ANISOU 1332  O   ASP A 199     2176   2474   1776    320    -35   -635       O  
ATOM   1333  CB  ASP A 199      27.807  10.246 -15.164  1.00 19.95           C  
ANISOU 1333  CB  ASP A 199     2586   2916   2077    301    -88   -812       C  
ATOM   1334  CG  ASP A 199      28.335   8.828 -15.319  1.00 24.95           C  
ANISOU 1334  CG  ASP A 199     3259   3479   2741    360   -109   -929       C  
ATOM   1335  OD1 ASP A 199      29.563   8.631 -15.225  1.00 23.37           O  
ANISOU 1335  OD1 ASP A 199     3048   3292   2541    429    -82   -936       O  
ATOM   1336  OD2 ASP A 199      27.517   7.907 -15.527  1.00 27.51           O  
ANISOU 1336  OD2 ASP A 199     3624   3732   3095    339   -154  -1013       O  
ATOM   1337  N   THR A 200      28.767   9.730 -11.829  1.00 15.13           N  
ANISOU 1337  N   THR A 200     2042   2031   1677    284    -88   -685       N  
ATOM   1338  CA  THR A 200      29.872   9.720 -10.875  1.00 16.17           C  
ANISOU 1338  CA  THR A 200     2173   2123   1850    318    -73   -638       C  
ATOM   1339  C   THR A 200      31.197   9.428 -11.567  1.00 19.27           C  
ANISOU 1339  C   THR A 200     2536   2581   2206    402    -51   -685       C  
ATOM   1340  O   THR A 200      32.192  10.120 -11.344  1.00 20.19           O  
ANISOU 1340  O   THR A 200     2610   2754   2307    426    -25   -625       O  
ATOM   1341  CB  THR A 200      29.648   8.685  -9.758  1.00 17.40           C  
ANISOU 1341  CB  THR A 200     2381   2131   2097    308   -100   -640       C  
ATOM   1342  OG1 THR A 200      28.461   9.018  -9.026  1.00 16.04           O  
ANISOU 1342  OG1 THR A 200     2228   1911   1955    233   -114   -581       O  
ATOM   1343  CG2 THR A 200      30.842   8.666  -8.802  1.00 15.55           C  
ANISOU 1343  CG2 THR A 200     2142   1869   1898    350    -88   -591       C  
ATOM   1344  N   ALA A 201      31.192   8.415 -12.427  1.00 20.81           N  
ANISOU 1344  N   ALA A 201     2749   2772   2387    448    -64   -795       N  
ATOM   1345  CA  ALA A 201      32.409   7.967 -13.093  1.00 24.26           C  
ANISOU 1345  CA  ALA A 201     3160   3268   2788    543    -42   -854       C  
ATOM   1346  C   ALA A 201      32.945   8.985 -14.098  1.00 23.51           C  
ANISOU 1346  C   ALA A 201     2995   3346   2591    568     -1   -826       C  
ATOM   1347  O   ALA A 201      34.155   9.178 -14.192  1.00 24.17           O  
ANISOU 1347  O   ALA A 201     3033   3496   2654    627     31   -802       O  
ATOM   1348  CB  ALA A 201      32.164   6.627 -13.785  1.00 25.17           C  
ANISOU 1348  CB  ALA A 201     3319   3329   2914    588    -71   -993       C  
ATOM   1349  N   SER A 202      32.054   9.635 -14.841  1.00 20.32           N  
ANISOU 1349  N   SER A 202     2577   3020   2126    522     -2   -821       N  
ATOM   1350  CA  SER A 202      32.486  10.512 -15.927  1.00 23.39           C  
ANISOU 1350  CA  SER A 202     2896   3579   2411    549     36   -793       C  
ATOM   1351  C   SER A 202      32.438  11.995 -15.563  1.00 25.73           C  
ANISOU 1351  C   SER A 202     3147   3926   2705    489     56   -656       C  
ATOM   1352  O   SER A 202      33.115  12.814 -16.187  1.00 25.40           O  
ANISOU 1352  O   SER A 202     3037   4011   2603    510     92   -599       O  
ATOM   1353  CB  SER A 202      31.637  10.270 -17.176  1.00 25.24           C  
ANISOU 1353  CB  SER A 202     3135   3891   2565    553     21   -878       C  
ATOM   1354  OG  SER A 202      30.360  10.874 -17.051  1.00 27.32           O  
ANISOU 1354  OG  SER A 202     3410   4138   2835    466     -2   -832       O  
ATOM   1355  N   GLY A 203      31.636  12.340 -14.561  1.00 25.17           N  
ANISOU 1355  N   GLY A 203     3110   3755   2699    415     33   -602       N  
ATOM   1356  CA  GLY A 203      31.467  13.729 -14.172  1.00 23.38           C  
ANISOU 1356  CA  GLY A 203     2850   3557   2478    358     45   -486       C  
ATOM   1357  C   GLY A 203      30.541  14.508 -15.090  1.00 22.35           C  
ANISOU 1357  C   GLY A 203     2692   3517   2283    323     48   -461       C  
ATOM   1358  O   GLY A 203      30.372  15.717 -14.931  1.00 22.33           O  
ANISOU 1358  O   GLY A 203     2658   3544   2283    281     59   -364       O  
ATOM   1359  N   GLN A 204      29.933  13.826 -16.056  1.00 22.47           N  
ANISOU 1359  N   GLN A 204     2720   3575   2243    340     35   -549       N  
ATOM   1360  CA  GLN A 204      29.055  14.501 -17.007  1.00 22.25           C  
ANISOU 1360  CA  GLN A 204     2662   3647   2144    312     35   -527       C  
ATOM   1361  C   GLN A 204      27.696  14.838 -16.392  1.00 21.12           C  
ANISOU 1361  C   GLN A 204     2551   3427   2049    236      7   -492       C  
ATOM   1362  O   GLN A 204      27.107  14.025 -15.671  1.00 17.57           O  
ANISOU 1362  O   GLN A 204     2156   2859   1662    211    -24   -539       O  
ATOM   1363  CB  GLN A 204      28.851  13.643 -18.260  1.00 29.67           C  
ANISOU 1363  CB  GLN A 204     3604   4669   3000    359     24   -642       C  
ATOM   1364  CG  GLN A 204      27.943  14.299 -19.296  1.00 36.97           C  
ANISOU 1364  CG  GLN A 204     4493   5713   3840    334     20   -620       C  
ATOM   1365  CD  GLN A 204      27.518  13.352 -20.401  1.00 45.11           C  
ANISOU 1365  CD  GLN A 204     5539   6808   4793    369     -8   -752       C  
ATOM   1366  OE1 GLN A 204      28.087  12.271 -20.566  1.00 48.70           O  
ANISOU 1366  OE1 GLN A 204     6023   7226   5255    423    -16   -854       O  
ATOM   1367  NE2 GLN A 204      26.506  13.753 -21.166  1.00 47.01           N  
ANISOU 1367  NE2 GLN A 204     5759   7122   4979    335    -27   -738       N  
ATOM   1368  N   CYS A 205      27.205  16.042 -16.677  1.00 20.09           N  
ANISOU 1368  N   CYS A 205     2379   3363   1891    201     19   -402       N  
ATOM   1369  CA  CYS A 205      25.838  16.407 -16.317  1.00 22.37           C  
ANISOU 1369  CA  CYS A 205     2686   3605   2208    138     -4   -370       C  
ATOM   1370  C   CYS A 205      24.871  15.577 -17.150  1.00 21.95           C  
ANISOU 1370  C   CYS A 205     2648   3583   2110    132    -37   -460       C  
ATOM   1371  O   CYS A 205      24.903  15.630 -18.377  1.00 24.91           O  
ANISOU 1371  O   CYS A 205     2988   4084   2395    160    -34   -488       O  
ATOM   1372  CB  CYS A 205      25.587  17.903 -16.538  1.00 20.74           C  
ANISOU 1372  CB  CYS A 205     2429   3467   1983    113     16   -253       C  
ATOM   1373  SG  CYS A 205      23.954  18.474 -16.025  1.00 21.77           S  
ANISOU 1373  SG  CYS A 205     2575   3544   2153     48     -5   -203       S  
ATOM   1374  N   LEU A 206      24.018  14.804 -16.492  1.00 18.26           N  
ANISOU 1374  N   LEU A 206     2229   3005   1704     94    -72   -505       N  
ATOM   1375  CA  LEU A 206      23.084  13.957 -17.218  1.00 17.65           C  
ANISOU 1375  CA  LEU A 206     2166   2941   1599     79   -114   -596       C  
ATOM   1376  C   LEU A 206      21.691  14.566 -17.299  1.00 15.53           C  
ANISOU 1376  C   LEU A 206     1877   2695   1327     18   -132   -542       C  
ATOM   1377  O   LEU A 206      20.918  14.234 -18.189  1.00 16.70           O  
ANISOU 1377  O   LEU A 206     2014   2905   1426      5   -165   -596       O  
ATOM   1378  CB  LEU A 206      23.005  12.578 -16.572  1.00 17.36           C  
ANISOU 1378  CB  LEU A 206     2189   2768   1640     72   -148   -683       C  
ATOM   1379  CG  LEU A 206      24.325  11.817 -16.482  1.00 19.48           C  
ANISOU 1379  CG  LEU A 206     2479   3002   1919    139   -135   -746       C  
ATOM   1380  CD1 LEU A 206      24.109  10.519 -15.733  1.00 20.90           C  
ANISOU 1380  CD1 LEU A 206     2719   3029   2192    125   -171   -812       C  
ATOM   1381  CD2 LEU A 206      24.888  11.552 -17.874  1.00 21.09           C  
ANISOU 1381  CD2 LEU A 206     2660   3332   2022    202   -131   -831       C  
ATOM   1382  N   LYS A 207      21.364  15.450 -16.366  1.00 14.97           N  
ANISOU 1382  N   LYS A 207     1802   2578   1309    -14   -113   -439       N  
ATOM   1383  CA  LYS A 207      20.021  16.005 -16.321  1.00 15.94           C  
ANISOU 1383  CA  LYS A 207     1904   2713   1438    -65   -127   -384       C  
ATOM   1384  C   LYS A 207      19.981  17.289 -15.506  1.00 14.61           C  
ANISOU 1384  C   LYS A 207     1721   2525   1305    -76    -94   -266       C  
ATOM   1385  O   LYS A 207      20.676  17.418 -14.504  1.00 14.02           O  
ANISOU 1385  O   LYS A 207     1672   2372   1282    -65    -75   -240       O  
ATOM   1386  CB  LYS A 207      19.042  14.978 -15.741  1.00 17.92           C  
ANISOU 1386  CB  LYS A 207     2191   2864   1753   -111   -167   -432       C  
ATOM   1387  CG  LYS A 207      17.590  15.252 -16.063  1.00 22.08           C  
ANISOU 1387  CG  LYS A 207     2686   3431   2270   -161   -193   -403       C  
ATOM   1388  CD  LYS A 207      16.722  14.029 -15.803  1.00 28.51           C  
ANISOU 1388  CD  LYS A 207     3527   4164   3142   -208   -242   -468       C  
ATOM   1389  CE  LYS A 207      16.806  13.015 -16.940  1.00 31.96           C  
ANISOU 1389  CE  LYS A 207     3972   4639   3534   -199   -288   -595       C  
ATOM   1390  NZ  LYS A 207      15.911  11.830 -16.713  1.00 32.82           N  
ANISOU 1390  NZ  LYS A 207     4102   4654   3713   -255   -345   -658       N  
ATOM   1391  N   THR A 208      19.178  18.242 -15.959  1.00 13.43           N  
ANISOU 1391  N   THR A 208     1530   2447   1126    -93    -90   -198       N  
ATOM   1392  CA  THR A 208      18.908  19.450 -15.189  1.00 12.68           C  
ANISOU 1392  CA  THR A 208     1424   2322   1072   -103    -66    -94       C  
ATOM   1393  C   THR A 208      17.410  19.515 -14.915  1.00 14.50           C  
ANISOU 1393  C   THR A 208     1646   2537   1326   -143    -83    -68       C  
ATOM   1394  O   THR A 208      16.604  19.523 -15.840  1.00 16.99           O  
ANISOU 1394  O   THR A 208     1926   2936   1595   -157   -104    -71       O  
ATOM   1395  CB  THR A 208      19.379  20.729 -15.931  1.00 11.16           C  
ANISOU 1395  CB  THR A 208     1180   2224    835    -80    -40    -14       C  
ATOM   1396  OG1 THR A 208      20.808  20.740 -16.005  1.00 11.16           O  
ANISOU 1396  OG1 THR A 208     1182   2233    827    -47    -19    -22       O  
ATOM   1397  CG2 THR A 208      18.915  21.982 -15.202  1.00 10.67           C  
ANISOU 1397  CG2 THR A 208     1109   2121    824    -92    -23     85       C  
ATOM   1398  N   LEU A 209      17.035  19.545 -13.642  1.00 11.66           N  
ANISOU 1398  N   LEU A 209     1316   2080   1035   -159    -76    -41       N  
ATOM   1399  CA  LEU A 209      15.629  19.563 -13.270  1.00 12.51           C  
ANISOU 1399  CA  LEU A 209     1410   2174   1168   -193    -87    -10       C  
ATOM   1400  C   LEU A 209      15.233  20.897 -12.643  1.00 13.25           C  
ANISOU 1400  C   LEU A 209     1489   2260   1287   -181    -58     84       C  
ATOM   1401  O   LEU A 209      15.905  21.397 -11.739  1.00 13.55           O  
ANISOU 1401  O   LEU A 209     1554   2236   1359   -160    -35    108       O  
ATOM   1402  CB  LEU A 209      15.315  18.424 -12.293  1.00 11.20           C  
ANISOU 1402  CB  LEU A 209     1285   1910   1061   -219   -101    -50       C  
ATOM   1403  CG  LEU A 209      15.571  16.984 -12.744  1.00 12.03           C  
ANISOU 1403  CG  LEU A 209     1412   1991   1166   -234   -137   -148       C  
ATOM   1404  CD1 LEU A 209      15.141  16.016 -11.659  1.00 13.66           C  
ANISOU 1404  CD1 LEU A 209     1652   2092   1445   -265   -149   -158       C  
ATOM   1405  CD2 LEU A 209      14.838  16.682 -14.043  1.00 12.71           C  
ANISOU 1405  CD2 LEU A 209     1462   2166   1202   -256   -175   -190       C  
ATOM   1406  N   ILE A 210      14.124  21.452 -13.117  1.00 17.08           N  
ANISOU 1406  N   ILE A 210     2002   3164   1323    -66     61   -238       N  
ATOM   1407  CA  ILE A 210      13.591  22.702 -12.589  1.00 15.33           C  
ANISOU 1407  CA  ILE A 210     1774   2917   1134    -40     18   -104       C  
ATOM   1408  C   ILE A 210      12.101  22.790 -12.930  1.00 15.76           C  
ANISOU 1408  C   ILE A 210     1793   3033   1162    -66    -38    -91       C  
ATOM   1409  O   ILE A 210      11.676  22.326 -13.989  1.00 16.73           O  
ANISOU 1409  O   ILE A 210     1889   3273   1194   -111    -56   -148       O  
ATOM   1410  CB  ILE A 210      14.369  23.924 -13.148  1.00 15.60           C  
ANISOU 1410  CB  ILE A 210     1799   3020   1110    -29      8     11       C  
ATOM   1411  CG1 ILE A 210      13.852  25.231 -12.541  1.00 17.71           C  
ANISOU 1411  CG1 ILE A 210     2061   3236   1432      2    -36    143       C  
ATOM   1412  CG2 ILE A 210      14.308  23.965 -14.674  1.00 15.89           C  
ANISOU 1412  CG2 ILE A 210     1795   3237   1004    -70     -9      5       C  
ATOM   1413  CD1 ILE A 210      14.710  26.449 -12.886  1.00 17.20           C  
ANISOU 1413  CD1 ILE A 210     1988   3202   1346     16    -48    265       C  
ATOM   1414  N   ASP A 211      11.307  23.364 -12.030  1.00 18.07           N  
ANISOU 1414  N   ASP A 211     2083   3251   1532    -37    -65    -20       N  
ATOM   1415  CA  ASP A 211       9.869  23.472 -12.248  1.00 25.76           C  
ANISOU 1415  CA  ASP A 211     3017   4275   2495    -55   -115      6       C  
ATOM   1416  C   ASP A 211       9.497  24.810 -12.891  1.00 31.56           C  
ANISOU 1416  C   ASP A 211     3715   5096   3179    -49   -163    137       C  
ATOM   1417  O   ASP A 211      10.350  25.491 -13.474  1.00 28.32           O  
ANISOU 1417  O   ASP A 211     3304   4739   2717    -47   -160    194       O  
ATOM   1418  CB  ASP A 211       9.108  23.292 -10.930  1.00 27.76           C  
ANISOU 1418  CB  ASP A 211     3277   4409   2861    -23   -114     10       C  
ATOM   1419  CG  ASP A 211       7.778  22.563 -11.113  1.00 31.48           C  
ANISOU 1419  CG  ASP A 211     3711   4918   3332    -59   -147    -31       C  
ATOM   1420  OD1 ASP A 211       7.392  22.298 -12.271  1.00 35.58           O  
ANISOU 1420  OD1 ASP A 211     4200   5557   3761   -111   -178    -60       O  
ATOM   1421  OD2 ASP A 211       7.117  22.260 -10.099  1.00 27.98           O  
ANISOU 1421  OD2 ASP A 211     3264   4393   2975    -39   -144    -31       O  
ATOM   1422  N   ASP A 212       8.227  25.188 -12.766  1.00 35.82           N  
ANISOU 1422  N   ASP A 212     4218   5649   3743    -46   -206    195       N  
ATOM   1423  CA  ASP A 212       7.682  26.359 -13.464  1.00 41.27           C  
ANISOU 1423  CA  ASP A 212     4858   6428   4394    -45   -257    325       C  
ATOM   1424  C   ASP A 212       8.280  27.695 -13.010  1.00 40.16           C  
ANISOU 1424  C   ASP A 212     4730   6218   4312      8   -256    440       C  
ATOM   1425  O   ASP A 212       8.123  28.712 -13.690  1.00 41.36           O  
ANISOU 1425  O   ASP A 212     4839   6440   4435      7   -294    557       O  
ATOM   1426  CB  ASP A 212       6.167  26.413 -13.276  1.00 47.04           C  
ANISOU 1426  CB  ASP A 212     5544   7171   5158    -46   -297    363       C  
ATOM   1427  CG  ASP A 212       5.778  26.813 -11.861  1.00 52.70           C  
ANISOU 1427  CG  ASP A 212     6279   7742   6002     21   -281    394       C  
ATOM   1428  OD1 ASP A 212       6.433  26.339 -10.898  1.00 54.21           O  
ANISOU 1428  OD1 ASP A 212     6522   7823   6251     46   -235    326       O  
ATOM   1429  OD2 ASP A 212       4.822  27.605 -11.705  1.00 54.86           O  
ANISOU 1429  OD2 ASP A 212     6512   8016   6317     49   -312    489       O  
ATOM   1430  N   ASP A 213       8.937  27.683 -11.851  1.00 37.17           N  
ANISOU 1430  N   ASP A 213     4405   5700   4019     51   -216    410       N  
ATOM   1431  CA  ASP A 213       9.553  28.869 -11.271  1.00 34.06           C  
ANISOU 1431  CA  ASP A 213     4031   5219   3693    100   -215    498       C  
ATOM   1432  C   ASP A 213      11.031  28.591 -11.008  1.00 28.05           C  
ANISOU 1432  C   ASP A 213     3319   4407   2929    100   -172    454       C  
ATOM   1433  O   ASP A 213      11.458  27.443 -11.126  1.00 28.50           O  
ANISOU 1433  O   ASP A 213     3395   4482   2950     73   -137    350       O  
ATOM   1434  CB  ASP A 213       8.836  29.248  -9.975  1.00 38.85           C  
ANISOU 1434  CB  ASP A 213     4651   5702   4409    155   -212    511       C  
ATOM   1435  CG  ASP A 213       9.070  30.692  -9.577  1.00 43.49           C  
ANISOU 1435  CG  ASP A 213     5242   6214   5067    203   -230    614       C  
ATOM   1436  OD1 ASP A 213       9.934  31.347 -10.201  1.00 45.63           O  
ANISOU 1436  OD1 ASP A 213     5510   6513   5313    192   -244    679       O  
ATOM   1437  OD2 ASP A 213       8.390  31.168  -8.643  1.00 44.41           O  
ANISOU 1437  OD2 ASP A 213     5362   6244   5267    253   -231    630       O  
ATOM   1438  N   ASN A 214      11.806  29.612 -10.625  1.00 20.32           N  
ANISOU 1438  N   ASN A 214     2360   3361   2001    130   -174    530       N  
ATOM   1439  CA  ASN A 214      13.233  29.397 -10.308  1.00 17.45           C  
ANISOU 1439  CA  ASN A 214     2040   2948   1643    130   -136    500       C  
ATOM   1440  C   ASN A 214      13.689  29.750  -8.870  1.00 13.68           C  
ANISOU 1440  C   ASN A 214     1613   2317   1268    172   -119    496       C  
ATOM   1441  O   ASN A 214      14.723  30.393  -8.689  1.00 13.29           O  
ANISOU 1441  O   ASN A 214     1584   2223   1243    179   -118    546       O  
ATOM   1442  CB  ASN A 214      14.100  30.180 -11.298  1.00 18.41           C  
ANISOU 1442  CB  ASN A 214     2138   3147   1711    112   -154    594       C  
ATOM   1443  CG  ASN A 214      13.937  31.687 -11.150  1.00 21.91           C  
ANISOU 1443  CG  ASN A 214     2563   3540   2221    140   -201    726       C  
ATOM   1444  OD1 ASN A 214      12.995  32.159 -10.508  1.00 21.56           O  
ANISOU 1444  OD1 ASN A 214     2518   3426   2249    173   -222    744       O  
ATOM   1445  ND2 ASN A 214      14.851  32.449 -11.748  1.00 23.29           N  
ANISOU 1445  ND2 ASN A 214     2721   3750   2379    128   -217    822       N  
ATOM   1446  N   PRO A 215      12.936  29.323  -7.839  1.00 12.06           N  
ANISOU 1446  N   PRO A 215     1424   2039   1119    196   -106    439       N  
ATOM   1447  CA  PRO A 215      13.467  29.610  -6.499  1.00 15.94           C  
ANISOU 1447  CA  PRO A 215     1961   2405   1689    230    -88    429       C  
ATOM   1448  C   PRO A 215      14.765  28.851  -6.221  1.00 14.51           C  
ANISOU 1448  C   PRO A 215     1814   2199   1501    210    -46    379       C  
ATOM   1449  O   PRO A 215      15.005  27.816  -6.840  1.00 11.09           O  
ANISOU 1449  O   PRO A 215     1370   1828   1017    179    -21    322       O  
ATOM   1450  CB  PRO A 215      12.354  29.114  -5.569  1.00 13.74           C  
ANISOU 1450  CB  PRO A 215     1682   2086   1453    255    -77    376       C  
ATOM   1451  CG  PRO A 215      11.679  28.037  -6.362  1.00 12.13           C  
ANISOU 1451  CG  PRO A 215     1444   1973   1193    218    -73    325       C  
ATOM   1452  CD  PRO A 215      11.684  28.548  -7.770  1.00 12.14           C  
ANISOU 1452  CD  PRO A 215     1411   2079   1124    192   -106    385       C  
ATOM   1453  N   PRO A 216      15.596  29.366  -5.310  1.00 12.34           N  
ANISOU 1453  N   PRO A 216     1575   1833   1279    228    -41    400       N  
ATOM   1454  CA  PRO A 216      16.755  28.595  -4.850  1.00 10.17           C  
ANISOU 1454  CA  PRO A 216     1327   1526   1010    212     -1    358       C  
ATOM   1455  C   PRO A 216      16.347  27.188  -4.411  1.00 11.75           C  
ANISOU 1455  C   PRO A 216     1525   1724   1217    205     38    267       C  
ATOM   1456  O   PRO A 216      15.337  27.036  -3.716  1.00 12.16           O  
ANISOU 1456  O   PRO A 216     1573   1749   1300    224     34    243       O  
ATOM   1457  CB  PRO A 216      17.267  29.410  -3.661  1.00  9.83           C  
ANISOU 1457  CB  PRO A 216     1323   1381   1033    235    -11    389       C  
ATOM   1458  CG  PRO A 216      16.847  30.826  -3.975  1.00 10.28           C  
ANISOU 1458  CG  PRO A 216     1371   1425   1108    255    -61    465       C  
ATOM   1459  CD  PRO A 216      15.519  30.701  -4.685  1.00 12.70           C  
ANISOU 1459  CD  PRO A 216     1638   1802   1386    261    -74    462       C  
ATOM   1460  N   VAL A 217      17.095  26.181  -4.850  1.00  9.89           N  
ANISOU 1460  N   VAL A 217     1284   1517    957    179     74    221       N  
ATOM   1461  CA  VAL A 217      16.899  24.822  -4.369  1.00  9.68           C  
ANISOU 1461  CA  VAL A 217     1252   1467    958    170    110    141       C  
ATOM   1462  C   VAL A 217      17.812  24.624  -3.167  1.00  9.40           C  
ANISOU 1462  C   VAL A 217     1241   1347    982    178    136    148       C  
ATOM   1463  O   VAL A 217      19.041  24.744  -3.274  1.00  9.64           O  
ANISOU 1463  O   VAL A 217     1283   1369   1011    170    152    175       O  
ATOM   1464  CB  VAL A 217      17.201  23.770  -5.449  1.00 10.11           C  
ANISOU 1464  CB  VAL A 217     1286   1587    968    140    139     76       C  
ATOM   1465  CG1 VAL A 217      16.647  22.419  -5.028  1.00 11.05           C  
ANISOU 1465  CG1 VAL A 217     1392   1675   1132    129    163     -7       C  
ATOM   1466  CG2 VAL A 217      16.604  24.192  -6.788  1.00 11.81           C  
ANISOU 1466  CG2 VAL A 217     1477   1910   1102    124    108     87       C  
ATOM   1467  N   SER A 218      17.205  24.329  -2.023  1.00  8.83           N  
ANISOU 1467  N   SER A 218     1172   1225    960    192    140    131       N  
ATOM   1468  CA  SER A 218      17.909  24.364  -0.745  1.00  9.69           C  
ANISOU 1468  CA  SER A 218     1301   1265   1116    199    153    151       C  
ATOM   1469  C   SER A 218      18.260  22.982  -0.189  1.00 11.31           C  
ANISOU 1469  C   SER A 218     1488   1442   1367    184    195    113       C  
ATOM   1470  O   SER A 218      18.993  22.867   0.789  1.00 11.10           O  
ANISOU 1470  O   SER A 218     1470   1371   1377    182    209    137       O  
ATOM   1471  CB  SER A 218      17.067  25.131   0.274  1.00 11.34           C  
ANISOU 1471  CB  SER A 218     1523   1444   1343    229    129    169       C  
ATOM   1472  OG  SER A 218      15.737  24.643   0.287  1.00  9.48           O  
ANISOU 1472  OG  SER A 218     1259   1234   1111    238    128    136       O  
ATOM   1473  N   PHE A 219      17.720  21.938  -0.805  1.00  9.44           N  
ANISOU 1473  N   PHE A 219     1223   1231   1135    169    211     57       N  
ATOM   1474  CA  PHE A 219      18.038  20.578  -0.407  1.00  9.83           C  
ANISOU 1474  CA  PHE A 219     1246   1243   1244    153    249     21       C  
ATOM   1475  C   PHE A 219      17.577  19.588  -1.449  1.00 11.13           C  
ANISOU 1475  C   PHE A 219     1386   1438   1406    133    260    -54       C  
ATOM   1476  O   PHE A 219      16.543  19.785  -2.077  1.00 11.79           O  
ANISOU 1476  O   PHE A 219     1462   1570   1449    130    233    -77       O  
ATOM   1477  CB  PHE A 219      17.385  20.221   0.935  1.00 11.33           C  
ANISOU 1477  CB  PHE A 219     1420   1397   1487    161    248     36       C  
ATOM   1478  CG  PHE A 219      17.748  18.855   1.421  1.00 11.29           C  
ANISOU 1478  CG  PHE A 219     1381   1349   1561    143    283     19       C  
ATOM   1479  CD1 PHE A 219      19.011  18.610   1.937  1.00 11.36           C  
ANISOU 1479  CD1 PHE A 219     1390   1319   1606    137    310     53       C  
ATOM   1480  CD2 PHE A 219      16.849  17.805   1.325  1.00  9.89           C  
ANISOU 1480  CD2 PHE A 219     1165   1165   1428    129    287    -24       C  
ATOM   1481  CE1 PHE A 219      19.368  17.345   2.364  1.00 11.08           C  
ANISOU 1481  CE1 PHE A 219     1315   1239   1657    122    343     48       C  
ATOM   1482  CE2 PHE A 219      17.196  16.547   1.755  1.00 12.39           C  
ANISOU 1482  CE2 PHE A 219     1444   1431   1834    112    317    -32       C  
ATOM   1483  CZ  PHE A 219      18.465  16.316   2.279  1.00 11.82           C  
ANISOU 1483  CZ  PHE A 219     1370   1318   1803    111    346      6       C  
ATOM   1484  N  AVAL A 220      18.333  18.509  -1.586  0.91  9.95           N  
ANISOU 1484  N  AVAL A 220     1220   1257   1304    120    300    -92       N  
ATOM   1485  N  BVAL A 220      18.347  18.522  -1.655  0.09 10.79           N  
ANISOU 1485  N  BVAL A 220     1326   1366   1407    119    301    -94       N  
ATOM   1486  CA AVAL A 220      17.946  17.430  -2.465  0.91 11.55           C  
ANISOU 1486  CA AVAL A 220     1398   1473   1519     99    315   -181       C  
ATOM   1487  CA BVAL A 220      17.944  17.432  -2.548  0.09 11.83           C  
ANISOU 1487  CA BVAL A 220     1434   1512   1550     98    314   -184       C  
ATOM   1488  C  AVAL A 220      18.490  16.104  -1.933  0.91 13.04           C  
ANISOU 1488  C  AVAL A 220     1557   1583   1813     91    356   -208       C  
ATOM   1489  C  BVAL A 220      18.545  16.095  -2.098  0.09 12.44           C  
ANISOU 1489  C  BVAL A 220     1483   1514   1731     90    358   -216       C  
ATOM   1490  O  AVAL A 220      19.541  16.067  -1.292  0.91 11.65           O  
ANISOU 1490  O  AVAL A 220     1382   1365   1680    100    383   -161       O  
ATOM   1491  O  BVAL A 220      19.707  16.042  -1.691  0.09 12.34           O  
ANISOU 1491  O  BVAL A 220     1472   1465   1752     99    390   -179       O  
ATOM   1492  CB AVAL A 220      18.448  17.693  -3.910  0.91 13.70           C  
ANISOU 1492  CB AVAL A 220     1682   1817   1707     93    322   -221       C  
ATOM   1493  CB BVAL A 220      18.367  17.685  -4.024  0.09 14.62           C  
ANISOU 1493  CB BVAL A 220     1798   1941   1818     91    320   -228       C  
ATOM   1494  CG1AVAL A 220      19.954  17.528  -4.005  0.91 10.28           C  
ANISOU 1494  CG1AVAL A 220     1253   1363   1289    101    368   -210       C  
ATOM   1495  CG1BVAL A 220      18.232  16.427  -4.818  0.09 16.34           C  
ANISOU 1495  CG1BVAL A 220     1992   2159   2055     69    345   -337       C  
ATOM   1496  CG2AVAL A 220      17.761  16.793  -4.869  0.91 16.57           C  
ANISOU 1496  CG2AVAL A 220     2025   2213   2058     68    323   -323       C  
ATOM   1497  CG2BVAL A 220      17.520  18.754  -4.680  0.09 13.80           C  
ANISOU 1497  CG2BVAL A 220     1704   1918   1621     91    272   -203       C  
ATOM   1498  N   LYS A 221      17.759  15.020  -2.175  1.00 10.37           N  
ANISOU 1498  N   LYS A 221     1190   1224   1528     71    358   -279       N  
ATOM   1499  CA  LYS A 221      18.278  13.680  -1.921  1.00 18.09           C  
ANISOU 1499  CA  LYS A 221     2134   2122   2620     61    398   -317       C  
ATOM   1500  C   LYS A 221      17.480  12.627  -2.683  1.00 17.67           C  
ANISOU 1500  C   LYS A 221     2056   2057   2600     34    392   -423       C  
ATOM   1501  O   LYS A 221      16.296  12.817  -2.976  1.00 16.02           O  
ANISOU 1501  O   LYS A 221     1845   1893   2349     17    349   -443       O  
ATOM   1502  CB  LYS A 221      18.280  13.350  -0.420  1.00 19.98           C  
ANISOU 1502  CB  LYS A 221     2344   2294   2954     64    400   -235       C  
ATOM   1503  CG  LYS A 221      16.947  12.911   0.149  1.00 20.24           C  
ANISOU 1503  CG  LYS A 221     2344   2316   3032     49    368   -228       C  
ATOM   1504  CD  LYS A 221      17.062  12.623   1.644  1.00 21.45           C  
ANISOU 1504  CD  LYS A 221     2462   2423   3266     52    375   -135       C  
ATOM   1505  CE  LYS A 221      18.245  11.701   1.950  1.00 21.13           C  
ANISOU 1505  CE  LYS A 221     2391   2306   3331     49    420   -122       C  
ATOM   1506  NZ  LYS A 221      18.279  11.297   3.390  1.00 18.53           N  
ANISOU 1506  NZ  LYS A 221     2015   1943   3085     44    422    -23       N  
ATOM   1507  N   PHE A 222      18.150  11.522  -3.004  1.00 14.64           N  
ANISOU 1507  N   PHE A 222     1652   1612   2300     29    434   -493       N  
ATOM   1508  CA  PHE A 222      17.500  10.366  -3.606  1.00 14.30           C  
ANISOU 1508  CA  PHE A 222     1582   1533   2317      0    430   -604       C  
ATOM   1509  C   PHE A 222      16.618   9.651  -2.602  1.00 18.09           C  
ANISOU 1509  C   PHE A 222     2018   1941   2914    -20    405   -564       C  
ATOM   1510  O   PHE A 222      16.915   9.632  -1.408  1.00 16.43           O  
ANISOU 1510  O   PHE A 222     1785   1683   2773     -7    414   -464       O  
ATOM   1511  CB  PHE A 222      18.530   9.373  -4.149  1.00 13.77           C  
ANISOU 1511  CB  PHE A 222     1503   1405   2325      6    489   -692       C  
ATOM   1512  CG  PHE A 222      19.157   9.793  -5.436  1.00 14.20           C  
ANISOU 1512  CG  PHE A 222     1591   1545   2260     17    514   -768       C  
ATOM   1513  CD1 PHE A 222      18.496   9.597  -6.636  1.00 18.27           C  
ANISOU 1513  CD1 PHE A 222     2116   2126   2699     -9    495   -889       C  
ATOM   1514  CD2 PHE A 222      20.409  10.381  -5.453  1.00 13.88           C  
ANISOU 1514  CD2 PHE A 222     1565   1528   2180     50    555   -715       C  
ATOM   1515  CE1 PHE A 222      19.074   9.981  -7.837  1.00 19.27           C  
ANISOU 1515  CE1 PHE A 222     2268   2352   2704      0    519   -955       C  
ATOM   1516  CE2 PHE A 222      20.986  10.765  -6.644  1.00 14.88           C  
ANISOU 1516  CE2 PHE A 222     1714   1747   2193     60    580   -775       C  
ATOM   1517  CZ  PHE A 222      20.319  10.568  -7.836  1.00 17.43           C  
ANISOU 1517  CZ  PHE A 222     2046   2145   2433     36    564   -895       C  
ATOM   1518  N   SER A 223      15.539   9.057  -3.102  1.00 17.95           N  
ANISOU 1518  N   SER A 223     1982   1923   2915    -55    371   -638       N  
ATOM   1519  CA  SER A 223      14.701   8.170  -2.307  1.00 18.71           C  
ANISOU 1519  CA  SER A 223     2025   1946   3139    -80    346   -611       C  
ATOM   1520  C   SER A 223      15.475   6.890  -1.988  1.00 19.68           C  
ANISOU 1520  C   SER A 223     2107   1942   3428    -82    389   -636       C  
ATOM   1521  O   SER A 223      16.439   6.566  -2.680  1.00 22.49           O  
ANISOU 1521  O   SER A 223     2479   2272   3793    -69    433   -716       O  
ATOM   1522  CB  SER A 223      13.413   7.847  -3.061  1.00 17.89           C  
ANISOU 1522  CB  SER A 223     1912   1874   3013   -123    295   -690       C  
ATOM   1523  OG  SER A 223      13.698   7.114  -4.239  1.00 16.52           O  
ANISOU 1523  OG  SER A 223     1748   1683   2847   -144    310   -838       O  
ATOM   1524  N   PRO A 224      15.067   6.163  -0.934  1.00 19.17           N  
ANISOU 1524  N   PRO A 224     1983   1800   3500    -97    377   -562       N  
ATOM   1525  CA  PRO A 224      15.741   4.911  -0.562  1.00 19.99           C  
ANISOU 1525  CA  PRO A 224     2036   1774   3786   -101    412   -568       C  
ATOM   1526  C   PRO A 224      15.830   3.890  -1.691  1.00 23.21           C  
ANISOU 1526  C   PRO A 224     2442   2112   4265   -120    426   -731       C  
ATOM   1527  O   PRO A 224      16.846   3.197  -1.793  1.00 26.19           O  
ANISOU 1527  O   PRO A 224     2804   2403   4745   -102    478   -769       O  
ATOM   1528  CB  PRO A 224      14.868   4.368   0.570  1.00 18.82           C  
ANISOU 1528  CB  PRO A 224     1818   1581   3751   -126    377   -464       C  
ATOM   1529  CG  PRO A 224      14.268   5.576   1.178  1.00 18.00           C  
ANISOU 1529  CG  PRO A 224     1735   1590   3512   -113    348   -365       C  
ATOM   1530  CD  PRO A 224      14.053   6.555   0.060  1.00 17.43           C  
ANISOU 1530  CD  PRO A 224     1735   1618   3270   -105    335   -449       C  
ATOM   1531  N   ASN A 225      14.795   3.788  -2.519  1.00 24.69           N  
ANISOU 1531  N   ASN A 225     2642   2337   4402   -157    381   -829       N  
ATOM   1532  CA  ASN A 225      14.824   2.820  -3.612  1.00 27.02           C  
ANISOU 1532  CA  ASN A 225     2939   2571   4755   -181    389  -1002       C  
ATOM   1533  C   ASN A 225      15.540   3.381  -4.840  1.00 27.31           C  
ANISOU 1533  C   ASN A 225     3039   2695   4641   -158    424  -1116       C  
ATOM   1534  O   ASN A 225      15.759   2.665  -5.817  1.00 29.85           O  
ANISOU 1534  O   ASN A 225     3368   3008   4966   -168    437  -1245       O  
ATOM   1535  CB  ASN A 225      13.402   2.353  -3.979  1.00 28.92           C  
ANISOU 1535  CB  ASN A 225     3159   2813   5015   -241    319  -1062       C  
ATOM   1536  CG  ASN A 225      12.521   3.470  -4.519  1.00 28.50           C  
ANISOU 1536  CG  ASN A 225     3147   2915   4765   -255    270  -1057       C  
ATOM   1537  OD1 ASN A 225      12.998   4.546  -4.873  1.00 27.89           O  
ANISOU 1537  OD1 ASN A 225     3121   2943   4534   -222    290  -1040       O  
ATOM   1538  ND2 ASN A 225      11.218   3.212  -4.582  1.00 28.15           N  
ANISOU 1538  ND2 ASN A 225     3075   2883   4736   -305    204  -1062       N  
ATOM   1539  N   GLY A 226      15.894   4.664  -4.780  1.00 22.58           N  
ANISOU 1539  N   GLY A 226     2481   2210   3887   -127    432  -1035       N  
ATOM   1540  CA  GLY A 226      16.640   5.314  -5.844  1.00 23.85           C  
ANISOU 1540  CA  GLY A 226     2694   2467   3901   -103    465  -1108       C  
ATOM   1541  C   GLY A 226      15.830   5.796  -7.038  1.00 25.23           C  
ANISOU 1541  C   GLY A 226     2903   2768   3917   -135    423  -1202       C  
ATOM   1542  O   GLY A 226      16.395   6.370  -7.969  1.00 25.22           O  
ANISOU 1542  O   GLY A 226     2938   2865   3781   -119    447  -1254       O  
ATOM   1543  N   LYS A 227      14.517   5.565  -7.017  1.00 24.99           N  
ANISOU 1543  N   LYS A 227     2853   2742   3899   -181    358  -1212       N  
ATOM   1544  CA  LYS A 227      13.632   5.977  -8.110  1.00 24.97           C  
ANISOU 1544  CA  LYS A 227     2873   2863   3750   -220    308  -1289       C  
ATOM   1545  C   LYS A 227      13.428   7.483  -8.138  1.00 21.63           C  
ANISOU 1545  C   LYS A 227     2478   2576   3162   -201    285  -1178       C  
ATOM   1546  O   LYS A 227      13.283   8.089  -9.206  1.00 21.34           O  
ANISOU 1546  O   LYS A 227     2468   2666   2973   -213    269  -1227       O  
ATOM   1547  CB  LYS A 227      12.254   5.306  -7.994  1.00 28.63           C  
ANISOU 1547  CB  LYS A 227     3300   3290   4288   -279    240  -1313       C  
ATOM   1548  CG  LYS A 227      12.186   3.833  -8.344  1.00 33.72           C  
ANISOU 1548  CG  LYS A 227     3920   3816   5077   -316    242  -1459       C  
ATOM   1549  CD  LYS A 227      10.737   3.403  -8.586  1.00 35.99           C  
ANISOU 1549  CD  LYS A 227     4179   4112   5382   -386    160  -1496       C  
ATOM   1550  CE  LYS A 227      10.593   1.886  -8.619  1.00 40.23           C  
ANISOU 1550  CE  LYS A 227     4681   4509   6097   -419    152  -1586       C  
ATOM   1551  NZ  LYS A 227       9.509   1.435  -9.542  1.00 42.83           N  
ANISOU 1551  NZ  LYS A 227     5007   4887   6378   -484     84  -1681       N  
ATOM   1552  N   TYR A 228      13.403   8.081  -6.951  1.00 16.65           N  
ANISOU 1552  N   TYR A 228     1839   1920   2566   -172    282  -1027       N  
ATOM   1553  CA  TYR A 228      12.937   9.446  -6.817  1.00 15.62           C  
ANISOU 1553  CA  TYR A 228     1728   1896   2311   -157    249   -920       C  
ATOM   1554  C   TYR A 228      13.967  10.382  -6.220  1.00 17.37           C  
ANISOU 1554  C   TYR A 228     1975   2125   2499   -105    287   -816       C  
ATOM   1555  O   TYR A 228      14.956   9.962  -5.623  1.00 14.44           O  
ANISOU 1555  O   TYR A 228     1599   1671   2216    -81    335   -798       O  
ATOM   1556  CB  TYR A 228      11.668   9.500  -5.959  1.00 15.27           C  
ANISOU 1556  CB  TYR A 228     1650   1837   2316   -173    197   -834       C  
ATOM   1557  CG  TYR A 228      10.625   8.475  -6.342  1.00 20.09           C  
ANISOU 1557  CG  TYR A 228     2225   2419   2990   -231    153   -917       C  
ATOM   1558  CD1 TYR A 228      10.051   8.480  -7.604  1.00 21.19           C  
ANISOU 1558  CD1 TYR A 228     2374   2648   3030   -273    116  -1016       C  
ATOM   1559  CD2 TYR A 228      10.209   7.509  -5.434  1.00 22.04           C  
ANISOU 1559  CD2 TYR A 228     2423   2556   3396   -248    145   -890       C  
ATOM   1560  CE1 TYR A 228       9.096   7.543  -7.960  1.00 23.48           C  
ANISOU 1560  CE1 TYR A 228     2631   2911   3378   -332     70  -1096       C  
ATOM   1561  CE2 TYR A 228       9.253   6.567  -5.782  1.00 23.92           C  
ANISOU 1561  CE2 TYR A 228     2624   2761   3703   -306     98   -961       C  
ATOM   1562  CZ  TYR A 228       8.704   6.590  -7.047  1.00 24.34           C  
ANISOU 1562  CZ  TYR A 228     2694   2899   3656   -349     60  -1068       C  
ATOM   1563  OH  TYR A 228       7.759   5.656  -7.400  1.00 27.77           O  
ANISOU 1563  OH  TYR A 228     3092   3300   4159   -413      8  -1143       O  
ATOM   1564  N   ILE A 229      13.689  11.664  -6.391  1.00 15.42           N  
ANISOU 1564  N   ILE A 229     1751   1977   2131    -91    260   -745       N  
ATOM   1565  CA  ILE A 229      14.488  12.741  -5.848  1.00 16.74           C  
ANISOU 1565  CA  ILE A 229     1944   2159   2256    -48    280   -641       C  
ATOM   1566  C   ILE A 229      13.567  13.641  -5.030  1.00 15.44           C  
ANISOU 1566  C   ILE A 229     1775   2015   2074    -36    237   -533       C  
ATOM   1567  O   ILE A 229      12.529  14.064  -5.523  1.00 16.52           O  
ANISOU 1567  O   ILE A 229     1906   2223   2146    -52    192   -532       O  
ATOM   1568  CB  ILE A 229      15.155  13.536  -6.979  1.00 19.13           C  
ANISOU 1568  CB  ILE A 229     2277   2563   2428    -40    290   -661       C  
ATOM   1569  CG1 ILE A 229      16.405  12.817  -7.473  1.00 20.53           C  
ANISOU 1569  CG1 ILE A 229     2460   2712   2630    -31    351   -740       C  
ATOM   1570  CG2 ILE A 229      15.477  14.935  -6.544  1.00 21.73           C  
ANISOU 1570  CG2 ILE A 229     2630   2928   2697     -7    280   -540       C  
ATOM   1571  CD1 ILE A 229      16.912  13.374  -8.791  1.00 23.11           C  
ANISOU 1571  CD1 ILE A 229     2804   3159   2817    -32    361   -781       C  
ATOM   1572  N   LEU A 230      13.929  13.913  -3.780  1.00 11.80           N  
ANISOU 1572  N   LEU A 230     1314   1497   1671     -7    253   -444       N  
ATOM   1573  CA  LEU A 230      13.167  14.840  -2.945  1.00 11.21           C  
ANISOU 1573  CA  LEU A 230     1239   1445   1575     14    222   -349       C  
ATOM   1574  C   LEU A 230      13.893  16.179  -2.919  1.00 10.68           C  
ANISOU 1574  C   LEU A 230     1212   1414   1430     48    226   -286       C  
ATOM   1575  O   LEU A 230      15.047  16.245  -2.509  1.00 12.88           O  
ANISOU 1575  O   LEU A 230     1508   1653   1731     63    259   -262       O  
ATOM   1576  CB  LEU A 230      13.005  14.287  -1.523  1.00 10.87           C  
ANISOU 1576  CB  LEU A 230     1165   1328   1638     21    233   -294       C  
ATOM   1577  CG  LEU A 230      12.210  15.100  -0.498  1.00 10.38           C  
ANISOU 1577  CG  LEU A 230     1096   1288   1561     47    210   -205       C  
ATOM   1578  CD1 LEU A 230      10.750  15.223  -0.909  1.00 15.82           C  
ANISOU 1578  CD1 LEU A 230     1760   2031   2219     34    167   -212       C  
ATOM   1579  CD2 LEU A 230      12.317  14.452   0.878  1.00 10.25           C  
ANISOU 1579  CD2 LEU A 230     1044   1210   1639     51    230   -151       C  
ATOM   1580  N   ALA A 231      13.223  17.240  -3.351  1.00 10.65           N  
ANISOU 1580  N   ALA A 231     1221   1481   1345     57    189   -253       N  
ATOM   1581  CA  ALA A 231      13.862  18.545  -3.468  1.00 10.54           C  
ANISOU 1581  CA  ALA A 231     1241   1497   1265     84    186   -194       C  
ATOM   1582  C   ALA A 231      13.109  19.628  -2.712  1.00 10.30           C  
ANISOU 1582  C   ALA A 231     1215   1472   1226    115    156   -118       C  
ATOM   1583  O   ALA A 231      11.886  19.748  -2.828  1.00 10.61           O  
ANISOU 1583  O   ALA A 231     1230   1546   1254    114    126   -112       O  
ATOM   1584  CB  ALA A 231      13.987  18.927  -4.930  1.00 13.49           C  
ANISOU 1584  CB  ALA A 231     1621   1958   1545     68    172   -223       C  
ATOM   1585  N   ALA A 232      13.847  20.428  -1.950  1.00  9.44           N  
ANISOU 1585  N   ALA A 232     1135   1329   1124    143    165    -62       N  
ATOM   1586  CA  ALA A 232      13.267  21.578  -1.265  1.00 12.40           C  
ANISOU 1586  CA  ALA A 232     1520   1702   1489    179    141     -1       C  
ATOM   1587  C   ALA A 232      13.630  22.856  -1.997  1.00 12.61           C  
ANISOU 1587  C   ALA A 232     1572   1762   1458    191    118     39       C  
ATOM   1588  O   ALA A 232      14.776  23.022  -2.428  1.00 10.85           O  
ANISOU 1588  O   ALA A 232     1369   1537   1215    181    130     46       O  
ATOM   1589  CB  ALA A 232      13.749  21.650   0.180  1.00  8.74           C  
ANISOU 1589  CB  ALA A 232     1070   1178   1072    199    161     29       C  
ATOM   1590  N   THR A 233      12.660  23.758  -2.131  1.00  9.48           N  
ANISOU 1590  N   THR A 233     1167   1393   1041    213     84     75       N  
ATOM   1591  CA  THR A 233      12.919  25.076  -2.705  1.00 13.32           C  
ANISOU 1591  CA  THR A 233     1670   1899   1492    228     56    132       C  
ATOM   1592  C   THR A 233      12.473  26.145  -1.724  1.00 12.78           C  
ANISOU 1592  C   THR A 233     1615   1782   1458    274     42    175       C  
ATOM   1593  O   THR A 233      11.563  25.917  -0.924  1.00 10.41           O  
ANISOU 1593  O   THR A 233     1299   1470   1187    296     48    163       O  
ATOM   1594  CB  THR A 233      12.209  25.281  -4.063  1.00 11.63           C  
ANISOU 1594  CB  THR A 233     1424   1773   1221    210     25    143       C  
ATOM   1595  OG1 THR A 233      10.848  24.852  -3.969  1.00 13.51           O  
ANISOU 1595  OG1 THR A 233     1628   2037   1470    210     12    127       O  
ATOM   1596  CG2 THR A 233      12.913  24.479  -5.157  1.00 10.51           C  
ANISOU 1596  CG2 THR A 233     1278   1688   1028    166     40     96       C  
ATOM   1597  N   LEU A 234      13.104  27.315  -1.790  1.00 10.37           N  
ANISOU 1597  N   LEU A 234     1336   1451   1153    290     24    224       N  
ATOM   1598  CA  LEU A 234      12.837  28.361  -0.809  1.00 12.07           C  
ANISOU 1598  CA  LEU A 234     1572   1607   1409    335     12    249       C  
ATOM   1599  C   LEU A 234      11.570  29.145  -1.142  1.00 14.36           C  
ANISOU 1599  C   LEU A 234     1832   1917   1706    368    -17    283       C  
ATOM   1600  O   LEU A 234      11.509  30.360  -0.959  1.00 12.41           O  
ANISOU 1600  O   LEU A 234     1597   1628   1490    402    -39    323       O  
ATOM   1601  CB  LEU A 234      14.035  29.302  -0.693  1.00 13.68           C  
ANISOU 1601  CB  LEU A 234     1814   1759   1625    335     -2    286       C  
ATOM   1602  CG  LEU A 234      15.296  28.655  -0.105  1.00 11.46           C  
ANISOU 1602  CG  LEU A 234     1561   1448   1348    309     26    263       C  
ATOM   1603  CD1 LEU A 234      16.368  29.714   0.169  1.00 12.48           C  
ANISOU 1603  CD1 LEU A 234     1725   1519   1496    309      4    305       C  
ATOM   1604  CD2 LEU A 234      14.970  27.881   1.169  1.00 11.63           C  
ANISOU 1604  CD2 LEU A 234     1582   1445   1391    319     56    217       C  
ATOM   1605  N   ASP A 235      10.564  28.431  -1.637  1.00 15.31           N  
ANISOU 1605  N   ASP A 235     1911   2101   1806    356    -17    269       N  
ATOM   1606  CA  ASP A 235       9.217  28.964  -1.775  1.00 13.66           C  
ANISOU 1606  CA  ASP A 235     1663   1917   1611    389    -39    302       C  
ATOM   1607  C   ASP A 235       8.257  28.115  -0.943  1.00 16.03           C  
ANISOU 1607  C   ASP A 235     1937   2224   1928    401    -15    264       C  
ATOM   1608  O   ASP A 235       7.119  27.862  -1.347  1.00 10.89           O  
ANISOU 1608  O   ASP A 235     1238   1626   1272    401    -29    277       O  
ATOM   1609  CB  ASP A 235       8.787  28.983  -3.240  1.00 15.08           C  
ANISOU 1609  CB  ASP A 235     1802   2182   1744    357    -71    339       C  
ATOM   1610  CG  ASP A 235       8.825  27.610  -3.872  1.00 14.12           C  
ANISOU 1610  CG  ASP A 235     1665   2126   1576    301    -61    284       C  
ATOM   1611  OD1 ASP A 235       9.331  26.665  -3.226  1.00 11.61           O  
ANISOU 1611  OD1 ASP A 235     1367   1773   1270    287    -28    225       O  
ATOM   1612  OD2 ASP A 235       8.353  27.476  -5.020  1.00 14.68           O  
ANISOU 1612  OD2 ASP A 235     1700   2281   1598    269    -88    300       O  
ATOM   1613  N   ASN A 236       8.747  27.656   0.205  1.00 14.73           N  
ANISOU 1613  N   ASN A 236     1799   2013   1784    408     18    225       N  
ATOM   1614  CA  ASN A 236       7.938  26.897   1.150  1.00 12.14           C  
ANISOU 1614  CA  ASN A 236     1442   1693   1476    422     42    201       C  
ATOM   1615  C   ASN A 236       7.416  25.596   0.555  1.00 12.91           C  
ANISOU 1615  C   ASN A 236     1498   1844   1564    374     40    181       C  
ATOM   1616  O   ASN A 236       6.278  25.202   0.817  1.00 12.20           O  
ANISOU 1616  O   ASN A 236     1362   1785   1489    384     40    188       O  
ATOM   1617  CB  ASN A 236       6.774  27.754   1.648  1.00 11.81           C  
ANISOU 1617  CB  ASN A 236     1377   1654   1458    484     39    228       C  
ATOM   1618  CG  ASN A 236       7.228  29.118   2.130  1.00 12.64           C  
ANISOU 1618  CG  ASN A 236     1524   1696   1584    531     35    238       C  
ATOM   1619  OD1 ASN A 236       7.952  29.225   3.117  1.00 13.45           O  
ANISOU 1619  OD1 ASN A 236     1666   1754   1692    541     55    208       O  
ATOM   1620  ND2 ASN A 236       6.813  30.166   1.431  1.00 13.16           N  
ANISOU 1620  ND2 ASN A 236     1578   1757   1665    558      6    283       N  
ATOM   1621  N   THR A 237       8.252  24.919  -0.228  1.00 11.75           N  
ANISOU 1621  N   THR A 237     1364   1706   1395    324     40    152       N  
ATOM   1622  CA  THR A 237       7.787  23.738  -0.950  1.00 12.85           C  
ANISOU 1622  CA  THR A 237     1467   1891   1527    275     33    119       C  
ATOM   1623  C   THR A 237       8.799  22.602  -1.005  1.00 12.66           C  
ANISOU 1623  C   THR A 237     1458   1840   1513    232     58     66       C  
ATOM   1624  O   THR A 237       9.987  22.820  -1.274  1.00 12.29           O  
ANISOU 1624  O   THR A 237     1448   1772   1449    225     69     58       O  
ATOM   1625  CB  THR A 237       7.400  24.093  -2.406  1.00 11.85           C  
ANISOU 1625  CB  THR A 237     1322   1834   1347    251     -5    134       C  
ATOM   1626  OG1 THR A 237       6.550  25.246  -2.417  1.00 12.30           O  
ANISOU 1626  OG1 THR A 237     1361   1908   1405    293    -29    197       O  
ATOM   1627  CG2 THR A 237       6.677  22.936  -3.053  1.00 14.34           C  
ANISOU 1627  CG2 THR A 237     1595   2198   1653    201    -19     93       C  
ATOM   1628  N   LEU A 238       8.316  21.387  -0.756  1.00 10.08           N  
ANISOU 1628  N   LEU A 238     1096   1511   1224    205     66     34       N  
ATOM   1629  CA  LEU A 238       9.071  20.179  -1.058  1.00 12.25           C  
ANISOU 1629  CA  LEU A 238     1372   1761   1522    161     86    -24       C  
ATOM   1630  C   LEU A 238       8.436  19.471  -2.244  1.00 12.69           C  
ANISOU 1630  C   LEU A 238     1398   1866   1556    114     60    -73       C  
ATOM   1631  O   LEU A 238       7.214  19.462  -2.382  1.00 12.85           O  
ANISOU 1631  O   LEU A 238     1380   1927   1575    109     30    -56       O  
ATOM   1632  CB  LEU A 238       9.123  19.241   0.145  1.00 13.54           C  
ANISOU 1632  CB  LEU A 238     1514   1871   1761    159    113    -23       C  
ATOM   1633  CG  LEU A 238      10.077  19.652   1.259  1.00 12.71           C  
ANISOU 1633  CG  LEU A 238     1439   1720   1672    188    142      9       C  
ATOM   1634  CD1 LEU A 238       9.552  19.138   2.593  1.00 14.58           C  
ANISOU 1634  CD1 LEU A 238     1638   1941   1961    199    157     41       C  
ATOM   1635  CD2 LEU A 238      11.457  19.093   0.983  1.00 12.78           C  
ANISOU 1635  CD2 LEU A 238     1471   1688   1697    164    168    -22       C  
ATOM   1636  N   LYS A 239       9.266  18.882  -3.099  1.00 12.56           N  
ANISOU 1636  N   LYS A 239     1399   1852   1523     80     71   -136       N  
ATOM   1637  CA  LYS A 239       8.761  18.157  -4.253  1.00 13.18           C  
ANISOU 1637  CA  LYS A 239     1454   1982   1574     30     47   -202       C  
ATOM   1638  C   LYS A 239       9.457  16.816  -4.436  1.00 14.92           C  
ANISOU 1638  C   LYS A 239     1673   2151   1843     -5     75   -290       C  
ATOM   1639  O   LYS A 239      10.674  16.701  -4.277  1.00 11.60           O  
ANISOU 1639  O   LYS A 239     1282   1688   1439      7    115   -304       O  
ATOM   1640  CB  LYS A 239       8.913  18.997  -5.523  1.00 11.98           C  
ANISOU 1640  CB  LYS A 239     1316   1917   1318     22     24   -198       C  
ATOM   1641  CG  LYS A 239       8.070  20.251  -5.508  1.00 11.95           C  
ANISOU 1641  CG  LYS A 239     1300   1962   1279     52    -11   -110       C  
ATOM   1642  CD  LYS A 239       8.341  21.153  -6.700  1.00 13.90           C  
ANISOU 1642  CD  LYS A 239     1555   2295   1433     45    -34    -84       C  
ATOM   1643  CE  LYS A 239       7.381  22.344  -6.670  1.00 15.77           C  
ANISOU 1643  CE  LYS A 239     1768   2569   1656     76    -71     10       C  
ATOM   1644  NZ  LYS A 239       7.587  23.301  -7.793  1.00 12.85           N  
ANISOU 1644  NZ  LYS A 239     1393   2283   1205     69    -99     60       N  
ATOM   1645  N   LEU A 240       8.658  15.809  -4.768  1.00 13.96           N  
ANISOU 1645  N   LEU A 240     1516   2031   1756    -48     54   -346       N  
ATOM   1646  CA  LEU A 240       9.160  14.495  -5.112  1.00 12.99           C  
ANISOU 1646  CA  LEU A 240     1388   1857   1689    -85     74   -445       C  
ATOM   1647  C   LEU A 240       9.211  14.372  -6.633  1.00 16.65           C  
ANISOU 1647  C   LEU A 240     1863   2401   2064   -123     58   -536       C  
ATOM   1648  O   LEU A 240       8.184  14.489  -7.308  1.00 17.94           O  
ANISOU 1648  O   LEU A 240     2004   2640   2173   -155     10   -545       O  
ATOM   1649  CB  LEU A 240       8.272  13.401  -4.512  1.00 13.30           C  
ANISOU 1649  CB  LEU A 240     1379   1839   1836   -114     57   -455       C  
ATOM   1650  CG  LEU A 240       8.807  11.974  -4.627  1.00 13.84           C  
ANISOU 1650  CG  LEU A 240     1436   1822   2002   -148     81   -549       C  
ATOM   1651  CD1 LEU A 240      10.046  11.794  -3.750  1.00 13.27           C  
ANISOU 1651  CD1 LEU A 240     1377   1665   1999   -112    137   -520       C  
ATOM   1652  CD2 LEU A 240       7.729  10.966  -4.259  1.00 14.37           C  
ANISOU 1652  CD2 LEU A 240     1446   1844   2170   -188     47   -555       C  
ATOM   1653  N   TRP A 241      10.411  14.138  -7.158  1.00 13.94           N  
ANISOU 1653  N   TRP A 241     1548   2049   1699   -120     99   -599       N  
ATOM   1654  CA  TRP A 241      10.636  14.010  -8.593  1.00 16.90           C  
ANISOU 1654  CA  TRP A 241     1933   2512   1976   -152     94   -693       C  
ATOM   1655  C   TRP A 241      10.863  12.563  -9.010  1.00 19.69           C  
ANISOU 1655  C   TRP A 241     2277   2810   2392   -189    114   -832       C  
ATOM   1656  O   TRP A 241      11.520  11.804  -8.297  1.00 19.96           O  
ANISOU 1656  O   TRP A 241     2310   2732   2541   -174    155   -851       O  
ATOM   1657  CB  TRP A 241      11.855  14.833  -9.019  1.00 15.66           C  
ANISOU 1657  CB  TRP A 241     1810   2402   1738   -120    130   -667       C  
ATOM   1658  CG  TRP A 241      11.669  16.302  -8.944  1.00 18.24           C  
ANISOU 1658  CG  TRP A 241     2145   2794   1992    -92    104   -547       C  
ATOM   1659  CD1 TRP A 241      11.673  17.079  -7.816  1.00 19.19           C  
ANISOU 1659  CD1 TRP A 241     2274   2859   2159    -50    104   -440       C  
ATOM   1660  CD2 TRP A 241      11.478  17.195 -10.048  1.00 17.67           C  
ANISOU 1660  CD2 TRP A 241     2071   2852   1792   -104     73   -521       C  
ATOM   1661  NE1 TRP A 241      11.480  18.400  -8.155  1.00 18.14           N  
ANISOU 1661  NE1 TRP A 241     2146   2800   1946    -32     75   -355       N  
ATOM   1662  CE2 TRP A 241      11.360  18.498  -9.517  1.00 17.43           C  
ANISOU 1662  CE2 TRP A 241     2046   2825   1751    -65     55   -393       C  
ATOM   1663  CE3 TRP A 241      11.388  17.020 -11.432  1.00 19.37           C  
ANISOU 1663  CE3 TRP A 241     2276   3187   1898   -145     58   -592       C  
ATOM   1664  CZ2 TRP A 241      11.161  19.617 -10.325  1.00 17.06           C  
ANISOU 1664  CZ2 TRP A 241     1990   2885   1605    -66     21   -323       C  
ATOM   1665  CZ3 TRP A 241      11.184  18.134 -12.233  1.00 18.18           C  
ANISOU 1665  CZ3 TRP A 241     2114   3161   1633   -148     24   -517       C  
ATOM   1666  CH2 TRP A 241      11.079  19.414 -11.678  1.00 17.14           C  
ANISOU 1666  CH2 TRP A 241     1984   3019   1510   -109      5   -378       C  
ATOM   1667  N   ASP A 242      10.326  12.186 -10.166  1.00 16.68           N  
ANISOU 1667  N   ASP A 242     1889   2510   1941   -239     82   -931       N  
ATOM   1668  CA  ASP A 242      10.777  10.978 -10.839  1.00 19.26           C  
ANISOU 1668  CA  ASP A 242     2217   2802   2298   -269    108  -1088       C  
ATOM   1669  C   ASP A 242      12.001  11.383 -11.644  1.00 19.96           C  
ANISOU 1669  C   ASP A 242     2337   2962   2285   -244    158  -1127       C  
ATOM   1670  O   ASP A 242      11.884  12.120 -12.625  1.00 19.41           O  
ANISOU 1670  O   ASP A 242     2273   3036   2067   -257    136  -1124       O  
ATOM   1671  CB  ASP A 242       9.684  10.386 -11.733  1.00 23.60           C  
ANISOU 1671  CB  ASP A 242     2745   3413   2808   -339     50  -1188       C  
ATOM   1672  CG  ASP A 242      10.079   9.039 -12.342  1.00 28.25           C  
ANISOU 1672  CG  ASP A 242     3337   3946   3452   -372     74  -1370       C  
ATOM   1673  OD1 ASP A 242      11.225   8.888 -12.813  1.00 25.09           O  
ANISOU 1673  OD1 ASP A 242     2962   3551   3021   -346    135  -1445       O  
ATOM   1674  OD2 ASP A 242       9.231   8.122 -12.346  1.00 34.68           O  
ANISOU 1674  OD2 ASP A 242     4126   4707   4345   -424     33  -1440       O  
ATOM   1675  N   TYR A 243      13.175  10.927 -11.215  1.00 20.68           N  
ANISOU 1675  N   TYR A 243     2440   2961   2457   -207    224  -1149       N  
ATOM   1676  CA  TYR A 243      14.417  11.313 -11.867  1.00 24.10           C  
ANISOU 1676  CA  TYR A 243     2896   3457   2805   -176    278  -1170       C  
ATOM   1677  C   TYR A 243      14.436  10.918 -13.342  1.00 26.98           C  
ANISOU 1677  C   TYR A 243     3263   3935   3053   -212    281  -1318       C  
ATOM   1678  O   TYR A 243      14.741  11.738 -14.208  1.00 28.14           O  
ANISOU 1678  O   TYR A 243     3417   4226   3049   -209    282  -1298       O  
ATOM   1679  CB  TYR A 243      15.629  10.693 -11.158  1.00 29.27           C  
ANISOU 1679  CB  TYR A 243     3554   3983   3585   -134    350  -1178       C  
ATOM   1680  CG  TYR A 243      16.813  10.511 -12.087  1.00 32.49           C  
ANISOU 1680  CG  TYR A 243     3973   4444   3926   -115    413  -1266       C  
ATOM   1681  CD1 TYR A 243      17.432  11.609 -12.675  1.00 34.28           C  
ANISOU 1681  CD1 TYR A 243     4213   4798   4012    -94    424  -1201       C  
ATOM   1682  CD2 TYR A 243      17.302   9.245 -12.391  1.00 35.50           C  
ANISOU 1682  CD2 TYR A 243     4347   4751   4392   -115    463  -1413       C  
ATOM   1683  CE1 TYR A 243      18.497  11.454 -13.539  1.00 35.65           C  
ANISOU 1683  CE1 TYR A 243     4390   5037   4119    -75    485  -1274       C  
ATOM   1684  CE2 TYR A 243      18.381   9.081 -13.252  1.00 35.93           C  
ANISOU 1684  CE2 TYR A 243     4408   4855   4389    -90    515  -1462       C  
ATOM   1685  CZ  TYR A 243      18.972  10.192 -13.822  1.00 36.82           C  
ANISOU 1685  CZ  TYR A 243     4532   5105   4351    -70    527  -1393       C  
ATOM   1686  OH  TYR A 243      20.047  10.056 -14.676  1.00 39.38           O  
ANISOU 1686  OH  TYR A 243     4859   5483   4620    -43    574  -1419       O  
ATOM   1687  N   SER A 244      14.116   9.662 -13.621  1.00 30.45           N  
ANISOU 1687  N   SER A 244     3693   4314   3564   -246    282  -1467       N  
ATOM   1688  CA  SER A 244      14.252   9.139 -14.976  1.00 34.11           C  
ANISOU 1688  CA  SER A 244     4161   4869   3932   -275    290  -1613       C  
ATOM   1689  C   SER A 244      13.245   9.758 -15.942  1.00 29.81           C  
ANISOU 1689  C   SER A 244     3608   4494   3225   -327    220  -1607       C  
ATOM   1690  O   SER A 244      13.550   9.957 -17.117  1.00 29.79           O  
ANISOU 1690  O   SER A 244     3608   4616   3095   -333    224  -1630       O  
ATOM   1691  CB  SER A 244      14.118   7.615 -14.968  1.00 40.89           C  
ANISOU 1691  CB  SER A 244     5008   5591   4936   -294    297  -1732       C  
ATOM   1692  OG  SER A 244      15.188   7.033 -14.245  1.00 44.07           O  
ANISOU 1692  OG  SER A 244     5410   5852   5481   -244    364  -1723       O  
ATOM   1693  N   LYS A 245      12.053  10.067 -15.448  1.00 26.94           N  
ANISOU 1693  N   LYS A 245     3228   4132   2876   -361    152  -1548       N  
ATOM   1694  CA  LYS A 245      11.062  10.742 -16.273  1.00 29.23           C  
ANISOU 1694  CA  LYS A 245     3503   4587   3018   -410     81  -1518       C  
ATOM   1695  C   LYS A 245      11.289  12.247 -16.262  1.00 27.92           C  
ANISOU 1695  C   LYS A 245     3338   4523   2749   -374     75  -1346       C  
ATOM   1696  O   LYS A 245      10.824  12.959 -17.148  1.00 27.91           O  
ANISOU 1696  O   LYS A 245     3319   4684   2599   -404     32  -1311       O  
ATOM   1697  CB  LYS A 245       9.646  10.417 -15.799  1.00 34.62           C  
ANISOU 1697  CB  LYS A 245     4158   5219   3777   -457      7  -1492       C  
ATOM   1698  CG  LYS A 245       9.253   8.959 -15.986  1.00 40.30           C  
ANISOU 1698  CG  LYS A 245     4870   5853   4590   -510     -7  -1663       C  
ATOM   1699  CD  LYS A 245       7.848   8.700 -15.472  1.00 44.02           C  
ANISOU 1699  CD  LYS A 245     5307   6279   5140   -557    -84  -1613       C  
ATOM   1700  CE  LYS A 245       7.594   7.209 -15.293  1.00 48.75           C  
ANISOU 1700  CE  LYS A 245     5895   6737   5892   -599    -91  -1753       C  
ATOM   1701  NZ  LYS A 245       6.221   6.939 -14.778  1.00 50.24           N  
ANISOU 1701  NZ  LYS A 245     6041   6885   6163   -648   -169  -1693       N  
ATOM   1702  N   GLY A 246      12.019  12.723 -15.257  1.00 24.25           N  
ANISOU 1702  N   GLY A 246     2887   3960   2366   -311    116  -1237       N  
ATOM   1703  CA  GLY A 246      12.279  14.143 -15.116  1.00 25.11           C  
ANISOU 1703  CA  GLY A 246     2998   4137   2407   -275    109  -1074       C  
ATOM   1704  C   GLY A 246      11.015  14.930 -14.825  1.00 26.49           C  
ANISOU 1704  C   GLY A 246     3149   4346   2570   -290     37   -955       C  
ATOM   1705  O   GLY A 246      10.833  16.033 -15.335  1.00 28.55           O  
ANISOU 1705  O   GLY A 246     3397   4725   2724   -289      6   -856       O  
ATOM   1706  N   LYS A 247      10.132  14.368 -14.006  1.00 24.90           N  
ANISOU 1706  N   LYS A 247     2936   4042   2483   -302     10   -956       N  
ATOM   1707  CA  LYS A 247       8.865  15.028 -13.721  1.00 25.84           C  
ANISOU 1707  CA  LYS A 247     3025   4193   2598   -314    -55   -848       C  
ATOM   1708  C   LYS A 247       8.524  15.057 -12.240  1.00 23.11           C  
ANISOU 1708  C   LYS A 247     2677   3710   2394   -275    -51   -763       C  
ATOM   1709  O   LYS A 247       8.865  14.150 -11.481  1.00 18.60           O  
ANISOU 1709  O   LYS A 247     2114   3014   1941   -266    -17   -813       O  
ATOM   1710  CB  LYS A 247       7.738  14.359 -14.502  1.00 31.74           C  
ANISOU 1710  CB  LYS A 247     3742   5014   3303   -388   -114   -932       C  
ATOM   1711  CG  LYS A 247       7.795  14.662 -15.986  1.00 37.97           C  
ANISOU 1711  CG  LYS A 247     4522   5985   3919   -430   -136   -979       C  
ATOM   1712  CD  LYS A 247       6.663  14.012 -16.738  1.00 44.08           C  
ANISOU 1712  CD  LYS A 247     5265   6837   4646   -510   -202  -1063       C  
ATOM   1713  CE  LYS A 247       6.776  14.325 -18.224  1.00 49.09           C  
ANISOU 1713  CE  LYS A 247     5888   7673   5091   -556   -223  -1109       C  
ATOM   1714  NZ  LYS A 247       5.774  13.595 -19.049  1.00 51.86           N  
ANISOU 1714  NZ  LYS A 247     6214   8085   5406   -633   -280  -1193       N  
ATOM   1715  N   CYS A 248       7.843  16.123 -11.843  1.00 21.94           N  
ANISOU 1715  N   CYS A 248     2513   3591   2233   -252    -84   -630       N  
ATOM   1716  CA  CYS A 248       7.424  16.300 -10.465  1.00 20.47           C  
ANISOU 1716  CA  CYS A 248     2320   3300   2159   -212    -81   -544       C  
ATOM   1717  C   CYS A 248       6.165  15.486 -10.183  1.00 21.29           C  
ANISOU 1717  C   CYS A 248     2383   3378   2330   -251   -122   -566       C  
ATOM   1718  O   CYS A 248       5.144  15.662 -10.846  1.00 26.04           O  
ANISOU 1718  O   CYS A 248     2950   4071   2871   -290   -177   -552       O  
ATOM   1719  CB  CYS A 248       7.190  17.781 -10.177  1.00 21.52           C  
ANISOU 1719  CB  CYS A 248     2451   3471   2256   -166    -97   -403       C  
ATOM   1720  SG  CYS A 248       6.614  18.108  -8.518  1.00 23.06           S  
ANISOU 1720  SG  CYS A 248     2636   3559   2567   -112    -91   -306       S  
ATOM   1721  N   LEU A 249       6.251  14.585  -9.210  1.00 17.55           N  
ANISOU 1721  N   LEU A 249     1906   2783   1981   -245    -97   -592       N  
ATOM   1722  CA  LEU A 249       5.160  13.665  -8.902  1.00 18.10           C  
ANISOU 1722  CA  LEU A 249     1930   2815   2131   -287   -134   -613       C  
ATOM   1723  C   LEU A 249       4.295  14.151  -7.756  1.00 18.06           C  
ANISOU 1723  C   LEU A 249     1893   2782   2186   -251   -147   -488       C  
ATOM   1724  O   LEU A 249       3.077  13.963  -7.756  1.00 17.16           O  
ANISOU 1724  O   LEU A 249     1731   2699   2089   -282   -195   -458       O  
ATOM   1725  CB  LEU A 249       5.710  12.282  -8.542  1.00 18.35           C  
ANISOU 1725  CB  LEU A 249     1965   2729   2279   -307   -103   -711       C  
ATOM   1726  CG  LEU A 249       6.419  11.493  -9.640  1.00 20.97           C  
ANISOU 1726  CG  LEU A 249     2320   3070   2577   -346    -88   -864       C  
ATOM   1727  CD1 LEU A 249       6.904  10.156  -9.096  1.00 22.26           C  
ANISOU 1727  CD1 LEU A 249     2477   3090   2889   -356    -55   -943       C  
ATOM   1728  CD2 LEU A 249       5.500  11.292 -10.824  1.00 20.35           C  
ANISOU 1728  CD2 LEU A 249     2222   3098   2413   -416   -150   -935       C  
ATOM   1729  N   LYS A 250       4.941  14.746  -6.763  1.00 14.75           N  
ANISOU 1729  N   LYS A 250     1497   2308   1799   -188   -103   -417       N  
ATOM   1730  CA  LYS A 250       4.278  15.114  -5.519  1.00 14.41           C  
ANISOU 1730  CA  LYS A 250     1426   2232   1818   -147   -101   -313       C  
ATOM   1731  C   LYS A 250       4.806  16.447  -5.027  1.00 14.72           C  
ANISOU 1731  C   LYS A 250     1500   2279   1815    -79    -74   -233       C  
ATOM   1732  O   LYS A 250       5.992  16.734  -5.164  1.00 14.31           O  
ANISOU 1732  O   LYS A 250     1493   2206   1736    -60    -41   -255       O  
ATOM   1733  CB  LYS A 250       4.510  14.052  -4.434  1.00 14.94           C  
ANISOU 1733  CB  LYS A 250     1476   2192   2011   -148    -72   -323       C  
ATOM   1734  CG  LYS A 250       4.154  12.618  -4.812  1.00 19.28           C  
ANISOU 1734  CG  LYS A 250     1992   2700   2634   -215    -96   -408       C  
ATOM   1735  CD  LYS A 250       2.694  12.302  -4.559  1.00 20.15           C  
ANISOU 1735  CD  LYS A 250     2037   2834   2786   -245   -145   -358       C  
ATOM   1736  CE  LYS A 250       2.392  10.846  -4.898  1.00 20.44           C  
ANISOU 1736  CE  LYS A 250     2039   2813   2913   -317   -174   -444       C  
ATOM   1737  NZ  LYS A 250       0.944  10.537  -4.827  1.00 19.21           N  
ANISOU 1737  NZ  LYS A 250     1816   2691   2792   -357   -232   -396       N  
ATOM   1738  N  ATHR A 251       3.918  17.233  -4.429  0.36 14.75           N  
ANISOU 1738  N  ATHR A 251     1477   2307   1820    -41    -89   -141       N  
ATOM   1739  N  BTHR A 251       3.931  17.286  -4.481  0.64 14.77           N  
ANISOU 1739  N  BTHR A 251     1481   2313   1817    -41    -90   -141       N  
ATOM   1740  CA ATHR A 251       4.281  18.494  -3.802  0.36 14.14           C  
ANISOU 1740  CA ATHR A 251     1428   2222   1722     26    -66    -69       C  
ATOM   1741  CA BTHR A 251       4.396  18.487  -3.796  0.64 14.14           C  
ANISOU 1741  CA BTHR A 251     1432   2218   1721     27    -63    -72       C  
ATOM   1742  C  ATHR A 251       3.887  18.446  -2.328  0.36 13.69           C  
ANISOU 1742  C  ATHR A 251     1348   2115   1736     68    -42    -14       C  
ATOM   1743  C  BTHR A 251       3.915  18.451  -2.354  0.64 13.63           C  
ANISOU 1743  C  BTHR A 251     1343   2108   1728     67    -42    -15       C  
ATOM   1744  O  ATHR A 251       2.788  18.001  -1.994  0.36 12.50           O  
ANISOU 1744  O  ATHR A 251     1143   1980   1624     58    -61     14       O  
ATOM   1745  O  BTHR A 251       2.795  18.024  -2.070  0.64 12.51           O  
ANISOU 1745  O  BTHR A 251     1147   1986   1622     56    -63     12       O  
ATOM   1746  CB ATHR A 251       3.592  19.691  -4.504  0.36 14.28           C  
ANISOU 1746  CB ATHR A 251     1434   2323   1670     44   -102     -8       C  
ATOM   1747  CB BTHR A 251       3.913  19.795  -4.471  0.64 13.97           C  
ANISOU 1747  CB BTHR A 251     1408   2273   1627     50    -93    -11       C  
ATOM   1748  OG1ATHR A 251       4.074  19.803  -5.850  0.36 14.67           O  
ANISOU 1748  OG1ATHR A 251     1501   2434   1640      5   -122    -48       O  
ATOM   1749  OG1BTHR A 251       2.523  19.997  -4.201  0.64 13.05           O  
ANISOU 1749  OG1BTHR A 251     1236   2193   1529     62   -121     50       O  
ATOM   1750  CG2ATHR A 251       3.867  20.983  -3.781  0.36 12.34           C  
ANISOU 1750  CG2ATHR A 251     1213   2051   1423    116    -81     63       C  
ATOM   1751  CG2BTHR A 251       4.139  19.747  -5.978  0.64 13.32           C  
ANISOU 1751  CG2BTHR A 251     1331   2267   1461      0   -123    -57       C  
ATOM   1752  N   TYR A 252       4.785  18.882  -1.447  1.00 12.57           N  
ANISOU 1752  N   TYR A 252     1245   1921   1608    111     -2      3       N  
ATOM   1753  CA  TYR A 252       4.476  18.926  -0.022  1.00 13.63           C  
ANISOU 1753  CA  TYR A 252     1360   2026   1793    152     23     54       C  
ATOM   1754  C   TYR A 252       4.547  20.361   0.460  1.00 14.65           C  
ANISOU 1754  C   TYR A 252     1518   2162   1887    218     33    102       C  
ATOM   1755  O   TYR A 252       5.583  21.011   0.326  1.00 10.59           O  
ANISOU 1755  O   TYR A 252     1058   1623   1344    233     45     92       O  
ATOM   1756  CB  TYR A 252       5.434  18.029   0.768  1.00 12.64           C  
ANISOU 1756  CB  TYR A 252     1244   1833   1725    139     59     30       C  
ATOM   1757  CG  TYR A 252       5.446  16.625   0.218  1.00 13.82           C  
ANISOU 1757  CG  TYR A 252     1367   1957   1927     76     48    -27       C  
ATOM   1758  CD1 TYR A 252       4.454  15.715   0.569  1.00 15.38           C  
ANISOU 1758  CD1 TYR A 252     1500   2155   2189     49     31     -9       C  
ATOM   1759  CD2 TYR A 252       6.422  16.221  -0.691  1.00 11.38           C  
ANISOU 1759  CD2 TYR A 252     1094   1626   1605     44     55   -100       C  
ATOM   1760  CE1 TYR A 252       4.443  14.429   0.048  1.00 12.23           C  
ANISOU 1760  CE1 TYR A 252     1076   1721   1852    -12     17    -68       C  
ATOM   1761  CE2 TYR A 252       6.419  14.943  -1.216  1.00 11.91           C  
ANISOU 1761  CE2 TYR A 252     1137   1662   1725    -11     47   -168       C  
ATOM   1762  CZ  TYR A 252       5.429  14.054  -0.847  1.00 12.34           C  
ANISOU 1762  CZ  TYR A 252     1131   1704   1853    -40     25   -154       C  
ATOM   1763  OH  TYR A 252       5.428  12.783  -1.371  1.00 13.10           O  
ANISOU 1763  OH  TYR A 252     1205   1756   2017    -98     13   -228       O  
ATOM   1764  N   THR A 253       3.434  20.855   1.001  1.00 13.90           N  
ANISOU 1764  N   THR A 253     1305   2115   1860    209   -138     39       N  
ATOM   1765  CA  THR A 253       3.357  22.228   1.492  1.00 12.04           C  
ANISOU 1765  CA  THR A 253     1090   1855   1630    278   -133     51       C  
ATOM   1766  C   THR A 253       2.686  22.308   2.867  1.00 10.61           C  
ANISOU 1766  C   THR A 253      886   1688   1456    310   -104     43       C  
ATOM   1767  O   THR A 253       2.133  21.331   3.361  1.00 10.66           O  
ANISOU 1767  O   THR A 253      850   1737   1463    276    -91     37       O  
ATOM   1768  CB  THR A 253       2.590  23.136   0.501  1.00 12.61           C  
ANISOU 1768  CB  THR A 253     1139   1959   1692    323   -160     78       C  
ATOM   1769  OG1 THR A 253       1.306  22.564   0.212  1.00 15.10           O  
ANISOU 1769  OG1 THR A 253     1380   2357   1999    316   -167     84       O  
ATOM   1770  CG2 THR A 253       3.374  23.294  -0.808  1.00 12.33           C  
ANISOU 1770  CG2 THR A 253     1134   1908   1644    298   -187     91       C  
ATOM   1771  N   GLY A 254       2.739  23.488   3.474  1.00 12.77           N  
ANISOU 1771  N   GLY A 254     1189   1928   1733    374    -97     44       N  
ATOM   1772  CA  GLY A 254       2.139  23.711   4.776  1.00 11.70           C  
ANISOU 1772  CA  GLY A 254     1036   1810   1598    416    -69     32       C  
ATOM   1773  C   GLY A 254       3.161  24.222   5.776  1.00 13.27           C  
ANISOU 1773  C   GLY A 254     1302   1938   1803    427    -53     13       C  
ATOM   1774  O   GLY A 254       2.801  24.779   6.819  1.00 15.37           O  
ANISOU 1774  O   GLY A 254     1571   2205   2065    478    -33     -1       O  
ATOM   1775  N   HIS A 255       4.439  24.026   5.456  1.00 13.43           N  
ANISOU 1775  N   HIS A 255     1373   1902   1827    379    -61     11       N  
ATOM   1776  CA  HIS A 255       5.536  24.462   6.312  1.00 12.04           C  
ANISOU 1776  CA  HIS A 255     1260   1662   1654    378    -51     -4       C  
ATOM   1777  C   HIS A 255       6.109  25.783   5.824  1.00 11.97           C  
ANISOU 1777  C   HIS A 255     1310   1591   1646    408    -75      6       C  
ATOM   1778  O   HIS A 255       5.692  26.304   4.788  1.00 13.15           O  
ANISOU 1778  O   HIS A 255     1453   1747   1796    430    -99     28       O  
ATOM   1779  CB  HIS A 255       6.630  23.392   6.370  1.00 12.38           C  
ANISOU 1779  CB  HIS A 255     1317   1690   1697    307    -44     -9       C  
ATOM   1780  CG  HIS A 255       7.355  23.187   5.075  1.00 10.42           C  
ANISOU 1780  CG  HIS A 255     1083   1429   1447    269    -68      4       C  
ATOM   1781  ND1 HIS A 255       6.706  22.931   3.888  1.00  9.35           N  
ANISOU 1781  ND1 HIS A 255      911   1333   1307    264    -87     17       N  
ATOM   1782  CD2 HIS A 255       8.679  23.182   4.789  1.00 13.83           C  
ANISOU 1782  CD2 HIS A 255     1556   1823   1874    236    -75      6       C  
ATOM   1783  CE1 HIS A 255       7.597  22.778   2.924  1.00 13.91           C  
ANISOU 1783  CE1 HIS A 255     1511   1897   1878    230   -104     25       C  
ATOM   1784  NE2 HIS A 255       8.803  22.928   3.443  1.00 15.19           N  
ANISOU 1784  NE2 HIS A 255     1718   2014   2039    214    -96     19       N  
ATOM   1785  N   LYS A 256       7.041  26.342   6.587  1.00 10.00           N  
ANISOU 1785  N   LYS A 256     1120   1282   1397    406    -70     -7       N  
ATOM   1786  CA  LYS A 256       7.675  27.592   6.206  1.00 11.59           C  
ANISOU 1786  CA  LYS A 256     1387   1416   1602    421    -96      5       C  
ATOM   1787  C   LYS A 256       9.138  27.345   5.887  1.00 10.84           C  
ANISOU 1787  C   LYS A 256     1326   1290   1502    353   -105     14       C  
ATOM   1788  O   LYS A 256       9.892  26.863   6.731  1.00  9.42           O  
ANISOU 1788  O   LYS A 256     1159   1102   1318    320    -88     -3       O  
ATOM   1789  CB  LYS A 256       7.545  28.638   7.314  1.00 15.53           C  
ANISOU 1789  CB  LYS A 256     1933   1868   2101    477    -90    -19       C  
ATOM   1790  CG  LYS A 256       8.170  29.972   6.946  1.00 22.41           C  
ANISOU 1790  CG  LYS A 256     2880   2657   2977    488   -123     -6       C  
ATOM   1791  CD  LYS A 256       8.176  30.954   8.113  1.00 28.68           C  
ANISOU 1791  CD  LYS A 256     3734   3393   3771    536   -119    -39       C  
ATOM   1792  CE  LYS A 256       8.904  32.237   7.712  1.00 34.56           C  
ANISOU 1792  CE  LYS A 256     4564   4044   4522    532   -158    -22       C  
ATOM   1793  NZ  LYS A 256       8.890  33.283   8.783  1.00 35.68           N  
ANISOU 1793  NZ  LYS A 256     4777   4117   4664    581   -161    -59       N  
ATOM   1794  N   ASN A 257       9.529  27.671   4.659  1.00 11.51           N  
ANISOU 1794  N   ASN A 257     1423   1366   1584    333   -132     44       N  
ATOM   1795  CA  ASN A 257      10.905  27.485   4.221  1.00 11.71           C  
ANISOU 1795  CA  ASN A 257     1474   1376   1599    271   -141     58       C  
ATOM   1796  C   ASN A 257      11.253  28.493   3.130  1.00 13.44           C  
ANISOU 1796  C   ASN A 257     1727   1567   1814    266   -175     96       C  
ATOM   1797  O   ASN A 257      11.016  28.245   1.946  1.00 12.79           O  
ANISOU 1797  O   ASN A 257     1614   1522   1723    257   -189    118       O  
ATOM   1798  CB  ASN A 257      11.111  26.048   3.733  1.00 13.08           C  
ANISOU 1798  CB  ASN A 257     1599   1607   1765    229   -128     53       C  
ATOM   1799  CG  ASN A 257      12.573  25.692   3.520  1.00 13.97           C  
ANISOU 1799  CG  ASN A 257     1729   1715   1864    174   -129     60       C  
ATOM   1800  OD1 ASN A 257      12.882  24.695   2.862  1.00 13.37           O  
ANISOU 1800  OD1 ASN A 257     1623   1678   1778    145   -125     58       O  
ATOM   1801  ND2 ASN A 257      13.480  26.503   4.069  1.00 11.55           N  
ANISOU 1801  ND2 ASN A 257     1471   1363   1554    160   -135     66       N  
ATOM   1802  N   GLU A 258      11.809  29.631   3.538  1.00 14.74           N  
ANISOU 1802  N   GLU A 258     1955   1663   1981    268   -192    103       N  
ATOM   1803  CA  GLU A 258      12.144  30.699   2.602  1.00 14.67           C  
ANISOU 1803  CA  GLU A 258     1987   1617   1969    259   -228    146       C  
ATOM   1804  C   GLU A 258      13.547  31.277   2.762  1.00 12.99           C  
ANISOU 1804  C   GLU A 258     1829   1358   1747    199   -244    163       C  
ATOM   1805  O   GLU A 258      13.978  32.084   1.938  1.00 11.26           O  
ANISOU 1805  O   GLU A 258     1643   1114   1522    175   -275    206       O  
ATOM   1806  CB  GLU A 258      11.154  31.855   2.744  1.00 17.97           C  
ANISOU 1806  CB  GLU A 258     2440   1983   2404    331   -247    150       C  
ATOM   1807  CG  GLU A 258       9.756  31.577   2.252  1.00 22.12           C  
ANISOU 1807  CG  GLU A 258     2909   2559   2935    390   -243    151       C  
ATOM   1808  CD  GLU A 258       8.795  32.691   2.615  1.00 25.97           C  
ANISOU 1808  CD  GLU A 258     3430   2999   3439    476   -256    148       C  
ATOM   1809  OE1 GLU A 258       9.160  33.544   3.453  1.00 28.98           O  
ANISOU 1809  OE1 GLU A 258     3880   3303   3828    491   -263    131       O  
ATOM   1810  OE2 GLU A 258       7.679  32.717   2.058  1.00 26.08           O  
ANISOU 1810  OE2 GLU A 258     3402   3052   3455    529   -262    160       O  
ATOM   1811  N  ALYS A 259      14.247  30.887   3.820  0.49 14.48           N  
ANISOU 1811  N  ALYS A 259     2028   1542   1933    173   -224    134       N  
ATOM   1812  N  BLYS A 259      14.249  30.875   3.817  0.51 14.49           N  
ANISOU 1812  N  BLYS A 259     2028   1544   1934    172   -224    134       N  
ATOM   1813  CA ALYS A 259      15.515  31.529   4.149  0.49 15.27           C  
ANISOU 1813  CA ALYS A 259     2181   1599   2023    117   -241    148       C  
ATOM   1814  CA BLYS A 259      15.493  31.546   4.196  0.51 15.36           C  
ANISOU 1814  CA BLYS A 259     2193   1608   2034    118   -240    146       C  
ATOM   1815  C  ALYS A 259      16.671  30.547   4.318  0.49 15.64           C  
ANISOU 1815  C  ALYS A 259     2195   1698   2050     57   -222    144       C  
ATOM   1816  C  BLYS A 259      16.669  30.612   4.477  0.51 15.74           C  
ANISOU 1816  C  BLYS A 259     2213   1704   2064     59   -222    141       C  
ATOM   1817  O  ALYS A 259      17.805  30.842   3.943  0.49 16.16           O  
ANISOU 1817  O  ALYS A 259     2276   1767   2098     -3   -238    175       O  
ATOM   1818  O  BLYS A 259      17.822  31.015   4.344  0.51 15.75           O  
ANISOU 1818  O  BLYS A 259     2238   1696   2048      0   -238    166       O  
ATOM   1819  CB ALYS A 259      15.361  32.363   5.427  0.49 15.99           C  
ANISOU 1819  CB ALYS A 259     2333   1618   2126    144   -244    115       C  
ATOM   1820  CB BLYS A 259      15.256  32.418   5.432  0.51 16.42           C  
ANISOU 1820  CB BLYS A 259     2388   1668   2181    150   -245    114       C  
ATOM   1821  CG ALYS A 259      16.634  33.076   5.850  0.49 17.59           C  
ANISOU 1821  CG ALYS A 259     2595   1772   2317     80   -266    127       C  
ATOM   1822  CG BLYS A 259      14.398  33.641   5.167  0.51 19.09           C  
ANISOU 1822  CG BLYS A 259     2777   1939   2537    207   -273    125       C  
ATOM   1823  CD ALYS A 259      16.385  34.136   6.909  0.49 19.29           C  
ANISOU 1823  CD ALYS A 259     2886   1901   2543    110   -280     95       C  
ATOM   1824  CD BLYS A 259      14.556  34.666   6.269  0.51 22.89           C  
ANISOU 1824  CD BLYS A 259     3339   2334   3025    222   -287     96       C  
ATOM   1825  CE ALYS A 259      17.694  34.803   7.313  0.49 20.09           C  
ANISOU 1825  CE ALYS A 259     3045   1957   2630     33   -306    107       C  
ATOM   1826  CE BLYS A 259      14.014  36.018   5.833  0.51 25.37           C  
ANISOU 1826  CE BLYS A 259     3720   2563   3356    266   -326    116       C  
ATOM   1827  NZ ALYS A 259      17.513  35.936   8.262  0.49 22.72           N  
ANISOU 1827  NZ ALYS A 259     3466   2194   2971     57   -328     74       N  
ATOM   1828  NZ BLYS A 259      14.330  37.093   6.818  0.51 27.43           N  
ANISOU 1828  NZ BLYS A 259     4075   2724   3621    271   -347     88       N  
ATOM   1829  N   TYR A 260      16.380  29.380   4.880  1.00 13.88           N  
ANISOU 1829  N   TYR A 260     1926   1520   1829     73   -188    111       N  
ATOM   1830  CA  TYR A 260      17.432  28.449   5.276  1.00 11.62           C  
ANISOU 1830  CA  TYR A 260     1614   1273   1526     30   -170    103       C  
ATOM   1831  C   TYR A 260      17.390  27.122   4.545  1.00 12.11           C  
ANISOU 1831  C   TYR A 260     1615   1403   1581     27   -152    101       C  
ATOM   1832  O   TYR A 260      16.331  26.679   4.084  1.00 13.65           O  
ANISOU 1832  O   TYR A 260     1781   1618   1787     62   -145     92       O  
ATOM   1833  CB  TYR A 260      17.352  28.175   6.778  1.00 12.47           C  
ANISOU 1833  CB  TYR A 260     1731   1367   1640     44   -148     65       C  
ATOM   1834  CG  TYR A 260      17.497  29.403   7.639  1.00 15.11           C  
ANISOU 1834  CG  TYR A 260     2130   1634   1975     45   -165     55       C  
ATOM   1835  CD1 TYR A 260      18.747  29.944   7.895  1.00 17.17           C  
ANISOU 1835  CD1 TYR A 260     2427   1876   2220    -13   -183     70       C  
ATOM   1836  CD2 TYR A 260      16.385  30.015   8.201  1.00 18.05           C  
ANISOU 1836  CD2 TYR A 260     2529   1966   2364    105   -164     29       C  
ATOM   1837  CE1 TYR A 260      18.892  31.059   8.696  1.00 22.81           C  
ANISOU 1837  CE1 TYR A 260     3209   2523   2935    -18   -203     57       C  
ATOM   1838  CE2 TYR A 260      16.519  31.135   8.998  1.00 21.89           C  
ANISOU 1838  CE2 TYR A 260     3082   2385   2850    111   -181     13       C  
ATOM   1839  CZ  TYR A 260      17.776  31.651   9.242  1.00 24.67           C  
ANISOU 1839  CZ  TYR A 260     3476   2709   3187     47   -202     26       C  
ATOM   1840  OH  TYR A 260      17.920  32.770  10.030  1.00 26.99           O  
ANISOU 1840  OH  TYR A 260     3845   2931   3480     47   -223      6       O  
ATOM   1841  N   CYS A 261      18.548  26.476   4.475  1.00  9.79           N  
ANISOU 1841  N   CYS A 261     1305   1148   1268    -12   -144    107       N  
ATOM   1842  CA  CYS A 261      18.648  25.162   3.857  1.00 11.84           C  
ANISOU 1842  CA  CYS A 261     1514   1466   1519    -12   -127     99       C  
ATOM   1843  C   CYS A 261      18.322  24.070   4.865  1.00 10.86           C  
ANISOU 1843  C   CYS A 261     1371   1346   1408      7   -100     64       C  
ATOM   1844  O   CYS A 261      19.166  23.655   5.659  1.00 10.60           O  
ANISOU 1844  O   CYS A 261     1339   1321   1369     -9    -88     58       O  
ATOM   1845  CB  CYS A 261      20.035  24.969   3.258  1.00 12.77           C  
ANISOU 1845  CB  CYS A 261     1619   1627   1606    -53   -131    122       C  
ATOM   1846  SG  CYS A 261      20.258  26.017   1.807  1.00 10.40           S  
ANISOU 1846  SG  CYS A 261     1327   1339   1284    -79   -162    169       S  
ATOM   1847  N   ILE A 262      17.073  23.624   4.823  1.00  8.77           N  
ANISOU 1847  N   ILE A 262     1088   1083   1163     40    -92     47       N  
ATOM   1848  CA  ILE A 262      16.555  22.658   5.769  1.00  9.25           C  
ANISOU 1848  CA  ILE A 262     1131   1148   1238     55    -68     21       C  
ATOM   1849  C   ILE A 262      16.593  21.249   5.181  1.00  7.66           C  
ANISOU 1849  C   ILE A 262      896    982   1035     49    -60     11       C  
ATOM   1850  O   ILE A 262      16.138  21.024   4.059  1.00 10.97           O  
ANISOU 1850  O   ILE A 262     1297   1421   1451     52    -70     12       O  
ATOM   1851  CB  ILE A 262      15.119  23.032   6.187  1.00 10.31           C  
ANISOU 1851  CB  ILE A 262     1261   1267   1390     91    -65     10       C  
ATOM   1852  CG1 ILE A 262      15.108  24.460   6.754  1.00 11.23           C  
ANISOU 1852  CG1 ILE A 262     1420   1339   1507    107    -76     14       C  
ATOM   1853  CG2 ILE A 262      14.572  22.035   7.196  1.00  8.67           C  
ANISOU 1853  CG2 ILE A 262     1031   1072   1193     99    -41    -10       C  
ATOM   1854  CD1 ILE A 262      13.793  24.876   7.383  1.00  8.80           C  
ANISOU 1854  CD1 ILE A 262     1111   1021   1213    154    -68     -2       C  
ATOM   1855  N   PHE A 263      17.157  20.311   5.940  1.00  8.46           N  
ANISOU 1855  N   PHE A 263      992   1087   1137     40    -43      0       N  
ATOM   1856  CA  PHE A 263      17.214  18.909   5.535  1.00 10.30           C  
ANISOU 1856  CA  PHE A 263     1204   1340   1371     38    -36    -14       C  
ATOM   1857  C   PHE A 263      15.800  18.348   5.434  1.00 13.39           C  
ANISOU 1857  C   PHE A 263     1576   1731   1782     48    -34    -27       C  
ATOM   1858  O   PHE A 263      14.904  18.793   6.150  1.00 14.94           O  
ANISOU 1858  O   PHE A 263     1769   1917   1990     59    -29    -26       O  
ATOM   1859  CB  PHE A 263      18.031  18.074   6.537  1.00 10.34           C  
ANISOU 1859  CB  PHE A 263     1211   1341   1376     33    -20    -18       C  
ATOM   1860  CG  PHE A 263      19.516  18.347   6.524  1.00 12.20           C  
ANISOU 1860  CG  PHE A 263     1454   1594   1588     22    -22     -4       C  
ATOM   1861  CD1 PHE A 263      20.055  19.398   7.258  1.00  9.97           C  
ANISOU 1861  CD1 PHE A 263     1190   1302   1296      8    -25     10       C  
ATOM   1862  CD2 PHE A 263      20.380  17.520   5.808  1.00 10.53           C  
ANISOU 1862  CD2 PHE A 263     1229   1410   1361     25    -22     -8       C  
ATOM   1863  CE1 PHE A 263      21.426  19.639   7.258  1.00 10.74           C  
ANISOU 1863  CE1 PHE A 263     1288   1425   1369    -11    -30     27       C  
ATOM   1864  CE2 PHE A 263      21.758  17.751   5.802  1.00  9.82           C  
ANISOU 1864  CE2 PHE A 263     1136   1350   1244     15    -23      8       C  
ATOM   1865  CZ  PHE A 263      22.282  18.807   6.529  1.00 12.29           C  
ANISOU 1865  CZ  PHE A 263     1462   1659   1548     -7    -27     28       C  
ATOM   1866  N   ALA A 264      15.597  17.370   4.556  1.00 12.07           N  
ANISOU 1866  N   ALA A 264     1394   1578   1614     43    -40    -40       N  
ATOM   1867  CA  ALA A 264      14.338  16.630   4.528  1.00  9.27           C  
ANISOU 1867  CA  ALA A 264     1020   1226   1277     39    -40    -51       C  
ATOM   1868  C   ALA A 264      14.618  15.126   4.468  1.00  9.58           C  
ANISOU 1868  C   ALA A 264     1061   1257   1321     26    -38    -69       C  
ATOM   1869  O   ALA A 264      15.708  14.712   4.057  1.00  7.67           O  
ANISOU 1869  O   ALA A 264      832   1016   1066     30    -39    -77       O  
ATOM   1870  CB  ALA A 264      13.482  17.065   3.353  1.00 10.15           C  
ANISOU 1870  CB  ALA A 264     1114   1361   1382     43    -58    -51       C  
ATOM   1871  N   ASN A 265      13.654  14.310   4.900  1.00  8.00           N  
ANISOU 1871  N   ASN A 265      851   1049   1141     12    -36    -75       N  
ATOM   1872  CA  ASN A 265      13.858  12.860   4.950  1.00 11.04           C  
ANISOU 1872  CA  ASN A 265     1247   1412   1536     -3    -37    -89       C  
ATOM   1873  C   ASN A 265      12.696  12.015   4.459  1.00 11.41           C  
ANISOU 1873  C   ASN A 265     1282   1460   1595    -30    -52   -102       C  
ATOM   1874  O   ASN A 265      11.541  12.436   4.492  1.00 12.70           O  
ANISOU 1874  O   ASN A 265     1417   1647   1762    -40    -55    -92       O  
ATOM   1875  CB  ASN A 265      14.160  12.395   6.382  1.00 12.66           C  
ANISOU 1875  CB  ASN A 265     1463   1593   1754     -7    -20    -75       C  
ATOM   1876  CG  ASN A 265      14.970  13.394   7.171  1.00 16.04           C  
ANISOU 1876  CG  ASN A 265     1897   2028   2171     11     -6    -60       C  
ATOM   1877  OD1 ASN A 265      14.412  14.224   7.886  1.00 23.23           O  
ANISOU 1877  OD1 ASN A 265     2797   2947   3082     15      3    -48       O  
ATOM   1878  ND2 ASN A 265      16.289  13.307   7.067  1.00 15.44           N  
ANISOU 1878  ND2 ASN A 265     1837   1949   2082     24     -5    -61       N  
ATOM   1879  N   PHE A 266      13.027  10.797   4.042  1.00  8.12           N  
ANISOU 1879  N   PHE A 266      887   1017   1182    -41    -62   -123       N  
ATOM   1880  CA  PHE A 266      12.049   9.735   3.868  1.00 11.70           C  
ANISOU 1880  CA  PHE A 266     1340   1455   1651    -79    -78   -134       C  
ATOM   1881  C   PHE A 266      12.020   8.911   5.141  1.00 11.86           C  
ANISOU 1881  C   PHE A 266     1374   1439   1694    -97    -69   -116       C  
ATOM   1882  O   PHE A 266      13.040   8.349   5.533  1.00 14.97           O  
ANISOU 1882  O   PHE A 266     1799   1798   2091    -81    -63   -118       O  
ATOM   1883  CB  PHE A 266      12.403   8.832   2.683  1.00 10.17           C  
ANISOU 1883  CB  PHE A 266     1173   1244   1448    -81   -100   -172       C  
ATOM   1884  CG  PHE A 266      12.409   9.535   1.351  1.00 11.09           C  
ANISOU 1884  CG  PHE A 266     1275   1404   1536    -68   -111   -189       C  
ATOM   1885  CD1 PHE A 266      13.501  10.286   0.952  1.00 10.37           C  
ANISOU 1885  CD1 PHE A 266     1186   1334   1420    -31   -102   -188       C  
ATOM   1886  CD2 PHE A 266      11.334   9.415   0.486  1.00 12.60           C  
ANISOU 1886  CD2 PHE A 266     1448   1620   1721    -96   -134   -202       C  
ATOM   1887  CE1 PHE A 266      13.511  10.929  -0.282  1.00 12.14           C  
ANISOU 1887  CE1 PHE A 266     1396   1602   1615    -22   -113   -197       C  
ATOM   1888  CE2 PHE A 266      11.338  10.046  -0.752  1.00 13.78           C  
ANISOU 1888  CE2 PHE A 266     1583   1814   1840    -84   -146   -213       C  
ATOM   1889  CZ  PHE A 266      12.431  10.805  -1.136  1.00 12.48           C  
ANISOU 1889  CZ  PHE A 266     1421   1668   1651    -46   -135   -209       C  
ATOM   1890  N   SER A 267      10.867   8.841   5.789  1.00 10.66           N  
ANISOU 1890  N   SER A 267     1196   1302   1555   -131    -67    -94       N  
ATOM   1891  CA  SER A 267      10.711   7.987   6.960  1.00 12.58           C  
ANISOU 1891  CA  SER A 267     1448   1516   1816   -158    -60    -71       C  
ATOM   1892  C   SER A 267      10.093   6.668   6.518  1.00 13.81           C  
ANISOU 1892  C   SER A 267     1622   1638   1989   -208    -86    -81       C  
ATOM   1893  O   SER A 267       9.033   6.664   5.900  1.00 13.79           O  
ANISOU 1893  O   SER A 267     1593   1664   1984   -241   -103    -87       O  
ATOM   1894  CB  SER A 267       9.847   8.661   8.023  1.00 13.53           C  
ANISOU 1894  CB  SER A 267     1526   1680   1935   -167    -40    -38       C  
ATOM   1895  OG  SER A 267       9.670   7.799   9.136  1.00 14.23           O  
ANISOU 1895  OG  SER A 267     1621   1748   2037   -198    -34    -10       O  
ATOM   1896  N   VAL A 268      10.745   5.549   6.822  1.00 15.11           N  
ANISOU 1896  N   VAL A 268     1833   1740   2169   -214    -94    -84       N  
ATOM   1897  CA  VAL A 268      10.291   4.275   6.269  1.00 16.67           C  
ANISOU 1897  CA  VAL A 268     2063   1889   2382   -260   -125   -102       C  
ATOM   1898  C   VAL A 268      10.088   3.148   7.284  1.00 19.83           C  
ANISOU 1898  C   VAL A 268     2490   2237   2808   -303   -131    -69       C  
ATOM   1899  O   VAL A 268       9.677   2.049   6.910  1.00 19.33           O  
ANISOU 1899  O   VAL A 268     2461   2123   2761   -350   -161    -80       O  
ATOM   1900  CB  VAL A 268      11.272   3.762   5.186  1.00 16.94           C  
ANISOU 1900  CB  VAL A 268     2147   1881   2410   -224   -141   -151       C  
ATOM   1901  CG1 VAL A 268      11.306   4.712   4.000  1.00 13.75           C  
ANISOU 1901  CG1 VAL A 268     1716   1531   1977   -196   -142   -181       C  
ATOM   1902  CG2 VAL A 268      12.671   3.556   5.770  1.00 18.64           C  
ANISOU 1902  CG2 VAL A 268     2396   2060   2627   -169   -125   -147       C  
ATOM   1903  N   THR A 269      10.360   3.410   8.557  1.00 18.87           N  
ANISOU 1903  N   THR A 269     2356   2126   2688   -292   -106    -29       N  
ATOM   1904  CA  THR A 269      10.300   2.349   9.563  1.00 18.12           C  
ANISOU 1904  CA  THR A 269     2288   1982   2614   -330   -112      9       C  
ATOM   1905  C   THR A 269       8.866   2.001   9.972  1.00 18.40           C  
ANISOU 1905  C   THR A 269     2290   2044   2656   -410   -121     45       C  
ATOM   1906  O   THR A 269       8.581   0.876  10.395  1.00 16.30           O  
ANISOU 1906  O   THR A 269     2055   1726   2411   -464   -141     71       O  
ATOM   1907  CB  THR A 269      11.106   2.735  10.808  1.00 16.58           C  
ANISOU 1907  CB  THR A 269     2089   1799   2413   -292    -82     43       C  
ATOM   1908  OG1 THR A 269      10.660   4.008  11.284  1.00 15.65           O  
ANISOU 1908  OG1 THR A 269     1911   1762   2272   -281    -55     57       O  
ATOM   1909  CG2 THR A 269      12.590   2.825  10.466  1.00 13.88           C  
ANISOU 1909  CG2 THR A 269     1782   1427   2064   -222    -78     15       C  
ATOM   1910  N   GLY A 270       7.967   2.968   9.845  1.00 18.01           N  
ANISOU 1910  N   GLY A 270     2176   2077   2589   -418   -109     48       N  
ATOM   1911  CA  GLY A 270       6.558   2.737  10.098  1.00 19.35           C  
ANISOU 1911  CA  GLY A 270     2300   2293   2759   -491   -117     80       C  
ATOM   1912  C   GLY A 270       5.768   3.105   8.860  1.00 23.73           C  
ANISOU 1912  C   GLY A 270     2824   2887   3303   -505   -136     48       C  
ATOM   1913  O   GLY A 270       5.912   2.480   7.806  1.00 28.18           O  
ANISOU 1913  O   GLY A 270     3428   3402   3875   -520   -167     10       O  
ATOM   1914  N   GLY A 271       4.935   4.130   8.975  1.00 21.32           N  
ANISOU 1914  N   GLY A 271     2448   2673   2978   -496   -118     61       N  
ATOM   1915  CA  GLY A 271       4.278   4.672   7.803  1.00 20.58           C  
ANISOU 1915  CA  GLY A 271     2321   2628   2872   -495   -133     34       C  
ATOM   1916  C   GLY A 271       5.313   5.310   6.892  1.00 18.91           C  
ANISOU 1916  C   GLY A 271     2142   2391   2653   -424   -132    -12       C  
ATOM   1917  O   GLY A 271       6.429   5.622   7.318  1.00 16.80           O  
ANISOU 1917  O   GLY A 271     1905   2092   2386   -371   -112    -16       O  
ATOM   1918  N   LYS A 272       4.960   5.488   5.627  1.00 17.18           N  
ANISOU 1918  N   LYS A 272     1913   2191   2422   -428   -155    -43       N  
ATOM   1919  CA  LYS A 272       5.881   6.120   4.695  1.00 15.92           C  
ANISOU 1919  CA  LYS A 272     1778   2020   2250   -367   -154    -81       C  
ATOM   1920  C   LYS A 272       5.643   7.624   4.687  1.00 12.08           C  
ANISOU 1920  C   LYS A 272     1241   1603   1745   -315   -133    -69       C  
ATOM   1921  O   LYS A 272       4.705   8.121   4.060  1.00 13.08           O  
ANISOU 1921  O   LYS A 272     1322   1790   1859   -323   -144    -68       O  
ATOM   1922  CB  LYS A 272       5.734   5.522   3.300  1.00 16.68           C  
ANISOU 1922  CB  LYS A 272     1896   2102   2339   -393   -191   -122       C  
ATOM   1923  CG  LYS A 272       6.073   4.034   3.245  1.00 19.92           C  
ANISOU 1923  CG  LYS A 272     2371   2428   2769   -436   -215   -142       C  
ATOM   1924  CD  LYS A 272       7.477   3.770   3.781  1.00 23.35           C  
ANISOU 1924  CD  LYS A 272     2861   2796   3214   -384   -197   -149       C  
ATOM   1925  CE  LYS A 272       7.797   2.281   3.824  1.00 26.07           C  
ANISOU 1925  CE  LYS A 272     3275   3049   3581   -418   -223   -165       C  
ATOM   1926  NZ  LYS A 272       7.988   1.725   2.456  1.00 30.28           N  
ANISOU 1926  NZ  LYS A 272     3850   3553   4103   -418   -254   -225       N  
ATOM   1927  N   TRP A 273       6.497   8.339   5.410  1.00 12.65           N  
ANISOU 1927  N   TRP A 273     1325   1666   1816   -263   -104    -61       N  
ATOM   1928  CA  TRP A 273       6.343   9.777   5.560  1.00 12.24           C  
ANISOU 1928  CA  TRP A 273     1238   1663   1749   -212    -85    -50       C  
ATOM   1929  C   TRP A 273       7.427  10.582   4.859  1.00 10.69           C  
ANISOU 1929  C   TRP A 273     1069   1451   1540   -160    -83    -71       C  
ATOM   1930  O   TRP A 273       8.485  10.059   4.495  1.00 10.58           O  
ANISOU 1930  O   TRP A 273     1099   1393   1527   -155    -88    -91       O  
ATOM   1931  CB  TRP A 273       6.350  10.178   7.039  1.00 10.67           C  
ANISOU 1931  CB  TRP A 273     1026   1476   1553   -196    -54    -22       C  
ATOM   1932  CG  TRP A 273       5.644   9.260   7.988  1.00 11.46           C  
ANISOU 1932  CG  TRP A 273     1109   1584   1663   -248    -50      6       C  
ATOM   1933  CD1 TRP A 273       6.197   8.615   9.056  1.00 14.00           C  
ANISOU 1933  CD1 TRP A 273     1456   1869   1994   -262    -36     24       C  
ATOM   1934  CD2 TRP A 273       4.254   8.916   7.987  1.00 13.60           C  
ANISOU 1934  CD2 TRP A 273     1326   1909   1931   -297    -59     26       C  
ATOM   1935  NE1 TRP A 273       5.242   7.877   9.711  1.00 16.59           N  
ANISOU 1935  NE1 TRP A 273     1755   2222   2327   -318    -38     55       N  
ATOM   1936  CE2 TRP A 273       4.039   8.044   9.074  1.00 15.54           C  
ANISOU 1936  CE2 TRP A 273     1572   2148   2187   -343    -51     57       C  
ATOM   1937  CE3 TRP A 273       3.170   9.254   7.169  1.00 14.46           C  
ANISOU 1937  CE3 TRP A 273     1386   2080   2030   -307    -75     25       C  
ATOM   1938  CZ2 TRP A 273       2.786   7.504   9.365  1.00 16.91           C  
ANISOU 1938  CZ2 TRP A 273     1695   2374   2358   -405    -58     88       C  
ATOM   1939  CZ3 TRP A 273       1.925   8.719   7.461  1.00 17.52           C  
ANISOU 1939  CZ3 TRP A 273     1720   2522   2415   -366    -82     53       C  
ATOM   1940  CH2 TRP A 273       1.745   7.849   8.546  1.00 16.51           C  
ANISOU 1940  CH2 TRP A 273     1592   2387   2295   -417    -73     84       C  
ATOM   1941  N   ILE A 274       7.145  11.869   4.695  1.00 11.45           N  
ANISOU 1941  N   ILE A 274     1139   1587   1624   -122    -76    -62       N  
ATOM   1942  CA  ILE A 274       8.167  12.869   4.414  1.00 10.09           C  
ANISOU 1942  CA  ILE A 274      990   1402   1440    -75    -69    -68       C  
ATOM   1943  C   ILE A 274       8.329  13.687   5.686  1.00 11.12           C  
ANISOU 1943  C   ILE A 274     1120   1532   1573    -45    -43    -50       C  
ATOM   1944  O   ILE A 274       7.339  14.085   6.289  1.00 10.75           O  
ANISOU 1944  O   ILE A 274     1037   1521   1526    -38    -33    -35       O  
ATOM   1945  CB  ILE A 274       7.787  13.790   3.242  1.00  9.31           C  
ANISOU 1945  CB  ILE A 274      873   1339   1325    -53    -86    -70       C  
ATOM   1946  CG1 ILE A 274       7.629  12.988   1.947  1.00  9.37           C  
ANISOU 1946  CG1 ILE A 274      882   1355   1324    -84   -113    -92       C  
ATOM   1947  CG2 ILE A 274       8.826  14.912   3.084  1.00  8.63           C  
ANISOU 1947  CG2 ILE A 274      813   1238   1228    -12    -80    -67       C  
ATOM   1948  CD1 ILE A 274       8.892  12.275   1.518  1.00  9.99           C  
ANISOU 1948  CD1 ILE A 274     1006   1391   1397    -86   -117   -118       C  
ATOM   1949  N   VAL A 275       9.569  13.910   6.108  1.00 12.42           N  
ANISOU 1949  N   VAL A 275     1321   1664   1736    -27    -32    -53       N  
ATOM   1950  CA  VAL A 275       9.849  14.654   7.339  1.00 11.39           C  
ANISOU 1950  CA  VAL A 275     1195   1529   1602     -3     -9    -40       C  
ATOM   1951  C   VAL A 275      10.724  15.871   7.044  1.00  9.72           C  
ANISOU 1951  C   VAL A 275     1008   1305   1378     30    -11    -42       C  
ATOM   1952  O   VAL A 275      11.715  15.768   6.321  1.00 12.29           O  
ANISOU 1952  O   VAL A 275     1357   1615   1697     28    -20    -49       O  
ATOM   1953  CB  VAL A 275      10.546  13.759   8.394  1.00  9.70           C  
ANISOU 1953  CB  VAL A 275     1002   1287   1395    -20      5    -35       C  
ATOM   1954  CG1 VAL A 275      10.897  14.571   9.640  1.00  7.79           C  
ANISOU 1954  CG1 VAL A 275      767   1047   1144      3     26    -26       C  
ATOM   1955  CG2 VAL A 275       9.657  12.570   8.753  1.00  9.90           C  
ANISOU 1955  CG2 VAL A 275     1008   1320   1434    -61      4    -25       C  
ATOM   1956  N   SER A 276      10.355  17.028   7.583  1.00  7.82           N  
ANISOU 1956  N   SER A 276      764   1074   1133     61     -3    -36       N  
ATOM   1957  CA  SER A 276      11.181  18.222   7.413  1.00  9.57           C  
ANISOU 1957  CA  SER A 276     1016   1274   1344     84     -8    -35       C  
ATOM   1958  C   SER A 276      11.091  19.181   8.591  1.00  9.44           C  
ANISOU 1958  C   SER A 276     1013   1250   1325    112      7    -35       C  
ATOM   1959  O   SER A 276      10.042  19.315   9.209  1.00 11.94           O  
ANISOU 1959  O   SER A 276     1304   1589   1642    131     18    -36       O  
ATOM   1960  CB  SER A 276      10.788  18.971   6.142  1.00  7.82           C  
ANISOU 1960  CB  SER A 276      788   1063   1118    100    -29    -31       C  
ATOM   1961  OG  SER A 276      11.632  20.098   5.946  1.00 12.19           O  
ANISOU 1961  OG  SER A 276     1377   1593   1663    113    -38    -23       O  
ATOM   1962  N   GLY A 277      12.192  19.874   8.866  1.00  7.60           N  
ANISOU 1962  N   GLY A 277      817    987   1082    114      5    -35       N  
ATOM   1963  CA  GLY A 277      12.155  21.017   9.760  1.00  9.28           C  
ANISOU 1963  CA  GLY A 277     1054   1183   1288    142     10    -40       C  
ATOM   1964  C   GLY A 277      11.465  22.176   9.066  1.00  9.84           C  
ANISOU 1964  C   GLY A 277     1130   1246   1361    178     -6    -38       C  
ATOM   1965  O   GLY A 277      11.178  22.116   7.877  1.00 10.79           O  
ANISOU 1965  O   GLY A 277     1236   1378   1486    175    -22    -28       O  
ATOM   1966  N   SER A 278      11.205  23.237   9.810  1.00  8.71           N  
ANISOU 1966  N   SER A 278     1011   1084   1213    213     -3    -48       N  
ATOM   1967  CA  SER A 278      10.459  24.376   9.289  1.00  8.88           C  
ANISOU 1967  CA  SER A 278     1042   1092   1238    259    -19    -46       C  
ATOM   1968  C   SER A 278      10.854  25.639  10.045  1.00 11.58           C  
ANISOU 1968  C   SER A 278     1442   1384   1574    285    -24    -60       C  
ATOM   1969  O   SER A 278      11.292  25.570  11.200  1.00 12.81           O  
ANISOU 1969  O   SER A 278     1614   1534   1719    278     -8    -78       O  
ATOM   1970  CB  SER A 278       8.957  24.122   9.398  1.00  8.99           C  
ANISOU 1970  CB  SER A 278     1005   1156   1257    297     -6    -50       C  
ATOM   1971  OG  SER A 278       8.205  25.254   8.993  1.00 10.90           O  
ANISOU 1971  OG  SER A 278     1254   1386   1500    354    -20    -48       O  
ATOM   1972  N   GLU A 279      10.707  26.789   9.394  1.00 10.68           N  
ANISOU 1972  N   GLU A 279     1361   1232   1465    314    -48    -52       N  
ATOM   1973  CA  GLU A 279      11.172  28.049   9.957  1.00  9.63           C  
ANISOU 1973  CA  GLU A 279     1295   1036   1328    332    -62    -65       C  
ATOM   1974  C   GLU A 279      10.167  28.635  10.947  1.00 13.44           C  
ANISOU 1974  C   GLU A 279     1783   1517   1806    402    -47    -96       C  
ATOM   1975  O   GLU A 279      10.380  29.717  11.489  1.00 14.27           O  
ANISOU 1975  O   GLU A 279     1950   1565   1907    429    -59   -116       O  
ATOM   1976  CB  GLU A 279      11.488  29.030   8.819  1.00 10.60           C  
ANISOU 1976  CB  GLU A 279     1458   1111   1458    329    -99    -37       C  
ATOM   1977  CG  GLU A 279      12.627  28.490   7.938  1.00  9.75           C  
ANISOU 1977  CG  GLU A 279     1345   1015   1346    258   -110     -8       C  
ATOM   1978  CD  GLU A 279      12.815  29.223   6.620  1.00 11.61           C  
ANISOU 1978  CD  GLU A 279     1601   1227   1584    249   -144     28       C  
ATOM   1979  OE1 GLU A 279      12.024  30.142   6.301  1.00 10.34           O  
ANISOU 1979  OE1 GLU A 279     1461   1036   1432    299   -161     36       O  
ATOM   1980  OE2 GLU A 279      13.762  28.855   5.888  1.00 12.91           O  
ANISOU 1980  OE2 GLU A 279     1760   1409   1738    195   -152     52       O  
ATOM   1981  N   ASP A 280       9.080  27.906  11.195  1.00 13.15           N  
ANISOU 1981  N   ASP A 280     1683   1546   1768    431    -22   -102       N  
ATOM   1982  CA  ASP A 280       8.163  28.251  12.274  1.00 13.45           C  
ANISOU 1982  CA  ASP A 280     1711   1606   1794    495      0   -133       C  
ATOM   1983  C   ASP A 280       8.474  27.416  13.524  1.00 15.27           C  
ANISOU 1983  C   ASP A 280     1924   1873   2006    465     31   -150       C  
ATOM   1984  O   ASP A 280       7.641  27.297  14.422  1.00 15.28           O  
ANISOU 1984  O   ASP A 280     1892   1922   1990    506     57   -170       O  
ATOM   1985  CB  ASP A 280       6.699  28.062  11.842  1.00 14.73           C  
ANISOU 1985  CB  ASP A 280     1807   1831   1960    548      9   -124       C  
ATOM   1986  CG  ASP A 280       6.364  26.620  11.479  1.00 13.10           C  
ANISOU 1986  CG  ASP A 280     1526   1697   1756    498     23   -102       C  
ATOM   1987  OD1 ASP A 280       7.255  25.745  11.523  1.00 12.06           O  
ANISOU 1987  OD1 ASP A 280     1397   1561   1626    430     26    -95       O  
ATOM   1988  OD2 ASP A 280       5.197  26.363  11.127  1.00 14.77           O  
ANISOU 1988  OD2 ASP A 280     1677   1969   1968    527     28    -92       O  
ATOM   1989  N   ASN A 281       9.678  26.843  13.552  1.00 13.84           N  
ANISOU 1989  N   ASN A 281     1759   1675   1824    396     27   -139       N  
ATOM   1990  CA  ASN A 281      10.218  26.104  14.701  1.00 14.68           C  
ANISOU 1990  CA  ASN A 281     1859   1806   1913    362     49   -149       C  
ATOM   1991  C   ASN A 281       9.556  24.744  14.941  1.00 13.88           C  
ANISOU 1991  C   ASN A 281     1686   1777   1810    344     76   -135       C  
ATOM   1992  O   ASN A 281       9.670  24.177  16.026  1.00 14.44           O  
ANISOU 1992  O   ASN A 281     1743   1879   1863    330     98   -141       O  
ATOM   1993  CB  ASN A 281      10.122  26.954  15.977  1.00 12.65           C  
ANISOU 1993  CB  ASN A 281     1639   1536   1631    404     60   -188       C  
ATOM   1994  CG  ASN A 281      10.773  28.309  15.816  1.00 12.89           C  
ANISOU 1994  CG  ASN A 281     1750   1484   1663    415     29   -204       C  
ATOM   1995  OD1 ASN A 281      11.476  28.558  14.837  1.00 14.93           O  
ANISOU 1995  OD1 ASN A 281     2035   1700   1938    379      1   -180       O  
ATOM   1996  ND2 ASN A 281      10.548  29.192  16.776  1.00 15.93           N  
ANISOU 1996  ND2 ASN A 281     2177   1847   2028    462     33   -245       N  
ATOM   1997  N   LEU A 282       8.880  24.217  13.925  1.00 11.98           N  
ANISOU 1997  N   LEU A 282     1402   1564   1588    340     70   -114       N  
ATOM   1998  CA  LEU A 282       8.215  22.921  14.039  1.00 12.20           C  
ANISOU 1998  CA  LEU A 282     1365   1654   1617    314     89    -97       C  
ATOM   1999  C   LEU A 282       8.864  21.863  13.155  1.00 12.65           C  
ANISOU 1999  C   LEU A 282     1415   1700   1690    253     76    -75       C  
ATOM   2000  O   LEU A 282       9.558  22.187  12.191  1.00 11.30           O  
ANISOU 2000  O   LEU A 282     1273   1490   1529    241     53    -70       O  
ATOM   2001  CB  LEU A 282       6.737  23.040  13.663  1.00 10.64           C  
ANISOU 2001  CB  LEU A 282     1113   1508   1420    356     94    -93       C  
ATOM   2002  CG  LEU A 282       5.880  24.021  14.460  1.00 13.84           C  
ANISOU 2002  CG  LEU A 282     1514   1937   1806    432    109   -117       C  
ATOM   2003  CD1 LEU A 282       4.498  24.116  13.849  1.00 15.08           C  
ANISOU 2003  CD1 LEU A 282     1611   2152   1966    474    109   -106       C  
ATOM   2004  CD2 LEU A 282       5.779  23.582  15.914  1.00 12.50           C  
ANISOU 2004  CD2 LEU A 282     1326   1812   1610    428    141   -127       C  
ATOM   2005  N   VAL A 283       8.628  20.596  13.482  1.00 11.01           N  
ANISOU 2005  N   VAL A 283     1169   1528   1484    216     90    -61       N  
ATOM   2006  CA  VAL A 283       8.940  19.508  12.562  1.00 11.78           C  
ANISOU 2006  CA  VAL A 283     1256   1620   1599    168     76    -45       C  
ATOM   2007  C   VAL A 283       7.660  19.094  11.869  1.00 13.34           C  
ANISOU 2007  C   VAL A 283     1402   1861   1804    167     72    -35       C  
ATOM   2008  O   VAL A 283       6.659  18.838  12.535  1.00 14.12           O  
ANISOU 2008  O   VAL A 283     1458   2011   1895    173     89    -29       O  
ATOM   2009  CB  VAL A 283       9.544  18.283  13.271  1.00 10.67           C  
ANISOU 2009  CB  VAL A 283     1116   1479   1459    123     87    -34       C  
ATOM   2010  CG1 VAL A 283       9.755  17.151  12.271  1.00  9.56           C  
ANISOU 2010  CG1 VAL A 283      970   1327   1337     82     72    -23       C  
ATOM   2011  CG2 VAL A 283      10.856  18.652  13.948  1.00 10.47           C  
ANISOU 2011  CG2 VAL A 283     1136   1420   1422    121     90    -40       C  
ATOM   2012  N   TYR A 284       7.681  19.040  10.542  1.00  8.64           N  
ANISOU 2012  N   TYR A 284      806   1255   1220    157     49    -32       N  
ATOM   2013  CA  TYR A 284       6.506  18.628   9.793  1.00 10.37           C  
ANISOU 2013  CA  TYR A 284      976   1519   1444    150     39    -23       C  
ATOM   2014  C   TYR A 284       6.647  17.197   9.295  1.00 10.92           C  
ANISOU 2014  C   TYR A 284     1037   1587   1525     89     30    -16       C  
ATOM   2015  O   TYR A 284       7.709  16.798   8.834  1.00  9.88           O  
ANISOU 2015  O   TYR A 284      942   1414   1399     68     19    -22       O  
ATOM   2016  CB  TYR A 284       6.262  19.563   8.603  1.00  9.99           C  
ANISOU 2016  CB  TYR A 284      930   1467   1397    183     17    -23       C  
ATOM   2017  CG  TYR A 284       5.614  20.886   8.971  1.00 12.00           C  
ANISOU 2017  CG  TYR A 284     1182   1734   1644    251     22    -27       C  
ATOM   2018  CD1 TYR A 284       6.320  21.861   9.671  1.00 10.76           C  
ANISOU 2018  CD1 TYR A 284     1075   1531   1482    284     28    -40       C  
ATOM   2019  CD2 TYR A 284       4.305  21.164   8.599  1.00  9.85           C  
ANISOU 2019  CD2 TYR A 284      858   1516   1368    284     18    -18       C  
ATOM   2020  CE1 TYR A 284       5.729  23.076  10.006  1.00 12.08           C  
ANISOU 2020  CE1 TYR A 284     1249   1698   1642    352     31    -49       C  
ATOM   2021  CE2 TYR A 284       3.707  22.371   8.929  1.00 12.86           C  
ANISOU 2021  CE2 TYR A 284     1238   1906   1742    357     22    -24       C  
ATOM   2022  CZ  TYR A 284       4.426  23.323   9.632  1.00 13.32           C  
ANISOU 2022  CZ  TYR A 284     1355   1908   1797    393     29    -41       C  
ATOM   2023  OH  TYR A 284       3.839  24.526   9.952  1.00 13.57           O  
ANISOU 2023  OH  TYR A 284     1396   1939   1822    472     30    -52       O  
ATOM   2024  N   ILE A 285       5.558  16.440   9.376  1.00 11.54           N  
ANISOU 2024  N   ILE A 285     1066   1714   1605     62     31     -4       N  
ATOM   2025  CA  ILE A 285       5.506  15.086   8.835  1.00 12.03           C  
ANISOU 2025  CA  ILE A 285     1123   1770   1679      1     16      0       C  
ATOM   2026  C   ILE A 285       4.326  14.969   7.867  1.00 12.17           C  
ANISOU 2026  C   ILE A 285     1092   1837   1694    -13     -4      5       C  
ATOM   2027  O   ILE A 285       3.178  15.225   8.246  1.00 13.71           O  
ANISOU 2027  O   ILE A 285     1234   2095   1881     -2      5     19       O  
ATOM   2028  CB  ILE A 285       5.380  14.038   9.963  1.00 11.25           C  
ANISOU 2028  CB  ILE A 285     1015   1676   1583    -41     32     16       C  
ATOM   2029  CG1 ILE A 285       6.517  14.219  10.970  1.00 11.53           C  
ANISOU 2029  CG1 ILE A 285     1093   1672   1615    -24     51     14       C  
ATOM   2030  CG2 ILE A 285       5.405  12.620   9.399  1.00  9.45           C  
ANISOU 2030  CG2 ILE A 285      796   1424   1370   -105     11     19       C  
ATOM   2031  CD1 ILE A 285       6.519  13.207  12.112  1.00 10.04           C  
ANISOU 2031  CD1 ILE A 285      901   1487   1428    -64     65     35       C  
ATOM   2032  N   TRP A 286       4.621  14.613   6.615  1.00 11.35           N  
ANISOU 2032  N   TRP A 286     1005   1713   1594    -34    -30     -7       N  
ATOM   2033  CA  TRP A 286       3.590  14.413   5.591  1.00 11.92           C  
ANISOU 2033  CA  TRP A 286     1035   1833   1662    -54    -54     -4       C  
ATOM   2034  C   TRP A 286       3.439  12.939   5.235  1.00 10.99           C  
ANISOU 2034  C   TRP A 286      919   1704   1552   -128    -73     -9       C  
ATOM   2035  O   TRP A 286       4.408  12.194   5.243  1.00 10.42           O  
ANISOU 2035  O   TRP A 286      897   1572   1490   -149    -75    -23       O  
ATOM   2036  CB  TRP A 286       3.915  15.162   4.293  1.00  9.77           C  
ANISOU 2036  CB  TRP A 286      777   1554   1380    -25    -75    -15       C  
ATOM   2037  CG  TRP A 286       3.947  16.661   4.320  1.00 10.43           C  
ANISOU 2037  CG  TRP A 286      862   1643   1457     44    -69     -8       C  
ATOM   2038  CD1 TRP A 286       2.945  17.509   3.943  1.00 10.07           C  
ANISOU 2038  CD1 TRP A 286      775   1649   1402     83    -77      6       C  
ATOM   2039  CD2 TRP A 286       5.065  17.489   4.663  1.00 10.75           C  
ANISOU 2039  CD2 TRP A 286      954   1632   1499     80    -58    -13       C  
ATOM   2040  NE1 TRP A 286       3.363  18.814   4.054  1.00 10.33           N  
ANISOU 2040  NE1 TRP A 286      837   1656   1434    144    -72      9       N  
ATOM   2041  CE2 TRP A 286       4.661  18.827   4.494  1.00 10.16           C  
ANISOU 2041  CE2 TRP A 286      872   1571   1417    138    -61     -3       C  
ATOM   2042  CE3 TRP A 286       6.367  17.228   5.106  1.00 11.29           C  
ANISOU 2042  CE3 TRP A 286     1072   1646   1572     69    -47    -23       C  
ATOM   2043  CZ2 TRP A 286       5.508  19.904   4.762  1.00  9.28           C  
ANISOU 2043  CZ2 TRP A 286      809   1413   1306    177    -56     -4       C  
ATOM   2044  CZ3 TRP A 286       7.206  18.300   5.369  1.00 10.46           C  
ANISOU 2044  CZ3 TRP A 286     1005   1506   1463    105    -42    -22       C  
ATOM   2045  CH2 TRP A 286       6.770  19.621   5.194  1.00  9.30           C  
ANISOU 2045  CH2 TRP A 286      857   1366   1311    155    -47    -14       C  
ATOM   2046  N   ASN A 287       2.224  12.534   4.891  1.00 11.30           N  
ANISOU 2046  N   ASN A 287      907   1801   1587   -165    -89      2       N  
ATOM   2047  CA  ASN A 287       2.008  11.264   4.215  1.00 14.61           C  
ANISOU 2047  CA  ASN A 287     1333   2206   2010   -238   -117     -8       C  
ATOM   2048  C   ASN A 287       2.602  11.383   2.816  1.00 15.14           C  
ANISOU 2048  C   ASN A 287     1433   2251   2070   -227   -142    -38       C  
ATOM   2049  O   ASN A 287       2.202  12.264   2.052  1.00 12.09           O  
ANISOU 2049  O   ASN A 287     1017   1908   1667   -193   -152    -35       O  
ATOM   2050  CB  ASN A 287       0.514  10.932   4.169  1.00 15.96           C  
ANISOU 2050  CB  ASN A 287     1433   2457   2174   -284   -131     15       C  
ATOM   2051  CG  ASN A 287       0.215   9.614   3.476  1.00 17.75           C  
ANISOU 2051  CG  ASN A 287     1671   2669   2405   -370   -166      3       C  
ATOM   2052  OD1 ASN A 287       0.580   9.401   2.318  1.00 15.56           O  
ANISOU 2052  OD1 ASN A 287     1424   2366   2122   -378   -193    -27       O  
ATOM   2053  ND2 ASN A 287      -0.463   8.718   4.189  1.00 18.74           N  
ANISOU 2053  ND2 ASN A 287     1773   2810   2538   -438   -168     28       N  
ATOM   2054  N   LEU A 288       3.562  10.518   2.487  1.00 14.30           N  
ANISOU 2054  N   LEU A 288     1385   2078   1971   -249   -152    -64       N  
ATOM   2055  CA  LEU A 288       4.286  10.630   1.216  1.00 14.62           C  
ANISOU 2055  CA  LEU A 288     1458   2099   1997   -232   -171    -95       C  
ATOM   2056  C   LEU A 288       3.347  10.520   0.024  1.00 13.20           C  
ANISOU 2056  C   LEU A 288     1243   1973   1798   -262   -204   -104       C  
ATOM   2057  O   LEU A 288       3.514  11.230  -0.968  1.00 13.07           O  
ANISOU 2057  O   LEU A 288     1223   1982   1761   -231   -215   -111       O  
ATOM   2058  CB  LEU A 288       5.389   9.559   1.113  1.00 15.84           C  
ANISOU 2058  CB  LEU A 288     1678   2179   2160   -249   -176   -126       C  
ATOM   2059  CG  LEU A 288       6.297   9.535  -0.130  1.00 14.00           C  
ANISOU 2059  CG  LEU A 288     1482   1931   1907   -228   -190   -162       C  
ATOM   2060  CD1 LEU A 288       7.673   8.997   0.234  1.00 16.50           C  
ANISOU 2060  CD1 LEU A 288     1856   2182   2232   -207   -177   -180       C  
ATOM   2061  CD2 LEU A 288       5.706   8.697  -1.266  1.00 14.64           C  
ANISOU 2061  CD2 LEU A 288     1564   2024   1974   -275   -227   -193       C  
ATOM   2062  N   GLN A 289       2.366   9.628   0.125  1.00 14.70           N  
ANISOU 2062  N   GLN A 289     1408   2184   1994   -327   -222    -99       N  
ATOM   2063  CA  GLN A 289       1.449   9.364  -0.984  1.00 16.97           C  
ANISOU 2063  CA  GLN A 289     1662   2524   2261   -369   -258   -108       C  
ATOM   2064  C   GLN A 289       0.361  10.416  -1.134  1.00 18.20           C  
ANISOU 2064  C   GLN A 289     1741   2773   2400   -343   -259    -75       C  
ATOM   2065  O   GLN A 289       0.060  10.850  -2.246  1.00 19.05           O  
ANISOU 2065  O   GLN A 289     1828   2926   2484   -332   -282    -81       O  
ATOM   2066  CB  GLN A 289       0.787   7.992  -0.822  1.00 21.68           C  
ANISOU 2066  CB  GLN A 289     2262   3108   2869   -459   -283   -113       C  
ATOM   2067  CG  GLN A 289       1.719   6.818  -1.041  1.00 31.08           C  
ANISOU 2067  CG  GLN A 289     3534   4205   4071   -488   -297   -154       C  
ATOM   2068  CD  GLN A 289       2.334   6.803  -2.434  1.00 38.59           C  
ANISOU 2068  CD  GLN A 289     4520   5146   4997   -469   -319   -202       C  
ATOM   2069  OE1 GLN A 289       1.734   7.284  -3.401  1.00 39.08           O  
ANISOU 2069  OE1 GLN A 289     4544   5275   5031   -470   -339   -205       O  
ATOM   2070  NE2 GLN A 289       3.541   6.247  -2.541  1.00 40.84           N  
ANISOU 2070  NE2 GLN A 289     4876   5353   5287   -447   -314   -238       N  
ATOM   2071  N   THR A 290      -0.252  10.801  -0.020  1.00 17.18           N  
ANISOU 2071  N   THR A 290     1568   2677   2282   -330   -234    -40       N  
ATOM   2072  CA  THR A 290      -1.422  11.665  -0.066  1.00 17.67           C  
ANISOU 2072  CA  THR A 290     1551   2834   2328   -303   -234     -9       C  
ATOM   2073  C   THR A 290      -1.049  13.140   0.056  1.00 17.22           C  
ANISOU 2073  C   THR A 290     1494   2780   2267   -207   -212      3       C  
ATOM   2074  O   THR A 290      -1.863  14.008  -0.258  1.00 13.59           O  
ANISOU 2074  O   THR A 290      980   2391   1794   -166   -217     24       O  
ATOM   2075  CB  THR A 290      -2.425  11.315   1.053  1.00 19.60           C  
ANISOU 2075  CB  THR A 290     1737   3130   2579   -337   -220     24       C  
ATOM   2076  OG1 THR A 290      -1.880  11.694   2.322  1.00 16.88           O  
ANISOU 2076  OG1 THR A 290     1414   2751   2250   -294   -179     34       O  
ATOM   2077  CG2 THR A 290      -2.723   9.824   1.059  1.00 20.35           C  
ANISOU 2077  CG2 THR A 290     1843   3208   2682   -442   -244     19       C  
ATOM   2078  N   LYS A 291       0.174  13.396   0.532  1.00 13.44           N  
ANISOU 2078  N   LYS A 291     1078   2226   1803   -172   -189    -10       N  
ATOM   2079  CA  LYS A 291       0.736  14.741   0.706  1.00 13.42           C  
ANISOU 2079  CA  LYS A 291     1094   2207   1800    -90   -170     -2       C  
ATOM   2080  C   LYS A 291       0.088  15.522   1.847  1.00 14.74           C  
ANISOU 2080  C   LYS A 291     1221   2408   1970    -42   -142     22       C  
ATOM   2081  O   LYS A 291       0.397  16.698   2.049  1.00 13.25           O  
ANISOU 2081  O   LYS A 291     1048   2205   1781     27   -130     28       O  
ATOM   2082  CB  LYS A 291       0.634  15.549  -0.593  1.00 12.77           C  
ANISOU 2082  CB  LYS A 291     1002   2153   1697    -58   -195      1       C  
ATOM   2083  CG  LYS A 291       1.292  14.874  -1.777  1.00 13.40           C  
ANISOU 2083  CG  LYS A 291     1118   2209   1763    -98   -221    -26       C  
ATOM   2084  CD  LYS A 291       0.790  15.439  -3.101  1.00 11.62           C  
ANISOU 2084  CD  LYS A 291      863   2042   1511    -84   -252    -17       C  
ATOM   2085  CE  LYS A 291      -0.632  14.966  -3.389  1.00 12.28           C  
ANISOU 2085  CE  LYS A 291      877   2206   1583   -124   -274     -6       C  
ATOM   2086  NZ  LYS A 291      -1.086  15.433  -4.721  1.00 12.65           N  
ANISOU 2086  NZ  LYS A 291      894   2313   1599   -115   -307      3       N  
ATOM   2087  N   GLU A 292      -0.803  14.872   2.591  1.00 13.53           N  
ANISOU 2087  N   GLU A 292     1020   2301   1819    -79   -134     36       N  
ATOM   2088  CA  GLU A 292      -1.424  15.504   3.747  1.00 15.33           C  
ANISOU 2088  CA  GLU A 292     1207   2572   2044    -33   -104     56       C  
ATOM   2089  C   GLU A 292      -0.433  15.582   4.893  1.00 14.02           C  
ANISOU 2089  C   GLU A 292     1095   2340   1891    -15    -73     47       C  
ATOM   2090  O   GLU A 292       0.388  14.685   5.068  1.00 12.25           O  
ANISOU 2090  O   GLU A 292      918   2058   1680    -64    -73     35       O  
ATOM   2091  CB  GLU A 292      -2.662  14.731   4.197  1.00 20.92           C  
ANISOU 2091  CB  GLU A 292     1841   3364   2745    -87   -103     79       C  
ATOM   2092  CG  GLU A 292      -3.797  14.725   3.193  1.00 26.12           C  
ANISOU 2092  CG  GLU A 292     2431   4108   3385   -104   -134     93       C  
ATOM   2093  CD  GLU A 292      -5.015  14.000   3.725  1.00 34.88           C  
ANISOU 2093  CD  GLU A 292     3460   5309   4484   -162   -133    121       C  
ATOM   2094  OE1 GLU A 292      -5.051  13.717   4.946  1.00 38.38           O  
ANISOU 2094  OE1 GLU A 292     3895   5756   4930   -172   -103    133       O  
ATOM   2095  OE2 GLU A 292      -5.927  13.705   2.925  1.00 37.70           O  
ANISOU 2095  OE2 GLU A 292     3761   5739   4826   -202   -162    134       O  
ATOM   2096  N   ILE A 293      -0.515  16.649   5.677  1.00 12.52           N  
ANISOU 2096  N   ILE A 293      900   2161   1697     57    -48     51       N  
ATOM   2097  CA  ILE A 293       0.272  16.727   6.899  1.00 13.73           C  
ANISOU 2097  CA  ILE A 293     1094   2267   1855     72    -18     43       C  
ATOM   2098  C   ILE A 293      -0.319  15.773   7.933  1.00 14.52           C  
ANISOU 2098  C   ILE A 293     1154   2411   1952     22      1     60       C  
ATOM   2099  O   ILE A 293      -1.518  15.816   8.195  1.00 13.94           O  
ANISOU 2099  O   ILE A 293     1009   2425   1864     26      7     79       O  
ATOM   2100  CB  ILE A 293       0.303  18.156   7.459  1.00 13.81           C  
ANISOU 2100  CB  ILE A 293     1114   2274   1858    163      1     37       C  
ATOM   2101  CG1 ILE A 293       1.000  19.098   6.474  1.00 13.93           C  
ANISOU 2101  CG1 ILE A 293     1179   2236   1879    202    -20     27       C  
ATOM   2102  CG2 ILE A 293       0.986  18.185   8.813  1.00 12.67           C  
ANISOU 2102  CG2 ILE A 293     1005   2096   1713    171     31     28       C  
ATOM   2103  CD1 ILE A 293       0.966  20.557   6.896  1.00 11.02           C  
ANISOU 2103  CD1 ILE A 293      829   1853   1504    291    -10     22       C  
ATOM   2104  N   VAL A 294       0.507  14.913   8.525  1.00 12.83           N  
ANISOU 2104  N   VAL A 294      983   2143   1750    -25      8     57       N  
ATOM   2105  CA  VAL A 294      -0.016  13.971   9.510  1.00 14.65           C  
ANISOU 2105  CA  VAL A 294     1179   2411   1975    -79     23     81       C  
ATOM   2106  C   VAL A 294       0.435  14.286  10.945  1.00 16.29           C  
ANISOU 2106  C   VAL A 294     1403   2611   2174    -48     59     83       C  
ATOM   2107  O   VAL A 294      -0.191  13.836  11.905  1.00 16.68           O  
ANISOU 2107  O   VAL A 294     1410   2718   2211    -74     78    107       O  
ATOM   2108  CB  VAL A 294       0.364  12.513   9.156  1.00 14.15           C  
ANISOU 2108  CB  VAL A 294     1146   2298   1931   -168      1     84       C  
ATOM   2109  CG1 VAL A 294      -0.336  12.088   7.867  1.00 14.93           C  
ANISOU 2109  CG1 VAL A 294     1218   2424   2032   -210    -35     82       C  
ATOM   2110  CG2 VAL A 294       1.866  12.354   9.035  1.00 12.97           C  
ANISOU 2110  CG2 VAL A 294     1080   2051   1798   -160     -2     61       C  
ATOM   2111  N   GLN A 295       1.500  15.069  11.096  1.00 16.58           N  
ANISOU 2111  N   GLN A 295     1498   2586   2214      4     67     59       N  
ATOM   2112  CA  GLN A 295       1.881  15.549  12.421  1.00 16.12           C  
ANISOU 2112  CA  GLN A 295     1455   2528   2142     40     98     56       C  
ATOM   2113  C   GLN A 295       2.810  16.748  12.345  1.00 16.03           C  
ANISOU 2113  C   GLN A 295     1501   2460   2131    105     99     28       C  
ATOM   2114  O   GLN A 295       3.530  16.935  11.363  1.00 15.56           O  
ANISOU 2114  O   GLN A 295     1482   2344   2086    105     77     15       O  
ATOM   2115  CB  GLN A 295       2.549  14.436  13.239  1.00 15.44           C  
ANISOU 2115  CB  GLN A 295     1395   2410   2061    -19    106     71       C  
ATOM   2116  CG  GLN A 295       2.522  14.686  14.743  1.00 18.90           C  
ANISOU 2116  CG  GLN A 295     1822   2884   2475      3    140     79       C  
ATOM   2117  CD  GLN A 295       3.154  13.557  15.548  1.00 21.88           C  
ANISOU 2117  CD  GLN A 295     2224   3234   2856    -56    145    102       C  
ATOM   2118  OE1 GLN A 295       3.596  12.549  14.997  1.00 20.83           O  
ANISOU 2118  OE1 GLN A 295     2118   3049   2747   -111    123    111       O  
ATOM   2119  NE2 GLN A 295       3.210  13.734  16.862  1.00 22.83           N  
ANISOU 2119  NE2 GLN A 295     2336   3388   2951    -42    173    110       N  
ATOM   2120  N   LYS A 296       2.772  17.562  13.391  1.00 10.49           N  
ANISOU 2120  N   LYS A 296      801   1776   1410    157    124     17       N  
ATOM   2121  CA  LYS A 296       3.707  18.657  13.573  1.00 11.05           C  
ANISOU 2121  CA  LYS A 296      933   1788   1479    208    125     -9       C  
ATOM   2122  C   LYS A 296       4.300  18.550  14.968  1.00 13.92           C  
ANISOU 2122  C   LYS A 296     1319   2147   1825    204    150    -14       C  
ATOM   2123  O   LYS A 296       3.572  18.429  15.948  1.00 16.87           O  
ANISOU 2123  O   LYS A 296     1650   2586   2175    214    175     -7       O  
ATOM   2124  CB  LYS A 296       3.023  20.008  13.386  1.00 16.40           C  
ANISOU 2124  CB  LYS A 296     1600   2486   2146    289    126    -25       C  
ATOM   2125  CG  LYS A 296       2.689  20.335  11.942  1.00 22.34           C  
ANISOU 2125  CG  LYS A 296     2345   3230   2914    300     97    -20       C  
ATOM   2126  CD  LYS A 296       1.954  21.660  11.826  1.00 27.22           C  
ANISOU 2126  CD  LYS A 296     2953   3868   3522    388     96    -32       C  
ATOM   2127  CE  LYS A 296       0.457  21.475  11.943  1.00 33.55           C  
ANISOU 2127  CE  LYS A 296     3668   4773   4308    410    108    -17       C  
ATOM   2128  NZ  LYS A 296      -0.253  22.750  11.651  1.00 38.51           N  
ANISOU 2128  NZ  LYS A 296     4286   5417   4928    505    103    -26       N  
ATOM   2129  N   LEU A 297       5.620  18.582  15.064  1.00 12.86           N  
ANISOU 2129  N   LEU A 297     1245   1945   1697    190    143    -23       N  
ATOM   2130  CA  LEU A 297       6.260  18.416  16.362  1.00 13.85           C  
ANISOU 2130  CA  LEU A 297     1391   2068   1804    181    163    -25       C  
ATOM   2131  C   LEU A 297       6.687  19.770  16.915  1.00 15.15           C  
ANISOU 2131  C   LEU A 297     1598   2209   1950    239    168    -57       C  
ATOM   2132  O   LEU A 297       7.405  20.517  16.258  1.00 14.91           O  
ANISOU 2132  O   LEU A 297     1615   2120   1931    253    148    -73       O  
ATOM   2133  CB  LEU A 297       7.459  17.474  16.248  1.00 14.60           C  
ANISOU 2133  CB  LEU A 297     1521   2112   1914    126    151    -12       C  
ATOM   2134  CG  LEU A 297       7.195  16.193  15.454  1.00 11.66           C  
ANISOU 2134  CG  LEU A 297     1127   1738   1566     71    137     12       C  
ATOM   2135  CD1 LEU A 297       8.432  15.311  15.416  1.00 10.60           C  
ANISOU 2135  CD1 LEU A 297     1033   1551   1445     32    126     21       C  
ATOM   2136  CD2 LEU A 297       6.012  15.444  16.039  1.00 12.90           C  
ANISOU 2136  CD2 LEU A 297     1225   1962   1713     45    152     38       C  
ATOM   2137  N   GLN A 298       6.242  20.075  18.129  1.00 17.91           N  
ANISOU 2137  N   GLN A 298     1931   2607   2268    268    194    -68       N  
ATOM   2138  CA  GLN A 298       6.483  21.381  18.731  1.00 18.64           C  
ANISOU 2138  CA  GLN A 298     2065   2678   2338    328    199   -106       C  
ATOM   2139  C   GLN A 298       7.416  21.291  19.933  1.00 17.92           C  
ANISOU 2139  C   GLN A 298     2007   2578   2222    309    211   -115       C  
ATOM   2140  O   GLN A 298       7.287  20.386  20.754  1.00 19.38           O  
ANISOU 2140  O   GLN A 298     2160   2813   2390    276    230    -93       O  
ATOM   2141  CB  GLN A 298       5.152  22.003  19.146  1.00 25.26           C  
ANISOU 2141  CB  GLN A 298     2860   3585   3153    396    220   -122       C  
ATOM   2142  CG  GLN A 298       5.257  23.370  19.789  1.00 33.77           C  
ANISOU 2142  CG  GLN A 298     3985   4640   4207    468    224   -169       C  
ATOM   2143  CD  GLN A 298       3.903  23.911  20.194  1.00 41.89           C  
ANISOU 2143  CD  GLN A 298     4964   5744   5208    546    248   -186       C  
ATOM   2144  OE1 GLN A 298       3.040  23.165  20.665  1.00 44.75           O  
ANISOU 2144  OE1 GLN A 298     5253   6200   5551    536    273   -164       O  
ATOM   2145  NE2 GLN A 298       3.701  25.211  20.003  1.00 44.34           N  
ANISOU 2145  NE2 GLN A 298     5315   6017   5518    625    238   -223       N  
ATOM   2146  N   GLY A 299       8.358  22.224  20.041  1.00 17.79           N  
ANISOU 2146  N   GLY A 299     2057   2502   2201    324    196   -143       N  
ATOM   2147  CA  GLY A 299       9.230  22.253  21.204  1.00 16.67           C  
ANISOU 2147  CA  GLY A 299     1947   2358   2030    307    204   -155       C  
ATOM   2148  C   GLY A 299      10.480  23.088  21.045  1.00 15.92           C  
ANISOU 2148  C   GLY A 299     1923   2188   1938    299    178   -176       C  
ATOM   2149  O   GLY A 299      11.002  23.632  22.020  1.00 12.89           O  
ANISOU 2149  O   GLY A 299     1576   1799   1523    306    181   -202       O  
ATOM   2150  N   HIS A 300      10.972  23.189  19.816  1.00 14.26           N  
ANISOU 2150  N   HIS A 300     1732   1923   1760    280    152   -163       N  
ATOM   2151  CA  HIS A 300      12.146  24.005  19.547  1.00 15.35           C  
ANISOU 2151  CA  HIS A 300     1934   1996   1901    264    125   -176       C  
ATOM   2152  C   HIS A 300      11.832  25.493  19.615  1.00 17.63           C  
ANISOU 2152  C   HIS A 300     2273   2245   2183    318    113   -215       C  
ATOM   2153  O   HIS A 300      10.692  25.912  19.391  1.00 18.47           O  
ANISOU 2153  O   HIS A 300     2360   2363   2292    375    120   -227       O  
ATOM   2154  CB  HIS A 300      12.728  23.663  18.180  1.00 14.87           C  
ANISOU 2154  CB  HIS A 300     1874   1901   1873    229    101   -147       C  
ATOM   2155  CG  HIS A 300      13.494  22.379  18.161  1.00 13.80           C  
ANISOU 2155  CG  HIS A 300     1717   1784   1744    176    105   -117       C  
ATOM   2156  ND1 HIS A 300      14.699  22.225  18.815  1.00 12.44           N  
ANISOU 2156  ND1 HIS A 300     1566   1606   1553    142    101   -113       N  
ATOM   2157  CD2 HIS A 300      13.233  21.193  17.562  1.00 10.99           C  
ANISOU 2157  CD2 HIS A 300     1319   1448   1408    155    109    -90       C  
ATOM   2158  CE1 HIS A 300      15.147  20.998  18.618  1.00 11.80           C  
ANISOU 2158  CE1 HIS A 300     1459   1541   1483    109    104    -83       C  
ATOM   2159  NE2 HIS A 300      14.277  20.352  17.862  1.00 12.75           N  
ANISOU 2159  NE2 HIS A 300     1544   1672   1626    115    108    -71       N  
ATOM   2160  N   THR A 301      12.854  26.291  19.918  1.00 15.55           N  
ANISOU 2160  N   THR A 301     2072   1930   1907    300     92   -233       N  
ATOM   2161  CA  THR A 301      12.685  27.734  20.041  1.00 17.90           C  
ANISOU 2161  CA  THR A 301     2432   2172   2197    345     75   -273       C  
ATOM   2162  C   THR A 301      13.348  28.476  18.884  1.00 17.12           C  
ANISOU 2162  C   THR A 301     2382   1999   2125    322     36   -259       C  
ATOM   2163  O   THR A 301      13.479  29.703  18.918  1.00 18.71           O  
ANISOU 2163  O   THR A 301     2650   2135   2323    344     12   -286       O  
ATOM   2164  CB  THR A 301      13.261  28.262  21.372  1.00 22.06           C  
ANISOU 2164  CB  THR A 301     3006   2693   2684    341     76   -312       C  
ATOM   2165  OG1 THR A 301      14.689  28.325  21.286  1.00 21.79           O  
ANISOU 2165  OG1 THR A 301     3009   2623   2648    271     49   -298       O  
ATOM   2166  CG2 THR A 301      12.869  27.352  22.522  1.00 21.26           C  
ANISOU 2166  CG2 THR A 301     2853   2676   2550    345    113   -314       C  
ATOM   2167  N   ASP A 302      13.777  27.733  17.868  1.00 13.55           N  
ANISOU 2167  N   ASP A 302     1898   1554   1697    278     29   -217       N  
ATOM   2168  CA  ASP A 302      14.347  28.344  16.670  1.00 14.05           C  
ANISOU 2168  CA  ASP A 302     1995   1562   1781    254     -5   -195       C  
ATOM   2169  C   ASP A 302      14.117  27.437  15.471  1.00 12.83           C  
ANISOU 2169  C   ASP A 302     1786   1438   1651    239     -3   -157       C  
ATOM   2170  O   ASP A 302      13.608  26.321  15.621  1.00 11.60           O  
ANISOU 2170  O   ASP A 302     1573   1338   1497    241     23   -149       O  
ATOM   2171  CB  ASP A 302      15.844  28.626  16.857  1.00 13.58           C  
ANISOU 2171  CB  ASP A 302     1979   1473   1708    188    -28   -188       C  
ATOM   2172  CG  ASP A 302      16.320  29.830  16.049  1.00 16.08           C  
ANISOU 2172  CG  ASP A 302     2357   1717   2036    172    -68   -179       C  
ATOM   2173  OD1 ASP A 302      15.598  30.260  15.121  1.00 15.39           O  
ANISOU 2173  OD1 ASP A 302     2272   1604   1970    207    -79   -169       O  
ATOM   2174  OD2 ASP A 302      17.423  30.341  16.335  1.00 15.91           O  
ANISOU 2174  OD2 ASP A 302     2380   1666   2000    119    -91   -178       O  
ATOM   2175  N   VAL A 303      14.477  27.925  14.287  1.00 11.01           N  
ANISOU 2175  N   VAL A 303     1576   1171   1437    223    -30   -134       N  
ATOM   2176  CA  VAL A 303      14.327  27.163  13.047  1.00 12.90           C  
ANISOU 2176  CA  VAL A 303     1770   1438   1694    208    -32   -102       C  
ATOM   2177  C   VAL A 303      14.872  25.743  13.184  1.00 13.80           C  
ANISOU 2177  C   VAL A 303     1838   1602   1804    167    -13    -89       C  
ATOM   2178  O   VAL A 303      16.017  25.548  13.578  1.00 14.98           O  
ANISOU 2178  O   VAL A 303     2001   1751   1940    125    -16    -83       O  
ATOM   2179  CB  VAL A 303      15.046  27.859  11.872  1.00 11.82           C  
ANISOU 2179  CB  VAL A 303     1665   1263   1564    178    -66    -75       C  
ATOM   2180  CG1 VAL A 303      14.920  27.030  10.597  1.00  8.70           C  
ANISOU 2180  CG1 VAL A 303     1221    904   1179    164    -66    -47       C  
ATOM   2181  CG2 VAL A 303      14.489  29.262  11.659  1.00 11.34           C  
ANISOU 2181  CG2 VAL A 303     1656   1142   1511    220    -89    -82       C  
ATOM   2182  N   VAL A 304      14.043  24.751  12.888  1.00 10.85           N  
ANISOU 2182  N   VAL A 304     1411   1270   1441    179      4    -83       N  
ATOM   2183  CA  VAL A 304      14.515  23.376  12.871  1.00 10.41           C  
ANISOU 2183  CA  VAL A 304     1321   1249   1387    143     16    -69       C  
ATOM   2184  C   VAL A 304      15.261  23.136  11.559  1.00 11.90           C  
ANISOU 2184  C   VAL A 304     1507   1433   1582    114     -2    -48       C  
ATOM   2185  O   VAL A 304      14.645  22.863  10.525  1.00 13.33           O  
ANISOU 2185  O   VAL A 304     1664   1625   1775    122     -8    -40       O  
ATOM   2186  CB  VAL A 304      13.370  22.369  13.010  1.00  9.62           C  
ANISOU 2186  CB  VAL A 304     1169   1189   1295    158     37    -69       C  
ATOM   2187  CG1 VAL A 304      13.931  20.939  13.054  1.00  7.96           C  
ANISOU 2187  CG1 VAL A 304      936   1000   1089    120     46    -55       C  
ATOM   2188  CG2 VAL A 304      12.550  22.663  14.271  1.00 10.29           C  
ANISOU 2188  CG2 VAL A 304     1248   1293   1367    191     58    -88       C  
ATOM   2189  N   ILE A 305      16.584  23.250  11.610  1.00  9.24           N  
ANISOU 2189  N   ILE A 305     1192   1088   1232     79    -12    -38       N  
ATOM   2190  CA  ILE A 305      17.405  23.221  10.401  1.00  8.01           C  
ANISOU 2190  CA  ILE A 305     1035    936   1073     53    -29    -17       C  
ATOM   2191  C   ILE A 305      17.644  21.799   9.901  1.00  8.01           C  
ANISOU 2191  C   ILE A 305      997    971   1077     42    -19    -12       C  
ATOM   2192  O   ILE A 305      17.889  21.576   8.716  1.00  7.53           O  
ANISOU 2192  O   ILE A 305      924    923   1014     35    -29     -1       O  
ATOM   2193  CB  ILE A 305      18.767  23.925  10.644  1.00  8.42           C  
ANISOU 2193  CB  ILE A 305     1118    975   1104     16    -45     -6       C  
ATOM   2194  CG1 ILE A 305      19.460  24.247   9.317  1.00  7.78           C  
ANISOU 2194  CG1 ILE A 305     1038    903   1017     -9    -66     21       C  
ATOM   2195  CG2 ILE A 305      19.664  23.108  11.573  1.00  8.20           C  
ANISOU 2195  CG2 ILE A 305     1078    974   1063     -4    -31     -6       C  
ATOM   2196  CD1 ILE A 305      18.781  25.381   8.547  1.00  9.05           C  
ANISOU 2196  CD1 ILE A 305     1225   1029   1187      5    -87     29       C  
ATOM   2197  N   SER A 306      17.555  20.827  10.802  1.00 10.43           N  
ANISOU 2197  N   SER A 306     1287   1291   1386     44      1    -19       N  
ATOM   2198  CA  SER A 306      17.920  19.458  10.456  1.00  9.63           C  
ANISOU 2198  CA  SER A 306     1161   1209   1288     35      8    -15       C  
ATOM   2199  C   SER A 306      17.040  18.435  11.161  1.00 10.62           C  
ANISOU 2199  C   SER A 306     1267   1341   1428     43     25    -21       C  
ATOM   2200  O   SER A 306      16.691  18.601  12.329  1.00  7.74           O  
ANISOU 2200  O   SER A 306      904    976   1059     48     38    -23       O  
ATOM   2201  CB  SER A 306      19.395  19.204  10.796  1.00  9.92           C  
ANISOU 2201  CB  SER A 306     1204   1259   1307     16      7     -3       C  
ATOM   2202  OG  SER A 306      19.766  17.842  10.604  1.00  8.36           O  
ANISOU 2202  OG  SER A 306      987   1076   1113     18     14     -2       O  
ATOM   2203  N   THR A 307      16.687  17.383  10.429  1.00 10.17           N  
ANISOU 2203  N   THR A 307     1192   1289   1384     40     24    -22       N  
ATOM   2204  CA  THR A 307      16.002  16.231  10.984  1.00 12.02           C  
ANISOU 2204  CA  THR A 307     1410   1525   1632     35     36    -21       C  
ATOM   2205  C   THR A 307      16.623  14.967  10.409  1.00 11.83           C  
ANISOU 2205  C   THR A 307     1386   1494   1614     27     31    -22       C  
ATOM   2206  O   THR A 307      17.224  14.993   9.336  1.00  9.32           O  
ANISOU 2206  O   THR A 307     1072   1179   1289     30     19    -28       O  
ATOM   2207  CB  THR A 307      14.493  16.222  10.672  1.00 12.37           C  
ANISOU 2207  CB  THR A 307     1431   1578   1689     39     36    -26       C  
ATOM   2208  OG1 THR A 307      14.300  16.405   9.263  1.00 11.20           O  
ANISOU 2208  OG1 THR A 307     1278   1432   1544     41     18    -33       O  
ATOM   2209  CG2 THR A 307      13.758  17.318  11.444  1.00 13.55           C  
ANISOU 2209  CG2 THR A 307     1578   1739   1833     58     45    -29       C  
ATOM   2210  N   ALA A 308      16.457  13.859  11.119  1.00 11.15           N  
ANISOU 2210  N   ALA A 308     1298   1399   1539     18     38    -14       N  
ATOM   2211  CA  ALA A 308      16.961  12.575  10.654  1.00 11.30           C  
ANISOU 2211  CA  ALA A 308     1326   1400   1567     16     31    -17       C  
ATOM   2212  C   ALA A 308      16.061  11.473  11.181  1.00 11.95           C  
ANISOU 2212  C   ALA A 308     1405   1465   1670     -4     34     -8       C  
ATOM   2213  O   ALA A 308      15.489  11.598  12.260  1.00 10.11           O  
ANISOU 2213  O   ALA A 308     1162   1244   1437    -15     46      8       O  
ATOM   2214  CB  ALA A 308      18.412  12.352  11.100  1.00  9.70           C  
ANISOU 2214  CB  ALA A 308     1136   1199   1351     29     35     -7       C  
ATOM   2215  N   CYS A 309      15.935  10.400  10.409  1.00 12.88           N  
ANISOU 2215  N   CYS A 309     1534   1558   1803    -12     20    -20       N  
ATOM   2216  CA  CYS A 309      15.080   9.279  10.791  1.00 11.72           C  
ANISOU 2216  CA  CYS A 309     1389   1388   1677    -41     16     -9       C  
ATOM   2217  C   CYS A 309      15.918   8.037  11.078  1.00 10.59           C  
ANISOU 2217  C   CYS A 309     1277   1202   1544    -35     10     -2       C  
ATOM   2218  O   CYS A 309      16.764   7.657  10.275  1.00 11.37           O  
ANISOU 2218  O   CYS A 309     1396   1283   1640    -10      1    -23       O  
ATOM   2219  CB  CYS A 309      14.061   8.989   9.687  1.00 13.39           C  
ANISOU 2219  CB  CYS A 309     1592   1596   1898    -63     -1    -29       C  
ATOM   2220  SG  CYS A 309      12.957  10.369   9.307  1.00 12.56           S  
ANISOU 2220  SG  CYS A 309     1446   1542   1782    -63      2    -32       S  
ATOM   2221  N   HIS A 310      15.677   7.412  12.229  1.00 12.09           N  
ANISOU 2221  N   HIS A 310     1471   1379   1743    -55     16     29       N  
ATOM   2222  CA  HIS A 310      16.406   6.214  12.635  1.00 11.32           C  
ANISOU 2222  CA  HIS A 310     1406   1236   1658    -48      9     44       C  
ATOM   2223  C   HIS A 310      16.186   5.095  11.614  1.00 11.21           C  
ANISOU 2223  C   HIS A 310     1425   1169   1666    -55    -16     20       C  
ATOM   2224  O   HIS A 310      15.099   4.971  11.054  1.00 11.26           O  
ANISOU 2224  O   HIS A 310     1423   1173   1683    -91    -27      9       O  
ATOM   2225  CB  HIS A 310      15.963   5.776  14.030  1.00 13.68           C  
ANISOU 2225  CB  HIS A 310     1701   1535   1962    -77     17     89       C  
ATOM   2226  CG  HIS A 310      16.842   4.734  14.647  1.00 13.38           C  
ANISOU 2226  CG  HIS A 310     1696   1456   1933    -62     11    114       C  
ATOM   2227  ND1 HIS A 310      16.636   3.382  14.463  1.00 10.26           N  
ANISOU 2227  ND1 HIS A 310     1338    995   1565    -79    -10    122       N  
ATOM   2228  CD2 HIS A 310      17.933   4.845  15.442  1.00 12.07           C  
ANISOU 2228  CD2 HIS A 310     1532   1304   1750    -31     20    134       C  
ATOM   2229  CE1 HIS A 310      17.568   2.708  15.116  1.00 10.25           C  
ANISOU 2229  CE1 HIS A 310     1362    966   1566    -53    -13    148       C  
ATOM   2230  NE2 HIS A 310      18.362   3.572  15.721  1.00 10.70           N  
ANISOU 2230  NE2 HIS A 310     1394   1075   1595    -23      6    157       N  
ATOM   2231  N   PRO A 311      17.222   4.280  11.361  1.00 12.34           N  
ANISOU 2231  N   PRO A 311     1604   1272   1814    -19    -25     10       N  
ATOM   2232  CA  PRO A 311      17.092   3.256  10.318  1.00 13.42           C  
ANISOU 2232  CA  PRO A 311     1779   1353   1968    -19    -50    -23       C  
ATOM   2233  C   PRO A 311      16.183   2.075  10.658  1.00 13.83           C  
ANISOU 2233  C   PRO A 311     1861   1343   2050    -70    -70     -5       C  
ATOM   2234  O   PRO A 311      15.744   1.416   9.725  1.00 14.16           O  
ANISOU 2234  O   PRO A 311     1931   1345   2105    -86    -93    -38       O  
ATOM   2235  CB  PRO A 311      18.534   2.765  10.131  1.00 15.27           C  
ANISOU 2235  CB  PRO A 311     2041   1566   2195     46    -51    -36       C  
ATOM   2236  CG  PRO A 311      19.217   3.087  11.434  1.00 14.24           C  
ANISOU 2236  CG  PRO A 311     1894   1462   2055     60    -33      9       C  
ATOM   2237  CD  PRO A 311      18.605   4.394  11.853  1.00 12.04           C  
ANISOU 2237  CD  PRO A 311     1569   1246   1760     29    -15     22       C  
ATOM   2238  N   THR A 312      15.912   1.794  11.930  1.00 14.63           N  
ANISOU 2238  N   THR A 312     1959   1439   2162    -98    -64     45       N  
ATOM   2239  CA  THR A 312      15.075   0.635  12.264  1.00 17.44           C  
ANISOU 2239  CA  THR A 312     2345   1735   2545   -155    -85     70       C  
ATOM   2240  C   THR A 312      13.926   0.953  13.224  1.00 20.03           C  
ANISOU 2240  C   THR A 312     2631   2109   2872   -219    -74    117       C  
ATOM   2241  O   THR A 312      12.891   0.284  13.199  1.00 23.29           O  
ANISOU 2241  O   THR A 312     3049   2498   3301   -283    -92    133       O  
ATOM   2242  CB  THR A 312      15.922  -0.511  12.867  1.00 16.20           C  
ANISOU 2242  CB  THR A 312     2242   1506   2406   -130    -98     96       C  
ATOM   2243  OG1 THR A 312      16.614  -0.048  14.034  1.00 12.22           O  
ANISOU 2243  OG1 THR A 312     1714   1043   1885   -104    -74    137       O  
ATOM   2244  CG2 THR A 312      16.932  -1.029  11.849  1.00 16.90           C  
ANISOU 2244  CG2 THR A 312     2377   1546   2498    -65   -113     45       C  
ATOM   2245  N   GLU A 313      14.100   1.972  14.061  1.00 18.86           N  
ANISOU 2245  N   GLU A 313     2439   2029   2699   -202    -44    138       N  
ATOM   2246  CA  GLU A 313      13.059   2.377  15.005  1.00 16.32           C  
ANISOU 2246  CA  GLU A 313     2070   1764   2365   -249    -28    178       C  
ATOM   2247  C   GLU A 313      12.325   3.626  14.517  1.00 15.62           C  
ANISOU 2247  C   GLU A 313     1931   1746   2258   -248    -13    151       C  
ATOM   2248  O   GLU A 313      12.872   4.407  13.742  1.00 14.09           O  
ANISOU 2248  O   GLU A 313     1734   1564   2054   -203     -9    112       O  
ATOM   2249  CB  GLU A 313      13.663   2.635  16.388  1.00 17.02           C  
ANISOU 2249  CB  GLU A 313     2149   1883   2436   -231     -5    219       C  
ATOM   2250  CG  GLU A 313      14.265   1.402  17.045  1.00 20.40           C  
ANISOU 2250  CG  GLU A 313     2622   2248   2880   -235    -20    259       C  
ATOM   2251  CD  GLU A 313      13.225   0.348  17.354  1.00 27.40           C  
ANISOU 2251  CD  GLU A 313     3521   3101   3789   -310    -39    300       C  
ATOM   2252  OE1 GLU A 313      12.128   0.712  17.830  1.00 28.63           O  
ANISOU 2252  OE1 GLU A 313     3630   3318   3931   -359    -26    324       O  
ATOM   2253  OE2 GLU A 313      13.499  -0.846  17.115  1.00 29.78           O  
ANISOU 2253  OE2 GLU A 313     3880   3316   4119   -319    -68    309       O  
ATOM   2254  N   ASN A 314      11.086   3.812  14.966  1.00 15.11           N  
ANISOU 2254  N   ASN A 314     1823   1730   2187   -295     -5    176       N  
ATOM   2255  CA  ASN A 314      10.356   5.035  14.655  1.00 15.19           C  
ANISOU 2255  CA  ASN A 314     1781   1811   2178   -284     10    155       C  
ATOM   2256  C   ASN A 314      10.867   6.169  15.527  1.00 16.28           C  
ANISOU 2256  C   ASN A 314     1899   1998   2288   -238     40    159       C  
ATOM   2257  O   ASN A 314      10.202   6.588  16.474  1.00 16.11           O  
ANISOU 2257  O   ASN A 314     1839   2034   2247   -250     61    183       O  
ATOM   2258  CB  ASN A 314       8.850   4.855  14.853  1.00 16.72           C  
ANISOU 2258  CB  ASN A 314     1929   2052   2370   -343      9    181       C  
ATOM   2259  CG  ASN A 314       8.288   3.714  14.030  1.00 21.42           C  
ANISOU 2259  CG  ASN A 314     2548   2600   2992   -401    -25    179       C  
ATOM   2260  OD1 ASN A 314       8.695   3.492  12.886  1.00 18.35           O  
ANISOU 2260  OD1 ASN A 314     2193   2162   2616   -386    -47    138       O  
ATOM   2261  ND2 ASN A 314       7.347   2.975  14.614  1.00 23.91           N  
ANISOU 2261  ND2 ASN A 314     2844   2929   3312   -471    -32    224       N  
ATOM   2262  N   ILE A 315      12.066   6.643  15.204  1.00 14.20           N  
ANISOU 2262  N   ILE A 315     1662   1714   2020   -189     42    133       N  
ATOM   2263  CA  ILE A 315      12.704   7.703  15.961  1.00 13.00           C  
ANISOU 2263  CA  ILE A 315     1500   1599   1842   -151     64    132       C  
ATOM   2264  C   ILE A 315      13.133   8.814  15.020  1.00 11.51           C  
ANISOU 2264  C   ILE A 315     1311   1417   1644   -111     63     92       C  
ATOM   2265  O   ILE A 315      13.783   8.559  14.008  1.00 11.91           O  
ANISOU 2265  O   ILE A 315     1386   1434   1706    -97     47     70       O  
ATOM   2266  CB  ILE A 315      13.929   7.178  16.746  1.00 14.33           C  
ANISOU 2266  CB  ILE A 315     1698   1741   2006   -136     65    153       C  
ATOM   2267  CG1 ILE A 315      13.501   6.090  17.737  1.00 17.10           C  
ANISOU 2267  CG1 ILE A 315     2051   2083   2363   -177     65    202       C  
ATOM   2268  CG2 ILE A 315      14.635   8.308  17.469  1.00 12.69           C  
ANISOU 2268  CG2 ILE A 315     1481   1573   1768   -103     84    149       C  
ATOM   2269  CD1 ILE A 315      14.663   5.436  18.467  1.00 17.49           C  
ANISOU 2269  CD1 ILE A 315     2131   2103   2411   -160     62    229       C  
ATOM   2270  N   ILE A 316      12.746  10.043  15.349  1.00 11.84           N  
ANISOU 2270  N   ILE A 316     1327   1505   1666    -93     79     83       N  
ATOM   2271  CA  ILE A 316      13.205  11.221  14.619  1.00 11.77           C  
ANISOU 2271  CA  ILE A 316     1323   1500   1647    -59     76     53       C  
ATOM   2272  C   ILE A 316      14.114  12.065  15.506  1.00 12.09           C  
ANISOU 2272  C   ILE A 316     1375   1554   1664    -35     89     53       C  
ATOM   2273  O   ILE A 316      13.804  12.295  16.679  1.00 13.32           O  
ANISOU 2273  O   ILE A 316     1518   1739   1803    -37    106     67       O  
ATOM   2274  CB  ILE A 316      12.021  12.090  14.128  1.00 11.30           C  
ANISOU 2274  CB  ILE A 316     1234   1474   1585    -52     78     39       C  
ATOM   2275  CG1 ILE A 316      11.278  11.384  12.988  1.00 10.16           C  
ANISOU 2275  CG1 ILE A 316     1079   1320   1460    -76     59     33       C  
ATOM   2276  CG2 ILE A 316      12.504  13.464  13.670  1.00 12.09           C  
ANISOU 2276  CG2 ILE A 316     1345   1577   1673    -15     77     16       C  
ATOM   2277  CD1 ILE A 316       9.874  11.940  12.730  1.00  9.77           C  
ANISOU 2277  CD1 ILE A 316      988   1318   1409    -77     61     31       C  
ATOM   2278  N   ALA A 317      15.242  12.504  14.956  1.00 10.09           N  
ANISOU 2278  N   ALA A 317     1143   1284   1405    -16     80     39       N  
ATOM   2279  CA  ALA A 317      16.079  13.485  15.638  1.00  9.85           C  
ANISOU 2279  CA  ALA A 317     1124   1269   1351     -1     87     37       C  
ATOM   2280  C   ALA A 317      15.882  14.830  14.965  1.00 11.22           C  
ANISOU 2280  C   ALA A 317     1300   1445   1517     15     81     14       C  
ATOM   2281  O   ALA A 317      15.855  14.908  13.738  1.00 11.40           O  
ANISOU 2281  O   ALA A 317     1324   1456   1551     19     68      3       O  
ATOM   2282  CB  ALA A 317      17.542  13.078  15.603  1.00 10.46           C  
ANISOU 2282  CB  ALA A 317     1220   1334   1422      3     79     45       C  
ATOM   2283  N   SER A 318      15.739  15.886  15.759  1.00 10.99           N  
ANISOU 2283  N   SER A 318     1275   1431   1469     27     90      6       N  
ATOM   2284  CA  SER A 318      15.610  17.236  15.211  1.00  8.41           C  
ANISOU 2284  CA  SER A 318      961   1097   1137     45     82    -14       C  
ATOM   2285  C   SER A 318      16.611  18.169  15.883  1.00  9.20           C  
ANISOU 2285  C   SER A 318     1090   1192   1213     45     78    -20       C  
ATOM   2286  O   SER A 318      16.981  17.962  17.038  1.00 10.43           O  
ANISOU 2286  O   SER A 318     1247   1363   1351     38     89    -14       O  
ATOM   2287  CB  SER A 318      14.183  17.755  15.389  1.00  7.50           C  
ANISOU 2287  CB  SER A 318      828    999   1024     66     91    -25       C  
ATOM   2288  OG  SER A 318      13.817  17.769  16.758  1.00  9.46           O  
ANISOU 2288  OG  SER A 318     1068   1274   1253     71    111    -24       O  
ATOM   2289  N   ALA A 319      17.045  19.197  15.163  1.00  8.67           N  
ANISOU 2289  N   ALA A 319     1044   1105   1143     48     61    -29       N  
ATOM   2290  CA  ALA A 319      18.007  20.145  15.711  1.00 10.24           C  
ANISOU 2290  CA  ALA A 319     1274   1296   1319     37     52    -34       C  
ATOM   2291  C   ALA A 319      17.723  21.553  15.213  1.00 11.28           C  
ANISOU 2291  C   ALA A 319     1436   1399   1452     50     36    -50       C  
ATOM   2292  O   ALA A 319      17.250  21.735  14.085  1.00  9.56           O  
ANISOU 2292  O   ALA A 319     1213   1170   1251     60     27    -47       O  
ATOM   2293  CB  ALA A 319      19.418  19.723  15.351  1.00  9.64           C  
ANISOU 2293  CB  ALA A 319     1199   1228   1235     12     41    -16       C  
ATOM   2294  N   ALA A 320      18.023  22.547  16.045  1.00 10.16           N  
ANISOU 2294  N   ALA A 320     1328   1242   1289     48     31    -65       N  
ATOM   2295  CA  ALA A 320      17.600  23.913  15.757  1.00  9.60           C  
ANISOU 2295  CA  ALA A 320     1295   1132   1220     67     15    -83       C  
ATOM   2296  C   ALA A 320      18.743  24.921  15.810  1.00 10.01           C  
ANISOU 2296  C   ALA A 320     1394   1154   1256     33    -11    -82       C  
ATOM   2297  O   ALA A 320      19.844  24.609  16.264  1.00 11.51           O  
ANISOU 2297  O   ALA A 320     1583   1364   1427     -4    -14    -71       O  
ATOM   2298  CB  ALA A 320      16.494  24.320  16.719  1.00  8.84           C  
ANISOU 2298  CB  ALA A 320     1205   1038   1117    110     32   -112       C  
ATOM   2299  N   LEU A 321      18.469  26.137  15.351  1.00  9.78           N  
ANISOU 2299  N   LEU A 321     1407   1077   1233     45    -32    -91       N  
ATOM   2300  CA  LEU A 321      19.506  27.155  15.218  1.00 10.49           C  
ANISOU 2300  CA  LEU A 321     1546   1132   1310      2    -64    -85       C  
ATOM   2301  C   LEU A 321      19.808  27.884  16.535  1.00 12.50           C  
ANISOU 2301  C   LEU A 321     1847   1365   1540     -6    -70   -116       C  
ATOM   2302  O   LEU A 321      19.439  27.417  17.609  1.00 12.40           O  
ANISOU 2302  O   LEU A 321     1819   1380   1512     16    -46   -137       O  
ATOM   2303  CB  LEU A 321      19.116  28.152  14.121  1.00 11.62           C  
ANISOU 2303  CB  LEU A 321     1720   1224   1471     14    -89    -76       C  
ATOM   2304  CG  LEU A 321      19.037  27.528  12.717  1.00  9.84           C  
ANISOU 2304  CG  LEU A 321     1452   1025   1262     10    -89    -43       C  
ATOM   2305  CD1 LEU A 321      18.687  28.583  11.674  1.00 11.69           C  
ANISOU 2305  CD1 LEU A 321     1719   1212   1509     19   -116    -28       C  
ATOM   2306  CD2 LEU A 321      20.348  26.834  12.357  1.00  9.35           C  
ANISOU 2306  CD2 LEU A 321     1361   1006   1185    -43    -91    -14       C  
ATOM   2307  N   GLU A 322      20.470  29.036  16.424  1.00 13.15           N  
ANISOU 2307  N   GLU A 322     1985   1397   1613    -41   -104   -116       N  
ATOM   2308  CA  GLU A 322      21.202  29.680  17.529  1.00 16.12           C  
ANISOU 2308  CA  GLU A 322     2409   1758   1960    -76   -120   -139       C  
ATOM   2309  C   GLU A 322      20.405  29.987  18.805  1.00 14.73           C  
ANISOU 2309  C   GLU A 322     2260   1570   1767    -28   -104   -191       C  
ATOM   2310  O   GLU A 322      20.949  29.930  19.908  1.00 10.42           O  
ANISOU 2310  O   GLU A 322     1724   1047   1190    -52   -103   -209       O  
ATOM   2311  CB  GLU A 322      21.830  30.986  17.012  1.00 20.86           C  
ANISOU 2311  CB  GLU A 322     3076   2291   2560   -122   -165   -129       C  
ATOM   2312  CG  GLU A 322      22.838  31.637  17.940  1.00 27.55           C  
ANISOU 2312  CG  GLU A 322     3970   3124   3374   -182   -191   -144       C  
ATOM   2313  CD  GLU A 322      24.196  30.951  17.936  1.00 31.85           C  
ANISOU 2313  CD  GLU A 322     4468   3738   3895   -252   -194   -105       C  
ATOM   2314  OE1 GLU A 322      24.514  30.245  16.951  1.00 32.46           O  
ANISOU 2314  OE1 GLU A 322     4491   3857   3984   -262   -186    -63       O  
ATOM   2315  OE2 GLU A 322      24.949  31.130  18.924  1.00 31.94           O  
ANISOU 2315  OE2 GLU A 322     4497   3765   3874   -295   -206   -118       O  
ATOM   2316  N  AASN A 323      19.128  30.329  18.666  0.47 14.89           N  
ANISOU 2316  N  AASN A 323     2290   1563   1805     42    -93   -215       N  
ATOM   2317  N  BASN A 323      19.126  30.310  18.643  0.53 14.87           N  
ANISOU 2317  N  BASN A 323     2285   1561   1803     42    -93   -214       N  
ATOM   2318  CA AASN A 323      18.326  30.684  19.838  0.47 15.03           C  
ANISOU 2318  CA AASN A 323     2330   1577   1803     96    -77   -268       C  
ATOM   2319  CA BASN A 323      18.272  30.670  19.771  0.53 15.37           C  
ANISOU 2319  CA BASN A 323     2372   1620   1848     99    -76   -266       C  
ATOM   2320  C  AASN A 323      17.893  29.454  20.634  0.47 13.57           C  
ANISOU 2320  C  AASN A 323     2078   1475   1603    116    -34   -269       C  
ATOM   2321  C  BASN A 323      17.916  29.460  20.629  0.53 13.59           C  
ANISOU 2321  C  BASN A 323     2080   1477   1604    115    -35   -268       C  
ATOM   2322  O  AASN A 323      17.378  29.572  21.745  0.47 13.64           O  
ANISOU 2322  O  AASN A 323     2095   1505   1585    152    -16   -308       O  
ATOM   2323  O  BASN A 323      17.476  29.597  21.770  0.53 13.48           O  
ANISOU 2323  O  BASN A 323     2076   1482   1562    147    -18   -307       O  
ATOM   2324  CB AASN A 323      17.095  31.496  19.424  0.47 17.79           C  
ANISOU 2324  CB AASN A 323     2709   1878   2174    172    -79   -292       C  
ATOM   2325  CB BASN A 323      16.991  31.338  19.269  0.53 17.81           C  
ANISOU 2325  CB BASN A 323     2699   1887   2180    175    -75   -286       C  
ATOM   2326  CG AASN A 323      17.459  32.812  18.770  0.47 20.87           C  
ANISOU 2326  CG AASN A 323     3179   2174   2578    156   -124   -291       C  
ATOM   2327  CG BASN A 323      16.321  32.175  20.327  0.53 19.40           C  
ANISOU 2327  CG BASN A 323     2950   2061   2359    235    -71   -347       C  
ATOM   2328  OD1AASN A 323      18.583  33.298  18.910  0.47 23.33           O  
ANISOU 2328  OD1AASN A 323     3536   2453   2876     88   -155   -286       O  
ATOM   2329  OD1BASN A 323      16.978  32.942  21.026  0.53 20.34           O  
ANISOU 2329  OD1BASN A 323     3135   2138   2454    209    -94   -377       O  
ATOM   2330  ND2AASN A 323      16.509  33.400  18.052  0.47 20.72           N  
ANISOU 2330  ND2AASN A 323     3176   2112   2585    217   -131   -293       N  
ATOM   2331  ND2BASN A 323      15.004  32.035  20.453  0.53 21.15           N  
ANISOU 2331  ND2BASN A 323     3139   2311   2584    317    -42   -366       N  
ATOM   2332  N   ASP A 324      18.127  28.276  20.063  1.00 11.76           N  
ANISOU 2332  N   ASP A 324     1786   1294   1389     92    -20   -225       N  
ATOM   2333  CA  ASP A 324      17.708  27.018  20.677  1.00 12.63           C  
ANISOU 2333  CA  ASP A 324     1833   1475   1491    105     16   -216       C  
ATOM   2334  C   ASP A 324      18.906  26.195  21.160  1.00 12.06           C  
ANISOU 2334  C   ASP A 324     1740   1444   1399     48     16   -190       C  
ATOM   2335  O   ASP A 324      19.049  25.935  22.359  1.00 11.60           O  
ANISOU 2335  O   ASP A 324     1676   1422   1308     44     29   -202       O  
ATOM   2336  CB  ASP A 324      16.879  26.221  19.665  1.00 15.48           C  
ANISOU 2336  CB  ASP A 324     2141   1854   1886    128     31   -189       C  
ATOM   2337  CG  ASP A 324      16.344  24.918  20.228  1.00 17.03           C  
ANISOU 2337  CG  ASP A 324     2278   2116   2078    136     65   -175       C  
ATOM   2338  OD1 ASP A 324      17.148  24.059  20.640  1.00 20.61           O  
ANISOU 2338  OD1 ASP A 324     2710   2599   2520     98     69   -153       O  
ATOM   2339  OD2 ASP A 324      15.113  24.736  20.223  1.00 14.09           O  
ANISOU 2339  OD2 ASP A 324     1875   1765   1713    179     84   -183       O  
ATOM   2340  N   LYS A 325      19.736  25.777  20.205  1.00 10.19           N  
ANISOU 2340  N   LYS A 325     1486   1206   1180     10      2   -152       N  
ATOM   2341  CA  LYS A 325      20.991  25.050  20.443  1.00 10.04           C  
ANISOU 2341  CA  LYS A 325     1444   1225   1144    -39     -2   -123       C  
ATOM   2342  C   LYS A 325      20.804  23.601  20.912  1.00 11.59           C  
ANISOU 2342  C   LYS A 325     1586   1477   1341    -29     27   -101       C  
ATOM   2343  O   LYS A 325      21.777  22.940  21.291  1.00 12.86           O  
ANISOU 2343  O   LYS A 325     1727   1673   1486    -58     25    -77       O  
ATOM   2344  CB  LYS A 325      21.877  25.796  21.453  1.00  9.57           C  
ANISOU 2344  CB  LYS A 325     1424   1166   1046    -76    -21   -141       C  
ATOM   2345  CG  LYS A 325      22.341  27.168  21.002  1.00  9.55           C  
ANISOU 2345  CG  LYS A 325     1482   1104   1042   -105    -58   -154       C  
ATOM   2346  CD  LYS A 325      23.336  27.791  21.979  1.00  9.98           C  
ANISOU 2346  CD  LYS A 325     1573   1163   1055   -155    -81   -169       C  
ATOM   2347  CE  LYS A 325      23.659  29.231  21.577  1.00 10.46           C  
ANISOU 2347  CE  LYS A 325     1706   1152   1117   -187   -121   -184       C  
ATOM   2348  NZ  LYS A 325      24.645  29.906  22.467  1.00 10.97           N  
ANISOU 2348  NZ  LYS A 325     1812   1216   1140   -247   -151   -200       N  
ATOM   2349  N   THR A 326      19.578  23.089  20.888  1.00 11.21           N  
ANISOU 2349  N   THR A 326     1512   1437   1309     11     51   -106       N  
ATOM   2350  CA  THR A 326      19.385  21.712  21.324  1.00 10.72           C  
ANISOU 2350  CA  THR A 326     1405   1419   1249     12     74    -81       C  
ATOM   2351  C   THR A 326      19.051  20.763  20.186  1.00 11.24           C  
ANISOU 2351  C   THR A 326     1437   1480   1352     18     78    -56       C  
ATOM   2352  O   THR A 326      18.621  21.180  19.109  1.00 10.11           O  
ANISOU 2352  O   THR A 326     1299   1308   1232     30     69    -62       O  
ATOM   2353  CB  THR A 326      18.269  21.588  22.371  1.00 11.02           C  
ANISOU 2353  CB  THR A 326     1429   1488   1271     42    100    -97       C  
ATOM   2354  OG1 THR A 326      17.001  21.791  21.740  1.00  9.21           O  
ANISOU 2354  OG1 THR A 326     1188   1246   1065     78    109   -110       O  
ATOM   2355  CG2 THR A 326      18.463  22.588  23.505  1.00 13.37           C  
ANISOU 2355  CG2 THR A 326     1764   1790   1526     45     97   -133       C  
ATOM   2356  N   ILE A 327      19.257  19.479  20.458  1.00 12.17           N  
ANISOU 2356  N   ILE A 327     1524   1625   1473      8     89    -27       N  
ATOM   2357  CA  ILE A 327      18.797  18.383  19.616  1.00 10.57           C  
ANISOU 2357  CA  ILE A 327     1294   1418   1304     13     94     -8       C  
ATOM   2358  C   ILE A 327      17.665  17.688  20.364  1.00 11.18           C  
ANISOU 2358  C   ILE A 327     1346   1520   1381     22    117      0       C  
ATOM   2359  O   ILE A 327      17.722  17.569  21.591  1.00 11.62           O  
ANISOU 2359  O   ILE A 327     1399   1607   1410     18    129      5       O  
ATOM   2360  CB  ILE A 327      19.923  17.370  19.325  1.00 12.51           C  
ANISOU 2360  CB  ILE A 327     1530   1668   1554     -3     87     21       C  
ATOM   2361  CG1 ILE A 327      21.098  18.054  18.621  1.00 11.62           C  
ANISOU 2361  CG1 ILE A 327     1432   1549   1434    -16     66     19       C  
ATOM   2362  CG2 ILE A 327      19.400  16.188  18.505  1.00 12.46           C  
ANISOU 2362  CG2 ILE A 327     1503   1649   1581      3     90     35       C  
ATOM   2363  CD1 ILE A 327      22.420  17.415  18.926  1.00 11.09           C  
ANISOU 2363  CD1 ILE A 327     1355   1508   1351    -29     60     44       C  
ATOM   2364  N   LYS A 328      16.628  17.254  19.658  1.00  9.84           N  
ANISOU 2364  N   LYS A 328     1156   1345   1238     31    122      2       N  
ATOM   2365  CA  LYS A 328      15.545  16.550  20.327  1.00  9.96           C  
ANISOU 2365  CA  LYS A 328     1141   1392   1253     31    142     15       C  
ATOM   2366  C   LYS A 328      15.286  15.188  19.686  1.00 11.65           C  
ANISOU 2366  C   LYS A 328     1336   1594   1497     11    138     42       C  
ATOM   2367  O   LYS A 328      15.377  15.037  18.468  1.00 11.24           O  
ANISOU 2367  O   LYS A 328     1289   1513   1471     11    124     37       O  
ATOM   2368  CB  LYS A 328      14.275  17.412  20.338  1.00 10.85           C  
ANISOU 2368  CB  LYS A 328     1242   1522   1360     59    153    -10       C  
ATOM   2369  CG  LYS A 328      14.384  18.598  21.312  1.00 12.63           C  
ANISOU 2369  CG  LYS A 328     1489   1761   1549     82    160    -39       C  
ATOM   2370  CD  LYS A 328      13.180  19.524  21.276  1.00 12.43           C  
ANISOU 2370  CD  LYS A 328     1455   1748   1517    125    170    -69       C  
ATOM   2371  CE  LYS A 328      13.389  20.752  22.185  1.00 10.33           C  
ANISOU 2371  CE  LYS A 328     1226   1483   1215    153    172   -107       C  
ATOM   2372  NZ  LYS A 328      13.258  20.432  23.643  1.00 13.10           N  
ANISOU 2372  NZ  LYS A 328     1561   1891   1525    151    195   -105       N  
ATOM   2373  N   LEU A 329      14.973  14.199  20.521  1.00  8.10           N  
ANISOU 2373  N   LEU A 329      869   1167   1043     -8    150     72       N  
ATOM   2374  CA  LEU A 329      14.682  12.861  20.033  1.00  9.68           C  
ANISOU 2374  CA  LEU A 329     1060   1347   1273    -32    143     99       C  
ATOM   2375  C   LEU A 329      13.220  12.510  20.283  1.00 11.82           C  
ANISOU 2375  C   LEU A 329     1295   1650   1546    -47    156    112       C  
ATOM   2376  O   LEU A 329      12.748  12.500  21.421  1.00 12.08           O  
ANISOU 2376  O   LEU A 329     1307   1730   1552    -54    175    128       O  
ATOM   2377  CB  LEU A 329      15.603  11.833  20.690  1.00 11.94           C  
ANISOU 2377  CB  LEU A 329     1358   1622   1556    -47    140    133       C  
ATOM   2378  CG  LEU A 329      17.067  11.851  20.251  1.00 13.99           C  
ANISOU 2378  CG  LEU A 329     1644   1854   1818    -33    124    128       C  
ATOM   2379  CD1 LEU A 329      17.894  10.930  21.129  1.00 14.14           C  
ANISOU 2379  CD1 LEU A 329     1669   1875   1828    -40    123    165       C  
ATOM   2380  CD2 LEU A 329      17.188  11.438  18.788  1.00 15.95           C  
ANISOU 2380  CD2 LEU A 329     1902   2061   2099    -28    107    114       C  
ATOM   2381  N   TRP A 330      12.511  12.231  19.196  1.00 12.03           N  
ANISOU 2381  N   TRP A 330     1311   1661   1600    -56    145    106       N  
ATOM   2382  CA  TRP A 330      11.096  11.915  19.236  1.00 11.04           C  
ANISOU 2382  CA  TRP A 330     1144   1572   1477    -76    153    119       C  
ATOM   2383  C   TRP A 330      10.884  10.445  18.868  1.00 12.56           C  
ANISOU 2383  C   TRP A 330     1339   1735   1698   -123    138    150       C  
ATOM   2384  O   TRP A 330      11.556   9.925  17.984  1.00 13.90           O  
ANISOU 2384  O   TRP A 330     1539   1849   1892   -126    117    141       O  
ATOM   2385  CB  TRP A 330      10.320  12.816  18.270  1.00 10.76           C  
ANISOU 2385  CB  TRP A 330     1092   1548   1448    -51    150     88       C  
ATOM   2386  CG  TRP A 330      10.752  14.267  18.266  1.00 13.39           C  
ANISOU 2386  CG  TRP A 330     1444   1881   1764     -3    154     54       C  
ATOM   2387  CD1 TRP A 330      11.889  14.788  17.701  1.00 15.08           C  
ANISOU 2387  CD1 TRP A 330     1696   2050   1982     13    139     35       C  
ATOM   2388  CD2 TRP A 330      10.038  15.380  18.822  1.00 13.32           C  
ANISOU 2388  CD2 TRP A 330     1417   1915   1730     35    171     35       C  
ATOM   2389  NE1 TRP A 330      11.927  16.153  17.885  1.00 14.90           N  
ANISOU 2389  NE1 TRP A 330     1686   2033   1942     49    143      8       N  
ATOM   2390  CE2 TRP A 330      10.802  16.539  18.566  1.00 14.71           C  
ANISOU 2390  CE2 TRP A 330     1631   2058   1900     69    162      4       C  
ATOM   2391  CE3 TRP A 330       8.830  15.509  19.513  1.00 14.79           C  
ANISOU 2391  CE3 TRP A 330     1558   2166   1895     46    192     40       C  
ATOM   2392  CZ2 TRP A 330      10.400  17.806  18.986  1.00 16.14           C  
ANISOU 2392  CZ2 TRP A 330     1817   2257   2059    115    172    -24       C  
ATOM   2393  CZ3 TRP A 330       8.433  16.766  19.928  1.00 16.02           C  
ANISOU 2393  CZ3 TRP A 330     1712   2350   2026     99    206     10       C  
ATOM   2394  CH2 TRP A 330       9.216  17.899  19.665  1.00 14.68           C  
ANISOU 2394  CH2 TRP A 330     1590   2133   1854    135    194    -24       C  
ATOM   2395  N  ALYS A 331       9.949   9.783  19.545  0.55 14.12           N  
ANISOU 2395  N  ALYS A 331     1505   1971   1890   -160    147    185       N  
ATOM   2396  N  BLYS A 331       9.966   9.773  19.556  0.45 14.12           N  
ANISOU 2396  N  BLYS A 331     1505   1969   1889   -160    147    185       N  
ATOM   2397  CA ALYS A 331       9.629   8.392  19.235  0.55 15.06           C  
ANISOU 2397  CA ALYS A 331     1630   2056   2037   -214    128    216       C  
ATOM   2398  CA BLYS A 331       9.631   8.396  19.207  0.45 15.20           C  
ANISOU 2398  CA BLYS A 331     1649   2073   2055   -214    128    216       C  
ATOM   2399  C  ALYS A 331       8.125   8.195  19.073  0.55 16.66           C  
ANISOU 2399  C  ALYS A 331     1783   2309   2239   -253    130    232       C  
ATOM   2400  C  BLYS A 331       8.127   8.215  19.055  0.45 16.60           C  
ANISOU 2400  C  BLYS A 331     1774   2301   2231   -252    130    231       C  
ATOM   2401  O  ALYS A 331       7.335   8.731  19.848  0.55 16.17           O  
ANISOU 2401  O  ALYS A 331     1674   2324   2147   -248    154    243       O  
ATOM   2402  O  BLYS A 331       7.343   8.775  19.818  0.45 16.23           O  
ANISOU 2402  O  BLYS A 331     1681   2331   2154   -245    154    241       O  
ATOM   2403  CB ALYS A 331      10.170   7.463  20.323  0.55 14.32           C  
ANISOU 2403  CB ALYS A 331     1554   1948   1937   -240    130    262       C  
ATOM   2404  CB BLYS A 331      10.170   7.415  20.250  0.45 14.94           C  
ANISOU 2404  CB BLYS A 331     1634   2023   2018   -242    128    262       C  
ATOM   2405  CG ALYS A 331      11.682   7.534  20.495  0.55 14.24           C  
ANISOU 2405  CG ALYS A 331     1589   1896   1927   -204    126    253       C  
ATOM   2406  CG BLYS A 331       9.938   5.955  19.877  0.45 16.52           C  
ANISOU 2406  CG BLYS A 331     1856   2169   2252   -297    103    293       C  
ATOM   2407  CD ALYS A 331      12.193   6.469  21.454  0.55 14.63           C  
ANISOU 2407  CD ALYS A 331     1658   1927   1975   -229    122    304       C  
ATOM   2408  CD BLYS A 331      10.848   5.015  20.645  0.45 18.56           C  
ANISOU 2408  CD BLYS A 331     2153   2383   2516   -307     95    333       C  
ATOM   2409  CE ALYS A 331      13.660   6.679  21.773  0.55 12.51           C  
ANISOU 2409  CE ALYS A 331     1420   1637   1696   -189    121    298       C  
ATOM   2410  CE BLYS A 331      10.700   3.590  20.142  0.45 19.89           C  
ANISOU 2410  CE BLYS A 331     2359   2478   2723   -355     64    357       C  
ATOM   2411  NZ ALYS A 331      14.194   5.617  22.661  0.55 10.12           N  
ANISOU 2411  NZ ALYS A 331     1138   1316   1394   -206    114    351       N  
ATOM   2412  NZ BLYS A 331      11.679   2.672  20.785  0.45 20.50           N  
ANISOU 2412  NZ BLYS A 331     2481   2500   2809   -352     53    394       N  
ATOM   2413  N   SER A 332       7.733   7.429  18.059  1.00 17.52           N  
ANISOU 2413  N   SER A 332     1899   2380   2378   -290    104    231       N  
ATOM   2414  CA  SER A 332       6.324   7.169  17.794  1.00 19.84           C  
ANISOU 2414  CA  SER A 332     2143   2724   2673   -336    100    248       C  
ATOM   2415  C   SER A 332       5.956   5.742  18.180  1.00 22.78           C  
ANISOU 2415  C   SER A 332     2521   3075   3059   -415     84    299       C  
ATOM   2416  O   SER A 332       6.429   4.788  17.558  1.00 22.99           O  
ANISOU 2416  O   SER A 332     2598   3019   3117   -442     54    297       O  
ATOM   2417  CB  SER A 332       6.003   7.416  16.318  1.00 23.24           C  
ANISOU 2417  CB  SER A 332     2572   3136   3121   -329     78    210       C  
ATOM   2418  OG  SER A 332       4.635   7.163  16.040  1.00 28.16           O  
ANISOU 2418  OG  SER A 332     3143   3816   3743   -376     71    227       O
[truncated: 40,906 more chars]
