# Supplementary material for: An electron-density point-cloud framework for robust protein-ligand interaction prediction
Source: Nat Commun. 2026 Jun 11;17:7424. doi: 10.1038/s41467-026-74196-5 (PMC13408660; doi:10.1038/s41467-026-74196-5)
Supplement: Supplementary file 5 — Source Data [file 41467_2026_74196_MOESM5_ESM.zip › Source Data_rev/figure6/4man/4MAN_ZINC38931626.pdb]

ATOM      1 N    GLY A   6     -24.158  19.273  -5.175  1.00 74.51           N  
ATOM      2 CA   GLY A   6     -23.286  19.715  -4.883  1.00 74.41           C  
ATOM      3 C    GLY A   6     -24.953  19.660  -4.666  1.00 79.10           C  
ATOM      4 O    GLY A   6     -24.413  19.557  -6.121  1.00 79.63           O  
ATOM      5 HN1  GLY A   6     -24.120  17.821  -5.058  1.00  0.00           H  
ATOM      6 HN2  GLY A   6     -25.409  17.168  -5.490  1.00  0.00           H  
ATOM      7 HN3  GLY A   6     -26.353  17.067  -4.702  1.00  0.00           H  
ATOM      8 N    TYR A   7     -25.446  16.724  -6.756  1.00 74.93           N  
ATOM      9 CA   TYR A   7     -24.593  16.818  -7.307  1.00 74.01           C  
ATOM     10 C    TYR A   7     -26.604  16.117  -7.415  1.00 70.48           C  
ATOM     11 O    TYR A   7     -26.999  14.713  -6.873  1.00 69.78           O  
ATOM     12 CB   TYR A   7     -27.355  14.567  -5.700  1.00 76.88           C  
ATOM     13 CG   TYR A   7     -26.372  16.083  -8.950  1.00 80.77           C  
ATOM     14 CD1  TYR A   7     -26.669  17.384  -9.667  1.00 83.18           C  
ATOM     15 CD2  TYR A   7     -27.862  17.563 -10.362  1.00 82.19           C  
ATOM     16 CE1  TYR A   7     -25.738  18.420  -9.692  1.00 84.69           C  
ATOM     17 CE2  TYR A   7     -28.134  18.750 -11.043  1.00 83.49           C  
ATOM     18 CZ   TYR A   7     -25.999  19.613 -10.366  1.00 92.61           C  
ATOM     19 OH   TYR A   7     -27.197  19.772 -11.046  1.00 94.93           O  
ATOM     20 HN   TYR A   7     -27.462  20.944 -11.716  1.00  0.00           H  
ATOM     21 HH   TYR A   7     -28.283  21.053 -12.182  1.00  0.00           H  
ATOM     22 N    ASP A   8     -26.958  13.705  -7.760  1.00 61.05           N  
ATOM     23 CA   ASP A   8     -26.617  13.939  -8.692  1.00 58.28           C  
ATOM     24 C    ASP A   8     -27.343  12.317  -7.546  1.00 54.60           C  
ATOM     25 O    ASP A   8     -26.264  11.516  -6.816  1.00 52.77           O  
ATOM     26 CB   ASP A   8     -25.084  11.606  -7.160  1.00 60.38           C  
ATOM     27 CG   ASP A   8     -27.684  11.688  -8.915  1.00 72.13           C  
ATOM     28 OD1  ASP A   8     -28.039  10.217  -8.934  1.00 74.01           O  
ATOM     29 OD2  ASP A   8     -28.799   9.772  -8.042  1.00 79.43           O  
ATOM     30 HN   ASP A   8     -27.641   9.533  -9.891  1.00  0.00           H  
ATOM     31 N    ASN A   9     -26.696  10.726  -5.815  1.00 47.41           N  
ATOM     32 CA   ASN A   9     -27.695  10.729  -5.608  1.00 45.82           C  
ATOM     33 C    ASN A   9     -25.841   9.867  -5.005  1.00 46.08           C  
ATOM     34 O    ASN A   9     -25.216   8.746  -5.830  1.00 44.37           O  
ATOM     35 CB   ASN A   9     -24.030   8.470  -5.648  1.00 45.07           C  
ATOM     36 CG   ASN A   9     -26.593   9.334  -3.788  1.00 61.95           C  
ATOM     37 ND2  ASN A   9     -26.754  10.360  -2.686  1.00 51.70           N  
ATOM     38 OD1  ASN A   9     -27.862  10.291  -1.971  1.00 54.92           O  
ATOM     39 HN   ASN A   9     -28.582   9.598  -2.175  1.00  0.00           H  
ATOM     40 1HD2 ASN A   9     -27.970  10.982  -1.229  1.00  0.00           H  
ATOM     41 2HD2 ASN A   9     -25.880  11.201  -2.439  1.00  0.00           H  
ATOM     42 N    ARG A  10     -25.984   8.166  -6.790  1.00 40.40           N  
ATOM     43 CA   ARG A  10     -26.951   8.478  -6.884  1.00 38.71           C  
ATOM     44 C    ARG A  10     -25.504   7.116  -7.701  1.00 39.05           C  
ATOM     45 O    ARG A  10     -24.297   7.593  -8.494  1.00 37.14           O  
ATOM     46 CB   ARG A  10     -23.298   6.886  -8.548  1.00 39.83           C  
ATOM     47 CG   ARG A  10     -26.617   6.620  -8.644  1.00 51.19           C  
ATOM     48 CD   ARG A  10     -26.200   5.425  -9.478  1.00 67.77           C  
ATOM     49 NE   ARG A  10     -27.213   5.060 -10.550  1.00 84.30           N  
ATOM     50 CZ   ARG A  10     -27.226   3.614 -10.804  1.00102.42           C  
ATOM     51 NH1  ARG A  10     -27.939   3.059 -10.331  1.00 92.54           N  
ATOM     52 NH2  ARG A  10     -26.377   2.971 -11.606  1.00 87.27           N  
ATOM     53 HN   ARG A  10     -25.428   3.638 -12.253  1.00  0.00           H  
ATOM     54 HE   ARG A  10     -24.778   3.146 -12.867  1.00  0.00           H  
ATOM     55 1HH1 ARG A  10     -25.357   4.649 -12.134  1.00  0.00           H  
ATOM     56 2HH1 ARG A  10     -26.469   1.657 -11.761  1.00  0.00           H  
ATOM     57 1HH2 ARG A  10     -25.819   1.165 -12.375  1.00  0.00           H  
ATOM     58 2HH2 ARG A  10     -27.198   1.145 -11.264  1.00  0.00           H  
ATOM     59 N    GLU A  11     -24.387   8.797  -9.076  1.00 35.24           N  
ATOM     60 CA   GLU A  11     -25.268   9.300  -8.971  1.00 35.15           C  
ATOM     61 C    GLU A  11     -23.334   9.450  -9.847  1.00 36.67           C  
ATOM     62 O    GLU A  11     -22.104   9.702  -8.968  1.00 36.86           O  
ATOM     63 CB   GLU A  11     -20.979   9.499  -9.435  1.00 36.81           C  
ATOM     64 CG   GLU A  11     -23.863  10.785 -10.422  1.00 53.00           C  
ATOM     65 CD   GLU A  11     -22.896  11.526 -11.338  1.00 84.84           C  
ATOM     66 OE1  GLU A  11     -23.063  13.037 -11.432  1.00 77.34           O  
ATOM     67 OE2  GLU A  11     -22.396  13.646 -12.300  1.00 83.53           O  
ATOM     68 HN   GLU A  11     -23.816  13.619 -10.615  1.00  0.00           H  
ATOM     69 N    ILE A  12     -22.313  10.188  -7.712  1.00 31.15           N  
ATOM     70 CA   ILE A  12     -23.268  10.373  -7.407  1.00 29.25           C  
ATOM     71 C    ILE A  12     -21.200  10.455  -6.779  1.00 28.80           C  
ATOM     72 O    ILE A  12     -20.470   9.130  -6.520  1.00 28.02           O  
ATOM     73 CB   ILE A  12     -19.257   9.084  -6.629  1.00 31.94           C  
ATOM     74 CG1  ILE A  12     -21.640  11.174  -5.459  1.00 33.89           C  
ATOM     75 CG2  ILE A  12     -22.168  12.632  -5.746  1.00 27.24           C  
ATOM     76 CD1  ILE A  12     -20.485  11.229  -4.442  1.00 43.94           C  
ATOM     77 HN   ILE A  12     -23.019  13.285  -4.547  1.00  0.00           H  
ATOM     78 N    VAL A  13     -21.221   8.067  -6.233  1.00 26.82           N  
ATOM     79 CA   VAL A  13     -22.233   8.190  -6.189  1.00 26.77           C  
ATOM     80 C    VAL A  13     -20.676   6.733  -5.978  1.00 31.45           C  
ATOM     81 O    VAL A  13     -19.882   6.222  -7.199  1.00 27.42           O  
ATOM     82 CB   VAL A  13     -18.722   5.833  -7.041  1.00 28.22           C  
ATOM     83 CG1  VAL A  13     -21.773   5.736  -5.520  1.00 27.29           C  
ATOM     84 CG2  VAL A  13     -21.277   4.289  -5.574  1.00 27.18           C  
ATOM     85 HN   VAL A  13     -22.260   6.067  -4.118  1.00  0.00           H  
ATOM     86 N    MET A  14     -20.495   6.272  -8.408  1.00 32.51           N  
ATOM     87 CA   MET A  14     -21.425   6.687  -8.466  1.00 34.47           C  
ATOM     88 C    MET A  14     -19.876   5.752  -9.645  1.00 33.48           C  
ATOM     89 O    MET A  14     -18.583   6.476  -9.988  1.00 32.53           O  
ATOM     90 CB   MET A  14     -17.574   5.826 -10.265  1.00 39.19           C  
ATOM     91 CG   MET A  14     -20.836   5.818 -10.851  1.00 46.63           C  
ATOM     92 SD   MET A  14     -22.229   5.259 -10.602  1.00 54.87           S  
ATOM     93 CE   MET A  14     -22.325   3.548 -10.020  1.00 52.61           C  
ATOM     94 HN   MET A  14     -22.183   2.700 -11.574  1.00  0.00           H  
ATOM     95 N    LYS A  15     -18.600   7.821  -9.937  1.00 27.51           N  
ATOM     96 CA   LYS A  15     -19.463   8.301  -9.681  1.00 27.57           C  
ATOM     97 C    LYS A  15     -17.406   8.606 -10.241  1.00 28.39           C  
ATOM     98 O    LYS A  15     -16.303   8.330  -9.246  1.00 27.17           O  
ATOM     99 CB   LYS A  15     -15.137   8.264  -9.632  1.00 31.53           C  
ATOM    100 CG   LYS A  15     -17.720  10.106 -10.342  1.00 42.68           C  
ATOM    101 CD   LYS A  15     -18.284  10.485 -11.709  1.00 47.53           C  
ATOM    102 CE   LYS A  15     -18.451  11.973 -11.844  1.00 68.56           C  
ATOM    103 NZ   LYS A  15     -19.110  12.341 -13.151  1.00 83.26           N  
ATOM    104 HN   LYS A  15     -19.390  13.805 -13.235  1.00  0.00           H  
ATOM    105 HZ1  LYS A  15     -19.835  14.054 -14.118  1.00  0.00           H  
ATOM    106 HZ2  LYS A  15     -18.546  14.355 -13.076  1.00  0.00           H  
ATOM    107 HZ3  LYS A  15     -19.940  14.125 -12.438  1.00  0.00           H  
ATOM    108 N    TYR A  16     -16.674   8.121  -7.976  1.00 24.75           N  
ATOM    109 CA   TYR A  16     -17.664   8.171  -7.736  1.00 24.54           C  
ATOM    110 C    TYR A  16     -15.701   7.823  -6.920  1.00 25.78           C  
ATOM    111 O    TYR A  16     -15.036   6.467  -7.162  1.00 24.65           O  
ATOM    112 CB   TYR A  16     -13.814   6.363  -7.133  1.00 24.54           C  
ATOM    113 CG   TYR A  16     -16.363   7.810  -5.523  1.00 28.38           C  
ATOM    114 CD1  TYR A  16     -15.309   7.951  -4.441  1.00 29.82           C  
ATOM    115 CD2  TYR A  16     -14.760   6.831  -3.815  1.00 30.75           C  
ATOM    116 CE1  TYR A  16     -14.793   9.198  -4.111  1.00 27.86           C  
ATOM    117 CE2  TYR A  16     -13.724   6.962  -2.880  1.00 31.97           C  
ATOM    118 CZ   TYR A  16     -13.781   9.341  -3.174  1.00 39.65           C  
ATOM    119 OH   TYR A  16     -13.253   8.227  -2.559  1.00 41.94           O  
ATOM    120 HN   TYR A  16     -12.258   8.460  -1.651  1.00  0.00           H  
ATOM    121 HH   TYR A  16     -11.936   9.326  -1.431  1.00  0.00           H  
ATOM    122 N    ILE A  17     -15.851   5.424  -7.331  1.00 22.65           N  
ATOM    123 CA   ILE A  17     -16.859   5.573  -7.293  1.00 22.41           C  
ATOM    124 C    ILE A  17     -15.340   4.065  -7.570  1.00 24.50           C  
ATOM    125 O    ILE A  17     -14.423   4.010  -8.813  1.00 23.02           O  
ATOM    126 CB   ILE A  17     -13.351   3.420  -8.739  1.00 25.89           C  
ATOM    127 CG1  ILE A  17     -16.515   3.062  -7.653  1.00 27.47           C  
ATOM    128 CG2  ILE A  17     -17.166   2.896  -6.262  1.00 26.60           C  
ATOM    129 CD1  ILE A  17     -16.041   1.692  -8.211  1.00 31.31           C  
ATOM    130 HN   ILE A  17     -18.447   1.957  -6.262  1.00  0.00           H  
ATOM    131 N    HIS A  18     -14.835   4.642  -9.922  1.00 24.37           N  
ATOM    132 CA   HIS A  18     -15.731   5.128  -9.901  1.00 26.96           C  
ATOM    133 C    HIS A  18     -14.056   4.665 -11.161  1.00 30.95           C  
ATOM    134 O    HIS A  18     -12.647   5.210 -10.900  1.00 27.40           O  
ATOM    135 CB   HIS A  18     -11.665   4.630 -11.364  1.00 30.07           C  
ATOM    136 CG   HIS A  18     -14.796   5.416 -12.295  1.00 36.50           C  
ATOM    137 CD2  HIS A  18     -13.979   5.554 -13.560  1.00 39.91           C  
ATOM    138 ND1  HIS A  18     -12.958   6.401 -13.848  1.00 39.43           N  
ATOM    139 CE1  HIS A  18     -14.180   4.714 -14.654  1.00 39.67           C  
ATOM    140 NE2  HIS A  18     -14.874   3.971 -14.741  1.00 40.31           N  
ATOM    141 HN   HIS A  18     -13.283   5.080 -15.558  1.00  0.00           H  
ATOM    142 HD1  HIS A  18     -12.518   6.083 -15.116  1.00  0.00           H  
ATOM    143 HE2  HIS A  18     -11.753   6.529 -15.621  1.00  0.00           H  
ATOM    144 N    TYR A  19     -12.546   6.301 -10.109  1.00 28.71           N  
ATOM    145 CA   TYR A  19     -13.404   6.717  -9.747  1.00 27.34           C  
ATOM    146 C    TYR A  19     -11.266   6.917  -9.744  1.00 27.26           C  
ATOM    147 O    TYR A  19     -10.406   5.995  -8.891  1.00 27.15           O  
ATOM    148 CB   TYR A  19      -9.222   5.840  -9.172  1.00 28.43           C  
ATOM    149 CG   TYR A  19     -11.506   8.277  -9.041  1.00 30.62           C  
ATOM    150 CD1  TYR A  19     -10.261   8.910  -8.450  1.00 32.98           C  
ATOM    151 CD2  TYR A  19      -9.313   9.526  -9.266  1.00 31.21           C  
ATOM    152 CE1  TYR A  19     -10.094   9.004  -7.072  1.00 35.47           C  
ATOM    153 CE2  TYR A  19      -8.193  10.156  -8.725  1.00 31.73           C  
ATOM    154 CZ   TYR A  19      -8.992   9.656  -6.517  1.00 39.65           C  
ATOM    155 OH   TYR A  19      -8.054  10.245  -7.347  1.00 38.98           O  
ATOM    156 HN   TYR A  19      -6.946  10.840  -6.793  1.00  0.00           H  
ATOM    157 HH   TYR A  19      -6.851  10.901  -5.850  1.00  0.00           H  
ATOM    158 N    LYS A  20     -10.976   5.405  -7.841  1.00 22.52           N  
ATOM    159 CA   LYS A  20     -11.958   5.592  -7.638  1.00 22.01           C  
ATOM    160 C    LYS A  20     -10.237   4.505  -6.982  1.00 26.41           C  
ATOM    161 O    LYS A  20      -9.720   3.296  -7.768  1.00 24.72           O  
ATOM    162 CB   LYS A  20      -8.579   2.856  -7.560  1.00 22.79           C  
ATOM    163 CG   LYS A  20     -11.077   4.033  -5.772  1.00 30.91           C  
ATOM    164 CD   LYS A  20     -11.583   5.137  -4.838  1.00 27.70           C  
ATOM    165 CE   LYS A  20     -10.566   6.287  -4.539  1.00 27.38           C  
ATOM    166 NZ   LYS A  20      -9.472   5.894  -3.586  1.00 27.43           N  
ATOM    167 HN   LYS A  20      -8.543   7.029  -3.334  1.00  0.00           H  
ATOM    168 HZ1  LYS A  20      -7.801   6.762  -2.687  1.00  0.00           H  
ATOM    169 HZ2  LYS A  20      -9.042   7.857  -3.010  1.00  0.00           H  
ATOM    170 HZ3  LYS A  20      -8.165   7.404  -4.204  1.00  0.00           H  
ATOM    171 N    LEU A  21     -10.564   2.756  -8.663  1.00 23.66           N  
ATOM    172 CA   LEU A  21     -11.496   3.152  -8.784  1.00 22.97           C  
ATOM    173 C    LEU A  21     -10.151   1.598  -9.468  1.00 27.43           C  
ATOM    174 O    LEU A  21      -9.030   1.978 -10.451  1.00 26.66           O  
ATOM    175 CB   LEU A  21      -8.060   1.228 -10.566  1.00 22.19           C  
ATOM    176 CG   LEU A  21     -11.360   0.999 -10.207  1.00 24.06           C  
ATOM    177 CD1  LEU A  21     -12.349   0.185  -9.328  1.00 22.33           C  
ATOM    178 CD2  LEU A  21     -13.575  -0.187 -10.107  1.00 24.12           C  
ATOM    179 HN   LEU A  21     -11.709  -1.065  -8.763  1.00  0.00           H  
ATOM    180 N    SER A  22      -9.138   3.161 -11.118  1.00 25.45           N  
ATOM    181 CA   SER A  22      -9.953   3.753 -10.956  1.00 26.89           C  
ATOM    182 C    SER A  22      -8.103   3.603 -12.068  1.00 32.28           C  
ATOM    183 O    SER A  22      -6.751   3.785 -11.424  1.00 31.71           O  
ATOM    184 CB   SER A  22      -5.758   3.366 -12.011  1.00 32.60           C  
ATOM    185 OG   SER A  22      -8.518   4.854 -12.827  1.00 45.71           O  
ATOM    186 HN   SER A  22      -7.497   5.135 -13.768  1.00  0.00           H  
ATOM    187 HG   SER A  22      -7.756   5.916 -14.242  1.00  0.00           H  
ATOM    188 N    GLN A  23      -6.721   4.318 -10.173  1.00 29.37           N  
ATOM    189 CA   GLN A  23      -7.610   4.612  -9.768  1.00 29.62           C  
ATOM    190 C    GLN A  23      -5.518   4.504  -9.360  1.00 33.43           C  
ATOM    191 O    GLN A  23      -4.800   3.173  -9.154  1.00 32.40           O  
ATOM    192 CB   GLN A  23      -3.593   3.138  -8.939  1.00 30.58           C  
ATOM    193 CG   GLN A  23      -5.892   5.063  -7.972  1.00 35.72           C  
ATOM    194 CD   GLN A  23      -6.167   6.578  -7.909  1.00 47.13           C  
ATOM    195 NE2  GLN A  23      -6.335   7.025  -6.459  1.00 35.73           N  
ATOM    196 OE1  GLN A  23      -5.783   8.170  -6.088  1.00 38.20           O  
ATOM    197 HN   GLN A  23      -5.895   8.469  -5.119  1.00  0.00           H  
ATOM    198 1HE2 GLN A  23      -5.275   8.737  -6.766  1.00  0.00           H  
ATOM    199 2HE2 GLN A  23      -6.949   6.340  -5.640  1.00  0.00           H  
ATOM    200 N    ARG A  24      -5.556   2.070  -9.184  1.00 29.50           N  
ATOM    201 CA   ARG A  24      -6.554   2.155  -9.378  1.00 28.39           C  
ATOM    202 C    ARG A  24      -4.986   0.750  -8.945  1.00 31.16           C  
ATOM    203 O    ARG A  24      -4.787  -0.067 -10.244  1.00 30.38           O  
ATOM    204 CB   ARG A  24      -4.488  -1.248 -10.175  1.00 29.81           C  
ATOM    205 CG   ARG A  24      -5.836  -0.001  -7.888  1.00 34.31           C  
ATOM    206 CD   ARG A  24      -5.704   0.577  -6.462  1.00 44.52           C  
ATOM    207 NE   ARG A  24      -4.327   0.303  -5.869  1.00 60.63           N  
ATOM    208 CZ   ARG A  24      -4.156   0.869  -4.528  1.00 83.31           C  
ATOM    209 NH1  ARG A  24      -4.177   1.884  -4.434  1.00 72.45           N  
ATOM    210 NH2  ARG A  24      -3.975   0.148  -3.424  1.00 76.32           N  
ATOM    211 HN   ARG A  24      -3.943  -1.180  -3.485  1.00  0.00           H  
ATOM    212 HE   ARG A  24      -3.804  -1.733  -2.639  1.00  0.00           H  
ATOM    213 1HH1 ARG A  24      -4.057  -1.641  -4.388  1.00  0.00           H  
ATOM    214 2HH1 ARG A  24      -3.826   0.749  -2.248  1.00  0.00           H  
ATOM    215 1HH2 ARG A  24      -3.687   0.196  -1.402  1.00  0.00           H  
ATOM    216 2HH2 ARG A  24      -3.851   1.768  -2.201  1.00  0.00           H  
ATOM    217 N    GLY A  25      -4.971   0.577 -11.394  1.00 29.02           N  
ATOM    218 CA   GLY A  25      -5.282   1.548 -11.351  1.00 29.00           C  
ATOM    219 C    GLY A  25      -4.758  -0.013 -12.716  1.00 32.66           C  
ATOM    220 O    GLY A  25      -5.938  -0.711 -13.362  1.00 31.78           O  
ATOM    221 HN   GLY A  25      -5.747  -1.534 -14.262  1.00  0.00           H  
ATOM    222 N    TYR A  26      -7.157  -0.383 -12.938  1.00 28.38           N  
ATOM    223 CA   TYR A  26      -7.254   0.313 -12.199  1.00 28.69           C  
ATOM    224 C    TYR A  26      -8.355  -0.990 -13.499  1.00 33.61           C  
ATOM    225 O    TYR A  26      -9.281   0.033 -14.144  1.00 33.98           O  
ATOM    226 CB   TYR A  26      -9.663   1.015 -13.497  1.00 31.06           C  
ATOM    227 CG   TYR A  26      -9.131  -1.792 -12.428  1.00 36.71           C  
ATOM    228 CD1  TYR A  26      -8.288  -2.766 -11.634  1.00 39.54           C  
ATOM    229 CD2  TYR A  26      -7.756  -3.908 -12.232  1.00 38.04           C  
ATOM    230 CE1  TYR A  26      -8.098  -2.598 -10.264  1.00 40.46           C  
ATOM    231 CE2  TYR A  26      -7.041  -4.847 -11.491  1.00 39.41           C  
ATOM    232 CZ   TYR A  26      -7.346  -3.510  -9.521  1.00 46.06           C  
ATOM    233 OH   TYR A  26      -6.840  -4.648 -10.137  1.00 41.74           O  
ATOM    234 HN   TYR A  26      -6.124  -5.577  -9.426  1.00  0.00           H  
ATOM    235 HH   TYR A  26      -5.986  -5.440  -8.496  1.00  0.00           H  
ATOM    236 N    GLU A  27      -9.703  -0.262 -15.391  1.00 28.14           N  
ATOM    237 CA   GLU A  27      -9.349  -1.145 -15.760  1.00 34.55           C  
ATOM    238 C    GLU A  27     -10.591   0.476 -16.314  1.00102.49           C  
ATOM    239 O    GLU A  27      -9.935   1.696 -16.950  1.00 77.75           O  
ATOM    240 CB   GLU A  27     -10.368   2.143 -18.013  1.00 35.73           C  
ATOM    241 CG   GLU A  27     -11.925   0.850 -15.664  1.00 41.16           C  
ATOM    242 CD   GLU A  27     -13.046  -0.111 -15.940  1.00 54.85           C  
ATOM    243 OE1  GLU A  27     -14.314   0.333 -15.235  1.00 40.38           O  
ATOM    244 OE2  GLU A  27     -14.370   0.157 -13.995  1.00 45.87           O  
ATOM    245 HN   GLU A  27     -15.230   0.883 -15.902  1.00  0.00           H  
ATOM    246 N    GLU A  88     -17.086  18.366 -11.908  1.00 49.46           N  
ATOM    247 CA   GLU A  88     -16.201  18.840 -12.089  1.00 48.58           C  
ATOM    248 C    GLU A  88     -17.664  18.324 -12.747  1.00 48.25           C  
ATOM    249 O    GLU A  88     -16.948  17.366 -11.759  1.00 46.42           O  
ATOM    250 CB   GLU A  88     -17.806  18.975 -10.796  1.00 50.37           C  
ATOM    251 CG   GLU A  88     -16.944  19.001  -9.542  1.00 62.97           C  
ATOM    252 CD   GLU A  88     -16.206  18.054  -9.260  1.00 94.10           C  
ATOM    253 OE1  GLU A  88     -19.132  18.264 -10.524  1.00102.11           O  
ATOM    254 OE2  GLU A  88     -20.189  19.155  -9.893  1.00 88.43           O  
ATOM    255 HN1  GLU A  88     -21.402  18.443  -9.323  1.00  0.00           H  
ATOM    256 HN2  GLU A  88     -21.867  18.862  -8.239  1.00  0.00           H  
ATOM    257 HN3  GLU A  88     -21.898  17.481  -9.956  1.00  0.00           H  
ATOM    258 N    VAL A  89     -17.044  20.111  -8.803  1.00 41.69           N  
ATOM    259 CA   VAL A  89     -17.714  20.815  -9.113  1.00 40.04           C  
ATOM    260 C    VAL A  89     -16.286  20.407  -7.598  1.00 38.52           C  
ATOM    261 O    VAL A  89     -16.555  19.374  -6.455  1.00 37.85           O  
ATOM    262 CB   VAL A  89     -15.614  19.057  -5.740  1.00 43.66           C  
ATOM    263 CG1  VAL A  89     -16.489  21.887  -7.167  1.00 43.60           C  
ATOM    264 CG2  VAL A  89     -17.922  22.156  -6.730  1.00 43.43           C  
ATOM    265 HN   VAL A  89     -15.493  22.311  -6.092  1.00  0.00           H  
ATOM    266 N    VAL A  90     -17.785  18.848  -6.316  1.00 34.01           N  
ATOM    267 CA   VAL A  90     -18.518  19.172  -6.947  1.00 34.78           C  
ATOM    268 C    VAL A  90     -18.138  17.834  -5.310  1.00 37.66           C  
ATOM    269 O    VAL A  90     -17.266  16.571  -5.552  1.00 36.31           O  
ATOM    270 CB   VAL A  90     -16.572  16.123  -4.638  1.00 39.03           C  
ATOM    271 CG1  VAL A  90     -19.658  17.478  -5.286  1.00 38.43           C  
ATOM    272 CG2  VAL A  90     -19.965  16.434  -4.201  1.00 39.34           C  
ATOM    273 HN   VAL A  90     -20.525  18.722  -5.074  1.00  0.00           H  
ATOM    274 N    HIS A  91     -17.245  16.066  -6.809  1.00 32.18           N  
ATOM    275 CA   HIS A  91     -17.786  16.532  -7.537  1.00 31.24           C  
ATOM    276 C    HIS A  91     -16.465  14.865  -7.157  1.00 33.26           C  
ATOM    277 O    HIS A  91     -14.988  15.061  -6.885  1.00 31.50           O  
ATOM    278 CB   HIS A  91     -14.344  14.184  -6.302  1.00 31.23           C  
ATOM    279 CG   HIS A  91     -16.746  14.407  -8.609  1.00 34.48           C  
ATOM    280 CD2  HIS A  91     -18.196  14.128  -8.847  1.00 36.46           C  
ATOM    281 ND1  HIS A  91     -19.006  13.221  -8.266  1.00 37.24           N  
ATOM    282 CE1  HIS A  91     -18.947  14.905  -9.709  1.00 36.88           C  
ATOM    283 NE2  HIS A  91     -18.618  15.684 -10.279  1.00 37.24           N  
ATOM    284 HN   HIS A  91     -20.179  14.432  -9.643  1.00  0.00           H  
ATOM    285 HD1  HIS A  91     -20.262  13.412  -8.788  1.00  0.00           H  
ATOM    286 HE2  HIS A  91     -21.100  12.875  -8.564  1.00  0.00           H  
ATOM    287 N    LEU A  92     -14.465  16.228  -7.241  1.00 30.78           N  
ATOM    288 CA   LEU A  92     -15.060  16.925  -7.689  1.00 33.47           C  
ATOM    289 C    LEU A  92     -13.067  16.535  -7.008  1.00 34.02           C  
ATOM    290 O    LEU A  92     -12.732  16.687  -5.511  1.00 32.37           O  
ATOM    291 CB   LEU A  92     -11.670  16.236  -5.083  1.00 35.77           C  
ATOM    292 CG   LEU A  92     -12.673  17.809  -7.761  1.00 44.62           C  
ATOM    293 CD1  LEU A  92     -11.574  17.639  -8.802  1.00 46.19           C  
ATOM    294 CD2  LEU A  92     -11.529  18.862  -9.744  1.00 48.88           C  
ATOM    295 HN   LEU A  92     -10.196  17.393  -8.138  1.00  0.00           H  
ATOM    296 N    THR A  93     -13.613  17.357  -4.741  1.00 30.78           N  
ATOM    297 CA   THR A  93     -14.458  17.726  -5.176  1.00 30.76           C  
ATOM    298 C    THR A  93     -13.409  17.580  -3.298  1.00 31.66           C  
ATOM    299 O    THR A  93     -13.430  16.238  -2.560  1.00 31.03           O  
ATOM    300 CB   THR A  93     -12.538  15.982  -1.765  1.00 32.92           C  
ATOM    301 CG2  THR A  93     -14.426  18.587  -2.740  1.00 25.91           C  
ATOM    302 OG1  THR A  93     -14.217  18.864  -1.248  1.00 36.02           O  
ATOM    303 HN   THR A  93     -14.285  19.809  -3.475  1.00  0.00           H  
ATOM    304 HG1  THR A  93     -14.914  20.432  -3.130  1.00  0.00           H  
ATOM    305 N    LEU A  94     -14.417  15.381  -2.868  1.00 29.21           N  
ATOM    306 CA   LEU A  94     -15.121  15.672  -3.546  1.00 28.66           C  
ATOM    307 C    LEU A  94     -14.529  14.039  -2.270  1.00 29.92           C  
ATOM    308 O    LEU A  94     -13.288  13.182  -2.547  1.00 29.77           O  
ATOM    309 CB   LEU A  94     -12.756  12.590  -1.612  1.00 28.45           C  
ATOM    310 CG   LEU A  94     -15.836  13.351  -2.713  1.00 32.23           C  
ATOM    311 CD1  LEU A  94     -16.184  12.034  -2.026  1.00 30.59           C  
ATOM    312 CD2  LEU A  94     -16.304  12.191  -0.513  1.00 34.50           C  
ATOM    313 HN   LEU A  94     -17.479  11.495  -2.567  1.00  0.00           H  
ATOM    314 N    ARG A  95     -12.784  13.195  -3.799  1.00 28.04           N  
ATOM    315 CA   ARG A  95     -13.291  13.745  -4.492  1.00 28.46           C  
ATOM    316 C    ARG A  95     -11.572  12.492  -4.265  1.00 29.69           C  
ATOM    317 O    ARG A  95     -10.379  12.918  -3.420  1.00 27.52           O  
ATOM    318 CB   ARG A  95      -9.627  12.082  -2.923  1.00 31.61           C  
ATOM    319 CG   ARG A  95     -11.233  12.916  -5.716  1.00 43.68           C  
ATOM    320 CD   ARG A  95     -11.700  11.999  -6.795  1.00 42.63           C  
ATOM    321 NE   ARG A  95     -11.642  12.652  -8.167  1.00 50.84           N  
ATOM    322 CZ   ARG A  95     -10.366  13.288  -8.479  1.00 71.29           C  
ATOM    323 NH1  ARG A  95      -9.841  13.711  -7.713  1.00 52.22           N  
ATOM    324 NH2  ARG A  95      -9.846  13.350  -9.701  1.00 63.74           N  
ATOM    325 HN   ARG A  95     -10.462  12.765 -10.723  1.00  0.00           H  
ATOM    326 HE   ARG A  95     -11.351  12.291 -10.565  1.00  0.00           H  
ATOM    327 1HH1 ARG A  95     -10.063  12.813 -11.661  1.00  0.00           H  
ATOM    328 2HH1 ARG A  95      -8.689  13.967  -9.906  1.00  0.00           H  
ATOM    329 1HH2 ARG A  95      -8.216  14.416  -9.122  1.00  0.00           H  
ATOM    330 2HH2 ARG A  95      -8.290  14.015 -10.844  1.00  0.00           H  
ATOM    331 N    GLN A  96     -10.173  14.240  -3.324  1.00 26.83           N  
ATOM    332 CA   GLN A  96     -10.819  14.866  -3.804  1.00 26.66           C  
ATOM    333 C    GLN A  96      -9.071  14.830  -2.567  1.00 26.26           C  
ATOM    334 O    GLN A  96      -9.199  14.509  -1.107  1.00 26.00           O  
ATOM    335 CB   GLN A  96      -8.203  14.183  -0.498  1.00 29.17           C  
ATOM    336 CG   GLN A  96      -9.017  16.361  -2.769  1.00 42.96           C  
ATOM    337 CD   GLN A  96      -8.643  16.775  -4.199  1.00 64.00           C  
ATOM    338 NE2  GLN A  96      -8.837  18.250  -4.507  1.00 52.53           N  
ATOM    339 OE1  GLN A  96      -9.860  18.894  -3.937  1.00 61.73           O  
ATOM    340 HN   GLN A  96      -9.990  19.884  -4.144  1.00  0.00           H  
ATOM    341 1HE2 GLN A  96     -10.480  18.419  -3.281  1.00  0.00           H  
ATOM    342 2HE2 GLN A  96      -8.087  18.825  -5.301  1.00  0.00           H  
ATOM    343 N    ALA A  97     -10.419  14.574  -0.549  1.00 25.33           N  
ATOM    344 CA   ALA A  97     -11.211  14.845  -1.132  1.00 24.00           C  
ATOM    345 C    ALA A  97     -10.658  14.267   0.878  1.00 26.39           C  
ATOM    346 O    ALA A  97     -10.339  12.786   1.162  1.00 25.28           O  
ATOM    347 CB   ALA A  97      -9.624  12.489   2.120  1.00 24.05           C  
ATOM    348 HN   ALA A  97     -12.107  14.596   1.249  1.00  0.00           H  
ATOM    349 N    GLY A  98     -10.808  11.890   0.290  1.00 23.06           N  
ATOM    350 CA   GLY A  98     -11.367  12.221  -0.497  1.00 22.71           C  
ATOM    351 C    GLY A  98     -10.553  10.444   0.416  1.00 25.12           C  
ATOM    352 O    GLY A  98      -9.080  10.084   0.375  1.00 22.59           O  
ATOM    353 HN   GLY A  98      -8.623   9.240   1.146  1.00  0.00           H  
ATOM    354 N    ASP A  99      -8.316  10.744  -0.512  1.00 25.04           N  
ATOM    355 CA   ASP A  99      -8.756  11.418  -1.138  1.00 26.03           C  
ATOM    356 C    ASP A  99      -6.867  10.524  -0.607  1.00 30.24           C  
ATOM    357 O    ASP A  99      -6.185  11.059   0.651  1.00 28.90           O  
ATOM    358 CB   ASP A  99      -5.255  10.427   1.142  1.00 28.88           C  
ATOM    359 CG   ASP A  99      -6.254  11.194  -1.853  1.00 37.67           C  
ATOM    360 OD1  ASP A  99      -6.533  10.503  -3.189  1.00 37.08           O  
ATOM    361 OD2  ASP A  99      -6.515   9.245  -3.234  1.00 39.53           O  
ATOM    362 HN   ASP A  99      -6.702  11.214  -4.194  1.00  0.00           H  
ATOM    363 N    ASP A 100      -6.640  12.235   1.160  1.00 28.98           N  
ATOM    364 CA   ASP A 100      -7.372  12.741   0.661  1.00 27.78           C  
ATOM    365 C    ASP A 100      -6.107  12.800   2.412  1.00 28.61           C  
ATOM    366 O    ASP A 100      -6.374  11.834   3.593  1.00 28.15           O  
ATOM    367 CB   ASP A 100      -5.452  11.523   4.350  1.00 27.53           C  
ATOM    368 CG   ASP A 100      -6.711  14.179   2.701  1.00 31.55           C  
ATOM    369 OD1  ASP A 100      -6.068  14.842   3.914  1.00 31.27           O  
ATOM    370 OD2  ASP A 100      -6.786  15.110   4.886  1.00 35.12           O  
ATOM    371 HN   ASP A 100      -4.827  14.930   3.952  1.00  0.00           H  
ATOM    372 N    PHE A 101      -7.628  11.327   3.706  1.00 23.62           N  
ATOM    373 CA   PHE A 101      -8.326  11.589   3.010  1.00 22.89           C  
ATOM    374 C    PHE A 101      -8.021  10.417   4.788  1.00 27.27           C  
ATOM    375 O    PHE A 101      -7.108   9.171   4.834  1.00 26.50           O  
ATOM    376 CB   PHE A 101      -6.657   8.777   5.910  1.00 23.18           C  
ATOM    377 CG   PHE A 101      -9.498   9.966   4.624  1.00 23.56           C  
ATOM    378 CD1  PHE A 101      -9.877   8.795   5.512  1.00 24.48           C  
ATOM    379 CD2  PHE A 101     -10.282   8.998   6.825  1.00 23.86           C  
ATOM    380 CE1  PHE A 101      -9.820   7.485   5.035  1.00 25.07           C  
ATOM    381 CE2  PHE A 101     -10.583   7.905   7.660  1.00 24.17           C  
ATOM    382 CZ   PHE A 101     -10.133   6.395   5.869  1.00 21.91           C  
ATOM    383 HN   PHE A 101     -10.518   6.616   7.169  1.00  0.00           H  
ATOM    384 N    SER A 102      -6.921   8.519   3.676  1.00 23.95           N  
ATOM    385 CA   SER A 102      -7.349   8.898   2.831  1.00 25.23           C  
ATOM    386 C    SER A 102      -6.135   7.293   3.565  1.00 30.92           C  
ATOM    387 O    SER A 102      -4.661   7.508   3.923  1.00 31.46           O  
ATOM    388 CB   SER A 102      -4.013   6.584   4.398  1.00 27.60           C  
ATOM    389 OG   SER A 102      -6.276   6.680   2.171  1.00 33.68           O  
ATOM    390 HN   SER A 102      -5.614   7.456   1.180  1.00  0.00           H  
ATOM    391 HG   SER A 102      -5.702   7.075   0.314  1.00  0.00           H  
ATOM    392 N    ARG A 103      -4.147   8.715   3.689  1.00 29.00           N  
ATOM    393 CA   ARG A 103      -4.734   9.416   3.237  1.00 30.66           C  
ATOM    394 C    ARG A 103      -2.779   9.079   4.052  1.00 32.75           C  
ATOM    395 O    ARG A 103      -2.661   9.346   5.563  1.00 34.09           O  
ATOM    396 CB   ARG A 103      -1.696   8.902   6.154  1.00 33.07           C  
ATOM    397 CG   ARG A 103      -2.320  10.335   3.286  1.00 53.12           C  
ATOM    398 CD   ARG A 103      -1.663  10.024   1.961  1.00 68.56           C  
ATOM    399 NE   ARG A 103      -1.013  11.257   1.358  1.00 78.11           N  
ATOM    400 CZ   ARG A 103      -1.990  12.261   0.927  1.00 91.82           C  
ATOM    401 NH1  ARG A 103      -2.257  12.980   1.599  1.00 77.43           N  
ATOM    402 NH2  ARG A 103      -2.553  12.301  -0.278  1.00 76.20           N  
ATOM    403 HN   ARG A 103      -2.264  11.375  -1.186  1.00  0.00           H  
ATOM    404 HE   ARG A 103      -1.599  10.637  -0.954  1.00  0.00           H  
ATOM    405 1HH1 ARG A 103      -2.696  11.406  -2.110  1.00  0.00           H  
ATOM    406 2HH1 ARG A 103      -3.418  13.261  -0.580  1.00  0.00           H  
ATOM    407 1HH2 ARG A 103      -3.640  13.972   0.117  1.00  0.00           H  
ATOM    408 2HH2 ARG A 103      -3.850  13.292  -1.504  1.00  0.00           H  
ATOM    409 N    ARG A 104      -3.619  10.084   6.171  1.00 29.23           N  
ATOM    410 CA   ARG A 104      -4.408  10.408   5.612  1.00 27.91           C  
ATOM    411 C    ARG A 104      -3.580  10.445   7.609  1.00 30.95           C  
ATOM    412 O    ARG A 104      -3.800   9.210   8.496  1.00 28.83           O  
ATOM    413 CB   ARG A 104      -2.974   8.929   9.379  1.00 31.29           C  
ATOM    414 CG   ARG A 104      -4.599  11.560   7.931  1.00 45.59           C  
ATOM    415 CD   ARG A 104      -4.378  12.880   7.164  1.00 62.80           C  
ATOM    416 NE   ARG A 104      -3.527  13.878   7.908  1.00 70.00           N  
ATOM    417 CZ   ARG A 104      -3.293  15.101   7.134  1.00 89.89           C  
ATOM    418 NH1  ARG A 104      -3.984  15.848   7.208  1.00 79.23           N  
ATOM    419 NH2  ARG A 104      -2.243  15.306   6.341  1.00 76.28           N  
ATOM    420 HN   ARG A 104      -1.322  14.360   6.187  1.00  0.00           H  
ATOM    421 HE   ARG A 104      -1.424  13.477   6.688  1.00  0.00           H  
ATOM    422 1HH1 ARG A 104      -0.518  14.517   5.580  1.00  0.00           H  
ATOM    423 2HH1 ARG A 104      -2.110  16.454   5.690  1.00  0.00           H  
ATOM    424 1HH2 ARG A 104      -2.817  17.180   5.808  1.00  0.00           H  
ATOM    425 2HH2 ARG A 104      -1.306  16.611   5.083  1.00  0.00           H  
ATOM    426 N    TYR A 105      -4.882   8.431   8.220  1.00 25.11           N  
ATOM    427 CA   TYR A 105      -5.502   8.702   7.457  1.00 24.16           C  
ATOM    428 C    TYR A 105      -5.185   7.219   8.980  1.00 29.66           C  
ATOM    429 O    TYR A 105      -4.553   6.020   8.253  1.00 26.20           O  
ATOM    430 CB   TYR A 105      -5.254   5.105   7.833  1.00 24.03           C  
ATOM    431 CG   TYR A 105      -6.722   7.086   9.199  1.00 25.51           C  
ATOM    432 CD1  TYR A 105      -7.247   8.059  10.238  1.00 25.29           C  
ATOM    433 CD2  TYR A 105      -7.543   9.372   9.901  1.00 27.30           C  
ATOM    434 CE1  TYR A 105      -7.379   7.682  11.573  1.00 25.84           C  
ATOM    435 CE2  TYR A 105      -7.973  10.290  10.863  1.00 28.15           C  
ATOM    436 CZ   TYR A 105      -7.838   8.585  12.539  1.00 30.16           C  
ATOM    437 OH   TYR A 105      -8.150   9.886  12.172  1.00 30.59           O  
ATOM    438 HN   TYR A 105      -8.590  10.800  13.106  1.00  0.00           H  
ATOM    439 HH   TYR A 105      -8.804  11.691  12.855  1.00  0.00           H  
ATOM    440 N    ARG A 106      -3.211   6.020   8.114  1.00 31.91           N  
ATOM    441 CA   ARG A 106      -2.660   6.747   8.570  1.00 32.79           C  
ATOM    442 C    ARG A 106      -2.529   4.988   7.316  1.00 36.04           C  
ATOM    443 O    ARG A 106      -2.620   3.584   7.896  1.00 35.41           O  
ATOM    444 CB   ARG A 106      -2.880   2.656   7.128  1.00 37.33           C  
ATOM    445 CG   ARG A 106      -1.081   5.350   6.931  1.00 49.54           C  
ATOM    446 CD   ARG A 106      -0.100   5.468   8.039  1.00 49.28           C  
ATOM    447 NE   ARG A 106       1.322   5.152   7.594  1.00 45.34           N  
ATOM    448 CZ   ARG A 106       2.108   4.873   8.791  1.00 53.95           C  
ATOM    449 NH1  ARG A 106       2.136   3.909   9.124  1.00 42.90           N  
ATOM    450 NH2  ARG A 106       2.790   5.781   9.479  1.00 42.63           N  
ATOM    451 HN   ARG A 106       3.417   5.441  10.591  1.00  0.00           H  
ATOM    452 HE   ARG A 106       3.941   6.139  11.120  1.00  0.00           H  
ATOM    453 1HH1 ARG A 106       3.356   4.479  10.924  1.00  0.00           H  
ATOM    454 2HH1 ARG A 106       2.869   7.032   9.046  1.00  0.00           H  
ATOM    455 1HH2 ARG A 106       3.393   7.730   9.575  1.00  0.00           H  
ATOM    456 2HH2 ARG A 106       2.385   7.295   8.187  1.00  0.00           H  
ATOM    457 N    ARG A 107      -2.465   3.407   9.213  1.00 32.03           N  
ATOM    458 CA   ARG A 107      -2.261   4.206   9.813  1.00 32.04           C  
ATOM    459 C    ARG A 107      -2.587   2.076   9.794  1.00 34.14           C  
ATOM    460 O    ARG A 107      -4.016   1.535   9.650  1.00 33.34           O  
ATOM    461 CB   ARG A 107      -4.178   0.370   9.276  1.00 32.27           C  
ATOM    462 CG   ARG A 107      -2.150   2.061  11.256  1.00 41.92           C  
ATOM    463 CD   ARG A 107      -1.848   0.678  11.764  1.00 53.11           C  
ATOM    464 NE   ARG A 107      -0.559   0.734  12.555  1.00 53.21           N  
ATOM    465 CZ   ARG A 107      -0.858   0.784  13.975  1.00 52.01           C  
ATOM    466 NH1  ARG A 107      -1.794   0.505  14.269  1.00 32.69           N  
ATOM    467 NH2  ARG A 107      -0.008   1.164  14.918  1.00 39.99           N  
ATOM    468 HN   ARG A 107       1.217   1.559  14.599  1.00  0.00           H  
ATOM    469 HE   ARG A 107       1.505   1.554  13.621  1.00  0.00           H  
ATOM    470 1HH1 ARG A 107       1.871   1.851  15.325  1.00  0.00           H  
ATOM    471 2HH1 ARG A 107      -0.381   1.171  16.185  1.00  0.00           H  
ATOM    472 1HH2 ARG A 107      -1.323   0.867  16.430  1.00  0.00           H  
ATOM    473 2HH2 ARG A 107       0.273   1.463  16.911  1.00  0.00           H  
ATOM    474 N    ASP A 108      -5.046   2.372   9.931  1.00 27.61           N  
ATOM    475 CA   ASP A 108      -4.841   3.311  10.272  1.00 26.32           C  
ATOM    476 C    ASP A 108      -6.456   1.963   9.758  1.00 30.17           C  
ATOM    477 O    ASP A 108      -6.724   1.566   8.309  1.00 30.37           O  
ATOM    478 CB   ASP A 108      -7.359   0.543   8.061  1.00 28.14           C  
ATOM    479 CG   ASP A 108      -7.419   3.081  10.166  1.00 38.02           C  
ATOM    480 OD1  ASP A 108      -7.429   3.282  11.663  1.00 40.55           O  
ATOM    481 OD2  ASP A 108      -7.627   2.286  12.393  1.00 37.42           O  
ATOM    482 HN   ASP A 108      -7.149   4.405  12.103  1.00  0.00           H  
ATOM    483 N    PHE A 109      -6.200   2.344   7.366  1.00 26.50           N  
ATOM    484 CA   PHE A 109      -5.679   3.175   7.645  1.00 28.07           C  
ATOM    485 C    PHE A 109      -6.346   2.047   5.946  1.00 33.29           C  
ATOM    486 O    PHE A 109      -5.745   0.665   5.556  1.00 33.07           O  
ATOM    487 CB   PHE A 109      -6.429  -0.132   4.903  1.00 29.08           C  
ATOM    488 CG   PHE A 109      -5.787   3.194   5.096  1.00 30.31           C  
ATOM    489 CD1  PHE A 109      -6.148   3.087   3.636  1.00 34.86           C  
ATOM    490 CD2  PHE A 109      -5.238   2.585   2.715  1.00 31.79           C  
ATOM    491 CE1  PHE A 109      -7.413   3.447   3.188  1.00 35.77           C  
ATOM    492 CE2  PHE A 109      -5.589   2.446   1.361  1.00 33.44           C  
ATOM    493 CZ   PHE A 109      -7.760   3.313   1.843  1.00 32.13           C  
ATOM    494 HN   PHE A 109      -6.839   2.837   0.935  1.00  0.00           H  
ATOM    495 N    ALA A 110      -4.495   0.381   5.992  1.00 30.73           N  
ATOM    496 CA   ALA A 110      -4.021   1.099   6.539  1.00 30.27           C  
ATOM    497 C    ALA A 110      -3.755  -0.875   5.747  1.00 34.99           C  
ATOM    498 O    ALA A 110      -4.430  -2.041   6.448  1.00 36.05           O  
ATOM    499 CB   ALA A 110      -4.610  -3.106   5.845  1.00 31.46           C  
ATOM    500 HN   ALA A 110      -2.308  -0.738   6.232  1.00  0.00           H  
ATOM    501 N    GLU A 111      -4.874  -1.842   7.691  1.00 31.36           N  
ATOM    502 CA   GLU A 111      -4.719  -0.941   8.144  1.00 32.19           C  
ATOM    503 C    GLU A 111      -5.578  -2.897   8.409  1.00 37.79           C  
ATOM    504 O    GLU A 111      -6.879  -3.284   7.703  1.00 37.90           O  
ATOM    505 CB   GLU A 111      -7.117  -4.464   7.523  1.00 33.82           C  
ATOM    506 CG   GLU A 111      -5.784  -2.561   9.897  1.00 44.30           C  
ATOM    507 CD   GLU A 111      -4.468  -2.551  10.671  1.00 64.16           C  
ATOM    508 OE1  GLU A 111      -4.551  -2.269  12.159  1.00 61.04           O  
ATOM    509 OE2  GLU A 111      -5.600  -1.765  12.627  1.00 56.62           O  
ATOM    510 HN   GLU A 111      -3.556  -2.560  12.861  1.00  0.00           H  
ATOM    511 N    MET A 112      -7.669  -2.303   7.223  1.00 33.51           N  
ATOM    512 CA   MET A 112      -7.379  -1.335   7.362  1.00 31.12           C  
ATOM    513 C    MET A 112      -8.923  -2.558   6.512  1.00 31.26           C  
ATOM    514 O    MET A 112      -8.692  -3.316   5.206  1.00 30.35           O  
ATOM    515 CB   MET A 112      -9.388  -4.284   4.929  1.00 32.90           C  
ATOM    516 CG   MET A 112      -9.690  -1.227   6.274  1.00 35.39           C  
ATOM    517 SD   MET A 112     -11.022  -1.404   5.577  1.00 38.68           S  
ATOM    518 CE   MET A 112     -12.237  -2.379   6.496  1.00 34.26           C  
ATOM    519 HN   MET A 112     -12.592  -1.282   7.857  1.00  0.00           H  
ATOM    520 N    SER A 113      -7.715  -2.878   4.418  1.00 26.74           N  
ATOM    521 CA   SER A 113      -7.201  -2.055   4.732  1.00 25.88           C  
ATOM    522 C    SER A 113      -7.309  -3.467   3.142  1.00 33.19           C  
ATOM    523 O    SER A 113      -6.925  -4.977   3.257  1.00 36.13           O  
ATOM    524 CB   SER A 113      -7.097  -5.722   2.310  1.00 28.90           C  
ATOM    525 OG   SER A 113      -6.107  -2.687   2.594  1.00 31.83           O  
ATOM    526 HN   SER A 113      -6.422  -1.326   2.338  1.00  0.00           H  
ATOM    527 HG   SER A 113      -5.678  -0.843   1.999  1.00  0.00           H  
ATOM    528 N    SER A 114      -6.415  -5.418   4.392  1.00 28.32           N  
ATOM    529 CA   SER A 114      -6.309  -4.765   5.169  1.00 28.63           C  
ATOM    530 C    SER A 114      -5.993  -6.816   4.579  1.00 32.78           C  
ATOM    531 O    SER A 114      -6.938  -7.628   5.492  1.00 34.71           O  
ATOM    532 CB   SER A 114      -6.660  -8.792   5.781  1.00 31.27           C  
ATOM    533 OG   SER A 114      -4.571  -6.844   5.132  1.00 41.29           O  
ATOM    534 HN   SER A 114      -4.563  -6.202   6.392  1.00  0.00           H  
ATOM    535 HG   SER A 114      -3.678  -6.219   6.736  1.00  0.00           H  
ATOM    536 N    GLN A 115      -8.059  -7.026   5.913  1.00 27.59           N  
ATOM    537 CA   GLN A 115      -8.253  -6.079   5.587  1.00 28.78           C  
ATOM    538 C    GLN A 115      -9.012  -7.656   6.811  1.00 32.55           C  
ATOM    539 O    GLN A 115     -10.419  -7.811   6.201  1.00 32.21           O  
ATOM    540 CB   GLN A 115     -11.395  -7.897   6.939  1.00 31.23           C  
ATOM    541 CG   GLN A 115      -9.036  -6.892   8.152  1.00 53.73           C  
ATOM    542 CD   GLN A 115      -7.777  -7.168   9.006  1.00 81.20           C  
ATOM    543 NE2  GLN A 115      -7.655  -6.344  10.268  1.00 72.55           N  
ATOM    544 OE1  GLN A 115      -6.463  -6.347  10.852  1.00 80.31           O  
ATOM    545 HN   GLN A 115      -6.381  -5.791  11.703  1.00  0.00           H  
ATOM    546 1HE2 GLN A 115      -5.672  -6.852  10.452  1.00  0.00           H  
ATOM    547 2HE2 GLN A 115      -8.615  -5.731  10.754  1.00  0.00           H  
ATOM    548 N    LEU A 116     -10.524  -7.816   4.851  1.00 27.77           N  
ATOM    549 CA   LEU A 116      -9.683  -7.697   4.287  1.00 27.77           C  
ATOM    550 C    LEU A 116     -11.815  -7.988   4.180  1.00 29.49           C  
ATOM    551 O    LEU A 116     -12.111  -9.485   3.946  1.00 28.23           O  
ATOM    552 CB   LEU A 116     -13.246  -9.899   4.158  1.00 28.03           C  
ATOM    553 CG   LEU A 116     -11.868  -7.231   2.832  1.00 32.96           C  
ATOM    554 CD1  LEU A 116     -11.569  -5.708   2.865  1.00 32.37           C  
ATOM    555 CD2  LEU A 116     -11.476  -5.157   1.469  1.00 32.08           C  
ATOM    556 HN   LEU A 116     -12.614  -4.945   3.666  1.00  0.00           H  
ATOM    557 N    HIS A 117     -11.108 -10.258   3.436  1.00 24.67           N  
ATOM    558 CA   HIS A 117     -10.213  -9.804   3.257  1.00 25.83           C  
ATOM    559 C    HIS A 117     -11.212 -11.699   3.122  1.00 28.85           C  
ATOM    560 O    HIS A 117     -12.441 -11.954   2.250  1.00 27.20           O  
ATOM    561 CB   HIS A 117     -13.245 -12.860   2.518  1.00 26.88           C  
ATOM    562 CG   HIS A 117     -11.259 -12.527   4.430  1.00 30.12           C  
ATOM    563 CD2  HIS A 117     -10.154 -12.164   5.374  1.00 31.73           C  
ATOM    564 ND1  HIS A 117      -8.815 -12.259   5.208  1.00 32.44           N  
ATOM    565 CE1  HIS A 117     -10.418 -11.570   6.592  1.00 31.60           C  
ATOM    566 NE2  HIS A 117     -11.333 -11.347   6.984  1.00 32.06           N  
ATOM    567 HN   HIS A 117      -9.235 -11.350   7.144  1.00  0.00           H  
ATOM    568 HD1  HIS A 117      -8.240 -11.741   6.340  1.00  0.00           H  
ATOM    569 HE2  HIS A 117      -7.241 -11.668   6.533  1.00  0.00           H  
ATOM    570 N    LEU A 118     -12.601 -11.102   1.227  1.00 23.72           N  
ATOM    571 CA   LEU A 118     -11.880 -10.400   1.061  1.00 24.43           C  
ATOM    572 C    LEU A 118     -13.760 -11.133   0.340  1.00 26.25           C  
ATOM    573 O    LEU A 118     -13.924 -12.462  -0.384  1.00 23.45           O  
ATOM    574 CB   LEU A 118     -12.961 -12.988  -0.946  1.00 25.15           C  
ATOM    575 CG   LEU A 118     -13.635  -9.989  -0.687  1.00 31.56           C  
ATOM    576 CD1  LEU A 118     -14.474  -8.732  -0.509  1.00 30.65           C  
ATOM    577 CD2  LEU A 118     -14.789  -8.392   0.938  1.00 33.33           C  
ATOM    578 HN   LEU A 118     -13.976  -7.572  -1.358  1.00  0.00           H  
ATOM    579 N    THR A 119     -15.153 -12.986  -0.381  1.00 23.12           N  
ATOM    580 CA   THR A 119     -15.869 -12.533   0.186  1.00 24.62           C  
ATOM    581 C    THR A 119     -15.528 -14.177  -1.149  1.00 27.73           C  
ATOM    582 O    THR A 119     -16.866 -13.839  -1.769  1.00 26.60           O  
ATOM    583 CB   THR A 119     -17.489 -12.875  -1.326  1.00 28.01           C  
ATOM    584 CG2  THR A 119     -15.537 -15.497  -0.335  1.00 27.80           C  
ATOM    585 OG1  THR A 119     -14.180 -15.866   0.232  1.00 29.52           O  
ATOM    586 HN   THR A 119     -16.529 -15.435   0.674  1.00  0.00           H  
ATOM    587 HG1  THR A 119     -16.535 -16.244   1.173  1.00  0.00           H  
ATOM    588 N    PRO A 120     -17.326 -14.542  -2.825  1.00 27.35           N  
ATOM    589 CA   PRO A 120     -18.592 -14.151  -3.451  1.00 26.86           C  
ATOM    590 C    PRO A 120     -19.777 -14.001  -2.488  1.00 31.17           C  
ATOM    591 O    PRO A 120     -20.557 -13.059  -2.652  1.00 31.88           O  
ATOM    592 CB   PRO A 120     -18.806 -15.252  -4.486  1.00 28.45           C  
ATOM    593 CG   PRO A 120     -17.434 -15.686  -4.862  1.00 32.66           C  
ATOM    594 CD   PRO A 120     -16.724 -15.697  -3.538  1.00 29.36           C  
ATOM    595 N    PHE A 121     -19.871 -14.857  -1.445  1.00 27.26           N  
ATOM    596 CA   PHE A 121     -19.139 -15.550  -1.288  1.00 28.15           C  
ATOM    597 C    PHE A 121     -21.019 -14.792  -0.543  1.00 35.41           C  
ATOM    598 O    PHE A 121     -20.727 -14.183   0.860  1.00 36.33           O  
ATOM    599 CB   PHE A 121     -21.596 -14.261   1.732  1.00 28.64           C  
ATOM    600 CG   PHE A 121     -21.710 -16.175  -0.443  1.00 27.65           C  
ATOM    601 CD1  PHE A 121     -22.218 -16.636  -1.805  1.00 29.11           C  
ATOM    602 CD2  PHE A 121     -21.744 -17.801  -2.379  1.00 26.93           C  
ATOM    603 CE1  PHE A 121     -23.071 -15.837  -2.553  1.00 29.39           C  
ATOM    604 CE2  PHE A 121     -22.181 -18.205  -3.647  1.00 28.54           C  
ATOM    605 CZ   PHE A 121     -23.488 -16.221  -3.821  1.00 26.48           C  
ATOM    606 HN   PHE A 121     -23.040 -17.404  -4.367  1.00  0.00           H  
ATOM    607 N    THR A 122     -19.576 -13.493   1.044  1.00 31.19           N  
ATOM    608 CA   THR A 122     -18.889 -13.456   0.291  1.00 29.79           C  
ATOM    609 C    THR A 122     -19.297 -12.795   2.310  1.00 35.77           C  
ATOM    610 O    THR A 122     -19.160 -11.266   2.121  1.00 34.99           O  
ATOM    611 CB   THR A 122     -19.219 -10.529   3.113  1.00 35.78           C  
ATOM    612 CG2  THR A 122     -18.110 -13.393   3.060  1.00 33.72           C  
ATOM    613 OG1  THR A 122     -18.332 -14.863   3.483  1.00 32.17           O  
ATOM    614 HN   THR A 122     -16.934 -13.250   2.262  1.00  0.00           H  
ATOM    615 HG1  THR A 122     -16.195 -13.622   2.729  1.00  0.00           H  
ATOM    616 N    ALA A 123     -18.990 -10.788   0.867  1.00 32.75           N  
ATOM    617 CA   ALA A 123     -18.956 -11.457   0.098  1.00 32.02           C  
ATOM    618 C    ALA A 123     -18.851  -9.361   0.549  1.00 35.98           C  
ATOM    619 O    ALA A 123     -20.004  -8.529   1.090  1.00 33.49           O  
ATOM    620 CB   ALA A 123     -19.747  -7.515   1.715  1.00 32.68           C  
ATOM    621 HN   ALA A 123     -18.698  -9.152  -0.945  1.00  0.00           H  
ATOM    622 N    ARG A 124     -21.274  -8.970   0.912  1.00 34.68           N  
ATOM    623 CA   ARG A 124     -21.431  -9.828   0.382  1.00 34.08           C  
ATOM    624 C    ARG A 124     -22.431  -8.248   1.460  1.00 36.07           C  
ATOM    625 O    ARG A 124     -22.326  -8.091   3.000  1.00 34.65           O  
ATOM    626 CB   ARG A 124     -22.554  -6.999   3.510  1.00 37.64           C  
ATOM    627 CG   ARG A 124     -23.754  -8.942   1.078  1.00 54.27           C  
ATOM    628 CD   ARG A 124     -25.003  -8.158   1.490  1.00 78.19           C  
ATOM    629 NE   ARG A 124     -26.281  -8.852   1.044  1.00 95.19           N  
ATOM    630 CZ   ARG A 124     -27.426  -8.484   1.884  1.00110.41           C  
ATOM    631 NH1  ARG A 124     -27.584  -9.028   2.732  1.00 96.50           N  
ATOM    632 NH2  ARG A 124     -28.274  -7.493   1.621  1.00 95.02           N  
ATOM    633 HN   ARG A 124     -28.128  -6.755   0.525  1.00  0.00           H  
ATOM    634 HE   ARG A 124     -28.778  -5.995   0.323  1.00  0.00           H  
ATOM    635 1HH1 ARG A 124     -27.356  -6.953  -0.112  1.00  0.00           H  
ATOM    636 2HH1 ARG A 124     -29.279  -7.235   2.450  1.00  0.00           H  
ATOM    637 1HH2 ARG A 124     -29.929  -6.475   2.248  1.00  0.00           H  
ATOM    638 2HH2 ARG A 124     -29.391  -7.801   3.291  1.00  0.00           H  
ATOM    639 N    GLY A 125     -21.991  -9.182   3.688  1.00 34.22           N  
ATOM    640 CA   GLY A 125     -21.824 -10.042   3.166  1.00 34.56           C  
ATOM    641 C    GLY A 125     -21.847  -9.228   5.147  1.00 36.06           C  
ATOM    642 O    GLY A 125     -20.669  -8.395   5.624  1.00 35.22           O  
ATOM    643 HN   GLY A 125     -20.774  -7.662   6.606  1.00  0.00           H  
ATOM    644 N    ARG A 126     -19.550  -8.482   4.903  1.00 30.83           N  
ATOM    645 CA   ARG A 126     -19.523  -9.139   4.123  1.00 30.43           C  
ATOM    646 C    ARG A 126     -18.355  -7.675   5.181  1.00 33.50           C  
ATOM    647 O    ARG A 126     -18.702  -6.178   5.109  1.00 32.40           O  
ATOM    648 CB   ARG A 126     -18.409  -5.445   6.068  1.00 28.13           C  
ATOM    649 CG   ARG A 126     -17.203  -8.102   4.251  1.00 39.07           C  
ATOM    650 CD   ARG A 126     -15.912  -7.257   4.318  1.00 44.58           C  
ATOM    651 NE   ARG A 126     -15.320  -7.117   5.709  1.00 46.75           N  
ATOM    652 CZ   ARG A 126     -15.028  -8.408   6.333  1.00 54.80           C  
ATOM    653 NH1  ARG A 126     -15.030  -9.238   5.741  1.00 38.16           N  
ATOM    654 NH2  ARG A 126     -14.761  -8.563   7.625  1.00 37.66           N  
ATOM    655 HN   ARG A 126     -14.776  -7.515   8.445  1.00  0.00           H  
ATOM    656 HE   ARG A 126     -14.571  -7.634   9.437  1.00  0.00           H  
ATOM    657 1HH1 ARG A 126     -14.982  -6.589   8.071  1.00  0.00           H  
ATOM    658 2HH1 ARG A 126     -14.494  -9.766   8.111  1.00  0.00           H  
ATOM    659 1HH2 ARG A 126     -14.289  -9.885   9.103  1.00  0.00           H  
ATOM    660 2HH2 ARG A 126     -14.483 -10.569   7.482  1.00  0.00           H  
ATOM    661 N    PHE A 127     -19.445  -5.752   4.050  1.00 29.38           N  
ATOM    662 CA   PHE A 127     -19.728  -6.441   3.353  1.00 28.75           C  
ATOM    663 C    PHE A 127     -19.862  -4.357   3.855  1.00 36.28           C  
ATOM    664 O    PHE A 127     -20.750  -3.904   5.001  1.00 35.28           O  
ATOM    665 CB   PHE A 127     -20.537  -2.811   5.540  1.00 29.13           C  
ATOM    666 CG   PHE A 127     -20.594  -4.149   2.495  1.00 29.75           C  
ATOM    667 CD1  PHE A 127     -21.021  -2.724   2.189  1.00 32.09           C  
ATOM    668 CD2  PHE A 127     -22.250  -2.236   2.626  1.00 30.17           C  
ATOM    669 CE1  PHE A 127     -20.204  -1.881   1.446  1.00 32.72           C  
ATOM    670 CE2  PHE A 127     -22.640  -0.926   2.344  1.00 33.16           C  
ATOM    671 CZ   PHE A 127     -20.587  -0.563   1.184  1.00 31.33           C  
ATOM    672 HN   PHE A 127     -21.811  -0.097   1.615  1.00  0.00           H  
ATOM    673 N    ALA A 128     -21.801  -4.704   5.316  1.00 34.82           N  
ATOM    674 CA   ALA A 128     -21.926  -5.560   4.776  1.00 34.35           C  
ATOM    675 C    ALA A 128     -22.765  -4.421   6.377  1.00 36.96           C  
ATOM    676 O    ALA A 128     -22.110  -4.259   7.763  1.00 37.22           O  
ATOM    677 CB   ALA A 128     -22.384  -3.270   8.419  1.00 35.34           C  
ATOM    678 HN   ALA A 128     -23.863  -5.495   6.410  1.00  0.00           H  
ATOM    679 N    THR A 129     -21.212  -5.177   8.180  1.00 35.52           N  
ATOM    680 CA   THR A 129     -20.988  -5.955   7.560  1.00 35.72           C  
ATOM    681 C    THR A 129     -20.539  -5.106   9.492  1.00 38.65           C  
ATOM    682 O    THR A 129     -19.673  -3.830   9.653  1.00 37.97           O  
ATOM    683 CB   THR A 129     -19.692  -3.194  10.706  1.00 45.98           C  
ATOM    684 CG2  THR A 129     -19.710  -6.361   9.742  1.00 35.91           C  
ATOM    685 OG1  THR A 129     -19.342  -6.535  11.193  1.00 57.95           O  
ATOM    686 HN   THR A 129     -20.441  -7.502   9.310  1.00  0.00           H  
ATOM    687 HG1  THR A 129     -19.924  -8.284   9.466  1.00  0.00           H  
ATOM    688 N    VAL A 130     -18.935  -3.461   8.604  1.00 32.10           N  
ATOM    689 CA   VAL A 130     -18.980  -4.009   7.745  1.00 30.39           C  
ATOM    690 C    VAL A 130     -18.065  -2.291   8.659  1.00 30.88           C  
ATOM    691 O    VAL A 130     -18.850  -0.993   8.679  1.00 30.29           O  
ATOM    692 CB   VAL A 130     -18.548  -0.100   9.484  1.00 32.62           C  
ATOM    693 CG1  VAL A 130     -17.002  -2.315   7.548  1.00 32.42           C  
ATOM    694 CG2  VAL A 130     -16.219  -0.996   7.498  1.00 31.86           C  
ATOM    695 HN   VAL A 130     -16.063  -3.504   7.708  1.00  0.00           H  
ATOM    696 N    VAL A 131     -19.845  -0.879   7.799  1.00 26.30           N  
ATOM    697 CA   VAL A 131     -20.064  -1.668   7.191  1.00 26.95           C  
ATOM    698 C    VAL A 131     -20.624   0.340   7.685  1.00 35.30           C  
ATOM    699 O    VAL A 131     -21.439   0.578   8.983  1.00 34.09           O  
ATOM    700 CB   VAL A 131     -21.595   1.732   9.405  1.00 30.70           C  
ATOM    701 CG1  VAL A 131     -21.442   0.391   6.368  1.00 30.92           C  
ATOM    702 CG2  VAL A 131     -22.437   1.532   6.372  1.00 29.86           C  
ATOM    703 HN   VAL A 131     -20.505   0.546   5.161  1.00  0.00           H  
ATOM    704 N    GLU A 132     -21.876  -0.511   9.649  1.00 35.13           N  
ATOM    705 CA   GLU A 132     -21.703  -1.435   9.253  1.00 35.31           C  
ATOM    706 C    GLU A 132     -22.589  -0.407  10.919  1.00 36.61           C  
ATOM    707 O    GLU A 132     -21.657   0.154  12.010  1.00 36.64           O  
ATOM    708 CB   GLU A 132     -22.057   1.078  12.702  1.00 36.79           C  
ATOM    709 CG   GLU A 132     -23.305  -1.732  11.296  1.00 52.34           C  
ATOM    710 CD   GLU A 132     -22.801  -2.519  12.501  1.00 74.22           C  
ATOM    711 OE1  GLU A 132     -22.917  -1.870  13.871  1.00 66.41           O  
ATOM    712 OE2  GLU A 132     -23.827  -1.032  14.075  1.00 64.88           O  
ATOM    713 HN   GLU A 132     -22.051  -2.162  14.726  1.00  0.00           H  
ATOM    714 N    GLU A 133     -20.422  -0.341  12.123  1.00 34.96           N  
ATOM    715 CA   GLU A 133     -20.129  -1.088  11.494  1.00 33.85           C  
ATOM    716 C    GLU A 133     -19.476   0.158  13.124  1.00 36.11           C  
ATOM    717 O    GLU A 133     -19.088   1.622  12.835  1.00 33.56           O  
ATOM    718 CB   GLU A 133     -19.026   2.436  13.765  1.00 35.17           C  
ATOM    719 CG   GLU A 133     -18.246  -0.744  13.203  1.00 44.83           C  
ATOM    720 CD   GLU A 133     -17.386  -0.446  14.425  1.00 66.73           C  
ATOM    721 OE1  GLU A 133     -16.002  -1.057  14.525  1.00 68.11           O  
ATOM    722 OE2  GLU A 133     -15.304  -0.756  15.521  1.00 63.62           O  
ATOM    723 HN   GLU A 133     -15.613  -1.836  13.627  1.00  0.00           H  
ATOM    724 N    LEU A 134     -18.901   1.971  11.535  1.00 30.61           N  
ATOM    725 CA   LEU A 134     -19.062   1.267  10.815  1.00 28.77           C  
ATOM    726 C    LEU A 134     -18.479   3.311  11.120  1.00 33.19           C  
ATOM    727 O    LEU A 134     -19.414   4.419  11.570  1.00 30.52           O  
ATOM    728 CB   LEU A 134     -18.972   5.479  12.051  1.00 27.94           C  
ATOM    729 CG   LEU A 134     -18.286   3.364   9.598  1.00 31.29           C  
ATOM    730 CD1  LEU A 134     -17.871   4.706   9.002  1.00 28.29           C  
ATOM    731 CD2  LEU A 134     -16.523   5.191   9.581  1.00 34.16           C  
ATOM    732 HN   LEU A 134     -17.762   4.580   7.496  1.00  0.00           H  
ATOM    733 N    PHE A 135     -20.703   4.175  11.395  1.00 31.02           N  
ATOM    734 CA   PHE A 135     -20.990   3.275  11.010  1.00 30.04           C  
ATOM    735 C    PHE A 135     -21.718   5.153  11.736  1.00 32.83           C  
ATOM    736 O    PHE A 135     -22.469   4.867  13.051  1.00 31.93           O  
ATOM    737 CB   PHE A 135     -23.458   5.537  13.310  1.00 29.79           C  
ATOM    738 CG   PHE A 135     -22.703   5.302  10.568  1.00 29.53           C  
ATOM    739 CD1  PHE A 135     -22.071   5.852   9.318  1.00 29.05           C  
ATOM    740 CD2  PHE A 135     -21.811   5.026   8.231  1.00 28.57           C  
ATOM    741 CE1  PHE A 135     -21.730   7.202   9.225  1.00 29.43           C  
ATOM    742 CE2  PHE A 135     -21.250   5.544   7.067  1.00 29.87           C  
ATOM    743 CZ   PHE A 135     -21.153   7.713   8.067  1.00 27.79           C  
ATOM    744 HN   PHE A 135     -20.917   6.883   6.994  1.00  0.00           H  
ATOM    745 N    ARG A 136     -22.001   3.918  13.874  1.00 33.44           N  
ATOM    746 CA   ARG A 136     -21.137   3.439  13.621  1.00 35.88           C  
ATOM    747 C    ARG A 136     -22.679   3.532  15.133  1.00 45.22           C  
ATOM    748 O    ARG A 136     -23.060   4.732  16.028  1.00 47.78           O  
ATOM    749 CB   ARG A 136     -24.204   4.806  16.496  1.00 37.02           C  
ATOM    750 CG   ARG A 136     -21.859   2.506  15.926  1.00 43.52           C  
ATOM    751 CD   ARG A 136     -22.714   1.720  16.944  1.00 46.33           C  
ATOM    752 NE   ARG A 136     -21.894   0.775  17.794  1.00 53.56           N  
ATOM    753 CZ   ARG A 136     -21.443  -0.403  17.045  1.00 70.45           C  
ATOM    754 NH1  ARG A 136     -22.056  -0.767  16.315  1.00 67.73           N  
ATOM    755 NH2  ARG A 136     -20.288  -1.027  17.255  1.00 55.34           N  
ATOM    756 HN   ARG A 136     -19.449  -0.590  18.186  1.00  0.00           H  
ATOM    757 HE   ARG A 136     -18.563  -1.069  18.347  1.00  0.00           H  
ATOM    758 1HH1 ARG A 136     -19.701   0.227  18.742  1.00  0.00           H  
ATOM    759 2HH1 ARG A 136     -19.961  -2.089  16.533  1.00  0.00           H  
ATOM    760 1HH2 ARG A 136     -19.075  -2.568  16.694  1.00  0.00           H  
ATOM    761 2HH2 ARG A 136     -20.606  -2.425  15.818  1.00  0.00           H  
ATOM    762 N    ASP A 137     -22.126   5.685  16.199  1.00 40.96           N  
ATOM    763 CA   ASP A 137     -21.235   5.568  15.717  1.00 40.78           C  
ATOM    764 C    ASP A 137     -22.300   6.883  17.032  1.00 41.81           C  
ATOM    765 O    ASP A 137     -22.873   8.064  16.288  1.00 43.07           O  
ATOM    766 CB   ASP A 137     -23.018   9.123  16.883  1.00 42.78           C  
ATOM    767 CG   ASP A 137     -20.955   7.290  17.673  1.00 60.44           C  
ATOM    768 OD1  ASP A 137     -20.378   6.284  18.642  1.00 62.97           O  
ATOM    769 OD2  ASP A 137     -21.166   5.632  19.365  1.00 70.93           O  
ATOM    770 HN   ASP A 137     -19.135   6.202  18.737  1.00  0.00           H  
ATOM    771 N    GLY A 138     -23.159   7.917  15.001  1.00 35.43           N  
ATOM    772 CA   GLY A 138     -23.002   7.016  14.549  1.00 34.57           C  
ATOM    773 C    GLY A 138     -23.695   9.027  14.226  1.00 36.66           C  
ATOM    774 O    GLY A 138     -22.939   9.371  12.960  1.00 34.89           O  
ATOM    775 HN   GLY A 138     -21.972   8.709  12.593  1.00  0.00           H  
ATOM    776 N    VAL A 139     -23.378  10.433  12.298  1.00 33.91           N  
ATOM    777 CA   VAL A 139     -24.138  10.971  12.715  1.00 33.09           C  
ATOM    778 C    VAL A 139     -22.854  10.883  11.025  1.00 39.08           C  
ATOM    779 O    VAL A 139     -22.112  12.212  11.161  1.00 40.02           O  
ATOM    780 CB   VAL A 139     -22.451  13.038  12.003  1.00 35.46           C  
ATOM    781 CG1  VAL A 139     -24.007  10.934   9.974  1.00 34.55           C  
ATOM    782 CG2  VAL A 139     -23.487  11.187   8.561  1.00 34.61           C  
ATOM    783 HN   VAL A 139     -24.844   9.664   9.999  1.00  0.00           H  
ATOM    784 N    ASN A 140     -21.054  12.377  10.362  1.00 34.03           N  
ATOM    785 CA   ASN A 140     -20.775  11.571   9.802  1.00 33.00           C  
ATOM    786 C    ASN A 140     -20.255  13.590  10.206  1.00 34.62           C  
ATOM    787 O    ASN A 140     -19.525  13.471   8.843  1.00 33.76           O  
ATOM    788 CB   ASN A 140     -19.532  12.369   8.274  1.00 32.90           C  
ATOM    789 CG   ASN A 140     -19.302  13.870  11.413  1.00 44.49           C  
ATOM    790 ND2  ASN A 140     -18.264  12.816  11.701  1.00 35.83           N  
ATOM    791 OD1  ASN A 140     -18.081  12.503  12.966  1.00 36.42           O  
ATOM    792 HN   ASN A 140     -18.669  12.903  13.698  1.00  0.00           H  
ATOM    793 1HD2 ASN A 140     -17.378  11.790  13.161  1.00  0.00           H  
ATOM    794 2HD2 ASN A 140     -17.557  12.335  10.821  1.00  0.00           H  
ATOM    795 N    TRP A 141     -18.917  14.574   8.325  1.00 28.19           N  
ATOM    796 CA   TRP A 141     -18.909  15.435   8.872  1.00 28.66           C  
ATOM    797 C    TRP A 141     -18.278  14.565   7.016  1.00 30.95           C  
ATOM    798 O    TRP A 141     -17.114  13.587   6.893  1.00 29.68           O  
ATOM    799 CB   TRP A 141     -17.011  12.937   5.858  1.00 27.91           C  
ATOM    800 CG   TRP A 141     -17.862  15.962   6.540  1.00 29.64           C  
ATOM    801 CD1  TRP A 141     -19.027  16.857   6.219  1.00 32.69           C  
ATOM    802 CD2  TRP A 141     -19.344  18.032   6.832  1.00 29.62           C  
ATOM    803 CE2  TRP A 141     -20.039  16.637   5.218  1.00 34.25           C  
ATOM    804 CE3  TRP A 141     -20.947  17.719   5.297  1.00 31.15           C  
ATOM    805 NE1  TRP A 141     -20.275  15.621   4.270  1.00 32.81           N  
ATOM    806 CZ2  TRP A 141     -20.492  18.558   6.284  1.00 33.54           C  
ATOM    807 CZ3  TRP A 141     -20.935  19.433   6.566  1.00 33.14           C  
ATOM    808 CH2  TRP A 141     -22.054  17.841   4.435  1.00 33.80           C  
ATOM    809 HN   TRP A 141     -21.385  15.724   3.436  1.00  0.00           H  
ATOM    810 HE1  TRP A 141     -22.267  16.815   3.532  1.00  0.00           H  
ATOM    811 N    GLY A 142     -16.282  13.487   7.939  1.00 26.01           N  
ATOM    812 CA   GLY A 142     -16.453  14.086   8.746  1.00 23.81           C  
ATOM    813 C    GLY A 142     -15.146  12.572   7.992  1.00 25.18           C  
ATOM    814 O    GLY A 142     -15.551  11.116   7.890  1.00 23.63           O  
ATOM    815 HN   GLY A 142     -14.903  10.344   7.182  1.00  0.00           H  
ATOM    816 N    ARG A 143     -16.625  10.724   8.584  1.00 21.10           N  
ATOM    817 CA   ARG A 143     -17.104  11.399   9.181  1.00 21.61           C  
ATOM    818 C    ARG A 143     -17.134   9.348   8.510  1.00 24.96           C  
ATOM    819 O    ARG A 143     -17.684   9.001   7.112  1.00 23.52           O  
ATOM    820 CB   ARG A 143     -17.483   7.885   6.647  1.00 23.76           C  
ATOM    821 CG   ARG A 143     -18.207   9.094   9.574  1.00 28.87           C  
ATOM    822 CD   ARG A 143     -17.625   8.907  10.937  1.00 28.97           C  
ATOM    823 NE   ARG A 143     -18.680   8.864  12.002  1.00 32.77           N  
ATOM    824 CZ   ARG A 143     -18.032   8.866  13.309  1.00 56.91           C  
ATOM    825 NH1  ARG A 143     -17.018   8.975  13.332  1.00 45.42           N  
ATOM    826 NH2  ARG A 143     -18.661   8.737  14.472  1.00 39.56           N  
ATOM    827 HN   ARG A 143     -19.977   8.552  14.507  1.00  0.00           H  
ATOM    828 HE   ARG A 143     -20.460   8.453  15.400  1.00  0.00           H  
ATOM    829 1HH1 ARG A 143     -20.502   8.529  13.633  1.00  0.00           H  
ATOM    830 2HH1 ARG A 143     -17.979   8.767  15.607  1.00  0.00           H  
ATOM    831 1HH2 ARG A 143     -18.462   8.668  16.500  1.00  0.00           H  
ATOM    832 2HH2 ARG A 143     -16.969   8.909  15.580  1.00  0.00           H  
ATOM    833 N    ILE A 144     -18.339   9.970   6.444  1.00 22.07           N  
ATOM    834 CA   ILE A 144     -18.485  10.861   6.918  1.00 22.95           C  
ATOM    835 C    ILE A 144     -18.858   9.825   5.074  1.00 26.84           C  
ATOM    836 O    ILE A 144     -17.656   9.655   4.132  1.00 26.47           O  
ATOM    837 CB   ILE A 144     -17.685   8.781   3.268  1.00 25.50           C  
ATOM    838 CG1  ILE A 144     -19.779  11.007   4.671  1.00 24.71           C  
ATOM    839 CG2  ILE A 144     -21.094  10.983   5.483  1.00 26.18           C  
ATOM    840 CD1  ILE A 144     -20.055  11.041   3.132  1.00 24.83           C  
ATOM    841 HN   ILE A 144     -21.972  12.310   5.288  1.00  0.00           H  
ATOM    842 N    VAL A 145     -16.580  10.444   4.339  1.00 23.20           N  
ATOM    843 CA   VAL A 145     -16.628  11.167   5.057  1.00 21.04           C  
ATOM    844 C    VAL A 145     -15.335  10.292   3.557  1.00 20.96           C  
ATOM    845 O    VAL A 145     -14.784   8.862   3.769  1.00 19.70           O  
ATOM    846 CB   VAL A 145     -14.498   8.179   2.785  1.00 22.74           C  
ATOM    847 CG1  VAL A 145     -14.270  11.402   3.820  1.00 21.84           C  
ATOM    848 CG2  VAL A 145     -12.955  11.087   3.085  1.00 21.58           C  
ATOM    849 HN   VAL A 145     -14.786  12.772   3.380  1.00  0.00           H  
ATOM    850 N    ALA A 146     -14.710   8.399   5.024  1.00 18.23           N  
ATOM    851 CA   ALA A 146     -15.014   9.011   5.782  1.00 19.39           C  
ATOM    852 C    ALA A 146     -14.209   7.041   5.375  1.00 23.91           C  
ATOM    853 O    ALA A 146     -15.097   5.932   4.737  1.00 22.88           O  
ATOM    854 CB   ALA A 146     -14.599   4.885   4.334  1.00 19.83           C  
ATOM    855 HN   ALA A 146     -14.169   6.875   6.889  1.00  0.00           H  
ATOM    856 N    PHE A 147     -16.388   6.190   4.617  1.00 22.34           N  
ATOM    857 CA   PHE A 147     -16.740   7.065   5.006  1.00 22.80           C  
ATOM    858 C    PHE A 147     -17.344   5.293   3.958  1.00 23.78           C  
ATOM    859 O    PHE A 147     -17.036   5.140   2.449  1.00 23.26           O  
ATOM    860 CB   PHE A 147     -17.053   4.020   1.953  1.00 24.57           C  
ATOM    861 CG   PHE A 147     -18.772   5.795   4.195  1.00 24.88           C  
ATOM    862 CD1  PHE A 147     -19.839   5.322   3.236  1.00 26.61           C  
ATOM    863 CD2  PHE A 147     -20.213   6.100   2.153  1.00 26.56           C  
ATOM    864 CE1  PHE A 147     -20.513   4.130   3.459  1.00 27.13           C  
ATOM    865 CE2  PHE A 147     -21.264   5.706   1.316  1.00 28.10           C  
ATOM    866 CZ   PHE A 147     -21.555   3.729   2.619  1.00 25.57           C  
ATOM    867 HN   PHE A 147     -21.916   4.519   1.552  1.00  0.00           H  
ATOM    868 N    PHE A 148     -16.730   6.238   1.740  1.00 21.88           N  
ATOM    869 CA   PHE A 148     -16.765   7.146   2.203  1.00 20.89           C  
ATOM    870 C    PHE A 148     -16.346   6.183   0.323  1.00 22.76           C  
ATOM    871 O    PHE A 148     -15.009   5.450   0.185  1.00 21.88           O  
ATOM    872 CB   PHE A 148     -14.870   4.570  -0.683  1.00 23.09           C  
ATOM    873 CG   PHE A 148     -16.267   7.590  -0.308  1.00 25.57           C  
ATOM    874 CD1  PHE A 148     -17.616   8.130  -0.736  1.00 29.20           C  
ATOM    875 CD2  PHE A 148     -18.369   8.926   0.121  1.00 26.67           C  
ATOM    876 CE1  PHE A 148     -18.153   7.803  -1.979  1.00 30.65           C  
ATOM    877 CE2  PHE A 148     -19.636   9.384  -0.255  1.00 30.80           C  
ATOM    878 CZ   PHE A 148     -19.422   8.235  -2.342  1.00 29.90           C  
ATOM    879 HN   PHE A 148     -20.149   9.047  -1.488  1.00  0.00           H  
ATOM    880 N    GLU A 149     -14.047   5.759   1.074  1.00 19.31           N  
ATOM    881 CA   GLU A 149     -14.233   6.475   1.776  1.00 19.61           C  
ATOM    882 C    GLU A 149     -12.729   5.092   1.063  1.00 22.56           C  
ATOM    883 O    GLU A 149     -12.847   3.576   1.297  1.00 22.51           O  
ATOM    884 CB   GLU A 149     -12.150   2.773   0.659  1.00 20.53           C  
ATOM    885 CG   GLU A 149     -11.788   5.737   2.076  1.00 28.13           C  
ATOM    886 CD   GLU A 149     -11.081   6.948   1.489  1.00 29.64           C  
ATOM    887 OE1  GLU A 149     -10.171   6.624   0.317  1.00 28.84           O  
ATOM    888 OE2  GLU A 149      -9.299   5.742   0.451  1.00 32.23           O  
ATOM    889 HN   GLU A 149     -10.375   7.209  -0.763  1.00  0.00           H  
ATOM    890 N    PHE A 150     -13.750   3.202   2.198  1.00 19.14           N  
ATOM    891 CA   PHE A 150     -14.269   3.926   2.694  1.00 18.43           C  
ATOM    892 C    PHE A 150     -14.036   1.796   2.514  1.00 22.42           C  
ATOM    893 O    PHE A 150     -14.623   1.113   1.270  1.00 22.39           O  
ATOM    894 CB   PHE A 150     -14.181   0.027   0.937  1.00 18.64           C  
ATOM    895 CG   PHE A 150     -14.985   1.663   3.715  1.00 22.03           C  
ATOM    896 CD1  PHE A 150     -15.558   0.259   3.850  1.00 25.29           C  
ATOM    897 CD2  PHE A 150     -14.731  -0.826   4.130  1.00 25.77           C  
ATOM    898 CE1  PHE A 150     -16.924   0.033   3.726  1.00 27.14           C  
ATOM    899 CE2  PHE A 150     -15.258  -2.119   4.238  1.00 28.83           C  
ATOM    900 CZ   PHE A 150     -17.448  -1.263   3.835  1.00 26.47           C  
ATOM    901 HN   PHE A 150     -16.610  -2.326   4.088  1.00  0.00           H  
ATOM    902 N    GLY A 151     -15.585   1.762   0.606  1.00 20.71           N  
ATOM    903 CA   GLY A 151     -15.928   2.641   0.993  1.00 20.31           C  
ATOM    904 C    GLY A 151     -16.173   1.281  -0.645  1.00 23.98           C  
ATOM    905 O    GLY A 151     -15.118   1.067  -1.720  1.00 24.16           O  
ATOM    906 HN   GLY A 151     -15.113   0.043  -2.403  1.00  0.00           H  
ATOM    907 N    GLY A 152     -14.183   2.002  -1.818  1.00 21.06           N  
ATOM    908 CA   GLY A 152     -14.259   2.817  -1.209  1.00 20.02           C  
ATOM    909 C    GLY A 152     -13.052   1.943  -2.740  1.00 23.06           C  
ATOM    910 O    GLY A 152     -12.182   0.720  -2.500  1.00 23.80           O  
ATOM    911 HN   GLY A 152     -11.844   0.020  -3.444  1.00  0.00           H  
ATOM    912 N    VAL A 153     -11.807   0.466  -1.243  1.00 20.48           N  
ATOM    913 CA   VAL A 153     -12.122   1.114  -0.521  1.00 21.58           C  
ATOM    914 C    VAL A 153     -10.983  -0.664  -0.818  1.00 24.81           C  
ATOM    915 O    VAL A 153     -11.667  -1.995  -1.189  1.00 21.53           O  
ATOM    916 CB   VAL A 153     -11.009  -2.922  -1.689  1.00 26.67           C  
ATOM    917 CG1  VAL A 153     -10.653  -0.520   0.685  1.00 27.04           C  
ATOM    918 CG2  VAL A 153     -10.349  -1.848   1.353  1.00 26.35           C  
ATOM    919 HN   VAL A 153      -9.481   0.434   0.880  1.00  0.00           H  
ATOM    920 N    MET A 154     -12.987  -2.064  -0.942  1.00 20.78           N  
ATOM    921 CA   MET A 154     -13.434  -1.259  -0.503  1.00 22.15           C  
ATOM    922 C    MET A 154     -13.823  -3.221  -1.263  1.00 25.38           C  
ATOM    923 O    MET A 154     -13.829  -3.483  -2.772  1.00 23.66           O  
ATOM    924 CB   MET A 154     -13.723  -4.642  -3.193  1.00 24.12           C  
ATOM    925 CG   MET A 154     -15.261  -2.985  -0.776  1.00 29.13           C  
ATOM    926 SD   MET A 154     -15.389  -3.016   0.708  1.00 35.60           S  
ATOM    927 CE   MET A 154     -15.630  -4.698   1.309  1.00 31.34           C  
ATOM    928 HN   MET A 154     -17.312  -5.056   0.599  1.00  0.00           H  
ATOM    929 N    CYS A 155     -13.985  -2.418  -3.571  1.00 21.41           N  
ATOM    930 CA   CYS A 155     -14.104  -1.497  -3.148  1.00 21.99           C  
ATOM    931 C    CYS A 155     -13.991  -2.533  -5.043  1.00 23.87           C  
ATOM    932 O    CYS A 155     -12.669  -2.969  -5.593  1.00 23.46           O  
ATOM    933 CB   CYS A 155     -12.634  -3.843  -6.470  1.00 21.40           C  
ATOM    934 SG   CYS A 155     -14.475  -1.255  -5.719  1.00 24.93           S  
ATOM    935 HN   CYS A 155     -16.205  -0.903  -5.413  1.00  0.00           H  
ATOM    936 N    VAL A 156     -11.580  -2.371  -5.092  1.00 20.12           N  
ATOM    937 CA   VAL A 156     -11.699  -1.645  -4.385  1.00 20.60           C  
ATOM    938 C    VAL A 156     -10.220  -2.723  -5.524  1.00 26.13           C  
ATOM    939 O    VAL A 156      -9.925  -4.214  -5.192  1.00 25.26           O  
ATOM    940 CB   VAL A 156      -9.432  -4.961  -6.051  1.00 24.06           C  
ATOM    941 CG1  VAL A 156      -9.184  -1.762  -4.895  1.00 23.57           C  
ATOM    942 CG2  VAL A 156      -7.753  -2.317  -5.015  1.00 23.49           C  
ATOM    943 HN   VAL A 156      -9.300  -0.357  -5.516  1.00  0.00           H  
ATOM    944 N    GLU A 157     -10.226  -4.638  -3.945  1.00 22.74           N  
ATOM    945 CA   GLU A 157     -10.583  -3.976  -3.255  1.00 23.14           C  
ATOM    946 C    GLU A 157     -10.041  -6.052  -3.578  1.00 26.26           C  
ATOM    947 O    GLU A 157     -10.907  -6.976  -4.459  1.00 28.50           O  
ATOM    948 CB   GLU A 157     -10.434  -8.045  -4.837  1.00 24.48           C  
ATOM    949 CG   GLU A 157     -10.294  -6.308  -2.076  1.00 35.60           C  
ATOM    950 CD   GLU A 157     -10.143  -7.784  -1.678  1.00 57.96           C  
ATOM    951 OE1  GLU A 157     -10.022  -8.139  -0.205  1.00 40.80           O  
ATOM    952 OE2  GLU A 157     -10.440  -9.260   0.184  1.00 48.87           O  
ATOM    953 HN   GLU A 157      -9.415  -7.339   0.541  1.00  0.00           H  
ATOM    954 N    SER A 158     -12.168  -6.588  -4.758  1.00 21.95           N  
ATOM    955 CA   SER A 158     -12.511  -5.696  -4.403  1.00 21.81           C  
ATOM    956 C    SER A 158     -13.054  -7.419  -5.581  1.00 28.05           C  
ATOM    957 O    SER A 158     -12.451  -7.618  -6.965  1.00 26.88           O  
ATOM    958 CB   SER A 158     -12.377  -8.750  -7.442  1.00 24.78           C  
ATOM    959 OG   SER A 158     -14.438  -6.789  -5.698  1.00 30.55           O  
ATOM    960 HN   SER A 158     -15.064  -6.820  -4.428  1.00  0.00           H  
ATOM    961 HG   SER A 158     -15.926  -6.428  -4.501  1.00  0.00           H  
ATOM    962 N    VAL A 159     -11.984  -6.520  -7.602  1.00 23.21           N  
ATOM    963 CA   VAL A 159     -12.070  -5.605  -7.159  1.00 23.87           C  
ATOM    964 C    VAL A 159     -11.356  -6.630  -8.921  1.00 28.36           C  
ATOM    965 O    VAL A 159     -10.050  -7.462  -8.822  1.00 29.97           O  
ATOM    966 CB   VAL A 159      -9.870  -8.397  -9.617  1.00 28.36           C  
ATOM    967 CG1  VAL A 159     -11.182  -5.259  -9.619  1.00 29.49           C  
ATOM    968 CG2  VAL A 159     -10.474  -5.419 -10.947  1.00 26.72           C  
ATOM    969 HN   VAL A 159     -12.530  -4.611  -9.862  1.00  0.00           H  
ATOM    970 N    ASN A 160      -9.217  -7.220  -7.786  1.00 23.31           N  
ATOM    971 CA   ASN A 160      -9.450  -6.484  -7.119  1.00 24.39           C  
ATOM    972 C    ASN A 160      -7.990  -7.990  -7.602  1.00 29.81           C  
ATOM    973 O    ASN A 160      -8.209  -9.534  -7.435  1.00 26.26           O  
ATOM    974 CB   ASN A 160      -7.335 -10.326  -7.814  1.00 23.70           C  
ATOM    975 CG   ASN A 160      -7.171  -7.461  -6.425  1.00 51.18           C  
ATOM    976 ND2  ASN A 160      -5.835  -8.149  -6.236  1.00 47.51           N  
ATOM    977 OD1  ASN A 160      -4.941  -8.019  -7.198  1.00 54.86           O  
ATOM    978 HN   ASN A 160      -5.127  -7.432  -8.011  1.00  0.00           H  
ATOM    979 1HD2 ASN A 160      -4.041  -8.482  -7.071  1.00  0.00           H  
ATOM    980 2HD2 ASN A 160      -5.610  -8.858  -5.255  1.00  0.00           H  
ATOM    981 N    ARG A 161      -9.343  -9.923  -6.837  1.00 27.49           N  
ATOM    982 CA   ARG A 161     -10.004  -9.200  -6.552  1.00 28.70           C  
ATOM    983 C    ARG A 161      -9.696 -11.318  -6.565  1.00 32.09           C  
ATOM    984 O    ARG A 161     -10.528 -11.974  -7.663  1.00 30.75           O  
ATOM    985 CB   ARG A 161     -11.097 -13.041  -7.424  1.00 30.06           C  
ATOM    986 CG   ARG A 161     -10.401 -11.417  -5.198  1.00 37.24           C  
ATOM    987 CD   ARG A 161      -9.457 -11.218  -4.032  1.00 52.03           C  
ATOM    988 NE   ARG A 161     -10.064 -11.707  -2.719  1.00 57.77           N  
ATOM    989 CZ   ARG A 161      -9.139 -11.492  -1.604  1.00 67.80           C  
ATOM    990 NH1  ARG A 161      -8.405 -10.795  -1.730  1.00 57.89           N  
ATOM    991 NH2  ARG A 161      -9.182 -12.135  -0.440  1.00 46.36           N  
ATOM    992 HN   ARG A 161     -10.116 -13.053  -0.213  1.00  0.00           H  
ATOM    993 HE   ARG A 161     -10.149 -13.546   0.679  1.00  0.00           H  
ATOM    994 1HH1 ARG A 161     -10.795 -13.267  -0.944  1.00  0.00           H  
ATOM    995 2HH1 ARG A 161      -8.300 -11.857   0.509  1.00  0.00           H  
ATOM    996 1HH2 ARG A 161      -8.333 -12.350   1.401  1.00  0.00           H  
ATOM    997 2HH2 ARG A 161      -7.583 -11.153   0.335  1.00  0.00           H  
ATOM    998 N    GLU A 162     -10.621 -11.333  -8.869  1.00 28.63           N  
ATOM    999 CA   GLU A 162     -10.135 -10.441  -8.966  1.00 28.26           C  
ATOM   1000 C    GLU A 162     -11.368 -11.831 -10.037  1.00 33.22           C  
ATOM   1001 O    GLU A 162     -12.849 -11.939  -9.711  1.00 32.05           O  
ATOM   1002 CB   GLU A 162     -13.558 -12.839 -10.194  1.00 28.79           C  
ATOM   1003 CG   GLU A 162     -10.798 -13.171 -10.587  1.00 32.48           C  
ATOM   1004 CD   GLU A 162      -9.287 -13.171 -10.734  1.00 39.43           C  
ATOM   1005 OE1  GLU A 162      -8.649 -14.519 -11.028  1.00 28.19           O  
ATOM   1006 OE2  GLU A 162      -9.388 -15.497 -11.262  1.00 33.37           O  
ATOM   1007 HN   GLU A 162      -7.405 -14.585 -11.071  1.00  0.00           H  
ATOM   1008 N    MET A 163     -13.320 -10.974  -8.897  1.00 27.36           N  
ATOM   1009 CA   MET A 163     -12.662 -10.282  -8.537  1.00 25.96           C  
ATOM   1010 C    MET A 163     -14.715 -10.866  -8.504  1.00 29.90           C  
ATOM   1011 O    MET A 163     -15.219  -9.470  -8.884  1.00 28.93           O  
ATOM   1012 CB   MET A 163     -15.968  -8.855  -8.125  1.00 27.50           C  
ATOM   1013 CG   MET A 163     -14.845 -11.114  -6.997  1.00 30.77           C  
ATOM   1014 SD   MET A 163     -14.331 -12.471  -6.574  1.00 35.24           S  
ATOM   1015 CE   MET A 163     -14.835 -12.826  -4.884  1.00 32.15           C  
ATOM   1016 HN   MET A 163     -13.765 -11.774  -3.994  1.00  0.00           H  
ATOM   1017 N    SER A 164     -14.854  -8.993 -10.095  1.00 26.85           N  
ATOM   1018 CA   SER A 164     -14.270  -9.575 -10.695  1.00 26.12           C  
ATOM   1019 C    SER A 164     -15.266  -7.669 -10.581  1.00 31.40           C  
ATOM   1020 O    SER A 164     -16.782  -7.425 -10.615  1.00 32.02           O  
ATOM   1021 CB   SER A 164     -17.135  -6.269 -10.387  1.00 28.56           C  
ATOM   1022 OG   SER A 164     -14.635  -7.337 -11.930  1.00 32.49           O  
ATOM   1023 HN   SER A 164     -15.108  -8.142 -12.993  1.00  0.00           H  
ATOM   1024 HG   SER A 164     -14.715  -7.935 -13.833  1.00  0.00           H  
ATOM   1025 N    PRO A 165     -17.734  -8.401 -10.785  1.00 28.93           N  
ATOM   1026 CA   PRO A 165     -19.154  -8.029 -10.726  1.00 28.25           C  
ATOM   1027 C    PRO A 165     -19.548  -7.509  -9.333  1.00 30.47           C  
ATOM   1028 O    PRO A 165     -20.549  -6.808  -9.225  1.00 30.34           O  
ATOM   1029 CB   PRO A 165     -19.882  -9.353 -11.061  1.00 29.75           C  
ATOM   1030 CG   PRO A 165     -18.877 -10.151 -11.764  1.00 33.53           C  
ATOM   1031 CD   PRO A 165     -17.610  -9.853 -11.051  1.00 29.95           C  
ATOM   1032 N    LEU A 166     -18.753  -7.819  -8.276  1.00 26.03           N  
ATOM   1033 CA   LEU A 166     -17.950  -8.432  -8.415  1.00 25.13           C  
ATOM   1034 C    LEU A 166     -19.034  -7.282  -6.930  1.00 27.92           C  
ATOM   1035 O    LEU A 166     -18.949  -5.769  -6.912  1.00 28.23           O  
ATOM   1036 CB   LEU A 166     -19.550  -5.167  -6.044  1.00 24.76           C  
ATOM   1037 CG   LEU A 166     -18.103  -7.854  -5.837  1.00 28.70           C  
ATOM   1038 CD1  LEU A 166     -18.274  -9.332  -5.419  1.00 27.74           C  
ATOM   1039 CD2  LEU A 166     -17.262  -9.682  -4.340  1.00 33.29           C  
ATOM   1040 HN   LEU A 166     -19.693  -9.605  -4.882  1.00  0.00           H  
ATOM   1041 N    VAL A 167     -18.195  -5.149  -7.849  1.00 25.00           N  
ATOM   1042 CA   VAL A 167     -17.685  -5.722  -8.521  1.00 24.22           C  
ATOM   1043 C    VAL A 167     -18.078  -3.687  -7.943  1.00 31.43           C  
ATOM   1044 O    VAL A 167     -19.476  -3.080  -8.115  1.00 31.47           O  
ATOM   1045 CB   VAL A 167     -19.814  -2.110  -7.440  1.00 25.71           C  
ATOM   1046 CG1  VAL A 167     -17.088  -3.251  -9.072  1.00 26.29           C  
ATOM   1047 CG2  VAL A 167     -17.104  -1.728  -9.278  1.00 23.86           C  
ATOM   1048 HN   VAL A 167     -15.683  -3.712  -8.754  1.00  0.00           H  
ATOM   1049 N    ASP A 168     -20.293  -3.675  -8.997  1.00 29.41           N  
ATOM   1050 CA   ASP A 168     -19.945  -4.486  -9.509  1.00 29.79           C  
ATOM   1051 C    ASP A 168     -21.654  -3.222  -9.262  1.00 32.06           C  
ATOM   1052 O    ASP A 168     -22.547  -3.429  -8.047  1.00 31.79           O  
ATOM   1053 CB   ASP A 168     -23.382  -2.576  -7.773  1.00 32.05           C  
ATOM   1054 CG   ASP A 168     -22.227  -3.912 -10.515  1.00 41.94           C  
ATOM   1055 OD1  ASP A 168     -21.373  -3.658 -11.755  1.00 43.79           O  
ATOM   1056 OD2  ASP A 168     -21.218  -2.476 -12.141  1.00 45.76           O  
ATOM   1057 HN   ASP A 168     -20.796  -4.627 -12.285  1.00  0.00           H  
ATOM   1058 N    ASN A 169     -22.334  -4.520  -7.287  1.00 27.98           N  
ATOM   1059 CA   ASN A 169     -21.616  -5.187  -7.570  1.00 26.03           C  
ATOM   1060 C    ASN A 169     -23.104  -4.780  -6.061  1.00 26.78           C  
ATOM   1061 O    ASN A 169     -22.700  -3.739  -5.001  1.00 27.31           O  
ATOM   1062 CB   ASN A 169     -23.570  -3.112  -4.411  1.00 26.82           C  
ATOM   1063 CG   ASN A 169     -22.849  -6.192  -5.547  1.00 48.55           C  
ATOM   1064 ND2  ASN A 169     -23.345  -7.314  -6.437  1.00 40.54           N  
ATOM   1065 OD1  ASN A 169     -24.517  -7.185  -7.024  1.00 46.16           O  
ATOM   1066 HN   ASN A 169     -24.851  -7.940  -7.623  1.00  0.00           H  
ATOM   1067 1HD2 ASN A 169     -25.072  -6.340  -6.891  1.00  0.00           H  
ATOM   1068 2HD2 ASN A 169     -22.683  -8.322  -6.595  1.00  0.00           H  
ATOM   1069 N    ILE A 170     -21.383  -3.507  -4.829  1.00 24.53           N  
ATOM   1070 CA   ILE A 170     -20.724  -4.042  -5.394  1.00 24.17           C  
ATOM   1071 C    ILE A 170     -20.836  -2.522  -3.869  1.00 26.25           C  
ATOM   1072 O    ILE A 170     -21.355  -1.136  -4.201  1.00 25.60           O  
ATOM   1073 CB   ILE A 170     -21.805  -0.441  -3.296  1.00 25.86           C  
ATOM   1074 CG1  ILE A 170     -19.279  -2.565  -3.736  1.00 25.04           C  
ATOM   1075 CG2  ILE A 170     -18.831  -3.964  -3.231  1.00 26.33           C  
ATOM   1076 CD1  ILE A 170     -18.771  -1.455  -2.760  1.00 20.64           C  
ATOM   1077 HN   ILE A 170     -17.468  -4.341  -3.561  1.00  0.00           H  
ATOM   1078 N    ALA A 171     -21.321  -0.742  -5.492  1.00 25.36           N  
ATOM   1079 CA   ALA A 171     -20.937  -1.373  -6.196  1.00 26.39           C  
ATOM   1080 C    ALA A 171     -21.819   0.562  -5.902  1.00 33.62           C  
ATOM   1081 O    ALA A 171     -23.293   0.715  -5.508  1.00 32.23           O  
ATOM   1082 CB   ALA A 171     -23.684   1.778  -5.035  1.00 27.07           C  
ATOM   1083 HN   ALA A 171     -21.632   0.773  -7.388  1.00  0.00           H  
ATOM   1084 N    LEU A 172     -24.081  -0.365  -5.644  1.00 33.46           N  
ATOM   1085 CA   LEU A 172     -23.681  -1.221  -6.028  1.00 34.52           C  
ATOM   1086 C    LEU A 172     -25.489  -0.356  -5.262  1.00 33.74           C  
ATOM   1087 O    LEU A 172     -25.643  -0.260  -3.748  1.00 33.33           O  
ATOM   1088 CB   LEU A 172     -26.495   0.480  -3.300  1.00 35.48           C  
ATOM   1089 CG   LEU A 172     -26.254  -1.599  -5.798  1.00 41.26           C  
ATOM   1090 CD1  LEU A 172     -27.778  -1.603  -5.548  1.00 41.50           C  
ATOM   1091 CD2  LEU A 172     -28.480  -0.532  -6.383  1.00 45.88           C  
ATOM   1092 HN   LEU A 172     -28.381  -2.983  -5.793  1.00  0.00           H  
ATOM   1093 N    TRP A 173     -24.864  -1.022  -2.972  1.00 30.98           N  
ATOM   1094 CA   TRP A 173     -24.179  -1.640  -3.406  1.00 31.07           C  
ATOM   1095 C    TRP A 173     -24.976  -0.986  -1.499  1.00 33.15           C  
ATOM   1096 O    TRP A 173     -24.584   0.392  -0.969  1.00 33.41           O  
ATOM   1097 CB   TRP A 173     -25.231   0.891  -0.050  1.00 30.29           C  
ATOM   1098 CG   TRP A 173     -24.157  -2.091  -0.825  1.00 31.32           C  
ATOM   1099 CD1  TRP A 173     -24.402  -3.492  -1.334  1.00 34.85           C  
ATOM   1100 CD2  TRP A 173     -25.583  -4.014  -1.784  1.00 30.21           C  
ATOM   1101 CE2  TRP A 173     -23.450  -4.564  -1.376  1.00 35.00           C  
ATOM   1102 CE3  TRP A 173     -24.113  -5.696  -1.906  1.00 29.90           C  
ATOM   1103 NE1  TRP A 173     -22.093  -4.678  -1.030  1.00 34.43           N  
ATOM   1104 CZ2  TRP A 173     -25.421  -5.345  -2.106  1.00 33.25           C  
ATOM   1105 CZ3  TRP A 173     -26.157  -5.968  -2.439  1.00 30.65           C  
ATOM   1106 CH2  TRP A 173     -23.469  -6.930  -2.071  1.00 31.30           C  
ATOM   1107 HN   TRP A 173     -21.445  -5.876  -1.257  1.00  0.00           H  
ATOM   1108 HE1  TRP A 173     -22.125  -6.982  -1.784  1.00  0.00           H  
ATOM   1109 N    MET A 174     -23.600   1.056  -1.628  1.00 25.15           N  
ATOM   1110 CA   MET A 174     -23.141   0.609  -2.422  1.00 22.77           C  
ATOM   1111 C    MET A 174     -23.183   2.401  -1.222  1.00 29.96           C  
ATOM   1112 O    MET A 174     -24.288   3.417  -1.534  1.00 29.66           O  
ATOM   1113 CB   MET A 174     -24.631   4.189  -0.655  1.00 22.47           C  
ATOM   1114 CG   MET A 174     -21.883   2.802  -1.901  1.00 23.25           C  
ATOM   1115 SD   MET A 174     -20.660   2.049  -1.358  1.00 26.26           S  
ATOM   1116 CE   MET A 174     -19.227   2.473  -2.347  1.00 23.16           C  
ATOM   1117 HN   MET A 174     -18.893   4.176  -1.728  1.00  0.00           H  
ATOM   1118 N    THR A 175     -24.837   3.407  -2.765  1.00 27.15           N  
ATOM   1119 CA   THR A 175     -24.465   2.743  -3.444  1.00 29.16           C  
ATOM   1120 C    THR A 175     -25.933   4.285  -3.198  1.00 35.91           C  
ATOM   1121 O    THR A 175     -27.166   4.132  -2.266  1.00 36.55           O  
ATOM   1122 CB   THR A 175     -27.726   5.145  -1.819  1.00 35.94           C  
ATOM   1123 CG2  THR A 175     -26.317   4.005  -4.661  1.00 38.56           C  
ATOM   1124 OG1  THR A 175     -27.401   4.967  -5.180  1.00 31.57           O  
ATOM   1125 HN   THR A 175     -25.153   4.108  -5.481  1.00  0.00           H  
ATOM   1126 HG1  THR A 175     -24.484   3.514  -5.161  1.00  0.00           H  
ATOM   1127 N    GLU A 176     -27.561   2.881  -1.977  1.00 34.17           N  
ATOM   1128 CA   GLU A 176     -27.045   2.108  -2.397  1.00 35.60           C  
ATOM   1129 C    GLU A 176     -28.688   2.557  -1.095  1.00 40.67           C  
ATOM   1130 O    GLU A 176     -28.423   3.073   0.321  1.00 40.07           O  
ATOM   1131 CB   GLU A 176     -29.332   3.638   0.933  1.00 37.02           C  
ATOM   1132 CG   GLU A 176     -28.954   1.047  -1.048  1.00 47.79           C  
ATOM   1133 CD   GLU A 176     -29.706   0.539  -2.274  1.00 64.52           C  
ATOM   1134 OE1  GLU A 176     -29.969  -0.951  -2.348  1.00 63.57           O  
ATOM   1135 OE2  GLU A 176     -30.857  -1.348  -3.137  1.00 54.20           O  
ATOM   1136 HN   GLU A 176     -29.299  -1.722  -1.620  1.00  0.00           H  
ATOM   1137 N    TYR A 177     -27.172   2.914   0.827  1.00 35.72           N  
ATOM   1138 CA   TYR A 177     -26.457   2.444   0.272  1.00 35.48           C  
ATOM   1139 C    TYR A 177     -26.844   3.411   2.161  1.00 39.70           C  
ATOM   1140 O    TYR A 177     -26.937   4.918   2.209  1.00 41.03           O  
ATOM   1141 CB   TYR A 177     -27.471   5.459   3.177  1.00 36.40           C  
ATOM   1142 CG   TYR A 177     -25.502   2.877   2.698  1.00 37.66           C  
ATOM   1143 CD1  TYR A 177     -25.349   3.107   4.192  1.00 39.29           C  
ATOM   1144 CD2  TYR A 177     -25.808   2.168   5.112  1.00 37.22           C  
ATOM   1145 CE1  TYR A 177     -24.788   4.283   4.683  1.00 39.82           C  
ATOM   1146 CE2  TYR A 177     -25.720   2.398   6.486  1.00 38.13           C  
ATOM   1147 CZ   TYR A 177     -24.670   4.510   6.054  1.00 43.04           C  
ATOM   1148 OH   TYR A 177     -25.157   3.576   6.951  1.00 39.92           O  
ATOM   1149 HN   TYR A 177     -25.033   3.798   8.298  1.00  0.00           H  
ATOM   1150 HH   TYR A 177     -24.647   4.605   8.617  1.00  0.00           H  
ATOM   1151 N    LEU A 178     -26.484   5.594   1.146  1.00 34.40           N  
ATOM   1152 CA   LEU A 178     -26.081   5.074   0.367  1.00 34.33           C  
ATOM   1153 C    LEU A 178     -26.546   7.038   1.064  1.00 41.49           C  
ATOM   1154 O    LEU A 178     -28.004   7.546   1.036  1.00 41.00           O  
ATOM   1155 CB   LEU A 178     -28.396   8.339   1.899  1.00 34.01           C  
ATOM   1156 CG   LEU A 178     -25.755   7.538  -0.145  1.00 37.63           C  
ATOM   1157 CD1  LEU A 178     -24.237   7.694   0.038  1.00 37.49           C  
ATOM   1158 CD2  LEU A 178     -23.529   7.485  -1.270  1.00 37.63           C  
ATOM   1159 HN   LEU A 178     -23.882   9.096   0.567  1.00  0.00           H  
ATOM   1160 N    ASN A 179     -28.809   7.058   0.076  1.00 38.64           N  
ATOM   1161 CA   ASN A 179     -28.411   6.385  -0.579  1.00 38.14           C  
ATOM   1162 C    ASN A 179     -30.225   7.427  -0.097  1.00 43.02           C  
ATOM   1163 O    ASN A 179     -31.094   7.167   1.122  1.00 44.61           O  
ATOM   1164 CB   ASN A 179     -31.959   7.981   1.411  1.00 34.05           C  
ATOM   1165 CG   ASN A 179     -30.835   6.685  -1.296  1.00 52.95           C  
ATOM   1166 ND2  ASN A 179     -30.281   7.098  -2.628  1.00 47.52           N  
ATOM   1167 OD1  ASN A 179     -30.319   6.164  -3.574  1.00 46.12           O  
ATOM   1168 HN   ASN A 179     -29.942   6.445  -4.479  1.00  0.00           H  
ATOM   1169 1HD2 ASN A 179     -30.692   5.229  -3.409  1.00  0.00           H  
ATOM   1170 2HD2 ASN A 179     -29.826   8.240  -2.829  1.00  0.00           H  
ATOM   1171 N    ARG A 180     -30.885   6.046   1.817  1.00 40.71           N  
ATOM   1172 CA   ARG A 180     -30.110   5.446   1.535  1.00 41.77           C  
ATOM   1173 C    ARG A 180     -31.696   5.627   2.953  1.00 48.29           C  
ATOM   1174 O    ARG A 180     -31.184   6.012   4.360  1.00 48.83           O  
ATOM   1175 CB   ARG A 180     -32.015   6.248   5.242  1.00 44.80           C  
ATOM   1176 CG   ARG A 180     -31.913   4.105   2.902  1.00 64.07           C  
ATOM   1177 CD   ARG A 180     -32.732   3.622   1.690  1.00 75.74           C  
ATOM   1178 NE   ARG A 180     -32.253   2.266   1.167  1.00 85.22           N  
ATOM   1179 CZ   ARG A 180     -33.105   1.718   0.106  1.00102.11           C  
ATOM   1180 NH1  ARG A 180     -33.805   1.027   0.376  1.00 85.99           N  
ATOM   1181 NH2  ARG A 180     -33.036   2.052  -1.183  1.00 92.81           N  
ATOM   1182 HN   ARG A 180     -32.160   2.959  -1.597  1.00  0.00           H  
ATOM   1183 HE   ARG A 180     -31.531   3.390  -0.920  1.00  0.00           H  
ATOM   1184 1HH1 ARG A 180     -32.107   3.215  -2.583  1.00  0.00           H  
ATOM   1185 2HH1 ARG A 180     -33.854   1.491  -2.064  1.00  0.00           H  
ATOM   1186 1HH2 ARG A 180     -34.527   0.794  -1.746  1.00  0.00           H  
ATOM   1187 2HH2 ARG A 180     -33.801   1.747  -3.050  1.00  0.00           H  
ATOM   1188 N    HIS A 181     -29.854   5.997   4.606  1.00 43.66           N  
ATOM   1189 CA   HIS A 181     -29.202   5.832   3.840  1.00 43.89           C  
ATOM   1190 C    HIS A 181     -29.340   6.215   5.959  1.00 43.48           C  
ATOM   1191 O    HIS A 181     -28.487   7.477   6.162  1.00 43.43           O  
ATOM   1192 CB   HIS A 181     -28.322   7.892   7.306  1.00 46.43           C  
ATOM   1193 CG   HIS A 181     -28.575   4.977   6.447  1.00 51.69           C  
ATOM   1194 CD2  HIS A 181     -29.422   3.751   6.569  1.00 54.74           C  
ATOM   1195 ND1  HIS A 181     -29.412   2.615   5.831  1.00 54.69           N  
ATOM   1196 CE1  HIS A 181     -30.387   3.632   7.564  1.00 54.73           C  
ATOM   1197 NE2  HIS A 181     -30.622   4.320   8.280  1.00 55.11           N  
ATOM   1198 HN   HIS A 181     -30.937   2.438   7.388  1.00  0.00           H  
ATOM   1199 HD1  HIS A 181     -30.382   1.788   6.358  1.00  0.00           H  
ATOM   1200 HE2  HIS A 181     -30.630   0.856   6.025  1.00  0.00           H  
ATOM   1201 N    LEU A 182     -27.979   8.094   5.090  1.00 36.39           N  
ATOM   1202 CA   LEU A 182     -28.179   7.718   4.163  1.00 35.20           C  
ATOM   1203 C    LEU A 182     -27.145   9.292   5.203  1.00 39.07           C  
ATOM   1204 O    LEU A 182     -27.798  10.550   4.684  1.00 37.22           O  
ATOM   1205 CB   LEU A 182     -27.355  11.649   5.028  1.00 33.58           C  
ATOM   1206 CG   LEU A 182     -25.780   9.103   4.498  1.00 34.66           C  
ATOM   1207 CD1  LEU A 182     -24.891   7.972   5.016  1.00 32.34           C  
ATOM   1208 CD2  LEU A 182     -23.662   7.810   4.139  1.00 35.90           C  
ATOM   1209 HN   LEU A 182     -24.527   8.167   6.485  1.00  0.00           H  
ATOM   1210 N    HIS A 183     -28.817  10.387   3.827  1.00 36.41           N  
ATOM   1211 CA   HIS A 183     -29.106   9.430   3.625  1.00 37.10           C  
ATOM   1212 C    HIS A 183     -29.547  11.454   3.160  1.00 41.22           C  
ATOM   1213 O    HIS A 183     -30.077  12.536   4.113  1.00 41.88           O  
ATOM   1214 CB   HIS A 183     -29.884  13.719   3.830  1.00 38.53           C  
ATOM   1215 CG   HIS A 183     -30.712  10.866   2.330  1.00 41.81           C  
ATOM   1216 CD2  HIS A 183     -31.490  11.909   1.598  1.00 43.98           C  
ATOM   1217 ND1  HIS A 183     -32.723  12.404   1.853  1.00 43.89           N  
ATOM   1218 CE1  HIS A 183     -30.952  12.577   0.516  1.00 43.45           C  
ATOM   1219 NE2  HIS A 183     -30.036  12.426   0.093  1.00 43.86           N  
ATOM   1220 HN   HIS A 183     -31.871  13.454   0.141  1.00  0.00           H  
ATOM   1221 HD1  HIS A 183     -32.956  13.386   0.916  1.00  0.00           H  
ATOM   1222 HE2  HIS A 183     -33.799  13.954   0.830  1.00  0.00           H  
ATOM   1223 N    THR A 184     -30.746  12.136   5.208  1.00 38.70           N  
ATOM   1224 CA   THR A 184     -30.858  11.135   5.371  1.00 40.06           C  
ATOM   1225 C    THR A 184     -31.324  13.074   6.183  1.00 43.71           C  
ATOM   1226 O    THR A 184     -30.218  13.964   6.761  1.00 44.92           O  
ATOM   1227 CB   THR A 184     -30.313  15.190   6.650  1.00 50.75           C  
ATOM   1228 CG2  THR A 184     -32.127  12.330   7.276  1.00 50.44           C  
ATOM   1229 OG1  THR A 184     -32.832  13.280   8.243  1.00 55.20           O  
ATOM   1230 HN   THR A 184     -33.101  11.493   6.657  1.00  0.00           H  
ATOM   1231 HG1  THR A 184     -33.594  11.036   7.328  1.00  0.00           H  
ATOM   1232 N    TRP A 185     -29.140  13.337   7.302  1.00 37.71           N  
ATOM   1233 CA   TRP A 185     -29.124  12.317   7.309  1.00 34.60           C  
ATOM   1234 C    TRP A 185     -28.002  14.056   7.875  1.00 36.55           C  
ATOM   1235 O    TRP A 185     -27.438  15.018   6.877  1.00 36.11           O  
ATOM   1236 CB   TRP A 185     -27.272  16.191   7.209  1.00 31.75           C  
ATOM   1237 CG   TRP A 185     -26.911  13.110   8.445  1.00 31.14           C  
ATOM   1238 CD1  TRP A 185     -25.837  13.862   9.178  1.00 33.62           C  
ATOM   1239 CD2  TRP A 185     -25.820  14.169  10.510  1.00 30.14           C  
ATOM   1240 CE2  TRP A 185     -24.708  14.537   8.595  1.00 33.03           C  
ATOM   1241 CE3  TRP A 185     -24.040  15.214   9.642  1.00 30.68           C  
ATOM   1242 NE1  TRP A 185     -24.171  14.603   7.295  1.00 31.93           N  
ATOM   1243 CZ2  TRP A 185     -24.748  14.981  10.796  1.00 31.82           C  
ATOM   1244 CZ3  TRP A 185     -24.516  15.351  11.718  1.00 31.59           C  
ATOM   1245 CH2  TRP A 185     -22.888  15.970   9.425  1.00 32.11           C  
ATOM   1246 HN   TRP A 185     -23.029  15.356   7.082  1.00  0.00           H  
ATOM   1247 HE1  TRP A 185     -22.401  16.031   8.139  1.00  0.00           H  
ATOM   1248 N    ILE A 186     -27.131  14.537   5.653  1.00 31.82           N  
ATOM   1249 CA   ILE A 186     -27.314  13.553   5.455  1.00 31.70           C  
ATOM   1250 C    ILE A 186     -26.546  15.369   4.595  1.00 41.39           C  
ATOM   1251 O    ILE A 186     -27.440  16.598   4.316  1.00 42.12           O  
ATOM   1252 CB   ILE A 186     -26.938  17.725   4.235  1.00 33.94           C  
ATOM   1253 CG1  ILE A 186     -26.245  14.534   3.309  1.00 33.96           C  
ATOM   1254 CG2  ILE A 186     -25.109  13.502   3.565  1.00 32.90           C  
ATOM   1255 CD1  ILE A 186     -25.908  15.437   2.112  1.00 36.74           C  
ATOM   1256 HN   ILE A 186     -24.943  12.388   2.480  1.00  0.00           H  
ATOM   1257 N    GLN A 187     -28.755  16.368   4.174  1.00 40.05           N  
ATOM   1258 CA   GLN A 187     -29.097  15.411   4.264  1.00 40.93           C  
ATOM   1259 C    GLN A 187     -29.718  17.434   3.896  1.00 44.54           C  
ATOM   1260 O    GLN A 187     -29.793  18.448   5.030  1.00 45.05           O  
ATOM   1261 CB   GLN A 187     -29.723  19.649   4.776  1.00 42.41           C  
ATOM   1262 CG   GLN A 187     -31.103  16.842   3.536  1.00 62.91           C  
ATOM   1263 CD   GLN A 187     -31.454  16.917   2.030  1.00 80.92           C  
ATOM   1264 NE2  GLN A 187     -30.271  16.885   1.075  1.00 77.76           N  
ATOM   1265 OE1  GLN A 187     -29.675  15.709   0.897  1.00 72.02           O  
ATOM   1266 HN   GLN A 187     -28.882  15.688   0.256  1.00  0.00           H  
ATOM   1267 1HE2 GLN A 187     -30.002  14.866   1.369  1.00  0.00           H  
ATOM   1268 2HE2 GLN A 187     -29.872  17.912   0.500  1.00  0.00           H  
ATOM   1269 N    ASP A 188     -29.852  17.956   6.273  1.00 41.41           N  
ATOM   1270 CA   ASP A 188     -29.872  16.942   6.385  1.00 41.84           C  
ATOM   1271 C    ASP A 188     -29.889  18.779   7.479  1.00 45.51           C  
ATOM   1272 O    ASP A 188     -28.612  19.588   7.732  1.00 45.98           O  
ATOM   1273 CB   ASP A 188     -28.636  20.487   8.571  1.00 43.76           C  
ATOM   1274 CG   ASP A 188     -30.201  17.906   8.699  1.00 57.08           C  
ATOM   1275 OD1  ASP A 188     -31.614  17.359   8.742  1.00 59.98           O  
ATOM   1276 OD2  ASP A 188     -31.884  16.493   9.595  1.00 61.41           O  
ATOM   1277 HN   ASP A 188     -32.452  17.795   7.916  1.00  0.00           H  
ATOM   1278 N    ASN A 189     -27.512  19.284   7.013  1.00 39.66           N  
ATOM   1279 CA   ASN A 189     -27.587  18.560   6.298  1.00 37.95           C  
ATOM   1280 C    ASN A 189     -26.219  19.936   7.203  1.00 39.40           C  
ATOM   1281 O    ASN A 189     -25.738  20.700   5.992  1.00 38.38           O  
ATOM   1282 CB   ASN A 189     -24.533  20.914   5.830  1.00 37.36           C  
ATOM   1283 CG   ASN A 189     -25.181  18.923   7.680  1.00 42.46           C  
ATOM   1284 ND2  ASN A 189     -25.382  18.553   9.110  1.00 32.52           N  
ATOM   1285 OD1  ASN A 189     -26.253  17.589   9.368  1.00 37.97           O  
ATOM   1286 HN   ASN A 189     -26.391  17.336  10.346  1.00  0.00           H  
ATOM   1287 1HD2 ASN A 189     -26.730  17.080   8.624  1.00  0.00           H  
ATOM   1288 2HD2 ASN A 189     -24.806  19.168  10.009  1.00  0.00           H  
ATOM   1289 N    GLY A 190     -26.682  21.160   5.175  1.00 36.04           N  
ATOM   1290 CA   GLY A 190     -27.657  20.940   5.376  1.00 36.18           C  
ATOM   1291 C    GLY A 190     -26.370  21.970   3.999  1.00 39.87           C  
ATOM   1292 O    GLY A 190     -25.988  21.226   2.736  1.00 39.95           O  
ATOM   1293 HN   GLY A 190     -25.536  21.858   1.781  1.00  0.00           H  
ATOM   1294 N    GLY A 191     -26.177  19.903   2.722  1.00 38.00           N  
ATOM   1295 CA   GLY A 191     -26.549  19.462   3.563  1.00 38.15           C  
ATOM   1296 C    GLY A 191     -25.881  19.052   1.570  1.00 42.25           C  
ATOM   1297 O    GLY A 191     -24.430  19.029   1.135  1.00 42.22           O  
ATOM   1298 HN   GLY A 191     -23.569  19.570   1.828  1.00  0.00           H  
ATOM   1299 N    TRP A 192     -24.147  18.432  -0.044  1.00 38.38           N  
ATOM   1300 CA   TRP A 192     -24.906  17.999  -0.570  1.00 37.50           C  
ATOM   1301 C    TRP A 192     -22.789  18.384  -0.594  1.00 41.20           C  
ATOM   1302 O    TRP A 192     -22.181  19.765  -0.833  1.00 41.03           O  
ATOM   1303 CB   TRP A 192     -20.960  19.899  -0.818  1.00 36.07           C  
ATOM   1304 CG   TRP A 192     -22.750  17.523  -1.866  1.00 36.28           C  
ATOM   1305 CD1  TRP A 192     -22.970  16.070  -1.576  1.00 39.03           C  
ATOM   1306 CD2  TRP A 192     -24.144  15.380  -1.663  1.00 35.65           C  
ATOM   1307 CE2  TRP A 192     -22.014  15.170  -1.000  1.00 39.82           C  
ATOM   1308 CE3  TRP A 192     -22.671  13.934  -0.792  1.00 36.28           C  
ATOM   1309 NE1  TRP A 192     -20.667  15.297  -0.612  1.00 38.44           N  
ATOM   1310 CZ2  TRP A 192     -23.975  14.093  -1.193  1.00 39.03           C  
ATOM   1311 CZ3  TRP A 192     -24.700  13.377  -1.150  1.00 37.57           C  
ATOM   1312 CH2  TRP A 192     -22.009  12.813  -0.275  1.00 38.22           C  
ATOM   1313 HN   TRP A 192     -20.007  14.181  -0.112  1.00  0.00           H  
ATOM   1314 HE1  TRP A 192     -20.679  12.965   0.066  1.00  0.00           H  
ATOM   1315 N    ASP A 193     -23.022  20.808  -1.018  1.00 38.39           N  
ATOM   1316 CA   ASP A 193     -24.028  20.642  -1.035  1.00 37.90           C  
ATOM   1317 C    ASP A 193     -22.512  22.178  -1.195  1.00 35.71           C  
ATOM   1318 O    ASP A 193     -21.746  22.657   0.045  1.00 36.66           O  
ATOM   1319 CB   ASP A 193     -20.695  23.269  -0.094  1.00 41.12           C  
ATOM   1320 CG   ASP A 193     -23.655  23.146  -1.535  1.00 54.93           C  
ATOM   1321 OD1  ASP A 193     -24.102  23.076  -2.980  1.00 55.88           O  
ATOM   1322 OD2  ASP A 193     -23.223  23.079  -3.877  1.00 61.97           O  
ATOM   1323 HN   ASP A 193     -25.325  23.081  -3.217  1.00  0.00           H  
ATOM   1324 N    ALA A 194     -22.255  22.344   1.238  1.00 30.24           N  
ATOM   1325 CA   ALA A 194     -23.148  21.851   1.258  1.00 30.92           C  
ATOM   1326 C    ALA A 194     -21.619  22.660   2.526  1.00 36.19           C  
ATOM   1327 O    ALA A 194     -20.317  21.864   2.682  1.00 35.08           O  
ATOM   1328 CB   ALA A 194     -19.333  22.407   3.180  1.00 31.68           C  
ATOM   1329 HN   ALA A 194     -22.566  22.341   3.668  1.00  0.00           H  
ATOM   1330 N    PHE A 195     -20.291  20.581   2.212  1.00 32.81           N  
ATOM   1331 CA   PHE A 195     -21.150  20.171   1.846  1.00 30.08           C  
ATOM   1332 C    PHE A 195     -19.069  19.780   2.219  1.00 32.14           C  
ATOM   1333 O    PHE A 195     -18.018  20.506   1.381  1.00 30.64           O  
ATOM   1334 CB   PHE A 195     -16.863  20.646   1.792  1.00 31.34           C  
ATOM   1335 CG   PHE A 195     -19.348  18.358   1.654  1.00 31.78           C  
ATOM   1336 CD1  PHE A 195     -18.102  17.507   1.544  1.00 32.78           C  
ATOM   1337 CD2  PHE A 195     -17.462  17.029   2.683  1.00 33.89           C  
ATOM   1338 CE1  PHE A 195     -17.571  17.182   0.301  1.00 34.35           C  
ATOM   1339 CE2  PHE A 195     -16.295  16.260   2.577  1.00 35.37           C  
ATOM   1340 CZ   PHE A 195     -16.420  16.393   0.199  1.00 33.34           C  
ATOM   1341 HN   PHE A 195     -15.786  15.948   1.337  1.00  0.00           H  
ATOM   1342 N    VAL A 196     -18.419  20.996   0.203  1.00 31.56           N  
ATOM   1343 CA   VAL A 196     -19.376  20.821  -0.105  1.00 32.61           C  
ATOM   1344 C    VAL A 196     -17.523  21.781  -0.665  1.00 36.74           C  
ATOM   1345 O    VAL A 196     -17.177  23.144  -0.008  1.00 36.59           O  
ATOM   1346 CB   VAL A 196     -16.015  23.551  -0.063  1.00 37.90           C  
ATOM   1347 CG1  VAL A 196     -18.119  21.933  -2.096  1.00 37.50           C  
ATOM   1348 CG2  VAL A 196     -17.378  22.994  -2.909  1.00 38.04           C  
ATOM   1349 HN   VAL A 196     -18.112  20.591  -2.822  1.00  0.00           H  
ATOM   1350 N    GLU A 197     -18.162  23.845   0.619  1.00 34.42           N  
ATOM   1351 CA   GLU A 197     -19.115  23.482   0.630  1.00 34.62           C  
ATOM   1352 C    GLU A 197     -17.854  25.138   1.288  1.00 38.10           C  
ATOM   1353 O    GLU A 197     -16.753  24.930   2.352  1.00 38.29           O  
ATOM   1354 CB   GLU A 197     -15.781  25.678   2.400  1.00 36.09           C  
ATOM   1355 CG   GLU A 197     -19.101  25.751   1.953  1.00 48.25           C  
ATOM   1356 CD   GLU A 197     -20.129  26.360   1.008  1.00 73.60           C  
ATOM   1357 OE1  GLU A 197     -21.406  26.874   1.666  1.00 37.35           O  
ATOM   1358 OE2  GLU A 197     -21.768  26.399   2.770  1.00 87.08           O  
ATOM   1359 HN   GLU A 197     -22.049  27.768   1.069  1.00  0.00           H  
ATOM   1360 N    LEU A 198     -16.884  23.851   3.148  1.00 35.19           N  
ATOM   1361 CA   LEU A 198     -17.697  23.251   3.005  1.00 34.84           C  
ATOM   1362 C    LEU A 198     -15.944  23.482   4.199  1.00 37.07           C  
ATOM   1363 O    LEU A 198     -14.598  22.956   3.682  1.00 35.67           O  
ATOM   1364 CB   LEU A 198     -13.554  23.359   4.185  1.00 35.18           C  
ATOM   1365 CG   LEU A 198     -16.600  22.365   5.033  1.00 40.43           C  
ATOM   1366 CD1  LEU A 198     -17.232  22.616   6.405  1.00 41.00           C  
ATOM   1367 CD2  LEU A 198     -17.473  24.080   6.727  1.00 40.11           C  
ATOM   1368 HN   LEU A 198     -18.412  21.698   6.636  1.00  0.00           H  
ATOM   1369 N    TYR A 199     -14.618  21.959   2.769  1.00 33.71           N  
ATOM   1370 CA   TYR A 199     -15.498  21.688   2.331  1.00 32.84           C  
ATOM   1371 C    TYR A 199     -13.382  21.270   2.409  1.00 44.22           C  
ATOM   1372 O    TYR A 199     -12.861  21.485   0.987  1.00 45.17           O  
ATOM   1373 CB   TYR A 199     -11.749  21.034   0.683  1.00 31.99           C  
ATOM   1374 CG   TYR A 199     -13.567  19.766   2.696  1.00 29.50           C  
ATOM   1375 CD1  TYR A 199     -13.902  19.510   4.152  1.00 29.48           C  
ATOM   1376 CD2  TYR A 199     -12.962  19.741   5.156  1.00 28.98           C  
ATOM   1377 CE1  TYR A 199     -15.171  19.071   4.531  1.00 27.60           C  
ATOM   1378 CE2  TYR A 199     -13.282  19.565   6.498  1.00 28.44           C  
ATOM   1379 CZ   TYR A 199     -15.488  18.851   5.875  1.00 29.41           C  
ATOM   1380 OH   TYR A 199     -14.548  19.127   6.852  1.00 29.34           O  
ATOM   1381 HN   TYR A 199     -14.825  18.897   8.172  1.00  0.00           H  
ATOM   1382 HH   TYR A 199     -14.180  19.087   8.843  1.00  0.00           H  
ATOM   1383 N    GLY A 200     -13.627  22.177   0.147  1.00 44.55           N  
ATOM   1384 CA   GLY A 200     -14.518  22.542   0.483  1.00 46.40           C  
ATOM   1385 C    GLY A 200     -13.241  22.434  -1.238  1.00 55.13           C  
ATOM   1386 O    GLY A 200     -12.411  23.686  -1.436  1.00 54.04           O  
ATOM   1387 HN   GLY A 200     -12.003  24.316  -0.452  1.00  0.00           H  
ATOM   1388 N    PRO A 201     -12.158  24.072  -2.720  1.00 55.59           N  
ATOM   1389 CA   PRO A 201     -11.355  25.282  -2.992  1.00 63.45           C  
ATOM   1390 C    PRO A 201     -12.066  26.579  -2.621  1.00109.92           C  
ATOM   1391 O    PRO A 201     -11.418  27.509  -2.153  1.00 87.10           O  
ATOM   1392 CB   PRO A 201     -11.095  25.203  -4.503  1.00 64.39           C  
ATOM   1393 CG   PRO A 201     -12.240  24.418  -5.044  1.00 66.55           C  
ATOM   1394 CD   PRO A 201     -12.570  23.407  -3.975  1.00 60.15           C  
TER
HETATM 1395 N    UNL d   1     -13.158   4.146  11.722  0.00  0.00           N  
HETATM 1396 N    UNL d   1     -14.368   3.932  11.433  0.00  0.00           N  
HETATM 1397 C    UNL d   1     -12.129   3.318  11.150  0.00  0.00           C  
HETATM 1398 C    UNL d   1     -11.152   2.687  12.044  0.00  0.00           C  
HETATM 1399 C    UNL d   1     -10.880   1.252  11.597  0.00  0.00           C  
HETATM 1400 C    UNL d   1     -10.363   1.232  10.159  0.00  0.00           C  
HETATM 1401 C    UNL d   1     -11.245   2.028   9.230  0.00  0.00           C  
HETATM 1402 C    UNL d   1     -11.188   1.774   7.851  0.00  0.00           C  
HETATM 1403 C    UNL d   1     -11.953   2.537   6.950  0.00  0.00           C  
HETATM 1404 C    UNL d   1     -12.740   3.582   7.440  0.00  0.00           C  
HETATM 1405 C    UNL d   1     -12.791   3.856   8.809  0.00  0.00           C  
HETATM 1406 C    UNL d   1     -12.061   3.072   9.725  0.00  0.00           C  
HETATM 1407 C    UNL d   1     -12.810   5.276  12.646  0.00  0.00           C  
HETATM 1408 C    UNL d   1     -12.984   6.552  11.960  0.00  0.00           C  
HETATM 1409 C    UNL d   1     -11.931   7.364  11.442  0.00  0.00           C  
HETATM 1410 C    UNL d   1     -12.313   8.805  11.450  0.00  0.00           C  
HETATM 1411 C    UNL d   1     -10.779   6.926  11.182  0.00  0.00           C  
HETATM 1412 C    UNL d   1     -11.858   9.750  10.342  0.00  0.00           C  
HETATM 1413 C    UNL d   1     -13.840   8.731  11.424  0.00  0.00           C  
HETATM 1414 C    UNL d   1     -12.598  11.077  10.501  0.00  0.00           C  
HETATM 1415 C    UNL d   1     -13.759  11.201  11.201  0.00  0.00           C  
HETATM 1416 C    UNL d   1     -14.390  10.045  11.976  0.00  0.00           C  
HETATM 1417 O    UNL d   1     -14.092   7.435  12.114  0.00  0.00           O  
HETATM 1418 O    UNL d   1     -15.175   7.114  12.673  0.00  0.00           O  
HETATM 1419 O    UNL d   1     -11.965   2.289   5.567  0.00  0.00           O  
HETATM 1420 O    UNL d   1     -10.840   2.404   4.697  0.00  0.00           O  
HETATM 1421 F    UNL d   1     -10.934   1.438   3.713  0.00  0.00           F  
HETATM 1422 F    UNL d   1      -9.666   2.206   5.402  0.00  0.00           F  
HETATM 1423 F    UNL d   1     -10.827   3.648   4.097  0.00  0.00           F  
END
