# Supplementary material for: An electron-density point-cloud framework for robust protein-ligand interaction prediction
Source: Nat Commun. 2026 Jun 11;17:7424. doi: 10.1038/s41467-026-74196-5 (PMC13408660; doi:10.1038/s41467-026-74196-5)
Supplement: Supplementary file 5 — Source Data [file 41467_2026_74196_MOESM5_ESM.zip › Source Data_rev/figure6/4oon/4OON_ZINC20012932.pdb]

ATOM      1 N    PRO A  47     -13.405  53.542  12.673  1.00 79.76           N  
ATOM      2 CA   PRO A  47     -13.568  53.840  13.656  1.00 78.52           C  
ATOM      3 C    PRO A  47     -12.626  52.853  12.646  1.00 85.84           C  
ATOM      4 O    PRO A  47     -14.640  52.889  12.160  1.00 86.69           O  
ATOM      5 CB   PRO A  47     -14.354  51.673  11.243  1.00 78.96           C  
ATOM      6 CG   PRO A  47     -13.884  51.824  10.106  1.00 84.61           C  
ATOM      7 CD   PRO A  47     -15.403  54.032  11.474  1.00 81.18           C  
ATOM      8 HN1  PRO A  47     -14.308  55.047  11.117  1.00  0.00           H  
ATOM      9 HN2  PRO A  47     -13.022  54.723  11.876  1.00  0.00           H  
ATOM     10 N    LEU A  48     -14.599  50.452  11.762  1.00 82.01           N  
ATOM     11 CA   LEU A  48     -14.984  50.407  12.727  1.00 80.79           C  
ATOM     12 C    LEU A  48     -14.362  49.182  11.064  1.00 84.81           C  
ATOM     13 O    LEU A  48     -15.048  49.107   9.705  1.00 82.56           O  
ATOM     14 CB   LEU A  48     -16.248  49.298   9.622  1.00 79.17           C  
ATOM     15 CG   LEU A  48     -14.806  48.002  11.934  1.00 81.84           C  
ATOM     16 CD1  LEU A  48     -14.462  46.634  11.403  1.00 83.02           C  
ATOM     17 CD2  LEU A  48     -12.975  46.376  11.530  1.00 81.31           C  
ATOM     18 HN   LEU A  48     -15.271  45.570  12.123  1.00  0.00           H  
ATOM     19 N    LYS A  49     -14.281  48.833   8.650  1.00 83.48           N  
ATOM     20 CA   LYS A  49     -13.266  48.670   8.805  1.00 83.40           C  
ATOM     21 C    LYS A  49     -14.798  48.750   7.285  1.00 89.48           C  
ATOM     22 O    LYS A  49     -14.629  47.317   6.760  1.00 90.46           O  
ATOM     23 CB   LYS A  49     -13.514  46.780   6.719  1.00 86.30           C  
ATOM     24 CG   LYS A  49     -14.088  49.768   6.366  1.00 92.86           C  
ATOM     25 CD   LYS A  49     -14.522  51.212   6.563  1.00100.68           C  
ATOM     26 CE   LYS A  49     -13.536  52.210   5.953  1.00113.52           C  
ATOM     27 NZ   LYS A  49     -13.100  53.286   6.933  1.00121.24           N  
ATOM     28 HN   LYS A  49     -12.058  52.812   7.898  1.00  0.00           H  
ATOM     29 HZ1  LYS A  49     -12.435  52.016   8.450  1.00  0.00           H  
ATOM     30 HZ2  LYS A  49     -11.216  52.503   7.372  1.00  0.00           H  
ATOM     31 HZ3  LYS A  49     -11.802  53.590   8.539  1.00  0.00           H  
ATOM     32 N    VAL A  50     -15.745  46.694   6.377  1.00 85.02           N  
ATOM     33 CA   VAL A  50     -16.653  47.197   6.444  1.00 83.89           C  
ATOM     34 C    VAL A  50     -15.729  45.335   5.870  1.00 84.34           C  
ATOM     35 O    VAL A  50     -15.951  45.387   4.381  1.00 81.75           O  
ATOM     36 CB   VAL A  50     -16.940  45.945   3.897  1.00 87.91           C  
ATOM     37 CG1  VAL A  50     -16.724  44.390   6.590  1.00 87.99           C  
ATOM     38 CG2  VAL A  50     -16.508  42.945   6.149  1.00 87.62           C  
ATOM     39 HN   VAL A  50     -16.612  44.508   8.113  1.00  0.00           H  
ATOM     40 N    TYR A  51     -14.992  44.814   3.667  1.00 81.31           N  
ATOM     41 CA   TYR A  51     -14.215  44.369   4.196  1.00 80.50           C  
ATOM     42 C    TYR A  51     -14.922  44.747   2.216  1.00 84.03           C  
ATOM     43 O    TYR A  51     -14.984  43.316   1.711  1.00 83.59           O  
ATOM     44 CB   TYR A  51     -14.585  42.392   2.429  1.00 81.86           C  
ATOM     45 CG   TYR A  51     -13.604  45.367   1.759  1.00 83.45           C  
ATOM     46 CD1  TYR A  51     -13.551  46.866   1.927  1.00 85.93           C  
ATOM     47 CD2  TYR A  51     -14.178  47.711   1.018  1.00 84.02           C  
ATOM     48 CE1  TYR A  51     -12.842  47.445   2.976  1.00 87.67           C  
ATOM     49 CE2  TYR A  51     -14.109  49.095   1.149  1.00 85.33           C  
ATOM     50 CZ   TYR A  51     -12.751  48.830   3.109  1.00 94.57           C  
ATOM     51 OH   TYR A  51     -13.385  49.654   2.190  1.00 97.91           O  
ATOM     52 HN   TYR A  51     -13.291  51.030   2.281  1.00  0.00           H  
ATOM     53 HH   TYR A  51     -13.805  51.444   1.543  1.00  0.00           H  
ATOM     54 N    SER A  52     -15.463  43.142   0.458  1.00 79.76           N  
ATOM     55 CA   SER A  52     -15.816  43.982  -0.043  1.00 78.16           C  
ATOM     56 C    SER A  52     -15.521  41.856  -0.246  1.00 83.78           C  
ATOM     57 O    SER A  52     -14.188  41.661  -0.997  1.00 84.34           O  
ATOM     58 CB   SER A  52     -13.402  42.613  -1.134  1.00 78.51           C  
ATOM     59 OG   SER A  52     -16.681  41.840  -1.230  1.00 84.72           O  
ATOM     60 HN   SER A  52     -16.512  42.854  -2.204  1.00  0.00           H  
ATOM     61 HG   SER A  52     -17.273  42.832  -2.837  1.00  0.00           H  
ATOM     62 N    GLU A  53     -13.924  40.434  -1.474  1.00 80.02           N  
ATOM     63 CA   GLU A  53     -14.614  39.670  -1.326  1.00 80.71           C  
ATOM     64 C    GLU A  53     -12.690  40.153  -2.194  1.00 82.98           C  
ATOM     65 O    GLU A  53     -12.559  41.127  -3.340  1.00 82.73           O  
ATOM     66 CB   GLU A  53     -11.541  41.798  -3.410  1.00 82.27           C  
ATOM     67 CG   GLU A  53     -12.616  38.691  -2.659  1.00 98.13           C  
ATOM     68 CD   GLU A  53     -11.264  38.054  -2.355  1.00125.31           C  
ATOM     69 OE1  GLU A  53     -10.998  36.703  -2.997  1.00121.53           O  
ATOM     70 OE2  GLU A  53     -11.660  36.377  -4.010  1.00119.37           O  
ATOM     71 HN   GLU A  53     -10.104  35.981  -2.498  1.00  0.00           H  
ATOM     72 N    ASP A  54     -13.645  41.317  -4.136  1.00 79.37           N  
ATOM     73 CA   ASP A  54     -14.498  40.758  -3.935  1.00 80.62           C  
ATOM     74 C    ASP A  54     -13.692  42.259  -5.260  1.00 86.93           C  
ATOM     75 O    ASP A  54     -13.590  43.741  -4.907  1.00 88.14           O  
ATOM     76 CB   ASP A  54     -13.421  44.569  -5.809  1.00 82.09           C  
ATOM     77 CG   ASP A  54     -14.824  41.976  -6.266  1.00 92.98           C  
ATOM     78 OD1  ASP A  54     -16.195  41.632  -5.724  1.00 98.32           O  
ATOM     79 OD2  ASP A  54     -16.481  41.979  -4.559  1.00 93.87           O  
ATOM     80 HN   ASP A  54     -16.987  41.014  -6.473  1.00  0.00           H  
ATOM     81 N    GLY A  55     -13.650  44.053  -3.613  1.00 83.41           N  
ATOM     82 CA   GLY A  55     -13.839  43.293  -2.929  1.00 83.97           C  
ATOM     83 C    GLY A  55     -13.464  45.406  -3.112  1.00 87.99           C  
ATOM     84 O    GLY A  55     -14.700  46.178  -2.722  1.00 89.50           O  
ATOM     85 HN   GLY A  55     -14.572  47.312  -2.237  1.00  0.00           H  
ATOM     86 N    LYS A  56     -15.900  45.593  -2.921  1.00 81.91           N  
ATOM     87 CA   LYS A  56     -15.946  44.644  -3.345  1.00 80.29           C  
ATOM     88 C    LYS A  56     -17.142  46.281  -2.546  1.00 83.00           C  
ATOM     89 O    LYS A  56     -17.285  46.392  -1.011  1.00 81.27           O  
ATOM     90 CB   LYS A  56     -16.900  45.474  -0.283  1.00 81.10           C  
ATOM     91 CG   LYS A  56     -18.377  45.632  -3.190  1.00 97.94           C  
ATOM     92 CD   LYS A  56     -18.236  45.376  -4.691  1.00108.40           C  
ATOM     93 CE   LYS A  56     -18.971  46.403  -5.555  1.00112.89           C  
ATOM     94 NZ   LYS A  56     -18.919  46.069  -7.035  1.00115.41           N  
ATOM     95 HN   LYS A  56     -17.560  46.247  -7.629  1.00  0.00           H  
ATOM     96 HZ1  LYS A  56     -17.262  47.237  -7.518  1.00  0.00           H  
ATOM     97 HZ2  LYS A  56     -16.885  45.624  -7.141  1.00  0.00           H  
ATOM     98 HZ3  LYS A  56     -17.590  46.004  -8.640  1.00  0.00           H  
ATOM     99 N    LEU A  57     -17.791  47.537  -0.527  1.00 79.95           N  
ATOM    100 CA   LEU A  57     -18.040  48.295  -1.194  1.00 79.43           C  
ATOM    101 C    LEU A  57     -18.006  47.760   0.901  1.00 83.15           C  
ATOM    102 O    LEU A  57     -19.276  47.049   1.357  1.00 81.46           O  
ATOM    103 CB   LEU A  57     -20.373  47.325   0.859  1.00 79.99           C  
ATOM    104 CG   LEU A  57     -18.057  49.261   1.240  1.00 83.41           C  
ATOM    105 CD1  LEU A  57     -18.203  49.629   2.720  1.00 83.34           C  
ATOM    106 CD2  LEU A  57     -16.850  49.778   3.413  1.00 85.64           C  
ATOM    107 HN   LEU A  57     -19.019  50.882   2.867  1.00  0.00           H  
ATOM    108 N    ILE A  58     -19.109  46.103   2.283  1.00 81.35           N  
ATOM    109 CA   ILE A  58     -18.149  45.914   2.636  1.00 80.37           C  
ATOM    110 C    ILE A  58     -20.221  45.321   2.822  1.00 83.07           C  
ATOM    111 O    ILE A  58     -20.916  46.131   3.901  1.00 82.56           O  
ATOM    112 CB   ILE A  58     -22.133  46.267   3.841  1.00 83.00           C  
ATOM    113 CG1  ILE A  58     -19.799  43.892   3.278  1.00 82.87           C  
ATOM    114 CG2  ILE A  58     -19.350  43.044   2.081  1.00 83.48           C  
ATOM    115 CD1  ILE A  58     -20.933  43.202   4.040  1.00 90.07           C  
ATOM    116 HN   ILE A  58     -18.397  41.982   2.434  1.00  0.00           H  
ATOM    117 N    SER A  59     -20.143  46.662   4.879  1.00 79.30           N  
ATOM    118 CA   SER A  59     -19.125  46.450   4.851  1.00 78.88           C  
ATOM    119 C    SER A  59     -20.624  47.512   5.974  1.00 83.48           C  
ATOM    120 O    SER A  59     -19.476  48.130   6.791  1.00 84.08           O  
ATOM    121 CB   SER A  59     -18.302  47.934   6.474  1.00 80.90           C  
ATOM    122 OG   SER A  59     -21.606  46.767   6.875  1.00 92.35           O  
ATOM    123 HN   SER A  59     -20.898  45.947   7.781  1.00  0.00           H  
ATOM    124 HG   SER A  59     -21.541  45.467   8.362  1.00  0.00           H  
ATOM    125 N    GLU A  60     -19.839  48.910   7.815  1.00 79.99           N  
ATOM    126 CA   GLU A  60     -20.859  49.034   7.973  1.00 80.42           C  
ATOM    127 C    GLU A  60     -18.939  49.605   8.733  1.00 83.92           C  
ATOM    128 O    GLU A  60     -19.433  49.424  10.172  1.00 83.68           O  
ATOM    129 CB   GLU A  60     -20.637  49.510  10.431  1.00 82.34           C  
ATOM    130 CG   GLU A  60     -18.861  51.126   8.433  1.00 91.54           C  
ATOM    131 CD   GLU A  60     -18.334  51.535   7.065  1.00111.56           C  
ATOM    132 OE1  GLU A  60     -17.663  52.899   7.004  1.00110.58           O  
ATOM    133 OE2  GLU A  60     -17.342  53.466   8.075  1.00102.06           O  
ATOM    134 HN   GLU A  60     -17.399  53.375   5.877  1.00  0.00           H  
ATOM    135 N    PHE A  61     -18.506  49.236  11.110  1.00 79.74           N  
ATOM    136 CA   PHE A  61     -17.506  49.169  10.833  1.00 78.60           C  
ATOM    137 C    PHE A  61     -18.867  49.123  12.512  1.00 84.42           C  
ATOM    138 O    PHE A  61     -18.071  50.104  13.365  1.00 83.55           O  
ATOM    139 CB   PHE A  61     -16.856  50.250  13.183  1.00 79.09           C  
ATOM    140 CG   PHE A  61     -18.693  47.705  13.017  1.00 78.77           C  
ATOM    141 CD1  PHE A  61     -19.466  46.646  12.282  1.00 81.14           C  
ATOM    142 CD2  PHE A  61     -18.974  46.096  11.107  1.00 80.85           C  
ATOM    143 CE1  PHE A  61     -20.611  46.097  12.833  1.00 83.27           C  
ATOM    144 CE2  PHE A  61     -19.632  45.039  10.478  1.00 81.30           C  
ATOM    145 CZ   PHE A  61     -21.274  45.039  12.204  1.00 80.75           C  
ATOM    146 HN   PHE A  61     -20.790  44.530  11.020  1.00  0.00           H  
ATOM    147 N    GLY A  62     -18.782  50.783  14.272  1.00 82.15           N  
ATOM    148 CA   GLY A  62     -19.805  50.604  14.332  1.00 82.82           C  
ATOM    149 C    GLY A  62     -18.195  51.765  15.184  1.00 84.36           C  
ATOM    150 O    GLY A  62     -18.719  51.729  16.607  1.00 82.64           O  
ATOM    151 HN   GLY A  62     -19.718  51.061  16.893  1.00  0.00           H  
ATOM    152 N    GLU A  63     -18.046  52.466  17.505  1.00 80.64           N  
ATOM    153 CA   GLU A  63     -17.232  53.021  17.171  1.00 80.40           C  
ATOM    154 C    GLU A  63     -18.391  52.535  18.928  1.00 84.33           C  
ATOM    155 O    GLU A  63     -18.638  53.994  19.338  1.00 86.31           O  
ATOM    156 CB   GLU A  63     -17.836  54.850  18.968  1.00 82.45           C  
ATOM    157 CG   GLU A  63     -17.251  51.910  19.763  1.00 89.58           C  
ATOM    158 CD   GLU A  63     -17.630  51.558  21.190  1.00106.62           C  
ATOM    159 OE1  GLU A  63     -16.691  50.604  21.900  1.00 99.92           O  
ATOM    160 OE2  GLU A  63     -17.098  49.442  22.142  1.00 97.88           O  
ATOM    161 HN   GLU A  63     -15.560  51.024  22.242  1.00  0.00           H  
ATOM    162 N    MET A  64     -19.714  54.281  20.109  1.00 78.54           N  
ATOM    163 CA   MET A  64     -20.346  53.511  20.409  1.00 94.78           C  
ATOM    164 C    MET A  64     -20.005  55.654  20.529  1.00104.62           C  
ATOM    165 O    MET A  64     -19.368  56.033  21.874  1.00 61.97           O  
ATOM    166 CB   MET A  64     -19.039  55.174  22.692  1.00 96.64           C  
ATOM    167 CG   MET A  64     -21.511  55.980  20.487  1.00 99.93           C  
ATOM    168 SD   MET A  64     -22.198  55.649  19.153  1.00103.90           S  
ATOM    169 CE   MET A  64     -23.896  56.313  18.966  1.00 98.67           C  
ATOM    170 HN   MET A  64     -24.562  55.258  17.658  1.00  0.00           H  
ATOM    171 N    THR A 256     -21.559  54.291   2.553  1.00 91.38           N  
ATOM    172 CA   THR A 256     -21.867  55.215   2.917  1.00 90.56           C  
ATOM    173 C    THR A 256     -21.121  53.743   3.321  1.00 93.67           C  
ATOM    174 O    THR A 256     -20.868  54.431   1.788  1.00 94.18           O  
ATOM    175 CB   THR A 256     -22.727  53.556   2.030  1.00 99.64           C  
ATOM    176 CG2  THR A 256     -22.356  52.167   1.467  1.00 93.69           C  
ATOM    177 OG1  THR A 256     -21.530  52.083   0.546  1.00105.69           O  
ATOM    178 HN1  THR A 256     -23.498  54.380   0.973  1.00  0.00           H  
ATOM    179 HN2  THR A 256     -23.784  55.678   1.492  1.00  0.00           H  
ATOM    180 HN3  THR A 256     -24.278  56.202   0.813  1.00  0.00           H  
ATOM    181 HG1  THR A 256     -24.796  53.709   0.532  1.00  0.00           H  
ATOM    182 N    PRO A 257     -23.004  51.075   1.949  1.00 88.10           N  
ATOM    183 CA   PRO A 257     -22.669  49.739   1.435  1.00 86.45           C  
ATOM    184 C    PRO A 257     -22.981  49.538  -0.046  1.00 86.84           C  
ATOM    185 O    PRO A 257     -24.068  49.882  -0.515  1.00 86.20           O  
ATOM    186 CB   PRO A 257     -23.471  48.798   2.346  1.00 86.99           C  
ATOM    187 CG   PRO A 257     -23.724  49.583   3.570  1.00 91.81           C  
ATOM    188 CD   PRO A 257     -23.984  50.968   3.045  1.00 88.83           C  
ATOM    189 N    GLU A 258     -21.978  49.042  -0.779  1.00 81.25           N  
ATOM    190 CA   GLU A 258     -21.078  48.853  -0.294  1.00 80.73           C  
ATOM    191 C    GLU A 258     -22.047  48.745  -2.204  1.00 82.03           C  
ATOM    192 O    GLU A 258     -22.626  47.351  -2.340  1.00 82.87           O  
ATOM    193 CB   GLU A 258     -23.330  47.087  -3.319  1.00 83.42           C  
ATOM    194 CG   GLU A 258     -20.642  48.794  -2.861  1.00 99.63           C  
ATOM    195 CD   GLU A 258     -19.948  50.149  -2.765  1.00127.63           C  
ATOM    196 OE1  GLU A 258     -18.464  50.226  -3.094  1.00117.49           O  
ATOM    197 OE2  GLU A 258     -17.663  49.523  -2.436  1.00126.98           O  
ATOM    198 HN   GLU A 258     -18.092  51.075  -3.937  1.00  0.00           H  
ATOM    199 N    LEU A 259     -22.334  46.454  -1.355  1.00 74.57           N  
ATOM    200 CA   LEU A 259     -21.757  46.781  -0.554  1.00 71.81           C  
ATOM    201 C    LEU A 259     -22.782  45.060  -1.355  1.00 72.87           C  
ATOM    202 O    LEU A 259     -23.513  44.737  -0.084  1.00 72.73           O  
ATOM    203 CB   LEU A 259     -22.945  44.971   0.978  1.00 71.55           C  
ATOM    204 CG   LEU A 259     -21.561  44.117  -1.507  1.00 74.13           C  
ATOM    205 CD1  LEU A 259     -21.810  42.591  -1.447  1.00 74.22           C  
ATOM    206 CD2  LEU A 259     -22.587  42.114  -2.641  1.00 74.06           C  
ATOM    207 HN   LEU A 259     -20.521  41.832  -1.388  1.00  0.00           H  
ATOM    208 N    ASN A 260     -24.730  44.134  -0.175  1.00 68.05           N  
ATOM    209 CA   ASN A 260     -25.129  43.958  -1.119  1.00 67.26           C  
ATOM    210 C    ASN A 260     -25.511  43.718   1.013  1.00 71.75           C  
ATOM    211 O    ASN A 260     -25.190  42.279   1.455  1.00 71.97           O  
ATOM    212 CB   ASN A 260     -25.641  41.304   0.843  1.00 66.91           C  
ATOM    213 CG   ASN A 260     -27.013  44.019   0.848  1.00 91.39           C  
ATOM    214 ND2  ASN A 260     -28.003  43.020   1.391  1.00 91.69           N  
ATOM    215 OD1  ASN A 260     -28.391  43.038   2.566  1.00 80.27           O  
ATOM    216 HN   ASN A 260     -28.507  42.178   0.503  1.00  0.00           H  
ATOM    217 1HD2 ASN A 260     -29.250  41.507   0.786  1.00  0.00           H  
ATOM    218 2HD2 ASN A 260     -28.160  42.187  -0.477  1.00  0.00           H  
ATOM    219 N    ALA A 261     -24.330  42.157   2.475  1.00 68.15           N  
ATOM    220 CA   ALA A 261     -23.956  43.019   2.921  1.00 67.02           C  
ATOM    221 C    ALA A 261     -23.895  40.847   2.988  1.00 66.87           C  
ATOM    222 O    ALA A 261     -23.772  40.855   4.556  1.00 65.63           O  
ATOM    223 CB   ALA A 261     -22.700  40.594   5.119  1.00 68.19           C  
ATOM    224 HN   ALA A 261     -22.590  40.433   2.306  1.00  0.00           H  
ATOM    225 N    PRO A 262     -24.911  41.160   5.239  1.00 60.45           N  
ATOM    226 CA   PRO A 262     -24.930  41.271   6.710  1.00 59.85           C  
ATOM    227 C    PRO A 262     -24.457  40.091   7.539  1.00 66.57           C  
ATOM    228 O    PRO A 262     -23.846  40.280   8.599  1.00 67.49           O  
ATOM    229 CB   PRO A 262     -26.382  41.561   7.005  1.00 60.86           C  
ATOM    230 CG   PRO A 262     -27.124  41.106   5.800  1.00 65.28           C  
ATOM    231 CD   PRO A 262     -26.241  41.467   4.690  1.00 61.39           C  
ATOM    232 N    TYR A 263     -24.750  38.883   7.063  1.00 63.65           N  
ATOM    233 CA   TYR A 263     -25.322  38.825   6.196  1.00 63.25           C  
ATOM    234 C    TYR A 263     -24.323  37.648   7.676  1.00 68.59           C  
ATOM    235 O    TYR A 263     -22.797  37.589   7.627  1.00 69.33           O  
ATOM    236 CB   TYR A 263     -22.177  37.389   8.673  1.00 64.04           C  
ATOM    237 CG   TYR A 263     -25.026  36.473   6.990  1.00 65.51           C  
ATOM    238 CD1  TYR A 263     -26.491  36.402   7.385  1.00 67.63           C  
ATOM    239 CD2  TYR A 263     -26.868  36.042   8.677  1.00 65.47           C  
ATOM    240 CE1  TYR A 263     -27.498  36.733   6.481  1.00 68.76           C  
ATOM    241 CE2  TYR A 263     -28.206  36.003   9.059  1.00 66.29           C  
ATOM    242 CZ   TYR A 263     -28.845  36.683   6.850  1.00 77.67           C  
ATOM    243 OH   TYR A 263     -29.195  36.320   8.144  1.00 83.27           O  
ATOM    244 HN   TYR A 263     -30.515  36.254   8.555  1.00  0.00           H  
ATOM    245 HH   TYR A 263     -30.936  37.144   8.453  1.00  0.00           H  
ATOM    246 N    ILE A 264     -22.196  37.920   6.458  1.00 65.21           N  
ATOM    247 CA   ILE A 264     -22.803  38.139   5.642  1.00 65.51           C  
ATOM    248 C    ILE A 264     -20.740  37.989   6.271  1.00 70.21           C  
ATOM    249 O    ILE A 264     -20.151  39.086   7.138  1.00 69.89           O  
ATOM    250 CB   ILE A 264     -19.138  38.864   7.809  1.00 68.59           C  
ATOM    251 CG1  ILE A 264     -20.376  38.149   4.755  1.00 68.56           C  
ATOM    252 CG2  ILE A 264     -20.436  36.796   4.010  1.00 68.74           C  
ATOM    253 CD1  ILE A 264     -19.053  38.903   4.491  1.00 72.82           C  
ATOM    254 HN   ILE A 264     -19.643  35.650   4.622  1.00  0.00           H  
ATOM    255 N    ALA A 265     -20.806  40.267   7.124  1.00 67.29           N  
ATOM    256 CA   ALA A 265     -21.663  40.332   6.539  1.00 67.64           C  
ATOM    257 C    ALA A 265     -20.406  41.459   7.865  1.00 71.57           C  
ATOM    258 O    ALA A 265     -20.278  41.135   9.335  1.00 71.84           O  
ATOM    259 CB   ALA A 265     -19.240  41.417   9.948  1.00 68.04           C  
ATOM    260 HN   ALA A 265     -21.428  42.554   7.666  1.00  0.00           H  
ATOM    261 N    GLU A 266     -21.309  40.476   9.879  1.00 67.19           N  
ATOM    262 CA   GLU A 266     -22.129  40.239   9.285  1.00 67.35           C  
ATOM    263 C    GLU A 266     -21.310  40.085  11.275  1.00 71.71           C  
ATOM    264 O    GLU A 266     -20.173  39.127  11.628  1.00 71.84           O  
ATOM    265 CB   GLU A 266     -19.523  39.310  12.656  1.00 68.03           C  
ATOM    266 CG   GLU A 266     -22.667  39.523  11.688  1.00 82.02           C  
ATOM    267 CD   GLU A 266     -23.306  40.335  12.796  1.00109.05           C  
ATOM    268 OE1  GLU A 266     -22.438  40.620  14.012  1.00113.01           O  
ATOM    269 OE2  GLU A 266     -22.271  41.823  14.314  1.00 92.20           O  
ATOM    270 HN   GLU A 266     -21.911  39.669  14.643  1.00  0.00           H  
ATOM    271 N    MET A 267     -19.905  38.148  10.752  1.00 68.02           N  
ATOM    272 CA   MET A 267     -20.484  38.092   9.890  1.00 68.14           C  
ATOM    273 C    MET A 267     -18.853  37.158  10.935  1.00 74.59           C  
ATOM    274 O    MET A 267     -17.508  37.820  11.089  1.00 76.44           O  
ATOM    275 CB   MET A 267     -16.753  37.452  11.996  1.00 69.80           C  
ATOM    276 CG   MET A 267     -18.864  36.157   9.790  1.00 72.39           C  
ATOM    277 SD   MET A 267     -20.072  35.252   9.843  1.00 75.82           S  
ATOM    278 CE   MET A 267     -20.215  34.173   8.416  1.00 73.06           C  
ATOM    279 HN   MET A 267     -18.968  32.950   8.779  1.00  0.00           H  
ATOM    280 N    ALA A 268     -17.256  38.865  10.270  1.00 70.14           N  
ATOM    281 CA   ALA A 268     -17.988  39.111   9.574  1.00 69.78           C  
ATOM    282 C    ALA A 268     -16.044  39.677  10.280  1.00 71.90           C  
ATOM    283 O    ALA A 268     -15.988  40.508  11.542  1.00 72.00           O  
ATOM    284 CB   ALA A 268     -14.977  40.482  12.223  1.00 70.75           C  
ATOM    285 HN   ALA A 268     -16.033  40.590   9.073  1.00  0.00           H  
ATOM    286 N    ARG A 269     -17.076  41.220  11.883  1.00 68.55           N  
ATOM    287 CA   ARG A 269     -17.914  41.182  11.268  1.00 69.07           C  
ATOM    288 C    ARG A 269     -17.124  42.051  13.095  1.00 73.76           C  
ATOM    289 O    ARG A 269     -16.728  41.245  14.338  1.00 74.19           O  
ATOM    290 CB   ARG A 269     -15.864  41.679  15.090  1.00 66.84           C  
ATOM    291 CG   ARG A 269     -18.504  42.697  13.290  1.00 75.12           C  
ATOM    292 CD   ARG A 269     -18.486  43.685  14.455  1.00 72.92           C  
ATOM    293 NE   ARG A 269     -19.714  43.645  15.342  1.00 70.32           N  
ATOM    294 CZ   ARG A 269     -20.098  42.285  15.695  1.00 98.85           C  
ATOM    295 NH1  ARG A 269     -20.689  41.759  15.020  1.00 89.34           N  
ATOM    296 NH2  ARG A 269     -19.748  41.672  16.814  1.00101.61           N  
ATOM    297 HN   ARG A 269     -19.003  42.296  17.718  1.00  0.00           H  
ATOM    298 HE   ARG A 269     -18.690  43.273  17.549  1.00  0.00           H  
ATOM    299 1HH1 ARG A 269     -18.732  41.808  18.595  1.00  0.00           H  
ATOM    300 2HH1 ARG A 269     -20.147  40.429  17.047  1.00  0.00           H  
ATOM    301 1HH2 ARG A 269     -20.737  39.933  16.349  1.00  0.00           H  
ATOM    302 2HH2 ARG A 269     -19.870  39.950  17.928  1.00  0.00           H  
ATOM    303 N    ALA A 270     -17.335  40.055  14.502  1.00 69.91           N  
ATOM    304 CA   ALA A 270     -18.051  39.795  13.794  1.00 70.10           C  
ATOM    305 C    ALA A 270     -17.092  39.096  15.568  1.00 77.68           C  
ATOM    306 O    ALA A 270     -15.611  38.692  15.614  1.00 79.35           O  
ATOM    307 CB   ALA A 270     -14.941  38.900  16.650  1.00 69.74           C  
ATOM    308 HN   ALA A 270     -17.950  37.877  15.333  1.00  0.00           H  
ATOM    309 N    GLU A 271     -15.097  38.147  14.475  1.00 73.88           N  
ATOM    310 CA   GLU A 271     -15.736  38.032  13.663  1.00 74.79           C  
ATOM    311 C    GLU A 271     -13.708  37.712  14.315  1.00 79.06           C  
ATOM    312 O    GLU A 271     -12.714  38.799  14.675  1.00 80.74           O  
ATOM    313 CB   GLU A 271     -11.732  38.505  15.354  1.00 76.03           C  
ATOM    314 CG   GLU A 271     -13.443  37.222  12.892  1.00 90.01           C  
ATOM    315 CD   GLU A 271     -13.796  35.763  12.666  1.00122.12           C  
ATOM    316 OE1  GLU A 271     -12.990  35.076  11.578  1.00122.56           O  
ATOM    317 OE2  GLU A 271     -11.740  35.145  11.633  1.00119.18           O  
ATOM    318 HN   GLU A 271     -13.608  34.446  10.686  1.00  0.00           H  
ATOM    319 N    MET A 272     -12.985  40.049  14.248  1.00 74.30           N  
ATOM    320 CA   MET A 272     -13.861  40.191  13.706  1.00 75.16           C  
ATOM    321 C    MET A 272     -12.144  41.218  14.488  1.00 82.93           C  
ATOM    322 O    MET A 272     -12.057  41.553  15.948  1.00 83.90           O  
ATOM    323 CB   MET A 272     -10.992  41.947  16.417  1.00 76.52           C  
ATOM    324 CG   MET A 272     -12.687  42.439  13.742  1.00 79.72           C  
ATOM    325 SD   MET A 272     -12.386  42.438  12.272  1.00 84.99           S  
ATOM    326 CE   MET A 272     -10.641  42.305  11.827  1.00 82.81           C  
ATOM    327 HN   MET A 272     -10.080  43.969  12.183  1.00  0.00           H  
ATOM    328 N    VAL A 273     -13.198  41.426  16.656  1.00 80.88           N  
ATOM    329 CA   VAL A 273     -14.031  41.071  16.145  1.00 81.56           C  
ATOM    330 C    VAL A 273     -13.377  41.740  18.077  1.00 90.42           C  
ATOM    331 O    VAL A 273     -12.621  40.757  18.941  1.00 91.49           O  
ATOM    332 CB   VAL A 273     -11.960  41.153  19.917  1.00 82.47           C  
ATOM    333 CG1  VAL A 273     -14.870  41.887  18.413  1.00 82.48           C  
ATOM    334 CG2  VAL A 273     -15.166  41.598  19.877  1.00 81.52           C  
ATOM    335 HN   VAL A 273     -15.342  43.272  18.021  1.00  0.00           H  
ATOM    336 N    GLY A 274     -12.667  39.496  18.527  1.00 88.52           N  
ATOM    337 CA   GLY A 274     -13.271  39.251  17.716  1.00 90.27           C  
ATOM    338 C    GLY A 274     -11.896  38.448  19.176  1.00 97.09           C  
ATOM    339 O    GLY A 274     -10.412  38.731  19.037  1.00 98.56           O  
ATOM    340 HN   GLY A 274      -9.653  38.507  19.985  1.00  0.00           H  
ATOM    341 N    ARG A 275     -10.004  39.300  17.871  1.00 93.85           N  
ATOM    342 CA   ARG A 275     -10.727  39.521  17.157  1.00 94.91           C  
ATOM    343 C    ARG A 275      -8.612  39.620  17.558  1.00 99.64           C  
ATOM    344 O    ARG A 275      -8.079  40.931  18.165  1.00101.21           O  
ATOM    345 CB   ARG A 275      -6.953  40.932  18.653  1.00 93.78           C  
ATOM    346 CG   ARG A 275      -8.320  39.523  16.035  1.00111.70           C  
ATOM    347 CD   ARG A 275      -6.826  39.259  15.712  1.00126.20           C  
ATOM    348 NE   ARG A 275      -6.471  39.173  14.222  1.00133.54           N  
ATOM    349 CZ   ARG A 275      -7.106  38.022  13.568  1.00142.31           C  
ATOM    350 NH1  ARG A 275      -8.114  38.104  13.326  1.00131.61           N  
ATOM    351 NH2  ARG A 275      -6.492  36.883  13.261  1.00116.94           N  
ATOM    352 HN   ARG A 275      -5.193  36.732  13.505  1.00  0.00           H  
ATOM    353 HE   ARG A 275      -4.652  37.507  13.938  1.00  0.00           H  
ATOM    354 1HH1 ARG A 275      -4.719  35.839  13.263  1.00  0.00           H  
ATOM    355 2HH1 ARG A 275      -7.169  35.888  12.697  1.00  0.00           H  
ATOM    356 1HH2 ARG A 275      -8.183  35.998  12.494  1.00  0.00           H  
ATOM    357 2HH2 ARG A 275      -6.685  34.999  12.459  1.00  0.00           H  
ATOM    358 N    TYR A 276      -8.851  42.031  18.126  1.00 94.77           N  
ATOM    359 CA   TYR A 276      -9.819  41.954  17.753  1.00 95.61           C  
ATOM    360 C    TYR A 276      -8.371  43.338  18.593  1.00100.56           C  
ATOM    361 O    TYR A 276      -9.095  43.946  19.806  1.00100.60           O  
ATOM    362 CB   TYR A 276      -8.574  44.876  20.447  1.00 96.31           C  
ATOM    363 CG   TYR A 276      -8.351  44.342  17.424  1.00 98.28           C  
ATOM    364 CD1  TYR A 276      -7.424  43.955  16.293  1.00102.63           C  
ATOM    365 CD2  TYR A 276      -6.054  44.176  16.382  1.00 97.53           C  
ATOM    366 CE1  TYR A 276      -7.922  43.414  15.113  1.00105.09           C  
ATOM    367 CE2  TYR A 276      -5.194  43.828  15.338  1.00 98.94           C  
ATOM    368 CZ   TYR A 276      -7.074  43.060  14.064  1.00108.81           C  
ATOM    369 OH   TYR A 276      -5.708  43.259  14.183  1.00108.99           O  
ATOM    370 HN   TYR A 276      -4.866  42.907  13.153  1.00  0.00           H  
ATOM    371 HH   TYR A 276      -3.932  43.117  13.406  1.00  0.00           H  
ATOM    372 N    GLY A 277     -10.279  43.420  20.105  1.00 96.79           N  
ATOM    373 CA   GLY A 277     -10.632  42.625  19.536  1.00 96.82           C  
ATOM    374 C    GLY A 277     -11.097  43.917  21.199  1.00100.67           C  
ATOM    375 O    GLY A 277     -11.996  45.022  20.706  1.00 99.35           O  
ATOM    376 HN   GLY A 277     -12.368  45.033  19.529  1.00  0.00           H  
ATOM    377 N    SER A 278     -12.353  45.963  21.599  1.00 98.65           N  
ATOM    378 CA   SER A 278     -11.996  45.892  22.573  1.00 98.18           C  
ATOM    379 C    SER A 278     -13.229  47.086  21.245  1.00102.57           C  
ATOM    380 O    SER A 278     -12.478  48.059  20.369  1.00101.61           O  
ATOM    381 CB   SER A 278     -13.108  48.817  19.629  1.00103.09           C  
ATOM    382 OG   SER A 278     -13.785  47.777  22.488  1.00117.32           O  
ATOM    383 HN   SER A 278     -12.762  48.129  23.405  1.00  0.00           H  
ATOM    384 HG   SER A 278     -13.165  48.573  24.193  1.00  0.00           H  
ATOM    385 N    GLU A 279     -11.121  47.972  20.407  1.00100.38           N  
ATOM    386 CA   GLU A 279     -10.719  47.265  21.055  1.00100.92           C  
ATOM    387 C    GLU A 279     -10.167  48.767  19.634  1.00102.11           C  
ATOM    388 O    GLU A 279     -10.347  48.537  18.121  1.00102.45           O  
ATOM    389 CB   GLU A 279      -9.934  49.383  17.318  1.00104.27           C  
ATOM    390 CG   GLU A 279      -8.729  48.465  20.087  1.00120.23           C  
ATOM    391 CD   GLU A 279      -7.858  49.708  20.176  1.00154.07           C  
ATOM    392 OE1  GLU A 279      -6.365  49.504  19.975  1.00147.43           O  
ATOM    393 OE2  GLU A 279      -5.968  48.925  18.935  1.00155.52           O  
ATOM    394 HN   GLU A 279      -5.585  49.985  20.831  1.00  0.00           H  
ATOM    395 N    ALA A 280     -11.011  47.414  17.747  1.00 95.48           N  
ATOM    396 CA   ALA A 280     -11.288  46.753  18.500  1.00 93.47           C  
ATOM    397 C    ALA A 280     -11.371  47.053  16.372  1.00 94.55           C  
ATOM    398 O    ALA A 280     -12.296  48.130  15.741  1.00 94.52           O  
ATOM    399 CB   ALA A 280     -12.115  48.495  14.572  1.00 92.94           C  
ATOM    400 HN   ALA A 280     -12.068  45.694  16.355  1.00  0.00           H  
ATOM    401 N    TYR A 281     -13.266  48.646  16.525  1.00 88.03           N  
ATOM    402 CA   TYR A 281     -13.342  48.312  17.507  1.00 86.46           C  
ATOM    403 C    TYR A 281     -14.215  49.655  16.054  1.00 94.76           C  
ATOM    404 O    TYR A 281     -13.624  51.055  15.926  1.00 93.92           O  
ATOM    405 CB   TYR A 281     -14.102  51.843  15.107  1.00 84.82           C  
ATOM    406 CG   TYR A 281     -15.428  49.736  16.978  1.00 83.00           C  
ATOM    407 CD1  TYR A 281     -16.098  48.421  17.285  1.00 82.28           C  
ATOM    408 CD2  TYR A 281     -16.730  47.684  16.281  1.00 84.20           C  
ATOM    409 CE1  TYR A 281     -16.213  47.969  18.596  1.00 79.93           C  
ATOM    410 CE2  TYR A 281     -17.385  46.488  16.566  1.00 84.37           C  
ATOM    411 CZ   TYR A 281     -16.893  46.791  18.900  1.00 89.50           C  
ATOM    412 OH   TYR A 281     -17.468  46.049  17.881  1.00 90.20           O  
ATOM    413 HN   TYR A 281     -18.148  44.901  18.205  1.00  0.00           H  
ATOM    414 HH   TYR A 281     -18.500  44.483  17.379  1.00  0.00           H  
ATOM    415 N    THR A 282     -12.637  51.382  16.784  1.00 94.79           N  
ATOM    416 CA   THR A 282     -12.298  50.634  17.421  1.00 96.12           C  
ATOM    417 C    THR A 282     -11.996  52.701  16.901  1.00101.47           C  
ATOM    418 O    THR A 282     -11.003  52.994  15.769  1.00101.60           O  
ATOM    419 CB   THR A 282     -11.302  53.785  14.865  1.00101.85           C  
ATOM    420 CG2  THR A 282     -11.364  52.880  18.320  1.00 95.76           C  
ATOM    421 OG1  THR A 282     -10.115  52.180  18.399  1.00104.26           O  
ATOM    422 HN   THR A 282     -10.267  51.216  18.231  1.00  0.00           H  
ATOM    423 HG1  THR A 282     -12.288  52.418  19.455  1.00  0.00           H  
ATOM    424 N    GLU A 283      -9.848  52.294  15.822  1.00 98.02           N  
ATOM    425 CA   GLU A 283      -9.813  51.584  16.581  1.00 98.64           C  
ATOM    426 C    GLU A 283      -8.639  52.357  15.002  1.00101.09           C  
ATOM    427 O    GLU A 283      -8.729  52.494  13.477  1.00100.71           O  
ATOM    428 CB   GLU A 283      -7.719  52.834  12.854  1.00100.78           C  
ATOM    429 CG   GLU A 283      -7.705  51.206  15.379  1.00115.59           C  
ATOM    430 CD   GLU A 283      -7.223  51.241  16.818  1.00146.27           C  
ATOM    431 OE1  GLU A 283      -6.192  52.303  17.145  1.00148.92           O  
ATOM    432 OE2  GLU A 283      -5.009  52.121  16.773  1.00141.28           O  
ATOM    433 HN   GLU A 283      -6.559  53.300  17.808  1.00  0.00           H  
ATOM    434 N    GLY A 284      -9.893  52.203  12.892  1.00 96.94           N  
ATOM    435 CA   GLY A 284     -10.692  51.923  13.496  1.00 96.31           C  
ATOM    436 C    GLY A 284     -10.102  52.258  11.446  1.00 98.99           C  
ATOM    437 O    GLY A 284      -9.340  51.180  10.686  1.00 99.90           O  
ATOM    438 HN   GLY A 284      -8.462  51.490   9.871  1.00  0.00           H  
ATOM    439 N    TYR A 285      -9.653  49.893  10.985  1.00 91.89           N  
ATOM    440 CA   TYR A 285     -10.373  49.735  11.719  1.00 89.45           C  
ATOM    441 C    TYR A 285      -9.061  48.709  10.359  1.00 88.33           C  
ATOM    442 O    TYR A 285      -9.855  48.407   9.099  1.00 86.52           O  
ATOM    443 CB   TYR A 285     -11.002  48.837   8.983  1.00 90.15           C  
ATOM    444 CG   TYR A 285      -9.127  47.499  11.313  1.00 94.16           C  
ATOM    445 CD1  TYR A 285      -8.143  47.506  12.474  1.00 97.26           C  
ATOM    446 CD2  TYR A 285      -6.838  47.044  12.313  1.00 95.15           C  
ATOM    447 CE1  TYR A 285      -8.548  47.873  13.757  1.00 99.18           C  
ATOM    448 CE2  TYR A 285      -5.946  47.000  13.388  1.00 97.11           C  
ATOM    449 CZ   TYR A 285      -7.669  47.819  14.842  1.00105.62           C  
ATOM    450 OH   TYR A 285      -6.366  47.390  14.652  1.00107.84           O  
ATOM    451 HN   TYR A 285      -5.495  47.347  15.720  1.00  0.00           H  
ATOM    452 HH   TYR A 285      -4.613  47.020  15.412  1.00  0.00           H  
ATOM    453 N    LYS A 286      -9.250  47.683   8.149  1.00 84.06           N  
ATOM    454 CA   LYS A 286      -8.266  47.384   8.305  1.00 82.52           C  
ATOM    455 C    LYS A 286      -9.909  47.291   6.898  1.00 85.00           C  
ATOM    456 O    LYS A 286      -9.946  45.763   6.750  1.00 86.40           O  
ATOM    457 CB   LYS A 286      -8.898  45.149   6.590  1.00 85.32           C  
ATOM    458 CG   LYS A 286      -9.251  47.965   5.675  1.00 98.36           C  
ATOM    459 CD   LYS A 286      -9.847  49.330   5.356  1.00111.27           C  
ATOM    460 CE   LYS A 286      -9.357  49.930   4.033  1.00131.37           C  
ATOM    461 NZ   LYS A 286      -8.086  50.736   4.138  1.00145.78           N  
ATOM    462 HN   LYS A 286      -6.874  49.886   3.965  1.00  0.00           H  
ATOM    463 HZ1  LYS A 286      -6.858  49.153   4.703  1.00  0.00           H  
ATOM    464 HZ2  LYS A 286      -6.899  49.436   3.028  1.00  0.00           H  
ATOM    465 HZ3  LYS A 286      -6.023  50.478   4.044  1.00  0.00           H  
ATOM    466 N    VAL A 287     -11.136  45.151   6.821  1.00 79.16           N  
ATOM    467 CA   VAL A 287     -11.989  45.723   6.987  1.00 78.75           C  
ATOM    468 C    VAL A 287     -11.271  43.697   6.671  1.00 81.18           C  
ATOM    469 O    VAL A 287     -11.646  43.327   5.231  1.00 82.18           O  
ATOM    470 CB   VAL A 287     -12.618  43.868   4.692  1.00 82.23           C  
ATOM    471 CG1  VAL A 287     -12.254  43.027   7.667  1.00 82.07           C  
ATOM    472 CG2  VAL A 287     -11.774  41.630   8.027  1.00 82.17           C  
ATOM    473 HN   VAL A 287     -12.459  43.858   8.920  1.00  0.00           H  
ATOM    474 N    ILE A 288     -10.895  42.394   4.627  1.00 74.16           N  
ATOM    475 CA   ILE A 288     -10.098  41.984   5.154  1.00 72.12           C  
ATOM    476 C    ILE A 288     -11.141  41.925   3.267  1.00 75.75           C  
ATOM    477 O    ILE A 288     -11.561  40.490   3.372  1.00 75.13           O  
ATOM    478 CB   ILE A 288     -10.825  39.639   3.879  1.00 75.41           C  
ATOM    479 CG1  ILE A 288      -9.986  42.216   2.267  1.00 76.77           C  
ATOM    480 CG2  ILE A 288      -9.876  43.728   2.017  1.00 73.63           C  
ATOM    481 CD1  ILE A 288     -10.215  41.533   0.943  1.00 84.51           C  
ATOM    482 HN   ILE A 288      -9.039  44.538   3.024  1.00  0.00           H  
ATOM    483 N    THR A 289     -12.806  40.254   2.975  1.00 72.31           N  
ATOM    484 CA   THR A 289     -13.343  41.049   2.573  1.00 71.02           C  
ATOM    485 C    THR A 289     -13.474  38.963   3.062  1.00 74.98           C  
ATOM    486 O    THR A 289     -13.279  38.084   1.837  1.00 73.65           O  
ATOM    487 CB   THR A 289     -12.781  38.537   0.803  1.00 75.85           C  
ATOM    488 CG2  THR A 289     -14.946  39.135   3.498  1.00 70.56           C  
ATOM    489 OG1  THR A 289     -15.617  40.003   2.584  1.00 76.78           O  
ATOM    490 HN   THR A 289     -15.169  40.886   2.580  1.00  0.00           H  
ATOM    491 HG1  THR A 289     -15.082  39.674   4.913  1.00  0.00           H  
ATOM    492 N    THR A 290     -13.655  36.805   1.981  1.00 73.09           N  
ATOM    493 CA   THR A 290     -14.060  36.522   2.896  1.00 73.61           C  
ATOM    494 C    THR A 290     -13.537  35.779   0.945  1.00 76.89           C  
ATOM    495 O    THR A 290     -14.654  35.860  -0.077  1.00 76.51           O  
ATOM    496 CB   THR A 290     -14.496  35.338  -1.179  1.00 84.24           C  
ATOM    497 CG2  THR A 290     -13.380  34.389   1.574  1.00 83.97           C  
ATOM    498 OG1  THR A 290     -14.484  34.133   2.442  1.00 85.20           O  
ATOM    499 HN   THR A 290     -15.326  34.168   1.922  1.00  0.00           H  
ATOM    500 HG1  THR A 290     -12.092  34.255   2.358  1.00  0.00           H  
ATOM    501 N    VAL A 291     -15.771  36.526   0.282  1.00 73.63           N  
ATOM    502 CA   VAL A 291     -15.813  36.943   1.234  1.00 73.98           C  
ATOM    503 C    VAL A 291     -16.931  36.692  -0.603  1.00 78.80           C  
ATOM    504 O    VAL A 291     -16.666  37.583  -1.827  1.00 79.97           O  
ATOM    505 CB   VAL A 291     -15.898  38.550  -1.761  1.00 77.49           C  
ATOM    506 CG1  VAL A 291     -18.296  37.021   0.097  1.00 76.39           C  
ATOM    507 CG2  VAL A 291     -18.736  35.902   1.027  1.00 77.72           C  
ATOM    508 HN   VAL A 291     -18.270  38.359   0.828  1.00  0.00           H  
ATOM    509 N    ARG A 292     -17.303  37.230  -2.941  1.00 73.85           N  
ATOM    510 CA   ARG A 292     -17.886  36.369  -2.913  1.00 74.29           C  
ATOM    511 C    ARG A 292     -17.241  37.963  -4.193  1.00 78.43           C  
ATOM    512 O    ARG A 292     -18.631  38.564  -4.345  1.00 77.56           O  
ATOM    513 CB   ARG A 292     -19.613  37.855  -4.107  1.00 73.73           C  
ATOM    514 CG   ARG A 292     -16.920  37.003  -5.351  1.00 86.25           C  
ATOM    515 CD   ARG A 292     -15.431  36.777  -5.570  1.00108.93           C  
ATOM    516 NE   ARG A 292     -15.176  36.110  -6.914  1.00121.80           N  
ATOM    517 CZ   ARG A 292     -15.443  36.997  -8.059  1.00125.57           C  
ATOM    518 NH1  ARG A 292     -15.089  37.973  -8.002  1.00 89.47           N  
ATOM    519 NH2  ARG A 292     -16.103  36.646  -9.164  1.00116.68           N  
ATOM    520 HN   ARG A 292     -16.608  35.419  -9.288  1.00  0.00           H  
ATOM    521 HE   ARG A 292     -16.489  34.728  -8.520  1.00  0.00           H  
ATOM    522 1HH1 ARG A 292     -17.121  35.153 -10.152  1.00  0.00           H  
ATOM    523 2HH1 ARG A 292     -16.296  37.527 -10.137  1.00  0.00           H  
ATOM    524 1HH2 ARG A 292     -15.932  38.496 -10.040  1.00  0.00           H  
ATOM    525 2HH2 ARG A 292     -16.811  37.248 -10.996  1.00  0.00           H  
ATOM    526 N    SER A 293     -18.725  39.872  -4.679  1.00 75.33           N  
ATOM    527 CA   SER A 293     -17.846  40.405  -4.836  1.00 74.60           C  
ATOM    528 C    SER A 293     -20.003  40.576  -4.831  1.00 78.80           C  
ATOM    529 O    SER A 293     -21.021  39.860  -5.740  1.00 77.89           O  
ATOM    530 CB   SER A 293     -22.130  39.588  -5.266  1.00 79.25           C  
ATOM    531 OG   SER A 293     -19.795  42.020  -5.271  1.00 93.21           O  
ATOM    532 HN   SER A 293     -19.583  42.102  -6.673  1.00  0.00           H  
ATOM    533 HG   SER A 293     -18.779  41.578  -6.915  1.00  0.00           H  
ATOM    534 N    ASP A 294     -20.638  39.528  -7.019  1.00 75.71           N  
ATOM    535 CA   ASP A 294     -19.672  39.777  -7.312  1.00 75.04           C  
ATOM    536 C    ASP A 294     -21.497  38.845  -8.006  1.00 76.49           C  
ATOM    537 O    ASP A 294     -22.118  37.585  -7.438  1.00 76.35           O  
ATOM    538 CB   ASP A 294     -23.355  37.446  -7.470  1.00 78.46           C  
ATOM    539 CG   ASP A 294     -20.750  38.538  -9.311  1.00 99.96           C  
ATOM    540 OD1  ASP A 294     -19.448  37.772  -9.135  1.00102.61           O  
ATOM    541 OD2  ASP A 294     -18.687  38.102  -8.193  1.00108.16           O  
ATOM    542 HN   ASP A 294     -19.172  36.855  -9.961  1.00  0.00           H  
ATOM    543 N    LEU A 295     -21.266  36.720  -6.825  1.00 69.78           N  
ATOM    544 CA   LEU A 295     -20.258  36.973  -6.793  1.00 67.08           C  
ATOM    545 C    LEU A 295     -21.672  35.455  -6.206  1.00 70.28           C  
ATOM    546 O    LEU A 295     -22.551  35.663  -5.006  1.00 69.59           O  
ATOM    547 CB   LEU A 295     -23.506  34.913  -4.819  1.00 66.26           C  
ATOM    548 CG   LEU A 295     -20.470  34.590  -5.810  1.00 70.30           C  
ATOM    549 CD1  LEU A 295     -19.578  34.088  -6.929  1.00 70.00           C  
ATOM    550 CD2  LEU A 295     -18.566  33.107  -6.393  1.00 71.29           C  
ATOM    551 HN   LEU A 295     -20.390  33.460  -8.050  1.00  0.00           H  
ATOM    552 N    GLN A 296     -22.234  36.685  -4.193  1.00 66.39           N  
ATOM    553 CA   GLN A 296     -21.411  37.274  -4.433  1.00 64.34           C  
ATOM    554 C    GLN A 296     -22.989  37.004  -2.993  1.00 69.25           C  
ATOM    555 O    GLN A 296     -24.431  37.333  -3.339  1.00 68.65           O  
ATOM    556 CB   GLN A 296     -25.327  36.684  -2.787  1.00 64.90           C  
ATOM    557 CG   GLN A 296     -22.298  38.109  -2.186  1.00 66.01           C  
ATOM    558 CD   GLN A 296     -22.889  38.387  -0.811  1.00 77.51           C  
ATOM    559 NE2  GLN A 296     -23.360  37.185  -0.018  1.00 54.93           N  
ATOM    560 OE1  GLN A 296     -24.507  37.138   0.441  1.00 81.09           O  
ATOM    561 HN   GLN A 296     -22.488  36.230   0.238  1.00  0.00           H  
ATOM    562 1HE2 GLN A 296     -22.761  35.422   0.834  1.00  0.00           H  
ATOM    563 2HE2 GLN A 296     -21.527  36.284  -0.156  1.00  0.00           H  
ATOM    564 N    ASN A 297     -24.662  38.232  -4.332  1.00 66.15           N  
ATOM    565 CA   ASN A 297     -23.853  38.663  -4.823  1.00 65.64           C  
ATOM    566 C    ASN A 297     -26.027  38.612  -4.732  1.00 66.81           C  
ATOM    567 O    ASN A 297     -26.782  37.459  -5.384  1.00 64.97           O  
ATOM    568 CB   ASN A 297     -28.004  37.358  -5.210  1.00 70.49           C  
ATOM    569 CG   ASN A 297     -26.054  39.861  -5.615  1.00 92.11           C  
ATOM    570 ND2  ASN A 297     -25.234  41.025  -5.116  1.00 88.86           N  
ATOM    571 OD1  ASN A 297     -24.269  41.426  -5.762  1.00 78.83           O  
ATOM    572 HN   ASN A 297     -25.591  41.595  -3.965  1.00  0.00           H  
ATOM    573 1HD2 ASN A 297     -25.048  42.400  -3.593  1.00  0.00           H  
ATOM    574 2HD2 ASN A 297     -26.413  41.235  -3.439  1.00  0.00           H  
ATOM    575 N    ALA A 298     -26.048  36.571  -6.108  1.00 62.06           N  
ATOM    576 CA   ALA A 298     -25.035  36.758  -6.249  1.00 60.06           C  
ATOM    577 C    ALA A 298     -26.630  35.360  -6.698  1.00 59.79           C  
ATOM    578 O    ALA A 298     -27.229  34.526  -5.566  1.00 57.59           O  
ATOM    579 CB   ALA A 298     -28.408  34.193  -5.627  1.00 60.97           C  
ATOM    580 HN   ALA A 298     -25.565  34.557  -7.424  1.00  0.00           H  
ATOM    581 N    ALA A 299     -26.441  34.289  -4.489  1.00 56.12           N  
ATOM    582 CA   ALA A 299     -25.468  34.656  -4.511  1.00 55.61           C  
ATOM    583 C    ALA A 299     -26.863  33.554  -3.301  1.00 63.65           C  
ATOM    584 O    ALA A 299     -28.131  34.206  -2.705  1.00 61.59           O  
ATOM    585 CB   ALA A 299     -29.204  33.557  -2.689  1.00 55.59           C  
ATOM    586 HN   ALA A 299     -25.730  33.505  -2.289  1.00  0.00           H  
ATOM    587 N    SER A 300     -28.014  35.528  -2.340  1.00 63.58           N  
ATOM    588 CA   SER A 300     -27.074  35.958  -2.452  1.00 64.51           C  
ATOM    589 C    SER A 300     -29.074  36.401  -1.808  1.00 68.08           C  
ATOM    590 O    SER A 300     -30.352  36.243  -2.595  1.00 68.23           O  
ATOM    591 CB   SER A 300     -31.362  35.904  -1.994  1.00 73.40           C  
ATOM    592 OG   SER A 300     -28.653  37.871  -1.844  1.00 92.58           O  
ATOM    593 HN   SER A 300     -27.647  38.203  -0.894  1.00  0.00           H  
ATOM    594 HG   SER A 300     -26.838  37.660  -1.069  1.00  0.00           H  
ATOM    595 N    GLN A 301     -30.297  36.408  -3.944  1.00 64.82           N  
ATOM    596 CA   GLN A 301     -29.376  36.645  -4.365  1.00 64.60           C  
ATOM    597 C    GLN A 301     -31.446  36.275  -4.846  1.00 67.72           C  
ATOM    598 O    GLN A 301     -32.007  34.888  -4.788  1.00 66.88           O  
ATOM    599 CB   GLN A 301     -33.185  34.746  -4.492  1.00 67.33           C  
ATOM    600 CG   GLN A 301     -31.060  36.612  -6.289  1.00 95.51           C  
ATOM    601 CD   GLN A 301     -32.226  37.115  -7.152  1.00117.45           C  
ATOM    602 NE2  GLN A 301     -31.824  37.456  -8.584  1.00119.50           N  
ATOM    603 OE1  GLN A 301     -31.089  38.428  -8.851  1.00102.54           O  
ATOM    604 HN   GLN A 301     -32.345  36.687  -9.544  1.00  0.00           H  
ATOM    605 1HE2 GLN A 301     -32.141  36.892 -10.543  1.00  0.00           H  
ATOM    606 2HE2 GLN A 301     -32.955  35.883  -9.293  1.00  0.00           H  
ATOM    607 N    SER A 302     -31.158  33.858  -4.999  1.00 65.22           N  
ATOM    608 CA   SER A 302     -30.156  34.079  -5.170  1.00 64.78           C  
ATOM    609 C    SER A 302     -31.562  32.448  -5.002  1.00 67.27           C  
ATOM    610 O    SER A 302     -32.423  32.077  -3.816  1.00 65.96           O  
ATOM    611 CB   SER A 302     -33.568  31.659  -4.005  1.00 68.10           C  
ATOM    612 OG   SER A 302     -30.354  31.531  -5.130  1.00 78.61           O  
ATOM    613 HN   SER A 302     -29.787  31.690  -6.421  1.00  0.00           H  
ATOM    614 HG   SER A 302     -29.506  32.631  -6.543  1.00  0.00           H  
ATOM    615 N    VAL A 303     -31.910  32.347  -2.599  1.00 62.99           N  
ATOM    616 CA   VAL A 303     -30.959  32.767  -2.561  1.00 60.77           C  
ATOM    617 C    VAL A 303     -32.590  32.094  -1.324  1.00 62.61           C  
ATOM    618 O    VAL A 303     -33.941  32.819  -1.280  1.00 61.05           O  
ATOM    619 CB   VAL A 303     -34.956  32.163  -1.020  1.00 62.93           C  
ATOM    620 CG1  VAL A 303     -31.674  32.414  -0.106  1.00 62.08           C  
ATOM    621 CG2  VAL A 303     -32.388  32.153   1.216  1.00 62.10           C  
ATOM    622 HN   VAL A 303     -30.384  31.610  -0.174  1.00  0.00           H  
ATOM    623 N    ARG A 304     -33.957  34.150  -1.581  1.00 59.47           N  
ATOM    624 CA   ARG A 304     -33.056  34.613  -1.817  1.00 59.91           C  
ATOM    625 C    ARG A 304     -35.190  34.970  -1.589  1.00 64.69           C  
ATOM    626 O    ARG A 304     -36.251  34.418  -2.562  1.00 64.72           O  
ATOM    627 CB   ARG A 304     -37.340  34.037  -2.126  1.00 59.22           C  
ATOM    628 CG   ARG A 304     -34.901  36.452  -1.863  1.00 72.67           C  
ATOM    629 CD   ARG A 304     -34.290  37.198  -0.685  1.00 86.79           C  
ATOM    630 NE   ARG A 304     -34.149  38.695  -0.949  1.00103.64           N  
ATOM    631 CZ   ARG A 304     -32.970  39.022  -1.746  1.00128.22           C  
ATOM    632 NH1  ARG A 304     -32.429  38.233  -2.154  1.00105.36           N  
ATOM    633 NH2  ARG A 304     -32.539  40.257  -1.988  1.00129.32           N  
ATOM    634 HN   ARG A 304     -33.189  41.305  -1.493  1.00  0.00           H  
ATOM    635 HE   ARG A 304     -34.040  41.162  -0.913  1.00  0.00           H  
ATOM    636 1HH1 ARG A 304     -32.847  42.268  -1.686  1.00  0.00           H  
ATOM    637 2HH1 ARG A 304     -31.448  40.453  -2.723  1.00  0.00           H  
ATOM    638 1HH2 ARG A 304     -30.929  39.639  -3.111  1.00  0.00           H  
ATOM    639 2HH2 ARG A 304     -31.114  41.420  -2.910  1.00  0.00           H  
ATOM    640 N    ASP A 305     -35.888  34.278  -3.846  1.00 60.82           N  
ATOM    641 CA   ASP A 305     -34.929  34.573  -4.121  1.00 61.79           C  
ATOM    642 C    ASP A 305     -36.760  33.737  -4.872  1.00 64.74           C  
ATOM    643 O    ASP A 305     -37.273  32.347  -4.467  1.00 64.56           O  
ATOM    644 CB   ASP A 305     -38.465  32.099  -4.523  1.00 65.90           C  
ATOM    645 CG   ASP A 305     -36.030  33.686  -6.231  1.00 92.35           C  
ATOM    646 OD1  ASP A 305     -35.393  34.992  -6.737  1.00 95.13           O  
ATOM    647 OD2  ASP A 305     -35.915  36.100  -6.393  1.00101.38           O  
ATOM    648 HN   ASP A 305     -34.396  34.910  -7.512  1.00  0.00           H  
ATOM    649 N    GLY A 306     -36.376  31.486  -4.009  1.00 61.93           N  
ATOM    650 CA   GLY A 306     -35.386  31.799  -3.946  1.00 61.56           C  
ATOM    651 C    GLY A 306     -36.694  30.124  -3.587  1.00 65.42           C  
ATOM    652 O    GLY A 306     -37.617  30.057  -2.393  1.00 66.05           O  
ATOM    653 HN   GLY A 306     -38.476  29.172  -2.324  1.00  0.00           H  
ATOM    654 N    LEU A 307     -37.458  31.000  -1.447  1.00 60.70           N  
ATOM    655 CA   LEU A 307     -36.706  31.710  -1.554  1.00 59.75           C  
ATOM    656 C    LEU A 307     -38.324  31.042  -0.273  1.00 61.33           C  
ATOM    657 O    LEU A 307     -39.701  31.589  -0.647  1.00 60.67           O  
ATOM    658 CB   LEU A 307     -40.708  31.027  -0.227  1.00 59.54           C  
ATOM    659 CG   LEU A 307     -37.682  31.829   0.867  1.00 63.17           C  
ATOM    660 CD1  LEU A 307     -36.769  31.025   1.783  1.00 63.33           C  
ATOM    661 CD2  LEU A 307     -36.084  31.938   2.768  1.00 62.34           C  
ATOM    662 HN   LEU A 307     -37.539  29.930   2.523  1.00  0.00           H  
ATOM    663 N    ILE A 308     -39.738  32.621  -1.504  1.00 56.59           N  
ATOM    664 CA   ILE A 308     -38.836  33.044  -1.802  1.00 57.10           C  
ATOM    665 C    ILE A 308     -40.972  33.183  -2.041  1.00 64.33           C  
ATOM    666 O    ILE A 308     -41.778  32.125  -2.905  1.00 64.09           O  
ATOM    667 CB   ILE A 308     -43.014  32.013  -2.768  1.00 59.75           C  
ATOM    668 CG1  ILE A 308     -40.671  34.472  -2.837  1.00 58.46           C  
ATOM    669 CG2  ILE A 308     -40.050  35.538  -1.943  1.00 63.48           C  
ATOM    670 CD1  ILE A 308     -41.951  34.995  -3.490  1.00 60.73           C  
ATOM    671 HN   ILE A 308     -39.603  36.710  -2.652  1.00  0.00           H  
ATOM    672 N    ASP A 309     -41.073  31.367  -3.783  1.00 62.74           N  
ATOM    673 CA   ASP A 309     -40.048  31.520  -3.866  1.00 64.36           C  
ATOM    674 C    ASP A 309     -41.703  30.343  -4.616  1.00 71.51           C  
ATOM    675 O    ASP A 309     -42.388  29.313  -3.731  1.00 73.06           O  
ATOM    676 CB   ASP A 309     -43.575  29.023  -3.936  1.00 66.17           C  
ATOM    677 CG   ASP A 309     -40.696  29.686  -5.565  1.00 87.00           C  
ATOM    678 OD1  ASP A 309     -40.293  30.578  -6.720  1.00 90.12           O  
ATOM    679 OD2  ASP A 309     -40.867  31.699  -6.844  1.00 94.66           O  
ATOM    680 HN   ASP A 309     -39.389  30.177  -7.491  1.00  0.00           H  
ATOM    681 N    TYR A 310     -41.668  28.826  -2.696  1.00 66.76           N  
ATOM    682 CA   TYR A 310     -40.684  29.139  -2.570  1.00 65.71           C  
ATOM    683 C    TYR A 310     -42.234  27.879  -1.758  1.00 72.33           C  
ATOM    684 O    TYR A 310     -43.428  28.496  -1.021  1.00 73.44           O  
ATOM    685 CB   TYR A 310     -44.460  27.831  -0.927  1.00 64.28           C  
ATOM    686 CG   TYR A 310     -41.185  27.373  -0.759  1.00 63.81           C  
ATOM    687 CD1  TYR A 310     -41.809  26.729   0.464  1.00 65.61           C  
ATOM    688 CD2  TYR A 310     -42.165  25.382   0.465  1.00 63.76           C  
ATOM    689 CE1  TYR A 310     -42.082  27.475   1.608  1.00 66.91           C  
ATOM    690 CE2  TYR A 310     -42.736  24.783   1.590  1.00 65.00           C  
ATOM    691 CZ   TYR A 310     -42.657  26.891   2.734  1.00 72.49           C  
ATOM    692 OH   TYR A 310     -43.000  25.546   2.721  1.00 69.27           O  
ATOM    693 HN   TYR A 310     -43.590  24.988   3.841  1.00  0.00           H  
ATOM    694 HH   TYR A 310     -43.772  24.029   3.674  1.00  0.00           H  
ATOM    695 N    ASP A 311     -43.279  29.734  -0.472  1.00 68.44           N  
ATOM    696 CA   ASP A 311     -42.376  30.233  -0.607  1.00 68.86           C  
ATOM    697 C    ASP A 311     -44.334  30.393   0.300  1.00 73.13           C  
ATOM    698 O    ASP A 311     -45.668  30.467  -0.441  1.00 73.24           O  
ATOM    699 CB   ASP A 311     -46.699  30.036   0.104  1.00 71.04           C  
ATOM    700 CG   ASP A 311     -43.903  31.776   0.828  1.00 87.84           C  
ATOM    701 OD1  ASP A 311     -44.902  32.425   1.789  1.00 91.14           O  
ATOM    702 OD2  ASP A 311     -45.045  31.917   2.947  1.00 88.32           O  
ATOM    703 HN   ASP A 311     -45.532  33.437   1.395  1.00  0.00           H  
ATOM    704 N    GLN A 312     -45.637  30.961  -1.690  1.00 69.20           N  
ATOM    705 CA   GLN A 312     -44.719  31.245  -2.089  1.00 70.36           C  
ATOM    706 C    GLN A 312     -46.836  31.118  -2.516  1.00 76.13           C  
ATOM    707 O    GLN A 312     -47.651  29.826  -2.760  1.00 77.23           O  
ATOM    708 CB   GLN A 312     -48.891  29.883  -2.748  1.00 71.90           C  
ATOM    709 CG   GLN A 312     -46.510  31.858  -3.812  1.00 79.24           C  
ATOM    710 CD   GLN A 312     -46.174  33.319  -3.558  1.00 91.55           C  
ATOM    711 NE2  GLN A 312     -46.090  34.199  -4.775  1.00 78.80           N  
ATOM    712 OE1  GLN A 312     -45.874  35.404  -4.650  1.00 90.85           O  
ATOM    713 HN   GLN A 312     -46.262  33.648  -5.975  1.00  0.00           H  
ATOM    714 1HE2 GLN A 312     -46.215  34.238  -6.830  1.00  0.00           H  
ATOM    715 2HE2 GLN A 312     -46.443  32.627  -6.057  1.00  0.00           H  
ATOM    716 N    ARG A 313     -46.941  28.668  -2.937  1.00 71.70           N  
ATOM    717 CA   ARG A 313     -45.905  28.764  -2.933  1.00 71.26           C  
ATOM    718 C    ARG A 313     -47.460  27.305  -3.132  1.00 77.64           C  
ATOM    719 O    ARG A 313     -48.323  26.917  -1.957  1.00 78.36           O  
ATOM    720 CB   ARG A 313     -49.123  25.986  -2.088  1.00 69.56           C  
ATOM    721 CG   ARG A 313     -46.312  26.281  -3.132  1.00 78.73           C  
ATOM    722 CD   ARG A 313     -45.457  26.198  -4.369  1.00 79.11           C  
ATOM    723 NE   ARG A 313     -44.932  24.785  -4.547  1.00 76.02           N  
ATOM    724 CZ   ARG A 313     -43.952  24.393  -3.533  1.00 91.42           C  
ATOM    725 NH1  ARG A 313     -44.302  23.896  -2.689  1.00 69.45           N  
ATOM    726 NH2  ARG A 313     -42.644  24.628  -3.616  1.00 89.45           N  
ATOM    727 HN   ARG A 313     -42.142  25.293  -4.650  1.00  0.00           H  
ATOM    728 HE   ARG A 313     -42.772  25.635  -5.404  1.00  0.00           H  
ATOM    729 1HH1 ARG A 313     -41.119  25.472  -4.706  1.00  0.00           H  
ATOM    730 2HH1 ARG A 313     -41.830  24.215  -2.659  1.00  0.00           H  
ATOM    731 1HH2 ARG A 313     -42.211  23.704  -1.837  1.00  0.00           H  
ATOM    732 2HH2 ARG A 313     -40.809  24.401  -2.728  1.00  0.00           H  
ATOM    733 N    HIS A 314     -48.099  27.565  -0.780  1.00 74.83           N  
ATOM    734 CA   HIS A 314     -47.377  28.313  -0.763  1.00 75.68           C  
ATOM    735 C    HIS A 314     -48.814  27.271   0.460  1.00 77.49           C  
ATOM    736 O    HIS A 314     -49.884  28.241   0.875  1.00 77.70           O  
ATOM    737 CB   HIS A 314     -50.529  27.996   1.891  1.00 76.97           C  
ATOM    738 CG   HIS A 314     -47.848  26.969   1.599  1.00 81.00           C  
ATOM    739 CD2  HIS A 314     -47.101  25.709   1.363  1.00 82.72           C  
ATOM    740 ND1  HIS A 314     -47.598  24.500   1.790  1.00 83.92           N  
ATOM    741 CE1  HIS A 314     -48.450  24.337   2.326  1.00 83.28           C  
ATOM    742 NE2  HIS A 314     -45.973  25.497   0.645  1.00 82.78           N  
ATOM    743 HN   HIS A 314     -46.736  23.591   1.358  1.00  0.00           H  
ATOM    744 HD1  HIS A 314     -45.742  24.145   0.662  1.00  0.00           H  
ATOM    745 HE2  HIS A 314     -44.960  23.657   0.226  1.00  0.00           H  
ATOM    746 N    GLY A 315     -50.088  29.296   0.088  1.00 73.02           N  
ATOM    747 CA   GLY A 315     -49.468  29.418  -0.738  1.00 73.44           C  
ATOM    748 C    GLY A 315     -51.129  30.290   0.316  1.00 77.00           C  
ATOM    749 O    GLY A 315     -50.725  31.518   1.105  1.00 77.36           O  
ATOM    750 HN   GLY A 315     -49.574  31.641   1.539  1.00  0.00           H  
ATOM    751 N    TYR A 316     -51.698  32.434   1.297  1.00 72.15           N  
ATOM    752 CA   TYR A 316     -52.640  32.206   0.921  1.00 70.18           C  
ATOM    753 C    TYR A 316     -51.552  33.720   1.985  1.00 71.35           C  
ATOM    754 O    TYR A 316     -51.984  33.607   3.404  1.00 70.24           O  
ATOM    755 CB   TYR A 316     -52.997  32.986   3.698  1.00 71.66           C  
ATOM    756 CG   TYR A 316     -52.346  34.807   1.238  1.00 72.43           C  
ATOM    757 CD1  TYR A 316     -52.290  36.246   1.724  1.00 73.46           C  
ATOM    758 CD2  TYR A 316     -51.101  36.970   1.687  1.00 74.73           C  
ATOM    759 CE1  TYR A 316     -53.457  36.952   1.977  1.00 74.90           C  
ATOM    760 CE2  TYR A 316     -51.067  38.331   1.999  1.00 76.43           C  
ATOM    761 CZ   TYR A 316     -53.441  38.312   2.269  1.00 86.23           C  
ATOM    762 OH   TYR A 316     -52.245  38.999   2.292  1.00 90.75           O  
ATOM    763 HN   TYR A 316     -52.277  40.343   2.603  1.00  0.00           H  
ATOM    764 HH   TYR A 316     -51.357  40.707   2.583  1.00  0.00           H  
ATOM    765 N    ARG A 317     -51.195  34.209   4.282  1.00 68.32           N  
ATOM    766 CA   ARG A 317     -50.358  34.703   3.913  1.00 69.22           C  
ATOM    767 C    ARG A 317     -51.407  34.234   5.722  1.00 75.46           C  
ATOM    768 O    ARG A 317     -51.869  35.601   6.235  1.00 75.97           O  
ATOM    769 CB   ARG A 317     -51.809  35.888   7.450  1.00 68.68           C  
ATOM    770 CG   ARG A 317     -50.169  33.720   6.443  1.00 77.07           C  
ATOM    771 CD   ARG A 317     -49.928  32.279   6.080  1.00 78.27           C  
ATOM    772 NE   ARG A 317     -48.548  31.787   6.386  1.00 68.80           N  
ATOM    773 CZ   ARG A 317     -47.549  32.497   5.601  1.00 72.02           C  
ATOM    774 NH1  ARG A 317     -47.510  32.319   4.577  1.00 57.82           N  
ATOM    775 NH2  ARG A 317     -46.689  33.356   6.119  1.00 51.04           N  
ATOM    776 HN   ARG A 317     -46.703  33.613   7.427  1.00  0.00           H  
ATOM    777 HE   ARG A 317     -47.392  33.137   8.043  1.00  0.00           H  
ATOM    778 1HH1 ARG A 317     -46.025  34.290   7.831  1.00  0.00           H  
ATOM    779 2HH1 ARG A 317     -45.809  33.968   5.343  1.00  0.00           H  
ATOM    780 1HH2 ARG A 317     -45.793  33.774   4.321  1.00  0.00           H  
ATOM    781 2HH2 ARG A 317     -45.134  34.643   5.755  1.00  0.00           H  
ATOM    782 N    GLY A 318     -52.374  36.406   5.296  1.00 71.65           N  
ATOM    783 CA   GLY A 318     -52.332  36.092   4.305  1.00 71.45           C  
ATOM    784 C    GLY A 318     -52.978  37.694   5.581  1.00 73.81           C  
ATOM    785 O    GLY A 318     -52.064  38.887   5.664  1.00 74.29           O  
ATOM    786 HN   GLY A 318     -50.856  38.785   5.423  1.00  0.00           H  
ATOM    787 N    PRO A 319     -52.654  40.053   5.980  1.00 69.24           N  
ATOM    788 CA   PRO A 319     -51.855  41.272   6.079  1.00 68.59           C  
ATOM    789 C    PRO A 319     -51.019  41.312   7.351  1.00 69.56           C  
ATOM    790 O    PRO A 319     -51.207  40.502   8.268  1.00 68.89           O  
ATOM    791 CB   PRO A 319     -52.923  42.383   6.089  1.00 71.70           C  
ATOM    792 CG   PRO A 319     -54.110  41.770   6.671  1.00 76.28           C  
ATOM    793 CD   PRO A 319     -54.078  40.328   6.265  1.00 71.84           C  
ATOM    794 N    GLU A 320     -50.124  42.283   7.417  1.00 63.23           N  
ATOM    795 CA   GLU A 320     -50.005  42.930   6.611  1.00 61.82           C  
ATOM    796 C    GLU A 320     -49.310  42.454   8.597  1.00 68.07           C  
ATOM    797 O    GLU A 320     -50.077  43.272   9.649  1.00 68.27           O  
ATOM    798 CB   GLU A 320     -49.962  43.008  10.846  1.00 61.56           C  
ATOM    799 CG   GLU A 320     -47.982  43.100   8.207  1.00 61.96           C  
ATOM    800 CD   GLU A 320     -47.181  42.215   7.278  1.00 85.83           C  
ATOM    801 OE1  GLU A 320     -45.824  42.729   6.852  1.00 76.62           O  
ATOM    802 OE2  GLU A 320     -45.442  43.855   7.251  1.00 86.35           O  
ATOM    803 HN   GLU A 320     -45.146  41.997   6.093  1.00  0.00           H  
ATOM    804 N    THR A 321     -50.850  44.264   9.190  1.00 66.06           N  
ATOM    805 CA   THR A 321     -50.876  44.405   8.160  1.00 67.36           C  
ATOM    806 C    THR A 321     -51.666  45.173  10.008  1.00 72.33           C  
ATOM    807 O    THR A 321     -52.890  45.557   9.212  1.00 72.23           O  
ATOM    808 CB   THR A 321     -52.861  45.563   7.979  1.00 74.19           C  
ATOM    809 CG2  THR A 321     -50.940  46.509  10.362  1.00 68.26           C  
ATOM    810 OG1  THR A 321     -49.521  46.403  10.213  1.00 79.93           O  
ATOM    811 HN   THR A 321     -49.100  47.268  10.446  1.00  0.00           H  
ATOM    812 HG1  THR A 321     -51.295  47.018  11.755  1.00  0.00           H  
ATOM    813 N    ARG A 322     -53.966  45.881   9.914  1.00 69.17           N  
ATOM    814 CA   ARG A 322     -53.942  45.794  10.950  1.00 70.04           C  
ATOM    815 C    ARG A 322     -55.177  46.354   9.270  1.00 75.45           C  
ATOM    816 O    ARG A 322     -55.391  47.740   9.895  1.00 75.75           O  
ATOM    817 CB   ARG A 322     -55.517  47.835  11.115  1.00 68.54           C  
ATOM    818 CG   ARG A 322     -56.356  45.379   9.508  1.00 65.17           C  
ATOM    819 CD   ARG A 322     -56.237  44.000   8.818  1.00 61.32           C  
ATOM    820 NE   ARG A 322     -57.260  42.981   9.329  1.00 75.02           N  
ATOM    821 CZ   ARG A 322     -57.131  41.639   8.744  1.00109.83           C  
ATOM    822 NH1  ARG A 322     -56.653  40.912   9.314  1.00104.11           N  
ATOM    823 NH2  ARG A 322     -57.580  41.279   7.537  1.00104.26           N  
ATOM    824 HN   ARG A 322     -58.157  42.171   6.736  1.00  0.00           H  
ATOM    825 HE   ARG A 322     -58.262  43.158   7.047  1.00  0.00           H  
ATOM    826 1HH1 ARG A 322     -58.503  41.881   5.799  1.00  0.00           H  
ATOM    827 2HH1 ARG A 322     -57.425  40.031   7.110  1.00  0.00           H  
ATOM    828 1HH2 ARG A 322     -56.953  39.329   7.715  1.00  0.00           H  
ATOM    829 2HH2 ARG A 322     -57.776  39.755   6.171  1.00  0.00           H  
ATOM    830 N    LEU A 323     -55.320  48.814   9.080  1.00 72.16           N  
ATOM    831 CA   LEU A 323     -55.154  48.644   8.068  1.00 72.37           C  
ATOM    832 C    LEU A 323     -55.462  50.211   9.528  1.00 79.63           C  
ATOM    833 O    LEU A 323     -56.674  50.926   8.866  1.00 80.25           O  
ATOM    834 CB   LEU A 323     -56.496  51.977   8.227  1.00 70.80           C  
ATOM    835 CG   LEU A 323     -54.151  50.991   9.255  1.00 73.03           C  
ATOM    836 CD1  LEU A 323     -52.900  50.545  10.002  1.00 71.82           C  
ATOM    837 CD2  LEU A 323     -51.802  51.564   9.861  1.00 75.24           C  
ATOM    838 HN   LEU A 323     -53.185  50.327  11.467  1.00  0.00           H  
ATOM    839 N    PRO A 324     -57.909  50.387   8.972  1.00 77.15           N  
ATOM    840 CA   PRO A 324     -59.029  51.030   8.288  1.00 78.90           C  
ATOM    841 C    PRO A 324     -59.500  52.260   9.024  1.00 86.48           C  
ATOM    842 O    PRO A 324     -59.400  52.334  10.248  1.00 87.97           O  
ATOM    843 CB   PRO A 324     -60.105  49.941   8.284  1.00 81.27           C  
ATOM    844 CG   PRO A 324     -59.424  48.699   8.764  1.00 84.17           C  
ATOM    845 CD   PRO A 324     -58.369  49.176   9.665  1.00 78.45           C  
ATOM    846 N    GLY A 325     -59.988  53.223   8.268  1.00 84.26           N  
ATOM    847 CA   GLY A 325     -60.009  53.085   7.237  1.00 85.85           C  
ATOM    848 C    GLY A 325     -60.499  54.471   8.815  1.00 88.58           C  
ATOM    849 O    GLY A 325     -59.414  55.479   9.127  1.00 90.24           O  
ATOM    850 HN   GLY A 325     -59.711  56.662   9.347  1.00  0.00           H  
ATOM    851 N    GLN A 326     -58.154  55.020   9.157  1.00 80.76           N  
ATOM    852 CA   GLN A 326     -57.979  54.009   8.988  1.00 79.16           C  
ATOM    853 C    GLN A 326     -57.029  55.896   9.419  1.00 81.88           C  
ATOM    854 O    GLN A 326     -56.726  56.779   8.208  1.00 80.87           O  
ATOM    855 CB   GLN A 326     -56.938  56.370   7.063  1.00 78.67           C  
ATOM    856 CG   GLN A 326     -55.800  55.088   9.843  1.00 84.89           C  
ATOM    857 CD   GLN A 326     -55.518  55.186  11.329  1.00102.46           C  
ATOM    858 NE2  GLN A 326     -55.094  53.854  11.858  1.00 92.69           N  
ATOM    859 OE1  GLN A 326     -55.934  52.995  12.183  1.00 97.79           O  
ATOM    860 HN   GLN A 326     -53.778  53.639  11.900  1.00  0.00           H  
ATOM    861 1HE2 GLN A 326     -53.411  52.718  12.216  1.00  0.00           H  
ATOM    862 2HE2 GLN A 326     -53.119  54.392  11.617  1.00  0.00           H  
ATOM    863 N    THR A 327     -56.251  58.001   8.468  1.00 78.44           N  
ATOM    864 CA   THR A 327     -56.127  58.286   9.460  1.00 78.52           C  
ATOM    865 C    THR A 327     -55.899  58.952   7.418  1.00 78.64           C  
ATOM    866 O    THR A 327     -54.638  58.519   6.649  1.00 75.71           O  
ATOM    867 CB   THR A 327     -53.852  57.732   7.167  1.00 93.79           C  
ATOM    868 CG2  THR A 327     -55.816  60.380   7.988  1.00 91.62           C  
ATOM    869 OG1  THR A 327     -55.318  61.246   6.966  1.00100.42           O  
ATOM    870 HN   THR A 327     -55.259  62.170   7.318  1.00  0.00           H  
ATOM    871 HG1  THR A 327     -54.936  60.484   9.248  1.00  0.00           H  
ATOM    872 N    ARG A 328     -54.442  59.051   5.428  1.00 76.21           N  
ATOM    873 CA   ARG A 328     -55.165  59.701   5.057  1.00 75.60           C  
ATOM    874 C    ARG A 328     -53.272  58.771   4.588  1.00 84.33           C  
ATOM    875 O    ARG A 328     -52.012  59.205   5.342  1.00 82.81           O  
ATOM    876 CB   ARG A 328     -51.058  58.423   5.432  1.00 72.66           C  
ATOM    877 CG   ARG A 328     -53.403  59.485   3.237  1.00 81.89           C  
ATOM    878 CD   ARG A 328     -52.273  59.259   2.245  1.00 97.76           C  
ATOM    879 NE   ARG A 328     -51.541  60.572   2.015  1.00103.80           N  
ATOM    880 CZ   ARG A 328     -50.462  60.489   1.027  1.00112.40           C  
ATOM    881 NH1  ARG A 328     -50.440  59.667   0.390  1.00 98.37           N  
ATOM    882 NH2  ARG A 328     -49.508  61.409   0.901  1.00 90.32           N  
ATOM    883 HN   ARG A 328     -49.481  62.465   1.708  1.00  0.00           H  
ATOM    884 HE   ARG A 328     -50.208  62.576   2.443  1.00  0.00           H  
ATOM    885 1HH1 ARG A 328     -48.733  63.180   1.604  1.00  0.00           H  
ATOM    886 2HH1 ARG A 328     -48.551  61.260  -0.008  1.00  0.00           H  
ATOM    887 1HH2 ARG A 328     -48.545  60.422  -0.624  1.00  0.00           H  
ATOM    888 2HH2 ARG A 328     -47.808  61.981  -0.103  1.00  0.00           H  
ATOM    889 N    ASP A 329     -52.051  60.421   5.952  1.00 85.29           N  
ATOM    890 CA   ASP A 329     -52.915  60.989   5.838  1.00 85.33           C  
ATOM    891 C    ASP A 329     -50.961  60.992   6.761  1.00 87.10           C  
ATOM    892 O    ASP A 329     -50.518  60.047   7.875  1.00 86.36           O  
ATOM    893 CB   ASP A 329     -49.314  59.882   8.082  1.00 89.19           C  
ATOM    894 CG   ASP A 329     -51.353  62.373   7.314  1.00109.45           C  
ATOM    895 OD1  ASP A 329     -51.001  63.535   6.391  1.00118.58           O  
ATOM    896 OD2  ASP A 329     -50.818  63.297   5.161  1.00111.42           O  
ATOM    897 HN   ASP A 329     -50.881  64.679   6.895  1.00  0.00           H  
ATOM    898 N    ALA A 330     -51.487  59.383   8.537  1.00 82.24           N  
ATOM    899 CA   ALA A 330     -52.474  59.582   8.276  1.00 80.48           C  
ATOM    900 C    ALA A 330     -51.249  58.405   9.594  1.00 83.31           C  
ATOM    901 O    ALA A 330     -50.716  57.096   9.028  1.00 82.99           O  
ATOM    902 CB   ALA A 330     -49.903  56.437   9.683  1.00 82.06           C  
ATOM    903 HN   ALA A 330     -52.529  58.142  10.361  1.00  0.00           H  
ATOM    904 N    TRP A 331     -51.205  56.685   7.838  1.00 78.50           N  
ATOM    905 CA   TRP A 331     -51.928  57.264   7.366  1.00 76.25           C  
ATOM    906 C    TRP A 331     -50.753  55.456   7.192  1.00 80.86           C  
ATOM    907 O    TRP A 331     -49.290  55.607   6.879  1.00 79.08           O  
ATOM    908 CB   TRP A 331     -48.502  54.685   7.110  1.00 74.77           C  
ATOM    909 CG   TRP A 331     -51.498  55.242   5.889  1.00 76.08           C  
ATOM    910 CD1  TRP A 331     -52.847  54.642   6.026  1.00 78.88           C  
ATOM    911 CD2  TRP A 331     -53.415  54.101   7.147  1.00 76.84           C  
ATOM    912 CE2  TRP A 331     -53.806  54.513   4.984  1.00 81.50           C  
ATOM    913 CE3  TRP A 331     -54.674  53.636   6.862  1.00 78.30           C  
ATOM    914 NE1  TRP A 331     -55.317  53.176   7.538  1.00 79.21           N  
ATOM    915 CZ2  TRP A 331     -54.945  53.878   5.537  1.00 81.81           C  
ATOM    916 CZ3  TRP A 331     -53.819  54.877   3.627  1.00 81.01           C  
ATOM    917 CH2  TRP A 331     -56.079  53.582   4.773  1.00 82.30           C  
ATOM    918 HN   TRP A 331     -54.934  54.570   2.871  1.00  0.00           H  
ATOM    919 HE1  TRP A 331     -56.050  53.934   3.442  1.00  0.00           H  
ATOM    920 N    LEU A 332     -48.934  56.811   6.380  1.00 78.59           N  
ATOM    921 CA   LEU A 332     -49.692  57.504   6.218  1.00 77.68           C  
ATOM    922 C    LEU A 332     -47.583  57.215   6.053  1.00 82.12           C  
ATOM    923 O    LEU A 332     -46.752  57.229   7.320  1.00 81.73           O  
ATOM    924 CB   LEU A 332     -45.608  56.770   7.277  1.00 78.64           C  
ATOM    925 CG   LEU A 332     -47.611  58.591   5.408  1.00 83.49           C  
ATOM    926 CD1  LEU A 332     -46.766  58.799   4.175  1.00 82.69           C  
ATOM    927 CD2  LEU A 332     -46.312  57.482   3.547  1.00 88.49           C  
ATOM    928 HN   LEU A 332     -47.511  59.626   3.179  1.00  0.00           H  
ATOM    929 N    LYS A 333     -47.345  57.681   8.464  1.00 78.93           N  
ATOM    930 CA   LYS A 333     -48.315  58.050   8.401  1.00 78.43           C  
ATOM    931 C    LYS A 333     -46.691  57.675   9.777  1.00 82.09           C  
ATOM    932 O    LYS A 333     -46.254  56.218  10.103  1.00 80.70           O  
ATOM    933 CB   LYS A 333     -45.048  55.979  10.232  1.00 81.90           C  
ATOM    934 CG   LYS A 333     -47.613  58.291  10.863  1.00 99.30           C  
ATOM    935 CD   LYS A 333     -46.997  58.518  12.255  1.00111.78           C  
ATOM    936 CE   LYS A 333     -47.839  57.882  13.397  1.00120.18           C  
ATOM    937 NZ   LYS A 333     -47.193  57.940  14.775  1.00125.75           N  
ATOM    938 HN   LYS A 333     -47.388  59.258  15.450  1.00  0.00           H  
ATOM    939 HZ1  LYS A 333     -46.966  60.010  14.868  1.00  0.00           H  
ATOM    940 HZ2  LYS A 333     -48.405  59.439  15.567  1.00  0.00           H  
ATOM    941 HZ3  LYS A 333     -46.928  59.240  16.383  1.00  0.00           H  
ATOM    942 N    HIS A 334     -47.213  55.242  10.105  1.00 79.48           N  
ATOM    943 CA   HIS A 334     -48.187  55.532   9.885  1.00 78.51           C  
ATOM    944 C    HIS A 334     -46.981  53.809  10.394  1.00 82.81           C  
ATOM    945 O    HIS A 334     -45.905  53.186   9.527  1.00 81.02           O  
ATOM    946 CB   HIS A 334     -45.001  52.523  10.032  1.00 79.67           C  
ATOM    947 CG   HIS A 334     -48.282  53.008  10.272  1.00 82.43           C  
ATOM    948 CD2  HIS A 334     -48.081  51.532  10.358  1.00 84.03           C  
ATOM    949 ND1  HIS A 334     -47.956  50.901  11.569  1.00 84.22           N  
ATOM    950 CE1  HIS A 334     -47.991  51.332  12.493  1.00 83.11           C  
ATOM    951 NE2  HIS A 334     -47.969  50.613   9.371  1.00 83.24           N  
ATOM    952 HN   HIS A 334     -47.780  49.614  11.292  1.00  0.00           H  
ATOM    953 HD1  HIS A 334     -47.777  49.393   9.983  1.00  0.00           H  
ATOM    954 HE2  HIS A 334     -47.656  48.493   9.519  1.00  0.00           H  
ATOM    955 N    LEU A 335     -46.041  53.388   8.215  1.00 82.28           N  
ATOM    956 CA   LEU A 335     -46.865  53.950   7.920  1.00 82.27           C  
ATOM    957 C    LEU A 335     -45.166  52.911   7.142  1.00 86.59           C  
ATOM    958 O    LEU A 335     -43.739  53.420   7.318  1.00 85.40           O  
ATOM    959 CB   LEU A 335     -42.808  52.760   6.857  1.00 83.01           C  
ATOM    960 CG   LEU A 335     -45.733  53.422   5.804  1.00 87.04           C  
ATOM    961 CD1  LEU A 335     -45.991  52.446   4.671  1.00 86.30           C  
ATOM    962 CD2  LEU A 335     -46.521  51.126   5.157  1.00 91.66           C  
ATOM    963 HN   LEU A 335     -46.961  53.046   3.703  1.00  0.00           H  
ATOM    964 N    GLY A 336     -43.593  54.578   7.976  1.00 83.92           N  
ATOM    965 CA   GLY A 336     -44.454  55.054   8.313  1.00 83.82           C  
ATOM    966 C    GLY A 336     -42.311  55.217   8.252  1.00 87.74           C  
ATOM    967 O    GLY A 336     -41.405  54.377   9.124  1.00 87.17           O  
ATOM    968 HN   GLY A 336     -40.187  54.363   8.923  1.00  0.00           H  
ATOM    969 N    GLN A 337     -42.012  53.635  10.070  1.00 84.78           N  
ATOM    970 CA   GLN A 337     -43.049  53.691  10.134  1.00 83.76           C  
ATOM    971 C    GLN A 337     -41.322  52.757  11.014  1.00 86.63           C  
ATOM    972 O    GLN A 337     -41.165  51.288  10.544  1.00 86.45           O  
ATOM    973 CB   GLN A 337     -40.494  50.469  11.191  1.00 85.30           C  
ATOM    974 CG   GLN A 337     -41.900  52.924  12.433  1.00109.38           C  
ATOM    975 CD   GLN A 337     -41.492  54.264  13.077  1.00136.78           C  
ATOM    976 NE2  GLN A 337     -39.983  54.542  13.049  1.00134.00           N  
ATOM    977 OE1  GLN A 337     -39.482  55.387  12.285  1.00127.74           O  
ATOM    978 HN   GLN A 337     -39.220  53.829  13.878  1.00  0.00           H  
ATOM    979 1HE2 GLN A 337     -38.190  53.975  13.892  1.00  0.00           H  
ATOM    980 2HE2 GLN A 337     -39.654  53.127  14.510  1.00  0.00           H  
ATOM    981 N    GLN A 338     -41.723  50.995   9.371  1.00 81.38           N  
ATOM    982 CA   GLN A 338     -42.250  51.745   8.880  1.00 79.48           C  
ATOM    983 C    GLN A 338     -41.641  49.691   8.735  1.00 81.18           C  
ATOM    984 O    GLN A 338     -40.469  49.695   7.791  1.00 80.17           O  
ATOM    985 CB   GLN A 338     -40.185  50.721   7.186  1.00 81.05           C  
ATOM    986 CG   GLN A 338     -42.930  49.391   7.962  1.00 77.99           C  
ATOM    987 CD   GLN A 338     -44.193  49.361   8.820  1.00 80.89           C  
ATOM    988 NE2  GLN A 338     -44.103  48.376   9.952  1.00 57.64           N  
ATOM    989 OE1  GLN A 338     -44.256  48.750  11.112  1.00 82.66           O  
ATOM    990 HN   GLN A 338     -43.812  47.110   9.649  1.00  0.00           H  
ATOM    991 1HE2 GLN A 338     -43.708  46.405  10.406  1.00  0.00           H  
ATOM    992 2HE2 GLN A 338     -43.689  46.828   8.655  1.00  0.00           H  
ATOM    993 N    ARG A 339     -39.787  48.549   7.675  1.00 77.69           N  
ATOM    994 CA   ARG A 339     -40.125  47.737   8.230  1.00 76.46           C  
ATOM    995 C    ARG A 339     -38.602  48.339   6.832  1.00 77.79           C  
ATOM    996 O    ARG A 339     -38.853  47.266   5.800  1.00 76.94           O  
ATOM    997 CB   ARG A 339     -39.703  46.393   6.012  1.00 76.42           C  
ATOM    998 CG   ARG A 339     -37.413  47.885   7.696  1.00 97.40           C  
ATOM    999 CD   ARG A 339     -36.562  49.017   8.244  1.00116.74           C  
ATOM   1000 NE   ARG A 339     -35.694  48.564   9.405  1.00132.56           N  
ATOM   1001 CZ   ARG A 339     -34.498  47.831   8.977  1.00147.87           C  
ATOM   1002 NH1  ARG A 339     -33.701  48.384   8.601  1.00138.62           N  
ATOM   1003 NH2  ARG A 339     -34.359  46.507   9.035  1.00125.18           N  
ATOM   1004 HN   ARG A 339     -35.347  45.747   9.497  1.00  0.00           H  
ATOM   1005 HE   ARG A 339     -36.235  46.185   9.816  1.00  0.00           H  
ATOM   1006 1HH1 ARG A 339     -35.232  44.714   9.540  1.00  0.00           H  
ATOM   1007 2HH1 ARG A 339     -33.229  45.935   8.635  1.00  0.00           H  
ATOM   1008 1HH2 ARG A 339     -32.449  46.521   8.275  1.00  0.00           H  
ATOM   1009 2HH2 ARG A 339     -33.124  44.901   8.682  1.00  0.00           H  
ATOM   1010 N    SER A 340     -38.069  47.304   4.706  1.00 72.80           N  
ATOM   1011 CA   SER A 340     -37.409  48.101   4.604  1.00 71.04           C  
ATOM   1012 C    SER A 340     -38.091  46.291   3.655  1.00 72.63           C  
ATOM   1013 O    SER A 340     -37.414  45.046   4.188  1.00 72.31           O  
ATOM   1014 CB   SER A 340     -36.404  45.122   4.897  1.00 73.02           C  
ATOM   1015 OG   SER A 340     -37.366  46.775   2.410  1.00 83.14           O  
ATOM   1016 HN   SER A 340     -38.276  47.558   1.666  1.00  0.00           H  
ATOM   1017 HG   SER A 340     -37.831  47.889   0.846  1.00  0.00           H  
ATOM   1018 N    ILE A 341     -38.013  43.908   3.909  1.00 67.24           N  
ATOM   1019 CA   ILE A 341     -38.878  43.913   3.332  1.00 66.06           C  
ATOM   1020 C    ILE A 341     -37.488  42.650   4.392  1.00 72.34           C  
ATOM   1021 O    ILE A 341     -37.287  41.834   3.149  1.00 73.37           O  
ATOM   1022 CB   ILE A 341     -38.275  41.406   2.548  1.00 67.98           C  
ATOM   1023 CG1  ILE A 341     -38.467  41.934   5.400  1.00 67.55           C  
ATOM   1024 CG2  ILE A 341     -39.073  42.828   6.543  1.00 67.49           C  
ATOM   1025 CD1  ILE A 341     -37.934  40.587   5.880  1.00 76.03           C  
ATOM   1026 HN   ILE A 341     -38.103  43.432   7.557  1.00  0.00           H  
ATOM   1027 N    GLY A 342     -36.033  41.656   2.747  1.00 69.14           N  
ATOM   1028 CA   GLY A 342     -35.262  42.111   3.277  1.00 69.33           C  
ATOM   1029 C    GLY A 342     -35.707  40.838   1.580  1.00 73.14           C  
ATOM   1030 O    GLY A 342     -36.309  41.288   0.255  1.00 73.14           O  
ATOM   1031 HN   GLY A 342     -36.919  40.482  -0.462  1.00  0.00           H  
ATOM   1032 N    GLY A 343     -36.152  42.584  -0.041  1.00 67.78           N  
ATOM   1033 CA   GLY A 343     -35.656  43.182   0.651  1.00 67.77           C  
ATOM   1034 C    GLY A 343     -36.626  43.214  -1.262  1.00 73.82           C  
ATOM   1035 O    GLY A 343     -38.120  43.410  -1.306  1.00 76.43           O  
ATOM   1036 HN   GLY A 343     -38.658  43.972  -2.276  1.00  0.00           H  
ATOM   1037 N    LEU A 344     -38.798  42.933  -0.253  1.00 68.26           N  
ATOM   1038 CA   LEU A 344     -38.252  42.504   0.522  1.00 67.36           C  
ATOM   1039 C    LEU A 344     -40.235  42.975  -0.122  1.00 71.86           C  
ATOM   1040 O    LEU A 344     -40.572  44.200   0.707  1.00 71.05           O  
ATOM   1041 CB   LEU A 344     -40.328  44.215   1.918  1.00 66.43           C  
ATOM   1042 CG   LEU A 344     -40.685  41.662   0.507  1.00 70.75           C  
ATOM   1043 CD1  LEU A 344     -40.981  40.487  -0.447  1.00 69.60           C  
ATOM   1044 CD2  LEU A 344     -40.137  40.464  -1.694  1.00 74.48           C  
ATOM   1045 HN   LEU A 344     -40.913  39.186   0.271  1.00  0.00           H  
ATOM   1046 N    GLU A 345     -41.008  45.281   0.007  1.00 68.89           N  
ATOM   1047 CA   GLU A 345     -41.129  45.168  -1.020  1.00 69.00           C  
ATOM   1048 C    GLU A 345     -41.321  46.591   0.580  1.00 72.56           C  
ATOM   1049 O    GLU A 345     -42.706  46.626   1.241  1.00 72.71           O  
ATOM   1050 CB   GLU A 345     -43.675  46.078   0.690  1.00 71.59           C  
ATOM   1051 CG   GLU A 345     -41.247  47.697  -0.493  1.00 86.61           C  
ATOM   1052 CD   GLU A 345     -39.918  47.845  -1.219  1.00117.05           C  
ATOM   1053 OE1  GLU A 345     -40.049  47.933  -2.729  1.00 95.92           O  
ATOM   1054 OE2  GLU A 345     -40.322  49.047  -3.235  1.00119.50           O  
ATOM   1055 HN   GLU A 345     -39.900  46.886  -3.406  1.00  0.00           H  
ATOM   1056 N    PRO A 346     -42.843  47.294   2.405  1.00 67.83           N  
ATOM   1057 CA   PRO A 346     -44.174  47.412   3.008  1.00 67.93           C  
ATOM   1058 C    PRO A 346     -44.993  48.454   2.255  1.00 75.03           C  
ATOM   1059 O    PRO A 346     -44.440  49.472   1.787  1.00 76.12           O  
ATOM   1060 CB   PRO A 346     -43.893  47.856   4.451  1.00 68.88           C  
ATOM   1061 CG   PRO A 346     -42.584  48.481   4.425  1.00 73.36           C  
ATOM   1062 CD   PRO A 346     -41.826  48.016   3.194  1.00 69.15           C  
ATOM   1063 N    ALA A 347     -46.309  48.182   2.119  1.00 71.17           N  
ATOM   1064 CA   ALA A 347     -46.660  47.280   2.498  1.00 71.33           C  
ATOM   1065 C    ALA A 347     -47.273  49.074   1.473  1.00 74.16           C  
ATOM   1066 O    ALA A 347     -48.616  48.925   2.161  1.00 74.44           O  
ATOM   1067 CB   ALA A 347     -48.885  47.851   2.703  1.00 72.37           C  
ATOM   1068 HN   ALA A 347     -47.404  48.733  -0.005  1.00  0.00           H  
ATOM   1069 N    ILE A 348     -49.450  49.994   2.146  1.00 68.07           N  
ATOM   1070 CA   ILE A 348     -49.104  50.869   1.703  1.00 67.02           C  
ATOM   1071 C    ILE A 348     -50.806  50.006   2.709  1.00 70.41           C  
ATOM   1072 O    ILE A 348     -51.752  50.029   1.532  1.00 69.77           O  
ATOM   1073 CB   ILE A 348     -51.552  50.840   0.622  1.00 70.44           C  
ATOM   1074 CG1  ILE A 348     -51.041  51.270   3.593  1.00 70.25           C  
ATOM   1075 CG2  ILE A 348     -50.064  51.399   4.795  1.00 70.58           C  
ATOM   1076 CD1  ILE A 348     -52.516  51.503   3.967  1.00 77.13           C  
ATOM   1077 HN   ILE A 348     -50.123  50.360   5.938  1.00  0.00           H  
ATOM   1078 N    VAL A 349     -52.795  49.178   1.549  1.00 67.54           N  
ATOM   1079 CA   VAL A 349     -52.882  48.507   2.339  1.00 68.62           C  
ATOM   1080 C    VAL A 349     -53.820  49.163   0.487  1.00 75.00           C  
ATOM   1081 O    VAL A 349     -54.718  50.408   0.700  1.00 76.83           O  
ATOM   1082 CB   VAL A 349     -55.259  50.610   1.787  1.00 72.24           C  
ATOM   1083 CG1  VAL A 349     -54.633  47.836   0.421  1.00 73.37           C  
ATOM   1084 CG2  VAL A 349     -55.604  47.838  -0.755  1.00 70.37           C  
ATOM   1085 HN   VAL A 349     -53.715  46.613   0.353  1.00  0.00           H  
ATOM   1086 N    THR A 350     -54.808  51.268  -0.313  1.00 70.45           N  
ATOM   1087 CA   THR A 350     -54.318  51.034  -1.200  1.00 70.20           C  
ATOM   1088 C    THR A 350     -55.556  52.522  -0.248  1.00 76.09           C  
ATOM   1089 O    THR A 350     -56.903  52.372  -0.941  1.00 78.98           O  
ATOM   1090 CB   THR A 350     -57.843  53.131  -0.652  1.00 71.29           C  
ATOM   1091 CG2  THR A 350     -54.744  53.643  -0.901  1.00 63.38           C  
ATOM   1092 OG1  THR A 350     -54.788  53.481  -2.322  1.00 72.32           O  
ATOM   1093 HN   THR A 350     -54.264  54.203  -2.752  1.00  0.00           H  
ATOM   1094 HG1  THR A 350     -53.289  53.700  -0.407  1.00  0.00           H  
ATOM   1095 N    GLN A 351     -56.985  51.427  -1.892  1.00 70.52           N  
ATOM   1096 CA   GLN A 351     -56.140  50.859  -2.102  1.00 71.86           C  
ATOM   1097 C    GLN A 351     -58.206  51.162  -2.643  1.00 77.21           C  
ATOM   1098 O    GLN A 351     -58.246  49.754  -3.169  1.00 76.74           O  
ATOM   1099 CB   GLN A 351     -57.209  49.244  -3.604  1.00 74.23           C  
ATOM   1100 CG   GLN A 351     -58.294  52.094  -3.837  1.00 77.60           C  
ATOM   1101 CD   GLN A 351     -59.157  53.289  -3.620  1.00 98.97           C  
ATOM   1102 NE2  GLN A 351     -58.807  54.248  -4.698  1.00 95.23           N  
ATOM   1103 OE1  GLN A 351     -57.697  54.803  -4.744  1.00 96.53           O  
ATOM   1104 HN   GLN A 351     -59.723  54.402  -5.626  1.00  0.00           H  
ATOM   1105 1HE2 GLN A 351     -59.534  55.012  -6.447  1.00  0.00           H  
ATOM   1106 2HE2 GLN A 351     -60.638  53.914  -5.540  1.00  0.00           H  
ATOM   1107 N    VAL A 352     -59.449  49.140  -3.194  1.00 75.02           N  
ATOM   1108 CA   VAL A 352     -60.271  49.634  -2.792  1.00 74.87           C  
ATOM   1109 C    VAL A 352     -59.639  47.806  -3.765  1.00 87.83           C  
ATOM   1110 O    VAL A 352     -60.635  47.935  -4.928  1.00 89.90           O  
ATOM   1111 CB   VAL A 352     -61.779  48.370  -4.737  1.00 76.00           C  
ATOM   1112 CG1  VAL A 352     -60.034  46.695  -2.754  1.00 75.36           C  
ATOM   1113 CG2  VAL A 352     -59.996  45.325  -3.416  1.00 73.45           C  
ATOM   1114 HN   VAL A 352     -59.153  46.708  -1.506  1.00  0.00           H  
ATOM   1115 N    GLU A 353     -60.166  47.622  -6.141  1.00 88.49           N  
ATOM   1116 CA   GLU A 353     -59.166  47.350  -6.229  1.00 91.82           C  
ATOM   1117 C    GLU A 353     -60.989  47.644  -7.348  1.00 96.75           C  
ATOM   1118 O    GLU A 353     -61.164  46.171  -7.811  1.00 95.02           O  
ATOM   1119 CB   GLU A 353     -60.489  45.287  -7.274  1.00 94.10           C  
ATOM   1120 CG   GLU A 353     -60.339  48.529  -8.431  1.00115.30           C  
ATOM   1121 CD   GLU A 353     -61.336  49.382  -9.216  1.00153.07           C  
ATOM   1122 OE1  GLU A 353     -62.258  48.695 -10.222  1.00149.98           O  
ATOM   1123 OE2  GLU A 353     -61.757  48.085 -11.197  1.00151.90           O  
ATOM   1124 HN   GLU A 353     -63.495  48.801 -10.048  1.00  0.00           H  
ATOM   1125 N    LYS A 354     -62.094  45.895  -8.755  1.00 94.90           N  
ATOM   1126 CA   LYS A 354     -62.664  46.676  -9.138  1.00 94.49           C  
ATOM   1127 C    LYS A 354     -62.329  44.535  -9.260  1.00 96.58           C  
ATOM   1128 O    LYS A 354     -61.183  44.093 -10.179  1.00 94.88           O  
ATOM   1129 CB   LYS A 354     -61.004  42.903 -10.426  1.00 99.45           C  
ATOM   1130 CG   LYS A 354     -63.687  44.450  -9.978  1.00114.03           C  
ATOM   1131 CD   LYS A 354     -64.412  43.128  -9.733  1.00124.24           C  
ATOM   1132 CE   LYS A 354     -65.598  43.264  -8.759  1.00136.72           C  
ATOM   1133 NZ   LYS A 354     -66.356  41.965  -8.537  1.00147.32           N  
ATOM   1134 HN   LYS A 354     -67.189  41.562  -9.712  1.00  0.00           H  
ATOM   1135 HZ1  LYS A 354     -67.889  42.305  -9.911  1.00  0.00           H  
ATOM   1136 HZ2  LYS A 354     -66.576  41.431 -10.542  1.00  0.00           H  
ATOM   1137 HZ3  LYS A 354     -67.680  40.670  -9.498  1.00  0.00           H  
ATOM   1138 N    SER A 355     -60.402  45.075 -10.653  1.00 93.49           N  
ATOM   1139 CA   SER A 355     -60.653  46.039 -10.353  1.00 92.69           C  
ATOM   1140 C    SER A 355     -59.244  44.965 -11.537  1.00 96.47           C  
ATOM   1141 O    SER A 355     -57.933  44.758 -10.775  1.00 96.99           O  
ATOM   1142 CB   SER A 355     -56.982  44.220 -11.346  1.00 95.83           C  
ATOM   1143 OG   SER A 355     -59.116  46.247 -12.348  1.00 98.96           O  
ATOM   1144 HN   SER A 355     -59.206  47.356 -11.469  1.00  0.00           H  
ATOM   1145 HG   SER A 355     -60.081  47.338 -11.005  1.00  0.00           H  
ATOM   1146 N    GLY A 356     -57.868  45.251  -9.536  1.00 91.43           N  
ATOM   1147 CA   GLY A 356     -58.712  45.722  -9.152  1.00 88.38           C  
ATOM   1148 C    GLY A 356     -56.680  45.168  -8.688  1.00 90.01           C  
ATOM   1149 O    GLY A 356     -56.756  46.045  -7.455  1.00 90.39           O  
ATOM   1150 HN   GLY A 356     -57.847  46.258  -6.910  1.00  0.00           H  
ATOM   1151 N    ILE A 357     -55.589  46.565  -7.001  1.00 83.46           N  
ATOM   1152 CA   ILE A 357     -54.716  46.340  -7.520  1.00 81.17           C  
ATOM   1153 C    ILE A 357     -55.488  47.434  -5.808  1.00 85.94           C  
ATOM   1154 O    ILE A 357     -54.545  48.637  -5.982  1.00 85.55           O  
ATOM   1155 CB   ILE A 357     -53.575  48.563  -6.734  1.00 80.71           C  
ATOM   1156 CG1  ILE A 357     -55.127  46.642  -4.509  1.00 77.81           C  
ATOM   1157 CG2  ILE A 357     -53.842  45.841  -4.673  1.00 82.24           C  
ATOM   1158 CD1  ILE A 357     -56.261  45.753  -4.055  1.00 78.72           C  
ATOM   1159 HN   ILE A 357     -53.198  45.507  -3.452  1.00  0.00           H  
ATOM   1160 N    MET A 358     -54.808  49.721  -5.244  1.00 83.23           N  
ATOM   1161 CA   MET A 358     -55.685  49.743  -4.686  1.00 83.48           C  
ATOM   1162 C    MET A 358     -53.916  50.873  -5.189  1.00 85.24           C  
ATOM   1163 O    MET A 358     -53.168  50.729  -3.881  1.00 84.00           O  
ATOM   1164 CB   MET A 358     -53.768  50.371  -2.863  1.00 88.01           C  
ATOM   1165 CG   MET A 358     -54.670  52.214  -5.209  1.00 94.22           C  
ATOM   1166 SD   MET A 358     -54.982  52.725  -6.598  1.00 98.54           S  
ATOM   1167 CE   MET A 358     -53.552  52.868  -7.705  1.00 95.20           C  
ATOM   1168 HN   MET A 358     -52.928  54.430  -7.217  1.00  0.00           H  
ATOM   1169 N    VAL A 359     -51.857  50.945  -3.908  1.00 81.13           N  
ATOM   1170 CA   VAL A 359     -51.401  51.200  -4.807  1.00 79.85           C  
ATOM   1171 C    VAL A 359     -51.046  50.832  -2.702  1.00 83.93           C  
ATOM   1172 O    VAL A 359     -50.155  52.033  -2.529  1.00 84.27           O  
ATOM   1173 CB   VAL A 359     -49.696  52.594  -3.516  1.00 83.02           C  
ATOM   1174 CG1  VAL A 359     -50.258  49.503  -2.586  1.00 83.03           C  
ATOM   1175 CG2  VAL A 359     -51.192  48.330  -2.345  1.00 82.95           C  
ATOM   1176 HN   VAL A 359     -49.367  49.249  -3.799  1.00  0.00           H  
ATOM   1177 N    MET A 360     -49.910  52.432  -1.280  1.00 80.27           N  
ATOM   1178 CA   MET A 360     -50.365  51.921  -0.497  1.00 79.58           C  
ATOM   1179 C    MET A 360     -49.030  53.556  -0.962  1.00 83.99           C  
ATOM   1180 O    MET A 360     -47.736  53.017  -0.336  1.00 83.59           O  
ATOM   1181 CB   MET A 360     -47.787  52.179   0.572  1.00 81.82           C  
ATOM   1182 CG   MET A 360     -49.737  54.535  -0.004  1.00 85.00           C  
ATOM   1183 SD   MET A 360     -48.915  55.762   0.338  1.00 89.57           S  
ATOM   1184 CE   MET A 360     -49.631  56.839   1.611  1.00 84.99           C  
ATOM   1185 HN   MET A 360     -49.641  55.714   2.994  1.00  0.00           H  
ATOM   1186 N    THR A 361     -46.588  53.486  -0.818  1.00 80.60           N  
ATOM   1187 CA   THR A 361     -46.600  54.151  -1.617  1.00 79.68           C  
ATOM   1188 C    THR A 361     -45.314  53.079  -0.240  1.00 85.18           C  
ATOM   1189 O    THR A 361     -44.802  54.093   0.801  1.00 85.35           O  
ATOM   1190 CB   THR A 361     -45.516  55.047   1.124  1.00 85.98           C  
ATOM   1191 CG2  THR A 361     -44.336  52.544  -1.286  1.00 82.06           C  
ATOM   1192 OG1  THR A 361     -44.739  52.972  -2.589  1.00 86.20           O  
ATOM   1193 HN   THR A 361     -44.746  53.961  -2.623  1.00  0.00           H  
ATOM   1194 HG1  THR A 361     -44.246  51.028  -1.252  1.00  0.00           H  
ATOM   1195 N    ARG A 362     -43.605  53.856   1.371  1.00 81.99           N  
ATOM   1196 CA   ARG A 362     -43.071  53.022   1.055  1.00 81.82           C  
ATOM   1197 C    ARG A 362     -43.008  54.702   2.411  1.00 87.18           C  
ATOM   1198 O    ARG A 362     -42.818  56.126   1.916  1.00 88.69           O  
ATOM   1199 CB   ARG A 362     -42.984  57.066   2.688  1.00 82.24           C  
ATOM   1200 CG   ARG A 362     -41.662  54.112   2.835  1.00 89.25           C  
ATOM   1201 CD   ARG A 362     -41.405  54.108   4.340  1.00 89.93           C  
ATOM   1202 NE   ARG A 362     -40.106  53.389   4.673  1.00102.59           N  
ATOM   1203 CZ   ARG A 362     -40.064  52.053   4.071  1.00131.29           C  
ATOM   1204 NH1  ARG A 362     -40.940  51.691   3.643  1.00129.36           N  
ATOM   1205 NH2  ARG A 362     -38.990  51.268   4.030  1.00119.76           N  
ATOM   1206 HN   ARG A 362     -37.840  51.671   4.561  1.00  0.00           H  
ATOM   1207 HE   ARG A 362     -37.775  52.606   5.013  1.00  0.00           H  
ATOM   1208 1HH1 ARG A 362     -37.005  51.052   4.525  1.00  0.00           H  
ATOM   1209 2HH1 ARG A 362     -39.057  50.072   3.459  1.00  0.00           H  
ATOM   1210 1HH2 ARG A 362     -39.951  49.745   3.041  1.00  0.00           H  
ATOM   1211 2HH2 ARG A 362     -38.215  49.462   3.429  1.00  0.00           H  
ATOM   1212 N    ASP A 363     -42.492  56.268   0.614  1.00 83.00           N  
ATOM   1213 CA   ASP A 363     -42.393  55.385   0.074  1.00 83.13           C  
ATOM   1214 C    ASP A 363     -42.258  57.508  -0.141  1.00 87.17           C  
ATOM   1215 O    ASP A 363     -43.514  58.357  -0.344  1.00 88.56           O  
ATOM   1216 CB   ASP A 363     -43.396  59.500  -0.792  1.00 85.22           C  
ATOM   1217 CG   ASP A 363     -41.683  57.149  -1.535  1.00 95.51           C  
ATOM   1218 OD1  ASP A 363     -42.300  55.919  -2.198  1.00 95.73           O  
ATOM   1219 OD2  ASP A 363     -43.547  55.796  -2.189  1.00103.04           O  
ATOM   1220 HN   ASP A 363     -41.536  55.066  -2.691  1.00  0.00           H  
ATOM   1221 N    GLY A 364     -44.690  57.767  -0.099  1.00 81.77           N  
ATOM   1222 CA   GLY A 364     -44.676  56.796   0.272  1.00 81.78           C  
ATOM   1223 C    GLY A 364     -45.987  58.391  -0.316  1.00 85.38           C  
ATOM   1224 O    GLY A 364     -46.537  58.127  -1.710  1.00 87.27           O  
ATOM   1225 HN   GLY A 364     -47.695  58.455  -1.982  1.00  0.00           H  
ATOM   1226 N    LYS A 365     -45.723  57.539  -2.611  1.00 79.50           N  
ATOM   1227 CA   LYS A 365     -44.755  57.291  -2.321  1.00 80.43           C  
ATOM   1228 C    LYS A 365     -46.143  57.236  -3.975  1.00 84.69           C  
ATOM   1229 O    LYS A 365     -47.217  56.136  -4.009  1.00 84.48           O  
ATOM   1230 CB   LYS A 365     -47.017  55.057  -3.453  1.00 83.65           C  
ATOM   1231 CG   LYS A 365     -44.935  56.835  -4.845  1.00110.30           C  
ATOM   1232 CD   LYS A 365     -44.985  57.354  -6.292  1.00121.94           C  
ATOM   1233 CE   LYS A 365     -45.744  56.426  -7.276  1.00130.77           C  
ATOM   1234 NZ   LYS A 365     -46.010  57.035  -8.648  1.00135.10           N  
ATOM   1235 HN   LYS A 365     -46.889  56.172  -9.497  1.00  0.00           H  
ATOM   1236 HZ1  LYS A 365     -46.433  55.248  -9.639  1.00  0.00           H  
ATOM   1237 HZ2  LYS A 365     -47.805  56.039  -9.022  1.00  0.00           H  
ATOM   1238 HZ3  LYS A 365     -47.038  56.631 -10.418  1.00  0.00           H  
ATOM   1239 N    GLU A 366     -48.349  56.416  -4.675  1.00 81.19           N  
ATOM   1240 CA   GLU A 366     -48.433  57.363  -5.097  1.00 80.43           C  
ATOM   1241 C    GLU A 366     -49.472  55.500  -4.855  1.00 86.07           C  
ATOM   1242 O    GLU A 366     -49.373  54.835  -6.253  1.00 88.33           O  
ATOM   1243 CB   GLU A 366     -49.284  55.543  -7.260  1.00 82.97           C  
ATOM   1244 CG   GLU A 366     -50.777  56.282  -4.693  1.00 93.88           C  
ATOM   1245 CD   GLU A 366     -51.842  55.563  -3.890  1.00111.21           C  
ATOM   1246 OE1  GLU A 366     -53.110  56.369  -3.676  1.00105.17           O  
ATOM   1247 OE2  GLU A 366     -54.193  55.943  -4.148  1.00 95.04           O  
ATOM   1248 HN   GLU A 366     -53.013  57.431  -3.019  1.00  0.00           H  
ATOM   1249 N    GLU A 367     -49.340  53.486  -6.312  1.00 81.89           N  
ATOM   1250 CA   GLU A 367     -49.429  52.967  -5.415  1.00 82.46           C  
ATOM   1251 C    GLU A 367     -49.188  52.685  -7.549  1.00 85.38           C  
ATOM   1252 O    GLU A 367     -50.157  51.530  -7.601  1.00 83.88           O  
ATOM   1253 CB   GLU A 367     -50.449  50.914  -6.564  1.00 83.10           C  
ATOM   1254 CG   GLU A 367     -47.796  52.028  -7.612  1.00 99.81           C  
ATOM   1255 CD   GLU A 367     -46.615  52.973  -7.536  1.00122.89           C  
ATOM   1256 OE1  GLU A 367     -45.275  52.280  -7.410  1.00107.11           O  
ATOM   1257 OE2  GLU A 367     -44.978  51.393  -8.248  1.00118.65           O  
ATOM   1258 HN   GLU A 367     -44.515  52.636  -6.478  1.00  0.00           H  
ATOM   1259 N    ALA A 368     -50.543  51.136  -8.822  1.00 82.02           N  
ATOM   1260 CA   ALA A 368     -50.202  51.652  -9.658  1.00 81.61           C  
ATOM   1261 C    ALA A 368     -51.436  49.992  -8.996  1.00 83.84           C  
ATOM   1262 O    ALA A 368     -50.750  48.604  -8.784  1.00 83.05           O  
ATOM   1263 CB   ALA A 368     -49.532  48.470  -8.945  1.00 83.92           C  
ATOM   1264 HN   ALA A 368     -52.100  50.064 -10.360  1.00  0.00           H  
ATOM   1265 N    VAL A 369     -51.541  47.596  -8.370  1.00 79.63           N  
ATOM   1266 CA   VAL A 369     -52.524  47.840  -8.135  1.00 78.24           C  
ATOM   1267 C    VAL A 369     -51.155  46.184  -8.217  1.00 83.75           C  
ATOM   1268 O    VAL A 369     -52.285  45.379  -8.877  1.00 82.56           O  
ATOM   1269 CB   VAL A 369     -53.440  45.459  -8.446  1.00 79.89           C  
ATOM   1270 CG1  VAL A 369     -50.830  45.720  -6.760  1.00 78.11           C  
ATOM   1271 CG2  VAL A 369     -50.682  44.199  -6.669  1.00 78.57           C  
ATOM   1272 HN   VAL A 369     -49.575  46.397  -6.227  1.00  0.00           H  
ATOM   1273 N    THR A 370     -51.942  44.660  -9.962  1.00 82.87           N  
ATOM   1274 CA   THR A 370     -50.937  44.662 -10.230  1.00 84.62           C  
ATOM   1275 C    THR A 370     -52.857  43.871 -10.805  1.00 89.32           C  
ATOM   1276 O    THR A 370     -53.490  42.696 -10.095  1.00 87.46           O  
ATOM   1277 CB   THR A 370     -52.849  42.057  -9.260  1.00 93.74           C  
ATOM   1278 CG2  THR A 370     -52.113  43.343 -12.032  1.00 90.95           C  
ATOM   1279 OG1  THR A 370     -50.935  42.640 -11.604  1.00 93.90           O  
ATOM   1280 HN   THR A 370     -51.197  41.883 -11.022  1.00  0.00           H  
ATOM   1281 HG1  THR A 370     -51.772  44.437 -13.027  1.00  0.00           H  
ATOM   1282 N    TRP A 371     -54.717  42.349 -10.490  1.00 88.56           N  
ATOM   1283 CA   TRP A 371     -55.198  42.913 -11.220  1.00 89.00           C  
ATOM   1284 C    TRP A 371     -55.396  41.190  -9.914  1.00 93.72           C  
ATOM   1285 O    TRP A 371     -54.567  39.903 -10.138  1.00 91.44           O  
ATOM   1286 CB   TRP A 371     -54.523  39.046  -9.262  1.00 89.33           C  
ATOM   1287 CG   TRP A 371     -56.848  41.084 -10.439  1.00 90.14           C  
ATOM   1288 CD1  TRP A 371     -57.522  39.756 -10.253  1.00 94.32           C  
ATOM   1289 CD2  TRP A 371     -58.129  39.016 -11.220  1.00 88.79           C  
ATOM   1290 CE2  TRP A 371     -57.677  39.022  -9.026  1.00 93.57           C  
ATOM   1291 CE3  TRP A 371     -58.619  37.846 -10.685  1.00 88.41           C  
ATOM   1292 NE1  TRP A 371     -59.113  37.100 -11.215  1.00 93.71           N  
ATOM   1293 CZ2  TRP A 371     -58.351  37.822  -9.340  1.00 91.86           C  
ATOM   1294 CZ3  TRP A 371     -57.306  39.255  -7.691  1.00 88.94           C  
ATOM   1295 CH2  TRP A 371     -58.642  36.852  -8.373  1.00 90.23           C  
ATOM   1296 HN   TRP A 371     -57.593  38.291  -6.738  1.00  0.00           H  
ATOM   1297 HE1  TRP A 371     -58.269  37.116  -7.079  1.00  0.00           H  
ATOM   1298 N    ASP A 372     -53.851  39.829 -11.271  1.00 92.90           N  
ATOM   1299 CA   ASP A 372     -53.909  40.628 -11.934  1.00 93.17           C  
ATOM   1300 C    ASP A 372     -53.001  38.708 -11.633  1.00 96.35           C  
ATOM   1301 O    ASP A 372     -51.956  38.381 -10.537  1.00 96.63           O  
ATOM   1302 CB   ASP A 372     -51.815  37.207 -10.147  1.00 96.62           C  
ATOM   1303 CG   ASP A 372     -52.370  38.938 -13.020  1.00112.99           C  
ATOM   1304 OD1  ASP A 372     -50.891  38.598 -13.099  1.00112.56           O  
ATOM   1305 OD2  ASP A 372     -50.562  37.390 -13.268  1.00121.80           O  
ATOM   1306 HN   ASP A 372     -50.059  39.523 -12.915  1.00  0.00           H  
ATOM   1307 N    SER A 373     -51.262  39.415 -10.008  1.00 90.06           N  
ATOM   1308 CA   SER A 373     -51.448  40.380 -10.347  1.00 86.75           C  
ATOM   1309 C    SER A 373     -50.250  39.200  -8.963  1.00 87.12           C  
ATOM   1310 O    SER A 373     -50.856  38.834  -7.605  1.00 85.80           O  
ATOM   1311 CB   SER A 373     -50.110  38.505  -6.683  1.00 89.27           C  
ATOM   1312 OG   SER A 373     -49.335  40.412  -8.831  1.00 99.81           O  
ATOM   1313 HN   SER A 373     -50.038  41.562  -8.398  1.00  0.00           H  
ATOM   1314 HG   SER A 373     -50.748  41.779  -9.053  1.00  0.00           H  
ATOM   1315 N    MET A 374     -52.201  38.884  -7.491  1.00 81.64           N  
ATOM   1316 CA   MET A 374     -52.746  39.140  -8.339  1.00 79.81           C  
ATOM   1317 C    MET A 374     -52.948  38.606  -6.268  1.00 83.67           C  
ATOM   1318 O    MET A 374     -53.629  37.249  -6.329  1.00 82.32           O  
ATOM   1319 CB   MET A 374     -54.012  36.716  -5.287  1.00 82.91           C  
ATOM   1320 CG   MET A 374     -54.012  39.699  -6.032  1.00 85.47           C  
ATOM   1321 SD   MET A 374     -53.463  41.109  -5.826  1.00 90.39           S  
ATOM   1322 CE   MET A 374     -54.779  42.321  -5.510  1.00 85.63           C  
ATOM   1323 HN   MET A 374     -55.145  41.988  -3.731  1.00  0.00           H  
ATOM   1324 N    LYS A 375     -53.794  36.695  -7.552  1.00 82.05           N  
ATOM   1325 CA   LYS A 375     -53.410  37.217  -8.366  1.00 82.28           C  
ATOM   1326 C    LYS A 375     -54.471  35.415  -7.830  1.00 85.20           C  
ATOM   1327 O    LYS A 375     -53.969  34.248  -6.986  1.00 86.31           O  
ATOM   1328 CB   LYS A 375     -54.781  33.414  -6.598  1.00 84.90           C  
ATOM   1329 CG   LYS A 375     -54.466  35.077  -9.336  1.00 85.96           C  
ATOM   1330 CD   LYS A 375     -55.451  35.888 -10.186  1.00 92.71           C  
ATOM   1331 CE   LYS A 375     -55.113  35.812 -11.689  1.00 98.64           C  
ATOM   1332 NZ   LYS A 375     -56.219  36.348 -12.594  1.00 93.72           N  
ATOM   1333 HN   LYS A 375     -55.718  36.831 -13.921  1.00  0.00           H  
ATOM   1334 HZ1  LYS A 375     -55.034  37.600 -13.773  1.00  0.00           H  
ATOM   1335 HZ2  LYS A 375     -55.256  36.046 -14.422  1.00  0.00           H  
ATOM   1336 HZ3  LYS A 375     -56.518  37.181 -14.486  1.00  0.00           H  
ATOM   1337 N    TRP A 376     -52.661  34.218  -6.649  1.00 79.76           N  
ATOM   1338 CA   TRP A 376     -52.036  34.967  -7.009  1.00 78.70           C  
ATOM   1339 C    TRP A 376     -52.087  33.172  -5.796  1.00 81.40           C  
ATOM   1340 O    TRP A 376     -52.603  33.193  -4.358  1.00 80.92           O  
ATOM   1341 CB   TRP A 376     -52.606  32.153  -3.699  1.00 76.67           C  
ATOM   1342 CG   TRP A 376     -50.543  33.237  -5.769  1.00 77.93           C  
ATOM   1343 CD1  TRP A 376     -49.995  34.410  -5.021  1.00 81.59           C  
ATOM   1344 CD2  TRP A 376     -49.758  35.653  -5.520  1.00 77.17           C  
ATOM   1345 CE2  TRP A 376     -49.666  34.469  -3.624  1.00 81.17           C  
ATOM   1346 CE3  TRP A 376     -49.306  36.488  -4.523  1.00 78.33           C  
ATOM   1347 NE1  TRP A 376     -49.036  37.485  -4.646  1.00 80.78           N  
ATOM   1348 CZ2  TRP A 376     -49.270  35.794  -3.342  1.00 79.59           C  
ATOM   1349 CZ3  TRP A 376     -49.732  33.546  -2.566  1.00 79.14           C  
ATOM   1350 CH2  TRP A 376     -48.929  36.217  -2.054  1.00 79.48           C  
ATOM   1351 HN   TRP A 376     -49.397  33.968  -1.289  1.00  0.00           H  
ATOM   1352 HE1  TRP A 376     -49.004  35.289  -1.043  1.00  0.00           H  
ATOM   1353 N    ALA A 377     -52.950  34.380  -3.848  1.00 77.58           N  
ATOM   1354 CA   ALA A 377     -52.958  35.198  -4.490  1.00 77.06           C  
ATOM   1355 C    ALA A 377     -53.318  34.608  -2.455  1.00 81.79           C  
ATOM   1356 O    ALA A 377     -54.537  33.853  -1.885  1.00 82.25           O  
ATOM   1357 CB   ALA A 377     -55.413  34.423  -1.212  1.00 77.95           C  
ATOM   1358 HN   ALA A 377     -53.351  36.096  -2.149  1.00  0.00           H  
ATOM   1359 N    ARG A 378     -54.543  32.536  -2.109  1.00 77.27           N  
ATOM   1360 CA   ARG A 378     -53.784  32.128  -2.691  1.00 77.19           C  
ATOM   1361 C    ARG A 378     -55.560  31.648  -1.577  1.00 79.09           C  
ATOM   1362 O    ARG A 378     -55.315  31.504  -0.066  1.00 77.22           O  
ATOM   1363 CB   ARG A 378     -54.175  31.660   0.366  1.00 76.88           C  
ATOM   1364 CG   ARG A 378     -55.535  30.303  -2.308  1.00 80.94           C  
ATOM   1365 CD   ARG A 378     -54.407  29.353  -1.919  1.00 90.02           C  
ATOM   1366 NE   ARG A 378     -54.425  28.170  -2.851  1.00 93.18           N  
ATOM   1367 CZ   ARG A 378     -55.623  27.353  -2.668  1.00105.47           C  
ATOM   1368 NH1  ARG A 378     -56.278  27.611  -1.903  1.00 83.30           N  
ATOM   1369 NH2  ARG A 378     -55.924  26.303  -3.419  1.00 95.74           N  
ATOM   1370 HN   ARG A 378     -55.118  25.933  -4.412  1.00  0.00           H  
ATOM   1371 HE   ARG A 378     -54.247  26.469  -4.602  1.00  0.00           H  
ATOM   1372 1HH1 ARG A 378     -55.359  25.108  -4.998  1.00  0.00           H  
ATOM   1373 2HH1 ARG A 378     -57.029  25.603  -3.178  1.00  0.00           H  
ATOM   1374 1HH2 ARG A 378     -57.660  25.879  -2.398  1.00  0.00           H  
ATOM   1375 2HH2 ARG A 378     -57.262  24.780  -3.769  1.00  0.00           H  
ATOM   1376 N    PRO A 379     -56.339  31.280   0.775  1.00 76.40           N  
ATOM   1377 CA   PRO A 379     -56.058  31.217   2.219  1.00 75.73           C  
ATOM   1378 C    PRO A 379     -55.226  30.024   2.700  1.00 80.05           C  
ATOM   1379 O    PRO A 379     -55.540  28.865   2.430  1.00 80.32           O  
ATOM   1380 CB   PRO A 379     -57.438  31.307   2.878  1.00 78.81           C  
ATOM   1381 CG   PRO A 379     -58.442  31.400   1.753  1.00 84.30           C  
ATOM   1382 CD   PRO A 379     -57.776  31.090   0.476  1.00 79.22           C  
ATOM   1383 N    PHE A 380     -54.124  30.318   3.399  1.00 75.87           N  
ATOM   1384 CA   PHE A 380     -53.850  31.315   3.514  1.00 73.72           C  
ATOM   1385 C    PHE A 380     -53.294  29.280   4.006  1.00 77.92           C  
ATOM   1386 O    PHE A 380     -54.088  28.819   5.230  1.00 78.33           O  
ATOM   1387 CB   PHE A 380     -54.632  29.660   5.977  1.00 73.32           C  
ATOM   1388 CG   PHE A 380     -51.920  29.844   4.412  1.00 73.55           C  
ATOM   1389 CD1  PHE A 380     -51.155  29.000   5.406  1.00 76.18           C  
ATOM   1390 CD2  PHE A 380     -51.392  29.114   6.770  1.00 74.97           C  
ATOM   1391 CE1  PHE A 380     -50.179  28.113   4.982  1.00 76.50           C  
ATOM   1392 CE2  PHE A 380     -50.691  28.334   7.685  1.00 77.28           C  
ATOM   1393 CZ   PHE A 380     -49.463  27.346   5.902  1.00 75.36           C  
ATOM   1394 HN   PHE A 380     -49.733  27.453   7.247  1.00  0.00           H  
ATOM   1395 N    LEU A 381     -54.181  27.499   5.420  1.00 73.00           N  
ATOM   1396 CA   LEU A 381     -53.717  26.844   4.759  1.00 73.53           C  
ATOM   1397 C    LEU A 381     -54.933  26.980   6.553  1.00 79.31           C  
ATOM   1398 O    LEU A 381     -54.037  26.206   7.500  1.00 79.49           O  
ATOM   1399 CB   LEU A 381     -54.095  26.399   8.717  1.00 74.40           C  
ATOM   1400 CG   LEU A 381     -56.159  26.173   6.087  1.00 77.97           C  
ATOM   1401 CD1  LEU A 381     -57.123  26.861   5.109  1.00 78.43           C  
ATOM   1402 CD2  LEU A 381     -58.033  25.885   4.511  1.00 79.88           C  
ATOM   1403 HN   LEU A 381     -57.925  27.915   5.783  1.00  0.00           H  
ATOM   1404 N    SER A 382     -53.186  25.357   6.934  1.00 77.42           N  
ATOM   1405 CA   SER A 382     -53.255  25.244   5.902  1.00 77.67           C  
ATOM   1406 C    SER A 382     -52.160  24.564   7.616  1.00 80.82           C  
ATOM   1407 O    SER A 382     -51.074  24.338   6.576  1.00 81.05           O  
ATOM   1408 CB   SER A 382     -51.306  24.608   5.388  1.00 83.71           C  
ATOM   1409 OG   SER A 382     -52.724  23.233   8.130  1.00 93.00           O  
ATOM   1410 HN   SER A 382     -52.360  22.094   7.357  1.00  0.00           H  
ATOM   1411 HG   SER A 382     -52.764  21.283   7.756  1.00  0.00           H  
ATOM   1412 N    ASN A 383     -49.902  23.831   6.987  1.00 76.46           N  
ATOM   1413 CA   ASN A 383     -49.745  23.620   7.993  1.00 75.47           C  
ATOM   1414 C    ASN A 383     -48.847  23.578   6.006  1.00 79.04           C  
ATOM   1415 O    ASN A 383     -49.301  22.619   4.889  1.00 75.84           O  
ATOM   1416 CB   ASN A 383     -48.743  22.628   3.791  1.00 75.25           C  
ATOM   1417 CG   ASN A 383     -47.514  23.214   6.675  1.00 93.66           C  
ATOM   1418 ND2  ASN A 383     -46.799  24.436   7.220  1.00 85.01           N  
ATOM   1419 OD1  ASN A 383     -46.498  24.529   8.416  1.00 85.90           O  
ATOM   1420 HN   ASN A 383     -46.528  25.420   6.354  1.00  0.00           H  
ATOM   1421 1HD2 ASN A 383     -46.055  26.286   6.682  1.00  0.00           H  
ATOM   1422 2HD2 ASN A 383     -46.791  25.319   5.353  1.00  0.00           H  
ATOM   1423 N    ASN A 384     -50.427  21.916   5.147  1.00 79.08           N  
ATOM   1424 CA   ASN A 384     -50.877  22.057   6.074  1.00 80.27           C  
ATOM   1425 C    ASN A 384     -51.061  20.975   4.229  1.00 87.42           C  
ATOM   1426 O    ASN A 384     -52.476  21.309   3.738  1.00 87.82           O  
ATOM   1427 CB   ASN A 384     -52.929  20.706   2.759  1.00 77.29           C  
ATOM   1428 CG   ASN A 384     -50.930  19.544   4.732  1.00 81.34           C  
ATOM   1429 ND2  ASN A 384     -49.622  18.950   4.304  1.00 72.88           N  
ATOM   1430 OD1  ASN A 384     -48.810  18.519   5.133  1.00 63.01           O  
ATOM   1431 HN   ASN A 384     -49.352  19.019   2.997  1.00  0.00           H  
ATOM   1432 1HD2 ASN A 384     -48.428  18.703   2.640  1.00  0.00           H  
ATOM   1433 2HD2 ASN A 384     -50.066  19.389   2.337  1.00  0.00           H  
ATOM   1434 N    SER A 385     -53.156  22.284   4.368  1.00 85.56           N  
ATOM   1435 CA   SER A 385     -52.732  22.760   5.189  1.00 87.41           C  
ATOM   1436 C    SER A 385     -54.488  22.680   3.907  1.00 90.13           C  
ATOM   1437 O    SER A 385     -54.544  24.090   3.364  1.00 89.41           O  
ATOM   1438 CB   SER A 385     -53.914  25.003   3.904  1.00 94.21           C  
ATOM   1439 OG   SER A 385     -55.554  22.459   4.976  1.00105.28           O  
ATOM   1440 HN   SER A 385     -55.311  23.208   6.154  1.00  0.00           H  
ATOM   1441 HG   SER A 385     -54.437  22.944   6.537  1.00  0.00           H  
ATOM   1442 N    MET A 386     -55.296  24.258   2.280  1.00 86.41           N  
ATOM   1443 CA   MET A 386     -55.779  23.433   1.872  1.00 85.75           C  
ATOM   1444 C    MET A 386     -55.466  25.553   1.647  1.00 90.36           C  
ATOM   1445 O    MET A 386     -56.910  25.852   1.338  1.00 91.09           O  
ATOM   1446 CB   MET A 386     -57.681  24.951   1.021  1.00 87.09           C  
ATOM   1447 CG   MET A 386     -54.641  25.642   0.378  1.00 89.41           C  
ATOM   1448 SD   MET A 386     -53.453  26.502   0.534  1.00 93.30           S  
ATOM   1449 CE   MET A 386     -52.307  26.279  -0.839  1.00 90.03           C  
ATOM   1450 HN   MET A 386     -51.572  24.702  -0.400  1.00  0.00           H  
ATOM   1451 N    GLY A 387     -57.255  27.125   1.441  1.00 86.55           N  
ATOM   1452 CA   GLY A 387     -56.532  27.799   1.765  1.00 87.67           C  
ATOM   1453 C    GLY A 387     -58.574  27.645   1.132  1.00 92.32           C  
ATOM   1454 O    GLY A 387     -58.785  27.667  -0.369  1.00 89.66           O  
ATOM   1455 HN   GLY A 387     -57.877  27.305  -1.135  1.00  0.00           H  
ATOM   1456 N    PRO A 388     -59.999  28.045  -0.828  1.00 91.78           N  
ATOM   1457 CA   PRO A 388     -60.259  28.055  -2.276  1.00 92.68           C  
ATOM   1458 C    PRO A 388     -59.577  29.226  -2.975  1.00 97.62           C  
ATOM   1459 O    PRO A 388     -59.242  30.229  -2.325  1.00 97.55           O  
ATOM   1460 CB   PRO A 388     -61.778  28.166  -2.353  1.00 96.35           C  
ATOM   1461 CG   PRO A 388     -62.165  28.894  -1.126  1.00100.64           C  
ATOM   1462 CD   PRO A 388     -61.184  28.486  -0.061  1.00 94.57           C  
ATOM   1463 N    MET A 389     -59.385  29.108  -4.295  1.00 93.97           N  
ATOM   1464 CA   MET A 389     -59.688  28.234  -4.771  1.00 93.37           C  
ATOM   1465 C    MET A 389     -58.766  30.163  -5.087  1.00 98.25           C  
ATOM   1466 O    MET A 389     -59.578  31.484  -5.033  1.00 99.35           O  
ATOM   1467 CB   MET A 389     -60.806  31.439  -5.144  1.00 96.20           C  
ATOM   1468 CG   MET A 389     -58.519  29.681  -6.521  1.00 98.66           C  
ATOM   1469 SD   MET A 389     -57.304  28.766  -6.648  1.00101.72           S  
ATOM   1470 CE   MET A 389     -55.724  29.593  -6.242  1.00 98.82           C  
ATOM   1471 HN   MET A 389     -55.414  30.524  -7.777  1.00  0.00           H  
ATOM   1472 N    PRO A 390     -58.933  32.648  -4.756  1.00 94.00           N  
ATOM   1473 CA   PRO A 390     -59.698  33.907  -4.689  1.00 94.75           C  
ATOM   1474 C    PRO A 390     -60.148  34.337  -6.080  1.00100.31           C  
ATOM   1475 O    PRO A 390     -59.430  34.101  -7.055  1.00100.25           O  
ATOM   1476 CB   PRO A 390     -58.716  34.894  -4.056  1.00 94.97           C  
ATOM   1477 CG   PRO A 390     -57.368  34.373  -4.383  1.00 97.90           C  
ATOM   1478 CD   PRO A 390     -57.482  32.883  -4.586  1.00 93.81           C  
ATOM   1479 N    ARG A 391     -61.338  34.931  -6.175  1.00 97.83           N  
ATOM   1480 CA   ARG A 391     -61.855  35.144  -5.298  1.00 99.31           C  
ATOM   1481 C    ARG A 391     -61.954  35.299  -7.453  1.00101.97           C  
ATOM   1482 O    ARG A 391     -61.928  36.808  -7.792  1.00102.94           O  
ATOM   1483 CB   ARG A 391     -62.187  37.187  -8.936  1.00103.37           C  
ATOM   1484 CG   ARG A 391     -63.384  34.726  -7.516  1.00119.19           C  
ATOM   1485 CD   ARG A 391     -63.479  33.239  -7.117  1.00138.42           C  
ATOM   1486 NE   ARG A 391     -64.814  32.863  -6.491  1.00154.76           N  
ATOM   1487 CZ   ARG A 391     -65.060  33.552  -5.217  1.00176.02           C  
ATOM   1488 NH1  ARG A 391     -64.234  33.896  -4.686  1.00162.58           N  
ATOM   1489 NH2  ARG A 391     -66.267  33.767  -4.693  1.00166.46           N  
ATOM   1490 HN   ARG A 391     -67.359  33.346  -5.325  1.00  0.00           H  
ATOM   1491 HE   ARG A 391     -67.274  32.846  -6.233  1.00  0.00           H  
ATOM   1492 1HH1 ARG A 391     -68.298  33.517  -4.911  1.00  0.00           H  
ATOM   1493 2HH1 ARG A 391     -66.391  34.408  -3.537  1.00  0.00           H  
ATOM   1494 1HH2 ARG A 391     -65.544  34.745  -3.036  1.00  0.00           H  
ATOM   1495 2HH2 ARG A 391     -67.335  34.573  -3.133  1.00  0.00           H  
ATOM   1496 N    GLN A 392     -61.579  37.656  -6.814  1.00 95.51           N  
ATOM   1497 CA   GLN A 392     -61.341  37.252  -5.886  1.00 94.21           C  
ATOM   1498 C    GLN A 392     -61.510  39.114  -6.962  1.00 94.09           C  
ATOM   1499 O    GLN A 392     -60.538  39.715  -5.930  1.00 92.14           O  
ATOM   1500 CB   GLN A 392     -60.332  39.124  -4.868  1.00 97.29           C  
ATOM   1501 CG   GLN A 392     -62.908  39.749  -6.811  1.00110.16           C  
ATOM   1502 CD   GLN A 392     -63.603  39.391  -5.503  1.00132.75           C  
ATOM   1503 NE2  GLN A 392     -64.848  40.174  -5.244  1.00128.70           N  
ATOM   1504 OE1  GLN A 392     -64.930  41.380  -5.511  1.00129.49           O  
ATOM   1505 HN   GLN A 392     -65.824  39.506  -4.647  1.00  0.00           H  
ATOM   1506 1HE2 GLN A 392     -66.703  39.995  -4.383  1.00  0.00           H  
ATOM   1507 2HE2 GLN A 392     -65.711  38.493  -4.442  1.00  0.00           H  
ATOM   1508 N    PRO A 393     -59.946  40.895  -6.195  1.00 89.07           N  
ATOM   1509 CA   PRO A 393     -59.012  41.476  -5.220  1.00 86.66           C  
ATOM   1510 C    PRO A 393     -59.583  41.684  -3.821  1.00 87.06           C  
ATOM   1511 O    PRO A 393     -58.865  41.519  -2.847  1.00 84.40           O  
ATOM   1512 CB   PRO A 393     -58.584  42.780  -5.894  1.00 89.35           C  
ATOM   1513 CG   PRO A 393     -58.773  42.500  -7.375  1.00 94.98           C  
ATOM   1514 CD   PRO A 393     -60.049  41.745  -7.398  1.00 91.85           C  
ATOM   1515 N    ALA A 394     -60.880  41.970  -3.716  1.00 84.98           N  
ATOM   1516 CA   ALA A 394     -61.436  42.080  -4.588  1.00 84.80           C  
ATOM   1517 C    ALA A 394     -61.558  42.136  -2.427  1.00 86.38           C  
ATOM   1518 O    ALA A 394     -61.508  40.852  -1.552  1.00 85.49           O  
ATOM   1519 CB   ALA A 394     -61.451  40.932  -0.320  1.00 87.60           C  
ATOM   1520 HN   ALA A 394     -62.984  42.586  -2.649  1.00  0.00           H  
ATOM   1521 N    ASP A 395     -61.452  39.683  -2.191  1.00 81.20           N  
ATOM   1522 CA   ASP A 395     -61.493  39.669  -3.230  1.00 80.17           C  
ATOM   1523 C    ASP A 395     -61.336  38.432  -1.470  1.00 82.51           C  
ATOM   1524 O    ASP A 395     -60.035  38.410  -0.676  1.00 83.26           O  
ATOM   1525 CB   ASP A 395     -59.999  37.797   0.389  1.00 82.18           C  
ATOM   1526 CG   ASP A 395     -61.271  37.258  -2.457  1.00 95.53           C  
ATOM   1527 OD1  ASP A 395     -62.550  36.859  -3.143  1.00 99.05           O  
ATOM   1528 OD2  ASP A 395     -63.629  36.952  -2.499  1.00 99.66           O  
ATOM   1529 HN   ASP A 395     -62.470  36.344  -4.278  1.00  0.00           H  
ATOM   1530 N    VAL A 396     -58.971  39.058  -1.205  1.00 75.74           N  
ATOM   1531 CA   VAL A 396     -59.138  39.618  -2.065  1.00 73.07           C  
ATOM   1532 C    VAL A 396     -57.608  39.041  -0.676  1.00 79.20           C  
ATOM   1533 O    VAL A 396     -57.213  40.186   0.248  1.00 77.68           O  
ATOM   1534 CB   VAL A 396     -56.490  39.964   1.228  1.00 74.99           C  
ATOM   1535 CG1  VAL A 396     -56.621  38.925  -1.859  1.00 72.58           C  
ATOM   1536 CG2  VAL A 396     -55.167  38.936  -1.395  1.00 75.14           C  
ATOM   1537 HN   VAL A 396     -56.915  37.688  -2.680  1.00  0.00           H  
ATOM   1538 N    ALA A 397     -57.589  41.415  -0.118  1.00 78.56           N  
ATOM   1539 CA   ALA A 397     -58.204  41.524  -0.949  1.00 78.32           C  
ATOM   1540 C    ALA A 397     -57.167  42.612   0.607  1.00 83.22           C  
ATOM   1541 O    ALA A 397     -58.293  43.597   0.833  1.00 84.47           O  
ATOM   1542 CB   ALA A 397     -59.337  43.520   0.188  1.00 78.44           C  
ATOM   1543 HN   ALA A 397     -56.029  43.290  -0.145  1.00  0.00           H  
ATOM   1544 N    GLN A 398     -58.069  44.522   1.773  1.00 78.69           N  
ATOM   1545 CA   GLN A 398     -57.153  44.493   2.264  1.00 79.13           C  
ATOM   1546 C    GLN A 398     -59.006  45.568   2.164  1.00 80.48           C  
ATOM   1547 O    GLN A 398     -58.230  46.837   2.457  1.00 76.95           O  
ATOM   1548 CB   GLN A 398     -57.101  46.768   2.937  1.00 80.83           C  
ATOM   1549 CG   GLN A 398     -59.768  45.157   3.428  1.00 98.40           C  
ATOM   1550 CD   GLN A 398     -60.841  44.102   3.219  1.00123.40           C  
ATOM   1551 NE2  GLN A 398     -61.401  43.639   4.539  1.00119.44           N  
ATOM   1552 OE1  GLN A 398     -60.672  43.458   5.534  1.00117.11           O  
ATOM   1553 HN   GLN A 398     -62.716  43.427   4.572  1.00  0.00           H  
ATOM   1554 1HE2 GLN A 398     -63.168  43.099   5.449  1.00  0.00           H  
ATOM   1555 2HE2 GLN A 398     -63.290  43.590   3.720  1.00  0.00           H  
ATOM   1556 N    ALA A 399     -58.844  48.002   2.207  1.00 78.46           N  
ATOM   1557 CA   ALA A 399     -59.800  47.999   1.799  1.00 77.60           C  
ATOM   1558 C    ALA A 399     -58.196  49.269   2.497  1.00 81.05           C  
ATOM   1559 O    ALA A 399     -57.714  49.307   3.974  1.00 81.25           O  
ATOM   1560 CB   ALA A 399     -58.368  48.764   4.884  1.00 79.81           C  
ATOM   1561 HN   ALA A 399     -59.132  50.414   2.195  1.00  0.00           H  
ATOM   1562 N    GLY A 400     -56.519  49.849   4.164  1.00 75.11           N  
ATOM   1563 CA   GLY A 400     -56.017  50.255   3.349  1.00 72.95           C  
ATOM   1564 C    GLY A 400     -55.887  49.896   5.470  1.00 73.12           C  
ATOM   1565 O    GLY A 400     -54.982  48.706   5.718  1.00 70.24           O  
ATOM   1566 HN   GLY A 400     -54.188  48.745   6.662  1.00  0.00           H  
ATOM   1567 N    ASP A 401     -55.089  47.635   4.871  1.00 69.74           N  
ATOM   1568 CA   ASP A 401     -55.795  47.682   4.109  1.00 68.05           C  
ATOM   1569 C    ASP A 401     -54.262  46.421   4.978  1.00 68.44           C  
ATOM   1570 O    ASP A 401     -52.816  46.790   4.703  1.00 68.07           O  
ATOM   1571 CB   ASP A 401     -52.541  47.571   3.782  1.00 70.87           C  
ATOM   1572 CG   ASP A 401     -54.703  45.304   3.986  1.00 88.76           C  
ATOM   1573 OD1  ASP A 401     -55.807  44.325   4.445  1.00 91.52           O  
ATOM   1574 OD2  ASP A 401     -56.498  44.626   5.452  1.00 92.37           O  
ATOM   1575 HN   ASP A 401     -55.998  43.267   3.769  1.00  0.00           H  
ATOM   1576 N    GLN A 402     -51.904  46.313   5.562  1.00 61.90           N  
ATOM   1577 CA   GLN A 402     -52.224  45.800   6.409  1.00 59.59           C  
ATOM   1578 C    GLN A 402     -50.480  46.495   5.339  1.00 64.22           C  
ATOM   1579 O    GLN A 402     -50.047  45.189   4.668  1.00 63.34           O  
ATOM   1580 CB   GLN A 402     -50.185  44.101   5.241  1.00 59.19           C  
ATOM   1581 CG   GLN A 402     -49.665  46.779   6.602  1.00 63.14           C  
ATOM   1582 CD   GLN A 402     -48.217  46.337   6.391  1.00 76.34           C  
ATOM   1583 NE2  GLN A 402     -47.164  47.159   7.023  1.00 68.38           N  
ATOM   1584 OE1  GLN A 402     -47.256  48.379   7.088  1.00 74.46           O  
ATOM   1585 HN   GLN A 402     -46.078  46.503   7.388  1.00  0.00           H  
ATOM   1586 1HE2 GLN A 402     -45.253  47.023   7.749  1.00  0.00           H  
ATOM   1587 2HE2 GLN A 402     -46.047  45.466   7.314  1.00  0.00           H  
ATOM   1588 N    ILE A 403     -49.566  45.309   3.437  1.00 61.55           N  
ATOM   1589 CA   ILE A 403     -49.466  46.264   3.038  1.00 61.89           C  
ATOM   1590 C    ILE A 403     -49.174  44.182   2.621  1.00 68.89           C  
ATOM   1591 O    ILE A 403     -47.676  44.268   2.254  1.00 68.99           O  
ATOM   1592 CB   ILE A 403     -46.928  45.080   2.834  1.00 66.02           C  
ATOM   1593 CG1  ILE A 403     -50.116  44.137   1.384  1.00 66.50           C  
ATOM   1594 CG2  ILE A 403     -50.000  45.419   0.518  1.00 68.63           C  
ATOM   1595 CD1  ILE A 403     -51.577  43.870   1.794  1.00 68.67           C  
ATOM   1596 HN   ILE A 403     -49.637  45.127  -0.900  1.00  0.00           H  
ATOM   1597 N    ARG A 404     -47.241  43.409   1.308  1.00 65.39           N  
ATOM   1598 CA   ARG A 404     -47.901  42.692   0.946  1.00 64.45           C  
ATOM   1599 C    ARG A 404     -45.891  43.444   0.775  1.00 72.94           C  
ATOM   1600 O    ARG A 404     -45.962  43.547  -0.744  1.00 74.28           O  
ATOM   1601 CB   ARG A 404     -46.835  42.954  -1.373  1.00 59.21           C  
ATOM   1602 CG   ARG A 404     -45.071  42.234   1.221  1.00 59.35           C  
ATOM   1603 CD   ARG A 404     -44.722  42.269   2.698  1.00 55.69           C  
ATOM   1604 NE   ARG A 404     -43.564  43.192   2.995  1.00 53.15           N  
ATOM   1605 CZ   ARG A 404     -43.508  43.529   4.420  1.00 65.22           C  
ATOM   1606 NH1  ARG A 404     -44.232  43.124   5.048  1.00 54.74           N  
ATOM   1607 NH2  ARG A 404     -42.588  44.321   4.957  1.00 47.30           N  
ATOM   1608 HN   ARG A 404     -41.636  44.852   4.200  1.00  0.00           H  
ATOM   1609 HE   ARG A 404     -41.608  44.648   3.181  1.00  0.00           H  
ATOM   1610 1HH1 ARG A 404     -40.918  45.472   4.626  1.00  0.00           H  
ATOM   1611 2HH1 ARG A 404     -42.614  44.593   6.261  1.00  0.00           H  
ATOM   1612 1HH2 ARG A 404     -43.357  44.184   6.863  1.00  0.00           H  
ATOM   1613 2HH2 ARG A 404     -41.891  45.214   6.677  1.00  0.00           H  
ATOM   1614 N    VAL A 405     -45.072  44.334  -1.328  1.00 70.25           N  
ATOM   1615 CA   VAL A 405     -44.412  44.867  -0.726  1.00 70.25           C  
ATOM   1616 C    VAL A 405     -44.972  44.489  -2.773  1.00 76.39           C  
ATOM   1617 O    VAL A 405     -43.528  44.239  -3.135  1.00 76.22           O  
ATOM   1618 CB   VAL A 405     -42.625  44.596  -2.363  1.00 74.06           C  
ATOM   1619 CG1  VAL A 405     -45.461  45.859  -3.294  1.00 74.78           C  
ATOM   1620 CG2  VAL A 405     -46.970  45.919  -3.350  1.00 73.38           C  
ATOM   1621 HN   VAL A 405     -44.899  47.018  -2.476  1.00  0.00           H  
ATOM   1622 N    GLN A 406     -43.303  43.598  -4.276  1.00 74.16           N  
ATOM   1623 CA   GLN A 406     -44.115  43.254  -4.828  1.00 74.17           C  
ATOM   1624 C    GLN A 406     -41.957  43.360  -4.781  1.00 80.77           C  
ATOM   1625 O    GLN A 406     -41.911  44.011  -6.135  1.00 81.44           O  
ATOM   1626 CB   GLN A 406     -42.770  43.718  -6.973  1.00 74.73           C  
ATOM   1627 CG   GLN A 406     -41.647  41.851  -4.884  1.00 74.81           C  
ATOM   1628 CD   GLN A 406     -40.417  41.471  -5.737  1.00 87.97           C  
ATOM   1629 NE2  GLN A 406     -40.375  39.982  -6.028  1.00 75.00           N  
ATOM   1630 OE1  GLN A 406     -41.098  39.475  -6.890  1.00 85.23           O  
ATOM   1631 HN   GLN A 406     -39.539  39.234  -5.309  1.00  0.00           H  
ATOM   1632 1HE2 GLN A 406     -39.489  38.208  -5.471  1.00  0.00           H  
ATOM   1633 2HE2 GLN A 406     -38.936  39.676  -4.586  1.00  0.00           H  
ATOM   1634 N    ARG A 407     -40.931  44.910  -6.346  1.00 78.15           N  
ATOM   1635 CA   ARG A 407     -40.292  45.151  -5.562  1.00 79.07           C  
ATOM   1636 C    ARG A 407     -40.736  45.558  -7.641  1.00 85.37           C  
ATOM   1637 O    ARG A 407     -40.045  44.566  -8.576  1.00 82.61           O  
ATOM   1638 CB   ARG A 407     -39.265  43.741  -8.114  1.00 77.19           C  
ATOM   1639 CG   ARG A 407     -39.891  46.821  -7.498  1.00 85.93           C  
ATOM   1640 CD   ARG A 407     -39.937  47.727  -8.727  1.00 91.77           C  
ATOM   1641 NE   ARG A 407     -40.821  48.936  -8.519  1.00 99.15           N  
ATOM   1642 CZ   ARG A 407     -40.441  49.701  -7.332  1.00118.39           C  
ATOM   1643 NH1  ARG A 407     -39.494  49.547  -6.931  1.00 98.43           N  
ATOM   1644 NH2  ARG A 407     -41.237  50.581  -6.738  1.00113.03           N  
ATOM   1645 HN   ARG A 407     -42.454  50.812  -7.216  1.00  0.00           H  
ATOM   1646 HE   ARG A 407     -42.787  50.302  -8.059  1.00  0.00           H  
ATOM   1647 1HH1 ARG A 407     -43.074  51.503  -6.747  1.00  0.00           H  
ATOM   1648 2HH1 ARG A 407     -40.824  51.237  -5.657  1.00  0.00           H  
ATOM   1649 1HH2 ARG A 407     -39.873  51.061  -5.274  1.00  0.00           H  
ATOM   1650 2HH2 ARG A 407     -41.452  51.926  -5.195  1.00  0.00           H  
ATOM   1651 N    GLN A 408     -40.347  44.637  -9.879  1.00 87.49           N  
ATOM   1652 CA   GLN A 408     -41.047  45.346 -10.176  1.00 89.25           C  
ATOM   1653 C    GLN A 408     -39.754  43.779 -10.919  1.00 97.36           C  
ATOM   1654 O    GLN A 408     -38.856  44.611 -11.855  1.00 97.17           O  
ATOM   1655 CB   GLN A 408     -38.888  45.861 -11.814  1.00 91.32           C  
ATOM   1656 CG   GLN A 408     -40.853  43.092 -11.769  1.00 89.88           C  
ATOM   1657 CD   GLN A 408     -42.061  42.574 -11.013  1.00105.29           C  
ATOM   1658 NE2  GLN A 408     -41.689  41.437 -10.119  1.00 92.85           N  
ATOM   1659 OE1  GLN A 408     -41.448  41.642  -8.932  1.00103.98           O  
ATOM   1660 HN   GLN A 408     -41.673  40.214 -10.653  1.00  0.00           H  
ATOM   1661 1HE2 GLN A 408     -41.450  39.390 -10.059  1.00  0.00           H  
ATOM   1662 2HE2 GLN A 408     -41.883  40.085 -11.663  1.00  0.00           H  
ATOM   1663 N    GLU A 409     -38.108  43.910 -12.748  1.00 96.31           N  
ATOM   1664 CA   GLU A 409     -38.155  42.871 -12.724  1.00 98.15           C  
ATOM   1665 C    GLU A 409     -37.237  44.545 -13.744  1.00103.96           C  
ATOM   1666 O    GLU A 409     -37.987  45.543 -14.640  1.00105.58           O  
ATOM   1667 CB   GLU A 409     -37.379  46.501 -15.100  1.00 99.85           C  
ATOM   1668 CG   GLU A 409     -36.433  43.514 -14.566  1.00112.20           C  
ATOM   1669 CD   GLU A 409     -34.925  43.686 -14.406  1.00143.83           C  
ATOM   1670 OE1  GLU A 409     -34.044  42.457 -14.580  1.00138.75           O  
ATOM   1671 OE2  GLU A 409     -34.427  41.363 -14.099  1.00142.05           O  
ATOM   1672 HN   GLU A 409     -32.933  42.608 -15.142  1.00  0.00           H  
ATOM   1673 N    ASP A 410     -39.306  45.371 -14.811  1.00 99.72           N  
ATOM   1674 CA   ASP A 410     -39.761  44.547 -14.369  1.00100.97           C  
ATOM   1675 C    ASP A 410     -40.134  46.290 -15.591  1.00104.97           C  
ATOM   1676 O    ASP A 410     -40.897  47.330 -14.720  1.00105.29           O  
ATOM   1677 CB   ASP A 410     -41.985  47.788 -15.085  1.00103.65           C  
ATOM   1678 CG   ASP A 410     -41.077  45.494 -16.492  1.00111.42           C  
ATOM   1679 OD1  ASP A 410     -41.917  44.524 -15.711  1.00117.05           O  
ATOM   1680 OD2  ASP A 410     -41.337  43.560 -15.134  1.00110.94           O  
ATOM   1681 HN   ASP A 410     -43.141  44.750 -15.621  1.00  0.00           H  
ATOM   1682 N    GLY A 411     -40.310  47.681 -13.575  1.00101.09           N  
ATOM   1683 CA   GLY A 411     -39.415  47.212 -13.327  1.00100.57           C  
ATOM   1684 C    GLY A 411     -40.835  48.680 -12.641  1.00101.81           C  
ATOM   1685 O    GLY A 411     -42.147  48.402 -11.921  1.00100.04           O  
ATOM   1686 HN   GLY A 411     -42.514  49.162 -11.016  1.00  0.00           H  
ATOM   1687 N    THR A 412     -42.874  47.331 -12.327  1.00 97.04           N  
ATOM   1688 CA   THR A 412     -42.491  46.754 -13.103  1.00 95.68           C  
ATOM   1689 C    THR A 412     -44.167  46.927 -11.748  1.00 96.40           C  
ATOM   1690 O    THR A 412     -44.028  46.339 -10.341  1.00 95.87           O  
ATOM   1691 CB   THR A 412     -42.940  45.908  -9.954  1.00 99.98           C  
ATOM   1692 CG2  THR A 412     -44.875  45.914 -12.651  1.00 98.59           C  
ATOM   1693 OG1  THR A 412     -43.957  44.876 -12.982  1.00 99.11           O  
ATOM   1694 HN   THR A 412     -43.179  45.264 -13.456  1.00  0.00           H  
ATOM   1695 HG1  THR A 412     -45.448  46.544 -13.901  1.00  0.00           H  
ATOM   1696 N    LEU A 413     -45.142  46.307  -9.587  1.00 90.11           N  
ATOM   1697 CA   LEU A 413     -46.019  46.699  -9.985  1.00 87.07           C  
ATOM   1698 C    LEU A 413     -45.181  45.750  -8.238  1.00 89.30           C  
ATOM   1699 O    LEU A 413     -46.002  44.474  -8.220  1.00 90.62           O  
ATOM   1700 CB   LEU A 413     -47.153  44.478  -8.672  1.00 86.54           C  
ATOM   1701 CG   LEU A 413     -45.768  46.755  -7.229  1.00 89.91           C  
ATOM   1702 CD1  LEU A 413     -44.939  47.979  -6.880  1.00 90.82           C  
ATOM   1703 CD2  LEU A 413     -45.758  48.938  -6.076  1.00 88.42           C  
ATOM   1704 HN   LEU A 413     -43.693  47.612  -6.105  1.00  0.00           H  
ATOM   1705 N    ARG A 414     -45.415  43.381  -7.714  1.00 82.99           N  
ATOM   1706 CA   ARG A 414     -44.426  43.441  -7.399  1.00 82.42           C  
ATOM   1707 C    ARG A 414     -46.121  42.107  -7.590  1.00 84.06           C  
ATOM   1708 O    ARG A 414     -46.528  41.940  -6.130  1.00 83.99           O  
ATOM   1709 CB   ARG A 414     -45.721  42.238  -5.238  1.00 84.04           C  
ATOM   1710 CG   ARG A 414     -45.266  40.904  -8.058  1.00102.28           C  
ATOM   1711 CD   ARG A 414     -44.997  40.829  -9.574  1.00118.06           C  
ATOM   1712 NE   ARG A 414     -46.090  40.191 -10.421  1.00130.66           N  
ATOM   1713 CZ   ARG A 414     -45.744  38.828 -10.837  1.00142.88           C  
ATOM   1714 NH1  ARG A 414     -44.775  38.498 -10.653  1.00123.60           N  
ATOM   1715 NH2  ARG A 414     -46.584  37.982 -11.435  1.00127.79           N  
ATOM   1716 HN   ARG A 414     -47.836  38.347 -11.694  1.00  0.00           H  
ATOM   1717 HE   ARG A 414     -48.166  39.297 -11.430  1.00  0.00           H  
ATOM   1718 1HH1 ARG A 414     -48.486  37.682 -12.161  1.00  0.00           H  
ATOM   1719 2HH1 ARG A 414     -46.178  36.764 -11.775  1.00  0.00           H  
ATOM   1720 1HH2 ARG A 414     -45.202  36.467 -11.575  1.00  0.00           H  
ATOM   1721 2HH2 ARG A 414     -46.836  36.108 -12.241  1.00  0.00           H  
ATOM   1722 N    PHE A 415     -47.795  41.503  -5.889  1.00 77.69           N  
ATOM   1723 CA   PHE A 415     -48.412  41.331  -6.708  1.00 74.77           C  
ATOM   1724 C    PHE A 415     -48.348  41.258  -4.555  1.00 77.27           C  
ATOM   1725 O    PHE A 415     -47.644  40.037  -3.974  1.00 77.96           O  
ATOM   1726 CB   PHE A 415     -47.613  38.960  -4.592  1.00 76.58           C  
ATOM   1727 CG   PHE A 415     -49.864  41.055  -4.625  1.00 76.57           C  
ATOM   1728 CD1  PHE A 415     -50.552  40.887  -3.294  1.00 79.19           C  
ATOM   1729 CD2  PHE A 415     -51.034  41.989  -2.601  1.00 77.79           C  
ATOM   1730 CE1  PHE A 415     -50.761  39.623  -2.756  1.00 80.24           C  
ATOM   1731 CE2  PHE A 415     -51.676  41.835  -1.377  1.00 80.64           C  
ATOM   1732 CZ   PHE A 415     -51.404  39.464  -1.531  1.00 79.46           C  
ATOM   1733 HN   PHE A 415     -51.862  40.569  -0.849  1.00  0.00           H  
ATOM   1734 N    VAL A 416     -47.003  40.241  -2.829  1.00 71.12           N  
ATOM   1735 CA   VAL A 416     -47.072  41.181  -2.389  1.00 68.90           C  
ATOM   1736 C    VAL A 416     -46.207  39.222  -2.152  1.00 72.30           C  
ATOM   1737 O    VAL A 416     -46.562  39.154  -0.654  1.00 73.37           O  
ATOM   1738 CB   VAL A 416     -47.528  39.802  -0.223  1.00 70.54           C  
ATOM   1739 CG1  VAL A 416     -44.679  39.420  -2.413  1.00 70.18           C  
ATOM   1740 CG2  VAL A 416     -44.274  38.889  -3.782  1.00 69.87           C  
ATOM   1741 HN   VAL A 416     -44.256  40.874  -2.247  1.00  0.00           H  
ATOM   1742 N    GLN A 417     -45.794  38.348   0.122  1.00 65.70           N  
ATOM   1743 CA   GLN A 417     -45.032  37.830  -0.361  1.00 63.92           C  
ATOM   1744 C    GLN A 417     -45.919  38.126   1.567  1.00 69.97           C  
ATOM   1745 O    GLN A 417     -44.560  37.653   2.121  1.00 72.23           O  
ATOM   1746 CB   GLN A 417     -43.823  36.957   1.407  1.00 64.81           C  
ATOM   1747 CG   GLN A 417     -47.046  37.120   1.821  1.00 71.86           C  
ATOM   1748 CD   GLN A 417     -46.825  36.045   2.872  1.00 83.86           C  
ATOM   1749 NE2  GLN A 417     -48.097  35.260   3.052  1.00 63.78           N  
ATOM   1750 OE1  GLN A 417     -48.962  35.613   3.885  1.00 79.04           O  
ATOM   1751 HN   GLN A 417     -48.257  34.224   2.223  1.00  0.00           H  
ATOM   1752 1HE2 GLN A 417     -49.135  33.667   2.251  1.00  0.00           H  
ATOM   1753 2HE2 GLN A 417     -47.504  33.975   1.550  1.00  0.00           H  
ATOM   1754 N    ILE A 418     -44.204  38.045   3.357  1.00 64.39           N  
ATOM   1755 CA   ILE A 418     -44.840  38.648   3.916  1.00 62.56           C  
ATOM   1756 C    ILE A 418     -42.917  37.620   3.915  1.00 69.20           C  
ATOM   1757 O    ILE A 418     -42.952  36.139   4.317  1.00 71.77           O  
ATOM   1758 CB   ILE A 418     -43.754  35.786   5.190  1.00 63.71           C  
ATOM   1759 CG1  ILE A 418     -42.406  38.597   4.996  1.00 63.99           C  
ATOM   1760 CG2  ILE A 418     -41.711  39.753   4.315  1.00 60.64           C  
ATOM   1761 CD1  ILE A 418     -41.500  37.946   6.048  1.00 77.05           C  
ATOM   1762 HN   ILE A 418     -41.889  40.903   5.038  1.00  0.00           H  
ATOM   1763 N    PRO A 419     -42.132  35.267   3.659  1.00 64.28           N  
ATOM   1764 CA   PRO A 419     -42.162  33.819   3.971  1.00 63.44           C  
ATOM   1765 C    PRO A 419     -41.995  33.467   5.432  1.00 66.22           C  
ATOM   1766 O    PRO A 419     -41.309  34.198   6.149  1.00 65.34           O  
ATOM   1767 CB   PRO A 419     -40.984  33.261   3.173  1.00 64.98           C  
ATOM   1768 CG   PRO A 419     -40.840  34.209   2.015  1.00 70.62           C  
ATOM   1769 CD   PRO A 419     -41.159  35.563   2.583  1.00 66.11           C  
ATOM   1770 N    ALA A 420     -42.634  32.366   5.882  1.00 62.90           N  
ATOM   1771 CA   ALA A 420     -43.256  31.837   5.238  1.00 62.69           C  
ATOM   1772 C    ALA A 420     -42.465  31.902   7.269  1.00 66.65           C  
ATOM   1773 O    ALA A 420     -41.337  30.854   7.318  1.00 68.43           O  
ATOM   1774 CB   ALA A 420     -40.703  30.649   8.357  1.00 63.96           C  
ATOM   1775 HN   ALA A 420     -43.757  31.330   7.822  1.00  0.00           H  
ATOM   1776 N    ALA A 421     -41.047  30.240   6.170  1.00 60.51           N  
ATOM   1777 CA   ALA A 421     -41.624  30.456   5.332  1.00 58.80           C  
ATOM   1778 C    ALA A 421     -39.969  29.289   6.037  1.00 64.47           C  
ATOM   1779 O    ALA A 421     -38.649  30.053   6.045  1.00 64.28           O  
ATOM   1780 CB   ALA A 421     -38.619  31.257   5.818  1.00 59.03           C  
ATOM   1781 HN   ALA A 421     -40.130  28.536   4.737  1.00  0.00           H  
ATOM   1782 N    GLN A 422     -37.566  29.363   6.363  1.00 63.03           N  
ATOM   1783 CA   GLN A 422     -37.684  28.368   6.640  1.00 62.68           C  
ATOM   1784 C    GLN A 422     -36.216  29.916   6.348  1.00 68.53           C  
ATOM   1785 O    GLN A 422     -35.318  29.037   5.469  1.00 67.54           O  
ATOM   1786 CB   GLN A 422     -35.620  27.869   5.173  1.00 63.49           C  
ATOM   1787 CG   GLN A 422     -35.637  30.048   7.771  1.00 74.51           C  
ATOM   1788 CD   GLN A 422     -36.134  31.271   8.535  1.00 91.27           C  
ATOM   1789 NE2  GLN A 422     -35.889  32.579   7.830  1.00 95.11           N  
ATOM   1790 OE1  GLN A 422     -34.757  33.029   7.686  1.00 81.01           O  
ATOM   1791 HN   GLN A 422     -36.956  33.230   7.384  1.00  0.00           H  
ATOM   1792 1HE2 GLN A 422     -36.843  34.143   6.900  1.00  0.00           H  
ATOM   1793 2HE2 GLN A 422     -37.905  32.827   7.519  1.00  0.00           H  
ATOM   1794 N    SER A 423     -34.217  29.612   5.029  1.00 66.49           N  
ATOM   1795 CA   SER A 423     -34.027  30.605   5.271  1.00 65.76           C  
ATOM   1796 C    SER A 423     -33.266  28.882   4.213  1.00 66.78           C  
ATOM   1797 O    SER A 423     -31.869  29.296   4.617  1.00 66.41           O  
ATOM   1798 CB   SER A 423     -31.724  30.269   5.364  1.00 69.35           C  
ATOM   1799 OG   SER A 423     -33.525  29.140   2.734  1.00 80.43           O  
ATOM   1800 HN   SER A 423     -32.564  28.458   1.952  1.00  0.00           H  
ATOM   1801 HG   SER A 423     -32.625  27.486   2.130  1.00  0.00           H  
ATOM   1802 N    ALA A 424     -30.858  28.530   4.181  1.00 61.42           N  
ATOM   1803 CA   ALA A 424     -31.093  27.681   3.628  1.00 61.14           C  
ATOM   1804 C    ALA A 424     -29.446  28.814   4.434  1.00 66.50           C  
ATOM   1805 O    ALA A 424     -28.611  28.401   3.209  1.00 66.35           O  
ATOM   1806 CB   ALA A 424     -28.779  27.289   2.695  1.00 61.43           C  
ATOM   1807 HN   ALA A 424     -28.960  28.093   5.690  1.00  0.00           H  
ATOM   1808 N    LEU A 425     -27.759  29.315   2.704  1.00 62.61           N  
ATOM   1809 CA   LEU A 425     -27.723  30.265   3.126  1.00 62.13           C  
ATOM   1810 C    LEU A 425     -26.882  29.000   1.574  1.00 65.38           C  
ATOM   1811 O    LEU A 425     -25.443  29.295   1.940  1.00 65.78           O  
ATOM   1812 CB   LEU A 425     -25.157  30.320   2.560  1.00 61.92           C  
ATOM   1813 CG   LEU A 425     -27.272  29.758   0.298  1.00 65.79           C  
ATOM   1814 CD1  LEU A 425     -26.684  29.259  -1.026  1.00 65.18           C  
ATOM   1815 CD2  LEU A 425     -27.587  29.628  -2.180  1.00 68.65           C  
ATOM   1816 HN   LEU A 425     -25.303  29.839  -1.271  1.00  0.00           H  
ATOM   1817 N    ILE A 426     -24.544  28.385   1.556  1.00 59.66           N  
ATOM   1818 CA   ILE A 426     -24.883  27.526   1.078  1.00 58.49           C  
ATOM   1819 C    ILE A 426     -23.116  28.538   1.774  1.00 63.40           C  
ATOM   1820 O    ILE A 426     -22.375  27.924   0.593  1.00 63.01           O  
ATOM   1821 CB   ILE A 426     -22.723  26.825   0.163  1.00 60.11           C  
ATOM   1822 CG1  ILE A 426     -22.608  28.113   3.197  1.00 61.24           C  
ATOM   1823 CG2  ILE A 426     -21.143  28.559   3.402  1.00 58.56           C  
ATOM   1824 CD1  ILE A 426     -22.800  26.627   3.486  1.00 67.80           C  
ATOM   1825 HN   ILE A 426     -20.621  28.650   4.832  1.00  0.00           H  
ATOM   1826 N    SER A 427     -21.424  28.674   0.023  1.00 59.95           N  
ATOM   1827 CA   SER A 427     -21.250  29.625   0.407  1.00 60.38           C  
ATOM   1828 C    SER A 427     -20.626  28.232  -1.099  1.00 67.05           C  
ATOM   1829 O    SER A 427     -19.161  28.422  -0.746  1.00 67.48           O  
ATOM   1830 CB   SER A 427     -18.787  29.453  -0.170  1.00 64.29           C  
ATOM   1831 OG   SER A 427     -20.998  29.001  -2.358  1.00 75.22           O  
ATOM   1832 HN   SER A 427     -20.383  28.451  -3.514  1.00  0.00           H  
ATOM   1833 HG   SER A 427     -20.674  27.511  -3.626  1.00  0.00           H  
ATOM   1834 N    LEU A 428     -18.333  27.413  -1.058  1.00 64.43           N  
ATOM   1835 CA   LEU A 428     -18.725  26.591  -1.560  1.00 65.19           C  
ATOM   1836 C    LEU A 428     -16.907  27.411  -0.728  1.00 74.32           C  
ATOM   1837 O    LEU A 428     -16.035  27.138  -1.917  1.00 75.11           O  
ATOM   1838 CB   LEU A 428     -16.451  26.440  -2.839  1.00 64.21           C  
ATOM   1839 CG   LEU A 428     -16.593  26.293   0.303  1.00 66.64           C  
ATOM   1840 CD1  LEU A 428     -17.286  26.320   1.654  1.00 66.28           C  
ATOM   1841 CD2  LEU A 428     -16.988  25.091   2.403  1.00 69.29           C  
ATOM   1842 HN   LEU A 428     -16.803  27.451   2.482  1.00  0.00           H  
ATOM   1843 N    ASP A 429     -14.782  27.606  -1.853  1.00 73.07           N  
ATOM   1844 CA   ASP A 429     -14.538  28.260  -1.082  1.00 74.13           C  
ATOM   1845 C    ASP A 429     -13.745  27.246  -2.807  1.00 77.50           C  
ATOM   1846 O    ASP A 429     -13.141  26.020  -2.118  1.00 76.18           O  
ATOM   1847 CB   ASP A 429     -12.689  26.148  -0.974  1.00 77.61           C  
ATOM   1848 CG   ASP A 429     -12.704  28.358  -2.953  1.00 93.53           C  
ATOM   1849 OD1  ASP A 429     -11.605  28.015  -3.928  1.00 93.79           O  
ATOM   1850 OD2  ASP A 429     -11.915  27.430  -4.999  1.00105.45           O  
ATOM   1851 HN   ASP A 429     -10.441  28.341  -3.637  1.00  0.00           H  
ATOM   1852 N    PRO A 430     -13.248  24.799  -2.695  1.00 74.84           N  
ATOM   1853 CA   PRO A 430     -12.784  23.611  -1.958  1.00 74.59           C  
ATOM   1854 C    PRO A 430     -11.282  23.527  -1.819  1.00 80.25           C  
ATOM   1855 O    PRO A 430     -10.803  22.760  -0.982  1.00 80.66           O  
ATOM   1856 CB   PRO A 430     -13.371  22.435  -2.737  1.00 75.81           C  
ATOM   1857 CG   PRO A 430     -14.237  23.044  -3.810  1.00 80.18           C  
ATOM   1858 CD   PRO A 430     -13.769  24.428  -4.024  1.00 76.42           C  
ATOM   1859 N    LYS A 431     -10.551  24.344  -2.614  1.00 76.87           N  
ATOM   1860 CA   LYS A 431     -11.068  24.962  -3.271  1.00 77.45           C  
ATOM   1861 C    LYS A 431      -9.093  24.425  -2.620  1.00 80.53           C  
ATOM   1862 O    LYS A 431      -8.552  24.914  -1.255  1.00 81.71           O  
ATOM   1863 CB   LYS A 431      -7.613  24.308  -0.739  1.00 80.57           C  
ATOM   1864 CG   LYS A 431      -8.596  25.295  -3.798  1.00 92.89           C  
ATOM   1865 CD   LYS A 431      -9.130  24.846  -5.169  1.00101.08           C  
ATOM   1866 CE   LYS A 431      -9.197  25.988  -6.215  1.00103.68           C  
ATOM   1867 NZ   LYS A 431     -10.297  25.800  -7.260  1.00101.40           N  
ATOM   1868 HN   LYS A 431     -10.052  24.667  -8.209  1.00  0.00           H  
ATOM   1869 HZ1  LYS A 431      -9.164  24.834  -8.725  1.00  0.00           H  
ATOM   1870 HZ2  LYS A 431      -9.982  23.778  -7.674  1.00  0.00           H  
ATOM   1871 HZ3  LYS A 431     -10.840  24.605  -8.884  1.00  0.00           H  
ATOM   1872 N    ASP A 432      -9.166  25.955  -0.644  1.00 74.43           N  
ATOM   1873 CA   ASP A 432      -9.988  26.400  -1.099  1.00 73.77           C  
ATOM   1874 C    ASP A 432      -8.692  26.470   0.653  1.00 74.11           C  
ATOM   1875 O    ASP A 432      -9.760  26.581   1.748  1.00 73.29           O  
ATOM   1876 CB   ASP A 432      -9.431  26.754   2.930  1.00 76.71           C  
ATOM   1877 CG   ASP A 432      -7.876  27.775   0.493  1.00 89.10           C  
ATOM   1878 OD1  ASP A 432      -8.523  28.903  -0.317  1.00 87.80           O  
ATOM   1879 OD2  ASP A 432      -9.778  28.935  -0.406  1.00 96.30           O  
ATOM   1880 HN   ASP A 432      -7.768  29.771  -0.847  1.00  0.00           H  
ATOM   1881 N    GLY A 433     -11.016  26.437   1.351  1.00 68.16           N  
ATOM   1882 CA   GLY A 433     -11.208  26.257   0.345  1.00 66.74           C  
ATOM   1883 C    GLY A 433     -12.134  26.522   2.276  1.00 70.60           C  
ATOM   1884 O    GLY A 433     -12.722  27.915   2.413  1.00 69.89           O  
ATOM   1885 HN   GLY A 433     -13.531  28.146   3.314  1.00  0.00           H  
ATOM   1886 N    ALA A 434     -12.346  28.860   1.521  1.00 66.91           N  
ATOM   1887 CA   ALA A 434     -11.649  28.602   0.793  1.00 65.96           C  
ATOM   1888 C    ALA A 434     -12.871  30.228   1.528  1.00 70.17           C  
ATOM   1889 O    ALA A 434     -14.372  30.278   1.238  1.00 71.97           O  
ATOM   1890 CB   ALA A 434     -14.838  29.629   0.292  1.00 67.46           C  
ATOM   1891 HN   ALA A 434     -12.140  31.054   0.507  1.00  0.00           H  
ATOM   1892 N    ILE A 435     -15.131  31.043   2.046  1.00 63.20           N  
ATOM   1893 CA   ILE A 435     -14.673  31.532   2.841  1.00 60.60           C  
ATOM   1894 C    ILE A 435     -16.574  31.217   1.855  1.00 64.80           C  
ATOM   1895 O    ILE A 435     -16.772  32.210   0.678  1.00 65.36           O  
ATOM   1896 CB   ILE A 435     -16.335  33.356   0.776  1.00 62.53           C  
ATOM   1897 CG1  ILE A 435     -17.186  31.707   3.199  1.00 62.87           C  
ATOM   1898 CG2  ILE A 435     -16.987  30.617   4.308  1.00 60.57           C  
ATOM   1899 CD1  ILE A 435     -18.668  32.146   3.032  1.00 67.84           C  
ATOM   1900 HN   ILE A 435     -16.994  31.069   5.735  1.00  0.00           H  
ATOM   1901 N    ARG A 436     -17.332  31.764  -0.465  1.00 60.39           N  
ATOM   1902 CA   ARG A 436     -17.650  30.777  -0.544  1.00 59.54           C  
ATOM   1903 C    ARG A 436     -17.489  32.690  -1.603  1.00 64.60           C  
ATOM   1904 O    ARG A 436     -18.807  33.409  -1.558  1.00 64.85           O  
ATOM   1905 CB   ARG A 436     -18.936  34.498  -2.092  1.00 56.76           C  
ATOM   1906 CG   ARG A 436     -17.156  32.060  -2.966  1.00 63.46           C  
ATOM   1907 CD   ARG A 436     -15.710  31.476  -3.083  1.00 69.41           C  
ATOM   1908 NE   ARG A 436     -14.567  32.489  -2.927  1.00 79.09           N  
ATOM   1909 CZ   ARG A 436     -13.239  31.913  -3.176  1.00 96.01           C  
ATOM   1910 NH1  ARG A 436     -13.187  31.046  -3.749  1.00 74.77           N  
ATOM   1911 NH2  ARG A 436     -12.095  32.425  -2.718  1.00 83.59           N  
ATOM   1912 HN   ARG A 436     -12.102  33.514  -1.950  1.00  0.00           H  
ATOM   1913 HE   ARG A 436     -13.003  33.971  -1.704  1.00  0.00           H  
ATOM   1914 1HH1 ARG A 436     -11.206  33.907  -1.597  1.00  0.00           H  
ATOM   1915 2HH1 ARG A 436     -10.935  31.831  -2.994  1.00  0.00           H  
ATOM   1916 1HH2 ARG A 436     -10.918  30.964  -3.569  1.00  0.00           H  
ATOM   1917 2HH2 ARG A 436     -10.046  32.234  -2.635  1.00  0.00           H  
ATOM   1918 N    SER A 437     -19.762  32.838  -0.827  1.00 62.75           N  
ATOM   1919 CA   SER A 437     -19.559  31.893  -0.442  1.00 62.70           C  
ATOM   1920 C    SER A 437     -21.070  33.414  -0.514  1.00 63.68           C  
ATOM   1921 O    SER A 437     -21.716  32.708   0.676  1.00 62.84           O  
ATOM   1922 CB   SER A 437     -21.541  31.495   0.880  1.00 69.24           C  
ATOM   1923 OG   SER A 437     -22.001  33.462  -1.723  1.00 86.44           O  
ATOM   1924 HN   SER A 437     -22.147  32.185  -2.320  1.00  0.00           H  
ATOM   1925 HG   SER A 437     -22.755  32.253  -3.098  1.00  0.00           H  
ATOM   1926 N    LEU A 438     -22.410  33.502   1.491  1.00 57.87           N  
ATOM   1927 CA   LEU A 438     -22.439  34.517   1.267  1.00 55.63           C  
ATOM   1928 C    LEU A 438     -23.132  33.049   2.676  1.00 58.33           C  
ATOM   1929 O    LEU A 438     -24.464  33.840   2.817  1.00 57.63           O  
ATOM   1930 CB   LEU A 438     -24.530  35.034   2.526  1.00 55.00           C  
ATOM   1931 CG   LEU A 438     -22.247  33.158   3.922  1.00 58.43           C  
ATOM   1932 CD1  LEU A 438     -22.690  32.390   5.150  1.00 58.68           C  
ATOM   1933 CD2  LEU A 438     -21.491  31.862   5.908  1.00 59.16           C  
ATOM   1934 HN   LEU A 438     -23.586  33.247   6.071  1.00  0.00           H  
ATOM   1935 N    VAL A 439     -25.524  33.131   3.193  1.00 54.09           N  
ATOM   1936 CA   VAL A 439     -25.373  32.115   3.356  1.00 53.41           C  
ATOM   1937 C    VAL A 439     -26.877  33.634   3.400  1.00 58.63           C  
ATOM   1938 O    VAL A 439     -27.380  32.813   4.600  1.00 56.74           O  
ATOM   1939 CB   VAL A 439     -27.461  31.581   4.524  1.00 56.57           C  
ATOM   1940 CG1  VAL A 439     -27.784  33.462   2.134  1.00 56.49           C  
ATOM   1941 CG2  VAL A 439     -29.242  33.775   2.458  1.00 55.86           C  
ATOM   1942 HN   VAL A 439     -27.303  34.309   0.953  1.00  0.00           H  
ATOM   1943 N    GLY A 440     -27.649  33.508   5.700  1.00 58.22           N  
ATOM   1944 CA   GLY A 440     -27.563  34.543   5.654  1.00 59.21           C  
ATOM   1945 C    GLY A 440     -28.057  32.914   6.968  1.00 66.90           C  
ATOM   1946 O    GLY A 440     -29.540  32.934   7.249  1.00 68.25           O  
ATOM   1947 HN   GLY A 440     -29.960  32.487   8.319  1.00  0.00           H  
ATOM   1948 N    GLY A 441     -30.326  33.448   6.304  1.00 64.32           N  
ATOM   1949 CA   GLY A 441     -29.879  33.827   5.445  1.00 65.00           C  
ATOM   1950 C    GLY A 441     -31.779  33.509   6.408  1.00 72.16           C  
ATOM   1951 O    GLY A 441     -32.412  34.285   5.274  1.00 73.18           O  
ATOM   1952 HN   GLY A 441     -31.702  34.676   4.332  1.00  0.00           H  
ATOM   1953 N    PHE A 442     -33.760  34.522   5.348  1.00 68.67           N  
ATOM   1954 CA   PHE A 442     -34.295  34.136   6.152  1.00 68.63           C  
ATOM   1955 C    PHE A 442     -34.476  35.305   4.326  1.00 70.25           C  
ATOM   1956 O    PHE A 442     -34.047  36.774   4.396  1.00 68.02           O  
ATOM   1957 CB   PHE A 442     -33.852  37.433   3.360  1.00 71.48           C  
ATOM   1958 CG   PHE A 442     -36.005  35.186   4.466  1.00 74.27           C  
ATOM   1959 CD1  PHE A 442     -36.732  36.008   3.420  1.00 77.57           C  
ATOM   1960 CD2  PHE A 442     -36.844  35.553   2.106  1.00 76.37           C  
ATOM   1961 CE1  PHE A 442     -37.249  37.265   3.733  1.00 78.66           C  
ATOM   1962 CE2  PHE A 442     -37.462  36.334   1.132  1.00 79.62           C  
ATOM   1963 CZ   PHE A 442     -37.853  38.048   2.755  1.00 78.12           C  
ATOM   1964 HN   PHE A 442     -37.955  37.576   1.462  1.00  0.00           H  
ATOM   1965 N    SER A 443     -33.916  37.268   5.642  1.00 67.50           N  
ATOM   1966 CA   SER A 443     -34.141  36.631   6.433  1.00 68.65           C  
ATOM   1967 C    SER A 443     -33.488  38.613   5.975  1.00 76.22           C  
ATOM   1968 O    SER A 443     -32.827  38.682   7.312  1.00 76.87           O  
ATOM   1969 CB   SER A 443     -33.307  38.094   8.302  1.00 73.25           C  
ATOM   1970 OG   SER A 443     -34.668  39.565   6.022  1.00 89.24           O  
ATOM   1971 HN   SER A 443     -34.495  40.565   5.040  1.00  0.00           H  
ATOM   1972 HG   SER A 443     -33.658  41.062   5.221  1.00  0.00           H  
ATOM   1973 N    PHE A 444     -31.730  39.464   7.347  1.00 73.43           N  
ATOM   1974 CA   PHE A 444     -31.375  39.831   6.441  1.00 72.72           C  
ATOM   1975 C    PHE A 444     -31.001  39.836   8.555  1.00 79.09           C  
ATOM   1976 O    PHE A 444     -31.909  40.924   9.135  1.00 76.21           O  
ATOM   1977 CB   PHE A 444     -32.125  41.047  10.346  1.00 73.46           C  
ATOM   1978 CG   PHE A 444     -29.664  40.441   8.143  1.00 73.96           C  
ATOM   1979 CD1  PHE A 444     -28.668  40.521   9.263  1.00 76.72           C  
ATOM   1980 CD2  PHE A 444     -27.899  39.421   9.610  1.00 75.44           C  
ATOM   1981 CE1  PHE A 444     -28.471  41.701   9.950  1.00 77.42           C  
ATOM   1982 CE2  PHE A 444     -26.977  39.490  10.650  1.00 78.96           C  
ATOM   1983 CZ   PHE A 444     -27.542  41.769  10.983  1.00 76.65           C  
ATOM   1984 HN   PHE A 444     -26.798  40.662  11.323  1.00  0.00           H  
ATOM   1985 N    GLU A 445     -32.525  41.642   8.176  1.00 80.55           N  
ATOM   1986 CA   GLU A 445     -32.245  41.396   7.205  1.00 82.41           C  
ATOM   1987 C    GLU A 445     -33.514  42.701   8.269  1.00 86.05           C  
ATOM   1988 O    GLU A 445     -34.693  42.228   9.202  1.00 86.90           O  
ATOM   1989 CB   GLU A 445     -35.480  43.072   9.653  1.00 84.65           C  
ATOM   1990 CG   GLU A 445     -33.948  43.144   6.816  1.00 98.92           C  
ATOM   1991 CD   GLU A 445     -32.805  43.550   5.828  1.00104.88           C  
ATOM   1992 OE1  GLU A 445     -32.468  42.809   4.515  1.00 84.12           O  
ATOM   1993 OE2  GLU A 445     -31.463  42.052   4.506  1.00 74.22           O  
ATOM   1994 HN   GLU A 445     -33.132  43.071   3.476  1.00  0.00           H  
ATOM   1995 N    GLN A 446     -34.754  40.872   9.516  1.00 79.73           N  
ATOM   1996 CA   GLN A 446     -34.059  40.275   9.025  1.00 78.02           C  
ATOM   1997 C    GLN A 446     -35.661  40.147  10.446  1.00 80.73           C  
ATOM   1998 O    GLN A 446     -34.809  39.961  11.696  1.00 81.53           O  
ATOM   1999 CB   GLN A 446     -34.533  40.955  12.355  1.00 78.57           C  
ATOM   2000 CG   GLN A 446     -36.038  38.747   9.914  1.00 76.75           C  
ATOM   2001 CD   GLN A 446     -37.084  38.657   8.805  1.00 89.85           C  
ATOM   2002 NE2  GLN A 446     -36.995  37.323   8.064  1.00 70.00           N  
ATOM   2003 OE1  GLN A 446     -35.913  36.764   7.803  1.00 89.06           O  
ATOM   2004 HN   GLN A 446     -38.128  36.779   7.695  1.00  0.00           H  
ATOM   2005 1HE2 GLN A 446     -38.128  35.875   7.181  1.00  0.00           H  
ATOM   2006 2HE2 GLN A 446     -39.028  37.251   7.916  1.00  0.00           H  
ATOM   2007 N    SER A 447     -34.284  38.727  11.951  1.00 75.75           N  
ATOM   2008 CA   SER A 447     -34.571  37.944  11.329  1.00 74.90           C  
ATOM   2009 C    SER A 447     -33.339  38.420  13.043  1.00 77.86           C  
ATOM   2010 O    SER A 447     -31.870  38.423  12.556  1.00 76.90           O  
ATOM   2011 CB   SER A 447     -31.587  38.285  11.355  1.00 78.08           C  
ATOM   2012 OG   SER A 447     -33.645  37.060  13.664  1.00 84.18           O  
ATOM   2013 HN   SER A 447     -33.009  35.970  13.012  1.00  0.00           H  
ATOM   2014 HG   SER A 447     -33.253  35.126  13.468  1.00  0.00           H  
ATOM   2015 N    ASN A 448     -30.939  38.498  13.505  1.00 74.21           N  
ATOM   2016 CA   ASN A 448     -31.230  38.591  14.499  1.00 73.83           C  
ATOM   2017 C    ASN A 448     -29.519  38.452  13.176  1.00 75.26           C  
ATOM   2018 O    ASN A 448     -28.975  36.993  13.191  1.00 76.95           O  
ATOM   2019 CB   ASN A 448     -27.785  36.785  12.925  1.00 77.62           C  
ATOM   2020 CG   ASN A 448     -28.709  39.415  14.084  1.00109.95           C  
ATOM   2021 ND2  ASN A 448     -28.345  38.877  15.455  1.00103.16           N  
ATOM   2022 OD1  ASN A 448     -29.117  38.163  16.116  1.00105.80           O  
ATOM   2023 HN   ASN A 448     -27.142  39.206  15.910  1.00  0.00           H  
ATOM   2024 1HD2 ASN A 448     -26.827  38.864  16.840  1.00  0.00           H  
ATOM   2025 2HD2 ASN A 448     -26.515  39.805  15.336  1.00  0.00           H  
ATOM   2026 N    TYR A 449     -29.846  35.994  13.491  1.00 67.27           N  
ATOM   2027 CA   TYR A 449     -30.833  36.256  13.686  1.00 64.83           C  
ATOM   2028 C    TYR A 449     -29.489  34.566  13.559  1.00 68.94           C  
ATOM   2029 O    TYR A 449     -28.935  34.044  12.242  1.00 68.27           O  
ATOM   2030 CB   TYR A 449     -29.616  34.131  11.208  1.00 63.50           C  
ATOM   2031 CG   TYR A 449     -30.693  33.728  13.993  1.00 62.03           C  
ATOM   2032 CD1  TYR A 449     -30.386  32.278  14.306  1.00 63.75           C  
ATOM   2033 CD2  TYR A 449     -29.451  31.938  15.277  1.00 62.12           C  
ATOM   2034 CE1  TYR A 449     -31.134  31.247  13.735  1.00 64.82           C  
ATOM   2035 CE2  TYR A 449     -29.227  30.610  15.637  1.00 63.00           C  
ATOM   2036 CZ   TYR A 449     -30.903  29.909  14.069  1.00 70.39           C  
ATOM   2037 OH   TYR A 449     -29.942  29.597  15.019  1.00 69.50           O  
ATOM   2038 HN   TYR A 449     -29.699  28.294  15.374  1.00  0.00           H  
ATOM   2039 HH   TYR A 449     -28.986  28.268  16.060  1.00  0.00           H  
ATOM   2040 N    ASN A 450     -27.688  33.525  12.285  1.00 65.30           N  
ATOM   2041 CA   ASN A 450     -27.208  33.489  13.207  1.00 64.44           C  
ATOM   2042 C    ASN A 450     -26.966  33.008  11.114  1.00 68.17           C  
ATOM   2043 O    ASN A 450     -27.129  31.519  11.014  1.00 67.74           O  
ATOM   2044 CB   ASN A 450     -26.270  30.759  11.465  1.00 62.53           C  
ATOM   2045 CG   ASN A 450     -25.477  33.375  11.178  1.00 72.81           C  
ATOM   2046 ND2  ASN A 450     -24.713  33.109   9.914  1.00 67.14           N  
ATOM   2047 OD1  ASN A 450     -24.882  32.100   9.257  1.00 71.11           O  
ATOM   2048 HN   ASN A 450     -23.803  33.983   9.577  1.00  0.00           H  
ATOM   2049 1HD2 ASN A 450     -23.212  33.820   8.737  1.00  0.00           H  
ATOM   2050 2HD2 ASN A 450     -23.670  34.842  10.149  1.00  0.00           H  
ATOM   2051 N    ARG A 451     -28.203  31.096  10.370  1.00 64.55           N  
ATOM   2052 CA   ARG A 451     -28.858  31.797   9.969  1.00 63.90           C  
ATOM   2053 C    ARG A 451     -28.499  29.677  10.204  1.00 66.65           C  
ATOM   2054 O    ARG A 451     -27.465  28.905   9.384  1.00 67.82           O  
ATOM   2055 CB   ARG A 451     -27.502  27.674   9.415  1.00 63.00           C  
ATOM   2056 CG   ARG A 451     -29.881  29.476   9.599  1.00 64.02           C  
ATOM   2057 CD   ARG A 451     -30.997  30.022  10.429  1.00 59.93           C  
ATOM   2058 NE   ARG A 451     -32.133  30.378   9.518  1.00 66.55           N  
ATOM   2059 CZ   ARG A 451     -33.232  30.990  10.252  1.00 85.19           C  
ATOM   2060 NH1  ARG A 451     -34.034  30.384  10.519  1.00 77.73           N  
ATOM   2061 NH2  ARG A 451     -33.280  32.268  10.603  1.00 77.00           N  
ATOM   2062 HN   ARG A 451     -32.263  33.081  10.327  1.00  0.00           H  
ATOM   2063 HE   ARG A 451     -31.424  32.715   9.833  1.00  0.00           H  
ATOM   2064 1HH1 ARG A 451     -32.307  34.082  10.605  1.00  0.00           H  
ATOM   2065 2HH1 ARG A 451     -34.338  32.746  11.232  1.00  0.00           H  
ATOM   2066 1HH2 ARG A 451     -35.138  32.120  11.454  1.00  0.00           H  
ATOM   2067 2HH2 ARG A 451     -34.371  33.749  11.505  1.00  0.00           H  
ATOM   2068 N    ALA A 452     -26.555  29.598   8.660  1.00 60.06           N  
ATOM   2069 CA   ALA A 452     -26.592  30.637   8.661  1.00 59.06           C  
ATOM   2070 C    ALA A 452     -25.517  28.921   7.873  1.00 62.73           C  
ATOM   2071 O    ALA A 452     -24.395  28.362   8.740  1.00 61.99           O  
ATOM   2072 CB   ALA A 452     -23.687  27.444   8.330  1.00 59.61           C  
ATOM   2073 HN   ALA A 452     -24.947  29.861   6.829  1.00  0.00           H  
ATOM   2074 N    ILE A 453     -24.228  28.932   9.939  1.00 60.61           N  
ATOM   2075 CA   ILE A 453     -24.912  29.662  10.222  1.00 60.59           C  
ATOM   2076 C    ILE A 453     -23.154  28.607  10.886  1.00 67.35           C  
ATOM   2077 O    ILE A 453     -23.677  28.342  12.299  1.00 67.55           O  
ATOM   2078 CB   ILE A 453     -22.961  27.733  13.088  1.00 62.77           C  
ATOM   2079 CG1  ILE A 453     -22.051  29.715  10.877  1.00 62.05           C  
ATOM   2080 CG2  ILE A 453     -22.485  30.984  11.641  1.00 63.31           C  
ATOM   2081 CD1  ILE A 453     -21.576  30.048   9.453  1.00 66.36           C  
ATOM   2082 HN   ILE A 453     -21.578  32.128  11.491  1.00  0.00           H  
ATOM   2083 N    GLN A 454     -24.892  28.821  12.637  1.00 65.70           N  
ATOM   2084 CA   GLN A 454     -25.453  29.337  11.929  1.00 67.23           C  
ATOM   2085 C    GLN A 454     -25.436  28.627  13.985  1.00 71.85           C  
ATOM   2086 O    GLN A 454     -26.438  27.495  14.066  1.00 73.49           O  
ATOM   2087 CB   GLN A 454     -26.389  26.740  15.028  1.00 69.05           C  
ATOM   2088 CG   GLN A 454     -26.072  29.911  14.554  1.00 86.63           C  
ATOM   2089 CD   GLN A 454     -25.114  30.986  15.061  1.00106.22           C  
ATOM   2090 NE2  GLN A 454     -25.878  32.256  15.356  1.00109.11           N  
ATOM   2091 OE1  GLN A 454     -26.042  33.146  14.501  1.00 95.27           O  
ATOM   2092 HN   GLN A 454     -26.418  32.343  16.562  1.00  0.00           H  
ATOM   2093 1HE2 GLN A 454     -26.996  33.170  16.815  1.00  0.00           H  
ATOM   2094 2HE2 GLN A 454     -26.264  31.584  17.257  1.00  0.00           H  
ATOM   2095 N    ALA A 455     -27.369  27.404  13.105  1.00 66.66           N  
ATOM   2096 CA   ALA A 455     -27.336  28.092  12.326  1.00 65.81           C  
ATOM   2097 C    ALA A 455     -28.430  26.394  13.087  1.00 67.04           C  
ATOM   2098 O    ALA A 455     -27.930  24.983  12.857  1.00 67.82           O  
ATOM   2099 CB   ALA A 455     -27.371  24.721  11.802  1.00 66.45           C  
ATOM   2100 HN   ALA A 455     -29.462  26.756  12.032  1.00  0.00           H  
ATOM   2101 N    LYS A 456     -28.141  24.072  13.836  1.00 61.15           N  
ATOM   2102 CA   LYS A 456     -28.632  24.393  14.695  1.00 58.99           C  
ATOM   2103 C    LYS A 456     -27.728  22.665  13.775  1.00 63.43           C  
ATOM   2104 O    LYS A 456     -28.919  21.837  13.328  1.00 63.91           O  
ATOM   2105 CB   LYS A 456     -29.852  21.646  14.096  1.00 58.66           C  
ATOM   2106 CG   LYS A 456     -27.176  22.180  15.134  1.00 60.56           C  
ATOM   2107 CD   LYS A 456     -25.659  22.324  15.243  1.00 79.93           C  
ATOM   2108 CE   LYS A 456     -25.068  22.006  16.654  1.00 97.59           C  
ATOM   2109 NZ   LYS A 456     -24.896  20.526  16.995  1.00 97.17           N  
ATOM   2110 HN   LYS A 456     -24.864  20.220  18.464  1.00  0.00           H  
ATOM   2111 HZ1  LYS A 456     -24.069  20.725  18.905  1.00  0.00           H  
ATOM   2112 HZ2  LYS A 456     -25.756  20.528  18.901  1.00  0.00           H  
ATOM   2113 HZ3  LYS A 456     -24.745  19.196  18.601  1.00  0.00           H  
ATOM   2114 N    ARG A 457     -28.926  21.382  12.077  1.00 59.94           N  
ATOM   2115 CA   ARG A 457     -28.126  21.591  11.446  1.00 59.67           C  
ATOM   2116 C    ARG A 457     -30.059  20.586  11.582  1.00 63.00           C  
ATOM   2117 O    ARG A 457     -29.678  19.156  11.164  1.00 61.80           O  
ATOM   2118 CB   ARG A 457     -28.488  18.851  10.953  1.00 57.71           C  
ATOM   2119 CG   ARG A 457     -30.813  21.323  10.440  1.00 60.06           C  
ATOM   2120 CD   ARG A 457     -31.259  22.764  10.769  1.00 63.41           C  
ATOM   2121 NE   ARG A 457     -32.407  22.861  11.764  1.00 63.87           N  
ATOM   2122 CZ   ARG A 457     -33.709  22.602  11.138  1.00 72.20           C  
ATOM   2123 NH1  ARG A 457     -33.723  21.991  10.297  1.00 58.67           N  
ATOM   2124 NH2  ARG A 457     -34.875  23.089  11.564  1.00 52.41           N  
ATOM   2125 HN   ARG A 457     -34.925  23.889  12.629  1.00  0.00           H  
ATOM   2126 HE   ARG A 457     -34.051  24.138  13.134  1.00  0.00           H  
ATOM   2127 1HH1 ARG A 457     -35.838  24.265  12.955  1.00  0.00           H  
ATOM   2128 2HH1 ARG A 457     -35.999  22.776  10.935  1.00  0.00           H  
ATOM   2129 1HH2 ARG A 457     -35.974  22.148  10.106  1.00  0.00           H  
ATOM   2130 2HH2 ARG A 457     -36.906  23.158  11.270  1.00  0.00           H  
ATOM   2131 N    GLN A 458     -30.698  18.279  11.052  1.00 59.54           N  
ATOM   2132 CA   GLN A 458     -31.659  18.589  11.300  1.00 59.88           C  
ATOM   2133 C    GLN A 458     -30.491  16.900  10.590  1.00 64.52           C  
ATOM   2134 O    GLN A 458     -30.284  16.871   9.045  1.00 62.02           O  
ATOM   2135 CB   GLN A 458     -31.168  17.317   8.282  1.00 61.11           C  
ATOM   2136 CG   GLN A 458     -31.621  15.960  11.025  1.00 65.25           C  
ATOM   2137 CD   GLN A 458     -31.583  15.552  12.481  1.00 85.78           C  
ATOM   2138 NE2  GLN A 458     -32.666  14.561  12.809  1.00 83.89           N  
ATOM   2139 OE1  GLN A 458     -33.146  13.804  11.965  1.00 83.52           O  
ATOM   2140 HN   GLN A 458     -33.043  14.509  14.060  1.00  0.00           H  
ATOM   2141 1HE2 GLN A 458     -33.761  13.819  14.358  1.00  0.00           H  
ATOM   2142 2HE2 GLN A 458     -32.624  15.158  14.757  1.00  0.00           H  
ATOM   2143 N    PRO A 459     -29.093  16.388   8.583  1.00 62.22           N  
ATOM   2144 CA   PRO A 459     -28.804  16.383   7.136  1.00 61.88           C  
ATOM   2145 C    PRO A 459     -29.546  15.309   6.321  1.00 68.19           C  
ATOM   2146 O    PRO A 459     -29.595  15.405   5.084  1.00 68.45           O  
ATOM   2147 CB   PRO A 459     -27.304  16.154   7.105  1.00 63.26           C  
ATOM   2148 CG   PRO A 459     -27.063  15.289   8.298  1.00 67.90           C  
ATOM   2149 CD   PRO A 459     -27.956  15.842   9.351  1.00 63.56           C  
ATOM   2150 N    GLY A 460     -30.090  14.296   7.010  1.00 64.50           N  
ATOM   2151 CA   GLY A 460     -30.011  14.304   8.047  1.00 64.12           C  
ATOM   2152 C    GLY A 460     -30.785  13.187   6.376  1.00 67.57           C  
ATOM   2153 O    GLY A 460     -29.890  12.436   5.405  1.00 67.35           O  
ATOM   2154 HN   GLY A 460     -28.784  12.020   5.765  1.00  0.00           H  
ATOM   2155 N    SER A 461     -30.344  12.322   4.144  1.00 62.97           N  
ATOM   2156 CA   SER A 461     -31.257  12.760   3.906  1.00 62.42           C  
ATOM   2157 C    SER A 461     -29.623  11.617   3.098  1.00 67.66           C  
ATOM   2158 O    SER A 461     -28.444  12.405   2.582  1.00 68.40           O  
ATOM   2159 CB   SER A 461     -27.532  11.811   2.002  1.00 64.77           C  
ATOM   2160 OG   SER A 461     -30.557  11.271   1.953  1.00 71.39           O  
ATOM   2161 HN   SER A 461     -31.678  10.577   2.471  1.00  0.00           H  
ATOM   2162 HG   SER A 461     -32.148  11.153   3.125  1.00  0.00           H  
ATOM   2163 N    SER A 462     -28.428  13.738   2.801  1.00 63.47           N  
ATOM   2164 CA   SER A 462     -29.218  14.184   3.309  1.00 62.48           C  
ATOM   2165 C    SER A 462     -27.315  14.563   2.333  1.00 66.47           C  
ATOM   2166 O    SER A 462     -26.022  14.182   3.093  1.00 67.54           O  
ATOM   2167 CB   SER A 462     -24.911  14.629   2.753  1.00 63.73           C  
ATOM   2168 OG   SER A 462     -27.660  16.057   2.400  1.00 67.09           O  
ATOM   2169 HN   SER A 462     -27.614  16.631   3.695  1.00  0.00           H  
ATOM   2170 HG   SER A 462     -28.260  16.166   4.284  1.00  0.00           H  
ATOM   2171 N    PHE A 463     -26.187  13.269   4.068  1.00 60.72           N  
ATOM   2172 CA   PHE A 463     -27.149  12.906   4.226  1.00 60.21           C  
ATOM   2173 C    PHE A 463     -25.129  12.751   4.916  1.00 63.41           C  
ATOM   2174 O    PHE A 463     -24.553  11.401   4.438  1.00 62.05           O  
ATOM   2175 CB   PHE A 463     -23.366  11.142   4.616  1.00 61.59           C  
ATOM   2176 CG   PHE A 463     -25.648  12.650   6.353  1.00 63.23           C  
ATOM   2177 CD1  PHE A 463     -24.578  12.386   7.387  1.00 65.26           C  
ATOM   2178 CD2  PHE A 463     -23.753  13.419   7.841  1.00 64.27           C  
ATOM   2179 CE1  PHE A 463     -24.412  11.108   7.934  1.00 66.38           C  
ATOM   2180 CE2  PHE A 463     -22.786  13.178   8.820  1.00 67.04           C  
ATOM   2181 CZ   PHE A 463     -23.447  10.869   8.910  1.00 65.84           C  
ATOM   2182 HN   PHE A 463     -22.637  11.903   9.342  1.00  0.00           H  
ATOM   2183 N    LYS A 464     -25.390  10.543   3.847  1.00 61.24           N  
ATOM   2184 CA   LYS A 464     -26.380  10.833   3.719  1.00 62.20           C  
ATOM   2185 C    LYS A 464     -24.989   9.210   3.367  1.00 67.69           C  
ATOM   2186 O    LYS A 464     -23.562   9.117   2.778  1.00 67.76           O  
ATOM   2187 CB   LYS A 464     -22.826   8.230   3.214  1.00 63.14           C  
ATOM   2188 CG   LYS A 464     -26.045   8.567   2.433  1.00 64.02           C  
ATOM   2189 CD   LYS A 464     -27.381   8.340   3.115  1.00 73.97           C  
ATOM   2190 CE   LYS A 464     -28.253   7.452   2.266  1.00 81.31           C  
ATOM   2191 NZ   LYS A 464     -29.652   7.336   2.801  1.00 95.53           N  
ATOM   2192 HN   LYS A 464     -29.650   6.770   4.173  1.00  0.00           H  
ATOM   2193 HZ1  LYS A 464     -29.219   5.824   4.156  1.00  0.00           H  
ATOM   2194 HZ2  LYS A 464     -29.102   7.391   4.802  1.00  0.00           H  
ATOM   2195 HZ3  LYS A 464     -30.628   6.700   4.519  1.00  0.00           H  
ATOM   2196 N    PRO A 465     -23.136  10.034   1.857  1.00 64.37           N  
ATOM   2197 CA   PRO A 465     -21.783   9.949   1.294  1.00 64.38           C  
ATOM   2198 C    PRO A 465     -20.699   9.561   2.276  1.00 68.42           C  
ATOM   2199 O    PRO A 465     -19.946   8.648   1.971  1.00 70.76           O  
ATOM   2200 CB   PRO A 465     -21.544  11.357   0.764  1.00 66.10           C  
ATOM   2201 CG   PRO A 465     -22.865  11.830   0.372  1.00 70.56           C  
ATOM   2202 CD   PRO A 465     -23.881  11.154   1.238  1.00 65.99           C  
ATOM   2203 N    PHE A 466     -20.661  10.202   3.460  1.00 62.04           N  
ATOM   2204 CA   PHE A 466     -21.375  10.940   3.625  1.00 60.97           C  
ATOM   2205 C    PHE A 466     -19.700   9.948   4.535  1.00 65.52           C  
ATOM   2206 O    PHE A 466     -19.709   8.487   5.003  1.00 66.71           O  
ATOM   2207 CB   PHE A 466     -18.632   7.903   5.159  1.00 61.69           C  
ATOM   2208 CG   PHE A 466     -19.866  10.974   5.668  1.00 62.29           C  
ATOM   2209 CD1  PHE A 466     -19.894  12.370   5.097  1.00 66.06           C  
ATOM   2210 CD2  PHE A 466     -18.771  12.908   4.473  1.00 63.12           C  
ATOM   2211 CE1  PHE A 466     -21.071  13.104   5.075  1.00 66.60           C  
ATOM   2212 CE2  PHE A 466     -18.819  14.173   3.876  1.00 65.65           C  
ATOM   2213 CZ   PHE A 466     -21.121  14.358   4.464  1.00 64.16           C  
ATOM   2214 HN   PHE A 466     -19.990  14.898   3.890  1.00  0.00           H  
ATOM   2215 N    ILE A 467     -20.906   7.866   5.125  1.00 60.42           N  
ATOM   2216 CA   ILE A 467     -21.775   8.417   4.972  1.00 60.23           C  
ATOM   2217 C    ILE A 467     -21.020   6.448   5.465  1.00 64.33           C  
ATOM   2218 O    ILE A 467     -20.474   5.611   4.286  1.00 65.89           O  
ATOM   2219 CB   ILE A 467     -19.647   4.724   4.488  1.00 62.66           C  
ATOM   2220 CG1  ILE A 467     -22.471   6.039   5.868  1.00 62.77           C  
ATOM   2221 CG2  ILE A 467     -23.016   6.855   7.055  1.00 64.18           C  
ATOM   2222 CD1  ILE A 467     -22.598   4.533   6.145  1.00 72.47           C  
ATOM   2223 HN   ILE A 467     -22.306   6.713   8.410  1.00  0.00           H  
ATOM   2224 N    TYR A 468     -20.901   5.921   3.071  1.00 59.18           N  
ATOM   2225 CA   TYR A 468     -21.573   6.706   2.955  1.00 59.48           C  
ATOM   2226 C    TYR A 468     -20.455   5.192   1.898  1.00 66.02           C  
ATOM   2227 O    TYR A 468     -18.958   5.365   1.608  1.00 66.74           O  
ATOM   2228 CB   TYR A 468     -18.310   4.412   1.177  1.00 59.17           C  
ATOM   2229 CG   TYR A 468     -21.348   5.499   0.687  1.00 59.74           C  
ATOM   2230 CD1  TYR A 468     -22.753   4.941   0.818  1.00 61.76           C  
ATOM   2231 CD2  TYR A 468     -23.597   5.358   1.847  1.00 59.96           C  
ATOM   2232 CE1  TYR A 468     -23.264   4.056  -0.128  1.00 62.69           C  
ATOM   2233 CE2  TYR A 468     -24.913   4.897   1.938  1.00 60.44           C  
ATOM   2234 CZ   TYR A 468     -24.581   3.590  -0.048  1.00 65.07           C  
ATOM   2235 OH   TYR A 468     -25.403   4.013   0.989  1.00 59.38           O  
ATOM   2236 HN   TYR A 468     -26.703   3.572   1.095  1.00  0.00           H  
ATOM   2237 HH   TYR A 468     -27.125   3.981   1.892  1.00  0.00           H  
ATOM   2238 N    SER A 469     -18.397   6.543   1.907  1.00 63.42           N  
ATOM   2239 CA   SER A 469     -19.002   7.294   2.296  1.00 64.77           C  
ATOM   2240 C    SER A 469     -16.972   6.827   1.713  1.00 69.81           C  
ATOM   2241 O    SER A 469     -16.169   5.945   2.655  1.00 70.39           O  
ATOM   2242 CB   SER A 469     -15.189   5.327   2.240  1.00 69.14           C  
ATOM   2243 OG   SER A 469     -16.679   8.303   1.972  1.00 82.53           O  
ATOM   2244 HN   SER A 469     -15.378   8.666   1.545  1.00  0.00           H  
ATOM   2245 HG   SER A 469     -14.708   8.126   2.035  1.00  0.00           H  
ATOM   2246 N    ALA A 470     -16.654   5.825   3.900  1.00 66.76           N  
ATOM   2247 CA   ALA A 470     -17.497   6.383   4.143  1.00 68.30           C  
ATOM   2248 C    ALA A 470     -16.089   4.972   4.937  1.00 74.39           C  
ATOM   2249 O    ALA A 470     -16.149   3.500   4.483  1.00 74.31           O  
ATOM   2250 CB   ALA A 470     -15.171   2.764   4.638  1.00 68.73           C  
ATOM   2251 HN   ALA A 470     -16.855   5.174   6.238  1.00  0.00           H  
ATOM   2252 N    ALA A 471     -17.282   3.105   3.863  1.00 71.96           N  
ATOM   2253 CA   ALA A 471     -18.059   3.793   3.790  1.00 72.54           C  
ATOM   2254 C    ALA A 471     -17.492   1.780   3.289  1.00 77.73           C  
ATOM   2255 O    ALA A 471     -16.369   1.465   2.270  1.00 77.69           O  
ATOM   2256 CB   ALA A 471     -15.650   0.482   2.453  1.00 72.03           C  
ATOM   2257 HN   ALA A 471     -18.859   1.713   2.615  1.00  0.00           H  
ATOM   2258 N    LEU A 472     -16.175   2.352   1.258  1.00 74.15           N  
ATOM   2259 CA   LEU A 472     -16.793   3.188   1.221  1.00 75.29           C  
ATOM   2260 C    LEU A 472     -15.158   2.211   0.220  1.00 82.53           C  
ATOM   2261 O    LEU A 472     -13.758   2.091   0.816  1.00 84.64           O  
ATOM   2262 CB   LEU A 472     -12.887   1.406   0.262  1.00 74.80           C  
ATOM   2263 CG   LEU A 472     -15.196   3.407  -0.731  1.00 78.69           C  
ATOM   2264 CD1  LEU A 472     -16.384   3.578  -1.692  1.00 79.42           C  
ATOM   2265 CD2  LEU A 472     -16.023   4.592  -2.755  1.00 78.54           C  
ATOM   2266 HN   LEU A 472     -16.819   2.253  -2.353  1.00  0.00           H  
ATOM   2267 N    ASP A 473     -13.558   2.753   1.962  1.00 77.45           N  
ATOM   2268 CA   ASP A 473     -14.343   3.320   2.342  1.00 76.64           C  
ATOM   2269 C    ASP A 473     -12.316   2.728   2.704  1.00 79.76           C  
ATOM   2270 O    ASP A 473     -12.266   1.610   3.755  1.00 80.42           O  
ATOM   2271 CB   ASP A 473     -11.262   1.495   4.446  1.00 77.42           C  
ATOM   2272 CG   ASP A 473     -12.056   4.115   3.298  1.00 87.48           C  
ATOM   2273 OD1  ASP A 473     -11.500   5.068   2.266  1.00 89.42           O  
ATOM   2274 OD2  ASP A 473     -11.451   4.682   1.079  1.00 90.44           O  
ATOM   2275 HN   ASP A 473     -11.032   6.176   2.658  1.00  0.00           H  
ATOM   2276 N    ASN A 474     -13.323   0.777   3.877  1.00 75.17           N  
ATOM   2277 CA   ASN A 474     -14.150   0.914   3.262  1.00 75.77           C  
ATOM   2278 C    ASN A 474     -13.333  -0.314   4.853  1.00 80.98           C  
ATOM   2279 O    ASN A 474     -13.889  -1.674   4.361  1.00 80.67           O  
ATOM   2280 CB   ASN A 474     -14.655  -2.354   5.074  1.00 74.75           C  
ATOM   2281 CG   ASN A 474     -13.898   0.121   6.212  1.00101.61           C  
ATOM   2282 ND2  ASN A 474     -12.982   1.024   6.998  1.00 96.44           N  
ATOM   2283 OD1  ASN A 474     -13.185   2.233   7.084  1.00100.64           O  
ATOM   2284 HN   ASN A 474     -11.926   0.474   7.554  1.00  0.00           H  
ATOM   2285 1HD2 ASN A 474     -11.247   1.064   8.076  1.00  0.00           H  
ATOM   2286 2HD2 ASN A 474     -11.769  -0.551   7.472  1.00  0.00           H  
ATOM   2287 N    GLY A 475     -13.457  -2.080   3.165  1.00 77.36           N  
ATOM   2288 CA   GLY A 475     -12.829  -1.464   2.610  1.00 77.31           C  
ATOM   2289 C    GLY A 475     -13.852  -3.374   2.626  1.00 80.00           C  
ATOM   2290 O    GLY A 475     -14.885  -3.420   1.522  1.00 82.53           O  
ATOM   2291 HN   GLY A 475     -14.922  -4.403   0.784  1.00  0.00           H  
ATOM   2292 N    PHE A 476     -15.741  -2.409   1.402  1.00 72.55           N  
ATOM   2293 CA   PHE A 476     -15.678  -1.614   2.069  1.00 70.67           C  
ATOM   2294 C    PHE A 476     -16.766  -2.381   0.362  1.00 76.55           C  
ATOM   2295 O    PHE A 476     -16.249  -1.786  -0.949  1.00 77.95           O  
ATOM   2296 CB   PHE A 476     -15.208  -1.121  -0.972  1.00 70.67           C  
ATOM   2297 CG   PHE A 476     -17.960  -1.563   0.839  1.00 71.69           C  
ATOM   2298 CD1  PHE A 476     -18.701  -2.134   2.024  1.00 74.10           C  
ATOM   2299 CD2  PHE A 476     -18.258  -1.896   3.324  1.00 72.71           C  
ATOM   2300 CE1  PHE A 476     -19.893  -2.838   1.847  1.00 75.09           C  
ATOM   2301 CE2  PHE A 476     -18.981  -2.371   4.420  1.00 74.98           C  
ATOM   2302 CZ   PHE A 476     -20.612  -3.320   2.944  1.00 73.79           C  
ATOM   2303 HN   PHE A 476     -20.154  -3.082   4.223  1.00  0.00           H  
ATOM   2304 N    THR A 477     -16.993  -2.017  -2.040  1.00 72.62           N  
ATOM   2305 CA   THR A 477     -17.835  -2.617  -1.931  1.00 72.35           C  
ATOM   2306 C    THR A 477     -16.706  -1.485  -3.378  1.00 76.98           C  
ATOM   2307 O    THR A 477     -18.003  -0.897  -3.968  1.00 75.94           O  
ATOM   2308 CB   THR A 477     -19.100  -1.249  -3.523  1.00 76.76           C  
ATOM   2309 CG2  THR A 477     -16.119  -2.563  -4.342  1.00 73.59           C  
ATOM   2310 OG1  THR A 477     -17.101  -3.543  -4.677  1.00 77.66           O  
ATOM   2311 HN   THR A 477     -17.413  -3.992  -3.851  1.00  0.00           H  
ATOM   2312 HG1  THR A 477     -14.846  -3.215  -3.842  1.00  0.00           H  
ATOM   2313 N    ALA A 478     -17.877  -0.058  -5.022  1.00 74.21           N  
ATOM   2314 CA   ALA A 478     -16.916   0.177  -5.343  1.00 73.33           C  
ATOM   2315 C    ALA A 478     -19.005   0.543  -5.743  1.00 79.40           C  
ATOM   2316 O    ALA A 478     -19.890  -0.549  -6.359  1.00 79.76           O  
ATOM   2317 CB   ALA A 478     -20.977  -0.274  -6.888  1.00 73.99           C  
ATOM   2318 HN   ALA A 478     -18.465   1.442  -6.838  1.00  0.00           H  
ATOM   2319 N    ALA A 479     -19.396  -1.799  -6.295  1.00 76.41           N  
ATOM   2320 CA   ALA A 479     -18.479  -1.927  -5.822  1.00 76.14           C  
ATOM   2321 C    ALA A 479     -20.042  -2.984  -6.834  1.00 76.97           C  
ATOM   2322 O    ALA A 479     -20.662  -3.843  -5.754  1.00 76.61           O  
ATOM   2323 CB   ALA A 479     -21.576  -4.612  -6.080  1.00 78.08           C  
ATOM   2324 HN   ALA A 479     -19.040  -3.799  -7.630  1.00  0.00           H  
ATOM   2325 N    SER A 480     -20.162  -3.732  -4.482  1.00 70.84           N  
ATOM   2326 CA   SER A 480     -19.407  -3.036  -4.318  1.00 70.00           C  
ATOM   2327 C    SER A 480     -20.620  -4.530  -3.330  1.00 75.65           C  
ATOM   2328 O    SER A 480     -22.125  -4.670  -3.272  1.00 76.04           O  
ATOM   2329 CB   SER A 480     -22.823  -3.658  -3.188  1.00 70.31           C  
ATOM   2330 OG   SER A 480     -20.104  -3.965  -2.012  1.00 77.23           O  
ATOM   2331 HN   SER A 480     -18.703  -4.117  -1.884  1.00  0.00           H  
ATOM   2332 HG   SER A 480     -18.251  -3.639  -2.624  1.00  0.00           H  
ATOM   2333 N    LEU A 481     -22.632  -5.902  -3.404  1.00 73.30           N  
ATOM   2334 CA   LEU A 481     -21.990  -6.705  -3.558  1.00 73.71           C  
ATOM   2335 C    LEU A 481     -24.073  -6.138  -3.335  1.00 78.51           C  
ATOM   2336 O    LEU A 481     -24.531  -6.100  -1.865  1.00 79.18           O  
ATOM   2337 CB   LEU A 481     -23.877  -6.690  -1.001  1.00 74.69           C  
ATOM   2338 CG   LEU A 481     -24.470  -7.461  -4.030  1.00 79.76           C  
ATOM   2339 CD1  LEU A 481     -24.692  -7.385  -5.556  1.00 80.57           C  
ATOM   2340 CD2  LEU A 481     -24.540  -8.744  -6.214  1.00 82.42           C  
ATOM   2341 HN   LEU A 481     -26.063  -6.801  -5.911  1.00  0.00           H  
ATOM   2342 N    VAL A 482     -25.582  -5.325  -1.569  1.00 74.80           N  
ATOM   2343 CA   VAL A 482     -26.032  -4.786  -2.336  1.00 75.50           C  
ATOM   2344 C    VAL A 482     -26.129  -5.200  -0.213  1.00 82.83           C  
ATOM   2345 O    VAL A 482     -27.631  -5.313  -0.322  1.00 82.76           O  
ATOM   2346 CB   VAL A 482     -28.265  -4.532  -1.053  1.00 78.21           C  
ATOM   2347 CG1  VAL A 482     -25.749  -3.914   0.563  1.00 78.04           C  
ATOM   2348 CG2  VAL A 482     -26.182  -4.017   2.020  1.00 78.17           C  
ATOM   2349 HN   VAL A 482     -24.264  -3.599   0.467  1.00  0.00           H  
ATOM   2350 N    ASN A 483     -28.204  -6.263   0.435  1.00 80.04           N  
ATOM   2351 CA   ASN A 483     -27.602  -6.847   1.050  1.00 79.04           C  
ATOM   2352 C    ASN A 483     -29.636  -6.503   0.424  1.00 80.76           C  
ATOM   2353 O    ASN A 483     -30.452  -5.345   1.009  1.00 80.45           O  
ATOM   2354 CB   ASN A 483     -30.356  -5.095   2.208  1.00 76.89           C  
ATOM   2355 CG   ASN A 483     -29.954  -7.843   1.084  1.00 90.02           C  
ATOM   2356 ND2  ASN A 483     -31.417  -8.173   1.235  1.00 78.84           N  
ATOM   2357 OD1  ASN A 483     -32.243  -7.970   0.331  1.00 85.19           O  
ATOM   2358 HN   ASN A 483     -31.753  -8.742   2.378  1.00  0.00           H  
ATOM   2359 1HD2 ASN A 483     -32.737  -9.036   2.543  1.00  0.00           H  
ATOM   2360 2HD2 ASN A 483     -31.034  -8.896   3.113  1.00  0.00           H  
ATOM   2361 N    ASP A 484     -31.201  -4.609   0.139  1.00 75.06           N  
ATOM   2362 CA   ASP A 484     -31.093  -4.809  -0.876  1.00 73.82           C  
ATOM   2363 C    ASP A 484     -32.147  -3.558   0.524  1.00 81.01           C  
ATOM   2364 O    ASP A 484     -33.402  -4.346   0.889  1.00 83.84           O  
ATOM   2365 CB   ASP A 484     -34.081  -4.889   0.009  1.00 74.39           C  
ATOM   2366 CG   ASP A 484     -32.440  -2.583  -0.635  1.00 92.35           C  
ATOM   2367 OD1  ASP A 484     -33.445  -1.484  -0.312  1.00 96.28           O  
ATOM   2368 OD2  ASP A 484     -33.259  -0.773   0.716  1.00 99.24           O  
ATOM   2369 HN   ASP A 484     -34.342  -1.253  -1.128  1.00  0.00           H  
ATOM   2370 N    ALA A 485     -33.626  -4.537   2.189  1.00 75.63           N  
ATOM   2371 CA   ALA A 485     -32.965  -4.111   2.869  1.00 74.91           C  
ATOM   2372 C    ALA A 485     -34.749  -5.312   2.711  1.00 79.38           C  
ATOM   2373 O    ALA A 485     -34.966  -4.901   4.157  1.00 80.31           O  
ATOM   2374 CB   ALA A 485     -34.023  -4.385   4.770  1.00 76.14           C  
ATOM   2375 HN   ALA A 485     -34.427  -6.790   2.644  1.00  0.00           H  
ATOM   2376 N    PRO A 486     -36.164  -5.110   4.753  1.00 73.98           N  
ATOM   2377 CA   PRO A 486     -36.342  -4.741   6.165  1.00 73.59           C  
ATOM   2378 C    PRO A 486     -35.306  -5.395   7.083  1.00 79.37           C  
ATOM   2379 O    PRO A 486     -34.760  -6.462   6.776  1.00 80.08           O  
ATOM   2380 CB   PRO A 486     -37.744  -5.224   6.479  1.00 76.18           C  
ATOM   2381 CG   PRO A 486     -38.423  -5.292   5.175  1.00 80.35           C  
ATOM   2382 CD   PRO A 486     -37.396  -5.699   4.195  1.00 75.43           C  
ATOM   2383 N    ILE A 487     -34.994  -4.729   8.186  1.00 75.43           N  
ATOM   2384 CA   ILE A 487     -35.464  -3.824   8.389  1.00 74.82           C  
ATOM   2385 C    ILE A 487     -34.002  -5.248   9.118  1.00 78.03           C  
ATOM   2386 O    ILE A 487     -34.675  -5.610  10.424  1.00 77.13           O  
ATOM   2387 CB   ILE A 487     -35.204  -4.738  11.117  1.00 76.73           C  
ATOM   2388 CG1  ILE A 487     -32.833  -4.254   9.332  1.00 75.60           C  
ATOM   2389 CG2  ILE A 487     -32.187  -3.845   8.004  1.00 78.81           C  
ATOM   2390 CD1  ILE A 487     -31.794  -4.825  10.315  1.00 76.86           C  
ATOM   2391 HN   ILE A 487     -31.556  -2.511   8.018  1.00  0.00           H  
ATOM   2392 N    VAL A 488     -34.628  -6.890  10.778  1.00 74.97           N  
ATOM   2393 CA   VAL A 488     -34.205  -7.583  10.129  1.00 75.11           C  
ATOM   2394 C    VAL A 488     -35.160  -7.343  12.064  1.00 79.76           C  
ATOM   2395 O    VAL A 488     -34.099  -6.987  13.112  1.00 79.17           O  
ATOM   2396 CB   VAL A 488     -32.914  -7.020  12.788  1.00 78.39           C  
ATOM   2397 CG1  VAL A 488     -35.462  -8.850  12.093  1.00 78.84           C  
ATOM   2398 CG2  VAL A 488     -36.488  -9.159  13.156  1.00 77.77           C  
ATOM   2399 HN   VAL A 488     -35.918  -9.359  10.738  1.00  0.00           H  
ATOM   2400 N    PHE A 489     -34.499  -6.639  14.332  1.00 77.64           N  
ATOM   2401 CA   PHE A 489     -35.515  -6.611  14.550  1.00 79.26           C  
ATOM   2402 C    PHE A 489     -33.530  -6.296  15.368  1.00 87.07           C  
ATOM   2403 O    PHE A 489     -33.956  -6.788  16.756  1.00 87.67           O  
ATOM   2404 CB   PHE A 489     -35.139  -7.070  16.966  1.00 80.26           C  
ATOM   2405 CG   PHE A 489     -33.238  -4.798  15.369  1.00 83.33           C  
ATOM   2406 CD1  PHE A 489     -34.454  -3.956  15.636  1.00 88.66           C  
ATOM   2407 CD2  PHE A 489     -34.968  -3.830  16.931  1.00 85.84           C  
ATOM   2408 CE1  PHE A 489     -35.098  -3.291  14.600  1.00 89.72           C  
ATOM   2409 CE2  PHE A 489     -36.104  -3.053  17.183  1.00 89.34           C  
ATOM   2410 CZ   PHE A 489     -36.216  -2.485  14.854  1.00 88.50           C  
ATOM   2411 HN   PHE A 489     -36.713  -2.374  16.146  1.00  0.00           H  
ATOM   2412 N    VAL A 490     -32.989  -6.867  17.706  1.00 84.76           N  
ATOM   2413 CA   VAL A 490     -32.035  -6.546  17.444  1.00 86.26           C  
ATOM   2414 C    VAL A 490     -33.181  -7.372  19.080  1.00 94.31           C  
ATOM   2415 O    VAL A 490     -32.529  -6.456  20.156  1.00 93.97           O  
ATOM   2416 CB   VAL A 490     -31.743  -5.569  19.810  1.00 89.32           C  
ATOM   2417 CG1  VAL A 490     -32.647  -8.845  19.204  1.00 88.06           C  
ATOM   2418 CG2  VAL A 490     -33.090  -9.709  18.044  1.00 88.92           C  
ATOM   2419 HN   VAL A 490     -31.131  -8.887  19.304  1.00  0.00           H  
ATOM   2420 N    ASP A 491     -32.826  -6.707  21.448  1.00 94.10           N  
ATOM   2421 CA   ASP A 491     -33.562  -7.416  21.640  1.00 96.40           C  
ATOM   2422 C    ASP A 491     -32.192  -6.058  22.611  1.00105.56           C  
ATOM   2423 O    ASP A 491     -32.014  -7.153  23.664  1.00107.24           O  
ATOM   2424 CB   ASP A 491     -32.998  -7.774  24.066  1.00 98.23           C  
ATOM   2425 CG   ASP A 491     -32.958  -4.827  23.130  1.00111.62           C  
ATOM   2426 OD1  ASP A 491     -34.422  -5.062  23.355  1.00111.74           O  
ATOM   2427 OD2  ASP A 491     -34.967  -5.996  22.736  1.00120.69           O  
ATOM   2428 HN   ASP A 491     -35.028  -4.306  24.152  1.00  0.00           H  
ATOM   2429 N    GLU A 492     -30.749  -7.458  24.035  1.00103.46           N  
ATOM   2430 CA   GLU A 492     -29.976  -6.826  23.743  1.00106.07           C  
ATOM   2431 C    GLU A 492     -30.428  -8.639  24.829  1.00111.47           C  
ATOM   2432 O    GLU A 492     -29.370  -8.764  25.928  1.00111.68           O  
ATOM   2433 CB   GLU A 492     -28.311  -9.369  25.712  1.00108.04           C  
ATOM   2434 CG   GLU A 492     -30.175  -9.857  23.894  1.00119.20           C  
ATOM   2435 CD   GLU A 492     -29.695  -9.563  22.462  1.00137.05           C  
ATOM   2436 OE1  GLU A 492     -28.534  -8.610  22.203  1.00114.17           O  
ATOM   2437 OE2  GLU A 492     -28.794  -7.410  21.942  1.00132.52           O  
ATOM   2438 HN   GLU A 492     -27.372  -9.079  22.193  1.00  0.00           H  
ATOM   2439 N    TYR A 493     -29.596  -8.075  27.032  1.00109.13           N  
ATOM   2440 CA   TYR A 493     -30.414  -7.434  27.055  1.00110.28           C  
ATOM   2441 C    TYR A 493     -28.755  -8.168  28.222  1.00115.37           C  
ATOM   2442 O    TYR A 493     -27.308  -7.648  28.163  1.00112.68           O  
ATOM   2443 CB   TYR A 493     -26.904  -7.059  27.177  1.00 20.00           C  
ATOM   2444 CG   TYR A 493     -28.795  -9.585  28.763  1.00 20.00           C  
ATOM   2445 CD1  TYR A 493     -28.674  -9.620  30.249  1.00 20.00           C  
ATOM   2446 CD2  TYR A 493     -29.760  -9.386  31.047  1.00 20.00           C  
ATOM   2447 CE1  TYR A 493     -27.462  -9.858  30.849  1.00 20.00           C  
ATOM   2448 CE2  TYR A 493     -29.649  -9.405  32.411  1.00 20.00           C  
ATOM   2449 CZ   TYR A 493     -27.339  -9.884  32.213  1.00 20.00           C  
ATOM   2450 OH   TYR A 493     -28.440  -9.655  32.987  1.00 20.00           O  
ATOM   2451 HN   TYR A 493     -28.317  -9.679  34.351  1.00  0.00           H  
ATOM   2452 HH   TYR A 493     -29.198  -9.496  34.764  1.00  0.00           H  
ATOM   2453 N    LEU A 494     -26.547  -7.878  29.241  1.00114.37           N  
ATOM   2454 CA   LEU A 494     -26.906  -8.535  29.963  1.00142.23           C  
ATOM   2455 C    LEU A 494     -25.239  -7.258  29.461  1.00155.70           C  
ATOM   2456 O    LEU A 494     -24.599  -8.311  30.385  1.00110.05           O  
ATOM   2457 CB   LEU A 494     -23.724  -9.066  29.968  1.00141.82           C  
ATOM   2458 CG   LEU A 494     -25.215  -5.868  30.140  1.00146.65           C  
ATOM   2459 CD1  LEU A 494     -23.858  -5.352  30.637  1.00144.10           C  
ATOM   2460 CD2  LEU A 494     -23.531  -4.007  30.036  1.00151.01           C  
ATOM   2461 HN   LEU A 494     -23.819  -5.291  32.154  1.00  0.00           H  
ATOM   2462 N    THR A 506     -39.336  -3.480   2.378  1.00104.94           N  
ATOM   2463 CA   THR A 506     -39.683  -2.935   3.193  1.00104.31           C  
ATOM   2464 C    THR A 506     -40.137  -3.743   1.768  1.00109.95           C  
ATOM   2465 O    THR A 506     -38.857  -4.340   2.713  1.00110.97           O  
ATOM   2466 CB   THR A 506     -38.397  -2.668   1.619  1.00113.47           C  
ATOM   2467 CG2  THR A 506     -37.856  -3.424   0.408  1.00112.27           C  
ATOM   2468 OG1  THR A 506     -37.079  -4.370   0.558  1.00114.13           O  
ATOM   2469 HN1  THR A 506     -37.326  -2.072   2.523  1.00  0.00           H  
ATOM   2470 HN2  THR A 506     -37.970  -1.481   3.655  1.00  0.00           H  
ATOM   2471 HN3  THR A 506     -37.287  -1.088   4.254  1.00  0.00           H  
ATOM   2472 HG1  THR A 506     -36.474  -1.032   1.800  1.00  0.00           H  
ATOM   2473 N    PHE A 507     -38.272  -2.967  -0.790  1.00105.84           N  
ATOM   2474 CA   PHE A 507     -38.875  -2.120  -0.750  1.00105.30           C  
ATOM   2475 C    PHE A 507     -38.009  -3.476  -2.147  1.00105.76           C  
ATOM   2476 O    PHE A 507     -36.527  -3.464  -2.598  1.00106.31           O  
ATOM   2477 CB   PHE A 507     -35.612  -3.366  -1.787  1.00107.23           C  
ATOM   2478 CG   PHE A 507     -38.886  -2.702  -3.170  1.00108.69           C  
ATOM   2479 CD1  PHE A 507     -39.748  -1.598  -2.595  1.00110.86           C  
ATOM   2480 CD2  PHE A 507     -39.174  -0.430  -2.093  1.00111.73           C  
ATOM   2481 CE1  PHE A 507     -41.130  -1.721  -2.561  1.00111.65           C  
ATOM   2482 CE2  PHE A 507     -39.967   0.570  -1.522  1.00114.48           C  
ATOM   2483 CZ   PHE A 507     -41.924  -0.708  -2.012  1.00111.43           C  
ATOM   2484 HN   PHE A 507     -41.338   0.431  -1.496  1.00  0.00           H  
ATOM   2485 N    LEU A 508     -36.323  -3.641  -3.905  1.00 97.78           N  
ATOM   2486 CA   LEU A 508     -37.178  -3.859  -4.456  1.00 94.48           C  
ATOM   2487 C    LEU A 508     -35.088  -3.577  -4.683  1.00 97.53           C  
ATOM   2488 O    LEU A 508     -34.399  -4.868  -5.150  1.00 98.47           O  
ATOM   2489 CB   LEU A 508     -34.390  -5.053  -6.373  1.00 92.17           C  
ATOM   2490 CG   LEU A 508     -34.130  -2.431  -4.358  1.00 93.31           C  
ATOM   2491 CD1  LEU A 508     -34.616  -1.021  -4.770  1.00 92.42           C  
ATOM   2492 CD2  LEU A 508     -33.459  -0.146  -5.093  1.00 92.25           C  
ATOM   2493 HN   LEU A 508     -35.523  -1.037  -5.985  1.00  0.00           H  
ATOM   2494 N    GLY A 509     -33.968  -5.814  -4.303  1.00 91.74           N  
ATOM   2495 CA   GLY A 509     -33.743  -6.717  -4.767  1.00 90.31           C  
ATOM   2496 C    GLY A 509     -33.753  -5.829  -2.868  1.00 93.90           C  
ATOM   2497 O    GLY A 509     -32.237  -5.806  -2.749  1.00 95.56           O  
ATOM   2498 HN   GLY A 509     -31.682  -4.705  -2.637  1.00  0.00           H  
ATOM   2499 N    PRO A 510     -31.489  -6.946  -2.944  1.00 86.13           N  
ATOM   2500 CA   PRO A 510     -30.005  -6.858  -2.959  1.00 84.07           C  
ATOM   2501 C    PRO A 510     -29.514  -6.093  -4.198  1.00 84.97           C  
ATOM   2502 O    PRO A 510     -29.900  -6.421  -5.323  1.00 84.94           O  
ATOM   2503 CB   PRO A 510     -29.548  -8.313  -2.905  1.00 86.27           C  
ATOM   2504 CG   PRO A 510     -30.673  -9.081  -3.431  1.00 91.33           C  
ATOM   2505 CD   PRO A 510     -31.944  -8.330  -3.165  1.00 87.15           C  
ATOM   2506 N    ILE A 511     -28.751  -5.002  -3.971  1.00 78.40           N  
ATOM   2507 CA   ILE A 511     -28.451  -4.830  -2.990  1.00 76.02           C  
ATOM   2508 C    ILE A 511     -28.305  -4.031  -4.992  1.00 75.28           C  
ATOM   2509 O    ILE A 511     -26.845  -3.547  -4.840  1.00 73.79           O  
ATOM   2510 CB   ILE A 511     -26.360  -3.558  -3.718  1.00 78.37           C  
ATOM   2511 CG1  ILE A 511     -29.269  -2.797  -4.949  1.00 77.71           C  
ATOM   2512 CG2  ILE A 511     -29.402  -2.194  -3.515  1.00 79.64           C  
ATOM   2513 CD1  ILE A 511     -30.628  -3.115  -5.577  1.00 77.77           C  
ATOM   2514 HN   ILE A 511     -29.987  -0.857  -3.444  1.00  0.00           H  
ATOM   2515 N    PRO A 512     -26.170  -3.016  -5.904  1.00 71.26           N  
ATOM   2516 CA   PRO A 512     -24.806  -2.455  -5.723  1.00 70.93           C  
ATOM   2517 C    PRO A 512     -24.746  -1.204  -4.843  1.00 72.49           C  
ATOM   2518 O    PRO A 512     -25.635  -0.352  -4.918  1.00 70.48           O  
ATOM   2519 CB   PRO A 512     -24.388  -2.064  -7.145  1.00 72.78           C  
ATOM   2520 CG   PRO A 512     -25.655  -1.879  -7.874  1.00 76.86           C  
ATOM   2521 CD   PRO A 512     -26.599  -2.895  -7.313  1.00 72.83           C  
ATOM   2522 N    LEU A 513     -23.669  -1.064  -4.055  1.00 68.91           N  
ATOM   2523 CA   LEU A 513     -22.942  -1.808  -4.065  1.00 69.00           C  
ATOM   2524 C    LEU A 513     -23.478   0.096  -3.181  1.00 72.86           C  
ATOM   2525 O    LEU A 513     -23.774   1.444  -3.885  1.00 72.81           O  
ATOM   2526 CB   LEU A 513     -24.421   2.318  -3.294  1.00 69.68           C  
ATOM   2527 CG   LEU A 513     -22.057   0.104  -2.628  1.00 73.80           C  
ATOM   2528 CD1  LEU A 513     -21.929   0.592  -1.207  1.00 74.15           C  
ATOM   2529 CD2  LEU A 513     -22.162  -0.549  -0.232  1.00 77.49           C  
ATOM   2530 HN   LEU A 513     -20.562   1.177  -0.986  1.00  0.00           H  
ATOM   2531 N    ARG A 514     -23.305   1.588  -5.150  1.00 67.20           N  
ATOM   2532 CA   ARG A 514     -22.737   0.809  -5.541  1.00 64.58           C  
ATOM   2533 C    ARG A 514     -23.533   2.745  -6.004  1.00 67.64           C  
ATOM   2534 O    ARG A 514     -25.036   2.983  -6.195  1.00 67.47           O  
ATOM   2535 CB   ARG A 514     -25.475   4.114  -5.998  1.00 60.79           C  
ATOM   2536 CG   ARG A 514     -22.845   2.550  -7.358  1.00 60.77           C  
ATOM   2537 CD   ARG A 514     -23.112   3.679  -8.327  1.00 63.08           C  
ATOM   2538 NE   ARG A 514     -22.565   3.446  -9.702  1.00 70.76           N  
ATOM   2539 CZ   ARG A 514     -21.122   3.675  -9.799  1.00 82.92           C  
ATOM   2540 NH1  ARG A 514     -20.487   2.896  -9.531  1.00 65.85           N  
ATOM   2541 NH2  ARG A 514     -20.570   4.812 -10.207  1.00 70.00           N  
ATOM   2542 HN   ARG A 514     -21.332   5.851 -10.524  1.00  0.00           H  
ATOM   2543 HE   ARG A 514     -22.367   5.778 -10.454  1.00  0.00           H  
ATOM   2544 1HH1 ARG A 514     -20.894   6.739 -10.843  1.00  0.00           H  
ATOM   2545 2HH1 ARG A 514     -19.251   4.922 -10.295  1.00  0.00           H  
ATOM   2546 1HH2 ARG A 514     -18.644   4.116 -10.044  1.00  0.00           H  
ATOM   2547 2HH2 ARG A 514     -18.824   5.815 -10.615  1.00  0.00           H  
ATOM   2548 N    GLU A 515     -25.820   1.931  -6.538  1.00 64.06           N  
ATOM   2549 CA   GLU A 515     -25.369   1.003  -6.669  1.00 63.85           C  
ATOM   2550 C    GLU A 515     -27.281   2.034  -6.736  1.00 68.23           C  
ATOM   2551 O    GLU A 515     -27.969   2.571  -5.497  1.00 65.71           O  
ATOM   2552 CB   GLU A 515     -28.780   3.480  -5.590  1.00 65.57           C  
ATOM   2553 CG   GLU A 515     -27.904   0.682  -7.136  1.00 73.41           C  
ATOM   2554 CD   GLU A 515     -29.318   0.778  -7.677  1.00107.86           C  
ATOM   2555 OE1  GLU A 515     -29.967  -0.531  -8.076  1.00114.90           O  
ATOM   2556 OE2  GLU A 515     -29.241  -1.474  -8.465  1.00109.21           O  
ATOM   2557 HN   GLU A 515     -31.217  -0.602  -8.033  1.00  0.00           H  
ATOM   2558 N    ALA A 516     -27.609   2.013  -4.342  1.00 68.21           N  
ATOM   2559 CA   ALA A 516     -26.897   1.256  -4.381  1.00 68.79           C  
ATOM   2560 C    ALA A 516     -28.125   2.370  -3.036  1.00 75.13           C  
ATOM   2561 O    ALA A 516     -27.864   3.841  -2.722  1.00 75.83           O  
ATOM   2562 CB   ALA A 516     -28.779   4.521  -2.236  1.00 69.83           C  
ATOM   2563 HN   ALA A 516     -27.475   1.495  -1.990  1.00  0.00           H  
ATOM   2564 N    LEU A 517     -26.628   4.334  -3.008  1.00 71.49           N  
ATOM   2565 CA   LEU A 517     -25.921   3.701  -3.433  1.00 70.61           C  
ATOM   2566 C    LEU A 517     -26.263   5.716  -2.740  1.00 78.47           C  
ATOM   2567 O    LEU A 517     -27.131   6.701  -3.534  1.00 79.07           O  
ATOM   2568 CB   LEU A 517     -27.923   7.414  -2.915  1.00 69.92           C  
ATOM   2569 CG   LEU A 517     -24.758   5.966  -2.879  1.00 72.96           C  
ATOM   2570 CD1  LEU A 517     -24.256   7.366  -2.534  1.00 72.43           C  
ATOM   2571 CD2  LEU A 517     -24.669   7.793  -1.139  1.00 76.02           C  
ATOM   2572 HN   LEU A 517     -22.755   7.443  -2.663  1.00  0.00           H  
ATOM   2573 N    TYR A 518     -27.090   6.676  -4.874  1.00 76.84           N  
ATOM   2574 CA   TYR A 518     -26.455   6.019  -5.371  1.00 76.96           C  
ATOM   2575 C    TYR A 518     -27.954   7.589  -5.627  1.00 81.03           C  
ATOM   2576 O    TYR A 518     -29.453   7.375  -5.361  1.00 82.23           O  
ATOM   2577 CB   TYR A 518     -30.222   8.332  -5.441  1.00 78.75           C  
ATOM   2578 CG   TYR A 518     -27.591   7.680  -7.131  1.00 80.01           C  
ATOM   2579 CD1  TYR A 518     -28.123   6.570  -8.011  1.00 81.43           C  
ATOM   2580 CD2  TYR A 518     -29.367   6.681  -8.627  1.00 81.55           C  
ATOM   2581 CE1  TYR A 518     -27.345   5.458  -8.309  1.00 83.97           C  
ATOM   2582 CE2  TYR A 518     -29.852   5.679  -9.464  1.00 83.57           C  
ATOM   2583 CZ   TYR A 518     -27.812   4.451  -9.150  1.00 95.56           C  
ATOM   2584 OH   TYR A 518     -29.070   4.561  -9.723  1.00101.13           O  
ATOM   2585 HN   TYR A 518     -29.531   3.552 -10.548  1.00  0.00           H  
ATOM   2586 HH   TYR A 518     -30.438   3.781 -10.873  1.00  0.00           H  
ATOM   2587 N    LYS A 519     -29.858   6.151  -4.991  1.00 75.98           N  
ATOM   2588 CA   LYS A 519     -29.159   5.386  -4.904  1.00 75.17           C  
ATOM   2589 C    LYS A 519     -31.263   5.875  -4.709  1.00 81.57           C  
ATOM   2590 O    LYS A 519     -31.676   6.131  -3.264  1.00 83.03           O  
ATOM   2591 CB   LYS A 519     -32.847   5.898  -2.955  1.00 76.40           C  
ATOM   2592 CG   LYS A 519     -31.676   4.469  -5.179  1.00 72.34           C  
ATOM   2593 CD   LYS A 519     -31.976   4.404  -6.669  1.00 75.29           C  
ATOM   2594 CE   LYS A 519     -32.439   3.030  -7.108  1.00 89.20           C  
ATOM   2595 NZ   LYS A 519     -32.895   3.041  -8.547  1.00100.76           N  
ATOM   2596 HN   LYS A 519     -33.415   1.714  -8.985  1.00  0.00           H  
ATOM   2597 HZ1  LYS A 519     -32.665   1.000  -8.889  1.00  0.00           H  
ATOM   2598 HZ2  LYS A 519     -34.226   1.448  -8.391  1.00  0.00           H  
ATOM   2599 HZ3  LYS A 519     -33.716   1.772  -9.979  1.00  0.00           H  
ATOM   2600 N    SER A 520     -30.743   6.631  -2.382  1.00 78.28           N  
ATOM   2601 CA   SER A 520     -29.787   6.808  -2.751  1.00 78.08           C  
ATOM   2602 C    SER A 520     -30.986   6.939  -0.948  1.00 81.94           C  
ATOM   2603 O    SER A 520     -31.671   5.754  -0.198  1.00 81.73           O  
ATOM   2604 CB   SER A 520     -32.645   5.952   0.540  1.00 82.34           C  
ATOM   2605 OG   SER A 520     -31.823   8.218  -0.798  1.00 91.64           O  
ATOM   2606 HN   SER A 520     -31.067   9.415  -0.870  1.00  0.00           H  
ATOM   2607 HG   SER A 520     -31.671  10.192  -0.766  1.00  0.00           H  
ATOM   2608 N    ARG A 521     -31.195   4.518  -0.443  1.00 77.95           N  
ATOM   2609 CA   ARG A 521     -30.389   4.414  -1.092  1.00 77.82           C  
ATOM   2610 C    ARG A 521     -31.766   3.311   0.168  1.00 81.12           C  
ATOM   2611 O    ARG A 521     -31.294   3.153   1.628  1.00 82.71           O  
ATOM   2612 CB   ARG A 521     -30.163   2.689   1.870  1.00 76.87           C  
ATOM   2613 CG   ARG A 521     -31.438   2.065  -0.681  1.00 81.99           C  
ATOM   2614 CD   ARG A 521     -31.802   2.171  -2.166  1.00 90.77           C  
ATOM   2615 NE   ARG A 521     -33.261   2.507  -2.427  1.00 95.20           N  
ATOM   2616 CZ   ARG A 521     -34.198   1.530  -1.865  1.00109.69           C  
ATOM   2617 NH1  ARG A 521     -33.835   0.586  -1.623  1.00 96.17           N  
ATOM   2618 NH2  ARG A 521     -35.485   1.781  -1.647  1.00 98.13           N  
ATOM   2619 HN   ARG A 521     -35.992   2.976  -1.923  1.00  0.00           H  
ATOM   2620 HE   ARG A 521     -35.382   3.723  -2.312  1.00  0.00           H  
ATOM   2621 1HH1 ARG A 521     -37.000   3.166  -1.750  1.00  0.00           H  
ATOM   2622 2HH1 ARG A 521     -36.274   0.842  -1.144  1.00  0.00           H  
ATOM   2623 1HH2 ARG A 521     -35.887  -0.096  -0.918  1.00  0.00           H  
ATOM   2624 2HH2 ARG A 521     -37.280   1.044  -0.975  1.00  0.00           H  
ATOM   2625 N    ASN A 522     -32.144   3.582   2.596  1.00 72.89           N  
ATOM   2626 CA   ASN A 522     -33.071   3.954   2.307  1.00 70.73           C  
ATOM   2627 C    ASN A 522     -31.826   3.549   4.024  1.00 75.82           C  
ATOM   2628 O    ASN A 522     -31.473   2.171   4.556  1.00 75.65           O  
ATOM   2629 CB   ASN A 522     -30.590   2.054   5.413  1.00 66.47           C  
ATOM   2630 CG   ASN A 522     -32.953   4.120   4.821  1.00 85.75           C  
ATOM   2631 ND2  ASN A 522     -33.081   5.594   4.682  1.00 75.42           N  
ATOM   2632 OD1  ASN A 522     -32.118   6.332   4.838  1.00 87.77           O  
ATOM   2633 HN   ASN A 522     -34.289   6.066   4.442  1.00  0.00           H  
ATOM   2634 1HD2 ASN A 522     -34.443   7.093   4.381  1.00  0.00           H  
ATOM   2635 2HD2 ASN A 522     -35.087   5.412   4.314  1.00  0.00           H  
ATOM   2636 N    MET A 523     -32.128   1.116   4.040  1.00 72.96           N  
ATOM   2637 CA   MET A 523     -32.855   1.258   3.310  1.00 73.57           C  
ATOM   2638 C    MET A 523     -31.812  -0.235   4.511  1.00 75.48           C  
ATOM   2639 O    MET A 523     -30.381  -0.637   4.229  1.00 75.61           O  
ATOM   2640 CB   MET A 523     -29.737  -1.258   5.074  1.00 76.59           C  
ATOM   2641 CG   MET A 523     -32.834  -1.271   4.030  1.00 80.16           C  
ATOM   2642 SD   MET A 523     -34.225  -1.008   4.589  1.00 83.68           S  
ATOM   2643 CE   MET A 523     -34.252  -0.388   6.307  1.00 81.49           C  
ATOM   2644 HN   MET A 523     -34.959  -1.713   7.032  1.00  0.00           H  
ATOM   2645 N    VAL A 524     -29.860  -0.195   3.081  1.00 69.65           N  
ATOM   2646 CA   VAL A 524     -30.464   0.355   2.437  1.00 68.75           C  
ATOM   2647 C    VAL A 524     -28.486  -0.452   2.699  1.00 71.44           C  
ATOM   2648 O    VAL A 524     -27.558   0.316   3.647  1.00 69.89           O  
ATOM   2649 CB   VAL A 524     -26.681  -0.288   4.270  1.00 71.14           C  
ATOM   2650 CG1  VAL A 524     -28.242  -0.106   1.216  1.00 71.00           C  
ATOM   2651 CG2  VAL A 524     -26.788  -0.392   0.822  1.00 70.67           C  
ATOM   2652 HN   VAL A 524     -29.214  -0.856   0.318  1.00  0.00           H  
ATOM   2653 N    SER A 525     -27.801   1.634   3.790  1.00 68.30           N  
ATOM   2654 CA   SER A 525     -28.589   2.047   3.252  1.00 68.35           C  
ATOM   2655 C    SER A 525     -27.022   2.518   4.658  1.00 74.51           C  
ATOM   2656 O    SER A 525     -26.877   1.942   6.067  1.00 75.66           O  
ATOM   2657 CB   SER A 525     -25.766   1.989   6.602  1.00 69.75           C  
ATOM   2658 OG   SER A 525     -27.626   3.915   4.699  1.00 76.61           O  
ATOM   2659 HN   SER A 525     -28.010   4.290   3.387  1.00  0.00           H  
ATOM   2660 HG   SER A 525     -27.214   4.287   2.798  1.00  0.00           H  
ATOM   2661 N    ILE A 526     -27.970   1.340   6.639  1.00 69.84           N  
ATOM   2662 CA   ILE A 526     -28.864   1.322   6.108  1.00 69.53           C  
ATOM   2663 C    ILE A 526     -27.930   0.716   7.978  1.00 70.87           C  
ATOM   2664 O    ILE A 526     -26.974  -0.490   7.987  1.00 69.62           O  
ATOM   2665 CB   ILE A 526     -26.107  -0.574   8.855  1.00 72.80           C  
ATOM   2666 CG1  ILE A 526     -29.347   0.377   8.569  1.00 71.53           C  
ATOM   2667 CG2  ILE A 526     -30.142   1.654   8.930  1.00 74.75           C  
ATOM   2668 CD1  ILE A 526     -29.231  -0.551   9.802  1.00 68.36           C  
ATOM   2669 HN   ILE A 526     -31.612   1.475   8.994  1.00  0.00           H  
ATOM   2670 N    ARG A 527     -27.122  -1.386   6.997  1.00 67.00           N  
ATOM   2671 CA   ARG A 527     -27.865  -1.210   6.291  1.00 67.49           C  
ATOM   2672 C    ARG A 527     -26.308  -2.594   6.845  1.00 71.45           C  
ATOM   2673 O    ARG A 527     -24.819  -2.274   6.659  1.00 72.03           O  
ATOM   2674 CB   ARG A 527     -23.968  -2.969   7.209  1.00 65.88           C  
ATOM   2675 CG   ARG A 527     -26.842  -3.481   5.701  1.00 71.68           C  
ATOM   2676 CD   ARG A 527     -28.211  -4.100   6.007  1.00 75.21           C  
ATOM   2677 NE   ARG A 527     -28.602  -5.189   5.028  1.00 79.86           N  
ATOM   2678 CZ   ARG A 527     -29.741  -5.977   5.505  1.00 97.97           C  
ATOM   2679 NH1  ARG A 527     -29.539  -6.831   6.063  1.00104.89           N  
ATOM   2680 NH2  ARG A 527     -31.015  -5.675   5.273  1.00 69.79           N  
ATOM   2681 HN   ARG A 527     -31.333  -4.575   4.603  1.00  0.00           H  
ATOM   2682 HE   ARG A 527     -30.584  -3.943   4.256  1.00  0.00           H  
ATOM   2683 1HH1 ARG A 527     -32.331  -4.345   4.425  1.00  0.00           H  
ATOM   2684 2HH1 ARG A 527     -31.985  -6.441   5.756  1.00  0.00           H  
ATOM   2685 1HH2 ARG A 527     -31.751  -7.283   6.320  1.00  0.00           H  
ATOM   2686 2HH2 ARG A 527     -32.979  -6.199   5.571  1.00  0.00           H  
ATOM   2687 N    VAL A 528     -24.511  -1.199   5.912  1.00 66.55           N  
ATOM   2688 CA   VAL A 528     -25.285  -0.635   5.506  1.00 65.43           C  
ATOM   2689 C    VAL A 528     -23.136  -0.793   5.648  1.00 72.21           C  
ATOM   2690 O    VAL A 528     -22.494  -0.348   6.940  1.00 73.62           O  
ATOM   2691 CB   VAL A 528     -21.400  -0.815   7.265  1.00 66.51           C  
ATOM   2692 CG1  VAL A 528     -23.042   0.252   4.522  1.00 65.88           C  
ATOM   2693 CG2  VAL A 528     -21.637   0.798   4.408  1.00 66.20           C  
ATOM   2694 HN   VAL A 528     -23.465  -0.357   3.197  1.00  0.00           H  
ATOM   2695 N    LEU A 529     -23.217   0.492   7.713  1.00 69.03           N  
ATOM   2696 CA   LEU A 529     -24.145   0.799   7.358  1.00 68.59           C  
ATOM   2697 C    LEU A 529     -22.781   1.003   9.026  1.00 74.69           C  
ATOM   2698 O    LEU A 529     -22.589  -0.172   9.969  1.00 74.97           O  
ATOM   2699 CB   LEU A 529     -21.585  -0.231  10.675  1.00 66.64           C  
ATOM   2700 CG   LEU A 529     -23.799   2.037   9.609  1.00 69.01           C  
ATOM   2701 CD1  LEU A 529     -23.536   2.606  11.015  1.00 68.52           C  
ATOM   2702 CD2  LEU A 529     -22.177   3.229  11.121  1.00 68.91           C  
ATOM   2703 HN   LEU A 529     -24.592   3.619  11.402  1.00  0.00           H  
ATOM   2704 N    GLN A 530     -23.528  -1.129   9.917  1.00 72.24           N  
ATOM   2705 CA   GLN A 530     -24.314  -0.989   9.250  1.00 74.33           C  
ATOM   2706 C    GLN A 530     -23.540  -2.344  10.713  1.00 81.03           C  
ATOM   2707 O    GLN A 530     -22.218  -3.070  10.560  1.00 81.95           O  
ATOM   2708 CB   GLN A 530     -21.535  -3.326  11.556  1.00 76.11           C  
ATOM   2709 CG   GLN A 530     -24.697  -3.230  10.238  1.00 90.44           C  
ATOM   2710 CD   GLN A 530     -25.445  -3.915  11.356  1.00 97.79           C  
ATOM   2711 NE2  GLN A 530     -24.769  -5.198  11.691  1.00 86.22           N  
ATOM   2712 OE1  GLN A 530     -24.278  -5.893  10.800  1.00 93.58           O  
ATOM   2713 HN   GLN A 530     -24.704  -5.519  12.983  1.00  0.00           H  
ATOM   2714 1HE2 GLN A 530     -24.222  -6.392  13.278  1.00  0.00           H  
ATOM   2715 2HE2 GLN A 530     -25.136  -4.897  13.696  1.00  0.00           H  
ATOM   2716 N    GLY A 531     -21.842  -3.307   9.305  1.00 78.56           N  
ATOM   2717 CA   GLY A 531     -22.471  -2.988   8.541  1.00 79.68           C  
ATOM   2718 C    GLY A 531     -20.608  -3.983   8.932  1.00 84.23           C  
ATOM   2719 O    GLY A 531     -19.385  -3.204   9.335  1.00 85.82           O  
ATOM   2720 HN   GLY A 531     -18.427  -3.772   9.860  1.00  0.00           H  
ATOM   2721 N    LEU A 532     -19.441  -1.898   9.113  1.00 79.83           N  
ATOM   2722 CA   LEU A 532     -20.308  -1.527   8.673  1.00 80.56           C  
ATOM   2723 C    LEU A 532     -18.396  -0.940   9.431  1.00 84.35           C  
ATOM   2724 O    LEU A 532     -18.177  -0.834  10.949  1.00 83.91           O  
ATOM   2725 CB   LEU A 532     -17.029  -0.747  11.403  1.00 80.02           C  
ATOM   2726 CG   LEU A 532     -18.860   0.426   8.891  1.00 85.39           C  
ATOM   2727 CD1  LEU A 532     -18.068   1.136   7.790  1.00 86.38           C  
ATOM   2728 CD2  LEU A 532     -17.627   0.183   6.683  1.00 87.13           C  
ATOM   2729 HN   LEU A 532     -18.914   2.270   7.191  1.00  0.00           H  
ATOM   2730 N    GLY A 533     -19.284  -0.833  11.700  1.00 80.52           N  
ATOM   2731 CA   GLY A 533     -20.195  -0.972  11.218  1.00 81.04           C  
ATOM   2732 C    GLY A 533     -19.303  -0.651  13.146  1.00 83.88           C  
ATOM   2733 O    GLY A 533     -19.284   0.825  13.497  1.00 83.12           O  
ATOM   2734 HN   GLY A 533     -18.454   1.568  12.961  1.00  0.00           H  
ATOM   2735 N    ILE A 534     -20.230   1.263  14.373  1.00 79.75           N  
ATOM   2736 CA   ILE A 534     -20.885   0.546  14.745  1.00 78.31           C  
ATOM   2737 C    ILE A 534     -20.427   2.652  14.854  1.00 82.53           C  
ATOM   2738 O    ILE A 534     -19.128   3.446  15.038  1.00 81.07           O  
ATOM   2739 CB   ILE A 534     -18.979   4.508  14.434  1.00 81.42           C  
ATOM   2740 CG1  ILE A 534     -21.312   2.687  16.150  1.00 81.08           C  
ATOM   2741 CG2  ILE A 534     -22.725   2.091  15.939  1.00 80.60           C  
ATOM   2742 CD1  ILE A 534     -21.336   4.062  16.863  1.00 84.93           C  
ATOM   2743 HN   ILE A 534     -23.549   2.662  14.870  1.00  0.00           H  
ATOM   2744 N    GLU A 535     -18.199   2.914  15.864  1.00 80.59           N  
ATOM   2745 CA   GLU A 535     -18.415   1.993  16.295  1.00 80.82           C  
ATOM   2746 C    GLU A 535     -16.919   3.526  16.200  1.00 80.94           C  
ATOM   2747 O    GLU A 535     -16.073   3.869  14.998  1.00 77.66           O  
ATOM   2748 CB   GLU A 535     -15.750   5.040  14.803  1.00 84.72           C  
ATOM   2749 CG   GLU A 535     -16.139   2.631  17.166  1.00101.19           C  
ATOM   2750 CD   GLU A 535     -14.873   3.282  17.710  1.00121.48           C  
ATOM   2751 OE1  GLU A 535     -15.070   4.622  18.392  1.00 94.45           O  
ATOM   2752 OE2  GLU A 535     -16.151   4.836  18.992  1.00120.45           O  
ATOM   2753 HN   GLU A 535     -14.140   5.459  18.317  1.00  0.00           H  
ATOM   2754 N    ARG A 536     -15.710   2.840  14.206  1.00 78.52           N  
ATOM   2755 CA   ARG A 536     -16.013   1.886  14.488  1.00 78.68           C  
ATOM   2756 C    ARG A 536     -14.924   2.964  12.982  1.00 82.43           C  
ATOM   2757 O    ARG A 536     -15.507   4.085  12.122  1.00 83.30           O  
ATOM   2758 CB   ARG A 536     -14.763   4.972  11.694  1.00 80.82           C  
ATOM   2759 CG   ARG A 536     -14.913   1.620  12.221  1.00 92.75           C  
ATOM   2760 CD   ARG A 536     -14.038   1.580  10.955  1.00107.24           C  
ATOM   2761 NE   ARG A 536     -13.740   0.158  10.460  1.00126.65           N  
ATOM   2762 CZ   ARG A 536     -12.899  -0.604  11.392  1.00150.58           C  
ATOM   2763 NH1  ARG A 536     -13.359  -1.350  11.952  1.00137.93           N  
ATOM   2764 NH2  ARG A 536     -11.590  -0.414  11.577  1.00143.33           N  
ATOM   2765 HN   ARG A 536     -10.942   0.525  10.893  1.00  0.00           H  
ATOM   2766 HE   ARG A 536     -11.455   1.117  10.209  1.00  0.00           H  
ATOM   2767 1HH1 ARG A 536      -9.923   0.667  11.042  1.00  0.00           H  
ATOM   2768 2HH1 ARG A 536     -10.924  -1.154  12.455  1.00  0.00           H  
ATOM   2769 1HH2 ARG A 536     -11.421  -1.885  13.002  1.00  0.00           H  
ATOM   2770 2HH2 ARG A 536      -9.905  -1.003  12.596  1.00  0.00           H  
ATOM   2771 N    ALA A 537     -16.846   4.083  11.937  1.00 77.35           N  
ATOM   2772 CA   ALA A 537     -17.403   3.318  12.367  1.00 75.06           C  
ATOM   2773 C    ALA A 537     -17.547   5.101  11.164  1.00 76.71           C  
ATOM   2774 O    ALA A 537     -17.285   6.483  11.747  1.00 75.38           O  
ATOM   2775 CB   ALA A 537     -16.655   7.294  11.077  1.00 74.98           C  
ATOM   2776 HN   ALA A 537     -19.036   4.800  11.106  1.00  0.00           H  
ATOM   2777 N    ILE A 538     -17.649   6.707  13.024  1.00 73.51           N  
ATOM   2778 CA   ILE A 538     -18.090   5.924  13.548  1.00 72.76           C  
ATOM   2779 C    ILE A 538     -17.463   7.989  13.729  1.00 78.29           C  
ATOM   2780 O    ILE A 538     -16.034   8.526  13.635  1.00 76.77           O  
ATOM   2781 CB   ILE A 538     -15.851   9.690  13.294  1.00 75.25           C  
ATOM   2782 CG1  ILE A 538     -18.044   7.982  15.171  1.00 74.33           C  
ATOM   2783 CG2  ILE A 538     -19.580   7.814  15.127  1.00 75.26           C  
ATOM   2784 CD1  ILE A 538     -17.660   9.265  15.906  1.00 83.46           C  
ATOM   2785 HN   ILE A 538     -20.250   7.515  16.420  1.00  0.00           H  
ATOM   2786 N    SER A 539     -15.042   7.663  13.869  1.00 78.04           N  
ATOM   2787 CA   SER A 539     -15.285   6.686  14.131  1.00 80.26           C  
ATOM   2788 C    SER A 539     -13.638   8.026  13.775  1.00 85.28           C  
ATOM   2789 O    SER A 539     -13.255   8.500  12.362  1.00 86.83           O  
ATOM   2790 CB   SER A 539     -12.577   9.533  12.248  1.00 87.95           C  
ATOM   2791 OG   SER A 539     -12.759   6.884  14.257  1.00104.35           O  
ATOM   2792 HN   SER A 539     -13.023   6.657  15.634  1.00  0.00           H  
ATOM   2793 HG   SER A 539     -13.977   6.421  15.751  1.00  0.00           H  
ATOM   2794 N    TYR A 540     -13.754   7.805  11.298  1.00 78.91           N  
ATOM   2795 CA   TYR A 540     -14.303   6.944  11.496  1.00 76.71           C  
ATOM   2796 C    TYR A 540     -13.568   8.191   9.888  1.00 75.64           C  
ATOM   2797 O    TYR A 540     -14.293   9.543   9.631  1.00 74.69           O  
ATOM   2798 CB   TYR A 540     -13.648  10.485   9.168  1.00 77.83           C  
ATOM   2799 CG   TYR A 540     -14.146   7.096   8.955  1.00 79.94           C  
ATOM   2800 CD1  TYR A 540     -13.941   7.316   7.464  1.00 81.23           C  
ATOM   2801 CD2  TYR A 540     -14.909   7.952   6.691  1.00 81.51           C  
ATOM   2802 CE1  TYR A 540     -12.829   6.799   6.811  1.00 81.82           C  
ATOM   2803 CE2  TYR A 540     -14.745   8.112   5.310  1.00 81.81           C  
ATOM   2804 CZ   TYR A 540     -12.647   6.967   5.439  1.00 86.56           C  
ATOM   2805 OH   TYR A 540     -13.611   7.613   4.688  1.00 84.22           O  
ATOM   2806 HN   TYR A 540     -13.427   7.725   3.328  1.00  0.00           H  
ATOM   2807 HH   TYR A 540     -14.195   8.208   2.931  1.00  0.00           H  
ATOM   2808 N    ILE A 541     -15.623   9.615   9.948  1.00 68.01           N  
ATOM   2809 CA   ILE A 541     -16.048   8.772  10.384  1.00 66.11           C  
ATOM   2810 C    ILE A 541     -16.502  10.760   9.734  1.00 69.47           C  
ATOM   2811 O    ILE A 541     -16.001  12.043  10.354  1.00 69.48           O  
ATOM   2812 CB   ILE A 541     -15.999  13.050   9.662  1.00 69.01           C  
ATOM   2813 CG1  ILE A 541     -18.020  10.523  10.087  1.00 69.95           C  
ATOM   2814 CG2  ILE A 541     -18.574   9.093   9.770  1.00 66.95           C  
ATOM   2815 CD1  ILE A 541     -18.963  11.653   9.584  1.00 75.92           C  
ATOM   2816 HN   ILE A 541     -18.788   8.683   8.372  1.00  0.00           H  
ATOM   2817 N    THR A 542     -15.632  12.046  11.644  1.00 66.35           N  
ATOM   2818 CA   THR A 542     -15.656  11.150  12.171  1.00 66.27           C  
ATOM   2819 C    THR A 542     -15.192  13.271  12.348  1.00 72.04           C  
ATOM   2820 O    THR A 542     -14.064  14.017  11.658  1.00 71.34           O  
ATOM   2821 CB   THR A 542     -14.032  15.244  11.711  1.00 72.62           C  
ATOM   2822 CG2  THR A 542     -14.815  12.993  13.788  1.00 68.57           C  
ATOM   2823 OG1  THR A 542     -13.847  11.938  13.823  1.00 74.19           O  
ATOM   2824 HN   THR A 542     -14.234  11.123  13.416  1.00  0.00           H  
ATOM   2825 HG1  THR A 542     -16.020  12.711  14.664  1.00  0.00           H  
ATOM   2826 N    LYS A 543     -13.156  13.269  10.998  1.00 70.93           N  
ATOM   2827 CA   LYS A 543     -13.289  12.238  11.039  1.00 71.70           C  
ATOM   2828 C    LYS A 543     -12.004  13.747  10.230  1.00 76.56           C  
ATOM   2829 O    LYS A 543     -12.418  14.701   9.135  1.00 77.27           O  
ATOM   2830 CB   LYS A 543     -11.614  15.528   8.740  1.00 75.64           C  
ATOM   2831 CG   LYS A 543     -11.201  12.563   9.648  1.00102.04           C  
ATOM   2832 CD   LYS A 543     -10.584  11.667  10.734  1.00117.14           C  
ATOM   2833 CE   LYS A 543      -9.951  10.379  10.202  1.00125.13           C  
ATOM   2834 NZ   LYS A 543      -9.251   9.605  11.306  1.00129.62           N  
ATOM   2835 HN   LYS A 543      -8.526   8.407  10.793  1.00  0.00           H  
ATOM   2836 HZ1  LYS A 543      -9.202   7.766  10.331  1.00  0.00           H  
ATOM   2837 HZ2  LYS A 543      -7.806   8.707  10.106  1.00  0.00           H  
ATOM   2838 HZ3  LYS A 543      -8.067   7.915  11.586  1.00  0.00           H  
ATOM   2839 N    PHE A 544     -13.678  14.625   8.685  1.00 74.28           N  
ATOM   2840 CA   PHE A 544     -14.286  13.886   9.092  1.00 74.63           C  
ATOM   2841 C    PHE A 544     -14.271  15.497   7.666  1.00 81.08           C  
ATOM   2842 O    PHE A 544     -14.701  16.883   8.199  1.00 82.30           O  
ATOM   2843 CB   PHE A 544     -15.099  17.738   7.410  1.00 75.50           C  
ATOM   2844 CG   PHE A 544     -15.495  14.826   7.024  1.00 76.93           C  
ATOM   2845 CD1  PHE A 544     -15.213  13.744   6.014  1.00 79.87           C  
ATOM   2846 CD2  PHE A 544     -14.821  12.475   6.422  1.00 78.63           C  
ATOM   2847 CE1  PHE A 544     -15.408  13.971   4.659  1.00 81.09           C  
ATOM   2848 CE2  PHE A 544     -14.579  11.467   5.490  1.00 82.14           C  
ATOM   2849 CZ   PHE A 544     -15.178  12.958   3.726  1.00 80.39           C  
ATOM   2850 HN   PHE A 544     -14.754  11.711   4.146  1.00  0.00           H  
ATOM   2851 N    GLY A 545     -14.662  17.096   9.504  1.00 77.04           N  
ATOM   2852 CA   GLY A 545     -14.329  16.343  10.140  1.00 75.94           C  
ATOM   2853 C    GLY A 545     -15.082  18.377  10.058  1.00 78.06           C  
ATOM   2854 O    GLY A 545     -16.204  18.293  11.070  1.00 78.30           O  
ATOM   2855 HN   GLY A 545     -16.531  19.294  11.724  1.00  0.00           H  
ATOM   2856 N    PHE A 546     -16.806  17.102  11.210  1.00 72.51           N  
ATOM   2857 CA   PHE A 546     -16.509  16.311  10.603  1.00 70.82           C  
ATOM   2858 C    PHE A 546     -17.864  16.885  12.189  1.00 79.76           C  
ATOM   2859 O    PHE A 546     -17.280  16.671  13.575  1.00 80.86           O  
ATOM   2860 CB   PHE A 546     -16.122  16.256  13.725  1.00 70.46           C  
ATOM   2861 CG   PHE A 546     -18.791  15.752  11.771  1.00 69.46           C  
ATOM   2862 CD1  PHE A 546     -19.361  15.958  10.391  1.00 70.55           C  
ATOM   2863 CD2  PHE A 546     -20.268  16.979  10.141  1.00 70.45           C  
ATOM   2864 CE1  PHE A 546     -18.962  15.157   9.332  1.00 69.96           C  
ATOM   2865 CE2  PHE A 546     -20.784  17.180   8.861  1.00 71.62           C  
ATOM   2866 CZ   PHE A 546     -19.502  15.336   8.058  1.00 68.74           C  
ATOM   2867 HN   PHE A 546     -20.404  16.348   7.830  1.00  0.00           H  
ATOM   2868 N    GLN A 547     -18.062  17.046  14.579  1.00 78.53           N  
ATOM   2869 CA   GLN A 547     -18.997  17.435  14.343  1.00 80.71           C  
ATOM   2870 C    GLN A 547     -17.704  16.951  15.988  1.00 86.40           C  
ATOM   2871 O    GLN A 547     -18.212  15.612  16.493  1.00 84.98           O  
ATOM   2872 CB   GLN A 547     -19.338  15.226  16.150  1.00 82.52           C  
ATOM   2873 CG   GLN A 547     -18.396  18.086  16.778  1.00105.85           C  
ATOM   2874 CD   GLN A 547     -18.284  19.489  16.174  1.00132.36           C  
ATOM   2875 NE2  GLN A 547     -17.015  20.179  16.588  1.00122.68           N  
ATOM   2876 OE1  GLN A 547     -16.969  20.869  17.622  1.00129.80           O  
ATOM   2877 HN   GLN A 547     -15.957  19.995  15.791  1.00  0.00           H  
ATOM   2878 1HE2 GLN A 547     -15.046  20.438  16.026  1.00  0.00           H  
ATOM   2879 2HE2 GLN A 547     -16.045  19.409  14.937  1.00  0.00           H  
ATOM   2880 N    ARG A 548     -17.412  14.909  17.323  1.00 85.79           N  
ATOM   2881 CA   ARG A 548     -16.481  15.297  17.576  1.00 87.06           C  
ATOM   2882 C    ARG A 548     -17.821  13.609  17.880  1.00 95.32           C  
ATOM   2883 O    ARG A 548     -19.149  13.729  18.662  1.00 95.11           O  
ATOM   2884 CB   ARG A 548     -20.037  12.874  18.522  1.00 85.76           C  
ATOM   2885 CG   ARG A 548     -16.697  12.973  18.716  1.00 90.88           C  
ATOM   2886 CD   ARG A 548     -16.739  11.441  18.715  1.00 91.72           C  
ATOM   2887 NE   ARG A 548     -15.559  10.773  19.412  1.00 92.51           N  
ATOM   2888 CZ   ARG A 548     -14.414  10.587  18.517  1.00107.97           C  
ATOM   2889 NH1  ARG A 548     -13.781  11.398  18.363  1.00 88.91           N  
ATOM   2890 NH2  ARG A 548     -14.131   9.449  17.888  1.00101.77           N  
ATOM   2891 HN   ARG A 548     -14.903   8.381  18.052  1.00  0.00           H  
ATOM   2892 HE   ARG A 548     -15.734   8.431  18.675  1.00  0.00           H  
ATOM   2893 1HH1 ARG A 548     -14.676   7.495  17.558  1.00  0.00           H  
ATOM   2894 2HH1 ARG A 548     -13.073   9.371  17.089  1.00  0.00           H  
ATOM   2895 1HH2 ARG A 548     -12.462  10.201  16.953  1.00  0.00           H  
ATOM   2896 2HH2 ARG A 548     -12.856   8.480  16.599  1.00  0.00           H  
ATOM   2897 N    ASP A 549     -19.311  14.857  19.384  1.00 94.71           N  
ATOM   2898 CA   ASP A 549     -18.516  15.527  19.394  1.00 95.78           C  
ATOM   2899 C    ASP A 549     -20.501  15.230  20.157  1.00 97.06           C  
ATOM   2900 O    ASP A 549     -21.797  15.455  19.318  1.00 96.66           O  
ATOM   2901 CB   ASP A 549     -22.872  15.614  19.906  1.00 99.47           C  
ATOM   2902 CG   ASP A 549     -20.203  16.470  21.041  1.00116.40           C  
ATOM   2903 OD1  ASP A 549     -19.666  17.698  20.304  1.00119.13           O  
ATOM   2904 OD2  ASP A 549     -18.420  17.760  20.077  1.00117.90           O  
ATOM   2905 HN   ASP A 549     -20.482  18.635  20.012  1.00  0.00           H  
ATOM   2906 N    GLU A 550     -21.701  15.496  17.969  1.00 91.14           N  
ATOM   2907 CA   GLU A 550     -20.768  15.362  17.530  1.00 89.07           C  
ATOM   2908 C    GLU A 550     -22.869  15.723  17.097  1.00 90.48           C  
ATOM   2909 O    GLU A 550     -23.270  14.439  16.408  1.00 89.77           O  
ATOM   2910 CB   GLU A 550     -24.365  14.364  15.833  1.00 89.55           C  
ATOM   2911 CG   GLU A 550     -22.555  16.755  16.001  1.00101.33           C  
ATOM   2912 CD   GLU A 550     -22.163  18.133  16.495  1.00118.06           C  
ATOM   2913 OE1  GLU A 550     -21.725  19.095  15.408  1.00 96.74           O  
ATOM   2914 OE2  GLU A 550     -21.098  18.647  14.418  1.00117.50           O  
ATOM   2915 HN   GLU A 550     -21.962  20.313  15.579  1.00  0.00           H  
ATOM   2916 N    LEU A 551     -22.356  13.451  16.413  1.00 84.38           N  
ATOM   2917 CA   LEU A 551     -21.468  13.600  16.933  1.00 82.24           C  
ATOM   2918 C    LEU A 551     -22.553  12.187  15.726  1.00 84.96           C  
ATOM   2919 O    LEU A 551     -23.194  11.139  16.615  1.00 87.59           O  
ATOM   2920 CB   LEU A 551     -22.532  10.694  17.561  1.00 82.11           C  
ATOM   2921 CG   LEU A 551     -21.230  11.673  15.123  1.00 85.35           C  
ATOM   2922 CD1  LEU A 551     -20.526  12.574  14.094  1.00 85.78           C  
ATOM   2923 CD2  LEU A 551     -19.246  11.937  13.612  1.00 85.62           C  
ATOM   2924 HN   LEU A 551     -21.431  12.899  12.898  1.00  0.00           H  
ATOM   2925 N    PRO A 552     -24.462  10.719  16.300  1.00 76.85           N  
ATOM   2926 CA   PRO A 552     -25.140   9.679  17.093  1.00 75.99           C  
ATOM   2927 C    PRO A 552     -24.422   8.336  17.111  1.00 78.60           C  
ATOM   2928 O    PRO A 552     -24.169   7.748  16.064  1.00 77.60           O  
ATOM   2929 CB   PRO A 552     -26.505   9.543  16.408  1.00 76.96           C  
ATOM   2930 CG   PRO A 552     -26.695  10.796  15.669  1.00 80.83           C  
ATOM   2931 CD   PRO A 552     -25.330  11.175  15.201  1.00 76.69           C  
ATOM   2932 N    ARG A 553     -24.106   7.854  18.321  1.00 75.69           N  
ATOM   2933 CA   ARG A 553     -24.362   8.434  19.145  1.00 76.19           C  
ATOM   2934 C    ARG A 553     -23.434   6.586  18.581  1.00 79.03           C  
ATOM   2935 O    ARG A 553     -24.414   5.369  18.448  1.00 79.33           O  
ATOM   2936 CB   ARG A 553     -24.460   4.530  19.354  1.00 78.00           C  
ATOM   2937 CG   ARG A 553     -22.804   6.649  19.986  1.00 92.92           C  
ATOM   2938 CD   ARG A 553     -21.329   7.003  19.996  1.00110.48           C  
ATOM   2939 NE   ARG A 553     -20.621   6.566  21.283  1.00128.68           N  
ATOM   2940 CZ   ARG A 553     -20.390   5.116  21.358  1.00143.84           C  
ATOM   2941 NH1  ARG A 553     -21.111   4.537  21.835  1.00128.91           N  
ATOM   2942 NH2  ARG A 553     -19.325   4.489  20.860  1.00125.48           N  
ATOM   2943 HN   ARG A 553     -18.376   5.172  20.230  1.00  0.00           H  
ATOM   2944 HE   ARG A 553     -18.461   6.203  20.123  1.00  0.00           H  
ATOM   2945 1HH1 ARG A 553     -17.548   4.676  19.844  1.00  0.00           H  
ATOM   2946 2HH1 ARG A 553     -19.205   3.168  20.982  1.00  0.00           H  
ATOM   2947 1HH2 ARG A 553     -19.944   2.621  21.468  1.00  0.00           H  
ATOM   2948 2HH2 ARG A 553     -18.372   2.683  20.592  1.00  0.00           H  
ATOM   2949 N    ASN A 554     -25.195   5.285  17.322  1.00 73.56           N  
ATOM   2950 CA   ASN A 554     -25.071   6.032  16.609  1.00 72.59           C  
ATOM   2951 C    ASN A 554     -26.197   4.235  17.021  1.00 77.18           C  
ATOM   2952 O    ASN A 554     -26.577   4.153  15.504  1.00 75.03           O  
ATOM   2953 CB   ASN A 554     -26.112   4.971  14.699  1.00 65.31           C  
ATOM   2954 CG   ASN A 554     -27.447   4.426  17.877  1.00 85.75           C  
ATOM   2955 ND2  ASN A 554     -28.391   5.446  17.324  1.00 82.31           N  
ATOM   2956 OD1  ASN A 554     -28.019   6.575  17.038  1.00 83.77           O  
ATOM   2957 HN   ASN A 554     -29.636   5.071  17.133  1.00  0.00           H  
ATOM   2958 1HD2 ASN A 554     -30.325   5.739  16.732  1.00  0.00           H  
ATOM   2959 2HD2 ASN A 554     -29.933   4.106  17.383  1.00  0.00           H  
ATOM   2960 N    PHE A 555     -27.415   3.146  15.126  1.00 75.65           N  
ATOM   2961 CA   PHE A 555     -27.757   2.511  15.875  1.00 74.65           C  
ATOM   2962 C    PHE A 555     -27.885   2.871  13.744  1.00 76.23           C  
ATOM   2963 O    PHE A 555     -28.348   4.120  12.989  1.00 75.35           O  
ATOM   2964 CB   PHE A 555     -28.091   4.234  11.793  1.00 77.32           C  
ATOM   2965 CG   PHE A 555     -29.010   1.790  13.723  1.00 79.44           C  
ATOM   2966 CD1  PHE A 555     -30.419   2.303  13.965  1.00 82.25           C  
ATOM   2967 CD2  PHE A 555     -30.881   2.545  15.259  1.00 81.57           C  
ATOM   2968 CE1  PHE A 555     -31.257   2.624  12.898  1.00 83.98           C  
ATOM   2969 CE2  PHE A 555     -32.152   3.106  15.477  1.00 81.64           C  
ATOM   2970 CZ   PHE A 555     -32.533   3.167  13.124  1.00 80.71           C  
ATOM   2971 HN   PHE A 555     -32.970   3.396  14.409  1.00  0.00           H  
ATOM   2972 N    SER A 556     -29.051   5.032  13.698  1.00 71.64           N  
ATOM   2973 CA   SER A 556     -29.188   4.846  14.712  1.00 70.57           C  
ATOM   2974 C    SER A 556     -29.629   6.248  13.159  1.00 74.28           C  
ATOM   2975 O    SER A 556     -28.615   7.110  12.414  1.00 74.61           O  
ATOM   2976 CB   SER A 556     -28.995   7.782  11.459  1.00 74.82           C  
ATOM   2977 OG   SER A 556     -30.340   7.036  14.249  1.00 84.99           O  
ATOM   2978 HN   SER A 556     -29.449   7.850  14.990  1.00  0.00           H  
ATOM   2979 HG   SER A 556     -29.009   8.495  14.381  1.00  0.00           H  
ATOM   2980 N    LEU A 557     -27.322   7.033  12.797  1.00 69.03           N  
ATOM   2981 CA   LEU A 557     -27.094   6.425  13.609  1.00 67.41           C  
ATOM   2982 C    LEU A 557     -26.222   7.744  12.150  1.00 71.91           C  
ATOM   2983 O    LEU A 557     -26.243   7.511  10.617  1.00 72.25           O  
ATOM   2984 CB   LEU A 557     -25.989   8.438   9.849  1.00 67.49           C  
ATOM   2985 CG   LEU A 557     -24.883   7.261  12.759  1.00 69.19           C  
ATOM   2986 CD1  LEU A 557     -23.567   7.767  12.155  1.00 68.60           C  
ATOM   2987 CD2  LEU A 557     -23.238   9.112  12.663  1.00 69.15           C  
ATOM   2988 HN   LEU A 557     -22.447   6.859  12.506  1.00  0.00           H  
ATOM   2989 N    ALA A 558     -26.565   6.291  10.188  1.00 68.15           N  
ATOM   2990 CA   ALA A 558     -26.786   5.559  10.893  1.00 68.09           C  
ATOM   2991 C    ALA A 558     -26.622   5.935   8.778  1.00 71.34           C  
ATOM   2992 O    ALA A 558     -27.698   6.738   8.035  1.00 71.43           O  
ATOM   2993 CB   ALA A 558     -27.562   6.995   6.834  1.00 69.79           C  
ATOM   2994 HN   ALA A 558     -26.902   4.445   8.642  1.00  0.00           H  
ATOM   2995 N    LEU A 559     -28.758   7.137   8.756  1.00 65.88           N  
ATOM   2996 CA   LEU A 559     -28.777   6.896   9.768  1.00 64.02           C  
ATOM   2997 C    LEU A 559     -29.887   7.888   8.211  1.00 68.81           C  
ATOM   2998 O    LEU A 559     -29.669   9.421   8.249  1.00 68.70           O  
ATOM   2999 CB   LEU A 559     -30.523  10.168   7.771  1.00 63.52           C  
ATOM   3000 CG   LEU A 559     -31.183   7.492   8.941  1.00 67.24           C  
ATOM   3001 CD1  LEU A 559     -31.331   6.025   9.318  1.00 67.41           C  
ATOM   3002 CD2  LEU A 559     -32.292   5.853  10.452  1.00 67.81           C  
ATOM   3003 HN   LEU A 559     -31.746   5.205   8.154  1.00  0.00           H  
ATOM   3004 N    GLY A 560     -28.531   9.863   8.781  1.00 65.65           N  
ATOM   3005 CA   GLY A 560     -27.849   9.164   9.140  1.00 65.84           C  
ATOM   3006 C    GLY A 560     -28.193  11.277   8.886  1.00 72.46           C  
ATOM   3007 O    GLY A 560     -29.051  12.012   9.899  1.00 72.01           O  
ATOM   3008 HN   GLY A 560     -29.725  12.997   9.558  1.00  0.00           H  
ATOM   3009 N    THR A 561     -29.031  11.519  11.161  1.00 69.91           N  
ATOM   3010 CA   THR A 561     -28.417  10.702  11.353  1.00 69.68           C  
ATOM   3011 C    THR A 561     -29.816  12.059  12.272  1.00 75.31           C  
ATOM   3012 O    THR A 561     -28.959  12.920  13.162  1.00 76.56           O  
ATOM   3013 CB   THR A 561     -29.431  13.394  14.200  1.00 75.72           C  
ATOM   3014 CG2  THR A 561     -30.564  10.964  13.031  1.00 72.36           C  
ATOM   3015 OG1  THR A 561     -29.632  10.199  13.799  1.00 78.04           O  
ATOM   3016 HN   THR A 561     -30.116   9.489  14.291  1.00  0.00           H  
ATOM   3017 HG1  THR A 561     -31.369  10.062  12.118  1.00  0.00           H  
ATOM   3018 N    ALA A 562     -27.712  13.171  12.725  1.00 72.24           N  
ATOM   3019 CA   ALA A 562     -27.404  12.694  11.854  1.00 73.02           C  
ATOM   3020 C    ALA A 562     -26.754  14.065  13.381  1.00 77.29           C  
ATOM   3021 O    ALA A 562     -27.285  15.497  13.370  1.00 77.25           O  
ATOM   3022 CB   ALA A 562     -28.210  15.809  12.624  1.00 73.87           C  
ATOM   3023 HN   ALA A 562     -25.428  14.027  12.637  1.00  0.00           H  
ATOM   3024 N    THR A 563     -26.696  16.376  14.182  1.00 73.46           N  
ATOM   3025 CA   THR A 563     -25.943  16.047  14.820  1.00 71.03           C  
ATOM   3026 C    THR A 563     -27.079  17.798  14.203  1.00 70.12           C  
ATOM   3027 O    THR A 563     -25.893  18.595  13.665  1.00 69.55           O  
ATOM   3028 CB   THR A 563     -24.823  18.602  14.270  1.00 73.09           C  
ATOM   3029 CG2  THR A 563     -27.656  18.188  15.560  1.00 70.47           C  
ATOM   3030 OG1  THR A 563     -26.761  17.747  16.581  1.00 73.91           O  
ATOM   3031 HN   THR A 563     -25.879  18.178  16.453  1.00  0.00           H  
ATOM   3032 HG1  THR A 563     -29.007  17.547  15.796  1.00  0.00           H  
ATOM   3033 N    VAL A 564     -26.025  19.126  12.460  1.00 64.07           N  
ATOM   3034 CA   VAL A 564     -26.931  19.054  11.955  1.00 64.14           C  
ATOM   3035 C    VAL A 564     -24.896  19.813  11.841  1.00 66.91           C  
ATOM   3036 O    VAL A 564     -25.271  21.133  11.214  1.00 65.14           O  
ATOM   3037 CB   VAL A 564     -26.451  21.371  10.908  1.00 68.92           C  
ATOM   3038 CG1  VAL A 564     -24.120  18.911  10.839  1.00 70.09           C  
ATOM   3039 CG2  VAL A 564     -23.180  17.973  11.570  1.00 68.30           C  
ATOM   3040 HN   VAL A 564     -25.064  18.121   9.946  1.00  0.00           H  
ATOM   3041 N    THR A 565     -24.255  21.982  10.992  1.00 63.50           N  
ATOM   3042 CA   THR A 565     -23.291  21.714  11.275  1.00 63.32           C  
ATOM   3043 C    THR A 565     -24.486  23.272  10.361  1.00 66.50           C  
ATOM   3044 O    THR A 565     -24.168  23.219   8.878  1.00 65.57           O  
ATOM   3045 CB   THR A 565     -23.286  22.445   8.481  1.00 75.09           C  
ATOM   3046 CG2  THR A 565     -23.809  24.446  11.109  1.00 71.65           C  
ATOM   3047 OG1  THR A 565     -22.410  24.514  10.805  1.00 79.24           O  
ATOM   3048 HN   THR A 565     -22.003  25.272  11.296  1.00  0.00           H  
ATOM   3049 HG1  THR A 565     -24.089  24.441  12.616  1.00  0.00           H  
ATOM   3050 N    PRO A 566     -24.856  24.048   8.035  1.00 63.09           N  
ATOM   3051 CA   PRO A 566     -24.545  24.050   6.585  1.00 62.12           C  
ATOM   3052 C    PRO A 566     -23.082  24.356   6.294  1.00 65.24           C  
ATOM   3053 O    PRO A 566     -22.598  23.945   5.266  1.00 64.12           O  
ATOM   3054 CB   PRO A 566     -25.469  25.119   6.010  1.00 63.25           C  
ATOM   3055 CG   PRO A 566     -26.541  25.291   7.017  1.00 67.93           C  
ATOM   3056 CD   PRO A 566     -25.943  24.998   8.351  1.00 64.02           C  
ATOM   3057 N    MET A 567     -22.372  25.042   7.204  1.00 63.36           N  
ATOM   3058 CA   MET A 567     -22.841  25.409   8.056  1.00 64.17           C  
ATOM   3059 C    MET A 567     -20.952  25.274   7.004  1.00 69.57           C  
ATOM   3060 O    MET A 567     -20.174  23.988   7.242  1.00 70.41           O  
ATOM   3061 CB   MET A 567     -19.291  23.680   6.437  1.00 66.85           C  
ATOM   3062 CG   MET A 567     -20.416  26.387   7.867  1.00 71.73           C  
ATOM   3063 SD   MET A 567     -19.025  26.762   7.487  1.00 78.06           S  
ATOM   3064 CE   MET A 567     -18.638  28.367   8.153  1.00 75.38           C  
ATOM   3065 HN   MET A 567     -18.414  27.941   9.920  1.00  0.00           H  
ATOM   3066 N    GLU A 568     -20.512  23.220   8.304  1.00 65.79           N  
ATOM   3067 CA   GLU A 568     -21.259  23.548   8.949  1.00 66.59           C  
ATOM   3068 C    GLU A 568     -19.852  21.935   8.570  1.00 71.47           C  
ATOM   3069 O    GLU A 568     -20.034  20.963   7.396  1.00 72.31           O  
ATOM   3070 CB   GLU A 568     -19.058  20.318   6.990  1.00 68.09           C  
ATOM   3071 CG   GLU A 568     -20.375  21.266   9.843  1.00 81.40           C  
ATOM   3072 CD   GLU A 568     -20.114  22.039  11.112  1.00103.10           C  
ATOM   3073 OE1  GLU A 568     -20.454  21.237  12.345  1.00 85.10           O  
ATOM   3074 OE2  GLU A 568     -21.663  21.028  12.603  1.00103.85           O  
ATOM   3075 HN   GLU A 568     -19.508  20.791  13.036  1.00  0.00           H  
ATOM   3076 N    ILE A 569     -21.271  20.886   6.843  1.00 66.52           N  
ATOM   3077 CA   ILE A 569     -22.019  21.501   7.223  1.00 66.20           C  
ATOM   3078 C    ILE A 569     -21.608  19.987   5.745  1.00 68.86           C  
ATOM   3079 O    ILE A 569     -20.812  20.324   4.509  1.00 68.44           O  
ATOM   3080 CB   ILE A 569     -20.191  19.434   3.931  1.00 69.63           C  
ATOM   3081 CG1  ILE A 569     -23.126  19.951   5.532  1.00 71.75           C  
ATOM   3082 CG2  ILE A 569     -23.741  19.049   6.579  1.00 71.28           C  
ATOM   3083 CD1  ILE A 569     -23.512  19.434   4.165  1.00 88.48           C  
ATOM   3084 HN   ILE A 569     -24.981  19.598   7.100  1.00  0.00           H  
ATOM   3085 N    ALA A 570     -20.784  21.624   4.150  1.00 64.45           N  
ATOM   3086 CA   ALA A 570     -21.325  22.290   4.738  1.00 63.00           C  
ATOM   3087 C    ALA A 570     -20.060  22.178   3.007  1.00 65.71           C  
ATOM   3088 O    ALA A 570     -18.572  21.948   3.170  1.00 66.23           O  
ATOM   3089 CB   ALA A 570     -17.948  21.467   2.220  1.00 62.99           C  
ATOM   3090 HN   ALA A 570     -20.371  23.660   2.833  1.00  0.00           H  
ATOM   3091 N    GLY A 571     -18.036  22.213   4.373  1.00 60.62           N  
ATOM   3092 CA   GLY A 571     -18.656  22.599   5.114  1.00 61.00           C  
ATOM   3093 C    GLY A 571     -16.626  21.988   4.697  1.00 65.08           C  
ATOM   3094 O    GLY A 571     -16.211  20.544   4.450  1.00 64.13           O  
ATOM   3095 HN   GLY A 571     -15.157  20.270   3.859  1.00  0.00           H  
ATOM   3096 N    ALA A 572     -17.086  19.610   4.871  1.00 61.86           N  
ATOM   3097 CA   ALA A 572     -17.946  19.939   5.355  1.00 61.64           C  
ATOM   3098 C    ALA A 572     -16.916  18.174   4.698  1.00 66.54           C  
ATOM   3099 O    ALA A 572     -17.036  17.742   3.237  1.00 68.70           O  
ATOM   3100 CB   ALA A 572     -16.214  16.960   2.788  1.00 61.68           C  
ATOM   3101 HN   ALA A 572     -17.918  17.425   5.552  1.00  0.00           H  
ATOM   3102 N    TRP A 573     -18.041  18.221   2.497  1.00 61.58           N  
ATOM   3103 CA   TRP A 573     -18.722  18.877   2.930  1.00 61.35           C  
ATOM   3104 C    TRP A 573     -18.207  17.846   1.095  1.00 67.25           C  
ATOM   3105 O    TRP A 573     -16.990  18.286   0.282  1.00 67.92           O  
ATOM   3106 CB   TRP A 573     -16.643  17.618  -0.702  1.00 59.13           C  
ATOM   3107 CG   TRP A 573     -19.504  18.434   0.518  1.00 59.35           C  
ATOM   3108 CD1  TRP A 573     -20.742  17.627   0.796  1.00 61.62           C  
ATOM   3109 CD2  TRP A 573     -21.403  17.508   1.986  1.00 59.25           C  
ATOM   3110 CE2  TRP A 573     -21.487  16.859  -0.156  1.00 62.48           C  
ATOM   3111 CE3  TRP A 573     -22.522  16.718   1.834  1.00 60.58           C  
ATOM   3112 NE1  TRP A 573     -23.203  16.484   2.584  1.00 60.59           N  
ATOM   3113 CZ2  TRP A 573     -22.591  16.290   0.532  1.00 61.30           C  
ATOM   3114 CZ3  TRP A 573     -21.320  16.573  -1.527  1.00 61.68           C  
ATOM   3115 CH2  TRP A 573     -23.540  15.478  -0.113  1.00 61.68           C  
ATOM   3116 HN   TRP A 573     -22.268  15.782  -2.165  1.00  0.00           H  
ATOM   3117 HE1  TRP A 573     -23.363  15.248  -1.463  1.00  0.00           H  
ATOM   3118 N    SER A 574     -16.300  19.376   0.738  1.00 64.17           N  
ATOM   3119 CA   SER A 574     -16.657  19.855   1.589  1.00 64.84           C  
ATOM   3120 C    SER A 574     -15.085  19.916   0.103  1.00 70.47           C  
ATOM   3121 O    SER A 574     -13.990  18.854   0.028  1.00 72.00           O  
ATOM   3122 CB   SER A 574     -13.227  18.851  -0.937  1.00 67.35           C  
ATOM   3123 OG   SER A 574     -14.568  21.153   0.830  1.00 70.83           O  
ATOM   3124 HN   SER A 574     -15.557  22.161   0.948  1.00  0.00           H  
ATOM   3125 HG   SER A 574     -16.329  21.806   1.456  1.00  0.00           H  
ATOM   3126 N    VAL A 575     -13.948  17.927   1.017  1.00 65.88           N  
ATOM   3127 CA   VAL A 575     -14.618  18.023   1.807  1.00 65.93           C  
ATOM   3128 C    VAL A 575     -13.018  16.802   1.038  1.00 73.38           C  
ATOM   3129 O    VAL A 575     -13.169  16.043  -0.286  1.00 77.26           O  
ATOM   3130 CB   VAL A 575     -12.152  15.818  -0.943  1.00 68.28           C  
ATOM   3131 CG1  VAL A 575     -13.199  15.858   2.248  1.00 68.81           C  
ATOM   3132 CG2  VAL A 575     -12.113  14.796   2.272  1.00 68.15           C  
ATOM   3133 HN   VAL A 575     -13.203  16.630   3.552  1.00  0.00           H  
ATOM   3134 N    PHE A 576     -14.412  15.697  -0.712  1.00 66.88           N  
ATOM   3135 CA   PHE A 576     -15.244  15.947  -0.139  1.00 66.49           C  
ATOM   3136 C    PHE A 576     -14.586  14.974  -1.974  1.00 70.79           C  
ATOM   3137 O    PHE A 576     -14.247  15.864  -3.171  1.00 70.95           O  
ATOM   3138 CB   PHE A 576     -13.649  15.394  -4.160  1.00 67.14           C  
ATOM   3139 CG   PHE A 576     -16.013  14.405  -2.125  1.00 68.24           C  
ATOM   3140 CD1  PHE A 576     -16.518  13.499  -1.022  1.00 72.53           C  
ATOM   3141 CD2  PHE A 576     -15.813  12.359  -0.656  1.00 69.14           C  
ATOM   3142 CE1  PHE A 576     -17.736  13.744  -0.404  1.00 73.08           C  
ATOM   3143 CE2  PHE A 576     -16.292  11.516   0.351  1.00 71.69           C  
ATOM   3144 CZ   PHE A 576     -18.217  12.896   0.595  1.00 70.83           C  
ATOM   3145 HN   PHE A 576     -17.500  11.782   0.958  1.00  0.00           H  
ATOM   3146 N    ALA A 577     -14.624  17.153  -3.073  1.00 66.13           N  
ATOM   3147 CA   ALA A 577     -15.079  17.480  -2.196  1.00 66.62           C  
ATOM   3148 C    ALA A 577     -14.415  18.105  -4.157  1.00 73.15           C  
ATOM   3149 O    ALA A 577     -12.950  18.338  -4.528  1.00 74.75           O  
ATOM   3150 CB   ALA A 577     -12.614  18.276  -5.717  1.00 66.48           C  
ATOM   3151 HN   ALA A 577     -15.107  19.409  -3.849  1.00  0.00           H  
ATOM   3152 N    ASN A 578     -12.079  18.561  -3.508  1.00 68.64           N  
ATOM   3153 CA   ASN A 578     -12.459  18.547  -2.540  1.00 68.40           C  
ATOM   3154 C    ASN A 578     -10.646  18.820  -3.670  1.00 73.24           C  
ATOM   3155 O    ASN A 578      -9.749  17.552  -3.790  1.00 73.92           O  
ATOM   3156 CB   ASN A 578      -8.515  17.648  -3.884  1.00 63.57           C  
ATOM   3157 CG   ASN A 578     -10.163  19.774  -2.600  1.00 84.26           C  
ATOM   3158 ND2  ASN A 578     -10.217  19.231  -1.202  1.00 78.57           N  
ATOM   3159 OD1  ASN A 578      -9.834  18.089  -0.920  1.00 79.10           O  
ATOM   3160 HN   ASN A 578     -10.669  20.063  -0.285  1.00  0.00           H  
ATOM   3161 1HD2 ASN A 578     -10.712  19.766   0.711  1.00  0.00           H  
ATOM   3162 2HD2 ASN A 578     -10.983  21.016  -0.557  1.00  0.00           H  
ATOM   3163 N    GLY A 579     -10.382  16.387  -3.790  1.00 69.22           N  
ATOM   3164 CA   GLY A 579     -11.415  16.379  -3.671  1.00 70.15           C  
ATOM   3165 C    GLY A 579      -9.687  15.120  -3.950  1.00 74.65           C  
ATOM   3166 O    GLY A 579      -9.109  14.481  -2.705  1.00 75.84           O  
ATOM   3167 HN   GLY A 579      -8.129  13.739  -2.805  1.00  0.00           H  
ATOM   3168 N    GLY A 580      -9.708  14.741  -1.548  1.00 70.23           N  
ATOM   3169 CA   GLY A 580     -10.475  15.442  -1.522  1.00 71.09           C  
ATOM   3170 C    GLY A 580      -9.318  14.069  -0.313  1.00 76.50           C  
ATOM   3171 O    GLY A 580      -8.663  14.864   0.788  1.00 76.44           O  
ATOM   3172 HN   GLY A 580      -8.191  14.286   1.777  1.00  0.00           H  
ATOM   3173 N    TYR A 581      -8.651  16.177   0.650  1.00 73.81           N  
ATOM   3174 CA   TYR A 581      -9.104  16.622  -0.173  1.00 75.12           C  
ATOM   3175 C    TYR A 581      -8.001  16.992   1.656  1.00 79.18           C  
ATOM   3176 O    TYR A 581      -8.965  17.697   2.601  1.00 78.81           O  
ATOM   3177 CB   TYR A 581     -10.041  18.132   2.181  1.00 77.55           C  
ATOM   3178 CG   TYR A 581      -7.091  18.028   0.986  1.00 80.11           C  
ATOM   3179 CD1  TYR A 581      -6.037  17.470   0.049  1.00 82.72           C  
ATOM   3180 CD2  TYR A 581      -4.765  17.144   0.514  1.00 80.72           C  
ATOM   3181 CE1  TYR A 581      -6.274  17.376  -1.320  1.00 84.19           C  
ATOM   3182 CE2  TYR A 581      -3.768  16.708  -0.353  1.00 83.19           C  
ATOM   3183 CZ   TYR A 581      -5.285  16.937  -2.196  1.00 93.09           C  
ATOM   3184 OH   TYR A 581      -4.034  16.594  -1.708  1.00 98.43           O  
ATOM   3185 HN   TYR A 581      -3.050  16.162  -2.577  1.00  0.00           H  
ATOM   3186 HH   TYR A 581      -2.226  15.961  -2.067  1.00  0.00           H  
ATOM   3187 N    LYS A 582      -8.554  17.850   3.875  1.00 75.67           N  
ATOM   3188 CA   LYS A 582      -7.657  17.410   4.165  1.00 74.20           C  
ATOM   3189 C    LYS A 582      -9.314  18.607   4.865  1.00 76.64           C  
ATOM   3190 O    LYS A 582      -8.947  20.092   4.728  1.00 76.82           O  
ATOM   3191 CB   LYS A 582      -7.775  20.453   4.887  1.00 76.89           C  
ATOM   3192 CG   LYS A 582      -9.049  18.099   6.309  1.00 86.05           C  
ATOM   3193 CD   LYS A 582      -9.629  18.986   7.443  1.00 93.33           C  
ATOM   3194 CE   LYS A 582     -11.160  18.872   7.619  1.00101.79           C  
ATOM   3195 NZ   LYS A 582     -11.667  19.587   8.848  1.00110.86           N  
ATOM   3196 HN   LYS A 582     -11.597  21.069   8.711  1.00  0.00           H  
ATOM   3197 HZ1  LYS A 582     -10.609  21.355   8.556  1.00  0.00           H  
ATOM   3198 HZ2  LYS A 582     -12.177  21.369   7.902  1.00  0.00           H  
ATOM   3199 HZ3  LYS A 582     -11.956  21.514   9.580  1.00  0.00           H  
ATOM   3200 N    VAL A 583      -9.948  20.933   4.402  1.00 71.76           N  
ATOM   3201 CA   VAL A 583     -10.877  20.522   4.181  1.00 71.36           C  
ATOM   3202 C    VAL A 583      -9.810  22.392   4.339  1.00 74.73           C  
ATOM   3203 O    VAL A 583     -10.602  22.989   5.493  1.00 72.44           O  
ATOM   3204 CB   VAL A 583     -11.621  22.412   5.902  1.00 74.22           C  
ATOM   3205 CG1  VAL A 583     -10.170  23.061   2.987  1.00 75.10           C  
ATOM   3206 CG2  VAL A 583      -9.150  22.710   1.910  1.00 72.26           C  
ATOM   3207 HN   VAL A 583     -11.597  22.744   2.544  1.00  0.00           H  
ATOM   3208 N    ASN A 584     -10.127  24.124   6.036  1.00 71.93           N  
ATOM   3209 CA   ASN A 584      -9.250  24.544   5.667  1.00 70.80           C  
ATOM   3210 C    ASN A 584     -10.831  24.770   7.137  1.00 73.43           C  
ATOM   3211 O    ASN A 584     -11.583  25.991   6.620  1.00 74.30           O  
ATOM   3212 CB   ASN A 584     -10.930  26.977   6.276  1.00 72.71           C  
ATOM   3213 CG   ASN A 584      -9.859  25.184   8.230  1.00 94.63           C  
ATOM   3214 ND2  ASN A 584      -9.010  24.092   8.783  1.00 87.72           N  
ATOM   3215 OD1  ASN A 584      -9.371  22.907   8.751  1.00 90.33           O  
ATOM   3216 HN   ASN A 584      -7.868  24.490   9.337  1.00  0.00           H  
ATOM   3217 1HD2 ASN A 584      -7.230  23.793   9.771  1.00  0.00           H  
ATOM   3218 2HD2 ASN A 584      -7.613  25.498   9.336  1.00  0.00           H  
ATOM   3219 N    PRO A 585     -12.936  25.980   6.549  1.00 68.37           N  
ATOM   3220 CA   PRO A 585     -13.651  27.164   6.066  1.00 67.45           C  
ATOM   3221 C    PRO A 585     -13.215  28.434   6.764  1.00 71.40           C  
ATOM   3222 O    PRO A 585     -12.932  28.402   7.961  1.00 72.35           O  
ATOM   3223 CB   PRO A 585     -15.112  26.818   6.343  1.00 68.13           C  
ATOM   3224 CG   PRO A 585     -15.157  25.350   6.175  1.00 72.28           C  
ATOM   3225 CD   PRO A 585     -13.892  24.905   6.874  1.00 69.32           C  
ATOM   3226 N    TYR A 586     -13.069  29.518   5.996  1.00 67.31           N  
ATOM   3227 CA   TYR A 586     -13.289  29.436   4.983  1.00 67.92           C  
ATOM   3228 C    TYR A 586     -12.618  30.809   6.500  1.00 71.66           C  
ATOM   3229 O    TYR A 586     -13.268  31.979   5.782  1.00 69.77           O  
ATOM   3230 CB   TYR A 586     -13.741  31.823   4.654  1.00 71.61           C  
ATOM   3231 CG   TYR A 586     -11.078  30.895   6.469  1.00 74.98           C  
ATOM   3232 CD1  TYR A 586     -10.440  31.134   5.110  1.00 76.88           C  
ATOM   3233 CD2  TYR A 586     -10.211  30.079   4.228  1.00 76.35           C  
ATOM   3234 CE1  TYR A 586      -9.968  32.395   4.750  1.00 77.22           C  
ATOM   3235 CE2  TYR A 586      -9.611  30.291   2.988  1.00 77.63           C  
ATOM   3236 CZ   TYR A 586      -9.326  32.608   3.531  1.00 82.25           C  
ATOM   3237 OH   TYR A 586      -9.163  31.557   2.647  1.00 82.02           O  
ATOM   3238 HN   TYR A 586      -8.562  31.783   1.433  1.00  0.00           H  
ATOM   3239 HH   TYR A 586      -8.522  30.935   0.923  1.00  0.00           H  
ATOM   3240 N    VAL A 587     -13.320  33.148   6.449  1.00 71.29           N  
ATOM   3241 CA   VAL A 587     -12.922  33.193   7.409  1.00 71.77           C  
ATOM   3242 C    VAL A 587     -13.919  34.368   5.872  1.00 77.52           C  
ATOM   3243 O    VAL A 587     -12.997  35.614   5.798  1.00 76.94           O  
ATOM   3244 CB   VAL A 587     -13.134  36.419   4.862  1.00 74.50           C  
ATOM   3245 CG1  VAL A 587     -15.344  34.657   6.365  1.00 74.58           C  
ATOM   3246 CG2  VAL A 587     -15.340  35.173   7.801  1.00 73.85           C  
ATOM   3247 HN   VAL A 587     -16.067  35.608   5.416  1.00  0.00           H  
ATOM   3248 N    ILE A 588     -12.031  35.742   6.738  1.00 74.26           N  
ATOM   3249 CA   ILE A 588     -11.974  35.067   7.527  1.00 74.61           C  
ATOM   3250 C    ILE A 588     -11.070  36.836   6.634  1.00 78.99           C  
ATOM   3251 O    ILE A 588      -9.880  36.452   5.728  1.00 78.10           O  
ATOM   3252 CB   ILE A 588      -9.121  35.512   6.022  1.00 77.96           C  
ATOM   3253 CG1  ILE A 588     -10.685  37.453   7.999  1.00 78.21           C  
ATOM   3254 CG2  ILE A 588     -11.929  38.130   8.629  1.00 77.95           C  
ATOM   3255 CD1  ILE A 588      -9.492  38.426   7.868  1.00 89.66           C  
ATOM   3256 HN   ILE A 588     -11.832  38.568  10.118  1.00  0.00           H  
ATOM   3257 N    GLU A 589      -9.767  37.174   4.606  1.00 76.21           N  
ATOM   3258 CA   GLU A 589     -10.496  37.893   4.420  1.00 77.73           C  
ATOM   3259 C    GLU A 589      -8.695  37.027   3.622  1.00 84.16           C  
ATOM   3260 O    GLU A 589      -7.541  37.997   4.016  1.00 84.40           O  
ATOM   3261 CB   GLU A 589      -6.367  37.609   3.990  1.00 78.77           C  
ATOM   3262 CG   GLU A 589      -9.254  37.335   2.208  1.00 90.72           C  
ATOM   3263 CD   GLU A 589      -8.324  37.086   1.035  1.00120.50           C  
ATOM   3264 OE1  GLU A 589      -8.048  35.638   0.679  1.00129.53           O  
ATOM   3265 OE2  GLU A 589      -8.950  34.993   0.093  1.00109.27           O  
ATOM   3266 HN   GLU A 589      -6.913  35.167   0.933  1.00  0.00           H  
ATOM   3267 N    ARG A 590      -7.892  39.244   4.424  1.00 81.41           N  
ATOM   3268 CA   ARG A 590      -8.905  39.474   4.469  1.00 82.75           C  
ATOM   3269 C    ARG A 590      -6.933  40.287   4.805  1.00 85.36           C  
ATOM   3270 O    ARG A 590      -7.437  41.269   5.852  1.00 84.57           O  
ATOM   3271 CB   ARG A 590      -8.601  41.671   5.835  1.00 85.71           C  
ATOM   3272 CG   ARG A 590      -6.558  41.120   3.574  1.00102.57           C  
ATOM   3273 CD   ARG A 590      -5.077  41.136   3.257  1.00119.70           C  
ATOM   3274 NE   ARG A 590      -4.784  41.916   1.987  1.00130.12           N  
ATOM   3275 CZ   ARG A 590      -5.523  41.399   0.831  1.00140.67           C  
ATOM   3276 NH1  ARG A 590      -5.495  40.375   0.654  1.00122.47           N  
ATOM   3277 NH2  ARG A 590      -6.227  42.155  -0.006  1.00123.56           N  
ATOM   3278 HN   ARG A 590      -6.270  43.475   0.154  1.00  0.00           H  
ATOM   3279 HE   ARG A 590      -5.751  43.921   0.937  1.00  0.00           H  
ATOM   3280 1HH1 ARG A 590      -6.823  44.061  -0.504  1.00  0.00           H  
ATOM   3281 2HH1 ARG A 590      -6.880  41.600  -1.019  1.00  0.00           H  
ATOM   3282 1HH2 ARG A 590      -6.842  40.570  -1.160  1.00  0.00           H  
ATOM   3283 2HH2 ARG A 590      -7.430  42.195  -1.672  1.00  0.00           H  
ATOM   3284 N    ILE A 591      -6.530  41.709   6.721  1.00 81.20           N  
ATOM   3285 CA   ILE A 591      -5.586  41.273   6.706  1.00 80.06           C  
ATOM   3286 C    ILE A 591      -6.781  42.761   7.687  1.00 87.44           C  
ATOM   3287 O    ILE A 591      -5.706  43.801   7.393  1.00 87.36           O  
ATOM   3288 CB   ILE A 591      -4.509  43.498   7.445  1.00 82.13           C  
ATOM   3289 CG1  ILE A 591      -6.798  42.306   9.168  1.00 79.88           C  
ATOM   3290 CG2  ILE A 591      -7.943  41.341   9.451  1.00 83.77           C  
ATOM   3291 CD1  ILE A 591      -6.892  43.510  10.103  1.00 81.93           C  
ATOM   3292 HN   ILE A 591      -7.676  40.385  10.608  1.00  0.00           H  
ATOM   3293 N    GLU A 592      -6.150  44.999   7.005  1.00 87.30           N  
ATOM   3294 CA   GLU A 592      -7.178  45.122   6.904  1.00 90.53           C  
ATOM   3295 C    GLU A 592      -5.301  46.148   6.713  1.00 97.85           C  
ATOM   3296 O    GLU A 592      -5.405  47.171   7.858  1.00 95.40           O  
ATOM   3297 CB   GLU A 592      -6.361  47.135   8.636  1.00 92.00           C  
ATOM   3298 CG   GLU A 592      -5.688  46.780   5.367  1.00103.71           C  
ATOM   3299 CD   GLU A 592      -4.915  46.224   4.182  1.00125.78           C  
ATOM   3300 OE1  GLU A 592      -5.530  46.445   2.809  1.00111.01           O  
ATOM   3301 OE2  GLU A 592      -6.025  47.567   2.541  1.00119.74           O  
ATOM   3302 HN   GLU A 592      -5.492  45.497   1.989  1.00  0.00           H  
ATOM   3303 N    SER A 593      -4.400  48.053   7.978  1.00 99.21           N  
ATOM   3304 CA   SER A 593      -3.607  47.990   7.308  1.00100.76           C  
ATOM   3305 C    SER A 593      -4.361  49.098   9.000  1.00107.13           C  
ATOM   3306 O    SER A 593      -4.989  50.377   8.454  1.00105.33           O  
ATOM   3307 CB   SER A 593      -5.428  50.408   7.297  1.00106.74           C  
ATOM   3308 OG   SER A 593      -2.917  49.367   9.430  1.00116.42           O  
ATOM   3309 HN   SER A 593      -2.122  49.930   8.398  1.00  0.00           H  
ATOM   3310 HG   SER A 593      -2.094  49.308   7.628  1.00  0.00           H  
ATOM   3311 N    ARG A 594      -5.001  51.438   9.290  1.00107.70           N  
ATOM   3312 CA   ARG A 594      -4.651  51.278  10.256  1.00109.02           C  
ATOM   3313 C    ARG A 594      -5.459  52.793   8.969  1.00116.90           C  
ATOM   3314 O    ARG A 594      -4.780  53.235   7.641  1.00116.30           O  
ATOM   3315 CB   ARG A 594      -5.463  53.309   6.611  1.00109.88           C  
ATOM   3316 CG   ARG A 594      -5.067  53.744  10.122  1.00118.49           C  
ATOM   3317 CD   ARG A 594      -6.141  54.740  10.539  1.00128.59           C  
ATOM   3318 NE   ARG A 594      -5.615  55.799  11.506  1.00140.06           N  
ATOM   3319 CZ   ARG A 594      -5.534  55.324  12.891  1.00160.85           C  
ATOM   3320 NH1  ARG A 594      -6.400  55.369  13.466  1.00153.60           N  
ATOM   3321 NH2  ARG A 594      -4.435  54.839  13.470  1.00146.40           N  
ATOM   3322 HN   ARG A 594      -3.299  54.748  12.786  1.00  0.00           H  
ATOM   3323 HE   ARG A 594      -3.264  55.056  11.793  1.00  0.00           H  
ATOM   3324 1HH1 ARG A 594      -2.445  54.369  13.244  1.00  0.00           H  
ATOM   3325 2HH1 ARG A 594      -4.465  54.441  14.735  1.00  0.00           H  
ATOM   3326 1HH2 ARG A 594      -5.348  54.506  15.280  1.00  0.00           H  
ATOM   3327 2HH2 ARG A 594      -3.605  54.063  15.182  1.00  0.00           H  
ATOM   3328 N    ASP A 595      -3.422  53.398   7.655  1.00115.97           N  
ATOM   3329 CA   ASP A 595      -2.931  53.214   8.553  1.00117.75           C  
ATOM   3330 C    ASP A 595      -2.596  53.810   6.511  1.00120.77           C  
ATOM   3331 O    ASP A 595      -2.626  52.871   5.284  1.00121.68           O  
ATOM   3332 CB   ASP A 595      -2.359  53.327   4.167  1.00122.36           C  
ATOM   3333 CG   ASP A 595      -1.146  54.129   6.952  1.00137.48           C  
ATOM   3334 OD1  ASP A 595      -0.154  52.976   6.842  1.00138.50           O  
ATOM   3335 OD2  ASP A 595      -0.081  52.158   7.793  1.00144.01           O  
ATOM   3336 HN   ASP A 595       0.566  52.906   5.815  1.00  0.00           H  
ATOM   3337 N    GLY A 596      -2.903  51.583   5.512  1.00114.79           N  
ATOM   3338 CA   GLY A 596      -3.095  51.285   6.490  1.00113.36           C  
ATOM   3339 C    GLY A 596      -2.950  50.573   4.458  1.00115.69           C  
ATOM   3340 O    GLY A 596      -1.952  49.434   4.586  1.00115.53           O  
ATOM   3341 HN   GLY A 596      -1.883  48.576   3.697  1.00  0.00           H  
ATOM   3342 N    GLN A 597      -1.189  49.397   5.703  1.00110.70           N  
ATOM   3343 CA   GLN A 597      -1.318  50.161   6.397  1.00110.01           C  
ATOM   3344 C    GLN A 597      -0.190  48.360   6.014  1.00108.20           C  
ATOM   3345 O    GLN A 597      -0.878  46.994   6.285  1.00105.56           O  
ATOM   3346 CB   GLN A 597      -1.825  46.924   7.083  1.00112.67           C  
ATOM   3347 CG   GLN A 597       0.662  48.819   7.214  1.00124.31           C  
ATOM   3348 CD   GLN A 597       1.926  48.004   7.485  1.00139.12           C  
ATOM   3349 NE2  GLN A 597       2.663  48.515   8.705  1.00123.48           N  
ATOM   3350 OE1  GLN A 597       3.868  48.784   8.654  1.00136.99           O  
ATOM   3351 HN   GLN A 597       1.960  48.673   9.831  1.00  0.00           H  
ATOM   3352 1HE2 GLN A 597       2.426  49.029  10.690  1.00  0.00           H  
ATOM   3353 2HE2 GLN A 597       0.947  48.439   9.848  1.00  0.00           H  
ATOM   3354 N    VAL A 598      -0.412  45.919   5.609  1.00102.29           N  
ATOM   3355 CA   VAL A 598       0.393  46.033   4.960  1.00 99.33           C  
ATOM   3356 C    VAL A 598      -1.023  44.593   5.775  1.00102.24           C  
ATOM   3357 O    VAL A 598      -0.690  43.869   7.091  1.00102.47           O  
ATOM   3358 CB   VAL A 598       0.353  43.221   7.234  1.00101.76           C  
ATOM   3359 CG1  VAL A 598      -1.022  43.694   4.517  1.00 99.72           C  
ATOM   3360 CG2  VAL A 598      -1.653  42.332   4.807  1.00100.81           C  
ATOM   3361 HN   VAL A 598      -1.753  44.386   3.370  1.00  0.00           H  
ATOM   3362 N    LEU A 599      -1.631  43.989   8.040  1.00 96.75           N  
ATOM   3363 CA   LEU A 599      -2.479  44.537   7.791  1.00 95.69           C  
ATOM   3364 C    LEU A 599      -1.585  43.428   9.388  1.00 95.79           C  
ATOM   3365 O    LEU A 599      -1.839  41.925   9.438  1.00 94.95           O  
ATOM   3366 CB   LEU A 599      -1.420  41.271  10.398  1.00 94.54           C  
ATOM   3367 CG   LEU A 599      -2.644  44.130  10.234  1.00 99.97           C  
ATOM   3368 CD1  LEU A 599      -2.132  45.088  11.257  1.00 99.09           C  
ATOM   3369 CD2  LEU A 599      -3.009  46.286  11.313  1.00103.08           C  
ATOM   3370 HN   LEU A 599      -2.043  44.417  12.616  1.00  0.00           H  
ATOM   3371 N    TYR A 600      -2.598  41.399   8.460  1.00 89.84           N  
ATOM   3372 CA   TYR A 600      -2.947  42.029   7.710  1.00 88.43           C  
ATOM   3373 C    TYR A 600      -2.954  39.987   8.403  1.00 92.16           C  
ATOM   3374 O    TYR A 600      -3.225  39.538   6.993  1.00 90.81           O  
ATOM   3375 CB   TYR A 600      -4.051  40.131   6.299  1.00 87.41           C  
ATOM   3376 CG   TYR A 600      -4.179  39.667   9.290  1.00 88.12           C  
ATOM   3377 CD1  TYR A 600      -4.645  38.226   9.206  1.00 90.87           C  
ATOM   3378 CD2  TYR A 600      -3.988  37.217   9.904  1.00 87.36           C  
ATOM   3379 CE1  TYR A 600      -5.758  37.874   8.449  1.00 89.55           C  
ATOM   3380 CE2  TYR A 600      -4.419  35.893   9.842  1.00 87.04           C  
ATOM   3381 CZ   TYR A 600      -6.208  36.555   8.393  1.00 92.74           C  
ATOM   3382 OH   TYR A 600      -5.528  35.567   9.085  1.00 93.17           O  
ATOM   3383 HN   TYR A 600      -5.951  34.267   9.035  1.00  0.00           H  
ATOM   3384 HH   TYR A 600      -5.350  33.704   9.585  1.00  0.00           H  
ATOM   3385 N    GLN A 601      -2.566  38.444   6.598  1.00 89.00           N  
ATOM   3386 CA   GLN A 601      -1.871  38.027   7.250  1.00 87.75           C  
ATOM   3387 C    GLN A 601      -2.767  37.806   5.311  1.00 91.04           C  
ATOM   3388 O    GLN A 601      -2.961  36.323   5.562  1.00 91.46           O  
ATOM   3389 CB   GLN A 601      -2.023  35.594   5.874  1.00 90.13           C  
ATOM   3390 CG   GLN A 601      -1.658  38.154   4.296  1.00 93.44           C  
ATOM   3391 CD   GLN A 601      -1.768  37.468   2.927  1.00109.44           C  
ATOM   3392 NE2  GLN A 601      -3.141  37.500   2.299  1.00 98.68           N  
ATOM   3393 OE1  GLN A 601      -3.622  38.543   1.842  1.00105.36           O  
ATOM   3394 HN   GLN A 601      -3.788  36.338   2.234  1.00  0.00           H  
ATOM   3395 1HE2 GLN A 601      -4.727  36.290   1.789  1.00  0.00           H  
ATOM   3396 2HE2 GLN A 601      -3.355  35.479   2.628  1.00  0.00           H  
ATOM   3397 N    ALA A 602      -4.222  35.916   5.505  1.00 87.20           N  
ATOM   3398 CA   ALA A 602      -4.940  36.635   5.284  1.00 86.93           C  
ATOM   3399 C    ALA A 602      -4.693  34.557   5.723  1.00 90.76           C  
ATOM   3400 O    ALA A 602      -3.942  33.557   4.890  1.00 89.48           O  
ATOM   3401 CB   ALA A 602      -3.895  33.680   3.658  1.00 86.20           C  
ATOM   3402 HN   ALA A 602      -6.186  34.465   5.416  1.00  0.00           H  
ATOM   3403 N    ASN A 603      -3.317  32.588   5.575  1.00 88.59           N  
ATOM   3404 CA   ASN A 603      -3.337  32.621   6.614  1.00 89.45           C  
ATOM   3405 C    ASN A 603      -2.610  31.489   4.923  1.00 90.93           C  
ATOM   3406 O    ASN A 603      -3.272  30.190   5.362  1.00 90.88           O  
ATOM   3407 CB   ASN A 603      -2.823  29.533   6.314  1.00 93.37           C  
ATOM   3408 CG   ASN A 603      -1.087  31.495   5.147  1.00105.47           C  
ATOM   3409 ND2  ASN A 603      -0.353  30.465   4.309  1.00 94.03           N  
ATOM   3410 OD1  ASN A 603      -0.948  29.702   3.525  1.00 97.02           O  
ATOM   3411 HN   ASN A 603       0.964  30.432   4.451  1.00  0.00           H  
ATOM   3412 1HD2 ASN A 603       1.530  29.756   3.899  1.00  0.00           H  
ATOM   3413 2HD2 ASN A 603       1.432  31.082   5.114  1.00  0.00           H  
ATOM   3414 N    PRO A 604      -4.385  29.851   4.670  1.00 84.60           N  
ATOM   3415 CA   PRO A 604      -5.130  28.644   5.027  1.00 82.62           C  
ATOM   3416 C    PRO A 604      -4.476  27.390   4.483  1.00 86.91           C  
ATOM   3417 O    PRO A 604      -3.642  27.500   3.572  1.00 88.66           O  
ATOM   3418 CB   PRO A 604      -6.469  28.875   4.333  1.00 82.82           C  
ATOM   3419 CG   PRO A 604      -6.136  29.695   3.137  1.00 87.48           C  
ATOM   3420 CD   PRO A 604      -5.029  30.569   3.541  1.00 84.86           C  
ATOM   3421 N    PRO A 605      -4.870  26.187   4.961  1.00 81.90           N  
ATOM   3422 CA   PRO A 605      -4.343  24.956   4.348  1.00 82.22           C  
ATOM   3423 C    PRO A 605      -4.908  24.840   2.925  1.00 84.88           C  
ATOM   3424 O    PRO A 605      -6.117  24.955   2.711  1.00 83.12           O  
ATOM   3425 CB   PRO A 605      -4.849  23.851   5.279  1.00 83.40           C  
ATOM   3426 CG   PRO A 605      -5.357  24.586   6.525  1.00 87.00           C  
ATOM   3427 CD   PRO A 605      -5.854  25.872   6.011  1.00 81.81           C  
ATOM   3428 N    ARG A 606      -4.023  24.731   1.946  1.00 82.99           N  
ATOM   3429 CA   ARG A 606      -3.012  24.671   2.184  1.00 83.06           C  
ATOM   3430 C    ARG A 606      -4.425  24.693   0.541  1.00 89.32           C  
ATOM   3431 O    ARG A 606      -4.062  23.375  -0.169  1.00 91.31           O  
ATOM   3432 CB   ARG A 606      -2.966  22.823   0.024  1.00 82.28           C  
ATOM   3433 CG   ARG A 606      -3.823  25.905  -0.209  1.00 87.39           C  
ATOM   3434 CD   ARG A 606      -4.516  26.265  -1.524  1.00101.95           C  
ATOM   3435 NE   ARG A 606      -3.993  27.561  -2.096  1.00121.45           N  
ATOM   3436 CZ   ARG A 606      -4.590  28.745  -1.465  1.00139.05           C  
ATOM   3437 NH1  ARG A 606      -5.497  29.085  -1.844  1.00121.08           N  
ATOM   3438 NH2  ARG A 606      -4.058  29.419  -0.442  1.00127.37           N  
ATOM   3439 HN   ARG A 606      -2.912  29.019   0.107  1.00  0.00           H  
ATOM   3440 HE   ARG A 606      -2.425  28.177  -0.261  1.00  0.00           H  
ATOM   3441 1HH1 ARG A 606      -2.504  29.549   0.903  1.00  0.00           H  
ATOM   3442 2HH1 ARG A 606      -4.678  30.484   0.050  1.00  0.00           H  
ATOM   3443 1HH2 ARG A 606      -5.581  30.796  -0.361  1.00  0.00           H  
ATOM   3444 2HH2 ARG A 606      -4.261  31.007   0.847  1.00  0.00           H  
ATOM   3445 N    VAL A 607      -4.977  22.895  -1.015  1.00 84.37           N  
ATOM   3446 CA   VAL A 607      -5.887  23.388  -1.114  1.00 84.75           C  
ATOM   3447 C    VAL A 607      -4.727  21.699  -1.799  1.00 91.66           C  
ATOM   3448 O    VAL A 607      -3.698  21.998  -2.906  1.00 90.21           O  
ATOM   3449 CB   VAL A 607      -3.681  23.119  -3.451  1.00 86.85           C  
ATOM   3450 CG1  VAL A 607      -6.014  21.005  -2.314  1.00 85.58           C  
ATOM   3451 CG2  VAL A 607      -7.057  20.943  -1.211  1.00 86.03           C  
ATOM   3452 HN   VAL A 607      -6.584  21.678  -3.561  1.00  0.00           H  
ATOM   3453 N    PRO A 608      -2.810  21.020  -3.216  1.00 90.97           N  
ATOM   3454 CA   PRO A 608      -1.817  21.235  -4.276  1.00 92.95           C  
ATOM   3455 C    PRO A 608      -2.421  21.617  -5.632  1.00 98.44           C  
ATOM   3456 O    PRO A 608      -3.494  21.125  -6.030  1.00 97.07           O  
ATOM   3457 CB   PRO A 608      -1.065  19.910  -4.317  1.00 95.39           C  
ATOM   3458 CG   PRO A 608      -1.260  19.348  -2.945  1.00 98.85           C  
ATOM   3459 CD   PRO A 608      -2.665  19.673  -2.639  1.00 92.28           C  
ATOM   3460 N    VAL A 609      -1.718  22.543  -6.309  1.00 96.16           N  
ATOM   3461 CA   VAL A 609      -0.831  22.853  -5.863  1.00103.12           C  
ATOM   3462 C    VAL A 609      -2.041  23.172  -7.595  1.00126.80           C  
ATOM   3463 O    VAL A 609      -2.514  22.234  -8.758  1.00 78.79           O  
ATOM   3464 CB   VAL A 609      -1.856  21.260  -9.143  1.00107.59           C  
ATOM   3465 CG1  VAL A 609      -0.939  24.188  -8.001  1.00106.92           C  
ATOM   3466 CG2  VAL A 609      -1.524  25.338  -8.814  1.00107.60           C  
ATOM   3467 HN   VAL A 609      -0.220  24.728  -6.767  1.00  0.00           H  
ATOM   3468 N    GLU A 652       5.358  31.096   2.028  1.00123.52           N  
ATOM   3469 CA   GLU A 652       6.242  31.438   1.600  1.00122.75           C  
ATOM   3470 C    GLU A 652       4.638  31.845   1.984  1.00123.55           C  
ATOM   3471 O    GLU A 652       5.530  30.836   3.020  1.00122.19           O  
ATOM   3472 CB   GLU A 652       4.883  29.920   1.292  1.00126.21           C  
ATOM   3473 CG   GLU A 652       3.565  29.338   1.860  1.00140.98           C  
ATOM   3474 CD   GLU A 652       3.416  29.306   3.088  1.00160.48           C  
ATOM   3475 OE1  GLU A 652       5.979  28.847   1.204  1.00151.87           O  
ATOM   3476 OE2  GLU A 652       6.874  28.985  -0.023  1.00148.61           O  
ATOM   3477 HN1  GLU A 652       6.389  28.297  -1.290  1.00  0.00           H  
ATOM   3478 HN2  GLU A 652       7.003  27.277  -1.683  1.00  0.00           H  
ATOM   3479 HN3  GLU A 652       5.427  28.800  -1.916  1.00  0.00           H  
ATOM   3480 N    PRO A 653       2.611  28.861   0.991  1.00118.64           N  
ATOM   3481 CA   PRO A 653       1.306  28.367   1.499  1.00115.57           C  
ATOM   3482 C    PRO A 653       1.304  27.126   2.380  1.00116.48           C  
ATOM   3483 O    PRO A 653       2.098  26.207   2.154  1.00118.16           O  
ATOM   3484 CB   PRO A 653       0.477  28.138   0.223  1.00116.23           C  
ATOM   3485 CG   PRO A 653       1.471  27.943  -0.842  1.00122.78           C  
ATOM   3486 CD   PRO A 653       2.627  28.850  -0.488  1.00120.50           C  
ATOM   3487 N    THR A 654       0.370  27.092   3.362  1.00107.85           N  
ATOM   3488 CA   THR A 654      -0.257  27.915   3.467  1.00105.57           C  
ATOM   3489 C    THR A 654       0.188  25.970   4.284  1.00106.63           C  
ATOM   3490 O    THR A 654      -0.293  24.747   3.488  1.00105.84           O  
ATOM   3491 CB   THR A 654      -1.349  24.841   2.855  1.00105.69           C  
ATOM   3492 CG2  THR A 654      -0.837  26.319   5.387  1.00 99.69           C  
ATOM   3493 OG1  THR A 654      -0.423  27.485   6.103  1.00108.27           O  
ATOM   3494 HN   THR A 654      -0.352  28.248   5.476  1.00  0.00           H  
ATOM   3495 HG1  THR A 654      -1.075  25.164   6.351  1.00  0.00           H  
ATOM   3496 N    PRO A 655       0.438  23.602   3.491  1.00100.73           N  
ATOM   3497 CA   PRO A 655      -0.065  22.427   2.769  1.00 98.52           C  
ATOM   3498 C    PRO A 655      -1.259  21.819   3.497  1.00 97.66           C  
ATOM   3499 O    PRO A 655      -1.240  21.701   4.728  1.00 96.17           O  
ATOM   3500 CB   PRO A 655       1.133  21.482   2.756  1.00101.96           C  
ATOM   3501 CG   PRO A 655       1.902  21.841   3.953  1.00107.81           C  
ATOM   3502 CD   PRO A 655       1.709  23.305   4.181  1.00103.38           C  
ATOM   3503 N    ALA A 656      -2.316  21.492   2.735  1.00 92.09           N  
ATOM   3504 CA   ALA A 656      -2.272  21.686   1.714  1.00 90.25           C  
ATOM   3505 C    ALA A 656      -3.527  20.875   3.277  1.00 92.17           C  
ATOM   3506 O    ALA A 656      -3.256  19.406   3.519  1.00 92.67           O  
ATOM   3507 CB   ALA A 656      -2.657  18.734   2.681  1.00 89.68           C  
ATOM   3508 HN   ALA A 656      -4.704  21.038   2.320  1.00  0.00           H  
ATOM   3509 N    GLU A 657      -3.658  18.935   4.690  1.00 86.51           N  
ATOM   3510 CA   GLU A 657      -4.112  19.603   5.345  1.00 86.41           C  
ATOM   3511 C    GLU A 657      -3.515  17.564   5.128  1.00 87.04           C  
ATOM   3512 O    GLU A 657      -4.496  16.718   4.311  1.00 85.53           O  
ATOM   3513 CB   GLU A 657      -5.616  17.158   4.060  1.00 88.19           C  
ATOM   3514 CG   GLU A 657      -3.851  17.497   6.637  1.00104.16           C  
ATOM   3515 CD   GLU A 657      -3.812  16.130   7.316  1.00132.89           C  
ATOM   3516 OE1  GLU A 657      -3.935  16.205   8.829  1.00132.33           O  
ATOM   3517 OE2  GLU A 657      -2.884  16.185   9.514  1.00125.30           O  
ATOM   3518 HN   GLU A 657      -5.077  16.339   9.328  1.00  0.00           H  
ATOM   3519 N    ARG A 658      -4.061  15.527   3.868  1.00 81.48           N  
ATOM   3520 CA   ARG A 658      -3.069  15.262   4.034  1.00 78.44           C  
ATOM   3521 C    ARG A 658      -4.926  14.597   3.166  1.00 82.20           C  
ATOM   3522 O    ARG A 658      -5.540  13.712   4.233  1.00 82.56           O  
ATOM   3523 CB   ARG A 658      -4.841  13.244   5.139  1.00 74.32           C  
ATOM   3524 CG   ARG A 658      -4.138  13.770   2.154  1.00 68.76           C  
ATOM   3525 CD   ARG A 658      -4.918  12.616   1.555  1.00 69.54           C  
ATOM   3526 NE   ARG A 658      -4.196  11.963   0.402  1.00 84.24           N  
ATOM   3527 CZ   ARG A 658      -4.190  12.783  -0.817  1.00103.27           C  
ATOM   3528 NH1  ARG A 658      -3.342  13.352  -1.013  1.00 96.46           N  
ATOM   3529 NH2  ARG A 658      -5.195  12.849  -1.688  1.00 83.41           N  
ATOM   3530 HN   ARG A 658      -6.319  12.175  -1.470  1.00  0.00           H  
ATOM   3531 HE   ARG A 658      -6.418  11.591  -0.615  1.00  0.00           H  
ATOM   3532 1HH1 ARG A 658      -7.100  12.231  -2.154  1.00  0.00           H  
ATOM   3533 2HH1 ARG A 658      -5.093  13.611  -2.773  1.00  0.00           H  
ATOM   3534 1HH2 ARG A 658      -4.226  14.159  -2.944  1.00  0.00           H  
ATOM   3535 2HH2 ARG A 658      -5.881  13.659  -3.450  1.00  0.00           H  
ATOM   3536 N    ILE A 659      -6.853  13.512   4.145  1.00 77.77           N  
ATOM   3537 CA   ILE A 659      -7.383  13.969   3.376  1.00 77.16           C  
ATOM   3538 C    ILE A 659      -7.568  12.671   5.096  1.00 81.80           C  
ATOM   3539 O    ILE A 659      -8.078  11.345   4.477  1.00 82.19           O  
ATOM   3540 CB   ILE A 659      -8.216  10.344   5.186  1.00 78.57           C  
ATOM   3541 CG1  ILE A 659      -8.630  13.454   5.912  1.00 77.58           C  
ATOM   3542 CG2  ILE A 659      -9.682  14.125   5.013  1.00 79.60           C  
ATOM   3543 CD1  ILE A 659      -7.961  14.469   6.816  1.00 82.58           C  
ATOM   3544 HN   ILE A 659     -11.042  14.350   5.705  1.00  0.00           H  
ATOM   3545 N    ILE A 660      -8.338  11.333   3.162  1.00 77.71           N  
ATOM   3546 CA   ILE A 660      -8.174  12.197   2.607  1.00 77.27           C  
ATOM   3547 C    ILE A 660      -8.847  10.136   2.483  1.00 80.53           C  
ATOM   3548 O    ILE A 660      -8.122   9.886   1.177  1.00 79.51           O  
ATOM   3549 CB   ILE A 660      -7.592  10.827   0.573  1.00 78.89           C  
ATOM   3550 CG1  ILE A 660     -10.408  10.142   2.276  1.00 78.00           C  
ATOM   3551 CG2  ILE A 660     -10.861  11.217   1.264  1.00 79.53           C  
ATOM   3552 CD1  ILE A 660     -11.187  10.248   3.604  1.00 83.89           C  
ATOM   3553 HN   ILE A 660     -11.971  10.817   0.399  1.00  0.00           H  
ATOM   3554 N    ASP A 661      -8.168   8.616   0.714  1.00 76.87           N  
ATOM   3555 CA   ASP A 661      -8.660   7.912   1.301  1.00 77.11           C  
ATOM   3556 C    ASP A 661      -7.584   8.151  -0.543  1.00 79.37           C  
ATOM   3557 O    ASP A 661      -8.123   8.982  -1.738  1.00 77.45           O  
ATOM   3558 CB   ASP A 661      -9.331   9.204  -1.832  1.00 78.96           C  
ATOM   3559 CG   ASP A 661      -7.929   6.666  -0.717  1.00 89.15           C  
ATOM   3560 OD1  ASP A 661      -7.077   5.857  -1.677  1.00 89.36           O  
ATOM   3561 OD2  ASP A 661      -6.799   6.354  -2.796  1.00 93.95           O  
ATOM   3562 HN   ASP A 661      -6.791   4.679  -1.362  1.00  0.00           H  
ATOM   3563 N    ALA A 662      -7.222   9.468  -2.625  1.00 75.81           N  
ATOM   3564 CA   ALA A 662      -6.210   9.283  -2.469  1.00 74.80           C  
ATOM   3565 C    ALA A 662      -7.630  10.245  -3.796  1.00 80.52           C  
ATOM   3566 O    ALA A 662      -8.607   9.446  -4.647  1.00 79.77           O  
ATOM   3567 CB   ALA A 662      -9.599  10.002  -5.127  1.00 76.47           C  
ATOM   3568 HN   ALA A 662      -6.426  10.648  -4.613  1.00  0.00           H  
ATOM   3569 N    ARG A 663      -8.375   8.118  -4.747  1.00 78.16           N  
ATOM   3570 CA   ARG A 663      -7.534   7.731  -4.274  1.00 77.53           C  
ATOM   3571 C    ARG A 663      -9.238   7.192  -5.482  1.00 79.53           C  
ATOM   3572 O    ARG A 663     -10.611   7.128  -4.831  1.00 77.72           O  
ATOM   3573 CB   ARG A 663     -11.622   7.168  -5.543  1.00 78.71           C  
ATOM   3574 CG   ARG A 663      -8.594   5.814  -5.588  1.00 87.74           C  
ATOM   3575 CD   ARG A 663      -7.228   5.868  -6.273  1.00 85.58           C  
ATOM   3576 NE   ARG A 663      -6.505   4.553  -6.163  1.00 78.22           N  
ATOM   3577 CZ   ARG A 663      -6.196   4.223  -4.779  1.00 90.68           C  
ATOM   3578 NH1  ARG A 663      -6.330   4.965  -4.063  1.00 90.65           N  
ATOM   3579 NH2  ARG A 663      -5.756   3.044  -4.369  1.00 66.60           N  
ATOM   3580 HN   ARG A 663      -5.562   2.057  -5.243  1.00  0.00           H  
ATOM   3581 HE   ARG A 663      -5.756   2.211  -6.253  1.00  0.00           H  
ATOM   3582 1HH1 ARG A 663      -5.216   1.133  -4.915  1.00  0.00           H  
ATOM   3583 2HH1 ARG A 663      -5.506   2.836  -3.086  1.00  0.00           H  
ATOM   3584 1HH2 ARG A 663      -5.655   3.600  -2.397  1.00  0.00           H  
ATOM   3585 2HH2 ARG A 663      -5.160   1.908  -2.767  1.00  0.00           H  
ATOM   3586 N    THR A 664     -10.650   7.149  -3.477  1.00 75.73           N  
ATOM   3587 CA   THR A 664      -9.758   7.131  -2.943  1.00 74.40           C  
ATOM   3588 C    THR A 664     -11.919   7.197  -2.748  1.00 78.56           C  
ATOM   3589 O    THR A 664     -12.720   8.424  -3.192  1.00 78.47           O  
ATOM   3590 CB   THR A 664     -13.849   8.253  -3.662  1.00 75.11           C  
ATOM   3591 CG2  THR A 664     -11.694   7.142  -1.247  1.00 69.76           C  
ATOM   3592 OG1  THR A 664     -10.930   5.976  -0.978  1.00 72.53           O  
ATOM   3593 HN   THR A 664     -10.764   5.909  -0.004  1.00  0.00           H  
ATOM   3594 HG1  THR A 664     -13.010   7.135  -0.448  1.00  0.00           H  
ATOM   3595 N    ALA A 665     -12.092   9.628  -3.142  1.00 74.19           N  
ATOM   3596 CA   ALA A 665     -11.119   9.652  -2.777  1.00 73.51           C  
ATOM   3597 C    ALA A 665     -12.690  10.890  -3.566  1.00 79.55           C  
ATOM   3598 O    ALA A 665     -13.195  10.836  -5.015  1.00 78.76           O  
ATOM   3599 CB   ALA A 665     -14.245  11.409  -5.329  1.00 74.67           C  
ATOM   3600 HN   ALA A 665     -11.686  12.008  -3.420  1.00  0.00           H  
ATOM   3601 N    TYR A 666     -12.463  10.121  -5.887  1.00 77.15           N  
ATOM   3602 CA   TYR A 666     -11.609   9.638  -5.542  1.00 76.67           C  
ATOM   3603 C    TYR A 666     -12.817   9.995  -7.296  1.00 77.90           C  
ATOM   3604 O    TYR A 666     -14.048   9.099  -7.531  1.00 75.99           O  
ATOM   3605 CB   TYR A 666     -14.957   9.493  -8.287  1.00 79.07           C  
ATOM   3606 CG   TYR A 666     -11.586   9.572  -8.119  1.00 80.95           C  
ATOM   3607 CD1  TYR A 666     -11.839   9.500  -9.607  1.00 83.21           C  
ATOM   3608 CD2  TYR A 666     -11.816  10.648 -10.397  1.00 81.71           C  
ATOM   3609 CE1  TYR A 666     -12.101   8.285 -10.227  1.00 84.82           C  
ATOM   3610 CE2  TYR A 666     -12.078  10.586 -11.766  1.00 83.19           C  
ATOM   3611 CZ   TYR A 666     -12.329   8.207 -11.599  1.00 90.35           C  
ATOM   3612 OH   TYR A 666     -12.323   9.358 -12.366  1.00 89.46           O  
ATOM   3613 HN   TYR A 666     -12.578   9.245 -13.713  1.00  0.00           H  
ATOM   3614 HH   TYR A 666     -12.541  10.142 -14.131  1.00  0.00           H  
ATOM   3615 N    ILE A 667     -14.071   7.904  -6.877  1.00 73.41           N  
ATOM   3616 CA   ILE A 667     -13.264   7.655  -6.269  1.00 72.06           C  
ATOM   3617 C    ILE A 667     -15.184   6.950  -6.991  1.00 74.94           C  
ATOM   3618 O    ILE A 667     -16.417   7.549  -6.325  1.00 73.32           O  
ATOM   3619 CB   ILE A 667     -17.519   7.541  -6.898  1.00 74.72           C  
ATOM   3620 CG1  ILE A 667     -14.859   5.545  -6.443  1.00 75.75           C  
ATOM   3621 CG2  ILE A 667     -13.503   5.028  -6.963  1.00 74.56           C  
ATOM   3622 CD1  ILE A 667     -15.977   4.586  -6.829  1.00 76.62           C  
ATOM   3623 HN   ILE A 667     -12.790   4.053  -6.005  1.00  0.00           H  
ATOM   3624 N    MET A 668     -16.205   8.120  -5.133  1.00 71.29           N  
ATOM   3625 CA   MET A 668     -15.256   8.067  -4.712  1.00 70.06           C  
ATOM   3626 C    MET A 668     -17.255   8.809  -4.411  1.00 72.00           C  
ATOM   3627 O    MET A 668     -17.909   9.868  -5.318  1.00 71.12           O  
ATOM   3628 CB   MET A 668     -19.126   9.838  -5.483  1.00 72.50           C  
ATOM   3629 CG   MET A 668     -16.709   9.408  -3.114  1.00 76.60           C  
ATOM   3630 SD   MET A 668     -16.764   8.442  -1.944  1.00 79.93           S  
ATOM   3631 CE   MET A 668     -18.449   7.928  -1.465  1.00 74.95           C  
ATOM   3632 HN   MET A 668     -19.328   9.523  -1.504  1.00  0.00           H  
ATOM   3633 N    THR A 669     -17.090  10.712  -5.995  1.00 66.94           N  
ATOM   3634 CA   THR A 669     -16.066  10.641  -5.830  1.00 65.78           C  
ATOM   3635 C    THR A 669     -17.572  11.718  -6.946  1.00 70.57           C  
ATOM   3636 O    THR A 669     -18.368  11.028  -8.072  1.00 68.08           O  
ATOM   3637 CB   THR A 669     -19.488  11.452  -8.389  1.00 65.52           C  
ATOM   3638 CG2  THR A 669     -16.385  12.531  -7.494  1.00 56.24           C  
ATOM   3639 OG1  THR A 669     -15.770  13.249  -6.422  1.00 66.51           O  
ATOM   3640 HN   THR A 669     -15.447  12.608  -5.740  1.00  0.00           H  
ATOM   3641 HG1  THR A 669     -16.779  13.494  -8.609  1.00  0.00           H  
ATOM   3642 N    SER A 670     -17.790   9.942  -8.648  1.00 69.60           N  
ATOM   3643 CA   SER A 670     -16.859   9.633  -8.304  1.00 69.89           C  
ATOM   3644 C    SER A 670     -18.421   9.191  -9.729  1.00 75.18           C  
ATOM   3645 O    SER A 670     -19.871   8.859  -9.365  1.00 74.63           O  
ATOM   3646 CB   SER A 670     -20.803   9.251 -10.094  1.00 70.41           C  
ATOM   3647 OG   SER A 670     -17.628   7.928 -10.057  1.00 67.20           O  
ATOM   3648 HN   SER A 670     -18.174   7.248 -11.175  1.00  0.00           H  
ATOM   3649 HG   SER A 670     -17.638   6.436 -11.360  1.00  0.00           H  
ATOM   3650 N    MET A 671     -20.047   8.237  -8.178  1.00 71.25           N  
ATOM   3651 CA   MET A 671     -19.204   8.033  -7.604  1.00 70.15           C  
ATOM   3652 C    MET A 671     -21.343   7.836  -7.654  1.00 74.74           C  
ATOM   3653 O    MET A 671     -22.270   9.005  -7.438  1.00 75.26           O  
ATOM   3654 CB   MET A 671     -23.416   8.912  -7.860  1.00 72.20           C  
ATOM   3655 CG   MET A 671     -21.183   7.040  -6.368  1.00 76.85           C  
ATOM   3656 SD   MET A 671     -20.445   5.765  -6.578  1.00 81.21           S  
ATOM   3657 CE   MET A 671     -20.384   4.756  -5.103  1.00 77.78           C  
ATOM   3658 HN   MET A 671     -19.147   5.585  -4.216  1.00  0.00           H  
ATOM   3659 N    LEU A 672     -21.783  10.107  -6.803  1.00 70.87           N  
ATOM   3660 CA   LEU A 672     -20.784  10.090  -6.516  1.00 69.81           C  
ATOM   3661 C    LEU A 672     -22.556  11.323  -6.489  1.00 73.67           C  
ATOM   3662 O    LEU A 672     -22.996  12.090  -7.733  1.00 72.62           O  
ATOM   3663 CB   LEU A 672     -23.963  12.846  -7.665  1.00 69.85           C  
ATOM   3664 CG   LEU A 672     -21.811  12.252  -5.504  1.00 74.34           C  
ATOM   3665 CD1  LEU A 672     -21.468  11.693  -4.103  1.00 74.28           C  
ATOM   3666 CD2  LEU A 672     -20.447  12.577  -3.402  1.00 74.21           C  
ATOM   3667 HN   LEU A 672     -22.727  11.448  -3.240  1.00  0.00           H  
ATOM   3668 N    GLN A 673     -22.297  11.889  -8.874  1.00 70.87           N  
ATOM   3669 CA   GLN A 673     -21.447  11.291  -8.838  1.00 70.06           C  
ATOM   3670 C    GLN A 673     -22.685  12.477 -10.156  1.00 72.30           C  
ATOM   3671 O    GLN A 673     -23.920  11.735 -10.682  1.00 72.66           O  
ATOM   3672 CB   GLN A 673     -24.727  12.335 -11.380  1.00 71.87           C  
ATOM   3673 CG   GLN A 673     -21.556  12.394 -11.166  1.00 76.67           C  
ATOM   3674 CD   GLN A 673     -20.476  13.417 -10.938  1.00 90.38           C  
ATOM   3675 NE2  GLN A 673     -19.368  13.207 -11.933  1.00 84.70           N  
ATOM   3676 OE1  GLN A 673     -19.468  13.584 -13.102  1.00 82.59           O  
ATOM   3677 HN   GLN A 673     -18.311  12.540 -11.508  1.00  0.00           H  
ATOM   3678 1HE2 GLN A 673     -17.536  12.320 -12.166  1.00  0.00           H  
ATOM   3679 2HE2 GLN A 673     -18.254  12.234 -10.516  1.00  0.00           H  
ATOM   3680 N    ASP A 674     -24.081  10.443 -10.321  1.00 67.11           N  
ATOM   3681 CA   ASP A 674     -23.340   9.989  -9.750  1.00 67.07           C  
ATOM   3682 C    ASP A 674     -25.252   9.657 -10.699  1.00 71.24           C  
ATOM   3683 O    ASP A 674     -26.500  10.196 -10.040  1.00 71.67           O  
ATOM   3684 CB   ASP A 674     -27.562  10.134 -10.636  1.00 69.11           C  
ATOM   3685 CG   ASP A 674     -25.077   8.157 -10.407  1.00 81.68           C  
ATOM   3686 OD1  ASP A 674     -24.161   7.442 -11.378  1.00 85.33           O  
ATOM   3687 OD2  ASP A 674     -23.575   8.124 -12.264  1.00 82.87           O  
ATOM   3688 HN   ASP A 674     -24.011   6.203 -11.251  1.00  0.00           H  
ATOM   3689 N    VAL A 675     -26.379  10.755  -8.831  1.00 67.62           N  
ATOM   3690 CA   VAL A 675     -25.449  10.743  -8.367  1.00 66.90           C  
ATOM   3691 C    VAL A 675     -27.503  11.383  -8.135  1.00 73.12           C  
ATOM   3692 O    VAL A 675     -28.086  12.437  -9.108  1.00 73.86           O  
ATOM   3693 CB   VAL A 675     -29.301  12.474  -9.277  1.00 68.94           C  
ATOM   3694 CG1  VAL A 675     -27.066  11.999  -6.783  1.00 67.76           C  
ATOM   3695 CG2  VAL A 675     -28.244  12.633  -6.035  1.00 68.32           C  
ATOM   3696 HN   VAL A 675     -26.352  10.965  -5.918  1.00  0.00           H  
ATOM   3697 N    ILE A 676     -27.222  13.218  -9.815  1.00 69.27           N  
ATOM   3698 CA   ILE A 676     -26.200  13.139  -9.641  1.00 69.26           C  
ATOM   3699 C    ILE A 676     -27.715  14.171 -10.820  1.00 74.72           C  
ATOM   3700 O    ILE A 676     -28.177  13.430 -12.088  1.00 73.94           O  
ATOM   3701 CB   ILE A 676     -29.329  13.602 -12.490  1.00 71.90           C  
ATOM   3702 CG1  ILE A 676     -26.779  15.404 -11.077  1.00 71.89           C  
ATOM   3703 CG2  ILE A 676     -26.740  16.321  -9.832  1.00 70.76           C  
ATOM   3704 CD1  ILE A 676     -27.227  16.234 -12.302  1.00 79.50           C  
ATOM   3705 HN   ILE A 676     -25.539  16.247  -9.080  1.00  0.00           H  
ATOM   3706 N    LYS A 677     -27.294  12.576 -12.664  1.00 73.20           N  
ATOM   3707 CA   LYS A 677     -26.364  12.492 -12.206  1.00 75.12           C  
ATOM   3708 C    LYS A 677     -27.510  11.756 -13.865  1.00 83.04           C  
ATOM   3709 O    LYS A 677     -28.797  10.853 -13.825  1.00 83.61           O  
ATOM   3710 CB   LYS A 677     -29.710  11.039 -14.644  1.00 77.66           C  
ATOM   3711 CG   LYS A 677     -26.262  10.893 -14.157  1.00 92.00           C  
ATOM   3712 CD   LYS A 677     -25.071  11.645 -14.755  1.00103.36           C  
ATOM   3713 CE   LYS A 677     -24.096  10.690 -15.475  1.00113.34           C  
ATOM   3714 NZ   LYS A 677     -22.814  10.409 -14.713  1.00120.02           N  
ATOM   3715 HN   LYS A 677     -21.720  11.356 -15.083  1.00  0.00           H  
ATOM   3716 HZ1  LYS A 677     -21.518  11.270 -16.100  1.00  0.00           H  
ATOM   3717 HZ2  LYS A 677     -22.018  12.329 -14.868  1.00  0.00           H  
ATOM   3718 HZ3  LYS A 677     -20.865  11.126 -14.538  1.00  0.00           H  
ATOM   3719 N    ARG A 678     -28.864   9.903 -12.870  1.00 80.26           N  
ATOM   3720 CA   ARG A 678     -28.073   9.836 -12.198  1.00 80.96           C  
ATOM   3721 C    ARG A 678     -29.973   8.960 -12.714  1.00 86.25           C  
ATOM   3722 O    ARG A 678     -30.918   9.258 -11.535  1.00 84.90           O  
ATOM   3723 CB   ARG A 678     -32.133   9.165 -11.692  1.00 82.10           C  
ATOM   3724 CG   ARG A 678     -29.419   7.529 -12.572  1.00 93.33           C  
ATOM   3725 CD   ARG A 678     -28.405   7.123 -13.649  1.00 98.48           C  
ATOM   3726 NE   ARG A 678     -27.894   5.699 -13.498  1.00108.52           N  
ATOM   3727 CZ   ARG A 678     -28.965   4.710 -13.626  1.00128.80           C  
ATOM   3728 NH1  ARG A 678     -29.934   5.058 -13.774  1.00118.53           N  
ATOM   3729 NH2  ARG A 678     -28.778   3.396 -13.565  1.00116.96           N  
ATOM   3730 HN   ARG A 678     -27.560   2.899 -13.379  1.00  0.00           H  
ATOM   3731 HE   ARG A 678     -26.747   3.539 -13.280  1.00  0.00           H  
ATOM   3732 1HH1 ARG A 678     -27.420   1.870 -13.332  1.00  0.00           H  
ATOM   3733 2HH1 ARG A 678     -29.809   2.568 -13.679  1.00  0.00           H  
ATOM   3734 1HH2 ARG A 678     -30.768   2.947 -13.817  1.00  0.00           H  
ATOM   3735 2HH2 ARG A 678     -29.658   1.540 -13.631  1.00  0.00           H  
ATOM   3736 N    GLY A 679     -30.337   9.576 -10.371  1.00 85.12           N  
ATOM   3737 CA   GLY A 679     -29.303   9.687 -10.379  1.00 84.66           C  
ATOM   3738 C    GLY A 679     -31.014   9.783  -9.086  1.00 87.97           C  
ATOM   3739 O    GLY A 679     -31.897  10.992  -8.866  1.00 87.71           O  
ATOM   3740 HN   GLY A 679     -32.544  11.494  -9.796  1.00  0.00           H  
ATOM   3741 N    THR A 680     -31.915  11.455  -7.595  1.00 83.82           N  
ATOM   3742 CA   THR A 680     -31.309  10.963  -6.907  1.00 83.07           C  
ATOM   3743 C    THR A 680     -32.713  12.593  -7.089  1.00 84.46           C  
ATOM   3744 O    THR A 680     -32.348  14.011  -7.551  1.00 83.21           O  
ATOM   3745 CB   THR A 680     -33.115  14.946  -7.306  1.00 90.93           C  
ATOM   3746 CG2  THR A 680     -32.847  12.544  -5.571  1.00 87.83           C  
ATOM   3747 OG1  THR A 680     -31.742  11.823  -4.991  1.00 89.57           O  
ATOM   3748 HN   THR A 680     -31.844  11.801  -4.007  1.00  0.00           H  
ATOM   3749 HG1  THR A 680     -34.213  12.023  -5.122  1.00  0.00           H  
ATOM   3750 N    GLY A 681     -31.195  14.160  -8.183  1.00 80.49           N  
ATOM   3751 CA   GLY A 681     -30.592  13.326  -8.330  1.00 80.52           C  
ATOM   3752 C    GLY A 681     -30.743  15.449  -8.678  1.00 86.65           C  
ATOM   3753 O    GLY A 681     -31.055  15.708 -10.143  1.00 87.89           O  
ATOM   3754 HN   GLY A 681     -30.527  16.667 -10.708  1.00  0.00           H  
ATOM   3755 N    ARG A 682     -31.921  14.890 -10.783  1.00 82.22           N  
ATOM   3756 CA   ARG A 682     -32.357  14.105 -10.257  1.00 81.69           C  
ATOM   3757 C    ARG A 682     -32.265  15.077 -12.200  1.00 84.23           C  
ATOM   3758 O    ARG A 682     -32.641  16.528 -12.612  1.00 84.64           O  
ATOM   3759 CB   ARG A 682     -32.425  16.902 -13.769  1.00 81.06           C  
ATOM   3760 CG   ARG A 682     -33.312  14.055 -12.659  1.00 94.07           C  
ATOM   3761 CD   ARG A 682     -32.709  12.772 -13.205  1.00108.55           C  
ATOM   3762 NE   ARG A 682     -33.763  11.710 -13.433  1.00120.19           N  
ATOM   3763 CZ   ARG A 682     -34.120  11.042 -12.176  1.00130.04           C  
ATOM   3764 NH1  ARG A 682     -33.475  11.156 -11.368  1.00118.13           N  
ATOM   3765 NH2  ARG A 682     -35.209  10.301 -11.996  1.00107.82           N  
ATOM   3766 HN   ARG A 682     -36.073  10.122 -12.992  1.00  0.00           H  
ATOM   3767 HE   ARG A 682     -35.898  10.563 -13.918  1.00  0.00           H  
ATOM   3768 1HH1 ARG A 682     -36.923   9.541 -12.845  1.00  0.00           H  
ATOM   3769 2HH1 ARG A 682     -35.449   9.740 -10.816  1.00  0.00           H  
ATOM   3770 1HH2 ARG A 682     -34.784   9.880 -10.029  1.00  0.00           H  
ATOM   3771 2HH2 ARG A 682     -36.302   9.161 -10.679  1.00  0.00           H  
ATOM   3772 N    ARG A 683     -33.153  17.354 -11.667  1.00 78.70           N  
ATOM   3773 CA   ARG A 683     -33.295  16.997 -10.701  1.00 79.04           C  
ATOM   3774 C    ARG A 683     -33.511  18.742 -11.981  1.00 86.05           C  
ATOM   3775 O    ARG A 683     -32.241  19.571 -12.323  1.00 86.36           O  
ATOM   3776 CB   ARG A 683     -32.327  20.556 -13.069  1.00 77.69           C  
ATOM   3777 CG   ARG A 683     -34.248  19.399 -10.814  1.00 88.29           C  
ATOM   3778 CD   ARG A 683     -35.499  18.702 -10.338  1.00 95.33           C  
ATOM   3779 NE   ARG A 683     -36.068  19.406  -9.119  1.00105.42           N  
ATOM   3780 CZ   ARG A 683     -37.513  19.218  -8.987  1.00127.08           C  
ATOM   3781 NH1  ARG A 683     -38.134  19.955  -9.377  1.00117.63           N  
ATOM   3782 NH2  ARG A 683     -38.088  18.170  -8.403  1.00119.00           N  
ATOM   3783 HN   ARG A 683     -37.344  17.200  -7.878  1.00  0.00           H  
ATOM   3784 HE   ARG A 683     -36.307  17.258  -7.923  1.00  0.00           H  
ATOM   3785 1HH1 ARG A 683     -37.800  16.383  -7.423  1.00  0.00           H  
ATOM   3786 2HH1 ARG A 683     -39.409  18.081  -8.341  1.00  0.00           H  
ATOM   3787 1HH2 ARG A 683     -40.001  18.832  -8.750  1.00  0.00           H  
ATOM   3788 2HH2 ARG A 683     -39.854  17.260  -7.883  1.00  0.00           H  
ATOM   3789 N    ALA A 684     -31.067  19.172 -11.739  1.00 81.96           N  
ATOM   3790 CA   ALA A 684     -31.109  18.355 -11.096  1.00 80.74           C  
ATOM   3791 C    ALA A 684     -29.757  19.797 -11.942  1.00 85.15           C  
ATOM   3792 O    ALA A 684     -29.183  19.510 -13.354  1.00 87.08           O  
ATOM   3793 CB   ALA A 684     -28.198  20.150 -13.766  1.00 80.31           C  
ATOM   3794 HN   ALA A 684     -28.787  19.349 -10.863  1.00  0.00           H  
ATOM   3795 N    LEU A 685     -29.821  18.587 -14.119  1.00 77.90           N  
ATOM   3796 CA   LEU A 685     -30.636  18.071 -13.729  1.00 76.82           C  
ATOM   3797 C    LEU A 685     -29.377  18.310 -15.483  1.00 80.62           C  
ATOM   3798 O    LEU A 685     -29.728  19.536 -16.343  1.00 81.20           O  
ATOM   3799 CB   LEU A 685     -29.101  19.780 -17.383  1.00 76.37           C  
ATOM   3800 CG   LEU A 685     -30.010  17.020 -16.051  1.00 79.00           C  
ATOM   3801 CD1  LEU A 685     -29.693  15.676 -15.346  1.00 79.20           C  
ATOM   3802 CD2  LEU A 685     -30.727  14.653 -15.674  1.00 78.87           C  
ATOM   3803 HN   LEU A 685     -28.328  15.110 -15.731  1.00  0.00           H  
ATOM   3804 N    ALA A 686     -30.685  20.356 -15.839  1.00 75.46           N  
ATOM   3805 CA   ALA A 686     -31.112  20.097 -14.927  1.00 74.96           C  
ATOM   3806 C    ALA A 686     -31.158  21.579 -16.488  1.00 77.85           C  
ATOM   3807 O    ALA A 686     -30.028  22.557 -16.764  1.00 78.20           O  
ATOM   3808 CB   ALA A 686     -30.107  23.307 -17.742  1.00 74.62           C  
ATOM   3809 HN   ALA A 686     -32.239  22.240 -15.653  1.00  0.00           H  
ATOM   3810 N    LEU A 687     -28.961  22.512 -15.922  1.00 73.29           N  
ATOM   3811 CA   LEU A 687     -28.987  21.813 -15.152  1.00 73.05           C  
ATOM   3812 C    LEU A 687     -27.775  23.372 -16.014  1.00 81.25           C  
ATOM   3813 O    LEU A 687     -26.897  22.985 -17.201  1.00 83.49           O  
ATOM   3814 CB   LEU A 687     -26.059  23.798 -17.617  1.00 71.16           C  
ATOM   3815 CG   LEU A 687     -26.942  23.382 -14.705  1.00 72.59           C  
ATOM   3816 CD1  LEU A 687     -27.562  23.974 -13.433  1.00 70.81           C  
ATOM   3817 CD2  LEU A 687     -26.562  23.982 -12.295  1.00 74.04           C  
ATOM   3818 HN   LEU A 687     -28.047  25.380 -13.659  1.00  0.00           H  
ATOM   3819 N    LYS A 688     -27.109  21.763 -17.772  1.00 77.32           N  
ATOM   3820 CA   LYS A 688     -27.835  21.151 -17.347  1.00 77.74           C  
ATOM   3821 C    LYS A 688     -26.384  21.249 -18.946  1.00 81.86           C  
ATOM   3822 O    LYS A 688     -24.883  21.192 -18.632  1.00 83.10           O  
ATOM   3823 CB   LYS A 688     -24.059  21.819 -19.318  1.00 80.78           C  
ATOM   3824 CG   LYS A 688     -26.674  22.084 -20.232  1.00 92.96           C  
ATOM   3825 CD   LYS A 688     -28.133  22.527 -20.483  1.00100.59           C  
ATOM   3826 CE   LYS A 688     -29.089  21.389 -20.876  1.00105.37           C  
ATOM   3827 NZ   LYS A 688     -30.489  21.882 -21.164  1.00110.08           N  
ATOM   3828 HN   LYS A 688     -31.262  20.913 -21.993  1.00  0.00           H  
ATOM   3829 HZ1  LYS A 688     -30.774  20.769 -22.900  1.00  0.00           H  
ATOM   3830 HZ2  LYS A 688     -31.333  20.006 -21.488  1.00  0.00           H  
ATOM   3831 HZ3  LYS A 688     -32.215  21.290 -22.167  1.00  0.00           H  
ATOM   3832 N    ARG A 689     -24.546  20.496 -17.529  1.00 76.44           N  
ATOM   3833 CA   ARG A 689     -25.302  20.035 -16.984  1.00 76.09           C  
ATOM   3834 C    ARG A 689     -23.167  20.358 -17.062  1.00 83.08           C  
ATOM   3835 O    ARG A 689     -22.880  18.917 -16.703  1.00 83.49           O  
ATOM   3836 CB   ARG A 689     -23.744  18.243 -16.112  1.00 71.93           C  
ATOM   3837 CG   ARG A 689     -22.929  21.230 -15.830  1.00 71.04           C  
ATOM   3838 CD   ARG A 689     -22.971  22.712 -16.081  1.00 70.92           C  
ATOM   3839 NE   ARG A 689     -22.349  23.419 -14.922  1.00 73.10           N  
ATOM   3840 CZ   ARG A 689     -20.907  23.176 -14.833  1.00 79.57           C  
ATOM   3841 NH1  ARG A 689     -20.591  22.301 -14.369  1.00 57.86           N  
ATOM   3842 NH2  ARG A 689     -19.974  23.999 -15.306  1.00 58.95           N  
ATOM   3843 HN   ARG A 689     -20.322  25.125 -15.930  1.00  0.00           H  
ATOM   3844 HE   ARG A 689     -21.327  25.364 -16.049  1.00  0.00           H  
ATOM   3845 1HH1 ARG A 689     -19.588  25.764 -16.297  1.00  0.00           H  
ATOM   3846 2HH1 ARG A 689     -18.687  23.702 -15.166  1.00  0.00           H  
ATOM   3847 1HH2 ARG A 689     -18.405  22.824 -14.685  1.00  0.00           H  
ATOM   3848 2HH2 ARG A 689     -17.961  24.348 -15.537  1.00  0.00           H  
ATOM   3849 N    THR A 690     -21.658  18.451 -17.014  1.00 81.07           N  
ATOM   3850 CA   THR A 690     -20.977  19.092 -17.469  1.00 81.68           C  
ATOM   3851 C    THR A 690     -21.250  17.061 -16.732  1.00 86.36           C  
ATOM   3852 O    THR A 690     -20.594  16.867 -15.360  1.00 86.07           O  
ATOM   3853 CB   THR A 690     -20.735  15.794 -14.760  1.00 86.78           C  
ATOM   3854 CG2  THR A 690     -20.305  16.545 -17.814  1.00 83.60           C  
ATOM   3855 OG1  THR A 690     -19.139  17.381 -17.852  1.00 85.10           O  
ATOM   3856 HN   THR A 690     -18.521  17.052 -18.552  1.00  0.00           H  
ATOM   3857 HG1  THR A 690     -20.983  16.433 -19.179  1.00  0.00           H  
ATOM   3858 N    ASP A 691     -19.877  17.919 -14.888  1.00 81.80           N  
ATOM   3859 CA   ASP A 691     -19.912  18.781 -15.469  1.00 79.87           C  
ATOM   3860 C    ASP A 691     -19.057  18.009 -13.669  1.00 78.80           C  
ATOM   3861 O    ASP A 691     -19.780  18.060 -12.318  1.00 78.04           O  
ATOM   3862 CB   ASP A 691     -19.113  18.148 -11.278  1.00 82.00           C  
ATOM   3863 CG   ASP A 691     -18.091  19.212 -13.797  1.00 86.07           C  
ATOM   3864 OD1  ASP A 691     -18.765  20.565 -13.983  1.00 82.65           O  
ATOM   3865 OD2  ASP A 691     -19.968  20.593 -14.358  1.00 92.90           O  
ATOM   3866 HN   ASP A 691     -18.084  21.595 -13.788  1.00  0.00           H  
ATOM   3867 N    LEU A 692     -21.113  17.989 -12.316  1.00 71.93           N  
ATOM   3868 CA   LEU A 692     -21.622  17.848 -13.212  1.00 69.65           C  
ATOM   3869 C    LEU A 692     -21.862  18.107 -11.070  1.00 74.77           C  
ATOM   3870 O    LEU A 692     -22.100  16.851 -10.244  1.00 76.00           O  
ATOM   3871 CB   LEU A 692     -22.645  15.866 -10.734  1.00 68.45           C  
ATOM   3872 CG   LEU A 692     -23.163  18.871 -11.275  1.00 72.31           C  
ATOM   3873 CD1  LEU A 692     -23.095  20.238 -11.933  1.00 71.78           C  
ATOM   3874 CD2  LEU A 692     -24.417  20.924 -11.803  1.00 73.97           C  
ATOM   3875 HN   LEU A 692     -22.022  21.116 -11.310  1.00  0.00           H  
ATOM   3876 N    ALA A 693     -21.730  16.912  -8.972  1.00 71.12           N  
ATOM   3877 CA   ALA A 693     -21.256  17.777  -8.642  1.00 70.96           C  
ATOM   3878 C    ALA A 693     -21.949  15.834  -8.003  1.00 73.40           C  
ATOM   3879 O    ALA A 693     -22.778  16.422  -6.817  1.00 72.06           O  
ATOM   3880 CB   ALA A 693     -22.575  17.580  -6.449  1.00 71.98           C  
ATOM   3881 HN   ALA A 693     -20.614  15.275  -7.519  1.00  0.00           H  
ATOM   3882 N    GLY A 694     -23.725  15.653  -6.280  1.00 68.92           N  
ATOM   3883 CA   GLY A 694     -23.859  14.686  -6.640  1.00 68.00           C  
ATOM   3884 C    GLY A 694     -24.577  16.136  -5.200  1.00 72.19           C  
ATOM   3885 O    GLY A 694     -25.471  15.124  -4.519  1.00 71.76           O  
ATOM   3886 HN   GLY A 694     -25.390  13.928  -4.793  1.00  0.00           H  
ATOM   3887 N    LYS A 695     -26.325  15.606  -3.606  1.00 69.64           N  
ATOM   3888 CA   LYS A 695     -26.336  16.630  -3.423  1.00 70.06           C  
ATOM   3889 C    LYS A 695     -27.240  14.751  -2.859  1.00 76.20           C  
ATOM   3890 O    LYS A 695     -28.309  15.539  -2.132  1.00 76.66           O  
ATOM   3891 CB   LYS A 695     -27.999  16.366  -1.270  1.00 72.13           C  
ATOM   3892 CG   LYS A 695     -26.470  13.884  -1.834  1.00 71.40           C  
ATOM   3893 CD   LYS A 695     -27.237  12.698  -1.282  1.00 71.20           C  
ATOM   3894 CE   LYS A 695     -27.028  11.457  -2.129  1.00 78.56           C  
ATOM   3895 NZ   LYS A 695     -28.108  10.436  -1.875  1.00 90.93           N  
ATOM   3896 HN   LYS A 695     -29.415  10.836  -2.460  1.00  0.00           H  
ATOM   3897 HZ1  LYS A 695     -29.720  11.738  -2.041  1.00  0.00           H  
ATOM   3898 HZ2  LYS A 695     -29.313  10.948  -3.489  1.00  0.00           H  
ATOM   3899 HZ3  LYS A 695     -30.123  10.102  -2.258  1.00  0.00           H  
ATOM   3900 N    THR A 696     -29.572  15.228  -2.443  1.00 73.33           N  
ATOM   3901 CA   THR A 696     -29.719  14.561  -3.227  1.00 72.94           C  
ATOM   3902 C    THR A 696     -30.766  15.749  -1.771  1.00 76.65           C  
ATOM   3903 O    THR A 696     -30.859  15.102  -0.365  1.00 77.69           O  
ATOM   3904 CB   THR A 696     -30.290  14.029  -0.135  1.00 78.83           C  
ATOM   3905 CG2  THR A 696     -32.015  15.314  -2.537  1.00 77.08           C  
ATOM   3906 OG1  THR A 696     -31.788  13.997  -3.024  1.00 81.89           O  
ATOM   3907 HN   THR A 696     -31.622  13.388  -2.261  1.00  0.00           H  
ATOM   3908 HG1  THR A 696     -32.356  16.229  -3.665  1.00  0.00           H  
ATOM   3909 N    GLY A 697     -31.593  15.746   0.534  1.00 70.56           N  
ATOM   3910 CA   GLY A 697     -32.015  16.655   0.256  1.00 69.23           C  
ATOM   3911 C    GLY A 697     -31.846  15.263   1.883  1.00 71.25           C  
ATOM   3912 O    GLY A 697     -33.205  15.758   2.325  1.00 70.33           O  
ATOM   3913 HN   GLY A 697     -33.521  16.942   2.134  1.00  0.00           H  
ATOM   3914 N    THR A 698     -34.048  14.840   2.848  1.00 66.12           N  
ATOM   3915 CA   THR A 698     -33.733  13.849   2.883  1.00 64.94           C  
ATOM   3916 C    THR A 698     -35.381  15.161   3.369  1.00 68.81           C  
ATOM   3917 O    THR A 698     -35.518  14.461   4.694  1.00 69.27           O  
ATOM   3918 CB   THR A 698     -35.444  13.237   4.750  1.00 68.22           C  
ATOM   3919 CG2  THR A 698     -36.533  14.749   2.414  1.00 62.23           C  
ATOM   3920 OG1  THR A 698     -36.200  15.074   1.070  1.00 70.78           O  
ATOM   3921 HN   THR A 698     -35.376  14.592   0.810  1.00  0.00           H  
ATOM   3922 HG1  THR A 698     -37.875  15.410   2.778  1.00  0.00           H  
ATOM   3923 N    THR A 699     -35.706  15.224   5.764  1.00 65.38           N  
ATOM   3924 CA   THR A 699     -35.717  16.259   5.666  1.00 65.98           C  
ATOM   3925 C    THR A 699     -35.897  14.618   7.074  1.00 73.96           C  
ATOM   3926 O    THR A 699     -37.351  14.212   7.202  1.00 73.38           O  
ATOM   3927 CB   THR A 699     -38.202  14.696   6.448  1.00 64.74           C  
ATOM   3928 CG2  THR A 699     -35.500  15.558   8.208  1.00 61.87           C  
ATOM   3929 OG1  THR A 699     -36.196  16.775   8.041  1.00 63.99           O  
ATOM   3930 HN   THR A 699     -35.949  17.398   8.770  1.00  0.00           H  
ATOM   3931 HG1  THR A 699     -34.035  15.825   8.252  1.00  0.00           H  
ATOM   3932 N    ASN A 700     -37.628  13.328   8.176  1.00 73.40           N  
ATOM   3933 CA   ASN A 700     -36.820  12.964   8.720  1.00 74.32           C  
ATOM   3934 C    ASN A 700     -38.941  12.829   8.547  1.00 76.96           C  
ATOM   3935 O    ASN A 700     -39.947  13.975   8.529  1.00 75.15           O  
ATOM   3936 CB   ASN A 700     -39.638  15.069   9.011  1.00 79.41           C  
ATOM   3937 CG   ASN A 700     -38.862  12.208   9.948  1.00117.17           C  
ATOM   3938 ND2  ASN A 700     -40.139  12.329  10.751  1.00109.81           N  
ATOM   3939 OD1  ASN A 700     -41.172  11.712  10.426  1.00113.97           O  
ATOM   3940 HN   ASN A 700     -40.116  13.199  11.763  1.00  0.00           H  
ATOM   3941 1HD2 ASN A 700     -40.981  13.382  12.311  1.00  0.00           H  
ATOM   3942 2HD2 ASN A 700     -39.234  13.694  12.003  1.00  0.00           H  
ATOM   3943 N    ASP A 701     -41.142  13.709   7.967  1.00 74.76           N  
ATOM   3944 CA   ASP A 701     -41.283  12.752   7.586  1.00 75.44           C  
ATOM   3945 C    ASP A 701     -42.264  14.649   7.844  1.00 78.80           C  
ATOM   3946 O    ASP A 701     -41.916  15.930   7.096  1.00 78.82           O  
ATOM   3947 CB   ASP A 701     -42.618  16.928   7.256  1.00 78.51           C  
ATOM   3948 CG   ASP A 701     -42.936  14.948   9.206  1.00100.17           C  
ATOM   3949 OD1  ASP A 701     -44.371  14.464   9.262  1.00103.32           O  
ATOM   3950 OD2  ASP A 701     -44.581  13.242   9.502  1.00109.09           O  
ATOM   3951 HN   ASP A 701     -45.290  15.293   9.019  1.00  0.00           H  
ATOM   3952 N    SER A 702     -40.837  15.903   6.265  1.00 73.80           N  
ATOM   3953 CA   SER A 702     -40.320  15.005   6.178  1.00 72.00           C  
ATOM   3954 C    SER A 702     -40.347  17.048   5.481  1.00 71.94           C  
ATOM   3955 O    SER A 702     -40.054  18.239   6.417  1.00 71.62           O  
ATOM   3956 CB   SER A 702     -40.359  19.390   6.083  1.00 76.25           C  
ATOM   3957 OG   SER A 702     -41.344  17.425   4.385  1.00 88.91           O  
ATOM   3958 HN   SER A 702     -41.806  16.272   3.701  1.00  0.00           H  
ATOM   3959 HG   SER A 702     -42.449  16.542   2.998  1.00  0.00           H  
ATOM   3960 N    LYS A 703     -39.487  17.941   7.608  1.00 65.10           N  
ATOM   3961 CA   LYS A 703     -39.259  16.948   7.818  1.00 63.79           C  
ATOM   3962 C    LYS A 703     -39.181  18.959   8.614  1.00 65.50           C  
ATOM   3963 O    LYS A 703     -37.973  19.832   8.244  1.00 64.78           O  
ATOM   3964 CB   LYS A 703     -37.871  20.962   8.761  1.00 66.31           C  
ATOM   3965 CG   LYS A 703     -39.137  18.394  10.063  1.00 74.06           C  
ATOM   3966 CD   LYS A 703     -40.528  18.124  10.650  1.00 85.71           C  
ATOM   3967 CE   LYS A 703     -40.558  18.047  12.178  1.00 99.25           C  
ATOM   3968 NZ   LYS A 703     -41.675  17.140  12.693  1.00100.00           N  
ATOM   3969 HN   LYS A 703     -42.521  17.786  13.747  1.00  0.00           H  
ATOM   3970 HZ1  LYS A 703     -41.925  18.043  14.559  1.00  0.00           H  
ATOM   3971 HZ2  LYS A 703     -42.965  18.642  13.357  1.00  0.00           H  
ATOM   3972 HZ3  LYS A 703     -43.259  17.120  14.054  1.00  0.00           H  
ATOM   3973 N    ASP A 704     -37.116  19.316   7.286  1.00 60.67           N  
ATOM   3974 CA   ASP A 704     -37.371  18.369   6.940  1.00 59.03           C  
ATOM   3975 C    ASP A 704     -35.893  19.893   6.672  1.00 61.53           C  
ATOM   3976 O    ASP A 704     -35.755  19.433   5.215  1.00 60.14           O  
ATOM   3977 CB   ASP A 704     -36.068  18.292   4.892  1.00 60.45           C  
ATOM   3978 CG   ASP A 704     -34.621  19.465   7.433  1.00 72.82           C  
ATOM   3979 OD1  ASP A 704     -34.677  19.765   8.917  1.00 73.46           O  
ATOM   3980 OD2  ASP A 704     -34.526  20.948   9.285  1.00 77.62           O  
ATOM   3981 HN   ASP A 704     -34.917  18.820   9.712  1.00  0.00           H  
ATOM   3982 N    GLY A 705     -35.242  20.313   4.369  1.00 59.20           N  
ATOM   3983 CA   GLY A 705     -35.002  21.254   4.741  1.00 59.41           C  
ATOM   3984 C    GLY A 705     -34.987  20.062   2.949  1.00 64.25           C  
ATOM   3985 O    GLY A 705     -33.569  20.473   2.591  1.00 64.37           O  
ATOM   3986 HN   GLY A 705     -33.186  21.634   2.783  1.00  0.00           H  
ATOM   3987 N    TRP A 706     -32.759  19.526   2.119  1.00 60.03           N  
ATOM   3988 CA   TRP A 706     -33.118  18.561   1.969  1.00 59.23           C  
ATOM   3989 C    TRP A 706     -31.378  19.842   1.815  1.00 63.56           C  
ATOM   3990 O    TRP A 706     -30.945  19.507   0.410  1.00 62.57           O  
ATOM   3991 CB   TRP A 706     -31.496  18.636  -0.248  1.00 58.02           C  
ATOM   3992 CG   TRP A 706     -30.456  19.048   2.717  1.00 58.95           C  
ATOM   3993 CD1  TRP A 706     -30.460  19.376   4.158  1.00 62.34           C  
ATOM   3994 CD2  TRP A 706     -31.243  18.798   5.108  1.00 58.82           C  
ATOM   3995 CE2  TRP A 706     -29.447  20.097   4.856  1.00 63.45           C  
ATOM   3996 CE3  TRP A 706     -30.845  19.203   6.358  1.00 60.47           C  
ATOM   3997 NE1  TRP A 706     -31.312  18.952   7.252  1.00 62.34           N  
ATOM   3998 CZ2  TRP A 706     -29.733  19.991   6.235  1.00 63.08           C  
ATOM   3999 CZ3  TRP A 706     -28.356  20.873   4.454  1.00 62.41           C  
ATOM   4000 CH2  TRP A 706     -28.982  20.659   7.211  1.00 63.18           C  
ATOM   4001 HN   TRP A 706     -27.603  21.526   5.422  1.00  0.00           H  
ATOM   4002 HE1  TRP A 706     -27.932  21.434   6.781  1.00  0.00           H  
ATOM   4003 N    PHE A 707     -29.860  20.153   0.006  1.00 61.62           N  
ATOM   4004 CA   PHE A 707     -29.521  20.925   0.616  1.00 62.03           C  
ATOM   4005 C    PHE A 707     -29.101  19.894  -1.194  1.00 64.21           C  
ATOM   4006 O    PHE A 707     -27.671  20.324  -1.031  1.00 63.36           O  
ATOM   4007 CB   PHE A 707     -27.388  21.500  -0.777  1.00 64.74           C  
ATOM   4008 CG   PHE A 707     -29.717  20.403  -2.507  1.00 67.68           C  
ATOM   4009 CD1  PHE A 707     -29.093  19.620  -3.649  1.00 69.88           C  
ATOM   4010 CD2  PHE A 707     -29.475  18.297  -3.902  1.00 70.56           C  
ATOM   4011 CE1  PHE A 707     -28.036  20.153  -4.385  1.00 72.69           C  
ATOM   4012 CE2  PHE A 707     -28.863  17.553  -4.904  1.00 72.05           C  
ATOM   4013 CZ   PHE A 707     -27.423  19.407  -5.391  1.00 71.47           C  
ATOM   4014 HN   PHE A 707     -27.839  18.111  -5.643  1.00  0.00           H  
ATOM   4015 N    SER A 708     -26.772  19.353  -1.147  1.00 60.76           N  
ATOM   4016 CA   SER A 708     -27.101  18.380  -1.309  1.00 61.37           C  
ATOM   4017 C    SER A 708     -25.347  19.604  -1.056  1.00 63.89           C  
ATOM   4018 O    SER A 708     -24.692  18.994  -2.239  1.00 62.84           O  
ATOM   4019 CB   SER A 708     -24.972  17.839  -2.559  1.00 67.05           C  
ATOM   4020 OG   SER A 708     -24.769  19.070   0.244  1.00 78.67           O  
ATOM   4021 HN   SER A 708     -24.547  20.149   1.134  1.00  0.00           H  
ATOM   4022 HG   SER A 708     -25.405  20.608   1.315  1.00  0.00           H  
ATOM   4023 N    GLY A 709     -23.887  19.803  -2.915  1.00 60.82           N  
ATOM   4024 CA   GLY A 709     -23.735  20.766  -2.553  1.00 61.63           C  
ATOM   4025 C    GLY A 709     -23.207  19.408  -4.138  1.00 66.05           C  
ATOM   4026 O    GLY A 709     -22.110  20.337  -4.614  1.00 65.88           O  
ATOM   4027 HN   GLY A 709     -21.924  21.434  -4.083  1.00  0.00           H  
ATOM   4028 N    TYR A 710     -21.414  19.914  -5.670  1.00 62.25           N  
ATOM   4029 CA   TYR A 710     -21.710  19.032  -6.135  1.00 62.14           C  
ATOM   4030 C    TYR A 710     -20.263  20.622  -6.205  1.00 69.06           C  
ATOM   4031 O    TYR A 710     -19.831  20.168  -7.616  1.00 69.18           O  
ATOM   4032 CB   TYR A 710     -20.490  19.373  -8.302  1.00 62.29           C  
ATOM   4033 CG   TYR A 710     -19.086  20.323  -5.262  1.00 63.75           C  
ATOM   4034 CD1  TYR A 710     -18.740  18.847  -5.205  1.00 65.72           C  
ATOM   4035 CD2  TYR A 710     -19.450  17.973  -4.386  1.00 64.40           C  
ATOM   4036 CE1  TYR A 710     -17.720  18.319  -5.988  1.00 66.41           C  
ATOM   4037 CE2  TYR A 710     -19.148  16.614  -4.348  1.00 64.94           C  
ATOM   4038 CZ   TYR A 710     -17.412  16.963  -5.957  1.00 68.25           C  
ATOM   4039 OH   TYR A 710     -18.119  16.119  -5.124  1.00 67.70           O  
ATOM   4040 HN   TYR A 710     -17.804  14.791  -5.065  1.00  0.00           H  
ATOM   4041 HH   TYR A 710     -16.865  14.689  -4.767  1.00  0.00           H  
ATOM   4042 N    ASN A 711     -18.670  20.700  -8.001  1.00 66.34           N  
ATOM   4043 CA   ASN A 711     -18.333  21.474  -7.394  1.00 67.04           C  
ATOM   4044 C    ASN A 711     -17.791  20.392  -9.117  1.00 73.17           C  
ATOM   4045 O    ASN A 711     -16.444  20.787  -8.473  1.00 72.31           O  
ATOM   4046 CB   ASN A 711     -16.442  21.078  -7.265  1.00 62.30           C  
ATOM   4047 CG   ASN A 711     -18.135  21.183 -10.386  1.00 75.14           C  
ATOM   4048 ND2  ASN A 711     -17.655  22.607 -10.417  1.00 65.18           N  
ATOM   4049 OD1  ASN A 711     -17.751  23.351  -9.441  1.00 71.22           O  
ATOM   4050 HN   ASN A 711     -17.169  23.026 -11.559  1.00  0.00           H  
ATOM   4051 1HD2 ASN A 711     -16.852  24.011 -11.659  1.00  0.00           H  
ATOM   4052 2HD2 ASN A 711     -17.101  22.373 -12.366  1.00  0.00           H  
ATOM   4053 N    SER A 712     -15.326  20.813  -9.221  1.00 70.54           N  
ATOM   4054 CA   SER A 712     -15.378  20.590 -10.236  1.00 70.71           C  
ATOM   4055 C    SER A 712     -14.039  21.152  -8.618  1.00 74.29           C  
ATOM   4056 O    SER A 712     -13.840  22.653  -8.363  1.00 73.97           O  
ATOM   4057 CB   SER A 712     -12.844  23.058  -7.757  1.00 76.37           C  
ATOM   4058 OG   SER A 712     -12.899  20.509  -9.394  1.00 87.74           O  
ATOM   4059 HN   SER A 712     -13.129  19.111  -9.492  1.00  0.00           H  
ATOM   4060 HG   SER A 712     -13.984  18.951  -9.964  1.00  0.00           H  
ATOM   4061 N    ASP A 713     -14.850  23.457  -8.736  1.00 71.30           N  
ATOM   4062 CA   ASP A 713     -15.683  23.009  -9.168  1.00 71.95           C  
ATOM   4063 C    ASP A 713     -14.871  24.905  -8.583  1.00 76.34           C  
ATOM   4064 O    ASP A 713     -15.499  25.373  -7.257  1.00 76.57           O  
ATOM   4065 CB   ASP A 713     -14.886  26.149  -6.523  1.00 74.09           C  
ATOM   4066 CG   ASP A 713     -15.567  25.562  -9.798  1.00 90.60           C  
ATOM   4067 OD1  ASP A 713     -14.818  25.429 -11.111  1.00 91.94           O  
ATOM   4068 OD2  ASP A 713     -13.559  25.453 -11.089  1.00100.34           O  
ATOM   4069 HN   ASP A 713     -15.486  25.356 -12.169  1.00  0.00           H  
ATOM   4070 N    TYR A 714     -16.736  24.958  -6.981  1.00 72.40           N  
ATOM   4071 CA   TYR A 714     -17.223  24.326  -7.648  1.00 71.12           C  
ATOM   4072 C    TYR A 714     -17.418  25.375  -5.760  1.00 73.26           C  
ATOM   4073 O    TYR A 714     -18.201  24.246  -5.137  1.00 73.59           O  
ATOM   4074 CB   TYR A 714     -18.636  23.341  -5.843  1.00 71.80           C  
ATOM   4075 CG   TYR A 714     -18.383  26.537  -6.012  1.00 74.17           C  
ATOM   4076 CD1  TYR A 714     -17.845  27.683  -6.828  1.00 76.68           C  
ATOM   4077 CD2  TYR A 714     -17.030  28.651  -6.250  1.00 75.71           C  
ATOM   4078 CE1  TYR A 714     -18.242  27.866  -8.147  1.00 80.19           C  
ATOM   4079 CE2  TYR A 714     -16.594  29.761  -6.979  1.00 78.26           C  
ATOM   4080 CZ   TYR A 714     -17.806  28.961  -8.892  1.00 89.42           C  
ATOM   4081 OH   TYR A 714     -16.983  29.913  -8.305  1.00 91.18           O  
ATOM   4082 HN   TYR A 714     -16.563  31.001  -9.051  1.00  0.00           H  
ATOM   4083 HH   TYR A 714     -15.988  31.581  -8.492  1.00  0.00           H  
ATOM   4084 N    VAL A 715     -18.390  24.327  -3.813  1.00 67.25           N  
ATOM   4085 CA   VAL A 715     -17.926  25.116  -3.319  1.00 65.69           C  
ATOM   4086 C    VAL A 715     -19.183  23.416  -3.001  1.00 71.24           C  
ATOM   4087 O    VAL A 715     -20.317  24.273  -2.420  1.00 72.21           O  
ATOM   4088 CB   VAL A 715     -20.049  25.296  -1.788  1.00 67.96           C  
ATOM   4089 CG1  VAL A 715     -18.351  22.745  -1.897  1.00 66.51           C  
ATOM   4090 CG2  VAL A 715     -19.244  21.946  -0.952  1.00 68.14           C  
ATOM   4091 HN   VAL A 715     -17.269  21.867  -2.496  1.00  0.00           H  
ATOM   4092 N    THR A 716     -21.571  23.895  -2.681  1.00 66.46           N  
ATOM   4093 CA   THR A 716     -21.735  23.020  -3.219  1.00 64.73           C  
ATOM   4094 C    THR A 716     -22.713  24.674  -2.233  1.00 67.55           C  
ATOM   4095 O    THR A 716     -23.654  23.822  -1.421  1.00 65.86           O  
ATOM   4096 CB   THR A 716     -24.093  22.765  -1.868  1.00 69.41           C  
ATOM   4097 CG2  THR A 716     -23.342  25.455  -3.410  1.00 66.60           C  
ATOM   4098 OG1  THR A 716     -22.316  26.160  -4.116  1.00 66.48           O  
ATOM   4099 HN   THR A 716     -21.869  26.793  -3.500  1.00  0.00           H  
ATOM   4100 HG1  THR A 716     -24.436  26.433  -2.971  1.00  0.00           H  
ATOM   4101 N    SER A 717     -23.923  24.269  -0.201  1.00 65.60           N  
ATOM   4102 CA   SER A 717     -23.475  25.150   0.121  1.00 65.49           C  
ATOM   4103 C    SER A 717     -24.823  23.569   0.700  1.00 68.28           C  
ATOM   4104 O    SER A 717     -26.092  24.425   0.956  1.00 68.32           O  
ATOM   4105 CB   SER A 717     -25.957  25.608   1.316  1.00 68.91           C  
ATOM   4106 OG   SER A 717     -24.094  23.200   1.980  1.00 80.15           O  
ATOM   4107 HN   SER A 717     -24.742  22.072   2.537  1.00  0.00           H  
ATOM   4108 HG   SER A 717     -24.707  21.321   1.893  1.00  0.00           H  
ATOM   4109 N    VAL A 718     -27.317  23.856   0.670  1.00 61.52           N  
ATOM   4110 CA   VAL A 718     -27.332  22.866   0.352  1.00 59.49           C  
ATOM   4111 C    VAL A 718     -28.612  24.567   0.788  1.00 63.18           C  
ATOM   4112 O    VAL A 718     -29.601  23.898   1.757  1.00 64.73           O  
ATOM   4113 CB   VAL A 718     -30.038  22.781   1.505  1.00 62.21           C  
ATOM   4114 CG1  VAL A 718     -29.265  24.867  -0.597  1.00 61.41           C  
ATOM   4115 CG2  VAL A 718     -30.646  25.498  -0.451  1.00 62.17           C  
ATOM   4116 HN   VAL A 718     -28.369  25.752  -1.454  1.00  0.00           H  
ATOM   4117 N    TRP A 719     -29.967  24.583   2.845  1.00 57.32           N  
ATOM   4118 CA   TRP A 719     -29.548  25.519   3.020  1.00 56.61           C  
ATOM   4119 C    TRP A 719     -30.935  24.054   3.789  1.00 61.50           C  
ATOM   4120 O    TRP A 719     -32.219  24.867   3.666  1.00 61.73           O  
ATOM   4121 CB   TRP A 719     -32.154  26.073   3.474  1.00 55.39           C  
ATOM   4122 CG   TRP A 719     -30.391  24.099   5.239  1.00 56.97           C  
ATOM   4123 CD1  TRP A 719     -31.459  23.858   6.289  1.00 60.23           C  
ATOM   4124 CD2  TRP A 719     -31.894  22.648   6.762  1.00 56.68           C  
ATOM   4125 CE2  TRP A 719     -32.321  24.850   6.878  1.00 60.94           C  
ATOM   4126 CE3  TRP A 719     -32.951  22.826   7.623  1.00 57.64           C  
ATOM   4127 NE1  TRP A 719     -33.448  22.068   8.133  1.00 59.85           N  
ATOM   4128 CZ2  TRP A 719     -33.245  24.167   7.701  1.00 60.28           C  
ATOM   4129 CZ3  TRP A 719     -32.406  26.251   6.779  1.00 59.64           C  
ATOM   4130 CH2  TRP A 719     -34.208  24.839   8.457  1.00 60.74           C  
ATOM   4131 HN   TRP A 719     -33.353  26.913   7.532  1.00  0.00           H  
ATOM   4132 HE1  TRP A 719     -34.244  26.207   8.358  1.00  0.00           H  
ATOM   4133 N    VAL A 720     -33.378  24.220   3.815  1.00 59.12           N  
ATOM   4134 CA   VAL A 720     -33.344  23.185   3.913  1.00 60.14           C  
ATOM   4135 C    VAL A 720     -34.696  24.864   3.851  1.00 66.57           C  
ATOM   4136 O    VAL A 720     -35.525  24.224   5.020  1.00 66.56           O  
ATOM   4137 CB   VAL A 720     -35.446  23.017   5.255  1.00 64.53           C  
ATOM   4138 CG1  VAL A 720     -35.441  24.819   2.481  1.00 64.87           C  
ATOM   4139 CG2  VAL A 720     -36.886  25.312   2.614  1.00 63.98           C  
ATOM   4140 HN   VAL A 720     -34.707  25.622   1.401  1.00  0.00           H  
ATOM   4141 N    GLY A 721     -36.267  25.048   5.756  1.00 64.12           N  
ATOM   4142 CA   GLY A 721     -36.235  26.065   5.542  1.00 63.82           C  
ATOM   4143 C    GLY A 721     -37.122  24.596   6.847  1.00 66.34           C  
ATOM   4144 O    GLY A 721     -37.645  25.696   7.750  1.00 63.83           O  
ATOM   4145 HN   GLY A 721     -37.429  26.883   7.508  1.00  0.00           H  
ATOM   4146 N    PHE A 722     -38.369  25.294   8.793  1.00 64.31           N  
ATOM   4147 CA   PHE A 722     -38.565  24.278   8.894  1.00 63.86           C  
ATOM   4148 C    PHE A 722     -38.901  26.202   9.799  1.00 66.23           C  
ATOM   4149 O    PHE A 722     -37.941  26.182  11.000  1.00 64.87           O  
ATOM   4150 CB   PHE A 722     -37.373  25.124  11.289  1.00 66.19           C  
ATOM   4151 CG   PHE A 722     -40.330  25.774  10.194  1.00 68.13           C  
ATOM   4152 CD1  PHE A 722     -41.352  26.031   9.111  1.00 72.06           C  
ATOM   4153 CD2  PHE A 722     -41.780  27.323   8.824  1.00 70.65           C  
ATOM   4154 CE1  PHE A 722     -41.867  24.990   8.358  1.00 72.78           C  
ATOM   4155 CE2  PHE A 722     -42.707  27.563   7.803  1.00 73.47           C  
ATOM   4156 CZ   PHE A 722     -42.778  25.235   7.323  1.00 71.42           C  
ATOM   4157 HN   PHE A 722     -43.191  26.517   7.054  1.00  0.00           H  
ATOM   4158 N    ASP A 723     -37.722  27.346  11.675  1.00 62.34           N  
ATOM   4159 CA   ASP A 723     -38.187  28.219  11.354  1.00 61.64           C  
ATOM   4160 C    ASP A 723     -36.838  27.386  12.851  1.00 69.41           C  
ATOM   4161 O    ASP A 723     -37.439  26.479  13.911  1.00 70.17           O  
ATOM   4162 CB   ASP A 723     -36.780  25.511  14.311  1.00 61.99           C  
ATOM   4163 CG   ASP A 723     -36.564  28.805  13.365  1.00 66.71           C  
ATOM   4164 OD1  ASP A 723     -36.205  29.820  12.293  1.00 63.66           O  
ATOM   4165 OD2  ASP A 723     -35.268  29.547  11.498  1.00 77.45           O  
ATOM   4166 HN   ASP A 723     -36.844  30.904  12.262  1.00  0.00           H  
ATOM   4167 N    GLN A 724     -38.726  26.695  14.261  1.00 68.16           N  
ATOM   4168 CA   GLN A 724     -39.220  27.535  13.897  1.00 70.27           C  
ATOM   4169 C    GLN A 724     -39.435  25.770  15.141  1.00 74.81           C  
ATOM   4170 O    GLN A 724     -39.930  24.733  14.147  1.00 73.97           O  
ATOM   4171 CB   GLN A 724     -40.678  25.110  13.234  1.00 73.30           C  
ATOM   4172 CG   GLN A 724     -40.603  26.442  15.902  1.00104.04           C  
ATOM   4173 CD   GLN A 724     -40.170  27.384  17.038  1.00135.50           C  
ATOM   4174 NE2  GLN A 724     -39.488  26.651  18.174  1.00128.34           N  
ATOM   4175 OE1  GLN A 724     -40.126  25.921  18.947  1.00133.05           O  
ATOM   4176 HN   GLN A 724     -38.169  26.815  18.284  1.00  0.00           H  
ATOM   4177 1HE2 GLN A 724     -37.645  26.323  19.035  1.00  0.00           H  
ATOM   4178 2HE2 GLN A 724     -37.665  27.435  17.618  1.00  0.00           H  
ATOM   4179 N    PRO A 725     -39.404  23.479  14.182  1.00 72.49           N  
ATOM   4180 CA   PRO A 725     -39.773  22.510  13.143  1.00 71.97           C  
ATOM   4181 C    PRO A 725     -41.249  22.147  13.063  1.00 75.47           C  
ATOM   4182 O    PRO A 725     -41.980  22.080  14.056  1.00 75.36           O  
ATOM   4183 CB   PRO A 725     -38.827  21.317  13.383  1.00 73.67           C  
ATOM   4184 CG   PRO A 725     -37.727  21.859  14.253  1.00 78.05           C  
ATOM   4185 CD   PRO A 725     -38.422  22.887  15.114  1.00 74.52           C  
ATOM   4186 N    GLU A 726     -41.671  22.040  11.812  1.00 71.92           N  
ATOM   4187 CA   GLU A 726     -40.940  22.214  11.093  1.00 72.38           C  
ATOM   4188 C    GLU A 726     -42.982  21.721  11.275  1.00 75.26           C  
ATOM   4189 O    GLU A 726     -42.717  21.193   9.864  1.00 74.56           O  
ATOM   4190 CB   GLU A 726     -41.721  21.563   9.229  1.00 74.03           C  
ATOM   4191 CG   GLU A 726     -43.839  22.990  11.098  1.00 91.03           C  
ATOM   4192 CD   GLU A 726     -44.304  23.725  12.337  1.00131.72           C  
ATOM   4193 OE1  GLU A 726     -44.411  25.214  12.051  1.00129.09           O  
ATOM   4194 OE2  GLU A 726     -45.270  25.611  11.228  1.00134.61           O  
ATOM   4195 HN   GLU A 726     -43.573  25.976  12.588  1.00  0.00           H  
ATOM   4196 N    THR A 727     -43.651  20.397   9.349  1.00 71.68           N  
ATOM   4197 CA   THR A 727     -44.450  20.127   9.957  1.00 70.44           C  
ATOM   4198 C    THR A 727     -43.625  19.879   7.987  1.00 72.21           C  
ATOM   4199 O    THR A 727     -43.586  21.036   6.982  1.00 72.61           O  
ATOM   4200 CB   THR A 727     -44.311  22.020   7.164  1.00 74.40           C  
ATOM   4201 CG2  THR A 727     -44.885  19.026   7.738  1.00 67.64           C  
ATOM   4202 OG1  THR A 727     -44.962  18.725   6.352  1.00 80.01           O  
ATOM   4203 HN   THR A 727     -44.154  18.222   6.079  1.00  0.00           H  
ATOM   4204 HG1  THR A 727     -46.163  19.710   8.163  1.00  0.00           H  
ATOM   4205 N    LEU A 728     -42.780  20.913   5.916  1.00 65.60           N  
ATOM   4206 CA   LEU A 728     -42.141  20.097   5.830  1.00 64.43           C  
ATOM   4207 C    LEU A 728     -42.812  21.940   4.879  1.00 68.60           C  
ATOM   4208 O    LEU A 728     -43.995  21.646   3.976  1.00 67.57           O  
ATOM   4209 CB   LEU A 728     -44.350  22.483   3.156  1.00 63.59           C  
ATOM   4210 CG   LEU A 728     -41.528  22.007   4.042  1.00 66.96           C  
ATOM   4211 CD1  LEU A 728     -40.295  22.578   4.707  1.00 66.82           C  
ATOM   4212 CD2  LEU A 728     -39.064  22.016   4.074  1.00 67.26           C  
ATOM   4213 HN   LEU A 728     -40.280  24.094   4.654  1.00  0.00           H  
ATOM   4214 N    GLY A 729     -44.591  20.467   4.153  1.00 67.27           N  
ATOM   4215 CA   GLY A 729     -44.205  19.842   4.889  1.00 68.91           C  
ATOM   4216 C    GLY A 729     -45.742  19.983   3.396  1.00 75.14           C  
ATOM   4217 O    GLY A 729     -45.552  18.570   2.879  1.00 74.37           O  
ATOM   4218 HN   GLY A 729     -44.421  18.152   2.611  1.00  0.00           H  
ATOM   4219 N    ARG A 730     -46.668  17.835   2.739  1.00 74.26           N  
ATOM   4220 CA   ARG A 730     -47.563  18.298   2.994  1.00 75.30           C  
ATOM   4221 C    ARG A 730     -46.760  16.445   2.263  1.00 76.28           C  
ATOM   4222 O    ARG A 730     -45.984  16.211   0.965  1.00 75.50           O  
ATOM   4223 CB   ARG A 730     -45.199  15.271   0.887  1.00 81.25           C  
ATOM   4224 CG   ARG A 730     -48.249  16.032   2.085  1.00106.22           C  
ATOM   4225 CD   ARG A 730     -48.704  14.863   2.983  1.00135.92           C  
ATOM   4226 NE   ARG A 730     -48.937  13.533   2.249  1.00157.38           N  
ATOM   4227 CZ   ARG A 730     -47.995  13.296   1.141  1.00169.39           C  
ATOM   4228 NH1  ARG A 730     -48.059  13.926   0.316  1.00150.94           N  
ATOM   4229 NH2  ARG A 730     -47.068  12.340   1.110  1.00154.83           N  
ATOM   4230 HN   ARG A 730     -46.942  11.491   2.127  1.00  0.00           H  
ATOM   4231 HE   ARG A 730     -47.569  11.572   2.952  1.00  0.00           H  
ATOM   4232 1HH1 ARG A 730     -46.216  10.747   2.096  1.00  0.00           H  
ATOM   4233 2HH1 ARG A 730     -46.268  12.218   0.056  1.00  0.00           H  
ATOM   4234 1HH2 ARG A 730     -46.364  12.870  -0.748  1.00  0.00           H  
ATOM   4235 2HH2 ARG A 730     -45.545  11.470   0.035  1.00  0.00           H  
ATOM   4236 N    ARG A 731     -46.167  17.095  -0.017  1.00 72.22           N  
ATOM   4237 CA   ARG A 731     -46.806  17.895   0.163  1.00 72.37           C  
ATOM   4238 C    ARG A 731     -45.527  17.013  -1.331  1.00 73.28           C  
ATOM   4239 O    ARG A 731     -44.190  17.781  -1.422  1.00 71.34           O  
ATOM   4240 CB   ARG A 731     -43.742  18.090  -2.536  1.00 76.38           C  
ATOM   4241 CG   ARG A 731     -46.502  17.511  -2.427  1.00 89.99           C  
ATOM   4242 CD   ARG A 731     -47.761  16.673  -2.618  1.00112.48           C  
ATOM   4243 NE   ARG A 731     -48.984  17.574  -2.695  1.00132.14           N  
ATOM   4244 CZ   ARG A 731     -49.501  17.706  -4.062  1.00146.47           C  
ATOM   4245 NH1  ARG A 731     -50.146  16.967  -4.406  1.00136.02           N  
ATOM   4246 NH2  ARG A 731     -49.205  18.702  -4.894  1.00126.67           N  
ATOM   4247 HN   ARG A 731     -48.383  19.674  -4.514  1.00  0.00           H  
ATOM   4248 HE   ARG A 731     -47.966  19.660  -3.561  1.00  0.00           H  
ATOM   4249 1HH1 ARG A 731     -48.156  20.449  -5.169  1.00  0.00           H  
ATOM   4250 2HH1 ARG A 731     -49.731  18.733  -6.114  1.00  0.00           H  
ATOM   4251 1HH2 ARG A 731     -50.376  17.977  -6.421  1.00  0.00           H  
ATOM   4252 2HH2 ARG A 731     -49.497  19.513  -6.761  1.00  0.00           H  
ATOM   4253 N    GLU A 732     -43.558  18.085  -0.261  1.00 69.22           N  
ATOM   4254 CA   GLU A 732     -43.986  17.768   0.632  1.00 67.88           C  
ATOM   4255 C    GLU A 732     -42.297  18.842  -0.203  1.00 74.37           C  
ATOM   4256 O    GLU A 732     -41.077  17.993   0.148  1.00 76.04           O  
ATOM   4257 CB   GLU A 732     -41.113  17.238   1.122  1.00 68.14           C  
ATOM   4258 CG   GLU A 732     -42.408  20.045   0.739  1.00 77.54           C  
ATOM   4259 CD   GLU A 732     -43.431  21.083   0.300  1.00 92.51           C  
ATOM   4260 OE1  GLU A 732     -43.229  21.848  -0.999  1.00 67.43           O  
ATOM   4261 OE2  GLU A 732     -42.162  21.705  -1.642  1.00 90.70           O  
ATOM   4262 HN   GLU A 732     -44.143  22.627  -1.356  1.00  0.00           H  
ATOM   4263 N    TYR A 733     -40.008  18.087  -0.658  1.00 70.18           N  
ATOM   4264 CA   TYR A 733     -40.056  18.723  -1.480  1.00 70.39           C  
ATOM   4265 C    TYR A 733     -38.772  17.327  -0.425  1.00 72.17           C  
ATOM   4266 O    TYR A 733     -37.558  18.236  -0.655  1.00 71.33           O  
ATOM   4267 CB   TYR A 733     -37.719  19.369  -1.119  1.00 73.44           C  
ATOM   4268 CG   TYR A 733     -38.707  16.045  -1.312  1.00 78.04           C  
ATOM   4269 CD1  TYR A 733     -39.986  15.233  -1.307  1.00 79.22           C  
ATOM   4270 CD2  TYR A 733     -40.235  14.287  -0.315  1.00 81.01           C  
ATOM   4271 CE1  TYR A 733     -40.985  15.468  -2.249  1.00 79.62           C  
ATOM   4272 CE2  TYR A 733     -41.441  13.583  -0.270  1.00 83.25           C  
ATOM   4273 CZ   TYR A 733     -42.211  14.801  -2.186  1.00 87.94           C  
ATOM   4274 OH   TYR A 733     -42.426  13.840  -1.211  1.00 88.65           O  
ATOM   4275 HN   TYR A 733     -43.620  13.154  -1.203  1.00  0.00           H  
ATOM   4276 HH   TYR A 733     -43.623  12.507  -0.453  1.00  0.00           H  
ATOM   4277 N    GLY A 734     -36.360  17.742  -0.340  1.00 67.31           N  
ATOM   4278 CA   GLY A 734     -36.300  16.787   0.067  1.00 66.70           C  
ATOM   4279 C    GLY A 734     -35.136  18.498  -0.549  1.00 71.42           C  
ATOM   4280 O    GLY A 734     -35.042  18.977  -1.987  1.00 72.42           O  
ATOM   4281 HN   GLY A 734     -34.641  20.113  -2.251  1.00  0.00           H  
ATOM   4282 N    GLY A 735     -35.473  18.118  -2.904  1.00 66.70           N  
ATOM   4283 CA   GLY A 735     -35.821  17.194  -2.579  1.00 66.10           C  
ATOM   4284 C    GLY A 735     -35.490  18.386  -4.333  1.00 68.89           C  
ATOM   4285 O    GLY A 735     -36.504  19.419  -4.776  1.00 70.79           O  
ATOM   4286 HN   GLY A 735     -36.337  19.999  -5.848  1.00  0.00           H  
ATOM   4287 N    THR A 736     -37.550  19.670  -3.976  1.00 62.20           N  
ATOM   4288 CA   THR A 736     -37.613  19.174  -3.064  1.00 61.73           C  
ATOM   4289 C    THR A 736     -38.610  20.618  -4.339  1.00 64.81           C  
ATOM   4290 O    THR A 736     -38.431  21.997  -3.694  1.00 63.93           O  
ATOM   4291 CB   THR A 736     -39.055  22.973  -4.134  1.00 71.81           C  
ATOM   4292 CG2  THR A 736     -40.002  20.013  -4.060  1.00 70.62           C  
ATOM   4293 OG1  THR A 736     -40.272  20.014  -2.656  1.00 75.32           O  
ATOM   4294 HN   THR A 736     -39.585  19.475  -2.189  1.00  0.00           H  
ATOM   4295 HG1  THR A 736     -40.161  18.605  -4.613  1.00  0.00           H  
ATOM   4296 N    VAL A 737     -37.582  22.070  -2.645  1.00 61.15           N  
ATOM   4297 CA   VAL A 737     -37.078  21.207  -2.359  1.00 60.36           C  
ATOM   4298 C    VAL A 737     -37.334  23.300  -1.889  1.00 65.85           C  
ATOM   4299 O    VAL A 737     -35.907  23.819  -1.985  1.00 67.62           O  
ATOM   4300 CB   VAL A 737     -35.729  24.982  -2.344  1.00 63.02           C  
ATOM   4301 CG1  VAL A 737     -37.851  23.269  -0.417  1.00 63.22           C  
ATOM   4302 CG2  VAL A 737     -39.366  23.181  -0.364  1.00 62.30           C  
ATOM   4303 HN   VAL A 737     -37.221  22.145   0.407  1.00  0.00           H  
ATOM   4304 N    ALA A 738     -34.903  22.969  -1.654  1.00 60.32           N  
ATOM   4305 CA   ALA A 738     -35.168  21.990  -1.424  1.00 58.74           C  
ATOM   4306 C    ALA A 738     -33.482  23.306  -1.592  1.00 62.16           C  
ATOM   4307 O    ALA A 738     -32.808  23.226  -2.930  1.00 61.36           O  
ATOM   4308 CB   ALA A 738     -32.218  24.207  -3.365  1.00 58.86           C  
ATOM   4309 HN   ALA A 738     -32.771  22.410  -0.588  1.00  0.00           H  
ATOM   4310 N    LEU A 739     -32.883  22.053  -3.583  1.00 59.53           N  
ATOM   4311 CA   LEU A 739     -33.389  21.273  -3.117  1.00 58.96           C  
ATOM   4312 C    LEU A 739     -32.304  21.794  -4.902  1.00 60.79           C  
ATOM   4313 O    LEU A 739     -32.634  22.897  -5.912  1.00 59.55           O  
ATOM   4314 CB   LEU A 739     -31.676  23.397  -6.513  1.00 59.30           C  
ATOM   4315 CG   LEU A 739     -32.682  20.407  -5.417  1.00 65.02           C  
ATOM   4316 CD1  LEU A 739     -32.204  20.075  -6.807  1.00 65.21           C  
ATOM   4317 CD2  LEU A 739     -30.677  20.096  -6.895  1.00 69.58           C  
ATOM   4318 HN   LEU A 739     -32.784  18.756  -7.275  1.00  0.00           H  
ATOM   4319 N    PRO A 740     -33.924  23.372  -6.041  1.00 56.52           N  
ATOM   4320 CA   PRO A 740     -34.202  24.524  -6.939  1.00 56.21           C  
ATOM   4321 C    PRO A 740     -33.313  25.758  -6.635  1.00 60.10           C  
ATOM   4322 O    PRO A 740     -32.666  26.268  -7.569  1.00 59.61           O  
ATOM   4323 CB   PRO A 740     -35.696  24.788  -6.715  1.00 57.02           C  
ATOM   4324 CG   PRO A 740     -36.234  23.497  -6.252  1.00 60.65           C  
ATOM   4325 CD   PRO A 740     -35.172  22.921  -5.383  1.00 56.11           C  
ATOM   4326 N    ILE A 741     -33.209  26.173  -5.328  1.00 56.10           N  
ATOM   4327 CA   ILE A 741     -33.785  25.681  -4.615  1.00 56.49           C  
ATOM   4328 C    ILE A 741     -32.335  27.269  -4.869  1.00 62.37           C  
ATOM   4329 O    ILE A 741     -30.908  26.985  -5.334  1.00 63.04           O  
ATOM   4330 CB   ILE A 741     -30.310  27.837  -6.000  1.00 59.06           C  
ATOM   4331 CG1  ILE A 741     -32.359  27.521  -3.318  1.00 60.12           C  
ATOM   4332 CG2  ILE A 741     -33.739  28.003  -2.817  1.00 58.90           C  
ATOM   4333 CD1  ILE A 741     -31.267  28.511  -2.908  1.00 65.46           C  
ATOM   4334 HN   ILE A 741     -33.897  28.152  -1.282  1.00  0.00           H  
ATOM   4335 N    TRP A 742     -30.377  25.789  -4.989  1.00 59.15           N  
ATOM   4336 CA   TRP A 742     -30.971  25.124  -4.453  1.00 60.45           C  
ATOM   4337 C    TRP A 742     -29.026  25.384  -5.325  1.00 69.14           C  
ATOM   4338 O    TRP A 742     -28.749  25.512  -6.815  1.00 69.66           O  
ATOM   4339 CB   TRP A 742     -27.757  26.154  -7.185  1.00 59.46           C  
ATOM   4340 CG   TRP A 742     -28.772  23.976  -4.844  1.00 61.36           C  
ATOM   4341 CD1  TRP A 742     -27.349  23.513  -4.968  1.00 64.28           C  
ATOM   4342 CD2  TRP A 742     -26.433  23.440  -3.964  1.00 62.00           C  
ATOM   4343 CE2  TRP A 742     -26.737  22.894  -6.115  1.00 65.81           C  
ATOM   4344 CE3  TRP A 742     -25.279  22.840  -4.418  1.00 64.00           C  
ATOM   4345 NE1  TRP A 742     -24.420  22.682  -3.853  1.00 64.46           N  
ATOM   4346 CZ2  TRP A 742     -25.441  22.485  -5.729  1.00 65.46           C  
ATOM   4347 CZ3  TRP A 742     -27.176  22.603  -7.420  1.00 66.14           C  
ATOM   4348 CH2  TRP A 742     -24.567  21.831  -6.602  1.00 66.65           C  
ATOM   4349 HN   TRP A 742     -26.294  21.983  -8.295  1.00  0.00           H  
ATOM   4350 HE1  TRP A 742     -25.010  21.595  -7.882  1.00  0.00           H  
ATOM   4351 N    ILE A 743     -29.638  24.919  -7.670  1.00 67.28           N  
ATOM   4352 CA   ILE A 743     -30.431  24.390  -7.254  1.00 67.63           C  
ATOM   4353 C    ILE A 743     -29.549  24.979  -9.135  1.00 73.66           C  
ATOM   4354 O    ILE A 743     -29.440  26.432  -9.584  1.00 75.26           O  
ATOM   4355 CB   ILE A 743     -28.495  26.741 -10.320  1.00 70.71           C  
ATOM   4356 CG1  ILE A 743     -30.721  24.257  -9.834  1.00 71.44           C  
ATOM   4357 CG2  ILE A 743     -30.655  22.738  -9.597  1.00 71.27           C  
ATOM   4358 CD1  ILE A 743     -30.752  24.568 -11.331  1.00 74.31           C  
ATOM   4359 HN   ILE A 743     -31.974  22.047  -9.792  1.00  0.00           H  
ATOM   4360 N    ARG A 744     -30.368  27.333  -9.118  1.00 69.92           N  
ATOM   4361 CA   ARG A 744     -31.118  27.003  -8.478  1.00 70.18           C  
ATOM   4362 C    ARG A 744     -30.325  28.758  -9.505  1.00 71.75           C  
ATOM   4363 O    ARG A 744     -28.939  29.395  -9.259  1.00 70.34           O  
ATOM   4364 CB   ARG A 744     -28.372  30.013 -10.175  1.00 71.55           C  
ATOM   4365 CG   ARG A 744     -31.466  29.600  -8.890  1.00 94.06           C  
ATOM   4366 CD   ARG A 744     -31.615  30.961  -9.605  1.00117.79           C  
ATOM   4367 NE   ARG A 744     -32.231  32.075  -8.772  1.00139.95           N  
ATOM   4368 CZ   ARG A 744     -33.693  32.061  -8.863  1.00159.73           C  
ATOM   4369 NH1  ARG A 744     -34.214  31.473  -8.182  1.00150.24           N  
ATOM   4370 NH2  ARG A 744     -34.400  32.748  -9.756  1.00144.33           N  
ATOM   4371 HN   ARG A 744     -33.789  33.548 -10.625  1.00  0.00           H  
ATOM   4372 HE   ARG A 744     -32.753  33.639 -10.609  1.00  0.00           H  
ATOM   4373 1HH1 ARG A 744     -34.347  34.083 -11.321  1.00  0.00           H  
ATOM   4374 2HH1 ARG A 744     -35.726  32.661  -9.771  1.00  0.00           H  
ATOM   4375 1HH2 ARG A 744     -36.215  32.054  -9.083  1.00  0.00           H  
ATOM   4376 2HH2 ARG A 744     -36.275  33.200 -10.471  1.00  0.00           H  
ATOM   4377 N    TYR A 745     -28.383  29.166  -8.045  1.00 66.77           N  
ATOM   4378 CA   TYR A 745     -28.916  28.593  -7.360  1.00 66.08           C  
ATOM   4379 C    TYR A 745     -27.084  29.676  -7.648  1.00 71.87           C  
ATOM   4380 O    TYR A 745     -25.916  29.063  -8.475  1.00 72.48           O  
ATOM   4381 CB   TYR A 745     -25.087  29.796  -9.024  1.00 65.19           C  
ATOM   4382 CG   TYR A 745     -26.870  29.557  -6.122  1.00 66.77           C  
ATOM   4383 CD1  TYR A 745     -25.489  30.022  -5.717  1.00 68.16           C  
ATOM   4384 CD2  TYR A 745     -25.169  31.374  -5.694  1.00 68.22           C  
ATOM   4385 CE1  TYR A 745     -24.462  29.109  -5.499  1.00 67.62           C  
ATOM   4386 CE2  TYR A 745     -23.881  31.807  -5.390  1.00 69.36           C  
ATOM   4387 CZ   TYR A 745     -23.166  29.532  -5.208  1.00 73.49           C  
ATOM   4388 OH   TYR A 745     -22.883  30.882  -5.146  1.00 76.46           O  
ATOM   4389 HN   TYR A 745     -21.614  31.303  -4.850  1.00  0.00           H  
ATOM   4390 HH   TYR A 745     -21.354  30.962  -3.957  1.00  0.00           H  
ATOM   4391 N    MET A 746     -25.860  27.737  -8.569  1.00 68.25           N  
ATOM   4392 CA   MET A 746     -26.584  27.164  -8.090  1.00 68.90           C  
ATOM   4393 C    MET A 746     -24.810  27.065  -9.327  1.00 75.84           C  
ATOM   4394 O    MET A 746     -24.873  27.401 -10.830  1.00 76.71           O  
ATOM   4395 CB   MET A 746     -23.839  27.384 -11.515  1.00 70.44           C  
ATOM   4396 CG   MET A 746     -24.835  25.555  -9.067  1.00 72.78           C  
ATOM   4397 SD   MET A 746     -24.446  25.210  -7.653  1.00 76.77           S  
ATOM   4398 CE   MET A 746     -22.740  25.653  -7.217  1.00 73.49           C  
ATOM   4399 HN   MET A 746     -21.869  24.121  -7.640  1.00  0.00           H  
ATOM   4400 N    GLY A 747     -26.072  27.754 -11.301  1.00 72.15           N  
ATOM   4401 CA   GLY A 747     -26.888  27.726 -10.656  1.00 73.23           C  
ATOM   4402 C    GLY A 747     -26.286  28.175 -12.673  1.00 77.97           C  
ATOM   4403 O    GLY A 747     -25.478  29.419 -12.989  1.00 79.07           O  
ATOM   4404 HN   GLY A 747     -24.736  29.463 -13.979  1.00  0.00           H  
ATOM   4405 N    PHE A 748     -25.584  30.408 -12.102  1.00 72.65           N  
ATOM   4406 CA   PHE A 748     -26.208  30.261 -11.283  1.00 72.41           C  
ATOM   4407 C    PHE A 748     -24.888  31.672 -12.203  1.00 75.47           C  
ATOM   4408 O    PHE A 748     -23.411  31.488 -11.924  1.00 76.62           O  
ATOM   4409 CB   PHE A 748     -22.602  32.000 -12.691  1.00 73.66           C  
ATOM   4410 CG   PHE A 748     -25.472  32.688 -11.200  1.00 76.37           C  
ATOM   4411 CD1  PHE A 748     -24.722  33.998 -11.170  1.00 80.19           C  
ATOM   4412 CD2  PHE A 748     -23.598  34.159 -10.361  1.00 78.81           C  
ATOM   4413 CE1  PHE A 748     -25.103  35.056 -11.989  1.00 81.48           C  
ATOM   4414 CE2  PHE A 748     -22.883  35.359 -10.360  1.00 82.00           C  
ATOM   4415 CZ   PHE A 748     -24.405  36.260 -11.968  1.00 80.58           C  
ATOM   4416 HN   PHE A 748     -23.306  36.407 -11.147  1.00  0.00           H  
ATOM   4417 N    ALA A 749     -23.055  30.862 -10.779  1.00 70.15           N  
ATOM   4418 CA   ALA A 749     -23.803  30.480 -10.166  1.00 69.69           C  
ATOM   4419 C    ALA A 749     -21.665  30.701 -10.369  1.00 76.68           C  
ATOM   4420 O    ALA A 749     -20.841  30.029 -11.448  1.00 79.04           O  
ATOM   4421 CB   ALA A 749     -19.799  30.569 -11.848  1.00 69.01           C  
ATOM   4422 HN   ALA A 749     -21.575  29.944  -9.064  1.00  0.00           H  
ATOM   4423 N    LEU A 750     -21.367  28.933 -12.006  1.00 72.65           N  
ATOM   4424 CA   LEU A 750     -22.297  28.604 -11.676  1.00 73.62           C  
ATOM   4425 C    LEU A 750     -20.693  28.178 -13.059  1.00 82.41           C  
ATOM   4426 O    LEU A 750     -21.094  28.611 -14.513  1.00 83.32           O  
ATOM   4427 CB   LEU A 750     -20.957  27.808 -15.446  1.00 72.03           C  
ATOM   4428 CG   LEU A 750     -20.948  26.666 -12.825  1.00 73.24           C  
ATOM   4429 CD1  LEU A 750     -20.529  26.075 -11.484  1.00 71.35           C  
ATOM   4430 CD2  LEU A 750     -21.243  24.797 -11.225  1.00 75.66           C  
ATOM   4431 HN   LEU A 750     -19.046  25.828 -11.433  1.00  0.00           H  
ATOM   4432 N    LYS A 751     -21.564  29.873 -14.704  1.00 80.80           N  
ATOM   4433 CA   LYS A 751     -21.609  30.516 -13.888  1.00 82.51           C  
ATOM   4434 C    LYS A 751     -22.010  30.365 -16.011  1.00 93.31           C  
ATOM   4435 O    LYS A 751     -20.919  30.287 -17.036  1.00 94.91           O  
ATOM   4436 CB   LYS A 751     -21.029  29.509 -17.982  1.00 84.13           C  
ATOM   4437 CG   LYS A 751     -22.580  31.796 -15.953  1.00 95.58           C  
ATOM   4438 CD   LYS A 751     -23.440  32.130 -17.172  1.00108.25           C  
ATOM   4439 CE   LYS A 751     -23.932  33.577 -17.194  1.00120.79           C  
ATOM   4440 NZ   LYS A 751     -24.529  33.962 -18.547  1.00123.34           N  
ATOM   4441 HN   LYS A 751     -23.497  34.242 -19.598  1.00  0.00           H  
ATOM   4442 HZ1  LYS A 751     -22.893  35.030 -19.288  1.00  0.00           H  
ATOM   4443 HZ2  LYS A 751     -22.914  33.393 -19.744  1.00  0.00           H  
ATOM   4444 HZ3  LYS A 751     -23.971  34.496 -20.488  1.00  0.00           H  
ATOM   4445 N    ASP A 752     -19.857  31.073 -16.849  1.00 93.56           N  
ATOM   4446 CA   ASP A 752     -19.806  31.660 -15.992  1.00 96.30           C  
ATOM   4447 C    ASP A 752     -18.762  31.130 -17.818  1.00 98.87           C  
ATOM   4448 O    ASP A 752     -17.667  30.089 -17.539  1.00101.28           O  
ATOM   4449 CB   ASP A 752     -16.643  30.061 -18.230  1.00100.55           C  
ATOM   4450 CG   ASP A 752     -18.207  32.579 -17.930  1.00118.47           C  
ATOM   4451 OD1  ASP A 752     -19.259  33.654 -18.227  1.00121.50           O  
ATOM   4452 OD2  ASP A 752     -20.071  33.455 -19.181  1.00121.25           O  
ATOM   4453 HN   ASP A 752     -19.270  34.698 -17.511  1.00  0.00           H  
ATOM   4454 N    LYS A 753     -17.912  29.199 -16.565  1.00 91.28           N  
ATOM   4455 CA   LYS A 753     -18.829  29.253 -16.077  1.00 89.22           C  
ATOM   4456 C    LYS A 753     -16.974  28.158 -16.144  1.00 91.05           C  
ATOM   4457 O    LYS A 753     -16.989  26.882 -17.009  1.00 90.12           O  
ATOM   4458 CB   LYS A 753     -18.040  26.239 -17.111  1.00 88.87           C  
ATOM   4459 CG   LYS A 753     -17.192  27.812 -14.653  1.00 88.58           C  
ATOM   4460 CD   LYS A 753     -16.870  28.940 -13.665  1.00 92.22           C  
ATOM   4461 CE   LYS A 753     -15.369  29.039 -13.387  1.00 94.57           C  
ATOM   4462 NZ   LYS A 753     -15.043  29.815 -12.140  1.00104.89           N  
ATOM   4463 HN   LYS A 753     -13.669  29.490 -11.664  1.00  0.00           H  
ATOM   4464 HZ1  LYS A 753     -13.607  28.473 -11.454  1.00  0.00           H  
ATOM   4465 HZ2  LYS A 753     -12.980  29.735 -12.404  1.00  0.00           H  
ATOM   4466 HZ3  LYS A 753     -13.464  30.036 -10.803  1.00  0.00           H  
ATOM   4467 N    PRO A 754     -15.831  26.451 -17.585  1.00 87.09           N  
ATOM   4468 CA   PRO A 754     -15.811  25.165 -18.321  1.00 87.23           C  
ATOM   4469 C    PRO A 754     -15.990  23.966 -17.363  1.00 89.22           C  
ATOM   4470 O    PRO A 754     -15.884  24.157 -16.137  1.00 88.87           O  
ATOM   4471 CB   PRO A 754     -14.429  25.164 -18.986  1.00 90.35           C  
ATOM   4472 CG   PRO A 754     -13.592  26.025 -18.132  1.00 93.80           C  
ATOM   4473 CD   PRO A 754     -14.487  27.067 -17.542  1.00 88.64           C  
ATOM   4474 N    MET A 755     -16.267  22.743 -17.883  1.00 83.60           N  
ATOM   4475 CA   MET A 755     -16.344  22.616 -18.912  1.00 81.20           C  
ATOM   4476 C    MET A 755     -16.458  21.593 -16.975  1.00 86.23           C  
ATOM   4477 O    MET A 755     -15.188  21.350 -16.164  1.00 86.79           O  
ATOM   4478 CB   MET A 755     -14.074  21.401 -16.715  1.00 82.93           C  
ATOM   4479 CG   MET A 755     -16.943  20.297 -17.670  1.00 86.07           C  
ATOM   4480 SD   MET A 755     -18.078  20.480 -18.655  1.00 88.45           S  
ATOM   4481 CE   MET A 755     -19.620  21.108 -17.972  1.00 85.41           C  
ATOM   4482 HN   MET A 755     -19.640  22.773 -18.627  1.00  0.00           H  
ATOM   4483 N    HIS A 756     -15.358  21.191 -14.835  1.00 82.05           N  
ATOM   4484 CA   HIS A 756     -16.321  21.208 -14.443  1.00 81.90           C  
ATOM   4485 C    HIS A 756     -14.229  20.996 -13.933  1.00 83.80           C  
ATOM   4486 O    HIS A 756     -14.530  19.950 -12.879  1.00 83.20           O  
ATOM   4487 CB   HIS A 756     -15.060  20.293 -11.825  1.00 82.55           C  
ATOM   4488 CG   HIS A 756     -13.742  22.349 -13.328  1.00 86.38           C  
ATOM   4489 CD2  HIS A 756     -12.458  22.298 -12.535  1.00 87.99           C  
ATOM   4490 ND1  HIS A 756     -11.564  21.233 -12.636  1.00 88.88           N  
ATOM   4491 CE1  HIS A 756     -11.668  20.397 -13.211  1.00 88.65           C  
ATOM   4492 NE2  HIS A 756     -11.938  23.215 -11.684  1.00 88.61           N  
ATOM   4493 HN   HIS A 756     -10.552  21.529 -11.833  1.00  0.00           H  
ATOM   4494 HD1  HIS A 756     -10.734  22.710 -11.234  1.00  0.00           H  
ATOM   4495 HE2  HIS A 756     -10.102  23.155 -10.569  1.00  0.00           H  
ATOM   4496 N    THR A 757     -14.215  18.669 -13.188  1.00 79.20           N  
ATOM   4497 CA   THR A 757     -13.869  18.490 -14.152  1.00 78.25           C  
ATOM   4498 C    THR A 757     -14.315  17.505 -12.291  1.00 84.37           C  
ATOM   4499 O    THR A 757     -12.917  16.974 -11.985  1.00 86.10           O  
ATOM   4500 CB   THR A 757     -11.976  17.216 -12.755  1.00 84.06           C  
ATOM   4501 CG2  THR A 757     -15.216  16.361 -12.830  1.00 88.17           C  
ATOM   4502 OG1  THR A 757     -14.828  15.115 -12.207  1.00 74.36           O  
ATOM   4503 HN   THR A 757     -13.881  14.921 -12.421  1.00  0.00           H  
ATOM   4504 HG1  THR A 757     -15.144  16.204 -14.349  1.00  0.00           H  
ATOM   4505 N    MET A 758     -12.804  16.197 -10.886  1.00 79.72           N  
ATOM   4506 CA   MET A 758     -13.663  16.018 -10.327  1.00 79.18           C  
ATOM   4507 C    MET A 758     -11.557  15.592 -10.432  1.00 86.14           C  
ATOM   4508 O    MET A 758     -10.979  14.685 -11.483  1.00 86.73           O  
ATOM   4509 CB   MET A 758     -11.673  13.808 -12.007  1.00 79.71           C  
ATOM   4510 CG   MET A 758     -11.764  14.793  -9.138  1.00 83.10           C  
ATOM   4511 SD   MET A 758     -10.473  14.396  -8.498  1.00 85.86           S  
ATOM   4512 CE   MET A 758     -10.647  13.313  -7.087  1.00 84.38           C  
ATOM   4513 HN   MET A 758      -9.185  12.400  -7.239  1.00  0.00           H  
ATOM   4514 N    ALA A 759      -9.688  14.887 -11.755  1.00 83.29           N  
ATOM   4515 CA   ALA A 759      -9.214  15.678 -11.274  1.00 83.47           C  
ATOM   4516 C    ALA A 759      -8.894  14.087 -12.670  1.00 84.98           C  
ATOM   4517 O    ALA A 759      -8.591  12.709 -12.045  1.00 82.40           O  
ATOM   4518 CB   ALA A 759      -8.151  12.638 -10.888  1.00 85.75           C  
ATOM   4519 HN   ALA A 759      -7.600  14.823 -12.966  1.00  0.00           H  
ATOM   4520 N    GLU A 760      -8.809  11.623 -12.826  1.00 82.75           N  
ATOM   4521 CA   GLU A 760      -9.173  11.776 -13.788  1.00 83.45           C  
ATOM   4522 C    GLU A 760      -8.560  10.241 -12.391  1.00 91.23           C  
ATOM   4523 O    GLU A 760      -7.163  10.037 -11.778  1.00 92.50           O  
ATOM   4524 CB   GLU A 760      -6.154  10.135 -12.485  1.00 85.13           C  
ATOM   4525 CG   GLU A 760      -8.827   9.234 -13.516  1.00 93.41           C  
ATOM   4526 CD   GLU A 760      -8.933   7.794 -13.038  1.00122.12           C  
ATOM   4527 OE1  GLU A 760      -9.220   6.762 -14.114  1.00113.64           O  
ATOM   4528 OE2  GLU A 760      -9.483   7.165 -15.270  1.00124.47           O  
ATOM   4529 HN   GLU A 760      -9.186   5.548 -13.804  1.00  0.00           H  
ATOM   4530 N    PRO A 761      -7.088   9.786 -10.452  1.00 89.03           N  
ATOM   4531 CA   PRO A 761      -5.780   9.591  -9.814  1.00 90.58           C  
ATOM   4532 C    PRO A 761      -5.140   8.230 -10.146  1.00 95.97           C  
ATOM   4533 O    PRO A 761      -5.849   7.315 -10.594  1.00 95.85           O  
ATOM   4534 CB   PRO A 761      -6.119   9.695  -8.324  1.00 91.35           C  
ATOM   4535 CG   PRO A 761      -7.491   9.166  -8.225  1.00 94.15           C  
ATOM   4536 CD   PRO A 761      -8.182   9.654  -9.469  1.00 89.37           C  
ATOM   4537 N    PRO A 762      -3.819   8.043  -9.909  1.00 92.43           N  
ATOM   4538 CA   PRO A 762      -3.219   6.721 -10.156  1.00 93.32           C  
ATOM   4539 C    PRO A 762      -3.801   5.630  -9.246  1.00 96.31           C  
ATOM   4540 O    PRO A 762      -4.111   5.895  -8.080  1.00 95.92           O  
ATOM   4541 CB   PRO A 762      -1.731   6.943  -9.836  1.00 96.37           C  
ATOM   4542 CG   PRO A 762      -1.543   8.391  -9.831  1.00100.13           C  
ATOM   4543 CD   PRO A 762      -2.820   8.980  -9.367  1.00 93.74           C  
ATOM   4544 N    GLY A 763      -3.967   4.430  -9.786  1.00 92.11           N  
ATOM   4545 CA   GLY A 763      -3.758   4.297 -10.796  1.00 91.14           C  
ATOM   4546 C    GLY A 763      -4.434   3.292  -9.004  1.00 92.66           C  
ATOM   4547 O    GLY A 763      -5.883   2.865  -9.112  1.00 91.88           O  
ATOM   4548 HN   GLY A 763      -6.359   2.149  -8.224  1.00  0.00           H  
ATOM   4549 N    ILE A 764      -6.593   3.271 -10.193  1.00 87.69           N  
ATOM   4550 CA   ILE A 764      -6.124   3.887 -10.887  1.00 85.45           C  
ATOM   4551 C    ILE A 764      -7.998   2.884 -10.437  1.00 90.72           C  
ATOM   4552 O    ILE A 764      -8.113   1.873 -11.608  1.00 91.91           O  
ATOM   4553 CB   ILE A 764      -7.332   1.956 -12.560  1.00 85.83           C  
ATOM   4554 CG1  ILE A 764      -8.945   4.118 -10.544  1.00 83.70           C  
ATOM   4555 CG2  ILE A 764      -9.183   4.717  -9.154  1.00 85.42           C  
ATOM   4556 CD1  ILE A 764     -10.284   3.771 -11.213  1.00 84.25           C  
ATOM   4557 HN   ILE A 764      -9.555   6.124  -9.159  1.00  0.00           H  
ATOM   4558 N    VAL A 765      -9.069   0.920 -11.520  1.00 85.91           N  
ATOM   4559 CA   VAL A 765      -9.689   0.920 -10.685  1.00 86.20           C  
ATOM   4560 C    VAL A 765      -9.279  -0.115 -12.541  1.00 88.71           C  
ATOM   4561 O    VAL A 765     -10.740  -0.334 -12.895  1.00 89.17           O  
ATOM   4562 CB   VAL A 765     -11.539  -0.619 -12.002  1.00 90.67           C  
ATOM   4563 CG1  VAL A 765      -8.561  -1.457 -12.229  1.00 92.20           C  
ATOM   4564 CG2  VAL A 765      -7.128  -1.425 -12.713  1.00 89.68           C  
ATOM   4565 HN   VAL A 765      -8.630  -1.824 -10.747  1.00  0.00           H  
ATOM   4566 N    SER A 766     -11.088  -0.233 -14.191  1.00 83.39           N  
ATOM   4567 CA   SER A 766     -10.356   0.009 -14.890  1.00 81.80           C  
ATOM   4568 C    SER A 766     -12.459  -0.451 -14.652  1.00 84.49           C  
ATOM   4569 O    SER A 766     -12.657  -1.879 -15.178  1.00 85.78           O  
ATOM   4570 CB   SER A 766     -12.152  -2.217 -16.255  1.00 85.41           C  
ATOM   4571 OG   SER A 766     -12.880   0.595 -15.681  1.00 94.30           O  
ATOM   4572 HN   SER A 766     -14.254   0.925 -15.538  1.00  0.00           H  
ATOM   4573 HG   SER A 766     -14.501   1.603 -16.215  1.00  0.00           H  
ATOM   4574 N    LEU A 767     -13.382  -2.717 -14.409  1.00 78.22           N  
ATOM   4575 CA   LEU A 767     -13.776  -2.360 -13.515  1.00 78.19           C  
ATOM   4576 C    LEU A 767     -13.637  -4.112 -14.783  1.00 81.97           C  
ATOM   4577 O    LEU A 767     -15.113  -4.491 -14.920  1.00 80.89           O  
ATOM   4578 CB   LEU A 767     -15.952  -3.936 -14.196  1.00 78.28           C  
ATOM   4579 CG   LEU A 767     -12.845  -5.147 -13.938  1.00 80.57           C  
ATOM   4580 CD1  LEU A 767     -12.629  -4.899 -12.449  1.00 79.71           C  
ATOM   4581 CD2  LEU A 767     -12.493  -6.195 -11.707  1.00 83.87           C  
ATOM   4582 HN   LEU A 767     -11.377  -4.077 -12.218  1.00  0.00           H  
ATOM   4583 N    ARG A 768     -15.423  -5.416 -15.887  1.00 78.29           N  
ATOM   4584 CA   ARG A 768     -14.639  -5.777 -16.467  1.00 77.19           C  
ATOM   4585 C    ARG A 768     -16.769  -5.942 -16.175  1.00 81.16           C  
ATOM   4586 O    ARG A 768     -17.254  -6.750 -14.979  1.00 82.46           O  
ATOM   4587 CB   ARG A 768     -16.521  -7.629 -14.520  1.00 77.36           C  
ATOM   4588 CG   ARG A 768     -16.748  -6.854 -17.407  1.00 90.73           C  
ATOM   4589 CD   ARG A 768     -16.981  -6.156 -18.725  1.00103.94           C  
ATOM   4590 NE   ARG A 768     -18.452  -6.041 -19.091  1.00112.50           N  
ATOM   4591 CZ   ARG A 768     -18.694  -6.184 -20.531  1.00117.75           C  
ATOM   4592 NH1  ARG A 768     -18.877  -5.318 -21.078  1.00 86.51           N  
ATOM   4593 NH2  ARG A 768     -18.697  -7.343 -21.190  1.00110.30           N  
ATOM   4594 HN   ARG A 768     -18.435  -8.481 -20.554  1.00  0.00           H  
ATOM   4595 HE   ARG A 768     -18.226  -8.471 -19.535  1.00  0.00           H  
ATOM   4596 1HH1 ARG A 768     -18.439  -9.381 -21.075  1.00  0.00           H  
ATOM   4597 2HH1 ARG A 768     -18.936  -7.370 -22.494  1.00  0.00           H  
ATOM   4598 1HH2 ARG A 768     -19.122  -6.485 -23.007  1.00  0.00           H  
ATOM   4599 2HH2 ARG A 768     -18.937  -8.276 -23.004  1.00  0.00           H  
ATOM   4600 N    ILE A 769     -18.473  -6.467 -14.471  1.00 75.42           N  
ATOM   4601 CA   ILE A 769     -19.048  -5.735 -14.935  1.00 74.28           C  
ATOM   4602 C    ILE A 769     -19.021  -7.148 -13.293  1.00 79.69           C  
ATOM   4603 O    ILE A 769     -20.340  -7.815 -13.605  1.00 80.01           O  
ATOM   4604 CB   ILE A 769     -21.157  -7.181 -14.275  1.00 75.87           C  
ATOM   4605 CG1  ILE A 769     -19.196  -6.108 -12.156  1.00 76.93           C  
ATOM   4606 CG2  ILE A 769     -17.845  -5.585 -11.585  1.00 75.18           C  
ATOM   4607 CD1  ILE A 769     -20.151  -6.575 -11.066  1.00 85.09           C  
ATOM   4608 HN   ILE A 769     -16.848  -6.671 -11.003  1.00  0.00           H  
ATOM   4609 N    ASP A 770     -20.574  -9.073 -13.083  1.00 76.10           N  
ATOM   4610 CA   ASP A 770     -19.790  -9.545 -12.589  1.00 75.03           C  
ATOM   4611 C    ASP A 770     -21.861  -9.796 -13.177  1.00 77.60           C  
ATOM   4612 O    ASP A 770     -22.818  -9.086 -12.181  1.00 75.88           O  
ATOM   4613 CB   ASP A 770     -22.547  -9.062 -10.973  1.00 77.46           C  
ATOM   4614 CG   ASP A 770     -21.715 -11.293 -12.830  1.00 87.57           C  
ATOM   4615 OD1  ASP A 770     -22.944 -12.175 -13.071  1.00 89.06           O  
ATOM   4616 OD2  ASP A 770     -24.037 -11.620 -13.332  1.00 89.06           O  
ATOM   4617 HN   ASP A 770     -22.795 -13.430 -13.060  1.00  0.00           H  
ATOM   4618 N    PRO A 771     -23.891  -8.427 -12.686  1.00 74.67           N  
ATOM   4619 CA   PRO A 771     -24.806  -7.680 -11.798  1.00 73.55           C  
ATOM   4620 C    PRO A 771     -25.450  -8.513 -10.696  1.00 79.42           C  
ATOM   4621 O    PRO A 771     -25.937  -7.972  -9.703  1.00 79.22           O  
ATOM   4622 CB   PRO A 771     -25.877  -7.171 -12.765  1.00 74.84           C  
ATOM   4623 CG   PRO A 771     -25.804  -8.114 -13.944  1.00 80.57           C  
ATOM   4624 CD   PRO A 771     -24.348  -8.359 -14.086  1.00 76.76           C  
ATOM   4625 N    VAL A 772     -25.417  -9.832 -10.880  1.00 76.93           N  
ATOM   4626 CA   VAL A 772     -24.916 -10.168 -11.727  1.00 76.91           C  
ATOM   4627 C    VAL A 772     -26.000 -10.848 -10.033  1.00 81.73           C  
ATOM   4628 O    VAL A 772     -25.052 -11.310  -8.927  1.00 81.06           O  
ATOM   4629 CB   VAL A 772     -25.509 -11.647  -7.835  1.00 81.87           C  
ATOM   4630 CG1  VAL A 772     -26.432 -12.004 -10.943  1.00 82.64           C  
ATOM   4631 CG2  VAL A 772     -27.398 -12.933 -10.221  1.00 81.58           C  
ATOM   4632 HN   VAL A 772     -27.067 -11.468 -12.226  1.00  0.00           H  
ATOM   4633 N    THR A 773     -23.742 -11.332  -9.208  1.00 79.20           N  
ATOM   4634 CA   THR A 773     -23.432 -11.018 -10.150  1.00 78.95           C  
ATOM   4635 C    THR A 773     -22.725 -11.778  -8.251  1.00 82.38           C  
ATOM   4636 O    THR A 773     -21.902 -10.642  -7.654  1.00 81.56           O  
ATOM   4637 CB   THR A 773     -21.242 -10.832  -6.627  1.00 81.88           C  
ATOM   4638 CG2  THR A 773     -21.799 -12.802  -8.888  1.00 79.35           C  
ATOM   4639 OG1  THR A 773     -20.782 -12.125  -9.637  1.00 81.70           O  
ATOM   4640 HN   THR A 773     -20.180 -12.792 -10.051  1.00  0.00           H  
ATOM   4641 HG1  THR A 773     -22.541 -13.823  -9.727  1.00  0.00           H  
ATOM   4642 N    GLY A 774     -21.896  -9.501  -8.330  1.00 79.40           N  
ATOM   4643 CA   GLY A 774     -22.463  -9.431  -9.199  1.00 79.95           C  
ATOM   4644 C    GLY A 774     -21.124  -8.342  -7.901  1.00 88.22           C  
ATOM   4645 O    GLY A 774     -19.634  -8.506  -8.137  1.00 89.10           O  
ATOM   4646 HN   GLY A 774     -18.869  -7.559  -7.936  1.00  0.00           H  
ATOM   4647 N    ARG A 775     -19.217  -9.710  -8.580  1.00 85.65           N  
ATOM   4648 CA   ARG A 775     -19.946 -10.435  -8.738  1.00 86.15           C  
ATOM   4649 C    ARG A 775     -17.832 -10.088  -8.858  1.00 88.35           C  
ATOM   4650 O    ARG A 775     -17.560 -10.078 -10.393  1.00 88.03           O  
ATOM   4651 CB   ARG A 775     -18.509  -9.991 -11.188  1.00 89.02           C  
ATOM   4652 CG   ARG A 775     -17.555 -11.487  -8.264  1.00 98.38           C  
ATOM   4653 CD   ARG A 775     -17.941 -11.665  -6.790  1.00104.54           C  
ATOM   4654 NE   ARG A 775     -17.900 -13.127  -6.377  1.00112.36           N  
ATOM   4655 CZ   ARG A 775     -19.210 -13.774  -6.476  1.00127.58           C  
ATOM   4656 NH1  ARG A 775     -20.054 -13.176  -6.371  1.00116.04           N  
ATOM   4657 NH2  ARG A 775     -19.395 -15.075  -6.691  1.00111.48           N  
ATOM   4658 HN   ARG A 775     -18.354 -15.885  -6.856  1.00  0.00           H  
ATOM   4659 HE   ARG A 775     -17.387 -15.504  -6.818  1.00  0.00           H  
ATOM   4660 1HH1 ARG A 775     -18.506 -16.900  -7.024  1.00  0.00           H  
ATOM   4661 2HH1 ARG A 775     -20.623 -15.576  -6.751  1.00  0.00           H  
ATOM   4662 1HH2 ARG A 775     -21.446 -14.952  -6.630  1.00  0.00           H  
ATOM   4663 2HH2 ARG A 775     -20.762 -16.593  -6.919  1.00  0.00           H  
ATOM   4664 N    SER A 776     -16.262 -10.171 -10.798  1.00 82.40           N  
ATOM   4665 CA   SER A 776     -15.529 -10.246 -10.064  1.00 81.61           C  
ATOM   4666 C    SER A 776     -15.828 -10.172 -12.199  1.00 83.01           C  
ATOM   4667 O    SER A 776     -16.661 -11.085 -13.081  1.00 82.40           O  
ATOM   4668 CB   SER A 776     -16.886 -12.239 -12.730  1.00 86.65           C  
ATOM   4669 OG   SER A 776     -14.350 -10.517 -12.319  1.00 94.77           O  
ATOM   4670 HN   SER A 776     -13.550  -9.363 -12.532  1.00  0.00           H  
ATOM   4671 HG   SER A 776     -12.600  -9.630 -12.604  1.00  0.00           H  
ATOM   4672 N    ALA A 777     -17.162 -10.538 -14.199  1.00 78.60           N  
ATOM   4673 CA   ALA A 777     -16.928  -9.546 -14.407  1.00 78.45           C  
ATOM   4674 C    ALA A 777     -18.015 -11.255 -15.138  1.00 82.78           C  
ATOM   4675 O    ALA A 777     -17.239 -11.965 -16.219  1.00 83.43           O  
ATOM   4676 CB   ALA A 777     -16.401 -11.369 -16.913  1.00 78.28           C  
ATOM   4677 HN   ALA A 777     -19.020 -10.316 -15.769  1.00  0.00           H  
ATOM   4678 N    ALA A 778     -17.545 -13.248 -16.380  1.00 77.64           N  
ATOM   4679 CA   ALA A 778     -18.234 -13.688 -15.737  1.00 78.45           C  
ATOM   4680 C    ALA A 778     -16.947 -14.049 -17.423  1.00 83.57           C  
ATOM   4681 O    ALA A 778     -17.486 -13.535 -18.762  1.00 83.86           O  
ATOM   4682 CB   ALA A 778     -18.602 -13.013 -18.782  1.00 79.77           C  
ATOM   4683 HN   ALA A 778     -17.365 -15.497 -17.237  1.00  0.00           H  
ATOM   4684 N    PRO A 779     -16.776 -13.693 -19.900  1.00 80.40           N  
ATOM   4685 CA   PRO A 779     -17.377 -13.308 -21.185  1.00 80.07           C  
ATOM   4686 C    PRO A 779     -18.715 -14.023 -21.389  1.00 83.85           C  
ATOM   4687 O    PRO A 779     -18.916 -15.136 -20.900  1.00 82.59           O  
ATOM   4688 CB   PRO A 779     -16.357 -13.801 -22.207  1.00 83.32           C  
ATOM   4689 CG   PRO A 779     -15.092 -13.854 -21.470  1.00 88.35           C  
ATOM   4690 CD   PRO A 779     -15.451 -14.304 -20.106  1.00 83.21           C  
ATOM   4691 N    GLY A 780     -19.636 -13.349 -22.061  1.00 81.18           N  
ATOM   4692 CA   GLY A 780     -19.406 -12.403 -22.427  1.00 80.87           C  
ATOM   4693 C    GLY A 780     -20.961 -13.898 -22.300  1.00 81.69           C  
ATOM   4694 O    GLY A 780     -21.876 -13.751 -21.107  1.00 81.06           O  
ATOM   4695 HN   GLY A 780     -22.951 -14.367 -21.084  1.00  0.00           H  
ATOM   4696 N    THR A 781     -21.457 -12.934 -20.101  1.00 74.99           N  
ATOM   4697 CA   THR A 781     -20.515 -12.495 -20.140  1.00 72.70           C  
ATOM   4698 C    THR A 781     -22.337 -12.681 -18.974  1.00 74.64           C  
ATOM   4699 O    THR A 781     -23.339 -11.627 -19.383  1.00 71.26           O  
ATOM   4700 CB   THR A 781     -22.953 -10.516 -19.810  1.00 73.78           C  
ATOM   4701 CG2  THR A 781     -21.638 -12.331 -17.660  1.00 64.16           C  
ATOM   4702 OG1  THR A 781     -20.749 -13.382 -17.319  1.00 76.98           O  
ATOM   4703 HN   THR A 781     -20.077 -13.491 -18.038  1.00  0.00           H  
ATOM   4704 HG1  THR A 781     -22.635 -12.141 -16.510  1.00  0.00           H  
ATOM   4705 N    PRO A 782     -24.644 -12.021 -19.296  1.00 72.18           N  
ATOM   4706 CA   PRO A 782     -25.723 -11.071 -19.592  1.00 71.31           C  
ATOM   4707 C    PRO A 782     -25.744 -10.055 -18.473  1.00 74.86           C  
ATOM   4708 O    PRO A 782     -25.501 -10.411 -17.310  1.00 75.87           O  
ATOM   4709 CB   PRO A 782     -26.989 -11.935 -19.550  1.00 72.82           C  
ATOM   4710 CG   PRO A 782     -26.530 -13.327 -19.467  1.00 77.92           C  
ATOM   4711 CD   PRO A 782     -25.196 -13.308 -18.834  1.00 73.41           C  
ATOM   4712 N    GLY A 783     -25.954  -8.807 -18.837  1.00 70.29           N  
ATOM   4713 CA   GLY A 783     -26.077  -8.587 -19.846  1.00 69.76           C  
ATOM   4714 C    GLY A 783     -26.018  -7.730 -17.864  1.00 76.33           C  
ATOM   4715 O    GLY A 783     -24.702  -7.205 -17.321  1.00 77.71           O  
ATOM   4716 HN   GLY A 783     -24.719  -6.227 -16.550  1.00  0.00           H  
ATOM   4717 N    ALA A 784     -23.549  -7.822 -17.708  1.00 71.83           N  
ATOM   4718 CA   ALA A 784     -23.615  -8.645 -18.340  1.00 70.64           C  
ATOM   4719 C    ALA A 784     -22.215  -7.376 -17.272  1.00 73.94           C  
ATOM   4720 O    ALA A 784     -22.035  -5.866 -17.530  1.00 74.81           O  
ATOM   4721 CB   ALA A 784     -22.501  -5.352 -18.554  1.00 72.54           C  
ATOM   4722 HN   ALA A 784     -21.131  -8.166 -17.981  1.00  0.00           H  
ATOM   4723 N    TYR A 785     -21.455  -5.146 -16.559  1.00 67.62           N  
ATOM   4724 CA   TYR A 785     -21.130  -5.635 -15.701  1.00 65.24           C  
ATOM   4725 C    TYR A 785     -21.261  -3.703 -16.659  1.00 70.06           C  
ATOM   4726 O    TYR A 785     -19.906  -3.349 -16.118  1.00 70.34           O  
ATOM   4727 CB   TYR A 785     -19.368  -4.143 -15.344  1.00 63.70           C  
ATOM   4728 CG   TYR A 785     -22.358  -2.977 -15.889  1.00 62.58           C  
ATOM   4729 CD1  TYR A 785     -22.217  -3.005 -14.386  1.00 62.85           C  
ATOM   4730 CD2  TYR A 785     -21.502  -2.021 -13.720  1.00 64.04           C  
ATOM   4731 CE1  TYR A 785     -22.868  -3.971 -13.621  1.00 63.96           C  
ATOM   4732 CE2  TYR A 785     -21.386  -2.020 -12.329  1.00 64.75           C  
ATOM   4733 CZ   TYR A 785     -22.800  -3.958 -12.221  1.00 72.44           C  
ATOM   4734 OH   TYR A 785     -22.058  -2.973 -11.574  1.00 70.71           O  
ATOM   4735 HN   TYR A 785     -21.944  -2.921 -10.189  1.00  0.00           H  
ATOM   4736 HH   TYR A 785     -21.377  -2.150  -9.934  1.00  0.00           H  
ATOM   4737 N    PHE A 786     -19.347  -2.167 -16.491  1.00 66.74           N  
ATOM   4738 CA   PHE A 786     -19.861  -1.533 -17.136  1.00 66.55           C  
ATOM   4739 C    PHE A 786     -18.021  -1.780 -15.988  1.00 72.29           C  
ATOM   4740 O    PHE A 786     -18.137  -0.963 -14.734  1.00 71.32           O  
ATOM   4741 CB   PHE A 786     -19.117  -0.232 -14.562  1.00 68.41           C  
ATOM   4742 CG   PHE A 786     -17.167  -1.047 -17.032  1.00 70.78           C  
ATOM   4743 CD1  PHE A 786     -16.571  -1.908 -18.113  1.00 75.02           C  
ATOM   4744 CD2  PHE A 786     -15.382  -2.593 -17.901  1.00 72.80           C  
ATOM   4745 CE1  PHE A 786     -17.186  -2.021 -19.351  1.00 77.02           C  
ATOM   4746 CE2  PHE A 786     -14.838  -3.411 -18.898  1.00 77.12           C  
ATOM   4747 CZ   PHE A 786     -16.648  -2.841 -20.344  1.00 76.15           C  
ATOM   4748 HN   PHE A 786     -15.469  -3.521 -20.116  1.00  0.00           H  
ATOM   4749 N    GLU A 787     -17.143  -1.102 -13.843  1.00 70.65           N  
ATOM   4750 CA   GLU A 787     -16.371  -1.762 -14.067  1.00 69.95           C  
ATOM   4751 C    GLU A 787     -17.085  -0.378 -12.578  1.00 77.24           C  
ATOM   4752 O    GLU A 787     -15.645  -0.118 -12.190  1.00 77.59           O  
ATOM   4753 CB   GLU A 787     -14.768  -0.947 -12.434  1.00 70.38           C  
ATOM   4754 CG   GLU A 787     -17.827  -1.144 -11.465  1.00 76.61           C  
ATOM   4755 CD   GLU A 787     -18.015  -0.370 -10.166  1.00 96.42           C  
ATOM   4756 OE1  GLU A 787     -18.890   0.861 -10.277  1.00 80.95           O  
ATOM   4757 OE2  GLU A 787     -20.137   0.718 -10.229  1.00 88.92           O  
ATOM   4758 HN   GLU A 787     -18.320   1.973 -10.388  1.00  0.00           H  
ATOM   4759 N    MET A 788     -15.414   1.042 -11.587  1.00 75.61           N  
ATOM   4760 CA   MET A 788     -16.215   1.692 -11.453  1.00 76.87           C  
ATOM   4761 C    MET A 788     -14.107   1.459 -11.102  1.00 82.39           C  
ATOM   4762 O    MET A 788     -13.806   0.887  -9.707  1.00 79.98           O  
ATOM   4763 CB   MET A 788     -14.697   0.759  -8.833  1.00 78.83           C  
ATOM   4764 CG   MET A 788     -13.954   2.988 -11.133  1.00 81.39           C  
ATOM   4765 SD   MET A 788     -15.138   3.754 -10.509  1.00 85.21           S  
ATOM   4766 CE   MET A 788     -14.939   5.554 -10.581  1.00 82.51           C  
ATOM   4767 HN   MET A 788     -14.772   5.813 -12.391  1.00  0.00           H  
ATOM   4768 N    PHE A 789     -12.515   0.543  -9.517  1.00 81.71           N  
ATOM   4769 CA   PHE A 789     -11.847   0.712 -10.296  1.00 81.82           C  
ATOM   4770 C    PHE A 789     -11.995  -0.052  -8.287  1.00 88.21           C  
ATOM   4771 O    PHE A 789     -10.576   0.386  -7.954  1.00 88.34           O  
ATOM   4772 CB   PHE A 789      -9.763   0.615  -8.853  1.00 83.39           C  
ATOM   4773 CG   PHE A 789     -11.993  -1.586  -8.413  1.00 82.99           C  
ATOM   4774 CD1  PHE A 789     -13.352  -2.193  -8.632  1.00 84.55           C  
ATOM   4775 CD2  PHE A 789     -14.146  -2.563  -7.555  1.00 84.70           C  
ATOM   4776 CE1  PHE A 789     -13.830  -2.415  -9.915  1.00 85.02           C  
ATOM   4777 CE2  PHE A 789     -15.410  -3.120  -7.760  1.00 87.29           C  
ATOM   4778 CZ   PHE A 789     -15.088  -2.982 -10.120  1.00 84.61           C  
ATOM   4779 HN   PHE A 789     -15.877  -3.319  -9.042  1.00  0.00           H  
ATOM   4780 N    LYS A 790     -10.274   0.443  -6.646  1.00 85.95           N  
ATOM   4781 CA   LYS A 790     -11.045   0.324  -5.958  1.00 87.58           C  
ATOM   4782 C    LYS A 790      -8.921   0.663  -6.138  1.00 97.37           C  
ATOM   4783 O    LYS A 790      -8.263  -0.743  -6.282  1.00 97.97           O  
ATOM   4784 CB   LYS A 790      -8.909  -1.740  -5.891  1.00 87.79           C  
ATOM   4785 CG   LYS A 790      -8.961   1.060  -4.643  1.00 86.90           C  
ATOM   4786 CD   LYS A 790      -9.513   2.442  -4.349  1.00 92.33           C  
ATOM   4787 CE   LYS A 790      -9.160   2.882  -2.929  1.00 91.65           C  
ATOM   4788 NZ   LYS A 790     -10.299   2.805  -1.935  1.00 87.06           N  
ATOM   4789 HN   LYS A 790      -9.862   3.194  -0.567  1.00  0.00           H  
ATOM   4790 HZ1  LYS A 790      -9.106   2.553  -0.250  1.00  0.00           H  
ATOM   4791 HZ2  LYS A 790      -9.506   4.171  -0.583  1.00  0.00           H  
ATOM   4792 HZ3  LYS A 790     -10.669   3.129   0.085  1.00  0.00           H  
ATOM   4793 N    ASN A 791      -7.029  -0.840  -6.862  1.00 96.36           N  
ATOM   4794 CA   ASN A 791      -6.567   0.031  -7.193  1.00 98.24           C  
ATOM   4795 C    ASN A 791      -6.320  -2.128  -7.041  1.00103.45           C  
ATOM   4796 O    ASN A 791      -6.372  -2.937  -5.737  1.00103.19           O  
ATOM   4797 CB   ASN A 791      -5.745  -2.571  -4.733  1.00102.68           C  
ATOM   4798 CG   ASN A 791      -4.894  -1.917  -7.546  1.00133.52           C  
ATOM   4799 ND2  ASN A 791      -4.791  -0.931  -8.693  1.00119.20           N  
ATOM   4800 OD1  ASN A 791      -5.790  -0.608  -9.358  1.00135.58           O  
ATOM   4801 HN   ASN A 791      -3.586  -0.413  -8.943  1.00  0.00           H  
ATOM   4802 1HD2 ASN A 791      -3.466   0.279  -9.710  1.00  0.00           H  
ATOM   4803 2HD2 ASN A 791      -2.767  -0.701  -8.370  1.00  0.00           H  
ATOM   4804 N    GLU A 792      -7.279  -3.944  -5.750  1.00100.65           N  
ATOM   4805 CA   GLU A 792      -7.737  -4.102  -6.670  1.00122.60           C  
ATOM   4806 C    GLU A 792      -7.726  -4.854  -4.678  1.00142.51           C  
ATOM   4807 O    GLU A 792      -6.753  -5.090  -3.518  1.00 93.46           O  
ATOM   4808 CB   GLU A 792      -6.527  -4.177  -2.717  1.00123.83           C  
ATOM   4809 CG   GLU A 792      -8.355  -6.175  -5.236  1.00126.00           C  
ATOM   4810 CD   GLU A 792      -9.559  -6.014  -6.184  1.00125.93           C  
ATOM   4811 OE1  GLU A 792     -10.896  -5.520  -5.636  1.00107.58           O  
ATOM   4812 OE2  GLU A 792     -10.933  -4.424  -5.019  1.00 97.34           O  
ATOM   4813 HN   GLU A 792     -11.924  -6.193  -5.903  1.00  0.00           H  
TER
HETATM 4814 N    UNL d   1     -34.805  11.256   2.843  0.00  0.00           N  
HETATM 4815 N    UNL d   1     -34.583   9.950   3.401  0.00  0.00           N  
HETATM 4816 N    UNL d   1     -34.452   8.951   2.643  0.00  0.00           N  
HETATM 4817 C    UNL d   1     -34.904  12.079   3.475  0.00  0.00           C  
HETATM 4818 C    UNL d   1     -34.898  11.497   1.434  0.00  0.00           C  
HETATM 4819 C    UNL d   1     -33.856  11.381   0.591  0.00  0.00           C  
HETATM 4820 C    UNL d   1     -34.323  11.681  -0.610  0.00  0.00           C  
HETATM 4821 C    UNL d   1     -35.632  11.968  -0.452  0.00  0.00           C  
HETATM 4822 C    UNL d   1     -35.991  11.856   0.806  0.00  0.00           C  
HETATM 4823 C    UNL d   1     -36.543  12.357  -1.546  0.00  0.00           C  
HETATM 4824 C    UNL d   1     -37.743  11.657  -1.745  0.00  0.00           C  
HETATM 4825 C    UNL d   1     -38.605  12.015  -2.785  0.00  0.00           C  
HETATM 4826 C    UNL d   1     -38.279  13.075  -3.634  0.00  0.00           C  
HETATM 4827 C    UNL d   1     -37.092  13.796  -3.438  0.00  0.00           C  
HETATM 4828 C    UNL d   1     -36.723  14.911  -4.372  0.00  0.00           C  
HETATM 4829 C    UNL d   1     -36.219  13.424  -2.404  0.00  0.00           C  
HETATM 4830 C    UNL d   1     -34.502   9.743   4.858  0.00  0.00           C  
HETATM 4831 C    UNL d   1     -33.912  10.599   5.790  0.00  0.00           C  
HETATM 4832 C    UNL d   1     -34.097   9.967   6.997  0.00  0.00           C  
HETATM 4833 C    UNL d   1     -33.725  10.337   8.287  0.00  0.00           C  
HETATM 4834 C    UNL d   1     -34.769   8.802   6.743  0.00  0.00           C  
HETATM 4835 O    UNL d   1     -34.063   9.466   9.341  0.00  0.00           O  
HETATM 4836 O    UNL d   1     -34.757   8.263   9.079  0.00  0.00           O  
HETATM 4837 O    UNL d   1     -35.118   7.920   7.763  0.00  0.00           O  
HETATM 4838 H    UNL d   1     -35.005   8.679   5.460  0.00  0.00           H  
END
