# Supplementary material for: An electron-density point-cloud framework for robust protein-ligand interaction prediction
Source: Nat Commun. 2026 Jun 11;17:7424. doi: 10.1038/s41467-026-74196-5 (PMC13408660; doi:10.1038/s41467-026-74196-5)
Supplement: Supplementary file 5 — Source Data [file 41467_2026_74196_MOESM5_ESM.zip › Source Data_rev/figure6/7rfs/7RFS_ZINC80570849.pdb]

ATOM      1 N    SER A   1      -2.625   4.852 -17.094  1.00 40.95           N  
ATOM      2 CA   SER A   1      -2.100   4.048 -16.749  1.00 42.20           C  
ATOM      3 C    SER A   1      -2.518   4.966 -18.102  1.00 42.02           C  
ATOM      4 O    SER A   1      -3.631   4.686 -17.062  1.00 42.27           O  
ATOM      5 CB   SER A   1      -2.258   6.069 -16.373  1.00 45.05           C  
ATOM      6 OG   SER A   1      -2.529   5.901 -14.874  1.00 50.43           O  
ATOM      7 HN1  SER A   1      -3.149   4.925 -14.455  1.00  0.00           H  
ATOM      8 HN2  SER A   1      -3.045   7.274 -16.891  1.00  0.00           H  
ATOM      9 HN3  SER A   1      -3.105   7.319 -18.307  1.00  0.00           H  
ATOM     10 HG   SER A   1      -3.594   8.067 -18.629  1.00  0.00           H  
ATOM     11 N    GLY A   2      -2.111   6.887 -14.097  1.00 41.35           N  
ATOM     12 CA   GLY A   2      -1.642   7.684 -14.528  1.00 41.65           C  
ATOM     13 C    GLY A   2      -2.291   6.883 -12.662  1.00 41.47           C  
ATOM     14 O    GLY A   2      -0.988   6.508 -12.006  1.00 41.92           O  
ATOM     15 HN   GLY A   2      -0.234   5.688 -12.536  1.00  0.00           H  
ATOM     16 N    PHE A   3      -0.700   7.137 -10.876  1.00 40.40           N  
ATOM     17 CA   PHE A   3      -1.356   7.827 -10.510  1.00 40.20           C  
ATOM     18 C    PHE A   3       0.513   6.872 -10.153  1.00 39.89           C  
ATOM     19 O    PHE A   3       0.166   6.765  -8.705  1.00 40.31           O  
ATOM     20 CB   PHE A   3      -0.299   7.733  -8.102  1.00 40.68           C  
ATOM     21 CG   PHE A   3       1.552   7.980 -10.386  1.00 41.12           C  
ATOM     22 CD1  PHE A   3       2.923   7.507  -9.971  1.00 41.98           C  
ATOM     23 CD2  PHE A   3       3.609   6.578 -10.732  1.00 41.64           C  
ATOM     24 CE1  PHE A   3       3.478   7.913  -8.770  1.00 42.59           C  
ATOM     25 CE2  PHE A   3       4.844   6.101 -10.321  1.00 42.22           C  
ATOM     26 CZ   PHE A   3       4.712   7.441  -8.368  1.00 42.28           C  
ATOM     27 HN   PHE A   3       5.381   6.530  -9.137  1.00  0.00           H  
ATOM     28 N    ARG A   4       0.388   5.591  -8.128  1.00 39.13           N  
ATOM     29 CA   ARG A   4       0.793   4.834  -8.679  1.00 38.98           C  
ATOM     30 C    ARG A   4       0.067   5.356  -6.724  1.00 39.16           C  
ATOM     31 O    ARG A   4       1.242   4.809  -5.962  1.00 40.24           O  
ATOM     32 CB   ARG A   4       2.068   4.101  -6.528  1.00 39.53           C  
ATOM     33 CG   ARG A   4      -1.069   4.315  -6.629  1.00 41.49           C  
ATOM     34 CD   ARG A   4      -2.407   4.811  -7.158  1.00 42.80           C  
ATOM     35 NE   ARG A   4      -2.933   6.013  -6.378  1.00 43.31           N  
ATOM     36 CZ   ARG A   4      -2.865   5.793  -4.931  1.00 44.42           C  
ATOM     37 NH1  ARG A   4      -2.064   6.176  -4.429  1.00 44.86           N  
ATOM     38 NH2  ARG A   4      -3.775   5.130  -4.230  1.00 42.84           N  
ATOM     39 HN   ARG A   4      -4.848   4.626  -4.829  1.00  0.00           H  
ATOM     40 HE   ARG A   4      -4.970   4.760  -5.833  1.00  0.00           H  
ATOM     41 1HH1 ARG A   4      -5.548   4.116  -4.290  1.00  0.00           H  
ATOM     42 2HH1 ARG A   4      -3.616   4.955  -2.924  1.00  0.00           H  
ATOM     43 1HH2 ARG A   4      -2.792   5.342  -2.464  1.00  0.00           H  
ATOM     44 2HH2 ARG A   4      -4.316   4.445  -2.385  1.00  0.00           H  
ATOM     45 N    LYS A   5       1.275   5.045  -4.658  1.00 38.42           N  
ATOM     46 CA   LYS A   5       0.595   5.687  -4.251  1.00 37.53           C  
ATOM     47 C    LYS A   5       2.258   4.410  -3.794  1.00 36.04           C  
ATOM     48 O    LYS A   5       1.810   2.922  -3.682  1.00 35.26           O  
ATOM     49 CB   LYS A   5       0.664   2.634  -3.332  1.00 38.11           C  
ATOM     50 CG   LYS A   5       2.314   5.100  -2.451  1.00 41.82           C  
ATOM     51 CD   LYS A   5       3.520   4.669  -1.673  1.00 46.02           C  
ATOM     52 CE   LYS A   5       3.642   5.485  -0.430  1.00 49.40           C  
ATOM     53 NZ   LYS A   5       4.145   6.878  -0.701  1.00 51.27           N  
ATOM     54 HN   LYS A   5       4.562   7.524   0.576  1.00  0.00           H  
ATOM     55 HZ1  LYS A   5       4.903   8.468   0.392  1.00  0.00           H  
ATOM     56 HZ2  LYS A   5       5.245   6.962   1.084  1.00  0.00           H  
ATOM     57 HZ3  LYS A   5       3.816   7.515   1.271  1.00  0.00           H  
ATOM     58 N    MET A   6       2.679   2.015  -4.096  1.00 35.35           N  
ATOM     59 CA   MET A   6       3.627   2.308  -4.331  1.00 35.77           C  
ATOM     60 C    MET A   6       2.324   0.622  -4.225  1.00 36.05           C  
ATOM     61 O    MET A   6       3.265  -0.329  -3.491  1.00 37.76           O  
ATOM     62 CB   MET A   6       4.464  -0.320  -3.760  1.00 36.61           C  
ATOM     63 CG   MET A   6       2.373   0.314  -5.704  1.00 40.27           C  
ATOM     64 SD   MET A   6       1.428  -0.705  -6.169  1.00 43.59           S  
ATOM     65 CE   MET A   6       1.688  -0.839  -7.969  1.00 39.75           C  
ATOM     66 HN   MET A   6       0.742   0.504  -8.526  1.00  0.00           H  
ATOM     67 N    ALA A   7       2.721  -1.211  -2.656  1.00 33.83           N  
ATOM     68 CA   ALA A   7       1.717  -1.185  -2.480  1.00 33.73           C  
ATOM     69 C    ALA A   7       3.541  -2.213  -1.990  1.00 34.38           C  
ATOM     70 O    ALA A   7       3.623  -3.474  -2.850  1.00 33.70           O  
ATOM     71 CB   ALA A   7       2.726  -3.746  -3.639  1.00 33.10           C  
ATOM     72 HN   ALA A   7       2.954  -2.566  -0.628  1.00  0.00           H  
ATOM     73 N    PHE A   8       4.671  -4.283  -2.655  1.00 35.00           N  
ATOM     74 CA   PHE A   8       5.409  -3.987  -2.016  1.00 35.87           C  
ATOM     75 C    PHE A   8       4.794  -5.568  -3.322  1.00 36.45           C  
ATOM     76 O    PHE A   8       3.698  -6.483  -2.772  1.00 36.45           O  
ATOM     77 CB   PHE A   8       3.269  -6.330  -1.618  1.00 36.08           C  
ATOM     78 CG   PHE A   8       6.147  -6.204  -2.986  1.00 36.77           C  
ATOM     79 CD1  PHE A   8       7.311  -5.587  -3.716  1.00 37.60           C  
ATOM     80 CD2  PHE A   8       7.639  -5.993  -4.993  1.00 37.94           C  
ATOM     81 CE1  PHE A   8       8.127  -4.666  -3.093  1.00 38.75           C  
ATOM     82 CE2  PHE A   8       8.710  -5.420  -5.663  1.00 38.96           C  
ATOM     83 CZ   PHE A   8       9.197  -4.099  -3.765  1.00 38.46           C  
ATOM     84 HN   PHE A   8       9.480  -4.476  -5.049  1.00  0.00           H  
ATOM     85 N    PRO A   9       3.243  -7.481  -3.561  1.00 36.73           N  
ATOM     86 CA   PRO A   9       2.282  -8.461  -3.017  1.00 36.66           C  
ATOM     87 C    PRO A   9       2.929  -9.153  -1.804  1.00 36.73           C  
ATOM     88 O    PRO A   9       4.130  -9.411  -1.836  1.00 36.57           O  
ATOM     89 CB   PRO A   9       2.063  -9.430  -4.192  1.00 37.20           C  
ATOM     90 CG   PRO A   9       2.582  -8.728  -5.390  1.00 37.60           C  
ATOM     91 CD   PRO A   9       3.678  -7.848  -4.920  1.00 36.17           C  
ATOM     92 N    SER A  10       2.184  -9.356  -0.705  1.00 37.07           N  
ATOM     93 CA   SER A  10       1.181  -9.176  -0.741  1.00 37.13           C  
ATOM     94 C    SER A  10       2.783  -9.830   0.541  1.00 38.71           C  
ATOM     95 O    SER A  10       2.664 -11.306   0.862  1.00 38.86           O  
ATOM     96 CB   SER A  10       3.089 -11.728   1.936  1.00 36.81           C  
ATOM     97 OG   SER A  10       2.197  -9.049   1.704  1.00 37.55           O  
ATOM     98 HN   SER A  10       0.813  -9.336   1.798  1.00  0.00           H  
ATOM     99 HG   SER A  10       0.446  -8.847   2.526  1.00  0.00           H  
ATOM    100 N    GLY A  11       2.027 -12.063  -0.012  1.00 39.40           N  
ATOM    101 CA   GLY A  11       1.694 -11.633  -0.875  1.00 39.20           C  
ATOM    102 C    GLY A  11       1.777 -13.484   0.198  1.00 38.95           C  
ATOM    103 O    GLY A  11       2.971 -14.313   0.593  1.00 39.48           O  
ATOM    104 HN   GLY A  11       2.872 -15.118   1.522  1.00  0.00           H  
ATOM    105 N    LYS A  12       4.106 -14.129  -0.100  1.00 38.01           N  
ATOM    106 CA   LYS A  12       4.124 -13.455  -0.865  1.00 37.83           C  
ATOM    107 C    LYS A  12       5.311 -14.878   0.225  1.00 37.32           C  
ATOM    108 O    LYS A  12       5.825 -14.586   1.650  1.00 38.19           O  
ATOM    109 CB   LYS A  12       6.392 -15.474   2.253  1.00 39.93           C  
ATOM    110 CG   LYS A  12       6.411 -14.635  -0.813  1.00 44.80           C  
ATOM    111 CD   LYS A  12       6.043 -15.048  -2.229  1.00 51.21           C  
ATOM    112 CE   LYS A  12       6.077 -16.548  -2.447  1.00 56.65           C  
ATOM    113 NZ   LYS A  12       5.856 -16.900  -3.919  1.00 59.26           N  
ATOM    114 HN   LYS A  12       4.521 -16.436  -4.435  1.00  0.00           H  
ATOM    115 HZ1  LYS A  12       4.374 -16.671  -5.417  1.00  0.00           H  
ATOM    116 HZ2  LYS A  12       4.395 -15.436  -4.275  1.00  0.00           H  
ATOM    117 HZ3  LYS A  12       3.761 -16.793  -3.856  1.00  0.00           H  
ATOM    118 N    VAL A  13       5.614 -13.364   2.186  1.00 35.84           N  
ATOM    119 CA   VAL A  13       5.122 -12.673   1.620  1.00 35.32           C  
ATOM    120 C    VAL A  13       6.046 -12.968   3.526  1.00 35.94           C  
ATOM    121 O    VAL A  13       5.021 -13.386   4.597  1.00 35.95           O  
ATOM    122 CB   VAL A  13       5.411 -13.761   5.701  1.00 34.67           C  
ATOM    123 CG1  VAL A  13       6.425 -11.467   3.592  1.00 35.26           C  
ATOM    124 CG2  VAL A  13       6.992 -11.090   4.960  1.00 34.62           C  
ATOM    125 HN   VAL A  13       7.413 -11.116   2.487  1.00  0.00           H  
ATOM    126 N    GLU A  14       3.723 -13.403   4.252  1.00 36.35           N  
ATOM    127 CA   GLU A  14       3.468 -13.081   3.318  1.00 37.61           C  
ATOM    128 C    GLU A  14       2.656 -13.858   5.143  1.00 39.32           C  
ATOM    129 O    GLU A  14       2.932 -15.272   5.690  1.00 40.08           O  
ATOM    130 CB   GLU A  14       2.753 -15.511   6.886  1.00 39.41           C  
ATOM    131 CG   GLU A  14       1.321 -13.885   4.399  1.00 44.72           C  
ATOM    132 CD   GLU A  14       0.731 -12.515   4.167  1.00 50.15           C  
ATOM    133 OE1  GLU A  14      -0.544 -12.562   3.359  1.00 52.57           O  
ATOM    134 OE2  GLU A  14      -1.335 -13.516   3.527  1.00 52.51           O  
ATOM    135 HN   GLU A  14      -0.740 -11.646   2.534  1.00  0.00           H  
ATOM    136 N    GLY A  15       3.406 -16.169   4.820  1.00 39.51           N  
ATOM    137 CA   GLY A  15       3.551 -15.881   3.852  1.00 40.36           C  
ATOM    138 C    GLY A  15       3.725 -17.545   5.197  1.00 40.74           C  
ATOM    139 O    GLY A  15       4.927 -17.682   6.124  1.00 40.96           O  
ATOM    140 HN   GLY A  15       5.175 -18.759   6.654  1.00  0.00           H  
ATOM    141 N    CYS A  16       5.710 -16.603   6.298  1.00 40.41           N  
ATOM    142 CA   CYS A  16       5.472 -15.739   5.811  1.00 40.22           C  
ATOM    143 C    CYS A  16       6.887 -16.623   7.158  1.00 39.55           C  
ATOM    144 O    CYS A  16       6.639 -15.999   8.536  1.00 39.63           O  
ATOM    145 CB   CYS A  16       7.538 -16.050   9.364  1.00 41.38           C  
ATOM    146 SG   CYS A  16       8.075 -15.971   6.467  1.00 47.00           S  
ATOM    147 HN   CYS A  16       8.424 -16.612   4.812  1.00  0.00           H  
ATOM    148 N    MET A  17       5.459 -15.397   8.789  1.00 38.43           N  
ATOM    149 CA   MET A  17       4.736 -15.374   8.070  1.00 38.55           C  
ATOM    150 C    MET A  17       5.214 -14.780  10.084  1.00 38.70           C  
ATOM    151 O    MET A  17       4.747 -15.770  11.141  1.00 38.87           O  
ATOM    152 CB   MET A  17       3.906 -16.633  10.887  1.00 39.06           C  
ATOM    153 CG   MET A  17       4.261 -13.566   9.990  1.00 40.07           C  
ATOM    154 SD   MET A  17       4.676 -12.538   8.922  1.00 42.35           S  
ATOM    155 CE   MET A  17       6.367 -11.926   9.111  1.00 40.98           C  
ATOM    156 HN   MET A  17       6.301 -11.298  10.810  1.00  0.00           H  
ATOM    157 N    VAL A  18       5.353 -15.670  12.312  1.00 38.67           N  
ATOM    158 CA   VAL A  18       6.096 -14.975  12.393  1.00 39.05           C  
ATOM    159 C    VAL A  18       5.053 -16.468  13.504  1.00 39.92           C  
ATOM    160 O    VAL A  18       5.003 -15.523  14.726  1.00 39.59           O  
ATOM    161 CB   VAL A  18       5.418 -14.363  14.654  1.00 39.04           C  
ATOM    162 CG1  VAL A  18       6.075 -17.627  13.727  1.00 39.24           C  
ATOM    163 CG2  VAL A  18       6.108 -18.594  12.549  1.00 39.42           C  
ATOM    164 HN   VAL A  18       7.456 -17.075  14.024  1.00  0.00           H  
ATOM    165 N    GLN A  19       4.470 -16.018  15.835  1.00 41.02           N  
ATOM    166 CA   GLN A  19       4.119 -16.976  15.813  1.00 42.97           C  
ATOM    167 C    GLN A  19       4.357 -15.281  17.071  1.00 44.31           C  
ATOM    168 O    GLN A  19       5.417 -15.807  18.026  1.00 45.33           O  
ATOM    169 CB   GLN A  19       5.507 -17.012  18.219  1.00 45.42           C  
ATOM    170 CG   GLN A  19       2.961 -15.499  17.657  1.00 50.43           C  
ATOM    171 CD   GLN A  19       2.764 -14.804  18.981  1.00 56.89           C  
ATOM    172 NE2  GLN A  19       1.607 -15.401  19.725  1.00 57.91           N  
ATOM    173 OE1  GLN A  19       0.547 -14.617  19.880  1.00 58.64           O  
ATOM    174 HN   GLN A  19       0.504 -13.668  19.509  1.00  0.00           H  
ATOM    175 1HE2 GLN A  19      -0.240 -15.023  20.386  1.00  0.00           H  
ATOM    176 2HE2 GLN A  19       1.660 -16.558  20.177  1.00  0.00           H  
ATOM    177 N    VAL A  20       6.237 -14.921  18.607  1.00 44.47           N  
ATOM    178 CA   VAL A  20       6.123 -13.932  18.383  1.00 44.84           C  
ATOM    179 C    VAL A  20       7.285 -15.306  19.545  1.00 45.56           C  
ATOM    180 O    VAL A  20       7.011 -14.704  20.917  1.00 46.02           O  
ATOM    181 CB   VAL A  20       6.903 -13.492  21.064  1.00 45.36           C  
ATOM    182 CG1  VAL A  20       8.685 -14.934  19.017  1.00 45.74           C  
ATOM    183 CG2  VAL A  20       9.778 -15.339  20.005  1.00 45.74           C  
ATOM    184 HN   VAL A  20       8.935 -15.560  17.650  1.00  0.00           H  
ATOM    185 N    THR A  21       6.872 -15.553  21.920  1.00 45.81           N  
ATOM    186 CA   THR A  21       6.952 -16.552  21.729  1.00 46.57           C  
ATOM    187 C    THR A  21       6.610 -15.125  23.281  1.00 47.50           C  
ATOM    188 O    THR A  21       7.748 -15.574  24.205  1.00 47.61           O  
ATOM    189 CB   THR A  21       8.243 -16.694  24.116  1.00 47.61           C  
ATOM    190 CG2  THR A  21       5.247 -15.693  23.746  1.00 47.64           C  
ATOM    191 OG1  THR A  21       4.925 -15.370  25.199  1.00 48.31           O  
ATOM    192 HN   THR A  21       4.214 -15.181  22.903  1.00  0.00           H  
ATOM    193 HG1  THR A  21       4.415 -15.382  21.997  1.00  0.00           H  
ATOM    194 N    CYS A  22       8.174 -14.687  25.066  1.00 48.33           N  
ATOM    195 CA   CYS A  22       7.798 -13.740  25.010  1.00 49.62           C  
ATOM    196 C    CYS A  22       9.151 -14.978  26.094  1.00 49.62           C  
ATOM    197 O    CYS A  22       8.602 -14.252  27.309  1.00 49.09           O  
ATOM    198 CB   CYS A  22       8.415 -13.032  27.266  1.00 51.82           C  
ATOM    199 SG   CYS A  22      10.540 -14.483  25.713  1.00 59.68           S  
ATOM    200 HN   CYS A  22      11.872 -15.212  26.700  1.00  0.00           H  
ATOM    201 N    GLY A  23       8.229 -15.022  28.331  1.00 49.86           N  
ATOM    202 CA   GLY A  23       8.385 -16.028  28.268  1.00 50.31           C  
ATOM    203 C    GLY A  23       7.607 -14.486  29.536  1.00 50.69           C  
ATOM    204 O    GLY A  23       6.234 -13.954  29.189  1.00 50.60           O  
ATOM    205 HN   GLY A  23       5.432 -14.654  28.562  1.00  0.00           H  
ATOM    206 N    THR A  24       5.987 -12.693  29.510  1.00 50.86           N  
ATOM    207 CA   THR A  24       6.690 -12.163  30.025  1.00 51.81           C  
ATOM    208 C    THR A  24       4.732 -12.044  29.143  1.00 51.47           C  
ATOM    209 O    THR A  24       4.848 -11.340  27.764  1.00 52.40           O  
ATOM    210 CB   THR A  24       3.844 -11.247  27.046  1.00 54.45           C  
ATOM    211 CG2  THR A  24       4.255 -11.105  30.269  1.00 54.95           C  
ATOM    212 OG1  THR A  24       5.358 -10.173  30.770  1.00 56.14           O  
ATOM    213 HN   THR A  24       3.138 -10.338  29.803  1.00  0.00           H  
ATOM    214 HG1  THR A  24       2.844  -9.759  30.497  1.00  0.00           H  
ATOM    215 N    THR A  25       6.070 -10.889  27.386  1.00 49.72           N  
ATOM    216 CA   THR A  25       6.853 -11.056  28.018  1.00 48.32           C  
ATOM    217 C    THR A  25       6.347 -10.174  26.127  1.00 45.56           C  
ATOM    218 O    THR A  25       6.131 -11.004  24.861  1.00 45.33           O  
ATOM    219 CB   THR A  25       6.817 -12.006  24.653  1.00 50.19           C  
ATOM    220 CG2  THR A  25       7.766  -9.585  26.148  1.00 50.49           C  
ATOM    221 OG1  THR A  25       8.149  -8.918  24.830  1.00 51.68           O  
ATOM    222 HN   THR A  25       7.870  -8.645  27.219  1.00  0.00           H  
ATOM    223 HG1  THR A  25       8.747  -8.281  27.232  1.00  0.00           H  
ATOM    224 N    THR A  26       5.194 -10.570  24.007  1.00 43.60           N  
ATOM    225 CA   THR A  26       4.646  -9.746  24.253  1.00 42.79           C  
ATOM    226 C    THR A  26       4.931 -11.237  22.737  1.00 40.80           C  
ATOM    227 O    THR A  26       5.258 -10.302  21.577  1.00 41.05           O  
ATOM    228 CB   THR A  26       4.896  -9.127  21.628  1.00 44.91           C  
ATOM    229 CG2  THR A  26       3.459 -11.721  22.650  1.00 44.50           C  
ATOM    230 OG1  THR A  26       3.065 -12.151  21.230  1.00 47.43           O  
ATOM    231 HN   THR A  26       3.287 -12.860  23.501  1.00  0.00           H  
ATOM    232 HG1  THR A  26       2.386 -13.156  23.448  1.00  0.00           H  
ATOM    233 N    LEU A  27       5.937 -10.815  20.536  1.00 38.66           N  
ATOM    234 CA   LEU A  27       6.273 -11.776  20.598  1.00 36.97           C  
ATOM    235 C    LEU A  27       6.215 -10.054  19.317  1.00 37.11           C  
ATOM    236 O    LEU A  27       6.219 -10.977  18.060  1.00 36.44           O  
ATOM    237 CB   LEU A  27       5.862 -12.154  18.145  1.00 35.95           C  
ATOM    238 CG   LEU A  27       7.471  -9.129  19.403  1.00 35.86           C  
ATOM    239 CD1  LEU A  27       8.746  -9.620  20.046  1.00 36.14           C  
ATOM    240 CD2  LEU A  27       9.400 -10.718  19.229  1.00 36.01           C  
ATOM    241 HN   LEU A  27       9.708  -8.464  20.275  1.00  0.00           H  
ATOM    242 N    ASN A  28       6.533 -10.426  16.884  1.00 37.55           N  
ATOM    243 CA   ASN A  28       6.781  -9.437  16.848  1.00 38.27           C  
ATOM    244 C    ASN A  28       6.530 -11.203  15.651  1.00 38.66           C  
ATOM    245 O    ASN A  28       7.889 -11.751  15.360  1.00 39.75           O  
ATOM    246 CB   ASN A  28       8.888 -11.154  15.747  1.00 39.73           C  
ATOM    247 CG   ASN A  28       6.029 -10.378  14.474  1.00 43.98           C  
ATOM    248 ND2  ASN A  28       4.737  -9.675  14.774  1.00 43.99           N  
ATOM    249 OD1  ASN A  28       4.827  -8.429  15.220  1.00 46.17           O  
ATOM    250 HN   ASN A  28       5.724  -7.957  15.337  1.00  0.00           H  
ATOM    251 1HD2 ASN A  28       3.949  -7.951  15.424  1.00  0.00           H  
ATOM    252 2HD2 ASN A  28       3.655 -10.244  14.633  1.00  0.00           H  
ATOM    253 N    GLY A  29       7.912 -12.891  14.687  1.00 37.49           N  
ATOM    254 CA   GLY A  29       7.022 -13.337  14.466  1.00 37.21           C  
ATOM    255 C    GLY A  29       9.131 -13.543  14.246  1.00 36.82           C  
ATOM    256 O    GLY A  29       9.049 -13.898  12.777  1.00 36.87           O  
ATOM    257 HN   GLY A  29       7.957 -14.049  12.228  1.00  0.00           H  
ATOM    258 N    LEU A  30      10.196 -14.025  12.124  1.00 36.52           N  
ATOM    259 CA   LEU A  30      11.065 -13.869  12.635  1.00 36.96           C  
ATOM    260 C    LEU A  30      10.277 -14.377  10.710  1.00 38.52           C  
ATOM    261 O    LEU A  30      10.854 -15.805  10.590  1.00 38.26           O  
ATOM    262 CB   LEU A  30      12.037 -16.026  10.810  1.00 36.17           C  
ATOM    263 CG   LEU A  30      11.175 -13.382   9.973  1.00 37.19           C  
ATOM    264 CD1  LEU A  30      11.349 -13.631   8.463  1.00 36.46           C  
ATOM    265 CD2  LEU A  30      10.098 -13.263   7.691  1.00 38.08           C  
ATOM    266 HN   LEU A  30      12.507 -12.822   7.922  1.00  0.00           H  
ATOM    267 N    TRP A  31      10.007 -16.762  10.264  1.00 39.62           N  
ATOM    268 CA   TRP A  31       9.037 -16.504  10.085  1.00 41.10           C  
ATOM    269 C    TRP A  31      10.375 -18.156  10.146  1.00 41.01           C  
ATOM    270 O    TRP A  31      10.762 -18.541   8.720  1.00 40.89           O  
ATOM    271 CB   TRP A  31       9.905 -18.725   7.850  1.00 42.28           C  
ATOM    272 CG   TRP A  31       9.251 -19.034  10.722  1.00 44.76           C  
ATOM    273 CD1  TRP A  31       9.439 -20.521  10.602  1.00 46.12           C  
ATOM    274 CD2  TRP A  31      10.616 -21.216  10.634  1.00 45.77           C  
ATOM    275 CE2  TRP A  31       8.392 -21.507  10.567  1.00 46.64           C  
ATOM    276 CE3  TRP A  31       9.007 -22.777  10.538  1.00 46.70           C  
ATOM    277 NE1  TRP A  31       6.993 -21.439  10.548  1.00 46.62           N  
ATOM    278 CZ2  TRP A  31      10.367 -22.572  10.544  1.00 47.54           C  
ATOM    279 CZ3  TRP A  31      11.077 -23.303  10.491  1.00 47.58           C  
ATOM    280 CH2  TRP A  31       8.267 -23.961  10.467  1.00 47.66           C  
ATOM    281 HN   TRP A  31       6.266 -22.618  10.510  1.00  0.00           H  
ATOM    282 HE1  TRP A  31       6.902 -23.855  10.429  1.00  0.00           H  
ATOM    283 N    LEU A  32      12.079 -18.636   8.485  1.00 40.60           N  
ATOM    284 CA   LEU A  32      12.711 -18.411   9.254  1.00 40.95           C  
ATOM    285 C    LEU A  32      12.678 -19.035   7.219  1.00 42.48           C  
ATOM    286 O    LEU A  32      13.512 -20.288   7.501  1.00 42.90           O  
ATOM    287 CB   LEU A  32      14.243 -20.323   8.493  1.00 40.52           C  
ATOM    288 CG   LEU A  32      13.588 -17.914   6.707  1.00 40.53           C  
ATOM    289 CD1  LEU A  32      12.903 -16.602   6.305  1.00 40.15           C  
ATOM    290 CD2  LEU A  32      13.916 -15.513   6.180  1.00 40.98           C  
ATOM    291 HN   LEU A  32      12.164 -16.758   4.977  1.00  0.00           H  
ATOM    292 N    ASP A  33      13.373 -21.349   6.676  1.00 43.20           N  
ATOM    293 CA   ASP A  33      12.768 -21.259   5.860  1.00 43.82           C  
ATOM    294 C    ASP A  33      14.060 -22.630   6.907  1.00 44.05           C  
ATOM    295 O    ASP A  33      13.790 -23.132   8.375  1.00 43.67           O  
ATOM    296 CB   ASP A  33      12.652 -22.987   8.836  1.00 45.37           C  
ATOM    297 CG   ASP A  33      15.560 -22.549   6.511  1.00 49.58           C  
ATOM    298 OD1  ASP A  33      15.823 -22.200   5.059  1.00 50.66           O  
ATOM    299 OD2  ASP A  33      15.134 -22.768   4.174  1.00 50.53           O  
ATOM    300 HN   ASP A  33      16.735 -21.379   4.802  1.00  0.00           H  
ATOM    301 N    ASP A  34      14.808 -23.638   9.112  1.00 44.10           N  
ATOM    302 CA   ASP A  34      15.733 -23.692   8.685  1.00 44.39           C  
ATOM    303 C    ASP A  34      14.653 -24.110  10.485  1.00 44.22           C  
ATOM    304 O    ASP A  34      15.076 -23.036  11.525  1.00 44.53           O  
ATOM    305 CB   ASP A  34      15.473 -23.392  12.636  1.00 46.72           C  
ATOM    306 CG   ASP A  34      15.431 -25.437  10.694  1.00 53.88           C  
ATOM    307 OD1  ASP A  34      16.961 -25.346  10.660  1.00 55.71           O  
ATOM    308 OD2  ASP A  34      17.493 -24.338  10.129  1.00 56.61           O  
ATOM    309 HN   ASP A  34      17.628 -26.276  11.179  1.00  0.00           H  
ATOM    310 N    VAL A  35      15.041 -21.734  11.143  1.00 43.18           N  
ATOM    311 CA   VAL A  35      14.730 -21.523  10.195  1.00 42.27           C  
ATOM    312 C    VAL A  35      15.422 -20.610  12.007  1.00 41.68           C  
ATOM    313 O    VAL A  35      14.284 -19.548  12.084  1.00 41.16           O  
ATOM    314 CB   VAL A  35      13.644 -19.232  11.075  1.00 42.31           C  
ATOM    315 CG1  VAL A  35      16.727 -19.922  11.510  1.00 42.96           C  
ATOM    316 CG2  VAL A  35      17.235 -18.906  12.532  1.00 41.63           C  
ATOM    317 HN   VAL A  35      17.815 -20.923  11.148  1.00  0.00           H  
ATOM    318 N    VAL A  36      14.037 -19.004  13.283  1.00 40.60           N  
ATOM    319 CA   VAL A  36      14.555 -19.343  14.094  1.00 39.88           C  
ATOM    320 C    VAL A  36      13.060 -17.951  13.468  1.00 39.19           C  
ATOM    321 O    VAL A  36      13.859 -16.724  13.911  1.00 39.90           O  
ATOM    322 CB   VAL A  36      14.689 -16.832  14.809  1.00 40.65           C  
ATOM    323 CG1  VAL A  36      11.992 -18.335  14.514  1.00 40.78           C  
ATOM    324 CG2  VAL A  36      11.080 -17.158  14.826  1.00 41.52           C  
ATOM    325 HN   VAL A  36      11.181 -19.547  14.059  1.00  0.00           H  
ATOM    326 N    TYR A  37      13.630 -15.565  13.287  1.00 37.18           N  
ATOM    327 CA   TYR A  37      12.933 -15.530  12.544  1.00 35.59           C  
ATOM    328 C    TYR A  37      14.354 -14.346  13.643  1.00 35.30           C  
ATOM    329 O    TYR A  37      13.380 -13.367  14.295  1.00 35.07           O  
ATOM    330 CB   TYR A  37      12.295 -13.167  13.771  1.00 35.27           C  
ATOM    331 CG   TYR A  37      14.977 -13.707  12.390  1.00 36.20           C  
ATOM    332 CD1  TYR A  37      15.793 -14.664  11.549  1.00 37.36           C  
ATOM    333 CD2  TYR A  37      15.179 -15.581  10.713  1.00 37.01           C  
ATOM    334 CE1  TYR A  37      17.178 -14.635  11.574  1.00 38.64           C  
ATOM    335 CE2  TYR A  37      15.916 -16.482   9.967  1.00 37.99           C  
ATOM    336 CZ   TYR A  37      17.928 -15.513  10.806  1.00 39.65           C  
ATOM    337 OH   TYR A  37      17.291 -16.431   9.997  1.00 42.63           O  
ATOM    338 HN   TYR A  37      18.009 -17.348   9.269  1.00  0.00           H  
ATOM    339 HH   TYR A  37      18.958 -17.313   9.290  1.00  0.00           H  
ATOM    340 N    CYS A  38      13.763 -12.738  15.422  1.00 35.08           N  
ATOM    341 CA   CYS A  38      14.668 -12.971  15.831  1.00 35.23           C  
ATOM    342 C    CYS A  38      12.931 -11.736  16.079  1.00 34.56           C  
ATOM    343 O    CYS A  38      13.805 -10.674  16.822  1.00 34.31           O  
ATOM    344 CB   CYS A  38      14.997 -10.924  17.035  1.00 36.48           C  
ATOM    345 SG   CYS A  38      11.925 -12.413  17.014  1.00 40.94           S  
ATOM    346 HN   CYS A  38      12.635 -13.041  18.557  1.00  0.00           H  
ATOM    347 N    PRO A  39      13.264  -9.503  17.241  1.00 33.94           N  
ATOM    348 CA   PRO A  39      14.102  -8.550  18.006  1.00 33.99           C  
ATOM    349 C    PRO A  39      14.517  -9.167  19.342  1.00 34.83           C  
ATOM    350 O    PRO A  39      13.734  -9.875  19.975  1.00 34.31           O  
ATOM    351 CB   PRO A  39      13.188  -7.330  18.204  1.00 34.47           C  
ATOM    352 CG   PRO A  39      12.091  -7.491  17.191  1.00 34.99           C  
ATOM    353 CD   PRO A  39      11.891  -8.994  17.082  1.00 33.18           C  
ATOM    354 N    ARG A  40      15.770  -8.959  19.745  1.00 35.83           N  
ATOM    355 CA   ARG A  40      16.390  -8.380  19.178  1.00 36.41           C  
ATOM    356 C    ARG A  40      16.273  -9.547  20.989  1.00 37.34           C  
ATOM    357 O    ARG A  40      15.573  -9.013  22.237  1.00 37.94           O  
ATOM    358 CB   ARG A  40      15.640  -9.667  23.275  1.00 36.58           C  
ATOM    359 CG   ARG A  40      17.794  -9.400  21.101  1.00 36.55           C  
ATOM    360 CD   ARG A  40      18.209  -7.972  21.320  1.00 36.61           C  
ATOM    361 NE   ARG A  40      19.679  -7.866  21.476  1.00 36.15           N  
ATOM    362 CZ   ARG A  40      20.126  -6.473  21.519  1.00 34.53           C  
ATOM    363 NH1  ARG A  40      19.441  -5.741  21.329  1.00 34.35           N  
ATOM    364 NH2  ARG A  40      21.375  -6.109  21.792  1.00 30.35           N  
ATOM    365 HN   ARG A  40      22.295  -7.026  22.085  1.00  0.00           H  
ATOM    366 HE   ARG A  40      23.253  -6.747  22.294  1.00  0.00           H  
ATOM    367 1HH1 ARG A  40      22.040  -8.013  22.068  1.00  0.00           H  
ATOM    368 2HH1 ARG A  40      21.706  -4.829  21.814  1.00  0.00           H  
ATOM    369 1HH2 ARG A  40      22.664  -4.550  22.023  1.00  0.00           H  
ATOM    370 2HH2 ARG A  40      21.001  -4.127  21.590  1.00  0.00           H  
ATOM    371 N    HIS A  41      14.885  -7.858  22.149  1.00 37.70           N  
ATOM    372 CA   HIS A  41      14.866  -7.349  21.265  1.00 38.42           C  
ATOM    373 C    HIS A  41      14.164  -7.325  23.309  1.00 39.01           C  
ATOM    374 O    HIS A  41      12.888  -8.089  23.646  1.00 39.51           O  
ATOM    375 CB   HIS A  41      12.158  -7.661  24.544  1.00 39.13           C  
ATOM    376 CG   HIS A  41      13.886  -5.817  23.233  1.00 40.67           C  
ATOM    377 CD2  HIS A  41      12.818  -5.385  22.275  1.00 41.25           C  
ATOM    378 ND1  HIS A  41      11.475  -5.351  22.433  1.00 43.37           N  
ATOM    379 CE1  HIS A  41      13.140  -4.776  21.060  1.00 43.75           C  
ATOM    380 NE2  HIS A  41      14.073  -4.603  20.686  1.00 43.20           N  
ATOM    381 HN   HIS A  41      11.980  -4.469  20.493  1.00  0.00           H  
ATOM    382 HD1  HIS A  41      10.949  -4.800  21.281  1.00  0.00           H  
ATOM    383 HE2  HIS A  41       9.960  -4.669  21.070  1.00  0.00           H  
ATOM    384 N    VAL A  42      12.633  -9.229  22.984  1.00 39.01           N  
ATOM    385 CA   VAL A  42      13.220  -9.492  22.192  1.00 40.04           C  
ATOM    386 C    VAL A  42      11.530 -10.098  23.379  1.00 41.24           C  
ATOM    387 O    VAL A  42      11.817 -10.681  24.817  1.00 41.23           O  
ATOM    388 CB   VAL A  42      10.878 -10.980  25.557  1.00 39.92           C  
ATOM    389 CG1  VAL A  42      11.277 -11.211  22.347  1.00 39.85           C  
ATOM    390 CG2  VAL A  42      12.486 -12.135  22.207  1.00 40.20           C  
ATOM    391 HN   VAL A  42      10.010 -11.997  22.675  1.00  0.00           H  
ATOM    392 N    ILE A  43      13.110 -10.798  25.212  1.00 41.66           N  
ATOM    393 CA   ILE A  43      13.839 -10.517  24.556  1.00 42.32           C  
ATOM    394 C    ILE A  43      13.525 -11.308  26.535  1.00 43.86           C  
ATOM    395 O    ILE A  43      13.393 -10.283  27.671  1.00 44.41           O  
ATOM    396 CB   ILE A  43      13.631 -10.615  28.832  1.00 42.00           C  
ATOM    397 CG1  ILE A  43      14.980 -11.855  26.463  1.00 42.08           C  
ATOM    398 CG2  ILE A  43      16.016 -10.694  26.406  1.00 41.91           C  
ATOM    399 CD1  ILE A  43      15.132 -12.854  25.300  1.00 43.16           C  
ATOM    400 HN   ILE A  43      17.380 -11.069  26.432  1.00  0.00           H  
ATOM    401 N    CYS A  44      13.085  -9.035  27.345  1.00 44.72           N  
ATOM    402 CA   CYS A  44      12.901  -8.816  26.366  1.00 45.78           C  
ATOM    403 C    CYS A  44      12.999  -7.972  28.322  1.00 47.41           C  
ATOM    404 O    CYS A  44      11.625  -7.893  28.925  1.00 48.07           O  
ATOM    405 CB   CYS A  44      10.621  -8.158  28.256  1.00 45.93           C  
ATOM    406 SG   CYS A  44      13.359  -6.631  27.680  1.00 46.40           S  
ATOM    407 HN   CYS A  44      15.076  -6.471  27.141  1.00  0.00           H  
ATOM    408 N    THR A  45      11.584  -7.423  30.171  1.00 47.62           N  
ATOM    409 CA   THR A  45      12.466  -7.349  30.677  1.00 48.67           C  
ATOM    410 C    THR A  45      10.377  -7.008  30.861  1.00 50.72           C  
ATOM    411 O    THR A  45      10.287  -5.468  30.572  1.00 51.33           O  
ATOM    412 CB   THR A  45      11.160  -4.914  29.875  1.00 48.59           C  
ATOM    413 CG2  THR A  45      10.487  -7.328  32.372  1.00 47.93           C  
ATOM    414 OG1  THR A  45      10.769  -8.792  32.640  1.00 49.03           O  
ATOM    415 HN   THR A  45      11.499  -6.508  32.959  1.00  0.00           H  
ATOM    416 HG1  THR A  45      11.322  -5.590  32.791  1.00  0.00           H  
ATOM    417 N    SER A  46       9.246  -4.777  31.074  1.00 51.30           N  
ATOM    418 CA   SER A  46       8.528  -5.270  31.605  1.00 51.80           C  
ATOM    419 C    SER A  46       9.125  -3.327  30.871  1.00 52.09           C  
ATOM    420 O    SER A  46      10.273  -2.579  31.554  1.00 51.77           O  
ATOM    421 CB   SER A  46      10.811  -1.610  31.009  1.00 53.25           C  
ATOM    422 OG   SER A  46       7.793  -2.834  31.411  1.00 56.27           O  
ATOM    423 HN   SER A  46       6.764  -3.313  30.564  1.00  0.00           H  
ATOM    424 HG   SER A  46       5.931  -3.005  30.902  1.00  0.00           H  
ATOM    425 N    GLU A  47      10.651  -3.059  32.753  1.00 52.21           N  
ATOM    426 CA   GLU A  47      10.152  -3.871  33.116  1.00 51.94           C  
ATOM    427 C    GLU A  47      11.715  -2.506  33.566  1.00 50.60           C  
ATOM    428 O    GLU A  47      13.063  -2.731  32.920  1.00 50.63           O  
ATOM    429 CB   GLU A  47      13.887  -1.827  32.924  1.00 55.13           C  
ATOM    430 CG   GLU A  47      11.674  -3.129  34.958  1.00 62.38           C  
ATOM    431 CD   GLU A  47      12.636  -2.494  35.938  1.00 71.68           C  
ATOM    432 OE1  GLU A  47      12.451  -2.988  37.359  1.00 73.74           O  
ATOM    433 OE2  GLU A  47      12.771  -4.172  37.624  1.00 74.35           O  
ATOM    434 HN   GLU A  47      11.973  -2.196  38.204  1.00  0.00           H  
ATOM    435 N    ASP A  48      13.285  -3.915  32.345  1.00 49.71           N  
ATOM    436 CA   ASP A  48      12.545  -4.616  32.367  1.00 49.44           C  
ATOM    437 C    ASP A  48      14.549  -4.247  31.684  1.00 49.15           C  
ATOM    438 O    ASP A  48      14.830  -3.322  30.515  1.00 49.52           O  
ATOM    439 CB   ASP A  48      15.977  -2.964  30.282  1.00 50.53           C  
ATOM    440 CG   ASP A  48      14.535  -5.688  31.161  1.00 54.13           C  
ATOM    441 OD1  ASP A  48      14.748  -6.770  32.200  1.00 54.15           O  
ATOM    442 OD2  ASP A  48      15.475  -6.517  33.185  1.00 56.75           O  
ATOM    443 HN   ASP A  48      14.215  -7.881  32.008  1.00  0.00           H  
ATOM    444 N    MET A  49      13.787  -2.933  29.778  1.00 48.54           N  
ATOM    445 CA   MET A  49      12.854  -3.242  30.052  1.00 48.04           C  
ATOM    446 C    MET A  49      13.922  -2.085  28.596  1.00 46.46           C  
ATOM    447 O    MET A  49      14.599  -0.727  28.881  1.00 46.55           O  
ATOM    448 CB   MET A  49      15.238  -0.171  27.976  1.00 49.30           C  
ATOM    449 CG   MET A  49      12.570  -1.932  27.894  1.00 53.92           C  
ATOM    450 SD   MET A  49      12.196  -3.193  27.137  1.00 64.09           S  
ATOM    451 CE   MET A  49      10.523  -3.279  26.436  1.00 58.43           C  
ATOM    452 HN   MET A  49      10.406  -5.020  26.048  1.00  0.00           H  
ATOM    453 N    LEU A  50      14.568  -0.259  30.145  1.00 44.48           N  
ATOM    454 CA   LEU A  50      14.091  -0.816  30.855  1.00 44.00           C  
ATOM    455 C    LEU A  50      15.182   1.005  30.553  1.00 43.89           C  
ATOM    456 O    LEU A  50      16.700   1.064  30.418  1.00 44.13           O  
ATOM    457 CB   LEU A  50      17.234   2.103  30.045  1.00 44.19           C  
ATOM    458 CG   LEU A  50      14.768   1.373  31.975  1.00 46.01           C  
ATOM    459 CD1  LEU A  50      13.269   1.625  32.161  1.00 47.05           C  
ATOM    460 CD2  LEU A  50      12.953   1.959  33.614  1.00 45.96           C  
ATOM    461 HN   LEU A  50      12.760   2.725  31.230  1.00  0.00           H  
ATOM    462 N    ASN A  51      17.395  -0.037  30.720  1.00 43.34           N  
ATOM    463 CA   ASN A  51      16.888  -0.859  31.048  1.00 43.47           C  
ATOM    464 C    ASN A  51      18.849  -0.114  30.601  1.00 43.47           C  
ATOM    465 O    ASN A  51      19.188  -1.601  30.548  1.00 43.81           O  
ATOM    466 CB   ASN A  51      19.672  -2.161  31.523  1.00 44.89           C  
ATOM    467 CG   ASN A  51      19.535   0.567  31.811  1.00 47.91           C  
ATOM    468 ND2  ASN A  51      21.040   0.723  31.695  1.00 47.41           N  
ATOM    469 OD1  ASN A  51      21.688   0.912  32.830  1.00 49.91           O  
ATOM    470 HN   ASN A  51      22.700   1.017  32.752  1.00  0.00           H  
ATOM    471 1HD2 ASN A  51      21.206   0.932  33.729  1.00  0.00           H  
ATOM    472 2HD2 ASN A  51      21.630   0.699  30.594  1.00  0.00           H  
ATOM    473 N    PRO A  52      18.899  -2.279  29.429  1.00 43.39           N  
ATOM    474 CA   PRO A  52      19.137  -3.734  29.385  1.00 43.18           C  
ATOM    475 C    PRO A  52      20.585  -4.160  29.226  1.00 42.86           C  
ATOM    476 O    PRO A  52      21.349  -3.486  28.555  1.00 43.71           O  
ATOM    477 CB   PRO A  52      18.294  -4.197  28.186  1.00 43.62           C  
ATOM    478 CG   PRO A  52      18.184  -2.999  27.298  1.00 44.02           C  
ATOM    479 CD   PRO A  52      18.269  -1.779  28.185  1.00 42.96           C  
ATOM    480 N    ASN A  53      20.954  -5.284  29.828  1.00 41.86           N  
ATOM    481 CA   ASN A  53      20.303  -5.719  30.482  1.00 41.88           C  
ATOM    482 C    ASN A  53      22.246  -5.930  29.601  1.00 41.41           C  
ATOM    483 O    ASN A  53      21.794  -7.236  28.941  1.00 41.26           O  
ATOM    484 CB   ASN A  53      21.470  -8.212  29.628  1.00 42.77           C  
ATOM    485 CG   ASN A  53      23.002  -6.220  30.902  1.00 45.93           C  
ATOM    486 ND2  ASN A  53      24.419  -6.694  30.665  1.00 46.23           N  
ATOM    487 OD1  ASN A  53      25.359  -6.157  31.405  1.00 48.28           O  
ATOM    488 HN   ASN A  53      26.314  -6.477  31.245  1.00  0.00           H  
ATOM    489 1HD2 ASN A  53      25.133  -5.460  32.115  1.00  0.00           H  
ATOM    490 2HD2 ASN A  53      24.693  -7.538  29.805  1.00  0.00           H  
ATOM    491 N    TYR A  54      21.672  -7.214  27.619  1.00 41.09           N  
ATOM    492 CA   TYR A  54      21.966  -6.381  27.109  1.00 41.18           C  
ATOM    493 C    TYR A  54      21.130  -8.347  26.873  1.00 42.59           C  
ATOM    494 O    TYR A  54      21.856  -9.648  27.111  1.00 43.62           O  
ATOM    495 CB   TYR A  54      21.205 -10.670  27.229  1.00 39.97           C  
ATOM    496 CG   TYR A  54      21.033  -8.037  25.369  1.00 38.86           C  
ATOM    497 CD1  TYR A  54      19.929  -7.046  25.059  1.00 38.42           C  
ATOM    498 CD2  TYR A  54      18.601  -7.449  25.010  1.00 38.40           C  
ATOM    499 CE1  TYR A  54      20.209  -5.701  24.852  1.00 38.25           C  
ATOM    500 CE2  TYR A  54      17.590  -6.560  24.688  1.00 38.37           C  
ATOM    501 CZ   TYR A  54      19.204  -4.799  24.523  1.00 38.70           C  
ATOM    502 OH   TYR A  54      17.891  -5.234  24.448  1.00 39.39           O  
ATOM    503 HN   TYR A  54      16.870  -4.355  24.189  1.00  0.00           H  
ATOM    504 HH   TYR A  54      17.077  -3.443  24.024  1.00  0.00           H  
ATOM    505 N    GLU A  55      23.174  -9.627  27.252  0.99 43.04           N  
ATOM    506 CA   GLU A  55      23.661  -8.734  27.177  0.99 44.45           C  
ATOM    507 C    GLU A  55      23.956 -10.837  27.511  0.99 45.42           C  
ATOM    508 O    GLU A  55      23.492 -11.482  28.838  0.99 46.39           O  
ATOM    509 CB   GLU A  55      22.927 -12.572  28.800  0.99 47.62           C  
ATOM    510 CG   GLU A  55      25.464 -10.510  27.538  0.99 53.09           C  
ATOM    511 CD   GLU A  55      26.033  -9.951  26.245  0.99 60.75           C  
ATOM    512 OE1  GLU A  55      25.491  -8.635  25.706  0.99 59.46           O  
ATOM    513 OE2  GLU A  55      25.104  -7.748  26.508  0.99 65.08           O  
ATOM    514 HN   GLU A  55      25.471  -8.491  24.460  1.00  0.00           H  
ATOM    515 N    ASP A  56      23.561 -10.744  29.966  1.00 44.95           N  
ATOM    516 CA   ASP A  56      23.949  -9.802  29.920  1.00 45.11           C  
ATOM    517 C    ASP A  56      23.095 -11.259  31.249  1.00 45.25           C  
ATOM    518 O    ASP A  56      21.624 -11.712  31.221  1.00 45.46           O  
ATOM    519 CB   ASP A  56      21.302 -12.748  31.804  1.00 45.86           C  
ATOM    520 CG   ASP A  56      23.326 -10.238  32.392  1.00 48.02           C  
ATOM    521 OD1  ASP A  56      24.780  -9.825  32.603  1.00 48.10           O  
ATOM    522 OD2  ASP A  56      25.677 -10.439  31.967  1.00 48.25           O  
ATOM    523 HN   ASP A  56      25.022  -8.877  33.388  1.00  0.00           H  
ATOM    524 N    LEU A  57      20.742 -10.936  30.553  1.00 44.89           N  
ATOM    525 CA   LEU A  57      21.089 -10.094  30.094  1.00 44.98           C  
ATOM    526 C    LEU A  57      19.314 -11.243  30.454  1.00 46.52           C  
ATOM    527 O    LEU A  57      19.085 -12.517  29.664  1.00 46.32           O  
ATOM    528 CB   LEU A  57      18.254 -13.345  30.057  1.00 44.32           C  
ATOM    529 CG   LEU A  57      18.534 -10.087  29.808  1.00 44.76           C  
ATOM    530 CD1  LEU A  57      18.435  -8.799  30.606  1.00 45.20           C  
ATOM    531 CD2  LEU A  57      17.744  -7.722  29.804  1.00 45.11           C  
ATOM    532 HN   LEU A  57      17.712  -9.029  31.921  1.00  0.00           H  
ATOM    533 N    LEU A  58      19.852 -12.692  28.567  1.00 47.52           N  
ATOM    534 CA   LEU A  58      20.533 -11.970  28.331  1.00 48.72           C  
ATOM    535 C    LEU A  58      19.754 -13.869  27.697  1.00 50.18           C  
ATOM    536 O    LEU A  58      20.318 -15.117  28.371  1.00 50.04           O  
ATOM    537 CB   LEU A  58      19.773 -16.196  28.199  1.00 48.00           C  
ATOM    538 CG   LEU A  58      20.420 -13.625  26.329  1.00 48.03           C  
ATOM    539 CD1  LEU A  58      20.263 -14.731  25.303  1.00 48.55           C  
ATOM    540 CD2  LEU A  58      18.801 -14.963  24.973  1.00 47.68           C  
ATOM    541 HN   LEU A  58      21.052 -14.426  24.063  1.00  0.00           H  
ATOM    542 N    ILE A  59      21.369 -14.951  29.182  1.00 51.48           N  
ATOM    543 CA   ILE A  59      21.753 -14.009  29.256  1.00 52.48           C  
ATOM    544 C    ILE A  59      22.020 -16.001  29.976  1.00 53.46           C  
ATOM    545 O    ILE A  59      21.055 -16.666  30.981  1.00 54.45           O  
ATOM    546 CB   ILE A  59      21.272 -17.813  31.378  1.00 53.34           C  
ATOM    547 CG1  ILE A  59      23.281 -15.379  30.621  1.00 54.74           C  
ATOM    548 CG2  ILE A  59      24.405 -15.291  29.566  1.00 53.67           C  
ATOM    549 CD1  ILE A  59      23.736 -16.092  31.897  1.00 56.16           C  
ATOM    550 HN   ILE A  59      25.546 -14.508  29.943  1.00  0.00           H  
ATOM    551 N    ARG A  60      19.964 -15.987  31.343  1.00 53.22           N  
ATOM    552 CA   ARG A  60      19.844 -15.028  31.018  1.00 53.82           C  
ATOM    553 C    ARG A  60      18.938 -16.585  32.193  1.00 53.63           C  
ATOM    554 O    ARG A  60      17.827 -17.299  31.366  1.00 54.51           O  
ATOM    555 CB   ARG A  60      16.820 -17.724  31.943  1.00 55.91           C  
ATOM    556 CG   ARG A  60      18.325 -15.538  33.125  1.00 61.02           C  
ATOM    557 CD   ARG A  60      19.373 -14.705  33.855  1.00 65.48           C  
ATOM    558 NE   ARG A  60      18.777 -13.760  34.887  1.00 69.29           N  
ATOM    559 CZ   ARG A  60      17.723 -12.908  34.332  1.00 72.70           C  
ATOM    560 NH1  ARG A  60      17.326 -13.167  33.429  1.00 73.74           N  
ATOM    561 NH2  ARG A  60      17.249 -11.817  34.931  1.00 71.99           N  
ATOM    562 HN   ARG A  60      17.750 -11.417  36.096  1.00  0.00           H  
ATOM    563 HE   ARG A  60      17.387 -10.581  36.555  1.00  0.00           H  
ATOM    564 1HH1 ARG A  60      18.502 -11.955  36.528  1.00  0.00           H  
ATOM    565 2HH1 ARG A  60      16.270 -11.117  34.369  1.00  0.00           H  
ATOM    566 1HH2 ARG A  60      15.907 -10.281  34.828  1.00  0.00           H  
ATOM    567 2HH2 ARG A  60      15.886 -11.424  33.475  1.00  0.00           H  
ATOM    568 N    LYS A  61      18.005 -17.438  30.030  1.00 52.19           N  
ATOM    569 CA   LYS A  61      18.872 -17.094  29.617  1.00 51.19           C  
ATOM    570 C    LYS A  61      17.015 -18.056  29.154  1.00 50.16           C  
ATOM    571 O    LYS A  61      17.500 -19.340  28.492  1.00 50.27           O  
ATOM    572 CB   LYS A  61      18.636 -19.441  28.041  1.00 52.74           C  
ATOM    573 CG   LYS A  61      16.486 -17.074  28.082  1.00 56.73           C  
ATOM    574 CD   LYS A  61      15.955 -15.748  28.622  1.00 60.67           C  
ATOM    575 CE   LYS A  61      14.545 -15.852  29.186  1.00 63.92           C  
ATOM    576 NZ   LYS A  61      14.045 -14.506  29.652  1.00 65.51           N  
ATOM    577 HN   LYS A  61      12.668 -14.578  30.210  1.00  0.00           H  
ATOM    578 HZ1  LYS A  61      12.330 -13.669  30.525  1.00  0.00           H  
ATOM    579 HZ2  LYS A  61      12.608 -15.271  30.956  1.00  0.00           H  
ATOM    580 HZ3  LYS A  61      12.022 -15.000  29.543  1.00  0.00           H  
ATOM    581 N    SER A  62      16.601 -20.317  28.435  1.00 49.41           N  
ATOM    582 CA   SER A  62      15.699 -20.141  28.877  1.00 49.50           C  
ATOM    583 C    SER A  62      16.782 -21.610  27.804  1.00 49.83           C  
ATOM    584 O    SER A  62      15.821 -21.674  26.608  1.00 49.88           O  
ATOM    585 CB   SER A  62      14.873 -20.882  26.528  1.00 49.97           C  
ATOM    586 OG   SER A  62      16.421 -22.730  28.782  1.00 52.26           O  
ATOM    587 HN   SER A  62      17.240 -22.733  29.934  1.00  0.00           H  
ATOM    588 HG   SER A  62      17.016 -23.428  30.541  1.00  0.00           H  
ATOM    589 N    ASN A  63      16.022 -22.660  25.722  1.00 49.80           N  
ATOM    590 CA   ASN A  63      16.830 -23.267  25.857  1.00 50.44           C  
ATOM    591 C    ASN A  63      15.154 -22.918  24.575  1.00 50.63           C  
ATOM    592 O    ASN A  63      13.667 -23.004  24.960  1.00 50.46           O  
ATOM    593 CB   ASN A  63      12.815 -22.483  24.239  1.00 51.94           C  
ATOM    594 CG   ASN A  63      15.571 -24.228  23.932  1.00 55.03           C  
ATOM    595 ND2  ASN A  63      16.978 -24.186  23.418  1.00 55.33           N  
ATOM    596 OD1  ASN A  63      17.631 -25.340  23.387  1.00 55.49           O  
ATOM    597 HN   ASN A  63      18.589 -25.311  23.037  1.00  0.00           H  
ATOM    598 1HD2 ASN A  63      17.213 -26.213  23.708  1.00  0.00           H  
ATOM    599 2HD2 ASN A  63      17.487 -23.122  23.027  1.00  0.00           H  
ATOM    600 N    HIS A  64      13.358 -23.621  26.121  1.00 50.60           N  
ATOM    601 CA   HIS A  64      14.110 -23.983  26.707  1.00 50.92           C  
ATOM    602 C    HIS A  64      11.971 -23.783  26.560  1.00 50.79           C  
ATOM    603 O    HIS A  64      11.320 -22.498  27.056  1.00 51.11           O  
ATOM    604 CB   HIS A  64      10.116 -22.494  27.271  1.00 51.91           C  
ATOM    605 CG   HIS A  64      11.809 -24.924  27.596  1.00 53.84           C  
ATOM    606 CD2  HIS A  64      12.478 -24.693  28.917  1.00 54.71           C  
ATOM    607 ND1  HIS A  64      12.093 -23.921  29.963  1.00 55.43           N  
ATOM    608 CE1  HIS A  64      13.653 -25.349  29.253  1.00 55.82           C  
ATOM    609 NE2  HIS A  64      14.173 -26.014  28.680  1.00 55.63           N  
ATOM    610 HN   HIS A  64      13.959 -24.932  30.474  1.00  0.00           H  
ATOM    611 HD1  HIS A  64      13.049 -24.073  30.943  1.00  0.00           H  
ATOM    612 HE2  HIS A  64      13.060 -23.616  31.855  1.00  0.00           H  
ATOM    613 N    ASN A  65      12.081 -21.416  27.246  1.00 50.72           N  
ATOM    614 CA   ASN A  65      13.091 -21.487  27.120  1.00 51.07           C  
ATOM    615 C    ASN A  65      11.492 -20.122  27.633  1.00 50.71           C  
ATOM    616 O    ASN A  65      10.940 -19.361  26.379  1.00 50.59           O  
ATOM    617 CB   ASN A  65      10.372 -18.274  26.524  1.00 52.73           C  
ATOM    618 CG   ASN A  65      12.533 -19.234  28.351  1.00 56.21           C  
ATOM    619 ND2  ASN A  65      13.037 -19.775  29.672  1.00 56.88           N  
ATOM    620 OD1  ASN A  65      12.143 -20.359  30.461  1.00 57.06           O  
ATOM    621 HN   ASN A  65      12.483 -20.724  31.351  1.00  0.00           H  
ATOM    622 1HD2 ASN A  65      11.164 -20.446  30.190  1.00  0.00           H  
ATOM    623 2HD2 ASN A  65      14.226 -19.669  30.001  1.00  0.00           H  
ATOM    624 N    PHE A  66      11.138 -19.911  25.158  1.00 50.02           N  
ATOM    625 CA   PHE A  66      11.626 -20.804  25.087  1.00 50.25           C  
ATOM    626 C    PHE A  66      10.673 -19.261  23.948  1.00 51.14           C  
ATOM    627 O    PHE A  66       9.513 -20.036  23.347  1.00 51.07           O  
ATOM    628 CB   PHE A  66       9.674 -21.173  22.924  1.00 49.34           C  
ATOM    629 CG   PHE A  66      11.812 -19.092  22.926  1.00 49.26           C  
ATOM    630 CD1  PHE A  66      12.956 -18.235  23.414  1.00 49.97           C  
ATOM    631 CD2  PHE A  66      12.812 -16.863  23.537  1.00 49.53           C  
ATOM    632 CE1  PHE A  66      14.184 -18.795  23.713  1.00 50.38           C  
ATOM    633 CE2  PHE A  66      13.863 -16.077  23.987  1.00 50.14           C  
ATOM    634 CZ   PHE A  66      15.244 -18.003  24.129  1.00 50.05           C  
ATOM    635 HN   PHE A  66      15.077 -16.649  24.263  1.00  0.00           H  
ATOM    636 N    LEU A  67       8.340 -19.415  23.342  1.00 51.81           N  
ATOM    637 CA   LEU A  67       8.291 -18.487  23.764  1.00 52.99           C  
ATOM    638 C    LEU A  67       7.124 -19.966  22.778  1.00 53.17           C  
ATOM    639 O    LEU A  67       7.003 -19.452  21.344  1.00 52.61           O  
ATOM    640 CB   LEU A  67       6.695 -18.276  21.145  1.00 53.90           C  
ATOM    641 CG   LEU A  67       5.918 -19.440  23.572  1.00 56.67           C  
ATOM    642 CD1  LEU A  67       5.372 -20.322  24.673  1.00 57.22           C  
ATOM    643 CD2  LEU A  67       6.155 -20.121  25.966  1.00 58.07           C  
ATOM    644 HN   LEU A  67       3.911 -19.995  24.922  1.00  0.00           H  
ATOM    645 N    VAL A  68       7.252 -20.311  20.358  1.00 53.44           N  
ATOM    646 CA   VAL A  68       7.547 -21.260  20.586  1.00 54.35           C  
ATOM    647 C    VAL A  68       7.112 -19.925  18.965  1.00 55.22           C  
ATOM    648 O    VAL A  68       5.840 -20.572  18.451  1.00 55.31           O  
ATOM    649 CB   VAL A  68       5.687 -21.785  18.548  1.00 55.09           C  
ATOM    650 CG1  VAL A  68       8.348 -20.290  18.120  1.00 55.66           C  
ATOM    651 CG2  VAL A  68       8.150 -19.882  16.660  1.00 55.31           C  
ATOM    652 HN   VAL A  68       9.600 -19.645  18.699  1.00  0.00           H  
ATOM    653 N    GLN A  69       4.909 -19.763  17.940  1.00 55.65           N  
ATOM    654 CA   GLN A  69       5.104 -18.764  17.878  1.00 56.39           C  
ATOM    655 C    GLN A  69       3.630 -20.260  17.471  1.00 56.98           C  
ATOM    656 O    GLN A  69       3.286 -19.809  16.033  1.00 56.23           O  
ATOM    657 CB   GLN A  69       3.311 -18.624  15.721  1.00 57.89           C  
ATOM    658 CG   GLN A  69       2.553 -19.818  18.462  1.00 61.45           C  
ATOM    659 CD   GLN A  69       1.227 -20.538  18.336  1.00 65.57           C  
ATOM    660 NE2  GLN A  69       0.336 -20.115  19.473  1.00 66.52           N  
ATOM    661 OE1  GLN A  69      -0.862 -19.635  19.151  1.00 66.05           O  
ATOM    662 HN   GLN A  69      -1.466 -19.348  19.921  1.00  0.00           H  
ATOM    663 1HE2 GLN A  69      -1.182 -19.576  18.184  1.00  0.00           H  
ATOM    664 2HE2 GLN A  69       0.724 -20.187  20.644  1.00  0.00           H  
ATOM    665 N    ALA A  70       2.977 -20.783  15.166  1.00 57.88           N  
ATOM    666 CA   ALA A  70       3.036 -21.742  15.508  1.00 59.00           C  
ATOM    667 C    ALA A  70       2.563 -20.600  13.776  1.00 60.31           C  
ATOM    668 O    ALA A  70       1.074 -20.982  13.701  1.00 60.35           O  
ATOM    669 CB   ALA A  70       0.733 -22.167  13.684  1.00 59.05           C  
ATOM    670 HN   ALA A  70       3.387 -21.507  12.871  1.00  0.00           H  
ATOM    671 N    GLY A  71       0.204 -19.981  13.710  0.99 61.19           N  
ATOM    672 CA   GLY A  71       0.553 -19.023  13.694  0.99 62.77           C  
ATOM    673 C    GLY A  71      -1.234 -20.209  13.742  0.99 64.43           C  
ATOM    674 O    GLY A  71      -1.608 -20.745  15.109  0.99 64.90           O  
ATOM    675 HN   GLY A  71      -1.287 -20.121  16.120  1.00  0.00           H  
ATOM    676 N    ASN A  72      -2.231 -21.928  15.166  0.99 65.07           N  
ATOM    677 CA   ASN A  72      -2.509 -22.392  14.301  0.99 65.77           C  
ATOM    678 C    ASN A  72      -2.521 -22.568  16.457  0.99 65.91           C  
ATOM    679 O    ASN A  72      -1.545 -23.740  16.677  0.99 66.15           O  
ATOM    680 CB   ASN A  72      -1.917 -24.721  17.317  1.00 67.34           C  
ATOM    681 CG   ASN A  72      -3.970 -23.076  16.519  1.00 70.77           C  
ATOM    682 ND2  ASN A  72      -5.001 -22.086  16.029  1.00 71.72           N  
ATOM    683 OD1  ASN A  72      -5.889 -22.540  15.143  1.00 71.63           O  
ATOM    684 HN   ASN A  72      -5.877 -23.505  14.813  1.00  0.00           H  
ATOM    685 1HD2 ASN A  72      -6.585 -21.872  14.812  1.00  0.00           H  
ATOM    686 2HD2 ASN A  72      -5.016 -20.918  16.429  1.00  0.00           H  
ATOM    687 N    VAL A  73      -0.307 -23.650  16.134  1.00 65.35           N  
ATOM    688 CA   VAL A  73      -0.055 -22.786  15.654  1.00 65.21           C  
ATOM    689 C    VAL A  73       0.686 -24.716  16.196  1.00 64.47           C  
ATOM    690 O    VAL A  73       1.990 -24.242  16.838  1.00 64.46           O  
ATOM    691 CB   VAL A  73       2.592 -23.290  16.366  1.00 66.31           C  
ATOM    692 CG1  VAL A  73       0.914 -25.314  14.773  1.00 67.13           C  
ATOM    693 CG2  VAL A  73       2.217 -26.113  14.678  1.00 66.74           C  
ATOM    694 HN   VAL A  73      -0.273 -26.169  14.342  1.00  0.00           H  
ATOM    695 N    GLN A  74       2.455 -24.944  17.875  1.00 63.51           N  
ATOM    696 CA   GLN A  74       1.915 -25.739  18.217  1.00 62.96           C  
ATOM    697 C    GLN A  74       3.711 -24.608  18.532  1.00 61.60           C  
ATOM    698 O    GLN A  74       4.916 -25.250  17.839  1.00 61.53           O  
ATOM    699 CB   GLN A  74       4.865 -26.417  17.462  1.00 65.58           C  
ATOM    700 CG   GLN A  74       3.663 -25.060  19.992  1.00 71.31           C  
ATOM    701 CD   GLN A  74       4.163 -24.010  20.975  1.00 77.87           C  
ATOM    702 NE2  GLN A  74       3.220 -22.838  21.145  1.00 78.96           N  
ATOM    703 OE1  GLN A  74       3.752 -21.714  21.618  1.00 80.21           O  
ATOM    704 HN   GLN A  74       4.744 -21.646  21.845  1.00  0.00           H  
ATOM    705 1HE2 GLN A  74       3.117 -20.924  21.733  1.00  0.00           H  
ATOM    706 2HE2 GLN A  74       2.014 -22.921  20.869  1.00  0.00           H  
ATOM    707 N    LEU A  75       6.000 -24.485  17.674  1.00 60.50           N  
ATOM    708 CA   LEU A  75       5.947 -23.506  17.956  1.00 60.24           C  
ATOM    709 C    LEU A  75       7.260 -24.976  17.110  1.00 59.41           C  
ATOM    710 O    LEU A  75       8.197 -25.255  18.289  1.00 59.78           O  
ATOM    711 CB   LEU A  75       8.274 -24.443  19.220  1.00 60.63           C  
ATOM    712 CG   LEU A  75       7.924 -23.920  16.206  1.00 62.32           C  
ATOM    713 CD1  LEU A  75       7.406 -23.782  14.783  1.00 62.71           C  
ATOM    714 CD2  LEU A  75       8.033 -22.578  14.098  1.00 63.07           C  
ATOM    715 HN   LEU A  75       7.690 -25.027  13.978  1.00  0.00           H  
ATOM    716 N    ARG A  76       8.914 -26.380  18.252  1.00 58.09           N  
ATOM    717 CA   ARG A  76       8.819 -27.011  17.457  1.00 57.37           C  
ATOM    718 C    ARG A  76       9.832 -26.719  19.334  1.00 55.72           C  
ATOM    719 O    ARG A  76      11.196 -26.104  19.065  1.00 54.94           O  
ATOM    720 CB   ARG A  76      11.812 -26.386  18.037  1.00 59.05           C  
ATOM    721 CG   ARG A  76       9.946 -28.243  19.512  1.00 61.88           C  
ATOM    722 CD   ARG A  76      10.740 -28.671  20.744  1.00 65.53           C  
ATOM    723 NE   ARG A  76      11.023 -30.169  20.746  1.00 68.76           N  
ATOM    724 CZ   ARG A  76       9.809 -30.973  20.548  1.00 70.57           C  
ATOM    725 NH1  ARG A  76       9.595 -31.287  19.601  1.00 70.37           N  
ATOM    726 NH2  ARG A  76       8.971 -31.318  21.520  1.00 70.13           N  
ATOM    727 HN   ARG A  76       9.205 -30.944  22.773  1.00  0.00           H  
ATOM    728 HE   ARG A  76      10.035 -30.390  22.983  1.00  0.00           H  
ATOM    729 1HH1 ARG A  76       8.562 -31.209  23.519  1.00  0.00           H  
ATOM    730 2HH1 ARG A  76       7.891 -32.039  21.247  1.00  0.00           H  
ATOM    731 1HH2 ARG A  76       7.711 -32.326  20.285  1.00  0.00           H  
ATOM    732 2HH2 ARG A  76       7.248 -32.304  21.993  1.00  0.00           H  
ATOM    733 N    VAL A  77      11.649 -25.246  19.996  1.00 54.90           N  
ATOM    734 CA   VAL A  77      11.061 -25.076  20.812  1.00 54.33           C  
ATOM    735 C    VAL A  77      12.925 -24.541  19.918  1.00 53.90           C  
ATOM    736 O    VAL A  77      14.052 -25.453  20.416  1.00 54.37           O  
ATOM    737 CB   VAL A  77      13.981 -25.981  21.523  1.00 54.57           C  
ATOM    738 CG1  VAL A  77      12.842 -23.223  20.717  1.00 54.98           C  
ATOM    739 CG2  VAL A  77      14.155 -22.449  20.651  1.00 54.97           C  
ATOM    740 HN   VAL A  77      11.675 -22.369  20.235  1.00  0.00           H  
ATOM    741 N    ILE A  78      15.065 -25.676  19.576  1.00 52.99           N  
ATOM    742 CA   ILE A  78      15.051 -25.203  18.673  1.00 52.65           C  
ATOM    743 C    ILE A  78      16.191 -26.555  19.871  1.00 52.08           C  
ATOM    744 O    ILE A  78      17.579 -25.848  19.828  1.00 52.14           O  
ATOM    745 CB   ILE A  78      18.620 -26.500  19.889  1.00 53.26           C  
ATOM    746 CG1  ILE A  78      16.110 -27.774  18.931  1.00 54.38           C  
ATOM    747 CG2  ILE A  78      16.142 -27.346  17.460  1.00 53.80           C  
ATOM    748 CD1  ILE A  78      14.832 -28.541  19.209  1.00 55.42           C  
ATOM    749 HN   ILE A  78      16.201 -28.511  16.442  1.00  0.00           H  
ATOM    750 N    GLY A  79      17.572 -24.524  19.799  1.00 51.39           N  
ATOM    751 CA   GLY A  79      16.669 -24.050  19.792  1.00 50.79           C  
ATOM    752 C    GLY A  79      18.775 -23.702  19.776  1.00 49.86           C  
ATOM    753 O    GLY A  79      18.431 -22.229  19.821  1.00 50.24           O  
ATOM    754 HN   GLY A  79      17.331 -21.844  19.438  1.00  0.00           H  
ATOM    755 N    HIS A  80      19.331 -21.395  20.329  1.00 49.00           N  
ATOM    756 CA   HIS A  80      20.207 -21.771  20.692  1.00 48.68           C  
ATOM    757 C    HIS A  80      19.101 -19.952  20.382  1.00 48.09           C  
ATOM    758 O    HIS A  80      20.421 -19.194  20.381  1.00 48.33           O  
ATOM    759 CB   HIS A  80      21.383 -19.629  21.011  1.00 49.01           C  
ATOM    760 CG   HIS A  80      18.160 -19.521  21.542  1.00 51.50           C  
ATOM    761 CD2  HIS A  80      18.766 -19.595  22.911  1.00 52.46           C  
ATOM    762 ND1  HIS A  80      19.543 -18.700  23.563  1.00 53.40           N  
ATOM    763 CE1  HIS A  80      18.536 -20.683  23.753  1.00 53.80           C  
ATOM    764 NE2  HIS A  80      17.988 -21.518  23.545  1.00 53.61           N  
ATOM    765 HN   HIS A  80      19.176 -20.408  24.878  1.00  0.00           H  
ATOM    766 HD1  HIS A  80      19.814 -19.238  24.806  1.00  0.00           H  
ATOM    767 HE2  HIS A  80      20.394 -18.819  25.533  1.00  0.00           H  
ATOM    768 N    SER A  81      20.477 -18.089  19.656  1.00 47.26           N  
ATOM    769 CA   SER A  81      19.658 -17.797  19.122  1.00 47.38           C  
ATOM    770 C    SER A  81      21.688 -17.283  19.608  1.00 46.15           C  
ATOM    771 O    SER A  81      21.362 -15.820  19.377  1.00 46.32           O  
ATOM    772 CB   SER A  81      20.384 -15.503  18.698  1.00 49.45           C  
ATOM    773 OG   SER A  81      22.668 -17.807  18.555  1.00 53.27           O  
ATOM    774 HN   SER A  81      22.456 -17.277  17.253  1.00  0.00           H  
ATOM    775 HG   SER A  81      23.064 -17.602  16.600  1.00  0.00           H  
ATOM    776 N    MET A  82      22.181 -14.937  19.932  1.00 44.62           N  
ATOM    777 CA   MET A  82      22.951 -15.263  20.517  1.00 43.96           C  
ATOM    778 C    MET A  82      21.998 -13.525  19.720  1.00 43.76           C  
ATOM    779 O    MET A  82      22.976 -13.087  18.629  1.00 44.20           O  
ATOM    780 CB   MET A  82      24.164 -13.340  18.759  1.00 44.05           C  
ATOM    781 CG   MET A  82      22.220 -12.763  21.019  1.00 45.84           C  
ATOM    782 SD   MET A  82      21.902 -11.306  20.906  1.00 51.71           S  
ATOM    783 CE   MET A  82      21.690 -10.533  22.528  1.00 48.82           C  
ATOM    784 HN   MET A  82      23.346 -10.699  23.184  1.00  0.00           H  
ATOM    785 N    GLN A  83      22.473 -12.496  17.528  1.00 42.89           N  
ATOM    786 CA   GLN A  83      21.460 -12.422  17.438  1.00 42.76           C  
ATOM    787 C    GLN A  83      23.307 -11.955  16.455  1.00 43.40           C  
ATOM    788 O    GLN A  83      22.994 -10.482  16.459  1.00 44.54           O  
ATOM    789 CB   GLN A  83      21.890 -10.101  16.081  1.00 43.21           C  
ATOM    790 CG   GLN A  83      22.977 -12.561  15.078  1.00 45.45           C  
ATOM    791 CD   GLN A  83      23.946 -12.079  13.993  1.00 49.01           C  
ATOM    792 NE2  GLN A  83      23.703 -12.683  12.616  1.00 48.43           N  
ATOM    793 OE1  GLN A  83      24.614 -12.407  11.695  1.00 50.21           O  
ATOM    794 HN   GLN A  83      25.427 -11.829  11.909  1.00  0.00           H  
ATOM    795 1HE2 GLN A  83      24.451 -12.811  10.773  1.00  0.00           H  
ATOM    796 2HE2 GLN A  83      22.709 -13.390  12.354  1.00  0.00           H  
ATOM    797 N    ASN A  84      23.897  -9.657  17.008  1.00 42.42           N  
ATOM    798 CA   ASN A  84      24.771 -10.055  17.351  1.00 41.81           C  
ATOM    799 C    ASN A  84      23.692  -8.215  17.140  1.00 41.40           C  
ATOM    800 O    ASN A  84      22.346  -7.932  17.901  1.00 42.06           O  
ATOM    801 CB   ASN A  84      22.188  -8.494  18.991  1.00 43.43           C  
ATOM    802 CG   ASN A  84      23.858  -7.539  15.776  1.00 47.73           C  
ATOM    803 ND2  ASN A  84      25.174  -7.889  15.126  1.00 48.90           N  
ATOM    804 OD1  ASN A  84      25.133  -8.610  14.001  1.00 49.03           O  
ATOM    805 HN   ASN A  84      26.023  -8.847  13.562  1.00  0.00           H  
ATOM    806 1HD2 ASN A  84      24.250  -8.913  13.591  1.00  0.00           H  
ATOM    807 2HD2 ASN A  84      26.241  -7.523  15.621  1.00  0.00           H  
ATOM    808 N    CYS A  85      21.363  -7.187  17.347  1.00 40.15           N  
ATOM    809 CA   CYS A  85      21.498  -6.782  16.421  1.00 39.27           C  
ATOM    810 C    CYS A  85      20.101  -6.954  18.065  1.00 38.95           C  
ATOM    811 O    CYS A  85      18.975  -7.956  17.718  1.00 38.99           O  
ATOM    812 CB   CYS A  85      17.832  -7.730  18.106  1.00 38.44           C  
ATOM    813 SG   CYS A  85      19.642  -5.515  17.891  1.00 39.83           S  
ATOM    814 HN   CYS A  85      20.887  -4.302  18.371  1.00  0.00           H  
ATOM    815 N    VAL A  86      19.283  -9.031  16.980  1.00 38.57           N  
ATOM    816 CA   VAL A  86      20.235  -9.143  16.630  1.00 39.42           C  
ATOM    817 C    VAL A  86      18.276 -10.049  16.667  1.00 39.89           C  
ATOM    818 O    VAL A  86      18.573 -11.361  17.373  1.00 39.98           O  
ATOM    819 CB   VAL A  86      19.714 -11.765  17.535  1.00 39.92           C  
ATOM    820 CG1  VAL A  86      17.951 -10.301  15.165  1.00 40.84           C  
ATOM    821 CG2  VAL A  86      17.568  -9.014  14.432  1.00 39.96           C  
ATOM    822 HN   VAL A  86      19.075 -11.040  14.455  1.00  0.00           H  
ATOM    823 N    LEU A  87      17.527 -12.017  17.772  1.00 40.28           N  
ATOM    824 CA   LEU A  87      16.613 -11.586  17.635  1.00 41.74           C  
ATOM    825 C    LEU A  87      17.573 -13.312  18.394  1.00 41.92           C  
ATOM    826 O    LEU A  87      17.192 -14.304  17.300  1.00 41.71           O  
ATOM    827 CB   LEU A  87      16.216 -14.094  16.589  1.00 43.14           C  
ATOM    828 CG   LEU A  87      16.514 -13.309  19.496  1.00 45.77           C  
ATOM    829 CD1  LEU A  87      16.438 -14.495  20.444  1.00 46.62           C  
ATOM    830 CD2  LEU A  87      17.694 -14.588  21.316  1.00 45.63           C  
ATOM    831 HN   LEU A  87      15.213 -14.380  21.300  1.00  0.00           H  
ATOM    832 N    LYS A  88      17.992 -15.345  17.117  1.00 42.23           N  
ATOM    833 CA   LYS A  88      18.848 -15.404  17.668  1.00 42.83           C  
ATOM    834 C    LYS A  88      17.705 -16.403  16.170  1.00 44.72           C  
ATOM    835 O    LYS A  88      17.394 -17.661  16.988  1.00 45.20           O  
ATOM    836 CB   LYS A  88      18.231 -18.115  17.768  1.00 43.61           C  
ATOM    837 CG   LYS A  88      18.903 -16.653  15.242  1.00 45.46           C  
ATOM    838 CD   LYS A  88      19.345 -15.420  14.446  1.00 48.36           C  
ATOM    839 CE   LYS A  88      20.419 -15.749  13.393  1.00 50.45           C  
ATOM    840 NZ   LYS A  88      21.522 -16.647  13.911  1.00 51.80           N  
ATOM    841 HN   LYS A  88      22.841 -16.263  13.362  1.00  0.00           H  
ATOM    842 HZ1  LYS A  88      23.584 -16.868  13.711  1.00  0.00           H  
ATOM    843 HZ2  LYS A  88      23.047 -15.280  13.540  1.00  0.00           H  
ATOM    844 HZ3  LYS A  88      22.828 -16.240  12.342  1.00  0.00           H  
ATOM    845 N    LEU A  89      16.184 -18.208  16.828  1.00 45.37           N  
ATOM    846 CA   LEU A  89      15.540 -17.761  16.175  1.00 46.01           C  
ATOM    847 C    LEU A  89      15.727 -19.401  17.526  1.00 47.20           C  
ATOM    848 O    LEU A  89      15.665 -20.526  16.528  1.00 47.73           O  
ATOM    849 CB   LEU A  89      14.896 -20.436  15.571  1.00 46.02           C  
ATOM    850 CG   LEU A  89      14.312 -19.166  18.055  1.00 47.08           C  
ATOM    851 CD1  LEU A  89      14.110 -17.942  18.938  1.00 47.48           C  
ATOM    852 CD2  LEU A  89      12.655 -17.785  19.301  1.00 47.42           C  
ATOM    853 HN   LEU A  89      14.934 -18.040  20.203  1.00  0.00           H  
ATOM    854 N    LYS A  90      16.459 -21.589  16.732  1.00 47.22           N  
ATOM    855 CA   LYS A  90      17.078 -21.591  17.542  1.00 47.37           C  
ATOM    856 C    LYS A  90      16.469 -22.739  15.840  1.00 48.03           C  
ATOM    857 O    LYS A  90      15.323 -23.634  16.227  1.00 47.67           O  
ATOM    858 CB   LYS A  90      15.182 -23.962  17.391  1.00 49.13           C  
ATOM    859 CG   LYS A  90      17.776 -23.527  15.969  1.00 54.04           C  
ATOM    860 CD   LYS A  90      17.824 -24.717  15.022  1.00 59.77           C  
ATOM    861 CE   LYS A  90      18.907 -25.711  15.381  1.00 64.16           C  
ATOM    862 NZ   LYS A  90      19.210 -26.634  14.217  1.00 66.69           N  
ATOM    863 HN   LYS A  90      19.754 -27.944  14.677  1.00  0.00           H  
ATOM    864 HZ1  LYS A  90      19.958 -28.565  13.894  1.00  0.00           H  
ATOM    865 HZ2  LYS A  90      19.131 -28.389  15.351  1.00  0.00           H  
ATOM    866 HZ3  LYS A  90      20.572 -27.818  15.274  1.00  0.00           H  
ATOM    867 N    VAL A  91      14.503 -24.031  15.256  1.00 48.54           N  
ATOM    868 CA   VAL A  91      14.684 -23.710  14.305  1.00 49.27           C  
ATOM    869 C    VAL A  91      13.361 -24.902  15.490  1.00 50.36           C  
ATOM    870 O    VAL A  91      13.569 -26.259  14.801  1.00 50.14           O  
ATOM    871 CB   VAL A  91      14.392 -26.384  13.894  1.00 49.69           C  
ATOM    872 CG1  VAL A  91      12.033 -24.219  15.079  1.00 50.30           C  
ATOM    873 CG2  VAL A  91      11.712 -23.055  16.011  1.00 49.99           C  
ATOM    874 HN   VAL A  91      12.086 -23.743  13.630  1.00  0.00           H  
ATOM    875 N    ASP A  92      12.832 -27.276  15.246  1.00 51.42           N  
ATOM    876 CA   ASP A  92      12.161 -27.102  15.994  1.00 53.11           C  
ATOM    877 C    ASP A  92      12.944 -28.637  14.705  1.00 53.94           C  
ATOM    878 O    ASP A  92      12.301 -28.833  13.319  1.00 54.59           O  
ATOM    879 CB   ASP A  92      12.518 -29.867  12.681  1.00 54.91           C  
ATOM    880 CG   ASP A  92      12.385 -29.678  15.711  1.00 60.83           C  
ATOM    881 OD1  ASP A  92      10.935 -29.475  16.105  1.00 62.48           O  
ATOM    882 OD2  ASP A  92      10.350 -28.437  15.718  1.00 63.31           O  
ATOM    883 HN   ASP A  92      10.384 -30.347  16.814  1.00  0.00           H  
ATOM    884 N    THR A  93      11.508 -27.849  12.865  1.00 53.24           N  
ATOM    885 CA   THR A  93      11.425 -26.997  13.419  1.00 52.78           C  
ATOM    886 C    THR A  93      10.766 -27.941  11.626  1.00 51.98           C  
ATOM    887 O    THR A  93      11.080 -26.800  10.681  1.00 52.10           O  
ATOM    888 CB   THR A  93      11.000 -25.644  11.082  1.00 54.60           C  
ATOM    889 CG2  THR A  93       9.289 -27.943  11.990  1.00 54.92           C  
ATOM    890 OG1  THR A  93       8.374 -27.854  10.787  1.00 56.21           O  
ATOM    891 HN   THR A  93       9.020 -29.126  12.746  1.00  0.00           H  
ATOM    892 HG1  THR A  93       8.098 -29.127  12.973  1.00  0.00           H  
ATOM    893 N    ALA A  94      11.447 -27.123   9.429  1.00 50.42           N  
ATOM    894 CA   ALA A  94      11.561 -28.108   9.188  1.00 49.76           C  
ATOM    895 C    ALA A  94      11.686 -26.121   8.408  1.00 48.89           C  
ATOM    896 O    ALA A  94      10.334 -25.574   7.942  1.00 49.33           O  
ATOM    897 CB   ALA A  94       9.351 -26.321   7.901  1.00 49.87           C  
ATOM    898 HN   ALA A  94      12.425 -26.736   7.226  1.00  0.00           H  
ATOM    899 N    ASN A  95      10.271 -24.279   7.590  1.00 47.62           N  
ATOM    900 CA   ASN A  95      11.099 -23.689   7.670  1.00 46.45           C  
ATOM    901 C    ASN A  95       9.014 -23.712   7.091  1.00 45.38           C  
ATOM    902 O    ASN A  95       8.741 -24.299   5.712  1.00 45.00           O  
ATOM    903 CB   ASN A  95       9.569 -24.158   4.811  1.00 46.10           C  
ATOM    904 CG   ASN A  95       9.056 -22.166   7.085  1.00 46.64           C  
ATOM    905 ND2  ASN A  95       7.743 -21.498   6.777  1.00 47.59           N  
ATOM    906 OD1  ASN A  95       7.721 -20.184   6.782  1.00 46.40           O  
ATOM    907 HN   ASN A  95       8.564 -19.651   6.997  1.00  0.00           H  
ATOM    908 1HD2 ASN A  95       6.831 -19.731   6.573  1.00  0.00           H  
ATOM    909 2HD2 ASN A  95       6.732 -22.137   6.519  1.00  0.00           H  
ATOM    910 N    PRO A  96       7.635 -25.056   5.555  1.00 45.20           N  
ATOM    911 CA   PRO A  96       7.313 -25.600   4.214  1.00 45.46           C  
ATOM    912 C    PRO A  96       6.980 -24.492   3.199  1.00 46.26           C  
ATOM    913 O    PRO A  96       7.074 -24.715   1.992  1.00 46.78           O  
ATOM    914 CB   PRO A  96       6.108 -26.508   4.479  1.00 45.53           C  
ATOM    915 CG   PRO A  96       5.457 -25.923   5.677  1.00 45.73           C  
ATOM    916 CD   PRO A  96       6.549 -25.314   6.519  1.00 44.31           C  
ATOM    917 N    LYS A  97       6.635 -23.281   3.701  1.00 46.24           N  
ATOM    918 CA   LYS A  97       6.575 -23.199   4.716  1.00 46.40           C  
ATOM    919 C    LYS A  97       6.343 -22.088   2.920  1.00 46.39           C  
ATOM    920 O    LYS A  97       7.558 -21.161   2.782  1.00 47.24           O  
ATOM    921 CB   LYS A  97       7.368 -20.008   2.416  1.00 47.24           C  
ATOM    922 CG   LYS A  97       5.186 -21.304   3.542  1.00 50.82           C  
ATOM    923 CD   LYS A  97       3.902 -22.099   3.622  1.00 54.95           C  
ATOM    924 CE   LYS A  97       2.862 -21.320   4.405  1.00 58.28           C  
ATOM    925 NZ   LYS A  97       1.619 -22.120   4.670  1.00 60.58           N  
ATOM    926 HN   LYS A  97       0.582 -21.289   5.331  1.00  0.00           H  
ATOM    927 HZ1  LYS A  97      -0.262 -21.832   5.511  1.00  0.00           H  
ATOM    928 HZ2  LYS A  97       0.379 -20.445   4.796  1.00  0.00           H  
ATOM    929 HZ3  LYS A  97       0.936 -20.852   6.182  1.00  0.00           H  
ATOM    930 N    THR A  98       8.788 -21.636   3.059  1.00 45.43           N  
ATOM    931 CA   THR A  98       8.892 -22.594   3.393  1.00 45.21           C  
ATOM    932 C    THR A  98       9.978 -20.799   2.888  1.00 46.27           C  
ATOM    933 O    THR A  98      10.160 -20.496   1.409  1.00 46.45           O  
ATOM    934 CB   THR A  98      10.304 -21.417   0.596  1.00 44.57           C  
ATOM    935 CG2  THR A  98      11.256 -21.487   3.409  1.00 43.49           C  
ATOM    936 OG1  THR A  98      12.512 -20.647   3.169  1.00 45.17           O  
ATOM    937 HN   THR A  98      11.118 -21.796   4.797  1.00  0.00           H  
ATOM    938 HG1  THR A  98      10.338 -22.318   4.946  1.00  0.00           H  
ATOM    939 N    PRO A  99      10.100 -19.206   1.038  1.00 46.36           N  
ATOM    940 CA   PRO A  99      10.322 -18.850  -0.364  1.00 46.20           C  
ATOM    941 C    PRO A  99      11.813 -18.729  -0.649  1.00 46.18           C  
ATOM    942 O    PRO A  99      12.632 -18.740   0.281  1.00 46.74           O  
ATOM    943 CB   PRO A  99       9.685 -17.463  -0.454  1.00 46.50           C  
ATOM    944 CG   PRO A  99       9.985 -16.859   0.879  1.00 47.08           C  
ATOM    945 CD   PRO A  99       9.943 -18.000   1.879  1.00 45.73           C  
ATOM    946 N    LYS A 100      12.181 -18.500  -1.923  1.00 45.00           N  
ATOM    947 CA   LYS A 100      11.478 -18.543  -2.661  1.00 45.31           C  
ATOM    948 C    LYS A 100      13.566 -18.191  -2.271  1.00 44.81           C  
ATOM    949 O    LYS A 100      13.819 -16.787  -1.662  1.00 44.53           O  
ATOM    950 CB   LYS A 100      12.978 -15.895  -1.820  1.00 48.38           C  
ATOM    951 CG   LYS A 100      13.778 -18.153  -3.802  1.00 54.36           C  
ATOM    952 CD   LYS A 100      13.133 -19.322  -4.556  1.00 60.09           C  
ATOM    953 CE   LYS A 100      13.390 -19.271  -6.071  1.00 65.26           C  
ATOM    954 NZ   LYS A 100      14.849 -19.518  -6.387  1.00 68.01           N  
ATOM    955 HN   LYS A 100      15.114 -19.528  -7.858  1.00  0.00           H  
ATOM    956 HZ1  LYS A 100      16.098 -19.695  -8.071  1.00  0.00           H  
ATOM    957 HZ2  LYS A 100      14.781 -18.671  -8.299  1.00  0.00           H  
ATOM    958 HZ3  LYS A 100      14.514 -20.200  -8.337  1.00  0.00           H  
ATOM    959 N    TYR A 101      14.867 -16.656  -0.837  1.00 44.26           N  
ATOM    960 CA   TYR A 101      15.503 -17.442  -0.701  1.00 44.26           C  
ATOM    961 C    TYR A 101      15.108 -15.406  -0.134  1.00 43.64           C  
ATOM    962 O    TYR A 101      16.582 -15.047   0.014  1.00 43.31           O  
ATOM    963 CB   TYR A 101      17.460 -15.870  -0.202  1.00 44.14           C  
ATOM    964 CG   TYR A 101      14.415 -15.441   1.258  1.00 45.16           C  
ATOM    965 CD1  TYR A 101      15.135 -16.319   2.267  1.00 46.10           C  
ATOM    966 CD2  TYR A 101      14.825 -17.666   2.395  1.00 45.57           C  
ATOM    967 CE1  TYR A 101      16.094 -15.789   3.122  1.00 46.97           C  
ATOM    968 CE2  TYR A 101      15.464 -18.467   3.333  1.00 46.21           C  
ATOM    969 CZ   TYR A 101      16.761 -16.586   4.037  1.00 47.41           C  
ATOM    970 OH   TYR A 101      16.438 -17.923   4.146  1.00 48.91           O  
ATOM    971 HN   TYR A 101      17.126 -18.718   5.025  1.00  0.00           H  
ATOM    972 HH   TYR A 101      17.796 -18.344   5.585  1.00  0.00           H  
ATOM    973 N    LYS A 102      16.834 -13.805   0.408  1.00 43.23           N  
ATOM    974 CA   LYS A 102      16.053 -13.152   0.479  1.00 43.27           C  
ATOM    975 C    LYS A 102      18.158 -13.329   0.742  1.00 42.23           C  
ATOM    976 O    LYS A 102      18.055 -12.161   1.720  1.00 41.91           O  
ATOM    977 CB   LYS A 102      16.997 -11.550   1.857  1.00 46.37           C  
ATOM    978 CG   LYS A 102      19.022 -13.038  -0.491  1.00 52.25           C  
ATOM    979 CD   LYS A 102      18.438 -12.043  -1.473  1.00 57.92           C  
ATOM    980 CE   LYS A 102      19.540 -11.421  -2.372  1.00 62.64           C  
ATOM    981 NZ   LYS A 102      20.296 -12.436  -3.193  1.00 66.26           N  
ATOM    982 HN   LYS A 102      21.371 -11.808  -4.012  1.00  0.00           H  
ATOM    983 HZ1  LYS A 102      21.882 -12.494  -4.567  1.00  0.00           H  
ATOM    984 HZ2  LYS A 102      22.004 -11.258  -3.431  1.00  0.00           H  
ATOM    985 HZ3  LYS A 102      20.999 -11.061  -4.599  1.00  0.00           H  
ATOM    986 N    PHE A 103      19.119 -11.922   2.475  1.00 41.71           N  
ATOM    987 CA   PHE A 103      19.937 -12.523   2.375  1.00 41.53           C  
ATOM    988 C    PHE A 103      19.162 -10.839   3.436  1.00 42.96           C  
ATOM    989 O    PHE A 103      20.015  -9.757   2.826  1.00 43.60           O  
ATOM    990 CB   PHE A 103      21.134 -10.030   2.380  1.00 40.48           C  
ATOM    991 CG   PHE A 103      19.769 -11.292   4.782  1.00 40.03           C  
ATOM    992 CD1  PHE A 103      18.917 -12.210   5.644  1.00 40.05           C  
ATOM    993 CD2  PHE A 103      17.582 -12.445   5.335  1.00 39.90           C  
ATOM    994 CE1  PHE A 103      19.453 -12.835   6.764  1.00 40.12           C  
ATOM    995 CE2  PHE A 103      16.811 -13.294   6.113  1.00 40.07           C  
ATOM    996 CZ   PHE A 103      18.676 -13.677   7.543  1.00 39.92           C  
ATOM    997 HN   PHE A 103      17.357 -13.891   7.222  1.00  0.00           H  
ATOM    998 N    VAL A 104      19.486  -8.523   2.775  1.00 42.95           N  
ATOM    999 CA   VAL A 104      18.551  -8.364   3.150  1.00 43.36           C  
ATOM   1000 C    VAL A 104      20.217  -7.414   2.198  1.00 43.41           C  
ATOM   1001 O    VAL A 104      20.197  -6.190   3.126  1.00 44.29           O  
ATOM   1002 CB   VAL A 104      19.258  -6.013   3.895  1.00 44.47           C  
ATOM   1003 CG1  VAL A 104      19.701  -7.048   0.769  1.00 45.12           C  
ATOM   1004 CG2  VAL A 104      19.452  -8.285  -0.095  1.00 44.73           C  
ATOM   1005 HN   VAL A 104      18.460  -6.163   0.820  1.00  0.00           H  
ATOM   1006 N    ARG A 105      21.212  -5.337   3.038  1.00 42.60           N  
ATOM   1007 CA   ARG A 105      22.001  -5.561   2.431  1.00 42.34           C  
ATOM   1008 C    ARG A 105      21.222  -4.099   3.784  1.00 43.22           C  
ATOM   1009 O    ARG A 105      20.927  -3.050   2.748  1.00 43.40           O  
ATOM   1010 CB   ARG A 105      21.718  -2.898   1.817  1.00 42.27           C  
ATOM   1011 CG   ARG A 105      22.580  -3.842   4.422  1.00 41.26           C  
ATOM   1012 CD   ARG A 105      22.587  -2.621   5.321  1.00 41.55           C  
ATOM   1013 NE   ARG A 105      23.572  -2.807   6.454  1.00 40.65           N  
ATOM   1014 CZ   ARG A 105      23.717  -1.605   7.278  1.00 39.54           C  
ATOM   1015 NH1  ARG A 105      24.345  -0.874   6.942  1.00 38.62           N  
ATOM   1016 NH2  ARG A 105      23.092  -1.397   8.429  1.00 38.15           N  
ATOM   1017 HN   ARG A 105      22.248  -2.298   8.904  1.00  0.00           H  
ATOM   1018 HE   ARG A 105      21.767  -2.138   9.789  1.00  0.00           H  
ATOM   1019 1HH1 ARG A 105      22.090  -3.160   8.381  1.00  0.00           H  
ATOM   1020 2HH1 ARG A 105      23.297  -0.276   9.109  1.00  0.00           H  
ATOM   1021 1HH2 ARG A 105      22.816  -0.116   9.994  1.00  0.00           H  
ATOM   1022 2HH2 ARG A 105      23.948   0.419   8.743  1.00  0.00           H  
ATOM   1023 N    ILE A 106      19.746  -2.410   2.821  1.00 43.18           N  
ATOM   1024 CA   ILE A 106      19.083  -2.649   3.558  1.00 43.44           C  
ATOM   1025 C    ILE A 106      19.412  -1.380   1.853  1.00 44.11           C  
ATOM   1026 O    ILE A 106      20.172  -0.092   2.182  1.00 44.45           O  
ATOM   1027 CB   ILE A 106      20.626   0.130   3.309  1.00 44.11           C  
ATOM   1028 CG1  ILE A 106      17.887  -1.133   1.702  1.00 45.12           C  
ATOM   1029 CG2  ILE A 106      17.247  -0.861   3.051  1.00 44.56           C  
ATOM   1030 CD1  ILE A 106      17.161  -2.221   0.920  1.00 46.00           C  
ATOM   1031 HN   ILE A 106      16.452   0.308   2.976  1.00  0.00           H  
ATOM   1032 N    GLN A 107      20.298   0.758   1.187  1.00 44.33           N  
ATOM   1033 CA   GLN A 107      19.902   0.494   0.285  1.00 44.97           C  
ATOM   1034 C    GLN A 107      20.959   2.042   1.280  1.00 44.24           C  
ATOM   1035 O    GLN A 107      19.912   3.139   1.520  1.00 44.04           O  
ATOM   1036 CB   GLN A 107      18.753   2.964   1.154  1.00 47.75           C  
ATOM   1037 CG   GLN A 107      21.658   2.291  -0.076  1.00 52.97           C  
ATOM   1038 CD   GLN A 107      22.728   1.266  -0.378  1.00 60.90           C  
ATOM   1039 NE2  GLN A 107      23.956   1.605   0.419  1.00 62.21           N  
ATOM   1040 OE1  GLN A 107      24.530   0.608   1.084  1.00 63.61           O  
ATOM   1041 HN   GLN A 107      25.364   0.838   1.625  1.00  0.00           H  
ATOM   1042 1HE2 GLN A 107      24.168  -0.345   1.057  1.00  0.00           H  
ATOM   1043 2HE2 GLN A 107      24.397   2.766   0.452  1.00  0.00           H  
ATOM   1044 N    PRO A 108      20.306   4.300   2.078  1.00 43.93           N  
ATOM   1045 CA   PRO A 108      19.335   5.401   2.236  1.00 43.98           C  
ATOM   1046 C    PRO A 108      18.804   5.867   0.879  1.00 44.04           C  
ATOM   1047 O    PRO A 108      19.519   5.875  -0.123  1.00 44.29           O  
ATOM   1048 CB   PRO A 108      20.142   6.505   2.941  1.00 44.38           C  
ATOM   1049 CG   PRO A 108      21.562   6.196   2.633  1.00 44.68           C  
ATOM   1050 CD   PRO A 108      21.650   4.687   2.558  1.00 43.25           C  
ATOM   1051 N    GLY A 109      17.530   6.205   0.848  1.00 43.79           N  
ATOM   1052 CA   GLY A 109      16.998   6.202   1.718  1.00 43.82           C  
ATOM   1053 C    GLY A 109      16.857   6.582  -0.384  1.00 43.77           C  
ATOM   1054 O    GLY A 109      16.095   5.413  -0.977  1.00 43.91           O  
ATOM   1055 HN   GLY A 109      15.090   5.616  -1.662  1.00  0.00           H  
ATOM   1056 N    GLN A 110      16.570   4.170  -0.733  1.00 43.26           N  
ATOM   1057 CA   GLN A 110      17.413   4.063  -0.169  1.00 43.15           C  
ATOM   1058 C    GLN A 110      15.909   2.980  -1.254  1.00 41.80           C  
ATOM   1059 O    GLN A 110      14.591   2.715  -0.508  1.00 41.56           O  
ATOM   1060 CB   GLN A 110      14.427   3.066   0.666  1.00 45.06           C  
ATOM   1061 CG   GLN A 110      16.827   1.743  -1.216  1.00 50.43           C  
ATOM   1062 CD   GLN A 110      18.097   1.893  -2.062  1.00 55.81           C  
ATOM   1063 NE2  GLN A 110      18.757   0.556  -2.351  1.00 56.56           N  
ATOM   1064 OE1  GLN A 110      18.484  -0.001  -3.528  1.00 57.26           O  
ATOM   1065 HN   GLN A 110      17.870   0.455  -4.203  1.00  0.00           H  
ATOM   1066 1HE2 GLN A 110      18.927  -0.899  -3.722  1.00  0.00           H  
ATOM   1067 2HE2 GLN A 110      19.501   0.004  -1.533  1.00  0.00           H  
ATOM   1068 N    THR A 111      13.652   2.103  -1.219  1.00 40.25           N  
ATOM   1069 CA   THR A 111      13.865   1.833  -2.179  1.00 38.80           C  
ATOM   1070 C    THR A 111      12.343   1.804  -0.692  1.00 37.15           C  
ATOM   1071 O    THR A 111      12.126   0.308  -0.478  1.00 37.12           O  
ATOM   1072 CB   THR A 111      12.845  -0.523  -1.031  1.00 39.43           C  
ATOM   1073 CG2  THR A 111      11.289   2.420  -1.617  1.00 39.58           C  
ATOM   1074 OG1  THR A 111      11.460   3.928  -1.761  1.00 39.17           O  
ATOM   1075 HN   THR A 111      11.385   1.752  -2.881  1.00  0.00           H  
ATOM   1076 HG1  THR A 111      11.278   0.812  -2.791  1.00  0.00           H  
ATOM   1077 N    PHE A 112      11.110  -0.032   0.313  1.00 35.81           N  
ATOM   1078 CA   PHE A 112      10.556   0.712   0.736  1.00 35.17           C  
ATOM   1079 C    PHE A 112      10.751  -1.407   0.603  1.00 34.13           C  
ATOM   1080 O    PHE A 112       9.311  -1.491   1.127  1.00 32.91           O  
ATOM   1081 CB   PHE A 112       8.735  -0.490   1.513  1.00 35.23           C  
ATOM   1082 CG   PHE A 112      11.748  -2.024   1.597  1.00 36.35           C  
ATOM   1083 CD1  PHE A 112      11.909  -1.317   2.937  1.00 36.84           C  
ATOM   1084 CD2  PHE A 112      11.101  -1.642   4.013  1.00 37.51           C  
ATOM   1085 CE1  PHE A 112      12.908  -0.374   3.128  1.00 38.29           C  
ATOM   1086 CE2  PHE A 112      11.282  -1.033   5.255  1.00 38.64           C  
ATOM   1087 CZ   PHE A 112      13.084   0.241   4.369  1.00 38.40           C  
ATOM   1088 HN   PHE A 112      12.273  -0.099   5.431  1.00  0.00           H  
ATOM   1089 N    SER A 113       8.716  -2.682   1.081  1.00 34.25           N  
ATOM   1090 CA   SER A 113       9.229  -3.473   0.692  1.00 34.36           C  
ATOM   1091 C    SER A 113       7.359  -2.895   1.566  1.00 34.14           C  
ATOM   1092 O    SER A 113       7.442  -3.372   3.001  1.00 34.63           O  
ATOM   1093 CB   SER A 113       8.295  -4.194   3.293  1.00 35.35           C  
ATOM   1094 OG   SER A 113       6.672  -3.987   0.760  1.00 38.98           O  
ATOM   1095 HN   SER A 113       6.379  -3.513  -0.536  1.00  0.00           H  
ATOM   1096 HG   SER A 113       5.950  -4.195  -1.039  1.00  0.00           H  
ATOM   1097 N    VAL A 114       6.533  -2.915   3.869  1.00 32.80           N  
ATOM   1098 CA   VAL A 114       5.859  -2.223   3.540  1.00 32.77           C  
ATOM   1099 C    VAL A 114       6.449  -3.347   5.256  1.00 33.60           C  
ATOM   1100 O    VAL A 114       5.144  -4.120   5.438  1.00 34.31           O  
ATOM   1101 CB   VAL A 114       4.095  -3.588   5.120  1.00 32.59           C  
ATOM   1102 CG1  VAL A 114       6.482  -2.154   6.258  1.00 33.07           C  
ATOM   1103 CG2  VAL A 114       6.228  -2.640   7.704  1.00 31.98           C  
ATOM   1104 HN   VAL A 114       7.793  -1.390   6.166  1.00  0.00           H  
ATOM   1105 N    LEU A 115       5.196  -5.350   5.953  1.00 33.51           N  
ATOM   1106 CA   LEU A 115       6.105  -5.779   6.124  1.00 33.93           C  
ATOM   1107 C    LEU A 115       3.985  -6.096   6.278  1.00 33.13           C  
ATOM   1108 O    LEU A 115       3.855  -5.984   7.795  1.00 32.63           O  
ATOM   1109 CB   LEU A 115       4.556  -6.691   8.518  1.00 34.49           C  
ATOM   1110 CG   LEU A 115       4.105  -7.579   5.863  1.00 35.25           C  
ATOM   1111 CD1  LEU A 115       2.903  -8.479   6.259  1.00 35.34           C  
ATOM   1112 CD2  LEU A 115       1.648  -8.097   5.492  1.00 35.30           C  
ATOM   1113 HN   LEU A 115       3.216  -9.946   6.039  1.00  0.00           H  
ATOM   1114 N    ALA A 116       3.037  -5.034   8.265  1.00 33.17           N  
ATOM   1115 CA   ALA A 116       2.546  -4.456   7.583  1.00 33.74           C  
ATOM   1116 C    ALA A 116       2.794  -4.761   9.678  1.00 36.18           C  
ATOM   1117 O    ALA A 116       2.057  -5.946  10.308  1.00 37.07           O  
ATOM   1118 CB   ALA A 116       1.028  -6.393   9.784  1.00 32.94           C  
ATOM   1119 HN   ALA A 116       1.972  -3.494   9.827  1.00  0.00           H  
ATOM   1120 N    CYS A 117       2.609  -6.487  11.399  1.00 36.55           N  
ATOM   1121 CA   CYS A 117       3.443  -6.054  11.796  1.00 38.01           C  
ATOM   1122 C    CYS A 117       2.060  -7.671  12.038  1.00 39.78           C  
ATOM   1123 O    CYS A 117       1.833  -7.456  13.520  1.00 39.66           O  
ATOM   1124 CB   CYS A 117       2.589  -6.722  14.164  1.00 38.84           C  
ATOM   1125 SG   CYS A 117       2.977  -8.875  11.814  1.00 43.90           S  
ATOM   1126 HN   CYS A 117       3.148  -9.399  10.087  1.00  0.00           H  
ATOM   1127 N    TYR A 118       0.829  -8.166  14.080  1.00 41.02           N  
ATOM   1128 CA   TYR A 118       0.252  -8.734  13.459  1.00 42.57           C  
ATOM   1129 C    TYR A 118       0.502  -8.185  15.515  1.00 44.91           C  
ATOM   1130 O    TYR A 118       0.149  -9.643  15.892  1.00 45.17           O  
ATOM   1131 CB   TYR A 118      -0.640 -10.299  15.186  1.00 42.27           C  
ATOM   1132 CG   TYR A 118      -0.627  -7.193  15.874  1.00 43.02           C  
ATOM   1133 CD1  TYR A 118      -0.292  -5.750  15.541  1.00 43.22           C  
ATOM   1134 CD2  TYR A 118       0.417  -4.956  16.434  1.00 44.16           C  
ATOM   1135 CE1  TYR A 118      -0.581  -5.219  14.287  1.00 44.20           C  
ATOM   1136 CE2  TYR A 118       0.762  -3.650  16.120  1.00 44.70           C  
ATOM   1137 CZ   TYR A 118      -0.200  -3.926  13.946  1.00 45.30           C  
ATOM   1138 OH   TYR A 118       0.464  -3.141  14.870  1.00 46.56           O  
ATOM   1139 HN   TYR A 118       0.802  -1.847  14.557  1.00  0.00           H  
ATOM   1140 HH   TYR A 118       1.258  -1.308  15.192  1.00  0.00           H  
ATOM   1141 N    ASN A 119       0.834 -10.184  16.925  1.00 46.06           N  
ATOM   1142 CA   ASN A 119       1.508  -9.587  17.405  1.00 46.96           C  
ATOM   1143 C    ASN A 119       0.684 -11.570  17.414  1.00 46.97           C  
ATOM   1144 O    ASN A 119       0.977 -12.642  16.353  1.00 47.25           O  
ATOM   1145 CB   ASN A 119       0.368 -13.707  16.377  1.00 48.78           C  
ATOM   1146 CG   ASN A 119      -0.701 -11.794  18.051  1.00 52.83           C  
ATOM   1147 ND2  ASN A 119      -0.935 -10.950  19.290  1.00 53.06           N  
ATOM   1148 OD1  ASN A 119      -0.046 -11.047  20.271  1.00 54.60           O  
ATOM   1149 HN   ASN A 119       0.761 -11.667  20.193  1.00  0.00           H  
ATOM   1150 1HD2 ASN A 119      -0.203 -10.480  21.104  1.00  0.00           H  
ATOM   1151 2HD2 ASN A 119      -1.910 -10.201  19.384  1.00  0.00           H  
ATOM   1152 N    GLY A 120       1.874 -12.345  15.418  1.00 46.61           N  
ATOM   1153 CA   GLY A 120       2.342 -11.440  15.459  1.00 46.57           C  
ATOM   1154 C    GLY A 120       2.216 -13.265  14.333  1.00 46.56           C  
ATOM   1155 O    GLY A 120       1.276 -13.218  13.132  1.00 46.11           O  
ATOM   1156 HN   GLY A 120       1.477 -13.938  12.141  1.00  0.00           H  
ATOM   1157 N    SER A 121       0.237 -12.368  13.205  1.00 46.35           N  
ATOM   1158 CA   SER A 121       0.124 -11.797  14.042  1.00 46.62           C  
ATOM   1159 C    SER A 121      -0.729 -12.238  12.129  1.00 46.11           C  
ATOM   1160 O    SER A 121      -0.634 -10.911  11.350  1.00 45.52           O  
ATOM   1161 CB   SER A 121      -0.644  -9.826  11.930  1.00 48.51           C  
ATOM   1162 OG   SER A 121      -2.140 -12.436  12.671  1.00 51.64           O  
ATOM   1163 HN   SER A 121      -2.299 -13.791  13.063  1.00  0.00           H  
ATOM   1164 HG   SER A 121      -3.178 -13.914  13.401  1.00  0.00           H  
ATOM   1165 N    PRO A 122      -0.590 -10.999  10.012  1.00 46.02           N  
ATOM   1166 CA   PRO A 122      -0.515  -9.780   9.197  1.00 45.98           C  
ATOM   1167 C    PRO A 122      -1.762  -8.919   9.310  1.00 46.04           C  
ATOM   1168 O    PRO A 122      -2.879  -9.414   9.268  1.00 46.52           O  
ATOM   1169 CB   PRO A 122      -0.345 -10.320   7.772  1.00 46.93           C  
ATOM   1170 CG   PRO A 122       0.223 -11.727   7.957  1.00 47.49           C  
ATOM   1171 CD   PRO A 122      -0.533 -12.211   9.172  1.00 45.60           C  
ATOM   1172 N    SER A 123      -1.556  -7.622   9.476  1.00 45.33           N  
ATOM   1173 CA   SER A 123      -0.590  -7.297   9.515  1.00 44.73           C  
ATOM   1174 C    SER A 123      -2.607  -6.630   9.607  1.00 43.00           C  
ATOM   1175 O    SER A 123      -2.711  -5.765   8.330  1.00 43.31           O  
ATOM   1176 CB   SER A 123      -3.807  -5.330   7.964  1.00 46.90           C  
ATOM   1177 OG   SER A 123      -2.287  -5.730  10.795  1.00 51.18           O  
ATOM   1178 HN   SER A 123      -3.107  -4.571  10.849  1.00  0.00           H  
ATOM   1179 HG   SER A 123      -2.908  -4.010  11.589  1.00  0.00           H  
ATOM   1180 N    GLY A 124      -1.572  -5.464   7.710  1.00 40.95           N  
ATOM   1181 CA   GLY A 124      -0.692  -5.844   8.059  1.00 39.77           C  
ATOM   1182 C    GLY A 124      -1.569  -4.596   6.537  1.00 38.16           C  
ATOM   1183 O    GLY A 124      -0.216  -4.446   5.899  1.00 38.39           O  
ATOM   1184 HN   GLY A 124       0.787  -4.843   6.482  1.00  0.00           H  
ATOM   1185 N    VAL A 125      -0.179  -3.885   4.698  1.00 36.64           N  
ATOM   1186 CA   VAL A 125      -1.050  -3.571   4.271  1.00 36.15           C  
ATOM   1187 C    VAL A 125       1.065  -3.705   3.974  1.00 34.46           C  
ATOM   1188 O    VAL A 125       1.179  -2.289   3.416  1.00 34.69           O  
ATOM   1189 CB   VAL A 125       0.202  -1.739   2.912  1.00 37.86           C  
ATOM   1190 CG1  VAL A 125       1.213  -4.793   2.875  1.00 38.90           C  
ATOM   1191 CG2  VAL A 125       0.118  -4.653   1.821  1.00 38.16           C  
ATOM   1192 HN   VAL A 125       2.596  -4.758   2.233  1.00  0.00           H  
ATOM   1193 N    TYR A 126       2.341  -1.664   3.580  1.00 33.03           N  
ATOM   1194 CA   TYR A 126       3.089  -2.132   4.093  1.00 33.02           C  
ATOM   1195 C    TYR A 126       2.575  -0.322   3.044  1.00 33.45           C  
ATOM   1196 O    TYR A 126       4.034  -0.152   2.600  1.00 33.34           O  
ATOM   1197 CB   TYR A 126       4.903  -0.893   3.049  1.00 32.93           C  
ATOM   1198 CG   TYR A 126       2.145   0.782   4.031  1.00 33.58           C  
ATOM   1199 CD1  TYR A 126       2.766   0.662   5.404  1.00 34.92           C  
ATOM   1200 CD2  TYR A 126       2.167  -0.098   6.393  1.00 34.73           C  
ATOM   1201 CE1  TYR A 126       3.963   1.289   5.702  1.00 36.24           C  
ATOM   1202 CE2  TYR A 126       2.754  -0.245   7.643  1.00 35.69           C  
ATOM   1203 CZ   TYR A 126       4.551   1.166   6.950  1.00 37.27           C  
ATOM   1204 OH   TYR A 126       3.948   0.393   7.917  1.00 39.01           O  
ATOM   1205 HN   TYR A 126       4.507   0.312   9.167  1.00  0.00           H  
ATOM   1206 HH   TYR A 126       5.328   0.751   9.355  1.00  0.00           H  
ATOM   1207 N    GLN A 127       4.310   0.847   1.751  1.00 33.24           N  
ATOM   1208 CA   GLN A 127       3.545   1.444   1.437  1.00 34.21           C  
ATOM   1209 C    GLN A 127       5.652   1.120   1.256  1.00 34.82           C  
ATOM   1210 O    GLN A 127       6.392   2.174   2.107  1.00 34.15           O  
ATOM   1211 CB   GLN A 127       5.790   3.159   2.535  1.00 36.26           C  
ATOM   1212 CG   GLN A 127       5.543   1.612  -0.204  1.00 40.80           C  
ATOM   1213 CD   GLN A 127       6.836   1.511  -0.969  1.00 45.50           C  
ATOM   1214 NE2  GLN A 127       7.100   0.146  -1.568  1.00 45.80           N  
ATOM   1215 OE1  GLN A 127       8.030   0.104  -2.493  1.00 47.58           O  
ATOM   1216 HN   GLN A 127       8.208  -0.816  -2.897  1.00  0.00           H  
ATOM   1217 1HE2 GLN A 127       8.531   0.944  -2.783  1.00  0.00           H  
ATOM   1218 2HE2 GLN A 127       6.489  -0.878  -1.214  1.00  0.00           H  
ATOM   1219 N    CYS A 128       7.706   2.000   2.304  1.00 35.62           N  
ATOM   1220 CA   CYS A 128       8.149   1.171   1.908  1.00 36.74           C  
ATOM   1221 C    CYS A 128       8.544   2.947   3.064  1.00 37.00           C  
ATOM   1222 O    CYS A 128       9.855   3.191   2.341  1.00 36.99           O  
ATOM   1223 CB   CYS A 128      10.347   2.327   1.639  1.00 38.16           C  
ATOM   1224 SG   CYS A 128       8.826   2.431   4.476  1.00 44.01           S  
ATOM   1225 HN   CYS A 128       7.432   2.548   5.612  1.00  0.00           H  
ATOM   1226 N    ALA A 129      10.483   4.318   2.624  1.00 36.73           N  
ATOM   1227 CA   ALA A 129      10.007   5.010   3.203  1.00 36.32           C  
ATOM   1228 C    ALA A 129      11.816   4.613   2.148  1.00 35.88           C  
ATOM   1229 O    ALA A 129      12.712   4.688   3.391  1.00 35.40           O  
ATOM   1230 CB   ALA A 129      12.269   5.130   4.462  1.00 36.29           C  
ATOM   1231 HN   ALA A 129      11.832   5.949   1.421  1.00  0.00           H  
ATOM   1232 N    MET A 130      13.957   4.237   3.258  1.00 35.72           N  
ATOM   1233 CA   MET A 130      14.235   3.782   2.388  1.00 36.39           C  
ATOM   1234 C    MET A 130      14.928   4.381   4.329  1.00 37.01           C  
ATOM   1235 O    MET A 130      15.394   5.815   4.200  1.00 37.50           O  
ATOM   1236 CB   MET A 130      15.971   6.161   3.172  1.00 36.83           C  
ATOM   1237 CG   MET A 130      16.129   3.449   4.106  1.00 38.02           C  
ATOM   1238 SD   MET A 130      17.171   3.537   5.204  1.00 41.35           S  
ATOM   1239 CE   MET A 130      16.484   3.209   6.858  1.00 36.42           C  
ATOM   1240 HN   MET A 130      15.935   1.560   6.627  1.00  0.00           H  
ATOM   1241 N    ARG A 131      15.048   6.672   5.145  1.00 37.21           N  
ATOM   1242 CA   ARG A 131      14.524   6.338   5.954  1.00 37.25           C  
ATOM   1243 C    ARG A 131      15.399   8.088   5.057  1.00 37.61           C  
ATOM   1244 O    ARG A 131      16.923   8.270   5.079  1.00 37.30           O  
ATOM   1245 CB   ARG A 131      17.622   7.440   5.669  1.00 38.35           C  
ATOM   1246 CG   ARG A 131      14.828   8.845   6.273  1.00 41.77           C  
ATOM   1247 CD   ARG A 131      13.327   8.827   6.460  1.00 43.53           C  
ATOM   1248 NE   ARG A 131      12.527   9.325   5.305  1.00 44.64           N  
ATOM   1249 CZ   ARG A 131      12.943  10.660   4.886  1.00 43.99           C  
ATOM   1250 NH1  ARG A 131      13.555  11.189   5.507  1.00 41.48           N  
ATOM   1251 NH2  ARG A 131      12.571  11.227   3.742  1.00 43.93           N  
ATOM   1252 HN   ARG A 131      11.727  10.604   2.928  1.00  0.00           H  
ATOM   1253 HE   ARG A 131      11.442  11.039   2.051  1.00  0.00           H  
ATOM   1254 1HH1 ARG A 131      11.361   9.689   3.192  1.00  0.00           H  
ATOM   1255 2HH1 ARG A 131      13.046  12.416   3.399  1.00  0.00           H  
ATOM   1256 1HH2 ARG A 131      12.761  12.851   2.522  1.00  0.00           H  
ATOM   1257 2HH2 ARG A 131      13.694  12.895   4.024  1.00  0.00           H  
ATOM   1258 N    PRO A 132      17.448   9.422   4.605  1.00 37.83           N  
ATOM   1259 CA   PRO A 132      18.888   9.672   4.732  1.00 38.54           C  
ATOM   1260 C    PRO A 132      19.380   9.632   6.180  1.00 39.71           C  
ATOM   1261 O    PRO A 132      20.523   9.250   6.420  1.00 40.46           O  
ATOM   1262 CB   PRO A 132      19.058  11.050   4.085  1.00 38.41           C  
ATOM   1263 CG   PRO A 132      17.935  11.127   3.118  1.00 38.33           C  
ATOM   1264 CD   PRO A 132      16.791  10.497   3.845  1.00 36.97           C  
ATOM   1265 N    ASN A 133      18.501   9.937   7.150  1.00 39.85           N  
ATOM   1266 CA   ASN A 133      17.560  10.229   6.885  1.00 39.56           C  
ATOM   1267 C    ASN A 133      18.840   9.867   8.572  1.00 38.99           C  
ATOM   1268 O    ASN A 133      18.577   8.461   9.204  1.00 39.18           O  
ATOM   1269 CB   ASN A 133      18.512   8.330  10.418  1.00 40.31           C  
ATOM   1270 CG   ASN A 133      18.148  10.983   9.349  1.00 42.63           C  
ATOM   1271 ND2  ASN A 133      16.663  10.803   9.552  1.00 42.43           N  
ATOM   1272 OD1  ASN A 133      16.058  11.652  10.395  1.00 43.57           O  
ATOM   1273 HN   ASN A 133      16.576  12.381  10.885  1.00  0.00           H  
ATOM   1274 1HD2 ASN A 133      15.055  11.530  10.532  1.00  0.00           H  
ATOM   1275 2HD2 ASN A 133      16.035   9.918   8.957  1.00  0.00           H  
ATOM   1276 N    PHE A 134      18.371   7.443   8.367  1.00 38.60           N  
ATOM   1277 CA   PHE A 134      18.357   7.665   7.371  1.00 38.62           C  
ATOM   1278 C    PHE A 134      18.163   6.037   8.732  1.00 38.90           C  
ATOM   1279 O    PHE A 134      16.927   5.762   9.595  1.00 38.57           O  
ATOM   1280 CB   PHE A 134      16.918   4.841  10.421  1.00 38.37           C  
ATOM   1281 CG   PHE A 134      19.416   5.437   9.364  1.00 39.31           C  
ATOM   1282 CD1  PHE A 134      20.555   5.375   8.377  1.00 40.36           C  
ATOM   1283 CD2  PHE A 134      20.605   4.379   7.416  1.00 40.17           C  
ATOM   1284 CE1  PHE A 134      21.520   6.366   8.347  1.00 41.32           C  
ATOM   1285 CE2  PHE A 134      21.619   4.352   6.470  1.00 41.14           C  
ATOM   1286 CZ   PHE A 134      22.521   6.349   7.390  1.00 41.38           C  
ATOM   1287 HN   PHE A 134      22.576   5.331   6.468  1.00  0.00           H  
ATOM   1288 N    THR A 135      15.875   6.542   9.372  1.00 39.04           N  
ATOM   1289 CA   THR A 135      15.977   7.326   8.728  1.00 39.53           C  
ATOM   1290 C    THR A 135      14.586   6.328  10.005  1.00 39.75           C  
ATOM   1291 O    THR A 135      13.551   6.041   8.897  1.00 39.32           O  
ATOM   1292 CB   THR A 135      13.798   6.297   7.704  1.00 41.03           C  
ATOM   1293 CG2  THR A 135      14.131   7.538  10.846  1.00 41.05           C  
ATOM   1294 OG1  THR A 135      15.059   7.858  11.983  1.00 43.09           O  
ATOM   1295 HN   THR A 135      13.932   8.664   9.994  1.00  0.00           H  
ATOM   1296 HG1  THR A 135      13.345   8.462   9.275  1.00  0.00           H  
ATOM   1297 N    ILE A 136      12.400   5.468   9.289  1.00 39.72           N  
ATOM   1298 CA   ILE A 136      12.298   5.174  10.261  1.00 40.04           C  
ATOM   1299 C    ILE A 136      11.296   5.255   8.368  1.00 39.52           C  
ATOM   1300 O    ILE A 136      10.032   5.930   8.915  1.00 39.25           O  
ATOM   1301 CB   ILE A 136       9.951   6.255  10.106  1.00 40.99           C  
ATOM   1302 CG1  ILE A 136      11.088   3.768   7.939  1.00 41.86           C  
ATOM   1303 CG2  ILE A 136      10.359   2.940   9.008  1.00 41.42           C  
ATOM   1304 CD1  ILE A 136      12.413   3.113   7.519  1.00 42.84           C  
ATOM   1305 HN   ILE A 136      10.005   1.509   8.552  1.00  0.00           H  
ATOM   1306 N    LYS A 137       9.070   6.192   8.040  1.00 38.94           N  
ATOM   1307 CA   LYS A 137       9.210   5.948   7.060  1.00 38.97           C  
ATOM   1308 C    LYS A 137       7.821   6.818   8.442  1.00 38.74           C  
ATOM   1309 O    LYS A 137       6.779   5.735   8.332  1.00 38.64           O  
ATOM   1310 CB   LYS A 137       6.144   5.576   7.282  1.00 40.34           C  
ATOM   1311 CG   LYS A 137       7.494   8.021   7.545  1.00 45.88           C  
ATOM   1312 CD   LYS A 137       8.428   9.195   7.819  1.00 52.72           C  
ATOM   1313 CE   LYS A 137       8.752   9.955   6.550  1.00 57.77           C  
ATOM   1314 NZ   LYS A 137       9.586  11.180   6.827  1.00 61.14           N  
ATOM   1315 HN   LYS A 137       8.918  12.057   7.819  1.00  0.00           H  
ATOM   1316 HZ1  LYS A 137       9.482  12.886   8.006  1.00  0.00           H  
ATOM   1317 HZ2  LYS A 137       8.691  11.553   8.676  1.00  0.00           H  
ATOM   1318 HZ3  LYS A 137       7.971  12.302   7.529  1.00  0.00           H  
ATOM   1319 N    GLY A 138       6.660   4.947   9.395  1.00 37.83           N  
ATOM   1320 CA   GLY A 138       7.224   5.129  10.225  1.00 37.96           C  
ATOM   1321 C    GLY A 138       5.736   3.831   9.385  1.00 38.37           C  
ATOM   1322 O    GLY A 138       4.465   4.094  10.146  1.00 38.93           O  
ATOM   1323 HN   GLY A 138       4.071   5.242  10.344  1.00  0.00           H  
ATOM   1324 N    SER A 139       3.829   3.009  10.581  1.00 38.03           N  
ATOM   1325 CA   SER A 139       4.244   2.107  10.347  1.00 38.24           C  
ATOM   1326 C    SER A 139       2.606   2.984  11.354  1.00 38.74           C  
ATOM   1327 O    SER A 139       2.720   1.699  12.139  1.00 38.67           O  
ATOM   1328 CB   SER A 139       2.410   0.612  11.637  1.00 40.18           C  
ATOM   1329 OG   SER A 139       1.399   2.934  10.431  1.00 42.95           O  
ATOM   1330 HN   SER A 139       0.208   2.797  11.184  1.00  0.00           H  
ATOM   1331 HG   SER A 139      -0.546   2.766  10.607  1.00  0.00           H  
ATOM   1332 N    PHE A 140       3.272   1.826  13.335  1.00 38.98           N  
ATOM   1333 CA   PHE A 140       3.506   2.765  13.657  1.00 40.42           C  
ATOM   1334 C    PHE A 140       3.563   0.718  14.210  1.00 41.12           C  
ATOM   1335 O    PHE A 140       3.037   0.997  15.615  1.00 40.66           O  
ATOM   1336 CB   PHE A 140       3.283   2.055  16.162  1.00 40.88           C  
ATOM   1337 CG   PHE A 140       5.085   0.533  14.291  1.00 42.02           C  
ATOM   1338 CD1  PHE A 140       5.777   0.161  13.003  1.00 43.07           C  
ATOM   1339 CD2  PHE A 140       5.723  -1.130  12.518  1.00 43.02           C  
ATOM   1340 CE1  PHE A 140       6.514   1.092  12.301  1.00 43.76           C  
ATOM   1341 CE2  PHE A 140       6.397  -1.479  11.357  1.00 43.74           C  
ATOM   1342 CZ   PHE A 140       7.191   0.737  11.142  1.00 43.41           C  
ATOM   1343 HN   PHE A 140       7.159  -0.554  10.702  1.00  0.00           H  
ATOM   1344 N    LEU A 141       2.337   0.034  16.197  1.00 42.23           N  
ATOM   1345 CA   LEU A 141       2.154  -0.817  15.665  1.00 43.48           C  
ATOM   1346 C    LEU A 141       1.809   0.122  17.565  1.00 44.18           C  
ATOM   1347 O    LEU A 141       2.526  -0.924  18.455  1.00 44.28           O  
ATOM   1348 CB   LEU A 141       3.469  -1.567  18.008  1.00 44.03           C  
ATOM   1349 CG   LEU A 141       0.294  -0.169  17.555  1.00 46.11           C  
ATOM   1350 CD1  LEU A 141      -0.606   0.800  16.828  1.00 46.82           C  
ATOM   1351 CD2  LEU A 141      -1.991   0.205  16.671  1.00 46.48           C  
ATOM   1352 HN   LEU A 141      -0.647   2.148  17.526  1.00  0.00           H  
ATOM   1353 N    ASN A 142       2.064  -1.116  19.707  1.00 44.51           N  
ATOM   1354 CA   ASN A 142       1.308  -0.520  20.044  1.00 44.64           C  
ATOM   1355 C    ASN A 142       2.595  -2.133  20.596  1.00 44.04           C  
ATOM   1356 O    ASN A 142       2.336  -3.513  19.996  1.00 44.27           O  
ATOM   1357 CB   ASN A 142       1.241  -3.788  19.496  1.00 47.06           C  
ATOM   1358 CG   ASN A 142       1.930  -2.026  21.955  1.00 53.27           C  
ATOM   1359 ND2  ASN A 142       2.861  -1.454  22.972  1.00 55.13           N  
ATOM   1360 OD1  ASN A 142       3.296  -2.294  23.908  1.00 54.91           O  
ATOM   1361 HN   ASN A 142       3.932  -1.903  24.603  1.00  0.00           H  
ATOM   1362 1HD2 ASN A 142       2.998  -3.268  23.956  1.00  0.00           H  
ATOM   1363 2HD2 ASN A 142       3.222  -0.272  22.914  1.00  0.00           H  
ATOM   1364 N    GLY A 143       3.361  -4.345  19.997  1.00 42.93           N  
ATOM   1365 CA   GLY A 143       4.241  -4.047  20.419  1.00 42.48           C  
ATOM   1366 C    GLY A 143       3.273  -5.669  19.417  1.00 41.94           C  
ATOM   1367 O    GLY A 143       3.774  -5.760  17.986  1.00 42.21           O  
ATOM   1368 HN   GLY A 143       4.014  -6.868  17.489  1.00  0.00           H  
ATOM   1369 N    SER A 144       3.960  -4.615  17.317  1.00 40.71           N  
ATOM   1370 CA   SER A 144       3.769  -3.730  17.787  1.00 40.56           C  
ATOM   1371 C    SER A 144       4.429  -4.597  15.931  1.00 40.30           C  
ATOM   1372 O    SER A 144       5.880  -5.023  15.718  1.00 40.86           O  
ATOM   1373 CB   SER A 144       6.245  -5.272  14.573  1.00 41.27           C  
ATOM   1374 OG   SER A 144       4.205  -3.230  15.291  1.00 42.77           O  
ATOM   1375 HN   SER A 144       5.179  -2.298  15.725  1.00  0.00           H  
ATOM   1376 HG   SER A 144       5.040  -1.447  15.327  1.00  0.00           H  
ATOM   1377 N    CYS A 145       6.716  -5.095  16.776  1.00 39.54           N  
ATOM   1378 CA   CYS A 145       6.367  -4.891  17.713  1.00 39.05           C  
ATOM   1379 C    CYS A 145       8.126  -5.465  16.586  1.00 37.25           C  
ATOM   1380 O    CYS A 145       8.283  -6.832  15.988  1.00 36.20           O  
ATOM   1381 CB   CYS A 145       7.493  -7.723  16.280  1.00 40.21           C  
ATOM   1382 SG   CYS A 145       8.951  -5.303  17.856  1.00 44.93           S  
ATOM   1383 HN   CYS A 145       9.072  -3.585  18.436  1.00  0.00           H  
ATOM   1384 N    GLY A 146       9.266  -6.967  15.102  1.00 36.41           N  
ATOM   1385 CA   GLY A 146       9.896  -6.185  14.924  1.00 36.40           C  
ATOM   1386 C    GLY A 146       9.452  -8.216  14.386  1.00 36.50           C  
ATOM   1387 O    GLY A 146       8.814  -8.169  13.014  1.00 37.41           O  
ATOM   1388 HN   GLY A 146       9.119  -9.019  12.181  1.00  0.00           H  
ATOM   1389 N    SER A 147       7.942  -7.156  12.744  1.00 36.18           N  
ATOM   1390 CA   SER A 147       7.678  -6.540  13.513  1.00 36.23           C  
ATOM   1391 C    SER A 147       7.354  -6.888  11.419  1.00 36.38           C  
ATOM   1392 O    SER A 147       8.524  -6.545  10.490  1.00 36.27           O  
ATOM   1393 CB   SER A 147       9.445  -5.813  10.904  1.00 36.84           C  
ATOM   1394 OG   SER A 147       6.452  -5.669  11.482  1.00 39.54           O  
ATOM   1395 HN   SER A 147       5.380  -5.945  12.358  1.00  0.00           H  
ATOM   1396 HG   SER A 147       4.815  -5.182  12.397  1.00  0.00           H  
ATOM   1397 N    VAL A 148       8.519  -7.109   9.271  1.00 35.12           N  
ATOM   1398 CA   VAL A 148       7.708  -7.648   8.968  1.00 34.70           C  
ATOM   1399 C    VAL A 148       9.648  -6.960   8.387  1.00 33.81           C  
ATOM   1400 O    VAL A 148       9.361  -6.159   7.116  1.00 33.04           O  
ATOM   1401 CB   VAL A 148       8.215  -6.059   6.669  1.00 35.44           C  
ATOM   1402 CG1  VAL A 148      10.255  -8.355   8.043  1.00 35.93           C  
ATOM   1403 CG2  VAL A 148      10.701  -9.087   9.294  1.00 35.41           C  
ATOM   1404 HN   VAL A 148       9.281  -9.210   7.241  1.00  0.00           H  
ATOM   1405 N    GLY A 149      10.445  -5.615   6.558  1.00 33.27           N  
ATOM   1406 CA   GLY A 149      11.326  -5.733   7.058  1.00 32.82           C  
ATOM   1407 C    GLY A 149      10.498  -4.873   5.313  1.00 33.30           C  
ATOM   1408 O    GLY A 149      11.185  -5.721   4.266  1.00 33.67           O  
ATOM   1409 HN   GLY A 149      12.124  -6.456   4.580  1.00  0.00           H  
ATOM   1410 N    PHE A 150      10.718  -5.644   3.018  1.00 33.08           N  
ATOM   1411 CA   PHE A 150       9.984  -4.969   2.804  1.00 34.06           C  
ATOM   1412 C    PHE A 150      11.227  -6.497   1.954  1.00 34.58           C  
ATOM   1413 O    PHE A 150      10.988  -5.938   0.546  1.00 33.77           O  
ATOM   1414 CB   PHE A 150      10.073  -5.158   0.308  1.00 33.82           C  
ATOM   1415 CG   PHE A 150      10.524  -7.887   2.015  1.00 34.22           C  
ATOM   1416 CD1  PHE A 150       9.035  -7.817   1.735  1.00 34.83           C  
ATOM   1417 CD2  PHE A 150       8.137  -7.480   2.738  1.00 35.06           C  
ATOM   1418 CE1  PHE A 150       8.533  -8.114   0.478  1.00 35.25           C  
ATOM   1419 CE2  PHE A 150       6.776  -7.393   2.478  1.00 35.72           C  
ATOM   1420 CZ   PHE A 150       7.168  -7.996   0.214  1.00 35.08           C  
ATOM   1421 HN   PHE A 150       6.299  -7.652   1.222  1.00  0.00           H  
ATOM   1422 N    ASN A 151      11.732  -6.471  -0.397  1.00 35.74           N  
ATOM   1423 CA   ASN A 151      12.499  -7.084  -0.122  1.00 38.02           C  
ATOM   1424 C    ASN A 151      11.515  -6.229  -1.812  1.00 40.43           C  
ATOM   1425 O    ASN A 151      11.327  -7.583  -2.495  1.00 40.58           O  
ATOM   1426 CB   ASN A 151      11.678  -8.611  -1.915  1.00 38.30           C  
ATOM   1427 CG   ASN A 151      12.682  -5.434  -2.409  1.00 39.28           C  
ATOM   1428 ND2  ASN A 151      12.630  -3.994  -1.956  1.00 38.70           N  
ATOM   1429 OD1  ASN A 151      13.470  -3.597  -1.027  1.00 41.52           O  
ATOM   1430 HN   ASN A 151      14.157  -4.242  -0.636  1.00  0.00           H  
ATOM   1431 1HD2 ASN A 151      13.435  -2.625  -0.721  1.00  0.00           H  
ATOM   1432 2HD2 ASN A 151      11.807  -3.221  -2.425  1.00  0.00           H  
ATOM   1433 N    ILE A 152      10.716  -7.615  -3.678  1.00 42.37           N  
ATOM   1434 CA   ILE A 152      10.343  -6.753  -4.077  1.00 44.81           C  
ATOM   1435 C    ILE A 152      10.574  -8.874  -4.412  1.00 48.84           C  
ATOM   1436 O    ILE A 152      11.247  -8.737  -5.759  1.00 48.47           O  
ATOM   1437 CB   ILE A 152      10.957  -7.787  -6.477  1.00 45.03           C  
ATOM   1438 CG1  ILE A 152       9.112  -9.360  -4.529  1.00 45.93           C  
ATOM   1439 CG2  ILE A 152       8.526  -9.668  -3.141  1.00 45.40           C  
ATOM   1440 CD1  ILE A 152       9.018 -10.576  -5.461  1.00 47.25           C  
ATOM   1441 HN   ILE A 152       7.091 -10.177  -3.139  1.00  0.00           H  
ATOM   1442 N    ASP A 153      12.200  -9.635  -6.076  1.00 52.71           N  
ATOM   1443 CA   ASP A 153      12.478 -10.319  -5.372  1.00 56.39           C  
ATOM   1444 C    ASP A 153      12.858  -9.674  -7.391  1.00 58.35           C  
ATOM   1445 O    ASP A 153      12.407 -10.965  -8.076  1.00 58.64           O  
ATOM   1446 CB   ASP A 153      13.064 -11.988  -7.935  1.00 60.61           C  
ATOM   1447 CG   ASP A 153      14.390  -9.637  -7.279  1.00 69.77           C  
ATOM   1448 OD1  ASP A 153      15.073  -9.407  -8.624  1.00 71.60           O  
ATOM   1449 OD2  ASP A 153      14.933 -10.278  -9.526  1.00 72.99           O  
ATOM   1450 HN   ASP A 153      15.745  -8.356  -8.780  1.00  0.00           H  
ATOM   1451 N    TYR A 154      11.276 -10.889  -8.798  1.00 59.60           N  
ATOM   1452 CA   TYR A 154      10.876  -9.953  -8.859  1.00 61.42           C  
ATOM   1453 C    TYR A 154      10.517 -11.920  -9.514  1.00 60.44           C  
ATOM   1454 O    TYR A 154      10.131 -13.086  -8.558  1.00 61.04           O  
ATOM   1455 CB   TYR A 154       8.982 -13.094  -8.093  1.00 63.60           C  
ATOM   1456 CG   TYR A 154      11.129 -12.349 -10.876  1.00 66.99           C  
ATOM   1457 CD1  TYR A 154      12.182 -13.440 -10.962  1.00 69.14           C  
ATOM   1458 CD2  TYR A 154      13.523 -13.160 -10.714  1.00 68.86           C  
ATOM   1459 CE1  TYR A 154      11.883 -14.671 -11.534  1.00 70.67           C  
ATOM   1460 CE2  TYR A 154      14.513 -14.126 -10.891  1.00 70.57           C  
ATOM   1461 CZ   TYR A 154      12.864 -15.640 -11.733  1.00 71.95           C  
ATOM   1462 OH   TYR A 154      14.175 -15.376 -11.379  1.00 73.89           O  
ATOM   1463 HN   TYR A 154      15.138 -16.344 -11.572  1.00  0.00           H  
ATOM   1464 HH   TYR A 154      16.038 -16.163 -11.329  1.00  0.00           H  
ATOM   1465 N    ASP A 155      11.051 -13.987  -8.190  1.00 58.46           N  
ATOM   1466 CA   ASP A 155      11.997 -13.919  -8.565  1.00 57.21           C  
ATOM   1467 C    ASP A 155      10.720 -15.073  -7.254  1.00 54.23           C  
ATOM   1468 O    ASP A 155      11.371 -14.929  -5.870  1.00 54.61           O  
ATOM   1469 CB   ASP A 155      10.900 -15.536  -4.912  1.00 59.60           C  
ATOM   1470 CG   ASP A 155      11.052 -16.457  -7.861  1.00 64.96           C  
ATOM   1471 OD1  ASP A 155      12.460 -16.615  -8.427  1.00 65.34           O  
ATOM   1472 OD2  ASP A 155      13.291 -15.690  -8.244  1.00 67.97           O  
ATOM   1473 HN   ASP A 155      12.729 -17.658  -9.063  1.00  0.00           H  
ATOM   1474 N    CYS A 156      12.443 -14.129  -5.778  1.00 51.45           N  
ATOM   1475 CA   CYS A 156      12.705 -13.600  -6.610  1.00 49.52           C  
ATOM   1476 C    CYS A 156      13.263 -13.954  -4.588  1.00 46.25           C  
ATOM   1477 O    CYS A 156      12.838 -12.807  -3.671  1.00 46.99           O  
ATOM   1478 CB   CYS A 156      12.922 -11.639  -4.067  1.00 50.96           C  
ATOM   1479 SG   CYS A 156      14.727 -13.819  -4.999  1.00 57.40           S  
ATOM   1480 HN   CYS A 156      15.896 -13.796  -3.613  1.00  0.00           H  
ATOM   1481 N    VAL A 157      12.432 -13.128  -2.422  1.00 43.15           N  
ATOM   1482 CA   VAL A 157      12.367 -14.111  -2.159  1.00 40.56           C  
ATOM   1483 C    VAL A 157      12.081 -12.098  -1.430  1.00 38.43           C  
ATOM   1484 O    VAL A 157      13.379 -11.605  -0.815  1.00 38.52           O  
ATOM   1485 CB   VAL A 157      14.089 -12.405  -0.227  1.00 40.54           C  
ATOM   1486 CG1  VAL A 157      11.161 -12.603  -0.284  1.00 40.15           C  
ATOM   1487 CG2  VAL A 157      10.804 -11.450   0.665  1.00 40.77           C  
ATOM   1488 HN   VAL A 157       9.898 -13.289  -0.818  1.00  0.00           H  
ATOM   1489 N    SER A 158      13.685 -10.309  -0.913  1.00 36.76           N  
ATOM   1490 CA   SER A 158      13.073  -9.693  -1.448  1.00 36.12           C  
ATOM   1491 C    SER A 158      14.875  -9.750  -0.274  1.00 35.50           C  
ATOM   1492 O    SER A 158      14.473  -9.025   0.999  1.00 35.27           O  
ATOM   1493 CB   SER A 158      13.903  -7.945   0.931  1.00 37.34           C  
ATOM   1494 OG   SER A 158      15.578  -8.755  -1.188  1.00 40.60           O  
ATOM   1495 HN   SER A 158      16.271  -9.434  -2.215  1.00  0.00           H  
ATOM   1496 HG   SER A 158      16.709  -8.813  -2.785  1.00  0.00           H  
ATOM   1497 N    PHE A 159      14.811  -9.594   2.153  1.00 34.39           N  
ATOM   1498 CA   PHE A 159      15.293 -10.493   2.127  1.00 34.18           C  
ATOM   1499 C    PHE A 159      14.530  -9.004   3.439  1.00 35.15           C  
ATOM   1500 O    PHE A 159      15.592  -7.985   3.802  1.00 36.55           O  
ATOM   1501 CB   PHE A 159      16.789  -8.282   3.801  1.00 33.54           C  
ATOM   1502 CG   PHE A 159      14.467 -10.103   4.506  1.00 33.03           C  
ATOM   1503 CD1  PHE A 159      13.329 -11.070   4.290  1.00 33.52           C  
ATOM   1504 CD2  PHE A 159      12.028 -10.724   4.634  1.00 32.83           C  
ATOM   1505 CE1  PHE A 159      13.555 -12.317   3.738  1.00 33.50           C  
ATOM   1506 CE2  PHE A 159      10.979 -11.620   4.435  1.00 33.34           C  
ATOM   1507 CZ   PHE A 159      12.511 -13.219   3.573  1.00 33.27           C  
ATOM   1508 HN   PHE A 159      11.237 -12.869   3.937  1.00  0.00           H  
ATOM   1509 N    CYS A 160      15.153  -6.797   4.166  1.00 34.51           N  
ATOM   1510 CA   CYS A 160      14.148  -6.643   4.244  1.00 34.39           C  
ATOM   1511 C    CYS A 160      16.055  -5.708   4.457  1.00 34.22           C  
ATOM   1512 O    CYS A 160      15.784  -5.033   5.780  1.00 35.12           O  
ATOM   1513 CB   CYS A 160      16.624  -4.263   6.194  1.00 35.00           C  
ATOM   1514 SG   CYS A 160      16.023  -4.689   3.312  1.00 36.41           S  
ATOM   1515 HN   CYS A 160      14.402  -3.893   3.051  1.00  0.00           H  
ATOM   1516 N    TYR A 161      14.627  -5.245   6.420  1.00 33.16           N  
ATOM   1517 CA   TYR A 161      13.973  -5.939   6.057  1.00 32.23           C  
ATOM   1518 C    TYR A 161      14.284  -4.501   7.629  1.00 31.86           C  
ATOM   1519 O    TYR A 161      13.527  -5.338   8.648  1.00 31.87           O  
ATOM   1520 CB   TYR A 161      12.707  -6.170   8.278  1.00 31.57           C  
ATOM   1521 CG   TYR A 161      13.395  -3.289   7.221  1.00 31.97           C  
ATOM   1522 CD1  TYR A 161      12.958  -2.404   8.369  1.00 32.82           C  
ATOM   1523 CD2  TYR A 161      13.815  -1.455   8.905  1.00 32.17           C  
ATOM   1524 CE1  TYR A 161      11.673  -2.483   8.887  1.00 33.10           C  
ATOM   1525 CE2  TYR A 161      13.412  -0.620   9.938  1.00 32.67           C  
ATOM   1526 CZ   TYR A 161      11.267  -1.674   9.938  1.00 33.63           C  
ATOM   1527 OH   TYR A 161      12.152  -0.764  10.487  1.00 33.38           O  
ATOM   1528 HN   TYR A 161      11.762   0.049  11.538  1.00  0.00           H  
ATOM   1529 HH   TYR A 161      10.896  -0.050  11.915  1.00  0.00           H  
ATOM   1530 N    MET A 162      13.743  -5.062   9.928  1.00 31.58           N  
ATOM   1531 CA   MET A 162      14.492  -4.410  10.161  1.00 31.50           C  
ATOM   1532 C    MET A 162      12.959  -5.647  11.030  1.00 31.88           C  
ATOM   1533 O    MET A 162      12.666  -4.529  12.020  1.00 32.49           O  
ATOM   1534 CB   MET A 162      13.563  -3.765  12.359  1.00 31.43           C  
ATOM   1535 CG   MET A 162      13.624  -6.859  11.688  1.00 32.74           C  
ATOM   1536 SD   MET A 162      12.833  -7.368  12.876  1.00 36.28           S  
ATOM   1537 CE   MET A 162      13.424  -8.924  13.506  1.00 30.16           C  
ATOM   1538 HN   MET A 162      12.601 -10.077  12.360  1.00  0.00           H  
ATOM   1539 N    HIS A 163      11.402  -4.341  12.379  1.00 32.27           N  
ATOM   1540 CA   HIS A 163      10.685  -4.978  12.032  1.00 32.83           C  
ATOM   1541 C    HIS A 163      11.016  -3.243  13.259  1.00 33.77           C  
ATOM   1542 O    HIS A 163      11.402  -3.474  14.698  1.00 34.88           O  
ATOM   1543 CB   HIS A 163      11.110  -4.549  15.232  1.00 32.79           C  
ATOM   1544 CG   HIS A 163       9.514  -2.959  13.153  1.00 33.45           C  
ATOM   1545 CD2  HIS A 163       9.135  -1.758  13.947  1.00 33.85           C  
ATOM   1546 ND1  HIS A 163       8.365  -1.662  15.055  1.00 34.43           N  
ATOM   1547 CE1  HIS A 163       9.708  -0.531  13.696  1.00 34.44           C  
ATOM   1548 NE2  HIS A 163      10.383  -0.302  12.966  1.00 34.09           N  
ATOM   1549 HN   HIS A 163       9.200   0.287  14.600  1.00  0.00           H  
ATOM   1550 HD1  HIS A 163       8.398  -0.352  15.439  1.00  0.00           H  
ATOM   1551 HE2  HIS A 163       7.897   0.059  16.227  1.00  0.00           H  
ATOM   1552 N    HIS A 164      12.019  -2.462  15.347  1.00 33.27           N  
ATOM   1553 CA   HIS A 164      12.232  -1.602  14.842  1.00 34.01           C  
ATOM   1554 C    HIS A 164      12.389  -2.572  16.759  1.00 35.71           C  
ATOM   1555 O    HIS A 164      11.813  -1.487  17.637  1.00 35.58           O  
ATOM   1556 CB   HIS A 164      11.405  -1.799  18.751  1.00 33.15           C  
ATOM   1557 CG   HIS A 164      13.905  -2.592  16.994  1.00 31.68           C  
ATOM   1558 CD2  HIS A 164      14.606  -3.827  16.548  1.00 31.70           C  
ATOM   1559 ND1  HIS A 164      14.743  -4.339  15.300  1.00 32.50           N  
ATOM   1560 CE1  HIS A 164      15.329  -4.594  17.431  1.00 33.24           C  
ATOM   1561 NE2  HIS A 164      15.433  -4.447  18.435  1.00 32.63           N  
ATOM   1562 HN   HIS A 164      15.864  -5.567  16.702  1.00  0.00           H  
ATOM   1563 HD1  HIS A 164      15.528  -5.455  15.413  1.00  0.00           H  
ATOM   1564 HE2  HIS A 164      15.804  -6.082  14.657  1.00  0.00           H  
ATOM   1565 N    MET A 165      11.829  -0.220  17.189  1.00 36.94           N  
ATOM   1566 CA   MET A 165      12.140  -0.029  16.236  1.00 38.80           C  
ATOM   1567 C    MET A 165      11.409   0.890  18.043  1.00 40.39           C  
ATOM   1568 O    MET A 165      10.881   2.154  17.328  1.00 40.90           O  
ATOM   1569 CB   MET A 165      11.085   2.353  16.123  1.00 40.54           C  
ATOM   1570 CG   MET A 165      12.622   1.282  18.911  1.00 44.37           C  
ATOM   1571 SD   MET A 165      13.747   1.921  18.112  1.00 55.11           S  
ATOM   1572 CE   MET A 165      15.291   1.926  19.020  1.00 53.50           C  
ATOM   1573 HN   MET A 165      15.312   3.570  19.637  1.00  0.00           H  
ATOM   1574 N    GLU A 166      10.260   3.049  18.105  1.00 41.20           N  
ATOM   1575 CA   GLU A 166      10.132   2.820  19.091  1.00 42.72           C  
ATOM   1576 C    GLU A 166       9.756   4.327  17.632  1.00 46.53           C  
ATOM   1577 O    GLU A 166      10.495   5.466  18.351  1.00 46.60           O  
ATOM   1578 CB   GLU A 166      10.591   5.459  19.558  1.00 42.75           C  
ATOM   1579 CG   GLU A 166       8.275   4.442  17.934  1.00 44.49           C  
ATOM   1580 CD   GLU A 166       7.677   5.786  17.577  1.00 49.22           C  
ATOM   1581 OE1  GLU A 166       6.185   5.800  17.820  1.00 51.66           O  
ATOM   1582 OE2  GLU A 166       5.753   6.492  18.770  1.00 47.67           O  
ATOM   1583 HN   GLU A 166       5.449   5.098  17.085  1.00  0.00           H  
ATOM   1584 N    LEU A 167      10.954   6.466  17.610  1.00 49.29           N  
ATOM   1585 CA   LEU A 167      10.787   6.425  16.605  1.00 51.64           C  
ATOM   1586 C    LEU A 167      11.681   7.621  18.129  1.00 54.34           C  
ATOM   1587 O    LEU A 167      10.754   8.789  18.523  1.00 55.22           O  
ATOM   1588 CB   LEU A 167       9.605   8.843  18.066  1.00 51.78           C  
ATOM   1589 CG   LEU A 167      12.689   8.050  17.062  1.00 53.09           C  
ATOM   1590 CD1  LEU A 167      13.805   7.064  16.897  1.00 53.06           C  
ATOM   1591 CD2  LEU A 167      14.325   7.092  15.511  1.00 54.30           C  
ATOM   1592 HN   LEU A 167      14.876   7.312  17.928  1.00  0.00           H  
ATOM   1593 N    PRO A 168      11.267   9.749  19.343  1.00 54.90           N  
ATOM   1594 CA   PRO A 168      10.430  10.861  19.824  1.00 55.26           C  
ATOM   1595 C    PRO A 168       9.642  11.671  18.799  1.00 55.98           C  
ATOM   1596 O    PRO A 168       8.593  12.219  19.162  1.00 57.18           O  
ATOM   1597 CB   PRO A 168      11.436  11.757  20.543  1.00 56.10           C  
ATOM   1598 CG   PRO A 168      12.460  10.798  21.069  1.00 56.51           C  
ATOM   1599 CD   PRO A 168      12.604   9.777  19.972  1.00 54.59           C  
ATOM   1600 N    THR A 169      10.128  11.796  17.557  1.00 54.97           N  
ATOM   1601 CA   THR A 169      11.010  11.347  17.308  1.00 54.53           C  
ATOM   1602 C    THR A 169       9.395  12.577  16.553  1.00 53.19           C  
ATOM   1603 O    THR A 169       8.301  11.775  15.825  1.00 53.46           O  
ATOM   1604 CB   THR A 169       7.787  12.254  14.816  1.00 55.95           C  
ATOM   1605 CG2  THR A 169      10.361  13.247  15.557  1.00 55.81           C  
ATOM   1606 OG1  THR A 169      11.350  14.195  16.249  1.00 57.12           O  
ATOM   1607 HN   THR A 169      11.056  12.237  14.810  1.00  0.00           H  
ATOM   1608 HG1  THR A 169      11.652  12.650  14.196  1.00  0.00           H  
ATOM   1609 N    GLY A 170       7.961  10.583  16.327  1.00 51.52           N  
ATOM   1610 CA   GLY A 170       8.421  10.266  17.181  1.00 50.33           C  
ATOM   1611 C    GLY A 170       6.965   9.716  15.712  1.00 48.84           C  
ATOM   1612 O    GLY A 170       7.510   8.770  14.652  1.00 49.44           O  
ATOM   1613 HN   GLY A 170       6.780   7.888  14.184  1.00  0.00           H  
ATOM   1614 N    VAL A 171       8.786   8.946  14.239  1.00 46.19           N  
ATOM   1615 CA   VAL A 171       9.344   9.688  14.661  1.00 44.18           C  
ATOM   1616 C    VAL A 171       9.388   8.107  13.209  1.00 42.43           C  
ATOM   1617 O    VAL A 171       9.908   6.774  13.780  1.00 42.44           O  
ATOM   1618 CB   VAL A 171       9.931   6.576  14.991  1.00 44.51           C  
ATOM   1619 CG1  VAL A 171      10.452   8.868  12.380  1.00 44.93           C  
ATOM   1620 CG2  VAL A 171       9.846  10.109  11.728  1.00 44.91           C  
ATOM   1621 HN   VAL A 171      11.672   9.212  13.231  1.00  0.00           H  
ATOM   1622 N    HIS A 172      10.288   5.844  12.907  1.00 40.92           N  
ATOM   1623 CA   HIS A 172      10.313   6.082  11.916  1.00 39.80           C  
ATOM   1624 C    HIS A 172      10.667   4.505  13.313  1.00 38.13           C  
ATOM   1625 O    HIS A 172      12.109   4.107  12.984  1.00 37.44           O  
ATOM   1626 CB   HIS A 172      12.746   4.636  12.074  1.00 40.29           C  
ATOM   1627 CG   HIS A 172       9.651   3.512  12.713  1.00 41.63           C  
ATOM   1628 CD2  HIS A 172       8.267   3.796  13.206  1.00 42.59           C  
ATOM   1629 ND1  HIS A 172       7.749   3.637  14.443  1.00 43.64           N  
ATOM   1630 CE1  HIS A 172       7.355   4.478  12.431  1.00 44.38           C  
ATOM   1631 NE2  HIS A 172       7.485   4.807  11.474  1.00 44.09           N  
ATOM   1632 HN   HIS A 172       6.275   4.618  13.183  1.00  0.00           H  
ATOM   1633 HD1  HIS A 172       6.469   4.130  14.405  1.00  0.00           H  
ATOM   1634 HE2  HIS A 172       5.794   4.123  15.170  1.00  0.00           H  
ATOM   1635 N    ALA A 173      12.600   3.144  13.751  1.00 37.22           N  
ATOM   1636 CA   ALA A 173      11.989   2.744  14.463  1.00 36.83           C  
ATOM   1637 C    ALA A 173      13.943   2.624  13.644  1.00 36.41           C  
ATOM   1638 O    ALA A 173      13.958   1.113  13.830  1.00 36.62           O  
ATOM   1639 CB   ALA A 173      13.168   0.551  14.597  1.00 37.22           C  
ATOM   1640 HN   ALA A 173      14.841   3.286  14.678  1.00  0.00           H  
ATOM   1641 N    GLY A 174      14.887   0.474  13.142  1.00 35.26           N  
ATOM   1642 CA   GLY A 174      15.518   1.016  12.551  1.00 34.98           C  
ATOM   1643 C    GLY A 174      15.046  -0.966  13.193  1.00 34.18           C  
ATOM   1644 O    GLY A 174      16.352  -1.432  12.588  1.00 34.76           O  
ATOM   1645 HN   GLY A 174      17.261  -0.636  12.339  1.00  0.00           H  
ATOM   1646 N    THR A 175      16.460  -2.717  12.374  1.00 32.83           N  
ATOM   1647 CA   THR A 175      15.644  -3.311  12.524  1.00 32.69           C  
ATOM   1648 C    THR A 175      17.707  -3.333  11.927  1.00 33.62           C  
ATOM   1649 O    THR A 175      17.558  -4.022  10.566  1.00 34.59           O  
ATOM   1650 CB   THR A 175      16.433  -4.215  10.089  1.00 31.69           C  
ATOM   1651 CG2  THR A 175      18.108  -4.451  12.994  1.00 31.06           C  
ATOM   1652 OG1  THR A 175      18.205  -3.943  14.430  1.00 32.27           O  
ATOM   1653 HN   THR A 175      17.195  -5.549  12.913  1.00  0.00           H  
ATOM   1654 HG1  THR A 175      17.434  -6.214  13.548  1.00  0.00           H  
ATOM   1655 N    ASP A 176      18.676  -4.509   9.994  1.00 33.57           N  
ATOM   1656 CA   ASP A 176      19.589  -4.242  10.363  1.00 34.13           C  
ATOM   1657 C    ASP A 176      18.596  -5.409   8.859  1.00 34.41           C  
ATOM   1658 O    ASP A 176      18.312  -6.828   9.491  1.00 33.90           O  
ATOM   1659 CB   ASP A 176      18.077  -6.938  10.718  1.00 36.53           C  
ATOM   1660 CG   ASP A 176      19.898  -5.343   8.016  1.00 41.16           C  
ATOM   1661 OD1  ASP A 176      21.169  -5.633   8.790  1.00 42.00           O  
ATOM   1662 OD2  ASP A 176      21.112  -6.435   9.748  1.00 42.98           O  
ATOM   1663 HN   ASP A 176      22.225  -5.061   8.434  1.00  0.00           H  
ATOM   1664 N    LEU A 177      18.346  -7.902   8.689  1.00 34.51           N  
ATOM   1665 CA   LEU A 177      18.570  -7.779   7.702  1.00 35.18           C  
ATOM   1666 C    LEU A 177      18.069  -9.249   9.197  1.00 36.30           C  
ATOM   1667 O    LEU A 177      19.296  -9.938   9.820  1.00 36.65           O  
ATOM   1668 CB   LEU A 177      19.205 -11.097  10.258  1.00 35.50           C  
ATOM   1669 CG   LEU A 177      17.381 -10.136   8.146  1.00 35.95           C  
ATOM   1670 CD1  LEU A 177      15.833 -10.119   8.195  1.00 35.15           C  
ATOM   1671 CD2  LEU A 177      15.326 -10.678   9.526  1.00 36.40           C  
ATOM   1672 HN   LEU A 177      15.277  -8.677   7.995  1.00  0.00           H  
ATOM   1673 N    GLU A 178      20.423  -9.206   9.936  1.00 36.19           N  
ATOM   1674 CA   GLU A 178      20.466  -8.301   9.467  1.00 36.05           C  
ATOM   1675 C    GLU A 178      21.593  -9.652  10.707  1.00 35.98           C  
ATOM   1676 O    GLU A 178      21.617  -8.980  12.127  1.00 36.94           O  
ATOM   1677 CB   GLU A 178      22.475  -9.304  12.952  1.00 37.48           C  
ATOM   1678 CG   GLU A 178      22.897  -9.399   9.951  1.00 42.58           C  
ATOM   1679 CD   GLU A 178      23.262 -10.556   9.052  1.00 51.07           C  
ATOM   1680 OE1  GLU A 178      24.397 -10.304   8.083  1.00 53.79           O  
ATOM   1681 OE2  GLU A 178      24.827  -9.133   7.956  1.00 52.64           O  
ATOM   1682 HN   GLU A 178      24.840 -11.276   7.429  1.00  0.00           H  
ATOM   1683 N    GLY A 179      20.694  -8.058  12.390  1.00 34.60           N  
ATOM   1684 CA   GLY A 179      20.039  -7.801  11.652  1.00 34.54           C  
ATOM   1685 C    GLY A 179      20.576  -7.400  13.681  1.00 33.95           C  
ATOM   1686 O    GLY A 179      21.308  -6.086  13.826  1.00 33.96           O  
ATOM   1687 HN   GLY A 179      21.465  -5.611  14.940  1.00  0.00           H  
ATOM   1688 N    ASN A 180      21.786  -5.503  12.730  1.00 34.04           N  
ATOM   1689 CA   ASN A 180      21.663  -5.958  11.825  1.00 34.16           C  
ATOM   1690 C    ASN A 180      22.489  -4.213  12.802  1.00 34.59           C  
ATOM   1691 O    ASN A 180      21.514  -3.139  12.495  1.00 34.15           O  
ATOM   1692 CB   ASN A 180      20.902  -3.142  11.441  1.00 34.97           C  
ATOM   1693 CG   ASN A 180      23.640  -4.124  11.802  1.00 38.86           C  
ATOM   1694 ND2  ASN A 180      24.655  -5.197  12.029  1.00 40.01           N  
ATOM   1695 OD1  ASN A 180      25.300  -5.138  13.181  1.00 39.60           O  
ATOM   1696 HN   ASN A 180      25.165  -4.386  13.857  1.00  0.00           H  
ATOM   1697 1HD2 ASN A 180      25.993  -5.870  13.336  1.00  0.00           H  
ATOM   1698 2HD2 ASN A 180      24.819  -6.112  11.206  1.00  0.00           H  
ATOM   1699 N    PHE A 181      21.385  -2.199  13.397  1.00 35.53           N  
ATOM   1700 CA   PHE A 181      21.936  -2.262  14.253  1.00 36.07           C  
ATOM   1701 C    PHE A 181      20.486  -1.069  13.226  1.00 36.70           C  
ATOM   1702 O    PHE A 181      20.918  -0.221  12.056  1.00 37.24           O  
ATOM   1703 CB   PHE A 181      22.095  -0.163  11.710  1.00 35.37           C  
ATOM   1704 CG   PHE A 181      20.486  -0.180  14.498  1.00 36.12           C  
ATOM   1705 CD1  PHE A 181      19.349  -0.439  15.466  1.00 37.08           C  
ATOM   1706 CD2  PHE A 181      19.469  -1.390  16.467  1.00 36.57           C  
ATOM   1707 CE1  PHE A 181      18.184   0.312  15.413  1.00 37.15           C  
ATOM   1708 CE2  PHE A 181      18.416  -1.635  17.348  1.00 37.03           C  
ATOM   1709 CZ   PHE A 181      17.146   0.079  16.309  1.00 36.57           C  
ATOM   1710 HN   PHE A 181      17.264  -0.897  17.260  1.00  0.00           H  
ATOM   1711 N    TYR A 182      19.944   0.384  11.414  1.00 36.33           N  
ATOM   1712 CA   TYR A 182      18.982   0.118  11.623  1.00 36.18           C  
ATOM   1713 C    TYR A 182      20.177   1.399  10.436  1.00 36.64           C  
ATOM   1714 O    TYR A 182      20.241   2.641  11.329  1.00 37.52           O  
ATOM   1715 CB   TYR A 182      19.365   2.839  12.188  1.00 35.52           C  
ATOM   1716 CG   TYR A 182      19.005   1.487   9.465  1.00 35.79           C  
ATOM   1717 CD1  TYR A 182      18.931   0.317   8.512  1.00 36.41           C  
ATOM   1718 CD2  TYR A 182      19.694   0.292   7.350  1.00 35.94           C  
ATOM   1719 CE1  TYR A 182      18.039  -0.725   8.728  1.00 37.03           C  
ATOM   1720 CE2  TYR A 182      19.584  -0.750   6.434  1.00 36.65           C  
ATOM   1721 CZ   TYR A 182      17.950  -1.792   7.841  1.00 37.40           C  
ATOM   1722 OH   TYR A 182      18.734  -1.805   6.698  1.00 37.85           O  
ATOM   1723 HN   TYR A 182      18.634  -2.840   5.804  1.00  0.00           H  
ATOM   1724 HH   TYR A 182      18.049  -3.566   5.986  1.00  0.00           H  
ATOM   1725 N    GLY A 183      21.327   3.392  11.237  1.00 36.49           N  
ATOM   1726 CA   GLY A 183      22.066   3.128  10.586  1.00 36.98           C  
ATOM   1727 C    GLY A 183      21.484   4.592  12.052  1.00 37.81           C  
ATOM   1728 O    GLY A 183      22.182   4.385  13.379  1.00 37.56           O  
ATOM   1729 HN   GLY A 183      22.709   3.311  13.669  1.00  0.00           H  
ATOM   1730 N    PRO A 184      22.226   5.443  14.203  1.00 38.56           N  
ATOM   1731 CA   PRO A 184      22.951   5.349  15.479  1.00 39.70           C  
ATOM   1732 C    PRO A 184      22.113   4.838  16.650  1.00 41.09           C  
ATOM   1733 O    PRO A 184      22.515   4.947  17.794  1.00 41.81           O  
ATOM   1734 CB   PRO A 184      23.367   6.801  15.725  1.00 39.88           C  
ATOM   1735 CG   PRO A 184      22.260   7.593  15.130  1.00 39.56           C  
ATOM   1736 CD   PRO A 184      21.663   6.788  13.997  1.00 37.79           C  
ATOM   1737 N    PHE A 185      20.963   4.255  16.360  1.00 41.19           N  
ATOM   1738 CA   PHE A 185      20.734   4.100  15.378  1.00 40.66           C  
ATOM   1739 C    PHE A 185      20.015   3.826  17.359  1.00 41.56           C  
ATOM   1740 O    PHE A 185      20.448   2.569  18.101  1.00 42.32           O  
ATOM   1741 CB   PHE A 185      21.223   1.751  17.587  1.00 39.76           C  
ATOM   1742 CG   PHE A 185      18.626   3.689  16.711  1.00 39.50           C  
ATOM   1743 CD1  PHE A 185      18.262   4.925  15.908  1.00 39.88           C  
ATOM   1744 CD2  PHE A 185      18.226   6.174  16.508  1.00 39.65           C  
ATOM   1745 CE1  PHE A 185      18.075   4.852  14.541  1.00 40.35           C  
ATOM   1746 CE2  PHE A 185      17.970   7.313  15.763  1.00 40.48           C  
ATOM   1747 CZ   PHE A 185      17.781   5.987  13.803  1.00 40.49           C  
ATOM   1748 HN   PHE A 185      17.754   7.216  14.414  1.00  0.00           H  
ATOM   1749 N    VAL A 186      20.013   2.479  19.365  1.00 41.23           N  
ATOM   1750 CA   VAL A 186      19.463   3.260  19.724  1.00 41.39           C  
ATOM   1751 C    VAL A 186      20.256   1.363  20.275  1.00 41.04           C  
ATOM   1752 O    VAL A 186      18.899   0.842  20.780  1.00 41.10           O  
ATOM   1753 CB   VAL A 186      17.949   1.627  20.908  1.00 42.47           C  
ATOM   1754 CG1  VAL A 186      21.202   1.751  21.460  1.00 43.25           C  
ATOM   1755 CG2  VAL A 186      22.436   2.486  20.958  1.00 42.40           C  
ATOM   1756 HN   VAL A 186      20.488   2.588  22.531  1.00  0.00           H  
ATOM   1757 N    ASP A 187      18.780  -0.477  21.038  1.00 40.34           N  
ATOM   1758 CA   ASP A 187      19.573  -1.097  20.875  1.00 39.99           C  
ATOM   1759 C    ASP A 187      17.517  -1.029  21.553  1.00 40.75           C  
ATOM   1760 O    ASP A 187      17.431  -0.914  23.069  1.00 40.90           O  
ATOM   1761 CB   ASP A 187      17.538  -1.888  23.805  1.00 39.91           C  
ATOM   1762 CG   ASP A 187      17.208  -2.451  21.064  1.00 41.19           C  
ATOM   1763 OD1  ASP A 187      18.324  -3.467  21.173  1.00 40.45           O  
ATOM   1764 OD2  ASP A 187      19.455  -3.076  21.567  1.00 41.64           O  
ATOM   1765 HN   ASP A 187      18.072  -4.654  20.872  1.00  0.00           H  
ATOM   1766 N    ARG A 188      17.193   0.298  23.517  1.00 41.26           N  
ATOM   1767 CA   ARG A 188      17.091   1.043  22.828  1.00 41.56           C  
ATOM   1768 C    ARG A 188      17.064   0.658  24.916  1.00 41.64           C  
ATOM   1769 O    ARG A 188      16.064   1.816  24.977  1.00 41.41           O  
ATOM   1770 CB   ARG A 188      16.102   2.706  24.127  1.00 43.10           C  
ATOM   1771 CG   ARG A 188      18.436   1.127  25.447  1.00 47.06           C  
ATOM   1772 CD   ARG A 188      18.387   1.673  26.864  1.00 50.73           C  
ATOM   1773 NE   ARG A 188      19.693   2.257  27.336  1.00 55.03           N  
ATOM   1774 CZ   ARG A 188      19.555   2.783  28.689  1.00 58.46           C  
ATOM   1775 NH1  ARG A 188      18.694   2.571  29.194  1.00 58.31           N  
ATOM   1776 NH2  ARG A 188      20.470   3.519  29.312  1.00 58.33           N  
ATOM   1777 HN   ARG A 188      21.617   3.812  28.713  1.00  0.00           H  
ATOM   1778 HE   ARG A 188      22.319   4.377  29.191  1.00  0.00           H  
ATOM   1779 1HH1 ARG A 188      21.788   3.471  27.767  1.00  0.00           H  
ATOM   1780 2HH1 ARG A 188      20.247   3.963  30.545  1.00  0.00           H  
ATOM   1781 1HH2 ARG A 188      20.949   4.528  31.023  1.00  0.00           H  
ATOM   1782 2HH2 ARG A 188      19.365   3.738  31.006  1.00  0.00           H  
ATOM   1783 N    GLN A 189      15.151   1.780  25.963  1.00 41.56           N  
ATOM   1784 CA   GLN A 189      15.140   0.968  26.580  1.00 41.84           C  
ATOM   1785 C    GLN A 189      14.182   2.830  26.199  1.00 42.88           C  
ATOM   1786 O    GLN A 189      14.906   3.979  26.897  1.00 42.69           O  
ATOM   1787 CB   GLN A 189      14.914   4.092  28.134  1.00 42.19           C  
ATOM   1788 CG   GLN A 189      13.012   2.332  27.047  1.00 43.64           C  
ATOM   1789 CD   GLN A 189      11.858   3.328  27.110  1.00 46.06           C  
ATOM   1790 NE2  GLN A 189      10.677   2.749  27.851  1.00 45.25           N  
ATOM   1791 OE1  GLN A 189      10.168   3.485  28.818  1.00 46.97           O  
ATOM   1792 HN   GLN A 189      10.547   4.404  29.046  1.00  0.00           H  
ATOM   1793 1HE2 GLN A 189       9.370   3.094  29.319  1.00  0.00           H  
ATOM   1794 2HE2 GLN A 189      10.217   1.634  27.574  1.00  0.00           H  
ATOM   1795 N    THR A 190      15.558   4.801  26.078  1.00 43.34           N  
ATOM   1796 CA   THR A 190      15.540   4.574  25.084  1.00 44.68           C  
ATOM   1797 C    THR A 190      16.294   5.993  26.469  1.00 46.32           C  
ATOM   1798 O    THR A 190      16.138   7.018  25.362  1.00 46.59           O  
ATOM   1799 CB   THR A 190      15.961   6.633  24.212  1.00 45.83           C  
ATOM   1800 CG2  THR A 190      17.761   5.665  26.752  1.00 46.48           C  
ATOM   1801 OG1  THR A 190      18.543   5.316  25.490  1.00 46.67           O  
ATOM   1802 HN   THR A 190      18.349   6.786  27.391  1.00  0.00           H  
ATOM   1803 HG1  THR A 190      17.862   7.003  28.177  1.00  0.00           H  
ATOM   1804 N    ALA A 191      16.160   8.319  25.698  1.00 47.18           N  
ATOM   1805 CA   ALA A 191      16.287   8.563  26.680  1.00 48.37           C  
ATOM   1806 C    ALA A 191      16.010   9.408  24.721  1.00 49.07           C  
ATOM   1807 O    ALA A 191      17.047   9.327  23.607  1.00 49.55           O  
ATOM   1808 CB   ALA A 191      18.242   9.284  23.892  1.00 49.11           C  
ATOM   1809 HN   ALA A 191      16.129  10.748  25.428  1.00  0.00           H  
ATOM   1810 N    GLN A 192      16.598   9.258  22.338  1.00 49.11           N  
ATOM   1811 CA   GLN A 192      15.592   9.285  22.174  1.00 49.69           C  
ATOM   1812 C    GLN A 192      17.494   9.146  21.185  1.00 51.19           C  
ATOM   1813 O    GLN A 192      17.043  10.069  20.068  1.00 51.64           O  
ATOM   1814 CB   GLN A 192      15.844  10.237  19.849  1.00 50.15           C  
ATOM   1815 CG   GLN A 192      17.581   7.693  20.687  1.00 50.60           C  
ATOM   1816 CD   GLN A 192      18.300   6.781  21.664  1.00 50.94           C  
ATOM   1817 NE2  GLN A 192      18.252   5.342  21.264  1.00 49.71           N  
ATOM   1818 OE1  GLN A 192      17.639   4.522  22.107  1.00 51.28           O  
ATOM   1819 HN   GLN A 192      17.606   3.540  21.834  1.00  0.00           H  
ATOM   1820 1HE2 GLN A 192      17.202   4.846  22.970  1.00  0.00           H  
ATOM   1821 2HE2 GLN A 192      18.780   4.951  20.222  1.00  0.00           H  
ATOM   1822 N    ALA A 193      17.997  10.689  19.375  1.00 51.82           N  
ATOM   1823 CA   ALA A 193      18.976  10.492  19.583  1.00 52.66           C  
ATOM   1824 C    ALA A 193      17.666  11.643  18.326  1.00 53.05           C  
ATOM   1825 O    ALA A 193      17.944  11.094  16.938  1.00 53.07           O  
ATOM   1826 CB   ALA A 193      18.951  10.422  16.722  1.00 53.08           C  
ATOM   1827 HN   ALA A 193      18.423  12.940  18.544  1.00  0.00           H  
ATOM   1828 N    ALA A 194      17.038  11.376  15.997  1.00 53.37           N  
ATOM   1829 CA   ALA A 194      16.224  11.937  16.249  1.00 54.25           C  
ATOM   1830 C    ALA A 194      17.173  10.909  14.624  1.00 54.87           C  
ATOM   1831 O    ALA A 194      18.160  11.751  13.822  1.00 56.36           O  
ATOM   1832 CB   ALA A 194      18.830  11.221  12.925  1.00 54.19           C  
ATOM   1833 HN   ALA A 194      15.819  10.911  13.936  1.00  0.00           H  
ATOM   1834 N    GLY A 195      18.224  13.047  14.109  1.00 53.25           N  
ATOM   1835 CA   GLY A 195      17.663  13.421  14.874  1.00 52.62           C  
ATOM   1836 C    GLY A 195      19.084  13.939  13.347  1.00 51.61           C  
ATOM   1837 O    GLY A 195      18.361  14.502  12.136  1.00 51.54           O  
ATOM   1838 HN   GLY A 195      17.387  13.908  11.655  1.00  0.00           H  
ATOM   1839 N    THR A 196      18.831  15.656  11.620  1.00 50.40           N  
ATOM   1840 CA   THR A 196      19.667  16.068  12.035  1.00 49.67           C  
ATOM   1841 C    THR A 196      18.201  16.348  10.492  1.00 49.19           C  
ATOM   1842 O    THR A 196      17.866  15.435   9.326  1.00 49.08           O  
ATOM   1843 CB   THR A 196      18.750  14.759   8.803  1.00 50.28           C  
ATOM   1844 CG2  THR A 196      19.036  17.536   9.999  1.00 50.30           C  
ATOM   1845 OG1  THR A 196      18.257  18.427   9.056  1.00 51.54           O  
ATOM   1846 HN   THR A 196      19.516  18.294  11.109  1.00  0.00           H  
ATOM   1847 HG1  THR A 196      20.005  17.735  11.701  1.00  0.00           H  
ATOM   1848 N    ASP A 197      16.583  15.374   8.968  1.00 48.87           N  
ATOM   1849 CA   ASP A 197      15.890  15.917   9.483  1.00 49.36           C  
ATOM   1850 C    ASP A 197      16.162  14.546   7.858  1.00 49.29           C  
ATOM   1851 O    ASP A 197      16.179  15.346   6.587  1.00 50.01           O  
ATOM   1852 CB   ASP A 197      15.486  16.352   6.468  1.00 51.62           C  
ATOM   1853 CG   ASP A 197      14.779  13.947   8.082  1.00 56.58           C  
ATOM   1854 OD1  ASP A 197      14.442  12.945   6.998  1.00 56.06           O  
ATOM   1855 OD2  ASP A 197      15.372  12.207   6.551  1.00 59.61           O  
ATOM   1856 HN   ASP A 197      13.268  12.907   6.579  1.00  0.00           H  
ATOM   1857 N    THR A 198      16.970  14.896   5.632  1.00 48.57           N  
ATOM   1858 CA   THR A 198      17.521  14.055   5.805  1.00 47.81           C  
ATOM   1859 C    THR A 198      17.084  15.555   4.346  1.00 46.07           C  
ATOM   1860 O    THR A 198      16.193  14.883   3.279  1.00 46.36           O  
ATOM   1861 CB   THR A 198      15.691  13.774   3.475  1.00 50.05           C  
ATOM   1862 CG2  THR A 198      18.558  15.671   3.962  1.00 50.56           C  
ATOM   1863 OG1  THR A 198      19.318  16.632   4.890  1.00 51.71           O  
ATOM   1864 HN   THR A 198      19.155  14.373   4.005  1.00  0.00           H  
ATOM   1865 HG1  THR A 198      18.685  13.779   3.431  1.00  0.00           H  
ATOM   1866 N    THR A 199      15.964  15.594   2.175  1.00 44.19           N  
ATOM   1867 CA   THR A 199      16.411  16.507   2.095  1.00 43.05           C  
ATOM   1868 C    THR A 199      15.126  15.156   1.087  1.00 42.26           C  
ATOM   1869 O    THR A 199      15.890  14.383   0.019  1.00 42.87           O  
ATOM   1870 CB   THR A 199      16.907  14.873  -0.476  1.00 43.54           C  
ATOM   1871 CG2  THR A 199      14.410  16.350   0.491  1.00 43.84           C  
ATOM   1872 OG1  THR A 199      13.532  15.956  -0.671  1.00 43.96           O  
ATOM   1873 HN   THR A 199      13.625  16.951   1.517  1.00  0.00           H  
ATOM   1874 HG1  THR A 199      13.176  17.700   1.143  1.00  0.00           H  
ATOM   1875 N    ILE A 200      15.394  13.181  -0.338  1.00 40.47           N  
ATOM   1876 CA   ILE A 200      14.548  12.855   0.129  1.00 39.57           C  
ATOM   1877 C    ILE A 200      15.997  12.312  -1.359  1.00 38.97           C  
ATOM   1878 O    ILE A 200      15.756  12.875  -2.760  1.00 38.41           O  
ATOM   1879 CB   ILE A 200      14.793  12.505  -3.440  1.00 39.49           C  
ATOM   1880 CG1  ILE A 200      15.527  10.833  -1.246  1.00 40.33           C  
ATOM   1881 CG2  ILE A 200      15.417  10.370   0.231  1.00 39.11           C  
ATOM   1882 CD1  ILE A 200      16.460   9.918  -2.060  1.00 41.87           C  
ATOM   1883 HN   ILE A 200      14.426   9.211   0.461  1.00  0.00           H  
ATOM   1884 N    THR A 201      16.659  13.771  -3.184  1.00 38.89           N  
ATOM   1885 CA   THR A 201      17.448  13.957  -2.565  1.00 38.55           C  
ATOM   1886 C    THR A 201      16.625  14.508  -4.446  1.00 37.52           C  
ATOM   1887 O    THR A 201      16.395  13.646  -5.683  1.00 37.74           O  
ATOM   1888 CB   THR A 201      15.516  13.975  -6.475  1.00 40.89           C  
ATOM   1889 CG2  THR A 201      17.889  15.340  -4.580  1.00 41.58           C  
ATOM   1890 OG1  THR A 201      17.913  16.174  -5.856  1.00 42.26           O  
ATOM   1891 HN   THR A 201      18.023  16.161  -3.422  1.00  0.00           H  
ATOM   1892 HG1  THR A 201      18.813  16.681  -3.506  1.00  0.00           H  
ATOM   1893 N    VAL A 202      17.155  12.565  -5.862  1.00 36.99           N  
ATOM   1894 CA   VAL A 202      17.876  12.346  -5.174  1.00 37.35           C  
ATOM   1895 C    VAL A 202      16.983  11.680  -7.023  1.00 37.82           C  
ATOM   1896 O    VAL A 202      15.537  11.112  -7.095  1.00 38.04           O  
ATOM   1897 CB   VAL A 202      14.964  11.005  -8.188  1.00 37.78           C  
ATOM   1898 CG1  VAL A 202      18.051  10.554  -7.072  1.00 38.37           C  
ATOM   1899 CG2  VAL A 202      17.932   9.609  -5.868  1.00 37.73           C  
ATOM   1900 HN   VAL A 202      17.966   9.775  -8.383  1.00  0.00           H  
ATOM   1901 N    ASN A 203      14.944  10.793  -5.921  1.00 36.94           N  
ATOM   1902 CA   ASN A 203      15.479  10.901  -5.059  1.00 36.41           C  
ATOM   1903 C    ASN A 203      13.573  10.301  -5.833  1.00 35.97           C  
ATOM   1904 O    ASN A 203      12.556  11.403  -6.223  1.00 35.63           O  
ATOM   1905 CB   ASN A 203      11.562  11.093  -6.882  1.00 36.07           C  
ATOM   1906 CG   ASN A 203      13.268   9.797  -4.425  1.00 36.56           C  
ATOM   1907 ND2  ASN A 203      13.986   8.530  -4.052  1.00 34.49           N  
ATOM   1908 OD1  ASN A 203      13.664   8.009  -2.876  1.00 37.28           O  
ATOM   1909 HN   ASN A 203      14.151   7.149  -2.623  1.00  0.00           H  
ATOM   1910 1HD2 ASN A 203      12.978   8.441  -2.257  1.00  0.00           H  
ATOM   1911 2HD2 ASN A 203      14.822   8.004  -4.807  1.00  0.00           H  
ATOM   1912 N    VAL A 204      12.778  12.664  -5.791  1.00 35.56           N  
ATOM   1913 CA   VAL A 204      13.580  12.835  -5.184  1.00 35.99           C  
ATOM   1914 C    VAL A 204      11.918  13.803  -6.154  1.00 36.31           C  
ATOM   1915 O    VAL A 204      11.965  13.980  -7.678  1.00 36.81           O  
ATOM   1916 CB   VAL A 204      10.916  14.126  -8.305  1.00 36.46           C  
ATOM   1917 CG1  VAL A 204      12.302  15.122  -5.417  1.00 37.21           C  
ATOM   1918 CG2  VAL A 204      11.577  16.327  -6.016  1.00 36.28           C  
ATOM   1919 HN   VAL A 204      12.007  15.034  -3.928  1.00  0.00           H  
ATOM   1920 N    LEU A 205      13.168  13.870  -8.282  1.00 35.99           N  
ATOM   1921 CA   LEU A 205      14.004  13.715  -7.719  1.00 37.17           C  
ATOM   1922 C    LEU A 205      13.283  13.971  -9.736  1.00 37.14           C  
ATOM   1923 O    LEU A 205      12.577  12.808 -10.399  1.00 37.42           O  
ATOM   1924 CB   LEU A 205      11.861  13.023 -11.375  1.00 38.06           C  
ATOM   1925 CG   LEU A 205      14.745  14.072 -10.194  1.00 40.78           C  
ATOM   1926 CD1  LEU A 205      15.423  15.367  -9.762  1.00 42.34           C  
ATOM   1927 CD2  LEU A 205      16.927  15.257  -9.882  1.00 41.14           C  
ATOM   1928 HN   LEU A 205      14.913  16.540 -10.576  1.00  0.00           H  
ATOM   1929 N    ALA A 206      12.688  11.586  -9.828  1.00 36.17           N  
ATOM   1930 CA   ALA A 206      13.266  11.468  -8.996  1.00 35.83           C  
ATOM   1931 C    ALA A 206      11.987  10.432 -10.393  1.00 35.23           C  
ATOM   1932 O    ALA A 206      10.457  10.633 -10.364  1.00 35.28           O  
ATOM   1933 CB   ALA A 206       9.773  10.292 -11.327  1.00 35.52           C  
ATOM   1934 HN   ALA A 206      12.385   9.152  -9.660  1.00  0.00           H  
ATOM   1935 N    TRP A 207       9.945  11.223  -9.286  1.00 35.39           N  
ATOM   1936 CA   TRP A 207      10.588  11.487  -8.540  1.00 36.78           C  
ATOM   1937 C    TRP A 207       8.522  11.520  -9.095  1.00 37.46           C  
ATOM   1938 O    TRP A 207       8.045  12.620 -10.076  1.00 36.81           O  
ATOM   1939 CB   TRP A 207       6.962  12.497 -10.650  1.00 36.89           C  
ATOM   1940 CG   TRP A 207       8.253  11.879  -7.626  1.00 37.99           C  
ATOM   1941 CD1  TRP A 207       6.846  12.302  -7.324  1.00 38.88           C  
ATOM   1942 CD2  TRP A 207       5.759  11.493  -7.138  1.00 37.79           C  
ATOM   1943 CE2  TRP A 207       6.398  13.642  -7.074  1.00 38.57           C  
ATOM   1944 CE3  TRP A 207       5.018  13.578  -6.788  1.00 38.27           C  
ATOM   1945 NE1  TRP A 207       7.037  14.887  -7.039  1.00 38.84           N  
ATOM   1946 CZ2  TRP A 207       4.655  12.253  -6.813  1.00 39.26           C  
ATOM   1947 CZ3  TRP A 207       3.721  11.890  -6.622  1.00 39.17           C  
ATOM   1948 CH2  TRP A 207       4.282  14.708  -6.444  1.00 39.30           C  
ATOM   1949 HN   TRP A 207       6.290  16.014  -6.756  1.00  0.00           H  
ATOM   1950 HE1  TRP A 207       4.936  15.916  -6.438  1.00  0.00           H  
ATOM   1951 N    LEU A 208       8.913  13.625 -10.360  1.00 38.20           N  
ATOM   1952 CA   LEU A 208       9.788  13.676  -9.838  1.00 38.43           C  
ATOM   1953 C    LEU A 208       8.646  14.643 -11.388  1.00 38.37           C  
ATOM   1954 O    LEU A 208       8.567  13.977 -12.765  1.00 38.64           O  
ATOM   1955 CB   LEU A 208       7.742  14.392 -13.583  1.00 38.52           C  
ATOM   1956 CG   LEU A 208       9.721  15.758 -11.400  1.00 39.97           C  
ATOM   1957 CD1  LEU A 208       9.807  16.644 -10.139  1.00 39.66           C  
ATOM   1958 CD2  LEU A 208      10.794  17.786 -10.330  1.00 40.43           C  
ATOM   1959 HN   LEU A 208       8.411  17.187  -9.690  1.00  0.00           H  
ATOM   1960 N    TYR A 209       9.393  12.940 -13.032  1.00 38.03           N  
ATOM   1961 CA   TYR A 209      10.081  12.652 -12.336  1.00 39.06           C  
ATOM   1962 C    TYR A 209       9.311  12.223 -14.312  1.00 40.75           C  
ATOM   1963 O    TYR A 209       8.006  11.441 -14.413  1.00 41.60           O  
ATOM   1964 CB   TYR A 209       7.406  11.431 -15.480  1.00 39.18           C  
ATOM   1965 CG   TYR A 209      10.516  11.293 -14.568  1.00 40.45           C  
ATOM   1966 CD1  TYR A 209      11.737  12.022 -15.078  1.00 42.25           C  
ATOM   1967 CD2  TYR A 209      11.879  12.322 -16.427  1.00 41.33           C  
ATOM   1968 CE1  TYR A 209      12.693  12.504 -14.202  1.00 43.43           C  
ATOM   1969 CE2  TYR A 209      12.964  13.057 -16.892  1.00 42.89           C  
ATOM   1970 CZ   TYR A 209      13.775  13.240 -14.648  1.00 44.40           C  
ATOM   1971 OH   TYR A 209      13.914  13.513 -15.997  1.00 46.09           O  
ATOM   1972 HN   TYR A 209      15.013  14.217 -16.434  1.00  0.00           H  
ATOM   1973 HH   TYR A 209      15.108  14.404 -17.360  1.00  0.00           H  
ATOM   1974 N    ALA A 210       7.539  10.799 -13.306  1.00 41.00           N  
ATOM   1975 CA   ALA A 210       8.093  10.816 -12.450  1.00 41.57           C  
ATOM   1976 C    ALA A 210       6.254  10.081 -13.316  1.00 41.75           C  
ATOM   1977 O    ALA A 210       5.127  11.069 -13.590  1.00 42.08           O  
ATOM   1978 CB   ALA A 210       4.218  10.744 -14.332  1.00 41.87           C  
ATOM   1979 HN   ALA A 210       6.006   9.394 -11.972  1.00  0.00           H  
ATOM   1980 N    ALA A 211       5.188  12.280 -13.003  1.00 41.39           N  
ATOM   1981 CA   ALA A 211       5.971  12.488 -12.383  1.00 41.97           C  
ATOM   1982 C    ALA A 211       4.173  13.305 -13.224  1.00 42.77           C  
ATOM   1983 O    ALA A 211       4.123  13.676 -14.718  1.00 43.48           O  
ATOM   1984 CB   ALA A 211       3.060  13.591 -15.310  1.00 41.83           C  
ATOM   1985 HN   ALA A 211       4.456  14.532 -12.365  1.00  0.00           H  
ATOM   1986 N    VAL A 212       5.272  13.956 -15.345  1.00 42.73           N  
ATOM   1987 CA   VAL A 212       6.129  13.965 -14.793  1.00 43.64           C  
ATOM   1988 C    VAL A 212       5.372  14.249 -16.771  1.00 44.30           C  
ATOM   1989 O    VAL A 212       4.774  13.100 -17.613  1.00 44.42           O  
ATOM   1990 CB   VAL A 212       3.931  13.363 -18.476  1.00 44.84           C  
ATOM   1991 CG1  VAL A 212       6.849  14.553 -17.131  1.00 46.09           C  
ATOM   1992 CG2  VAL A 212       7.109  14.457 -18.635  1.00 45.73           C  
ATOM   1993 HN   VAL A 212       7.265  15.911 -16.587  1.00  0.00           H  
ATOM   1994 N    ILE A 213       5.152  11.830 -17.317  1.00 44.34           N  
ATOM   1995 CA   ILE A 213       5.839  11.695 -16.575  1.00 44.70           C  
ATOM   1996 C    ILE A 213       4.631  10.636 -18.001  1.00 45.91           C  
ATOM   1997 O    ILE A 213       3.098  10.601 -17.915  1.00 45.78           O  
ATOM   1998 CB   ILE A 213       2.434  10.314 -18.909  1.00 44.67           C  
ATOM   1999 CG1  ILE A 213       5.264   9.342 -17.407  1.00 46.07           C  
ATOM   2000 CG2  ILE A 213       6.754   9.242 -17.753  1.00 44.61           C  
ATOM   2001 CD1  ILE A 213       4.519   8.089 -17.851  1.00 47.40           C  
ATOM   2002 HN   ILE A 213       7.518   8.000 -17.192  1.00  0.00           H  
ATOM   2003 N    ASN A 214       2.539  10.971 -16.745  1.00 46.94           N  
ATOM   2004 CA   ASN A 214       3.150  11.273 -15.986  1.00 49.27           C  
ATOM   2005 C    ASN A 214       1.096  10.958 -16.519  1.00 51.64           C  
ATOM   2006 O    ASN A 214       0.365  12.248 -16.911  1.00 52.25           O  
ATOM   2007 CB   ASN A 214      -0.703  12.526 -16.371  1.00 50.33           C  
ATOM   2008 CG   ASN A 214       0.771  10.576 -15.069  1.00 52.70           C  
ATOM   2009 ND2  ASN A 214       1.036   9.113 -14.794  1.00 53.08           N  
ATOM   2010 OD1  ASN A 214       2.177   8.793 -14.221  1.00 53.97           O  
ATOM   2011 HN   ASN A 214       2.845   9.515 -13.950  1.00  0.00           H  
ATOM   2012 1HD2 ASN A 214       2.356   7.806 -14.035  1.00  0.00           H  
ATOM   2013 2HD2 ASN A 214       0.234   8.247 -15.119  1.00  0.00           H  
ATOM   2014 N    GLY A 215       0.930  13.012 -17.845  1.00 52.97           N  
ATOM   2015 CA   GLY A 215       1.832  12.726 -18.226  1.00 54.48           C  
ATOM   2016 C    GLY A 215       0.321  14.238 -18.349  1.00 56.32           C  
ATOM   2017 O    GLY A 215       0.440  15.484 -17.488  1.00 56.78           O  
ATOM   2018 HN   GLY A 215       0.152  16.583 -17.962  1.00  0.00           H  
ATOM   2019 N    ASP A 216       0.837  15.340 -16.222  1.00 57.12           N  
ATOM   2020 CA   ASP A 216       1.071  14.408 -15.881  1.00 58.76           C  
ATOM   2021 C    ASP A 216       0.947  16.476 -15.310  1.00 60.01           C  
ATOM   2022 O    ASP A 216       2.294  17.174 -15.517  1.00 60.33           O  
ATOM   2023 CB   ASP A 216       3.296  16.671 -15.011  1.00 60.72           C  
ATOM   2024 CG   ASP A 216       0.821  15.963 -13.864  1.00 66.93           C  
ATOM   2025 OD1  ASP A 216       0.332  16.989 -12.867  1.00 68.98           O  
ATOM   2026 OD2  ASP A 216       0.509  18.202 -13.125  1.00 68.95           O  
ATOM   2027 HN   ASP A 216      -0.221  16.586 -11.827  1.00  0.00           H  
ATOM   2028 N    ARG A 217       2.337  18.322 -16.242  1.00 60.55           N  
ATOM   2029 CA   ARG A 217       1.483  18.728 -16.624  1.00 61.43           C  
ATOM   2030 C    ARG A 217       3.636  18.967 -16.465  1.00 60.88           C  
ATOM   2031 O    ARG A 217       3.650  20.512 -16.474  1.00 60.70           O  
ATOM   2032 CB   ARG A 217       4.506  21.098 -17.140  1.00 63.93           C  
ATOM   2033 CG   ARG A 217       4.284  18.423 -17.737  1.00 68.62           C  
ATOM   2034 CD   ARG A 217       3.539  18.740 -19.015  1.00 73.50           C  
ATOM   2035 NE   ARG A 217       4.561  18.975 -20.108  1.00 77.62           N  
ATOM   2036 CZ   ARG A 217       5.151  17.719 -20.571  1.00 80.74           C  
ATOM   2037 NH1  ARG A 217       4.670  16.852 -20.332  1.00 80.92           N  
ATOM   2038 NH2  ARG A 217       6.270  17.630 -21.282  1.00 81.20           N  
ATOM   2039 HN   ARG A 217       6.727  16.444 -21.664  1.00  0.00           H  
ATOM   2040 HE   ARG A 217       6.208  15.603 -21.411  1.00  0.00           H  
ATOM   2041 1HH1 ARG A 217       7.586  16.376 -22.210  1.00  0.00           H  
ATOM   2042 2HH1 ARG A 217       6.946  18.725 -21.611  1.00  0.00           H  
ATOM   2043 1HH2 ARG A 217       6.595  19.637 -21.317  1.00  0.00           H  
ATOM   2044 2HH2 ARG A 217       7.805  18.657 -22.157  1.00  0.00           H  
ATOM   2045 N    TRP A 218       2.805  21.162 -15.640  1.00 60.23           N  
ATOM   2046 CA   TRP A 218       2.173  20.610 -15.060  1.00 59.90           C  
ATOM   2047 C    TRP A 218       2.756  22.625 -15.531  1.00 60.25           C  
ATOM   2048 O    TRP A 218       4.075  23.211 -15.031  1.00 60.87           O  
ATOM   2049 CB   TRP A 218       4.474  24.299 -15.451  1.00 59.35           C  
ATOM   2050 CG   TRP A 218       1.619  23.073 -14.587  1.00 59.17           C  
ATOM   2051 CD1  TRP A 218       1.715  22.540 -13.180  1.00 59.72           C  
ATOM   2052 CD2  TRP A 218       1.180  21.378 -12.706  1.00 59.04           C  
ATOM   2053 CE2  TRP A 218       2.339  23.180 -12.058  1.00 59.79           C  
ATOM   2054 CE3  TRP A 218       2.167  22.333 -10.943  1.00 59.59           C  
ATOM   2055 NE1  TRP A 218       3.032  24.384 -11.886  1.00 59.82           N  
ATOM   2056 CZ2  TRP A 218       1.434  21.253 -11.362  1.00 60.52           C  
ATOM   2057 CZ3  TRP A 218       1.127  20.481 -10.771  1.00 60.59           C  
ATOM   2058 CH2  TRP A 218       2.659  22.656  -9.677  1.00 60.83           C  
ATOM   2059 HN   TRP A 218       3.568  24.674 -10.648  1.00  0.00           H  
ATOM   2060 HE1  TRP A 218       3.356  23.830  -9.553  1.00  0.00           H  
ATOM   2061 N    PHE A 219       4.739  22.487 -14.121  1.00 59.41           N  
ATOM   2062 CA   PHE A 219       4.346  21.580 -13.870  1.00 58.98           C  
ATOM   2063 C    PHE A 219       5.983  22.888 -13.455  1.00 58.60           C  
ATOM   2064 O    PHE A 219       7.199  22.982 -14.370  1.00 58.54           O  
ATOM   2065 CB   PHE A 219       8.252  23.423 -13.916  1.00 58.52           C  
ATOM   2066 CG   PHE A 219       6.290  21.914 -12.296  1.00 58.62           C  
ATOM   2067 CD1  PHE A 219       6.301  20.462 -12.727  1.00 59.03           C  
ATOM   2068 CD2  PHE A 219       7.458  19.871 -13.205  1.00 59.20           C  
ATOM   2069 CE1  PHE A 219       5.145  19.700 -12.683  1.00 59.92           C  
ATOM   2070 CE2  PHE A 219       7.463  18.538 -13.603  1.00 59.80           C  
ATOM   2071 CZ   PHE A 219       5.155  18.373 -13.084  1.00 59.53           C  
ATOM   2072 HN   PHE A 219       6.311  17.799 -13.547  1.00  0.00           H  
ATOM   2073 N    LEU A 220       7.092  22.485 -15.602  1.00 58.49           N  
ATOM   2074 CA   LEU A 220       6.197  22.101 -15.906  1.00 59.82           C  
ATOM   2075 C    LEU A 220       8.213  22.476 -16.522  1.00 60.63           C  
ATOM   2076 O    LEU A 220       8.495  23.857 -17.084  1.00 60.96           O  
ATOM   2077 CB   LEU A 220       7.775  24.345 -17.959  1.00 60.41           C  
ATOM   2078 CG   LEU A 220       7.987  21.459 -17.648  1.00 62.70           C  
ATOM   2079 CD1  LEU A 220       8.080  19.992 -17.233  1.00 63.00           C  
ATOM   2080 CD2  LEU A 220       7.882  19.100 -18.408  1.00 63.79           C  
ATOM   2081 HN   LEU A 220       9.439  19.672 -16.586  1.00  0.00           H  
ATOM   2082 N    ASN A 221       9.529  24.498 -16.555  1.00 60.75           N  
ATOM   2083 CA   ASN A 221      10.068  24.052 -15.813  1.00 61.48           C  
ATOM   2084 C    ASN A 221       9.908  25.826 -17.014  1.00 62.28           C  
ATOM   2085 O    ASN A 221      10.864  25.765 -18.225  1.00 62.15           O  
ATOM   2086 CB   ASN A 221      11.264  24.676 -18.653  1.00 61.94           C  
ATOM   2087 CG   ASN A 221      10.473  26.648 -15.846  1.00 63.34           C  
ATOM   2088 ND2  ASN A 221      11.802  26.170 -15.323  1.00 63.83           N  
ATOM   2089 OD1  ASN A 221      12.135  26.622 -14.130  1.00 62.93           O  
ATOM   2090 HN   ASN A 221      11.518  27.228 -13.589  1.00  0.00           H  
ATOM   2091 1HD2 ASN A 221      13.035  26.298 -13.776  1.00  0.00           H  
ATOM   2092 2HD2 ASN A 221      12.553  25.432 -15.982  1.00  0.00           H  
ATOM   2093 N    ARG A 222      11.238  26.931 -18.770  1.00 62.87           N  
ATOM   2094 CA   ARG A 222      10.877  27.803 -18.383  1.00 63.73           C  
ATOM   2095 C    ARG A 222      12.153  26.976 -19.909  1.00 63.41           C  
ATOM   2096 O    ARG A 222      13.641  27.103 -19.527  1.00 63.57           O  
ATOM   2097 CB   ARG A 222      14.502  27.221 -20.399  1.00 66.01           C  
ATOM   2098 CG   ARG A 222      11.732  28.084 -20.869  1.00 70.13           C  
ATOM   2099 CD   ARG A 222      11.020  27.524 -22.087  1.00 73.91           C  
ATOM   2100 NE   ARG A 222       9.573  27.171 -21.823  1.00 76.57           N  
ATOM   2101 CZ   ARG A 222       8.895  26.772 -23.058  1.00 78.11           C  
ATOM   2102 NH1  ARG A 222       8.846  25.776 -23.274  1.00 77.39           N  
ATOM   2103 NH2  ARG A 222       8.338  27.621 -23.918  1.00 77.84           N  
ATOM   2104 HN   ARG A 222       8.384  28.931 -23.696  1.00  0.00           H  
ATOM   2105 HE   ARG A 222       7.957  29.582 -24.355  1.00  0.00           H  
ATOM   2106 1HH1 ARG A 222       8.843  29.280 -22.855  1.00  0.00           H  
ATOM   2107 2HH1 ARG A 222       7.741  27.168 -25.011  1.00  0.00           H  
ATOM   2108 1HH2 ARG A 222       7.314  27.819 -25.670  1.00  0.00           H  
ATOM   2109 2HH2 ARG A 222       7.706  26.163 -25.181  1.00  0.00           H  
ATOM   2110 N    PHE A 223      13.942  27.036 -18.232  1.00 62.77           N  
ATOM   2111 CA   PHE A 223      13.182  26.892 -17.568  1.00 62.74           C  
ATOM   2112 C    PHE A 223      15.289  27.156 -17.714  1.00 62.28           C  
ATOM   2113 O    PHE A 223      16.009  25.802 -17.645  1.00 62.29           O  
ATOM   2114 CB   PHE A 223      15.385  24.732 -17.665  1.00 63.25           C  
ATOM   2115 CG   PHE A 223      15.243  27.771 -16.301  1.00 64.84           C  
ATOM   2116 CD1  PHE A 223      14.556  29.111 -16.146  1.00 65.82           C  
ATOM   2117 CD2  PHE A 223      13.179  29.217 -16.232  1.00 66.21           C  
ATOM   2118 CE1  PHE A 223      15.279  30.243 -15.816  1.00 66.84           C  
ATOM   2119 CE2  PHE A 223      12.547  30.438 -16.057  1.00 67.09           C  
ATOM   2120 CZ   PHE A 223      14.640  31.460 -15.615  1.00 66.86           C  
ATOM   2121 HN   PHE A 223      13.281  31.552 -15.752  1.00  0.00           H  
ATOM   2122 N    THR A 224      17.336  25.872 -17.527  1.00 61.46           N  
ATOM   2123 CA   THR A 224      17.759  26.796 -17.619  1.00 61.00           C  
ATOM   2124 C    THR A 224      18.236  24.761 -17.280  1.00 60.90           C  
ATOM   2125 O    THR A 224      19.273  25.187 -16.211  1.00 60.71           O  
ATOM   2126 CB   THR A 224      19.275  26.340 -15.773  1.00 62.01           C  
ATOM   2127 CG2  THR A 224      18.808  24.206 -18.554  1.00 62.39           C  
ATOM   2128 OG1  THR A 224      19.913  25.089 -19.123  1.00 62.97           O  
ATOM   2129 HN   THR A 224      19.307  22.905 -18.241  1.00  0.00           H  
ATOM   2130 HG1  THR A 224      19.669  22.554 -19.046  1.00  0.00           H  
ATOM   2131 N    THR A 225      20.089  24.249 -15.713  1.00 60.85           N  
ATOM   2132 CA   THR A 225      20.017  23.295 -16.066  1.00 60.79           C  
ATOM   2133 C    THR A 225      21.082  24.548 -14.677  1.00 60.72           C  
ATOM   2134 O    THR A 225      22.287  23.561 -14.775  1.00 60.57           O  
ATOM   2135 CB   THR A 225      22.383  22.766 -15.714  1.00 61.89           C  
ATOM   2136 CG2  THR A 225      20.397  24.617 -13.270  1.00 62.35           C  
ATOM   2137 OG1  THR A 225      19.865  23.272 -12.821  1.00 62.92           O  
ATOM   2138 HN   THR A 225      21.354  25.085 -12.316  1.00  0.00           H  
ATOM   2139 HG1  THR A 225      20.939  25.127 -11.463  1.00  0.00           H  
ATOM   2140 N    THR A 226      23.225  23.664 -13.831  1.00 60.69           N  
ATOM   2141 CA   THR A 226      23.108  24.400 -13.134  1.00 60.92           C  
ATOM   2142 C    THR A 226      24.395  22.819 -13.713  1.00 61.56           C  
ATOM   2143 O    THR A 226      24.266  22.005 -12.402  1.00 61.71           O  
ATOM   2144 CB   THR A 226      23.492  22.377 -11.517  1.00 61.01           C  
ATOM   2145 CG2  THR A 226      25.635  23.717 -13.692  1.00 60.71           C  
ATOM   2146 OG1  THR A 226      25.714  24.639 -14.902  1.00 61.33           O  
ATOM   2147 HN   THR A 226      25.603  24.499 -12.506  1.00  0.00           H  
ATOM   2148 HG1  THR A 226      25.554  23.924 -11.751  1.00  0.00           H  
ATOM   2149 N    LEU A 227      25.028  20.918 -12.271  1.00 61.72           N  
ATOM   2150 CA   LEU A 227      25.647  20.649 -13.036  1.00 62.36           C  
ATOM   2151 C    LEU A 227      24.997  20.102 -11.057  1.00 63.46           C  
ATOM   2152 O    LEU A 227      25.448  20.879  -9.819  1.00 63.63           O  
ATOM   2153 CB   LEU A 227      24.848  20.713  -8.757  1.00 62.24           C  
ATOM   2154 CG   LEU A 227      25.822  18.817 -11.211  1.00 63.54           C  
ATOM   2155 CD1  LEU A 227      25.028  17.542 -11.502  1.00 64.02           C  
ATOM   2156 CD2  LEU A 227      25.949  16.343 -11.581  1.00 63.94           C  
ATOM   2157 HN   LEU A 227      23.949  17.299 -10.445  1.00  0.00           H  
ATOM   2158 N    ASN A 228      26.469  21.754  -9.955  1.00 63.87           N  
ATOM   2159 CA   ASN A 228      26.919  21.858 -10.865  1.00 64.70           C  
ATOM   2160 C    ASN A 228      26.943  22.554  -8.828  1.00 65.91           C  
ATOM   2161 O    ASN A 228      25.978  23.696  -8.477  1.00 66.15           O  
ATOM   2162 CB   ASN A 228      25.801  23.989  -7.294  1.00 65.41           C  
ATOM   2163 CG   ASN A 228      28.357  23.082  -9.073  1.00 67.26           C  
ATOM   2164 ND2  ASN A 228      29.420  22.013  -9.040  1.00 67.04           N  
ATOM   2165 OD1  ASN A 228      30.673  22.427  -9.060  1.00 68.26           O  
ATOM   2166 HN   ASN A 228      30.911  23.418  -9.091  1.00  0.00           H  
ATOM   2167 1HD2 ASN A 228      31.392  21.704  -9.038  1.00  0.00           H  
ATOM   2168 2HD2 ASN A 228      29.132  20.813  -9.002  1.00  0.00           H  
ATOM   2169 N    ASP A 229      25.357  24.340  -9.485  1.00 66.56           N  
ATOM   2170 CA   ASP A 229      25.551  24.075 -10.451  1.00 68.05           C  
ATOM   2171 C    ASP A 229      24.406  25.417  -9.203  1.00 68.33           C  
ATOM   2172 O    ASP A 229      23.116  24.855  -8.602  1.00 68.03           O  
ATOM   2173 CB   ASP A 229      22.557  25.459  -7.685  1.00 70.97           C  
ATOM   2174 CG   ASP A 229      24.133  26.298 -10.439  1.00 77.16           C  
ATOM   2175 OD1  ASP A 229      25.270  27.270 -10.723  1.00 78.04           O  
ATOM   2176 OD2  ASP A 229      25.811  27.853  -9.751  1.00 79.63           O  
ATOM   2177 HN   ASP A 229      25.629  27.436 -11.919  1.00  0.00           H  
ATOM   2178 N    PHE A 230      22.667  23.679  -9.090  1.00 68.54           N  
ATOM   2179 CA   PHE A 230      23.164  23.237  -9.863  1.00 68.89           C  
ATOM   2180 C    PHE A 230      21.483  23.026  -8.534  1.00 68.65           C  
ATOM   2181 O    PHE A 230      21.797  22.580  -7.101  1.00 68.33           O  
ATOM   2182 CB   PHE A 230      21.006  22.858  -6.205  1.00 69.15           C  
ATOM   2183 CG   PHE A 230      21.016  21.833  -9.397  1.00 70.09           C  
ATOM   2184 CD1  PHE A 230      19.964  20.990  -8.713  1.00 71.06           C  
ATOM   2185 CD2  PHE A 230      18.692  21.489  -8.488  1.00 70.74           C  
ATOM   2186 CE1  PHE A 230      20.278  19.740  -8.206  1.00 71.75           C  
ATOM   2187 CE2  PHE A 230      17.743  20.736  -7.809  1.00 71.45           C  
ATOM   2188 CZ   PHE A 230      19.331  18.994  -7.522  1.00 71.36           C  
ATOM   2189 HN   PHE A 230      18.069  19.493  -7.330  1.00  0.00           H  
ATOM   2190 N    ASN A 231      22.961  21.933  -6.877  1.00 68.45           N  
ATOM   2191 CA   ASN A 231      23.582  21.738  -7.662  1.00 68.98           C  
ATOM   2192 C    ASN A 231      23.351  21.506  -5.533  1.00 69.83           C  
ATOM   2193 O    ASN A 231      23.443  22.671  -4.570  1.00 69.97           O  
ATOM   2194 CB   ASN A 231      22.923  22.559  -3.468  1.00 69.59           C  
ATOM   2195 CG   ASN A 231      24.650  20.702  -5.530  1.00 71.68           C  
ATOM   2196 ND2  ASN A 231      24.446  19.262  -5.919  1.00 71.76           N  
ATOM   2197 OD1  ASN A 231      25.488  18.610  -6.407  1.00 72.82           O  
ATOM   2198 HN   ASN A 231      26.397  19.060  -6.512  1.00  0.00           H  
ATOM   2199 1HD2 ASN A 231      25.350  17.634  -6.671  1.00  0.00           H  
ATOM   2200 2HD2 ASN A 231      23.350  18.720  -5.793  1.00  0.00           H  
ATOM   2201 N    LEU A 232      24.004  23.822  -5.010  1.00 69.98           N  
ATOM   2202 CA   LEU A 232      24.372  23.856  -5.961  1.00 70.42           C  
ATOM   2203 C    LEU A 232      24.103  25.022  -4.172  1.00 70.66           C  
ATOM   2204 O    LEU A 232      22.742  25.503  -3.670  1.00 70.87           O  
ATOM   2205 CB   LEU A 232      22.647  26.030  -2.563  1.00 70.82           C  
ATOM   2206 CG   LEU A 232      24.818  26.148  -4.927  1.00 72.80           C  
ATOM   2207 CD1  LEU A 232      26.334  26.125  -4.824  1.00 73.62           C  
ATOM   2208 CD2  LEU A 232      26.959  27.122  -5.769  1.00 73.55           C  
ATOM   2209 HN   LEU A 232      26.792  26.374  -3.386  1.00  0.00           H  
ATOM   2210 N    VAL A 233      21.693  25.307  -4.474  1.00 70.70           N  
ATOM   2211 CA   VAL A 233      21.854  24.866  -5.380  1.00 71.53           C  
ATOM   2212 C    VAL A 233      20.329  25.691  -4.123  1.00 71.69           C  
ATOM   2213 O    VAL A 233      19.627  24.591  -3.304  1.00 72.04           O  
ATOM   2214 CB   VAL A 233      18.925  24.888  -2.340  1.00 72.65           C  
ATOM   2215 CG1  VAL A 233      19.537  26.062  -5.394  1.00 73.37           C  
ATOM   2216 CG2  VAL A 233      18.050  26.233  -5.096  1.00 73.23           C  
ATOM   2217 HN   VAL A 233      20.111  27.320  -6.034  1.00  0.00           H  
ATOM   2218 N    ALA A 234      19.836  23.327  -3.676  1.00 71.22           N  
ATOM   2219 CA   ALA A 234      20.445  23.152  -4.476  1.00 71.25           C  
ATOM   2220 C    ALA A 234      19.239  22.186  -2.998  1.00 71.16           C  
ATOM   2221 O    ALA A 234      19.726  22.054  -1.556  1.00 71.24           O  
ATOM   2222 CB   ALA A 234      18.905  21.810  -0.678  1.00 71.56           C  
ATOM   2223 HN   ALA A 234      19.524  20.911  -3.775  1.00  0.00           H  
ATOM   2224 N    MET A 235      21.030  22.276  -1.286  1.00 70.88           N  
ATOM   2225 CA   MET A 235      21.669  22.505  -2.047  1.00 71.09           C  
ATOM   2226 C    MET A 235      21.543  22.193   0.092  1.00 70.21           C  
ATOM   2227 O    MET A 235      20.891  23.240   1.015  1.00 70.14           O  
ATOM   2228 CB   MET A 235      20.775  23.001   2.221  1.00 72.65           C  
ATOM   2229 CG   MET A 235      23.077  22.314   0.181  1.00 76.58           C  
ATOM   2230 SD   MET A 235      23.847  21.720  -0.985  1.00 86.77           S  
ATOM   2231 CE   MET A 235      23.708  19.935  -1.193  1.00 85.09           C  
ATOM   2232 HN   MET A 235      24.518  19.383   0.311  1.00  0.00           H  
ATOM   2233 N    LYS A 236      20.452  24.386   0.458  1.00 69.26           N  
ATOM   2234 CA   LYS A 236      20.592  24.549  -0.539  1.00 69.11           C  
ATOM   2235 C    LYS A 236      19.773  25.403   1.273  1.00 67.96           C  
ATOM   2236 O    LYS A 236      18.412  24.901   1.796  1.00 67.93           O  
ATOM   2237 CB   LYS A 236      17.966  25.327   2.862  1.00 71.78           C  
ATOM   2238 CG   LYS A 236      19.591  26.719   0.496  1.00 76.96           C  
ATOM   2239 CD   LYS A 236      20.898  27.467   0.236  1.00 82.26           C  
ATOM   2240 CE   LYS A 236      20.652  28.858  -0.350  1.00 85.99           C  
ATOM   2241 NZ   LYS A 236      20.621  28.883  -1.863  1.00 88.13           N  
ATOM   2242 HN   LYS A 236      21.978  28.732  -2.447  1.00  0.00           H  
ATOM   2243 HZ1  LYS A 236      21.957  28.749  -3.467  1.00  0.00           H  
ATOM   2244 HZ2  LYS A 236      22.440  27.892  -2.099  1.00  0.00           H  
ATOM   2245 HZ3  LYS A 236      22.621  29.433  -2.078  1.00  0.00           H  
ATOM   2246 N    TYR A 237      17.773  23.978   1.049  1.00 66.67           N  
ATOM   2247 CA   TYR A 237      18.230  23.668   0.191  1.00 65.61           C  
ATOM   2248 C    TYR A 237      16.476  23.387   1.373  1.00 63.43           C  
ATOM   2249 O    TYR A 237      16.550  22.006   2.041  1.00 63.53           O  
ATOM   2250 CB   TYR A 237      15.520  21.351   2.189  1.00 66.05           C  
ATOM   2251 CG   TYR A 237      15.621  23.326   0.103  1.00 67.35           C  
ATOM   2252 CD1  TYR A 237      15.172  24.701  -0.324  1.00 68.43           C  
ATOM   2253 CD2  TYR A 237      14.036  25.279   0.220  1.00 68.84           C  
ATOM   2254 CE1  TYR A 237      15.927  25.458  -1.207  1.00 69.69           C  
ATOM   2255 CE2  TYR A 237      13.635  26.558  -0.138  1.00 70.03           C  
ATOM   2256 CZ   TYR A 237      15.537  26.739  -1.577  1.00 71.06           C  
ATOM   2257 OH   TYR A 237      14.393  27.291  -1.030  1.00 73.06           O  
ATOM   2258 HN   TYR A 237      13.987  28.557  -1.384  1.00  0.00           H  
ATOM   2259 HH   TYR A 237      13.201  28.936  -1.008  1.00  0.00           H  
ATOM   2260 N    ASN A 238      17.751  21.589   2.468  1.00 61.46           N  
ATOM   2261 CA   ASN A 238      18.534  22.233   2.360  1.00 60.01           C  
ATOM   2262 C    ASN A 238      18.032  20.293   3.074  1.00 57.83           C  
ATOM   2263 O    ASN A 238      17.822  19.170   2.069  1.00 57.72           O  
ATOM   2264 CB   ASN A 238      17.274  18.138   2.415  1.00 61.44           C  
ATOM   2265 CG   ASN A 238      17.262  20.052   4.384  1.00 66.24           C  
ATOM   2266 ND2  ASN A 238      17.910  20.656   5.619  1.00 67.12           N  
ATOM   2267 OD1  ASN A 238      17.090  21.006   6.605  1.00 67.91           O  
ATOM   2268 HN   ASN A 238      17.525  21.411   7.434  1.00  0.00           H  
ATOM   2269 1HD2 ASN A 238      16.081  20.877   6.527  1.00  0.00           H  
ATOM   2270 2HD2 ASN A 238      19.139  20.813   5.714  1.00  0.00           H  
ATOM   2271 N    TYR A 239      18.246  19.374   0.828  1.00 55.94           N  
ATOM   2272 CA   TYR A 239      18.660  20.274   0.584  1.00 55.09           C  
ATOM   2273 C    TYR A 239      18.133  18.338  -0.195  1.00 55.93           C  
ATOM   2274 O    TYR A 239      19.466  17.617  -0.318  1.00 56.19           O  
ATOM   2275 CB   TYR A 239      20.530  18.247  -0.246  1.00 53.89           C  
ATOM   2276 CG   TYR A 239      17.736  18.931  -1.544  1.00 53.19           C  
ATOM   2277 CD1  TYR A 239      16.249  18.945  -1.794  1.00 53.49           C  
ATOM   2278 CD2  TYR A 239      15.386  19.622  -0.942  1.00 53.17           C  
ATOM   2279 CE1  TYR A 239      15.707  18.323  -2.908  1.00 54.05           C  
ATOM   2280 CE2  TYR A 239      14.018  19.649  -1.177  1.00 53.83           C  
ATOM   2281 CZ   TYR A 239      14.345  18.346  -3.155  1.00 54.79           C  
ATOM   2282 OH   TYR A 239      13.501  19.011  -2.289  1.00 56.21           O  
ATOM   2283 HN   TYR A 239      12.149  18.990  -2.519  1.00  0.00           H  
ATOM   2284 HH   TYR A 239      11.568  19.448  -1.923  1.00  0.00           H  
ATOM   2285 N    GLU A 240      19.422  16.292  -0.491  1.00 56.00           N  
ATOM   2286 CA   GLU A 240      18.516  15.823  -0.512  1.00 56.50           C  
ATOM   2287 C    GLU A 240      20.638  15.498  -0.651  1.00 55.92           C  
ATOM   2288 O    GLU A 240      21.321  15.892  -1.954  1.00 56.00           O  
ATOM   2289 CB   GLU A 240      20.645  16.161  -2.946  1.00 60.03           C  
ATOM   2290 CG   GLU A 240      20.312  13.999  -0.623  1.00 68.21           C  
ATOM   2291 CD   GLU A 240      20.053  13.486   0.783  1.00 78.67           C  
ATOM   2292 OE1  GLU A 240      21.323  13.244   1.578  1.00 81.89           O  
ATOM   2293 OE2  GLU A 240      22.367  12.950   0.949  1.00 80.06           O  
ATOM   2294 HN   GLU A 240      21.275  13.344   2.826  1.00  0.00           H  
ATOM   2295 N    PRO A 241      22.647  16.037  -1.941  1.00 55.20           N  
ATOM   2296 CA   PRO A 241      23.337  16.468  -3.164  1.00 55.00           C  
ATOM   2297 C    PRO A 241      23.244  15.452  -4.300  1.00 54.78           C  
ATOM   2298 O    PRO A 241      23.580  14.273  -4.118  1.00 55.18           O  
ATOM   2299 CB   PRO A 241      24.783  16.690  -2.703  1.00 55.72           C  
ATOM   2300 CG   PRO A 241      24.937  15.834  -1.498  1.00 56.10           C  
ATOM   2301 CD   PRO A 241      23.586  15.788  -0.832  1.00 54.62           C  
ATOM   2302 N    LEU A 242      22.773  15.918  -5.473  1.00 53.58           N  
ATOM   2303 CA   LEU A 242      22.484  16.895  -5.527  1.00 53.42           C  
ATOM   2304 C    LEU A 242      22.658  15.097  -6.663  1.00 53.53           C  
ATOM   2305 O    LEU A 242      24.047  14.865  -7.262  1.00 53.80           O  
ATOM   2306 CB   LEU A 242      24.841  15.798  -7.401  1.00 53.33           C  
ATOM   2307 CG   LEU A 242      21.737  15.748  -7.715  1.00 54.46           C  
ATOM   2308 CD1  LEU A 242      21.169  14.752  -8.736  1.00 54.36           C  
ATOM   2309 CD2  LEU A 242      19.942  14.045  -8.181  1.00 55.15           C  
ATOM   2310 HN   LEU A 242      20.816  15.431 -10.036  1.00  0.00           H  
ATOM   2311 N    THR A 243      24.328  13.618  -7.618  1.00 52.97           N  
ATOM   2312 CA   THR A 243      23.604  12.911  -7.488  1.00 52.54           C  
ATOM   2313 C    THR A 243      25.605  13.191  -8.184  1.00 52.31           C  
ATOM   2314 O    THR A 243      25.419  12.636  -9.605  1.00 52.29           O  
ATOM   2315 CB   THR A 243      24.288  12.408 -10.024  1.00 53.70           C  
ATOM   2316 CG2  THR A 243      26.196  12.132  -7.253  1.00 54.07           C  
ATOM   2317 OG1  THR A 243      26.356  12.637  -5.823  1.00 54.88           O  
ATOM   2318 HN   THR A 243      25.326  11.005  -7.257  1.00  0.00           H  
ATOM   2319 HG1  THR A 243      25.226  10.690  -8.148  1.00  0.00           H  
ATOM   2320 N    GLN A 244      26.523  12.400 -10.347  1.00 52.06           N  
ATOM   2321 CA   GLN A 244      27.433  12.625  -9.945  1.00 51.81           C  
ATOM   2322 C    GLN A 244      26.482  11.836 -11.703  1.00 51.26           C  
ATOM   2323 O    GLN A 244      25.876  10.405 -11.708  1.00 51.31           O  
ATOM   2324 CB   GLN A 244      25.222  10.015 -12.679  1.00 53.40           C  
ATOM   2325 CG   GLN A 244      27.882  11.874 -12.342  1.00 57.35           C  
ATOM   2326 CD   GLN A 244      27.916  11.427 -13.800  1.00 62.46           C  
ATOM   2327 NE2  GLN A 244      27.155  12.378 -14.686  1.00 63.41           N  
ATOM   2328 OE1  GLN A 244      26.356  11.836 -15.601  1.00 63.87           O  
ATOM   2329 HN   GLN A 244      25.841  12.480 -16.201  1.00  0.00           H  
ATOM   2330 1HE2 GLN A 244      26.250  10.826 -15.695  1.00  0.00           H  
ATOM   2331 2HE2 GLN A 244      27.283  13.600 -14.572  1.00  0.00           H  
ATOM   2332 N    ASP A 245      26.029   9.656 -10.599  1.00 50.65           N  
ATOM   2333 CA   ASP A 245      26.590  10.024  -9.831  1.00 50.36           C  
ATOM   2334 C    ASP A 245      25.419   8.333 -10.457  1.00 49.50           C  
ATOM   2335 O    ASP A 245      23.899   8.469 -10.486  1.00 49.48           O  
ATOM   2336 CB   ASP A 245      23.229   7.697 -11.177  1.00 52.74           C  
ATOM   2337 CG   ASP A 245      25.859   7.653  -9.142  1.00 58.94           C  
ATOM   2338 OD1  ASP A 245      27.203   6.952  -9.215  1.00 60.40           O  
ATOM   2339 OD2  ASP A 245      27.777   6.882 -10.318  1.00 62.15           O  
ATOM   2340 HN   ASP A 245      27.677   6.463  -8.168  1.00  0.00           H  
ATOM   2341 N    HIS A 246      23.365   9.486  -9.771  1.00 48.27           N  
ATOM   2342 CA   HIS A 246      24.000  10.069  -9.225  1.00 47.42           C  
ATOM   2343 C    HIS A 246      21.938   9.806  -9.728  1.00 46.81           C  
ATOM   2344 O    HIS A 246      21.424  10.173 -11.114  1.00 47.01           O  
ATOM   2345 CB   HIS A 246      20.325   9.759 -11.486  1.00 47.43           C  
ATOM   2346 CG   HIS A 246      21.680  10.968  -8.756  1.00 49.22           C  
ATOM   2347 CD2  HIS A 246      21.923  10.613  -7.327  1.00 49.89           C  
ATOM   2348 ND1  HIS A 246      21.692   9.448  -6.680  1.00 50.72           N  
ATOM   2349 CE1  HIS A 246      22.470  11.522  -6.438  1.00 50.91           C  
ATOM   2350 NE2  HIS A 246      22.759  12.480  -6.636  1.00 51.11           N  
ATOM   2351 HN   HIS A 246      22.539  10.891  -5.281  1.00  0.00           H  
ATOM   2352 HD1  HIS A 246      22.097   9.634  -5.383  1.00  0.00           H  
ATOM   2353 HE2  HIS A 246      22.067   8.941  -4.635  1.00  0.00           H  
ATOM   2354 N    VAL A 247      22.209  10.973 -11.865  1.00 45.97           N  
ATOM   2355 CA   VAL A 247      23.077  11.315 -11.452  1.00 46.17           C  
ATOM   2356 C    VAL A 247      21.896  11.380 -13.229  1.00 46.21           C  
ATOM   2357 O    VAL A 247      21.776  10.135 -14.119  1.00 46.56           O  
ATOM   2358 CB   VAL A 247      20.803  10.002 -14.862  1.00 47.11           C  
ATOM   2359 CG1  VAL A 247      22.956  12.382 -13.783  1.00 47.48           C  
ATOM   2360 CG2  VAL A 247      22.687  12.723 -15.249  1.00 47.30           C  
ATOM   2361 HN   VAL A 247      23.004  13.652 -12.943  1.00  0.00           H  
ATOM   2362 N    ASP A 248      22.718   9.190 -13.995  1.00 45.82           N  
ATOM   2363 CA   ASP A 248      23.472   9.325 -13.321  1.00 46.21           C  
ATOM   2364 C    ASP A 248      22.692   7.969 -14.802  1.00 46.71           C  
ATOM   2365 O    ASP A 248      21.507   7.064 -14.482  1.00 46.38           O  
ATOM   2366 CB   ASP A 248      20.977   6.411 -15.385  1.00 47.65           C  
ATOM   2367 CG   ASP A 248      24.010   7.195 -14.673  1.00 51.65           C  
ATOM   2368 OD1  ASP A 248      25.208   7.931 -15.244  1.00 52.80           O  
ATOM   2369 OD2  ASP A 248      25.004   8.838 -16.093  1.00 53.34           O  
ATOM   2370 HN   ASP A 248      26.350   7.594 -14.859  1.00  0.00           H  
ATOM   2371 N    ILE A 249      21.083   7.018 -13.196  1.00 46.50           N  
ATOM   2372 CA   ILE A 249      21.571   7.563 -12.485  1.00 46.36           C  
ATOM   2373 C    ILE A 249      19.936   6.197 -12.815  1.00 46.51           C  
ATOM   2374 O    ILE A 249      18.655   6.799 -13.381  1.00 47.50           O  
ATOM   2375 CB   ILE A 249      17.773   6.058 -13.803  1.00 47.00           C  
ATOM   2376 CG1  ILE A 249      19.856   5.959 -11.289  1.00 48.01           C  
ATOM   2377 CG2  ILE A 249      21.144   5.335 -10.760  1.00 47.47           C  
ATOM   2378 CD1  ILE A 249      18.690   5.062 -10.959  1.00 49.51           C  
ATOM   2379 HN   ILE A 249      21.287   5.478  -9.267  1.00  0.00           H  
ATOM   2380 N    LEU A 250      18.561   8.139 -13.448  1.00 45.82           N  
ATOM   2381 CA   LEU A 250      19.318   8.713 -13.077  1.00 45.43           C  
ATOM   2382 C    LEU A 250      17.390   8.792 -14.045  1.00 45.33           C  
ATOM   2383 O    LEU A 250      17.303   8.632 -15.589  1.00 45.21           O  
ATOM   2384 CB   LEU A 250      16.270   8.968 -16.173  1.00 44.93           C  
ATOM   2385 CG   LEU A 250      17.329  10.267 -13.636  1.00 45.85           C  
ATOM   2386 CD1  LEU A 250      17.060  10.499 -12.143  1.00 45.61           C  
ATOM   2387 CD2  LEU A 250      17.509  11.872 -11.708  1.00 45.96           C  
ATOM   2388 HN   LEU A 250      15.592  10.243 -11.798  1.00  0.00           H  
ATOM   2389 N    GLY A 251      18.375   8.109 -16.195  1.00 44.88           N  
ATOM   2390 CA   GLY A 251      19.165   7.872 -15.594  1.00 45.20           C  
ATOM   2391 C    GLY A 251      18.541   7.839 -17.621  1.00 45.36           C  
ATOM   2392 O    GLY A 251      17.324   7.294 -18.328  1.00 45.87           O  
ATOM   2393 HN   GLY A 251      16.791   7.959 -19.214  1.00  0.00           H  
ATOM   2394 N    PRO A 252      16.846   6.096 -17.961  1.00 44.99           N  
ATOM   2395 CA   PRO A 252      15.642   5.557 -18.604  1.00 44.89           C  
ATOM   2396 C    PRO A 252      14.424   6.486 -18.569  1.00 45.44           C  
ATOM   2397 O    PRO A 252      13.691   6.540 -19.550  1.00 45.63           O  
ATOM   2398 CB   PRO A 252      15.397   4.253 -17.834  1.00 45.36           C  
ATOM   2399 CG   PRO A 252      16.760   3.845 -17.363  1.00 45.79           C  
ATOM   2400 CD   PRO A 252      17.378   5.153 -16.956  1.00 44.49           C  
ATOM   2401 N    LEU A 253      14.219   7.233 -17.471  1.00 45.39           N  
ATOM   2402 CA   LEU A 253      14.863   7.149 -16.684  1.00 45.64           C  
ATOM   2403 C    LEU A 253      13.090   8.168 -17.377  1.00 46.83           C  
ATOM   2404 O    LEU A 253      13.329   9.379 -18.266  1.00 46.93           O  
ATOM   2405 CB   LEU A 253      12.406   9.848 -18.918  1.00 44.45           C  
ATOM   2406 CG   LEU A 253      12.837   8.632 -15.932  1.00 43.97           C  
ATOM   2407 CD1  LEU A 253      12.426   7.577 -14.926  1.00 43.33           C  
ATOM   2408 CD2  LEU A 253      12.346   8.174 -13.536  1.00 44.46           C  
ATOM   2409 HN   LEU A 253      11.123   6.929 -15.330  1.00  0.00           H  
ATOM   2410 N    SER A 254      14.565   9.881 -18.287  1.00 47.73           N  
ATOM   2411 CA   SER A 254      15.264   9.456 -17.678  1.00 49.06           C  
ATOM   2412 C    SER A 254      14.980  11.000 -19.127  1.00 50.01           C  
ATOM   2413 O    SER A 254      14.826  10.657 -20.609  1.00 50.54           O  
ATOM   2414 CB   SER A 254      14.444  11.511 -21.387  1.00 50.78           C  
ATOM   2415 OG   SER A 254      16.430  11.373 -18.833  1.00 53.98           O  
ATOM   2416 HN   SER A 254      16.841  12.446 -19.663  1.00  0.00           H  
ATOM   2417 HG   SER A 254      17.744  12.678 -19.480  1.00  0.00           H  
ATOM   2418 N    ALA A 255      15.102   9.413 -20.990  1.00 50.75           N  
ATOM   2419 CA   ALA A 255      15.410   8.750 -20.279  1.00 52.12           C  
ATOM   2420 C    ALA A 255      14.990   8.943 -22.365  1.00 53.70           C  
ATOM   2421 O    ALA A 255      13.534   8.738 -22.768  1.00 54.52           O  
ATOM   2422 CB   ALA A 255      13.159   9.052 -23.896  1.00 52.14           C  
ATOM   2423 HN   ALA A 255      15.764   7.639 -22.539  1.00  0.00           H  
ATOM   2424 N    GLN A 256      12.720   8.189 -21.866  1.00 53.83           N  
ATOM   2425 CA   GLN A 256      13.098   7.934 -20.954  1.00 54.50           C  
ATOM   2426 C    GLN A 256      11.308   7.940 -22.137  1.00 54.80           C  
ATOM   2427 O    GLN A 256      10.504   9.257 -22.264  1.00 55.48           O  
ATOM   2428 CB   GLN A 256       9.455   9.269 -22.918  1.00 56.29           C  
ATOM   2429 CG   GLN A 256      10.711   7.067 -21.016  1.00 60.08           C  
ATOM   2430 CD   GLN A 256       9.423   6.354 -21.384  1.00 65.15           C  
ATOM   2431 NE2  GLN A 256       8.656   5.943 -20.155  1.00 65.56           N  
ATOM   2432 OE1  GLN A 256       7.333   5.956 -20.253  1.00 67.22           O  
ATOM   2433 HN   GLN A 256       6.859   6.232 -21.113  1.00  0.00           H  
ATOM   2434 1HE2 GLN A 256       6.813   5.678 -19.421  1.00  0.00           H  
ATOM   2435 2HE2 GLN A 256       9.232   5.608 -19.110  1.00  0.00           H  
ATOM   2436 N    THR A 257      10.990  10.362 -21.657  1.00 53.88           N  
ATOM   2437 CA   THR A 257      11.883  10.315 -21.165  1.00 53.54           C  
ATOM   2438 C    THR A 257      10.253  11.623 -21.696  1.00 53.42           C  
ATOM   2439 O    THR A 257      10.855  12.729 -22.577  1.00 53.76           O  
ATOM   2440 CB   THR A 257      10.178  13.723 -22.844  1.00 53.71           C  
ATOM   2441 CG2  THR A 257      10.038  12.152 -20.293  1.00 54.27           C  
ATOM   2442 OG1  THR A 257       9.376  11.131 -19.382  1.00 53.76           O  
ATOM   2443 HN   THR A 257      11.283  12.588 -19.769  1.00  0.00           H  
ATOM   2444 HG1  THR A 257      11.148  12.920 -18.889  1.00  0.00           H  
ATOM   2445 N    GLY A 258      12.113  12.583 -22.958  1.00 52.53           N  
ATOM   2446 CA   GLY A 258      12.622  11.740 -22.691  1.00 52.52           C  
ATOM   2447 C    GLY A 258      12.785  13.600 -23.749  1.00 52.13           C  
ATOM   2448 O    GLY A 258      13.176  14.812 -22.928  1.00 52.18           O  
ATOM   2449 HN   GLY A 258      13.252  15.920 -23.460  1.00  0.00           H  
ATOM   2450 N    ILE A 259      13.407  14.628 -21.611  1.00 51.40           N  
ATOM   2451 CA   ILE A 259      13.310  13.695 -21.210  1.00 51.29           C  
ATOM   2452 C    ILE A 259      13.795  15.745 -20.749  1.00 51.78           C  
ATOM   2453 O    ILE A 259      15.096  15.479 -20.016  1.00 51.87           O  
ATOM   2454 CB   ILE A 259      15.175  14.552 -19.204  1.00 51.07           C  
ATOM   2455 CG1  ILE A 259      12.701  16.172 -19.756  1.00 51.92           C  
ATOM   2456 CG2  ILE A 259      11.320  16.235 -20.410  1.00 51.48           C  
ATOM   2457 CD1  ILE A 259      13.081  17.492 -19.103  1.00 53.56           C  
ATOM   2458 HN   ILE A 259      10.192  16.454 -19.441  1.00  0.00           H  
ATOM   2459 N    ALA A 260      16.115  16.304 -20.296  1.00 51.36           N  
ATOM   2460 CA   ALA A 260      15.967  17.034 -20.993  1.00 51.02           C  
ATOM   2461 C    ALA A 260      17.425  16.214 -19.658  1.00 49.83           C  
ATOM   2462 O    ALA A 260      17.311  16.402 -18.136  1.00 50.41           O  
ATOM   2463 CB   ALA A 260      16.521  17.213 -17.669  1.00 51.15           C  
ATOM   2464 HN   ALA A 260      18.359  17.264 -20.247  1.00  0.00           H  
ATOM   2465 N    VAL A 261      18.101  15.668 -17.374  1.00 48.41           N  
ATOM   2466 CA   VAL A 261      18.758  15.030 -17.823  1.00 47.40           C  
ATOM   2467 C    VAL A 261      18.073  15.731 -15.908  1.00 46.53           C  
ATOM   2468 O    VAL A 261      18.337  17.137 -15.381  1.00 45.12           O  
ATOM   2469 CB   VAL A 261      17.699  17.577 -14.420  1.00 47.38           C  
ATOM   2470 CG1  VAL A 261      19.045  14.675 -15.327  1.00 47.96           C  
ATOM   2471 CG2  VAL A 261      19.255  14.857 -13.829  1.00 47.47           C  
ATOM   2472 HN   VAL A 261      18.535  13.271 -15.632  1.00  0.00           H  
ATOM   2473 N    LEU A 262      19.261  17.858 -16.044  1.00 46.86           N  
ATOM   2474 CA   LEU A 262      19.734  17.443 -16.847  1.00 47.40           C  
ATOM   2475 C    LEU A 262      19.598  19.206 -15.645  1.00 47.76           C  
ATOM   2476 O    LEU A 262      18.462  20.196 -15.928  1.00 48.50           O  
ATOM   2477 CB   LEU A 262      18.297  21.155 -15.168  1.00 48.32           C  
ATOM   2478 CG   LEU A 262      20.922  19.634 -16.278  1.00 50.16           C  
ATOM   2479 CD1  LEU A 262      22.157  18.790 -15.931  1.00 50.67           C  
ATOM   2480 CD2  LEU A 262      23.407  19.456 -16.460  1.00 50.93           C  
ATOM   2481 HN   LEU A 262      22.314  18.595 -14.404  1.00  0.00           H  
ATOM   2482 N    ASP A 263      17.625  19.929 -16.952  1.00 47.42           N  
ATOM   2483 CA   ASP A 263      17.802  19.119 -17.546  1.00 48.15           C  
ATOM   2484 C    ASP A 263      16.470  20.779 -17.224  1.00 48.83           C  
ATOM   2485 O    ASP A 263      15.452  20.559 -16.092  1.00 49.19           O  
ATOM   2486 CB   ASP A 263      14.926  21.531 -15.530  1.00 50.03           C  
ATOM   2487 CG   ASP A 263      15.832  20.423 -18.580  1.00 53.33           C  
ATOM   2488 OD1  ASP A 263      16.699  20.691 -19.800  1.00 52.90           O  
ATOM   2489 OD2  ASP A 263      17.848  21.144 -19.625  1.00 55.16           O  
ATOM   2490 HN   ASP A 263      16.228  20.438 -20.930  1.00  0.00           H  
ATOM   2491 N    MET A 264      15.209  19.273 -15.730  1.00 48.75           N  
ATOM   2492 CA   MET A 264      15.680  18.534 -16.251  1.00 48.95           C  
ATOM   2493 C    MET A 264      14.316  18.880 -14.642  1.00 49.82           C  
ATOM   2494 O    MET A 264      14.821  19.440 -13.311  1.00 50.99           O  
ATOM   2495 CB   MET A 264      14.006  19.846 -12.489  1.00 49.41           C  
ATOM   2496 CG   MET A 264      14.140  17.349 -14.617  1.00 51.20           C  
ATOM   2497 SD   MET A 264      12.967  16.875 -13.786  1.00 53.33           S  
ATOM   2498 CE   MET A 264      11.339  17.386 -14.408  1.00 46.70           C  
ATOM   2499 HN   MET A 264      10.811  15.887 -15.234  1.00  0.00           H  
ATOM   2500 N    CYS A 265      16.154  19.555 -13.121  1.00 49.64           N  
ATOM   2501 CA   CYS A 265      16.782  19.201 -13.842  1.00 50.20           C  
ATOM   2502 C    CYS A 265      16.738  20.169 -11.917  1.00 50.71           C  
ATOM   2503 O    CYS A 265      16.371  21.645 -11.810  1.00 51.34           O  
ATOM   2504 CB   CYS A 265      16.130  22.118 -10.699  1.00 50.74           C  
ATOM   2505 SG   CYS A 265      18.255  19.996 -11.881  1.00 51.97           S  
ATOM   2506 HN   CYS A 265      18.814  18.295 -11.619  1.00  0.00           H  
ATOM   2507 N    ALA A 266      16.357  22.387 -12.943  1.00 50.54           N  
ATOM   2508 CA   ALA A 266      16.585  21.934 -13.828  1.00 50.90           C  
ATOM   2509 C    ALA A 266      16.025  23.823 -12.947  1.00 51.39           C  
ATOM   2510 O    ALA A 266      14.583  24.070 -12.572  1.00 51.11           O  
ATOM   2511 CB   ALA A 266      14.299  25.010 -11.834  1.00 50.96           C  
ATOM   2512 HN   ALA A 266      16.310  24.434 -14.301  1.00  0.00           H  
ATOM   2513 N    SER A 267      13.665  23.206 -13.060  1.00 52.07           N  
ATOM   2514 CA   SER A 267      13.978  22.481 -13.705  1.00 52.47           C  
ATOM   2515 C    SER A 267      12.242  23.259 -12.708  1.00 52.94           C  
ATOM   2516 O    SER A 267      12.081  22.929 -11.208  1.00 53.27           O  
ATOM   2517 CB   SER A 267      11.257  23.546 -10.529  1.00 53.38           C  
ATOM   2518 OG   SER A 267      11.449  22.263 -13.546  1.00 55.64           O  
ATOM   2519 HN   SER A 267      11.732  22.440 -14.922  1.00  0.00           H  
ATOM   2520 HG   SER A 267      11.238  21.819 -15.444  1.00  0.00           H  
ATOM   2521 N    LEU A 268      12.885  21.987 -10.685  1.00 52.78           N  
ATOM   2522 CA   LEU A 268      13.535  21.491 -11.294  1.00 53.53           C  
ATOM   2523 C    LEU A 268      12.846  21.660  -9.261  1.00 54.88           C  
ATOM   2524 O    LEU A 268      13.332  22.864  -8.458  1.00 55.46           O  
ATOM   2525 CB   LEU A 268      12.699  23.227  -7.471  1.00 52.96           C  
ATOM   2526 CG   LEU A 268      13.658  20.382  -8.938  1.00 53.81           C  
ATOM   2527 CD1  LEU A 268      13.784  19.991  -7.454  1.00 53.93           C  
ATOM   2528 CD2  LEU A 268      12.427  19.924  -6.760  1.00 54.68           C  
ATOM   2529 HN   LEU A 268      14.460  18.652  -7.314  1.00  0.00           H  
ATOM   2530 N    LYS A 269      14.387  23.549  -8.933  1.00 55.59           N  
ATOM   2531 CA   LYS A 269      14.857  23.200  -9.768  1.00 56.72           C  
ATOM   2532 C    LYS A 269      14.893  24.773  -8.308  1.00 57.47           C  
ATOM   2533 O    LYS A 269      13.784  25.840  -8.209  1.00 58.16           O  
ATOM   2534 CB   LYS A 269      13.572  26.382  -7.120  1.00 59.06           C  
ATOM   2535 CG   LYS A 269      16.098  25.327  -9.092  1.00 64.12           C  
ATOM   2536 CD   LYS A 269      16.607  26.669  -8.563  1.00 69.65           C  
ATOM   2537 CE   LYS A 269      17.784  27.246  -9.356  1.00 73.89           C  
ATOM   2538 NZ   LYS A 269      18.965  26.307  -9.434  1.00 76.86           N  
ATOM   2539 HN   LYS A 269      20.190  27.005  -9.908  1.00  0.00           H  
ATOM   2540 HZ1  LYS A 269      20.987  26.371  -9.961  1.00  0.00           H  
ATOM   2541 HZ2  LYS A 269      20.400  27.821  -9.333  1.00  0.00           H  
ATOM   2542 HZ3  LYS A 269      20.029  27.476 -10.798  1.00  0.00           H  
ATOM   2543 N    GLU A 270      13.036  26.095  -9.304  1.00 57.22           N  
ATOM   2544 CA   GLU A 270      13.216  25.588 -10.171  1.00 58.32           C  
ATOM   2545 C    GLU A 270      11.969  27.095  -9.252  1.00 58.86           C  
ATOM   2546 O    GLU A 270      10.797  26.661  -8.367  1.00 58.90           O  
ATOM   2547 CB   GLU A 270      10.140  27.514  -7.774  1.00 61.40           C  
ATOM   2548 CG   GLU A 270      11.510  27.530 -10.653  1.00 67.74           C  
ATOM   2549 CD   GLU A 270      12.520  28.437 -11.353  1.00 74.87           C  
ATOM   2550 OE1  GLU A 270      12.995  29.668 -10.594  1.00 76.80           O  
ATOM   2551 OE2  GLU A 270      12.156  30.343  -9.952  1.00 76.55           O  
ATOM   2552 HN   GLU A 270      14.209  29.969 -10.660  1.00  0.00           H  
ATOM   2553 N    LEU A 271      10.566  25.338  -8.231  1.00 58.91           N  
ATOM   2554 CA   LEU A 271      11.131  24.681  -8.769  1.00 59.23           C  
ATOM   2555 C    LEU A 271       9.531  24.814  -7.336  1.00 59.62           C  
ATOM   2556 O    LEU A 271       9.968  24.996  -5.879  1.00 59.59           O  
ATOM   2557 CB   LEU A 271       9.136  25.269  -5.026  1.00 59.36           C  
ATOM   2558 CG   LEU A 271       9.252  23.327  -7.618  1.00 60.67           C  
ATOM   2559 CD1  LEU A 271       8.367  23.027  -8.814  1.00 61.16           C  
ATOM   2560 CD2  LEU A 271       8.314  21.541  -9.091  1.00 61.25           C  
ATOM   2561 HN   LEU A 271       6.979  23.549  -8.590  1.00  0.00           H  
ATOM   2562 N    LEU A 272      11.266  24.847  -5.592  1.00 60.08           N  
ATOM   2563 CA   LEU A 272      11.913  24.600  -6.341  1.00 61.47           C  
ATOM   2564 C    LEU A 272      11.782  25.027  -4.242  1.00 62.68           C  
ATOM   2565 O    LEU A 272      11.783  26.496  -3.850  1.00 62.92           O  
ATOM   2566 CB   LEU A 272      11.454  26.827  -2.713  1.00 61.89           C  
ATOM   2567 CG   LEU A 272      13.208  24.460  -4.128  1.00 63.46           C  
ATOM   2568 CD1  LEU A 272      13.302  22.965  -3.880  1.00 63.92           C  
ATOM   2569 CD2  LEU A 272      14.725  22.492  -3.962  1.00 64.24           C  
ATOM   2570 HN   LEU A 272      12.724  22.616  -2.541  1.00  0.00           H  
ATOM   2571 N    GLN A 273      12.154  27.372  -4.787  1.00 63.31           N  
ATOM   2572 CA   GLN A 273      12.380  27.020  -5.717  1.00 64.64           C  
ATOM   2573 C    GLN A 273      12.252  28.808  -4.547  1.00 65.19           C  
ATOM   2574 O    GLN A 273      10.914  29.553  -4.524  1.00 65.36           O  
ATOM   2575 CB   GLN A 273      10.760  30.482  -3.740  1.00 66.55           C  
ATOM   2576 CG   GLN A 273      13.176  29.450  -5.591  1.00 70.14           C  
ATOM   2577 CD   GLN A 273      14.641  29.037  -5.456  1.00 74.83           C  
ATOM   2578 NE2  GLN A 273      15.482  29.485  -6.628  1.00 76.04           N  
ATOM   2579 OE1  GLN A 273      16.787  29.489  -6.446  1.00 76.51           O  
ATOM   2580 HN   GLN A 273      17.198  29.216  -5.553  1.00  0.00           H  
ATOM   2581 1HE2 GLN A 273      17.355  29.792  -7.237  1.00  0.00           H  
ATOM   2582 2HE2 GLN A 273      14.984  29.815  -7.709  1.00  0.00           H  
ATOM   2583 N    ASN A 274       9.968  29.180  -5.410  1.00 65.20           N  
ATOM   2584 CA   ASN A 274      10.161  28.385  -6.019  1.00 65.36           C  
ATOM   2585 C    ASN A 274       8.677  29.859  -5.541  1.00 64.60           C  
ATOM   2586 O    ASN A 274       7.450  29.060  -5.079  1.00 64.89           O  
ATOM   2587 CB   ASN A 274       6.339  29.583  -5.136  1.00 67.16           C  
ATOM   2588 CG   ASN A 274       8.473  30.330  -6.985  1.00 72.08           C  
ATOM   2589 ND2  ASN A 274       9.611  31.170  -7.506  1.00 73.42           N  
ATOM   2590 OD1  ASN A 274       9.655  31.375  -8.817  1.00 73.69           O  
ATOM   2591 HN   ASN A 274      10.425  31.943  -9.170  1.00  0.00           H  
ATOM   2592 1HD2 ASN A 274       8.951  30.982  -9.442  1.00  0.00           H  
ATOM   2593 2HD2 ASN A 274      10.465  31.647  -6.748  1.00  0.00           H  
ATOM   2594 N    GLY A 275       7.646  27.820  -4.643  1.00 63.45           N  
ATOM   2595 CA   GLY A 275       8.594  27.444  -4.644  1.00 62.72           C  
ATOM   2596 C    GLY A 275       6.557  26.977  -4.163  1.00 61.89           C  
ATOM   2597 O    GLY A 275       5.667  26.433  -5.264  1.00 61.58           O  
ATOM   2598 HN   GLY A 275       5.972  26.585  -6.448  1.00  0.00           H  
ATOM   2599 N    MET A 276       4.553  25.796  -4.877  1.00 61.42           N  
ATOM   2600 CA   MET A 276       4.365  25.706  -3.879  1.00 61.57           C  
ATOM   2601 C    MET A 276       3.595  25.224  -5.823  1.00 61.52           C  
ATOM   2602 O    MET A 276       2.343  26.095  -6.066  1.00 61.61           O  
ATOM   2603 CB   MET A 276       1.543  25.752  -6.941  1.00 62.23           C  
ATOM   2604 CG   MET A 276       3.185  23.805  -5.402  1.00 64.34           C  
ATOM   2605 SD   MET A 276       4.327  22.814  -5.447  1.00 67.02           S  
ATOM   2606 CE   MET A 276       3.810  21.150  -4.977  1.00 65.84           C  
ATOM   2607 HN   MET A 276       2.718  20.791  -6.244  1.00  0.00           H  
ATOM   2608 N    ASN A 277       2.177  27.208  -5.307  1.00 60.96           N  
ATOM   2609 CA   ASN A 277       2.874  27.400  -4.587  1.00 60.85           C  
ATOM   2610 C    ASN A 277       1.062  28.157  -5.451  1.00 60.32           C  
ATOM   2611 O    ASN A 277      -0.335  27.524  -5.314  1.00 60.69           O  
ATOM   2612 CB   ASN A 277      -1.247  27.869  -6.071  1.00 62.41           C  
ATOM   2613 CG   ASN A 277       1.169  28.926  -6.778  1.00 66.52           C  
ATOM   2614 ND2  ASN A 277       2.216  29.995  -6.798  1.00 67.19           N  
ATOM   2615 OD1  ASN A 277       2.201  30.860  -5.792  1.00 68.17           O  
ATOM   2616 HN   ASN A 277       2.915  31.589  -5.806  1.00  0.00           H  
ATOM   2617 1HD2 ASN A 277       1.524  30.801  -5.031  1.00  0.00           H  
ATOM   2618 2HD2 ASN A 277       3.036  30.067  -7.720  1.00  0.00           H  
ATOM   2619 N    GLY A 278      -0.494  26.591  -4.382  1.00 59.37           N  
ATOM   2620 CA   GLY A 278       0.292  26.345  -3.780  1.00 58.83           C  
ATOM   2621 C    GLY A 278      -1.774  25.911  -4.204  1.00 58.09           C  
ATOM   2622 O    GLY A 278      -2.090  24.871  -5.273  1.00 58.77           O  
ATOM   2623 HN   GLY A 278      -3.120  24.194  -5.196  1.00  0.00           H  
ATOM   2624 N    ARG A 279      -1.230  24.740  -6.295  1.00 56.55           N  
ATOM   2625 CA   ARG A 279      -0.421  25.359  -6.348  1.00 55.90           C  
ATOM   2626 C    ARG A 279      -1.426  23.730  -7.335  1.00 53.49           C  
ATOM   2627 O    ARG A 279      -0.903  22.365  -6.862  1.00 53.28           O  
ATOM   2628 CB   ARG A 279      -0.158  22.293  -5.892  1.00 58.25           C  
ATOM   2629 CG   ARG A 279      -0.744  24.163  -8.645  1.00 62.63           C  
ATOM   2630 CD   ARG A 279      -1.345  25.452  -9.184  1.00 66.75           C  
ATOM   2631 NE   ARG A 279      -0.569  26.037 -10.340  1.00 71.14           N  
ATOM   2632 CZ   ARG A 279       0.771  26.445  -9.927  1.00 74.06           C  
ATOM   2633 NH1  ARG A 279       1.263  25.854  -9.257  1.00 73.55           N  
ATOM   2634 NH2  ARG A 279       1.395  27.537 -10.366  1.00 74.05           N  
ATOM   2635 HN   ARG A 279       2.626  27.818  -9.948  1.00  0.00           H  
ATOM   2636 HE   ARG A 279       3.104  28.654 -10.284  1.00  0.00           H  
ATOM   2637 1HH1 ARG A 279       3.091  27.185  -9.297  1.00  0.00           H  
ATOM   2638 2HH1 ARG A 279       0.789  28.363 -11.215  1.00  0.00           H  
ATOM   2639 1HH2 ARG A 279       1.267  29.199 -11.551  1.00  0.00           H  
ATOM   2640 2HH2 ARG A 279      -0.155  28.148 -11.536  1.00  0.00           H  
ATOM   2641 N    THR A 280      -1.308  21.284  -7.529  1.00 51.79           N  
ATOM   2642 CA   THR A 280      -1.948  21.397  -8.315  1.00 50.39           C  
ATOM   2643 C    THR A 280      -0.861  19.946  -7.166  1.00 48.81           C  
ATOM   2644 O    THR A 280      -0.056  19.280  -8.276  1.00 48.39           O  
ATOM   2645 CB   THR A 280      -0.104  19.702  -9.435  1.00 51.11           C  
ATOM   2646 CG2  THR A 280      -2.055  19.086  -6.755  1.00 51.27           C  
ATOM   2647 OG1  THR A 280      -2.766  19.627  -5.535  1.00 52.44           O  
ATOM   2648 HN   THR A 280      -2.941  18.988  -7.867  1.00  0.00           H  
ATOM   2649 HG1  THR A 280      -3.683  18.453  -7.611  1.00  0.00           H  
ATOM   2650 N    ILE A 281       0.707  18.233  -7.912  1.00 47.38           N  
ATOM   2651 CA   ILE A 281       0.779  18.010  -6.919  1.00 46.15           C  
ATOM   2652 C    ILE A 281       1.438  17.398  -8.863  1.00 45.73           C  
ATOM   2653 O    ILE A 281       1.077  15.976  -8.464  1.00 45.23           O  
ATOM   2654 CB   ILE A 281       1.249  15.628  -7.303  1.00 45.49           C  
ATOM   2655 CG1  ILE A 281       2.958  17.666  -8.849  1.00 45.88           C  
ATOM   2656 CG2  ILE A 281       3.276  19.064  -9.368  1.00 45.39           C  
ATOM   2657 CD1  ILE A 281       3.686  16.632  -9.662  1.00 46.55           C  
ATOM   2658 HN   ILE A 281       4.645  19.525  -9.086  1.00  0.00           H  
ATOM   2659 N    LEU A 282       0.448  15.197  -9.375  1.00 45.59           N  
ATOM   2660 CA   LEU A 282       0.294  15.572 -10.311  1.00 45.18           C  
ATOM   2661 C    LEU A 282      -0.022  13.840  -9.079  1.00 45.32           C  
ATOM   2662 O    LEU A 282      -0.935  13.807  -7.844  1.00 45.57           O  
ATOM   2663 CB   LEU A 282      -0.863  12.874  -7.056  1.00 44.41           C  
ATOM   2664 CG   LEU A 282       1.149  12.838  -8.931  1.00 44.83           C  
ATOM   2665 CD1  LEU A 282       1.915  12.516 -10.212  1.00 45.00           C  
ATOM   2666 CD2  LEU A 282       3.058  11.574  -9.951  1.00 45.02           C  
ATOM   2667 HN   LEU A 282       0.996  11.928 -11.271  1.00  0.00           H  
ATOM   2668 N    GLY A 283      -1.751  14.842  -7.671  1.00 45.48           N  
ATOM   2669 CA   GLY A 283      -1.741  15.588  -8.367  1.00 46.14           C  
ATOM   2670 C    GLY A 283      -2.663  14.967  -6.534  1.00 46.54           C  
ATOM   2671 O    GLY A 283      -2.012  15.271  -5.199  1.00 47.35           O  
ATOM   2672 HN   GLY A 283      -2.585  14.981  -4.146  1.00  0.00           H  
ATOM   2673 N    SER A 284      -0.820  15.864  -5.212  1.00 46.07           N  
ATOM   2674 CA   SER A 284      -0.407  16.124  -6.108  1.00 45.57           C  
ATOM   2675 C    SER A 284      -0.086  16.153  -3.983  1.00 45.01           C  
ATOM   2676 O    SER A 284       0.304  17.616  -3.931  1.00 44.22           O  
ATOM   2677 CB   SER A 284       0.745  18.152  -4.930  1.00 47.48           C  
ATOM   2678 OG   SER A 284       1.173  15.289  -3.924  1.00 50.86           O  
ATOM   2679 HN   SER A 284       2.012  15.592  -2.816  1.00  0.00           H  
ATOM   2680 HG   SER A 284       2.795  15.055  -2.779  1.00  0.00           H  
ATOM   2681 N    ALA A 285       0.165  18.259  -2.768  1.00 45.44           N  
ATOM   2682 CA   ALA A 285      -0.230  17.763  -1.969  1.00 46.34           C  
ATOM   2683 C    ALA A 285       0.566  19.659  -2.614  1.00 47.46           C  
ATOM   2684 O    ALA A 285       1.979  19.828  -2.042  1.00 48.47           O  
ATOM   2685 CB   ALA A 285       2.345  20.944  -1.682  1.00 46.28           C  
ATOM   2686 HN   ALA A 285      -0.437  20.412  -1.764  1.00  0.00           H  
ATOM   2687 N    LEU A 286       2.766  18.732  -1.961  1.00 47.02           N  
ATOM   2688 CA   LEU A 286       2.353  17.843  -2.244  1.00 46.82           C  
ATOM   2689 C    LEU A 286       4.157  18.704  -1.504  1.00 45.81           C  
ATOM   2690 O    LEU A 286       5.011  17.949  -2.544  1.00 45.89           O  
ATOM   2691 CB   LEU A 286       4.477  17.157  -3.340  1.00 47.64           C  
ATOM   2692 CG   LEU A 286       4.271  17.950  -0.165  1.00 50.07           C  
ATOM   2693 CD1  LEU A 286       3.655  18.571   1.071  1.00 50.53           C  
ATOM   2694 CD2  LEU A 286       3.880  17.681   2.273  1.00 50.97           C  
ATOM   2695 HN   LEU A 286       4.237  19.953   1.349  1.00  0.00           H  
ATOM   2696 N    LEU A 287       6.339  18.142  -2.501  1.00 44.51           N  
ATOM   2697 CA   LEU A 287       6.729  18.816  -1.842  1.00 44.00           C  
ATOM   2698 C    LEU A 287       7.231  17.401  -3.383  1.00 43.25           C  
ATOM   2699 O    LEU A 287       7.476  16.034  -2.744  1.00 44.18           O  
ATOM   2700 CB   LEU A 287       7.908  15.959  -1.597  1.00 44.48           C  
ATOM   2701 CG   LEU A 287       8.534  18.167  -3.623  1.00 46.32           C  
ATOM   2702 CD1  LEU A 287       8.336  19.532  -4.297  1.00 47.21           C  
ATOM   2703 CD2  LEU A 287       9.591  20.376  -4.233  1.00 47.09           C  
ATOM   2704 HN   LEU A 287       7.850  19.384  -5.703  1.00  0.00           H  
ATOM   2705 N    GLU A 288       7.116  14.954  -3.443  1.00 41.40           N  
ATOM   2706 CA   GLU A 288       6.736  15.085  -4.380  1.00 39.71           C  
ATOM   2707 C    GLU A 288       7.242  13.593  -2.925  1.00 38.76           C  
ATOM   2708 O    GLU A 288       8.635  12.967  -3.151  1.00 38.31           O  
ATOM   2709 CB   GLU A 288       9.112  12.913  -4.283  1.00 41.16           C  
ATOM   2710 CG   GLU A 288       6.124  12.726  -3.521  1.00 48.30           C  
ATOM   2711 CD   GLU A 288       6.202  11.267  -3.128  1.00 55.86           C  
ATOM   2712 OE1  GLU A 288       5.835  10.917  -1.697  1.00 56.64           O  
ATOM   2713 OE2  GLU A 288       6.513  10.038  -1.122  1.00 58.74           O  
ATOM   2714 HN   GLU A 288       4.880  11.519  -1.150  1.00  0.00           H  
ATOM   2715 N    ASP A 289       9.291  12.485  -2.080  1.00 38.49           N  
ATOM   2716 CA   ASP A 289       8.858  12.540  -1.158  1.00 38.57           C  
ATOM   2717 C    ASP A 289      10.628  11.878  -2.220  1.00 37.82           C  
ATOM   2718 O    ASP A 289      10.721  10.365  -1.845  1.00 37.76           O  
ATOM   2719 CB   ASP A 289      11.830   9.873  -1.623  1.00 40.20           C  
ATOM   2720 CG   ASP A 289      11.669  12.684  -1.433  1.00 45.35           C  
ATOM   2721 OD1  ASP A 289      11.630  12.475   0.058  1.00 46.63           O  
ATOM   2722 OD2  ASP A 289      10.627  11.919   0.556  1.00 47.99           O  
ATOM   2723 HN   ASP A 289      12.614  12.828   0.726  1.00  0.00           H  
ATOM   2724 N    GLU A 290       9.591   9.639  -1.786  1.00 37.29           N  
ATOM   2725 CA   GLU A 290       8.693  10.072  -2.002  1.00 37.59           C  
ATOM   2726 C    GLU A 290       9.653   8.223  -1.411  1.00 38.07           C  
ATOM   2727 O    GLU A 290       9.391   7.268  -2.582  1.00 38.08           O  
ATOM   2728 CB   GLU A 290       8.992   6.118  -2.377  1.00 38.03           C  
ATOM   2729 CG   GLU A 290       8.776   7.917  -0.192  1.00 40.40           C  
ATOM   2730 CD   GLU A 290       9.228   8.703   1.031  1.00 44.64           C  
ATOM   2731 OE1  GLU A 290       9.057   8.003   2.364  1.00 42.35           O  
ATOM   2732 OE2  GLU A 290       8.421   6.925   2.389  1.00 47.41           O  
ATOM   2733 HN   GLU A 290       9.571   8.523   3.384  1.00  0.00           H  
ATOM   2734 N    PHE A 291       9.705   7.714  -3.802  1.00 37.86           N  
ATOM   2735 CA   PHE A 291      10.021   8.678  -3.909  1.00 38.56           C  
ATOM   2736 C    PHE A 291       9.610   6.868  -4.986  1.00 38.22           C  
ATOM   2737 O    PHE A 291      10.976   6.890  -5.651  1.00 38.02           O  
ATOM   2738 CB   PHE A 291      11.379   7.950  -6.119  1.00 38.82           C  
ATOM   2739 CG   PHE A 291       8.579   7.422  -5.979  1.00 40.11           C  
ATOM   2740 CD1  PHE A 291       7.153   7.311  -5.533  1.00 41.92           C  
ATOM   2741 CD2  PHE A 291       6.487   6.098  -5.588  1.00 41.11           C  
ATOM   2742 CE1  PHE A 291       6.460   8.424  -5.099  1.00 43.14           C  
ATOM   2743 CE2  PHE A 291       5.155   6.000  -5.195  1.00 42.45           C  
ATOM   2744 CZ   PHE A 291       5.129   8.330  -4.711  1.00 43.01           C  
ATOM   2745 HN   PHE A 291       4.483   7.120  -4.762  1.00  0.00           H  
ATOM   2746 N    THR A 292      11.681   5.759  -5.708  1.00 37.50           N  
ATOM   2747 CA   THR A 292      11.314   4.917  -5.266  1.00 37.89           C  
ATOM   2748 C    THR A 292      12.972   5.706  -6.394  1.00 38.18           C  
ATOM   2749 O    THR A 292      12.798   5.717  -7.925  1.00 38.41           O  
ATOM   2750 CB   THR A 292      11.707   5.390  -8.408  1.00 38.54           C  
ATOM   2751 CG2  THR A 292      13.705   4.420  -6.009  1.00 38.88           C  
ATOM   2752 OG1  THR A 292      13.863   4.265  -4.540  1.00 40.08           O  
ATOM   2753 HN   THR A 292      13.016   3.299  -6.545  1.00  0.00           H  
ATOM   2754 HG1  THR A 292      13.471   2.500  -6.306  1.00  0.00           H  
ATOM   2755 N    PRO A 293      13.871   5.929  -8.712  1.00 38.34           N  
ATOM   2756 CA   PRO A 293      13.727   5.809 -10.190  1.00 39.20           C  
ATOM   2757 C    PRO A 293      13.242   4.418 -10.635  1.00 41.02           C  
ATOM   2758 O    PRO A 293      12.541   4.280 -11.634  1.00 41.49           O  
ATOM   2759 CB   PRO A 293      15.135   6.105 -10.719  1.00 39.40           C  
ATOM   2760 CG   PRO A 293      15.817   6.855  -9.637  1.00 39.70           C  
ATOM   2761 CD   PRO A 293      15.232   6.356  -8.330  1.00 37.86           C  
ATOM   2762 N    PHE A 294      13.556   3.394  -9.848  1.00 42.17           N  
ATOM   2763 CA   PHE A 294      14.096   3.591  -9.006  1.00 43.97           C  
ATOM   2764 C    PHE A 294      13.181   2.007 -10.106  1.00 43.31           C  
ATOM   2765 O    PHE A 294      11.697   1.820  -9.824  1.00 43.11           O  
ATOM   2766 CB   PHE A 294      11.017   1.189 -10.619  1.00 46.09           C  
ATOM   2767 CG   PHE A 294      14.078   1.018  -9.315  1.00 49.40           C  
ATOM   2768 CD1  PHE A 294      15.507   1.500  -9.120  1.00 50.77           C  
ATOM   2769 CD2  PHE A 294      15.795   2.535  -8.238  1.00 51.71           C  
ATOM   2770 CE1  PHE A 294      16.537   1.001  -9.903  1.00 52.09           C  
ATOM   2771 CE2  PHE A 294      17.088   3.020  -8.102  1.00 52.87           C  
ATOM   2772 CZ   PHE A 294      17.839   1.484  -9.759  1.00 52.52           C  
ATOM   2773 HN   PHE A 294      18.111   2.456  -8.828  1.00  0.00           H  
ATOM   2774 N    ASP A 295      11.177   2.444  -8.741  1.00 43.13           N  
ATOM   2775 CA   ASP A 295      11.814   2.955  -8.130  1.00 43.52           C  
ATOM   2776 C    ASP A 295       9.757   2.428  -8.396  1.00 44.44           C  
ATOM   2777 O    ASP A 295       8.917   3.071  -9.506  1.00 44.17           O  
ATOM   2778 CB   ASP A 295       7.799   2.620  -9.788  1.00 43.90           C  
ATOM   2779 CG   ASP A 295       9.508   3.219  -7.116  1.00 47.24           C  
ATOM   2780 OD1  ASP A 295       9.928   2.534  -5.838  1.00 49.59           O  
ATOM   2781 OD2  ASP A 295      10.182   1.314  -5.874  1.00 46.52           O  
ATOM   2782 HN   ASP A 295      10.008   3.221  -4.800  1.00  0.00           H  
ATOM   2783 N    VAL A 296       9.433   4.159 -10.092  1.00 44.80           N  
ATOM   2784 CA   VAL A 296      10.344   4.503  -9.788  1.00 45.89           C  
ATOM   2785 C    VAL A 296       8.728   4.862 -11.150  1.00 47.62           C  
ATOM   2786 O    VAL A 296       8.708   4.023 -12.437  1.00 47.41           O  
ATOM   2787 CB   VAL A 296       7.639   3.868 -13.023  1.00 45.95           C  
ATOM   2788 CG1  VAL A 296       9.316   6.275 -11.360  1.00 45.91           C  
ATOM   2789 CG2  VAL A 296       8.628   6.984 -12.514  1.00 46.24           C  
ATOM   2790 HN   VAL A 296       9.219   7.096 -10.073  1.00  0.00           H  
ATOM   2791 N    VAL A 297       9.872   3.441 -12.836  1.00 49.03           N  
ATOM   2792 CA   VAL A 297      10.704   3.601 -12.268  1.00 51.34           C  
ATOM   2793 C    VAL A 297      10.008   2.596 -14.033  1.00 54.04           C  
ATOM   2794 O    VAL A 297       9.124   1.338 -13.923  1.00 54.03           O  
ATOM   2795 CB   VAL A 297       8.406   0.997 -14.868  1.00 51.86           C  
ATOM   2796 CG1  VAL A 297      11.504   2.257 -14.333  1.00 52.14           C  
ATOM   2797 CG2  VAL A 297      11.652   1.038 -15.241  1.00 52.29           C  
ATOM   2798 HN   VAL A 297      12.226   3.454 -14.933  1.00  0.00           H  
ATOM   2799 N    ARG A 298       9.139   0.686 -12.754  1.00 55.85           N  
ATOM   2800 CA   ARG A 298       9.743   1.036 -12.010  1.00 57.77           C  
ATOM   2801 C    ARG A 298       8.326  -0.510 -12.492  1.00 58.42           C  
ATOM   2802 O    ARG A 298       6.836  -0.213 -12.684  1.00 58.81           O  
ATOM   2803 CB   ARG A 298       6.099  -1.034 -13.233  1.00 60.29           C  
ATOM   2804 CG   ARG A 298       8.569  -1.007 -11.057  1.00 66.33           C  
ATOM   2805 CD   ARG A 298       8.531  -2.514 -10.924  1.00 72.36           C  
ATOM   2806 NE   ARG A 298       8.999  -2.993  -9.558  1.00 76.47           N  
ATOM   2807 CZ   ARG A 298      10.362  -2.551  -9.237  1.00 79.82           C  
ATOM   2808 NH1  ARG A 298      11.125  -2.893  -9.821  1.00 79.70           N  
ATOM   2809 NH2  ARG A 298      10.666  -1.733  -8.233  1.00 80.21           N  
ATOM   2810 HN   ARG A 298      11.925  -1.374  -8.020  1.00  0.00           H  
ATOM   2811 HE   ARG A 298      12.158  -0.747  -7.250  1.00  0.00           H  
ATOM   2812 1HH1 ARG A 298      12.657  -1.730  -8.635  1.00  0.00           H  
ATOM   2813 2HH1 ARG A 298       9.711  -1.268  -7.431  1.00  0.00           H  
ATOM   2814 1HH2 ARG A 298       9.944  -0.641  -6.661  1.00  0.00           H  
ATOM   2815 2HH2 ARG A 298       8.743  -1.544  -7.595  1.00  0.00           H  
ATOM   2816 N    GLN A 299       6.401   0.962 -12.244  1.00 58.40           N  
ATOM   2817 CA   GLN A 299       7.063   1.605 -11.811  1.00 59.26           C  
ATOM   2818 C    GLN A 299       5.005   1.357 -12.363  1.00 61.51           C  
ATOM   2819 O    GLN A 299       4.632   1.892 -13.739  1.00 61.86           O  
ATOM   2820 CB   GLN A 299       3.465   1.858 -14.110  1.00 58.32           C  
ATOM   2821 CG   GLN A 299       4.629   2.356 -11.271  1.00 56.69           C  
ATOM   2822 CD   GLN A 299       3.215   2.157 -10.829  1.00 56.31           C  
ATOM   2823 NE2  GLN A 299       2.769   3.129  -9.798  1.00 56.29           N  
ATOM   2824 OE1  GLN A 299       3.554   3.307  -8.748  1.00 55.68           O  
ATOM   2825 HN   GLN A 299       4.449   2.828  -8.649  1.00  0.00           H  
ATOM   2826 1HE2 GLN A 299       3.248   3.974  -8.040  1.00  0.00           H  
ATOM   2827 2HE2 GLN A 299       1.697   3.702  -9.917  1.00  0.00           H  
ATOM   2828 N    CYS A 300       5.602   2.408 -14.490  1.00 63.01           N  
ATOM   2829 CA   CYS A 300       6.550   2.448 -14.116  1.00 64.72           C  
ATOM   2830 C    CYS A 300       5.348   2.921 -15.840  1.00 66.78           C  
ATOM   2831 O    CYS A 300       5.692   1.869 -16.926  1.00 67.43           O  
ATOM   2832 CB   CYS A 300       6.045   2.218 -18.053  1.00 64.82           C  
ATOM   2833 SG   CYS A 300       6.088   4.238 -16.059  1.00 67.63           S  
ATOM   2834 HN   CYS A 300       5.751   5.490 -14.787  1.00  0.00           H  
ATOM   2835 N    SER A 301       5.583   0.577 -16.563  1.00 67.56           N  
ATOM   2836 CA   SER A 301       5.280   0.404 -15.605  1.00 69.06           C  
ATOM   2837 C    SER A 301       5.847  -0.605 -17.378  1.00 70.42           C  
ATOM   2838 O    SER A 301       4.954  -1.784 -16.917  1.00 70.83           O  
ATOM   2839 CB   SER A 301       4.503  -2.586 -17.738  1.00 70.91           C  
ATOM   2840 OG   SER A 301       7.309  -1.017 -17.245  1.00 73.85           O  
ATOM   2841 HN   SER A 301       8.186   0.074 -17.477  1.00  0.00           H  
ATOM   2842 HG   SER A 301       9.097  -0.183 -17.394  1.00  0.00           H  
ATOM   2843 N    GLY A 302       4.712  -1.877 -15.610  1.00 70.78           N  
ATOM   2844 CA   GLY A 302       5.115  -1.177 -14.988  1.00 71.45           C  
ATOM   2845 C    GLY A 302       3.898  -2.934 -15.034  1.00 72.24           C  
ATOM   2846 O    GLY A 302       4.708  -4.193 -14.834  1.00 72.15           O  
ATOM   2847 HN   GLY A 302       4.312  -5.263 -15.291  1.00  0.00           H  
ATOM   2848 N    VAL A 303       5.870  -4.065 -14.179  1.00 72.97           N  
ATOM   2849 CA   VAL A 303       6.155  -3.136 -13.867  1.00 74.16           C  
ATOM   2850 C    VAL A 303       6.749  -5.200 -13.891  1.00 75.39           C  
ATOM   2851 O    VAL A 303       6.011  -6.155 -12.940  1.00 75.35           O  
ATOM   2852 CB   VAL A 303       5.513  -5.713 -11.911  1.00 74.76           C  
ATOM   2853 CG1  VAL A 303       8.103  -4.714 -13.305  1.00 75.59           C  
ATOM   2854 CG2  VAL A 303       8.863  -5.851 -12.628  1.00 74.99           C  
ATOM   2855 HN   VAL A 303       8.961  -4.051 -14.378  1.00  0.00           H  
ATOM   2856 N    THR A 304       5.892  -7.438 -13.310  1.00 76.36           N  
ATOM   2857 CA   THR A 304       6.314  -7.744 -14.187  1.00 77.87           C  
ATOM   2858 C    THR A 304       5.173  -8.409 -12.489  1.00 79.36           C  
ATOM   2859 O    THR A 304       6.109  -9.410 -11.778  1.00 79.46           O  
ATOM   2860 CB   THR A 304       7.287  -9.526 -12.125  1.00 78.92           C  
ATOM   2861 CG2  THR A 304       4.081  -9.092 -13.315  1.00 79.10           C  
ATOM   2862 OG1  THR A 304       3.022  -8.125 -13.739  1.00 79.90           O  
ATOM   2863 HN   THR A 304       4.659  -9.700 -14.466  1.00  0.00           H  
ATOM   2864 HG1  THR A 304       3.981 -10.124 -14.979  1.00  0.00           H  
ATOM   2865 N    PHE A 305       5.581 -10.106 -10.758  1.00 80.17           N  
ATOM   2866 CA   PHE A 305       4.597  -9.967 -10.528  1.00 81.60           C  
ATOM   2867 C    PHE A 305       6.361 -11.056  -9.962  1.00 82.58           C  
ATOM   2868 O    PHE A 305       5.681 -12.434  -9.889  1.00 82.80           O  
ATOM   2869 CB   PHE A 305       4.484 -12.542 -10.163  1.00 81.73           C  
ATOM   2870 CG   PHE A 305       6.647 -10.478  -8.552  1.00 82.49           C  
ATOM   2871 CD1  PHE A 305       7.203  -9.077  -8.616  1.00 83.48           C  
ATOM   2872 CD2  PHE A 305       8.495  -8.850  -9.055  1.00 83.39           C  
ATOM   2873 CE1  PHE A 305       6.397  -7.985  -8.363  1.00 84.28           C  
ATOM   2874 CE2  PHE A 305       8.983  -7.560  -9.194  1.00 84.24           C  
ATOM   2875 CZ   PHE A 305       6.888  -6.695  -8.502  1.00 84.14           C  
ATOM   2876 HN   PHE A 305       8.176  -6.491  -8.923  1.00  0.00           H  
ATOM   2877 N    GLN A 306       6.447 -13.487  -9.544  1.00 82.98           N  
ATOM   2878 CA   GLN A 306       7.433 -13.327  -9.339  1.00 83.90           C  
ATOM   2879 C    GLN A 306       5.924 -14.853  -9.450  1.00 84.36           C  
ATOM   2880 O    GLN A 306       4.937 -15.003  -8.289  1.00 84.49           O  
ATOM   2881 CB   GLN A 306       3.729 -15.089  -8.509  1.00 85.89           C  
ATOM   2882 CG   GLN A 306       7.067 -15.877  -9.304  1.00 89.96           C  
ATOM   2883 CD   GLN A 306       8.229 -15.685 -10.291  1.00 94.43           C  
ATOM   2884 NE2  GLN A 306       8.010 -16.333 -11.642  1.00 93.76           N  
ATOM   2885 OE1  GLN A 306       9.026 -16.285 -12.498  1.00 96.82           O  
ATOM   2886 HN   GLN A 306       9.907 -15.831 -12.257  1.00  0.00           H  
ATOM   2887 1HE2 GLN A 306       8.878 -16.721 -13.408  1.00  0.00           H  
ATOM   2888 2HE2 GLN A 306       6.940 -16.884 -11.935  1.00  0.00           H  
TER
HETATM 2889 N    UNL d   1      11.395  -0.243  22.066  0.00  0.00           N  
HETATM 2890 N    UNL d   1      12.143  -0.685  21.486  0.00  0.00           N  
HETATM 2891 N    UNL d   1      11.906   0.613  23.488  0.00  0.00           N  
HETATM 2892 C    UNL d   1      11.005   0.239  24.633  0.00  0.00           C  
HETATM 2893 C    UNL d   1      13.313   0.215  23.833  0.00  0.00           C  
HETATM 2894 C    UNL d   1      11.863   2.357  23.199  0.00  0.00           C  
HETATM 2895 C    UNL d   1      13.007   2.996  22.670  0.00  0.00           C  
HETATM 2896 C    UNL d   1      12.970   4.375  22.512  0.00  0.00           C  
HETATM 2897 C    UNL d   1      13.915   5.173  22.074  0.00  0.00           C  
HETATM 2898 C    UNL d   1      11.869   5.113  22.836  0.00  0.00           C  
HETATM 2899 C    UNL d   1      13.402   6.391  22.128  0.00  0.00           C  
HETATM 2900 C    UNL d   1      12.125   6.408  22.583  0.00  0.00           C  
HETATM 2901 C    UNL d   1      14.041   7.425  21.795  0.00  0.00           C  
HETATM 2902 C    UNL d   1      11.275   7.566  22.849  0.00  0.00           C  
HETATM 2903 C    UNL d   1      10.717   4.527  23.356  0.00  0.00           C  
HETATM 2904 C    UNL d   1      10.713   3.130  23.540  0.00  0.00           C  
HETATM 2905 C    UNL d   1       9.261   2.387  24.201  0.00  0.00           C  
HETATM 2906 C    UNL d   1      10.045  -0.222  21.569  0.00  0.00           C  
HETATM 2907 C    UNL d   1       9.571   0.926  20.918  0.00  0.00           C  
HETATM 2908 C    UNL d   1       8.257   0.979  20.445  0.00  0.00           C  
HETATM 2909 C    UNL d   1       7.402  -0.112  20.620  0.00  0.00           C  
HETATM 2910 O    UNL d   1       7.862  -1.267  21.265  0.00  0.00           O  
HETATM 2911 O    UNL d   1       9.187  -1.327  21.719  0.00  0.00           O  
HETATM 2912 O    UNL d   1       6.793  -2.647  21.497  0.00  0.00           O  
HETATM 2913 O    UNL d   1       5.861  -2.369  22.645  0.00  0.00           O  
HETATM 2914 O    UNL d   1       5.970  -2.854  20.256  0.00  0.00           O  
HETATM 2915 O    UNL d   1       7.743  -4.077  21.806  0.00  0.00           O  
HETATM 2916 CL   UNL d   1       7.832  -4.362  23.238  0.00  0.00          Cl  
HETATM 2917 S    UNL d   1       8.053  -5.861  23.367  0.00  0.00           S  
HETATM 2918 S    UNL d   1       7.570  -6.451  22.050  0.00  0.00           S  
HETATM 2919 H    UNL d   1       7.124  -5.263  21.213  0.00  0.00           H
END
