# Supplementary material for: An electron-density point-cloud framework for robust protein-ligand interaction prediction
Source: Nat Commun. 2026 Jun 11;17:7424. doi: 10.1038/s41467-026-74196-5 (PMC13408660; doi:10.1038/s41467-026-74196-5)
Supplement: Supplementary file 5 — Source Data [file 41467_2026_74196_MOESM5_ESM.zip › Source Data_rev/figure7/a/6gl8_top10000_sa_scscore.csv]

Key	File	Predicted	SMILES	rank	SA_score	SCScore	valid	error
C19H14FN3O4S__c20-16-8-6-14(23(25)26)10-17(16)21-19(28)22-18(24)11-27-15-7-5-12-3-1-2-4-13(12)9-15	mol1	8.268481255	O=C(COc1ccc2ccccc2c1)NC(=S)Nc1cc([N+](=O)[O-])ccc1F	1	2.099040456055068	2.7372307697338503	True
C16H18Cl3N3O4S__c17-16(18,19)15(20-10-5-1-2-6-10)21-13(23)9-22-14(24)11-7-3-4-8-12(11)27(22,25)26	mol2	7.79195261	O=C(CN1C(=O)c2ccccc2S1(=O)=O)N[C@H](NC1CCCC1)C(Cl)(Cl)Cl	2	3.2114976398259873	2.9305822222286624	True
C20H15N3O3__c1-12-15(14-9-5-6-10-17(14)21-12)11-16-18(24)22-20(26)23(19(16)25)13-7-3-2-4-8-13	mol3	7.390536308	Cc1[nH]c2ccccc2c1/C=C1\C(=O)N(c2ccccc2)C(=O)N=C1O	3	2.567338221272392	3.706942516699642	True
C20H20ClN5O3S2__c21-16-6-8-17(9-7-16)26-20(22-23-24-26)30-13-19(27)25(12-15-4-2-1-3-5-15)18-10-11-31(28,29)14-18	mol4	7.383341312	O=C(CSc1nnnn1-c1ccc(Cl)cc1)N(Cc1ccccc1)[C@H]1CCS(=O)(=O)C1	4	2.8256484339858883	3.8917723199277416	True
C18H23NO4__c1-13(14-5-2-3-6-14)18(21)19-8-10-22-12-15(19)11-16(20)17-7-4-9-23-17	mol5	7.317007065	CC(C(=O)N1CCOC[C@@H]1CC(=O)c1ccco1)=C1CCCC1	5	3.4247736131239606	3.7559168864753874	True
C18H18N2O3S__c1-13-11-14(12-19)8-9-17(13)24(21,22)20-10-4-6-15-5-3-7-16(23-2)18(15)20	mol6	7.103096485	COc1cccc2c1N(S(=O)(=O)c1ccc(C#N)cc1C)CCC2	6	2.3886665582954123	3.4951063890066365	True
C19H22N2O4__c1-13-4-6-14(7-5-13)12-21-15(8-9-18(21)23)19(24)20-11-16(22)17-3-2-10-25-17	mol7	7.101622581	Cc1ccc(CN2C(=O)CC[C@H]2C(=O)NC[C@@H](O)c2ccco2)cc1	7	3.0435623559293274	3.6375488743911726	True
C15H16N6O3__c1-9(22)16-12(13-17-19-20-18-13)7-4-8-21-14(23)10-5-2-3-6-11(10)15(21)24	mol8	6.956213951	CC(=O)N[C@@H](CCCN1C(=O)c2ccccc2C1=O)c1nnn[n-]1	8	3.6477919835066626	3.637888163825277	True
C19H23N3O3S2__c1-5-8-22-16-11-13(2)10-14(3)17(16)26-19(22)20-18(23)15-7-6-9-21(12-15)27(4,24)25	mol9	6.954221249	C#CCn1/c(=N/C(=O)[C@H]2CCCN(S(C)(=O)=O)C2)sc2c(C)cc(C)cc21	9	3.340349199077547	4.427163988656538	True
C18H30N2O4S__c1-15(2)19(13-16-7-3-6-12-23-16)14-17-8-9-18(24-17)25(21,22)20-10-4-5-11-20	mol10	6.94860363	CC(C)[NH+](Cc1ccc(S(=O)(=O)N2CCCC2)o1)C[C@@H]1CCCCO1	10	4.0980834826898915	3.3914741313929344	True
C18H16FN3O3__c1-10-6-16(14(17(21)23)8-15(10)19)22-18(24)11(2)25-13-5-3-4-12(7-13)9-20	mol11	6.930977821	Cc1cc(NC(=O)[C@H](C)Oc2cccc(C#N)c2)c(C(N)=O)cc1F	11	2.6228986509874037	3.003996649997912	True
C20H17N3O4__c1-14-17-4-2-3-5-18(17)20(25)23(22-14)13-19(24)27-11-10-26-16-8-6-15(12-21)7-9-16	mol12	6.908119678	Cc1nn(CC(=O)OCCOc2ccc(C#N)cc2)c(=O)c2ccccc12	12	2.1491621256741844	3.7430370994890962	True
C17H29N3O3S__c18-9-5-2-6-14-24(22,23)20-12-10-19(11-13-20)17(21)15-16-7-3-1-4-8-16	mol13	6.865056038	N#CCCCCS(=O)(=O)N1CCN(C(=O)CC2CCCCC2)CC1	13	2.3923318990126425	3.5994445086920295	True
C17H14N4O3__c1-11-13(3-2-4-15(11)21-7-8-24-17(21)23)20-16(22)14-6-5-12(9-18)10-19-14	mol14	6.846899033	Cc1c(NC(=O)c2ccc(C#N)cn2)cccc1N1CCOC1=O	14	2.387807464623503	3.4794732563581685	True
C15H15F3N2O4S2__c1-20(2)26(23,24)14-5-3-4-12(10-14)19-25(21,22)13-8-6-11(7-9-13)15(16,17)18	mol15	6.81291008	CN(C)S(=O)(=O)c1cccc([N-]S(=O)(=O)c2ccc(C(F)(F)F)cc2)c1	15	3.046192700166001	2.966630511742581	True
C19H20N4O5S__c1-5-22(6-2)19(25)16-11(3)13(10-20)18(29-16)21-17(24)12-7-8-15(28-4)14(9-12)23(26)27	mol16	6.803191185	CCN(CC)C(=O)c1sc(NC(=O)c2ccc(OC)c([N+](=O)[O-])c2)c(C#N)c1C	16	2.42556728838513	3.2056714651190137	True
C19H17ClN2O2__c1-13-15-7-3-4-8-16(15)19(24)22(13)12-18(23)21-11-10-14-6-2-5-9-17(14)20	mol17	6.779174805	C=C1c2ccccc2C(=O)N1CC(=O)NCCc1ccccc1Cl	17	2.0490104057999723	2.9738405126339567	True
C17H16BrN3O__c1-21-10-12(9-19)7-15(21)16(22)20-11-17(5-6-17)13-3-2-4-14(18)8-13	mol18	6.776844978	Cn1cc(C#N)cc1C(=O)NCC1(c2cccc(Br)c2)CC1	18	2.64190999022585	3.7567397147366237	True
C15H18F3N5__c1-2-22-10-20-21-14(22)11-4-3-7-23(9-11)13-6-5-12(8-19-13)15(16,17)18	mol19	6.76244545	CCn1cnnc1[C@H]1CCCN(c2ccc(C(F)(F)F)cn2)C1	19	3.0015126663783995	4.646318950442541	True
C18H23N5O2__c1-23(2)16(25)8-4-7-15(24)19-14-6-3-5-13(11-14)18-20-17(21-22-18)12-9-10-12	mol20	6.761935234	CN(C)C(=O)CCCC(=O)Nc1cccc(-c2nc(C3CC3)n[nH]2)c1	20	2.4041422251876305	4.796341644960725	True
C20H22N4O3__c1-3-23(12-18(25)15-10-8-14(2)9-11-15)19(26)13-24-20(27)16-6-4-5-7-17(16)21-22-24	mol21	6.75449419	CCN(C[C@H](O)c1ccc(C)cc1)C(=O)Cn1nnc2ccccc2c1=O	21	2.678573162312036	3.586519616253957	True
C17H15BrN2O__c1-12(14-7-4-5-13(9-14)11-19)20-17(21)10-15-6-2-3-8-16(15)18	mol22	6.702394009	C[C@H](NC(=O)Cc1ccccc1Br)c1cccc(C#N)c1	22	2.410979025119456	2.5094750100209735	True
C15H21N5O4S__c1-19-14(23)20(12(22)15(19)6-4-3-5-7-15)8-10(21)16-13-18-17-11(25-13)9-24-2	mol23	6.691514492	COCc1nnc(NC(=O)CN2C(=O)N(C)C3(CCCCC3)C2=O)s1	23	3.08940617522787	4.624602706753822	True
C18H26N2O5S__c1-2-3-7-20(15-6-9-26(23,24)13-15)18(22)14-10-17(21)19(11-14)12-16-5-4-8-25-16	mol24	6.687718868	CCCCN(C(=O)[C@H]1CC(=O)N(Cc2ccco2)C1)[C@H]1CCS(=O)(=O)C1	24	3.312767243627661	4.296313440339697	True
C20H19N3O3__c1-20(16-6-3-2-4-7-16)18(24)23(19(25)22-20)12-5-13-26-17-10-8-15(14-21)9-11-17	mol25	6.674859047	C[C@@]1(c2ccccc2)NC(=O)N(CCCOc2ccc(C#N)cc2)C1=O	25	2.5365271549776125	3.2056591148549485	True
C18H25N3O3__c1-11-6-8-21(2)18(24)15(11)20-17(23)16(22)19-7-5-14-10-12-3-4-13(14)9-12	mol26	6.670444012	Cc1ccn(C)c(=O)c1NC(=O)C(=O)NCC[C@@H]1C[C@H]2CC[C@@H]1C2	26	4.2845469058653745	4.09363550165253	True
C20H26N2O2__c23-18-14-17(15-8-2-1-3-9-15)22(18)20(12-6-7-13-20)19(24)21-16-10-4-5-11-16	mol27	6.661198616	O=C1C[C@H](c2ccccc2)N1C1(C(=O)NC2CCCC2)CCCC1	27	2.9182389518324534	3.2736999403175697	True
C18H17Cl2N3O3__c19-11-3-6-15(14(20)7-11)23-17(10-1-2-10)13(8-21-23)18(25)26-9-16(24)22-12-4-5-12	mol28	6.661148071	O=C(COC(=O)c1cnn(-c2ccc(Cl)cc2Cl)c1C1CC1)NC1CC1	28	2.323116027925199	4.16152513402225	True
C16H20N2O2__c1-12-6-5-7-13(10-12)18-15(19)11-14(16(18)20)17-8-3-2-4-9-17	mol29	6.640565872	Cc1cccc(N2C(=O)C[C@@H]([NH+]3CCCCC3)C2=O)c1	29	3.962189716513226	3.3163270869680486	True
C17H16Cl2N2O3__c18-12-5-6-15(13(19)10-12)24-8-7-17(23)21-14-4-2-1-3-11(14)9-16(20)22	mol30	6.631684303	NC(=O)Cc1ccccc1NC(=O)CCOc1ccc(Cl)cc1Cl	30	1.9358311966421429	3.3210341638761838	True
C18H21ClFNO3__c1-11(16-14(19)3-2-4-15(16)20)24-18(23)13-7-9-21(10-8-13)17(22)12-5-6-12	mol31	6.626045704	C[C@H](OC(=O)C1CCN(C(=O)C2CC2)CC1)c1c(F)cccc1Cl	31	2.7430876231611254	3.6151077072411026	True
C19H23N3O4S__c23-22(24)18-7-4-8-19(13-18)27(25,26)20-14-16-9-11-21(12-10-16)15-17-5-2-1-3-6-17	mol32	6.62531662	O=[N+]([O-])c1cccc(S(=O)(=O)NCC2CC[NH+](Cc3ccccc3)CC2)c1	32	3.193221466333526	2.8644541090590114	True
C17H17N3O3S__c1-12-6-5-9-20-11-13(18-17(12)20)10-16(21)19-14-7-3-4-8-15(14)24(2,22)23	mol33	6.612567902	Cc1cccn2cc(CC(=O)Nc3ccccc3S(C)(=O)=O)[nH+]c12	33	3.2267659842426015	3.7612744653083103	True
C18H18N2O4__c1-10-14(17(21)24-3)16(20-18(22)19-10)15-12-7-5-4-6-11(12)8-9-13(15)23-2	mol34	6.603815079	COC(=O)C1=C(C)NC(=O)N[C@H]1c1c(OC)ccc2ccccc12	34	2.6418901803054737	2.843359221057523	True
C20H17FN2O3__c1-3-14-5-4-6-16(11-14)23-20(25)13-22-19(24)10-8-15-7-9-18(26-2)17(21)12-15	mol35	6.597847939	C#Cc1cccc(NC(=O)CNC(=O)/C=C/c2ccc(OC)c(F)c2)c1	35	2.23920188145523	3.514840448698042	True
C17H21N3O3S__c1-11(12-6-7-12)20(13-8-9-13)16(21)10-18-17-14-4-2-3-5-15(14)24(22,23)19-17	mol36	6.597158432	C[C@H](C1CC1)N(C(=O)CNC1=NS(=O)(=O)c2ccccc21)C1CC1	36	3.1734701406436434	3.6708107276952053	True
C18H14ClFN2O4S2__c19-13-3-1-4-15(11-13)21-28(25,26)18-6-2-5-16(12-18)22-27(23,24)17-9-7-14(20)8-10-17	mol37	6.592207909	O=S(=O)(Nc1cccc(S(=O)(=O)Nc2cccc(Cl)c2)c1)c1ccc(F)cc1	37	1.909909319810593	2.6843165423335344	True
C19H17N3O__c1-12-4-5-15(8-13(12)2)22-19-14(10-20)11-21-18-7-6-16(23-3)9-17(18)19	mol38	6.590445518	COc1ccc2ncc(C#N)c(Nc3ccc(C)c(C)c3)c2c1	38	2.093348767056675	3.3096205262974707	True
C19H20F4N2O2S__c1-14(15-5-7-17(20)8-6-15)24-9-11-25(12-10-24)28(26,27)18-4-2-3-16(13-18)19(21,22)23	mol39	6.586730003	C[C@@H](c1ccc(F)cc1)N1CCN(S(=O)(=O)c2cccc(C(F)(F)F)c2)CC1	39	2.5517869392583457	3.606220332107701	True
C15H14N4O2S__c1-2-12(15-17-7-8-22-15)18-13-3-4-14(19(20)21)11-9-16-6-5-10(11)13	mol40	6.585943222	CC[C@@H](Nc1ccc([N+](=O)[O-])c2cnccc12)c1nccs1	40	3.0206066478863356	3.3961770342735647	True
C14H17N3O2__c1-10(2)17(3)13(18)9-16-14(19)12-6-4-11(8-15)5-7-12	mol41	6.561576366	CC(C)N(C)C(=O)CNC(=O)c1ccc(C#N)cc1	41	2.0036552783661463	2.7636956314697505	True
C20H15N3O3__c1-12-15(14-9-5-6-10-17(14)21-12)11-16-18(24)22-20(26)23(19(16)25)13-7-3-2-4-8-13	mol42	6.559636593	Cc1[nH]c2ccccc2c1/C=C1\C(=O)N(c2ccccc2)C(=O)N=C1O	42	2.567338221272392	3.706942516699642	True
C14H17FN2__c1-11-4-6-17(7-5-11)10-13-3-2-12(9-16)8-14(13)15	mol43	6.556944847	CC1CC[NH+](Cc2ccc(C#N)cc2F)CC1	43	3.823477158763634	2.9400355978722104	True
C13H16F5N5O2S__c1-7-6-10(13(16,17)18)21-22(7)5-4-19-26(24,25)11-8(2)20-23(9(11)3)12(14)15	mol44	6.555602551	Cc1nn(C(F)F)c(C)c1S(=O)(=O)NCCn1nc(C(F)(F)F)cc1C	44	2.889337408015697	4.175568833302751	True
C18H16N2O5__c1-25-13-6-4-5-12(9-13)10-19-14-7-2-3-8-15(14)20(11-16(21)22)18(24)17(19)23	mol45	6.548988819	COc1cccc(Cn2c(=O)c(=O)n(CC(=O)[O-])c3ccccc32)c1	45	2.4171477196931264	2.758535758944868	True
C16H11N3O__c1-19-8-2-3-15(19)16(20)14(11-18)9-12-4-6-13(10-17)7-5-12	mol46	6.5378685	Cn1cccc1C(=O)/C(C#N)=C/c1ccc(C#N)cc1	46	2.4775902459408883	2.4485120611726567	True
C16H9Cl2NO4__c17-11-6-3-7-12(14(11)18)23-13(20)8-19-15(21)9-4-1-2-5-10(9)16(19)22	mol47	6.530311108	O=C(CN1C(=O)c2ccccc2C1=O)Oc1cccc(Cl)c1Cl	47	2.022415253743066	2.119789307307998	True
C20H28N4O2__c25-19(22-10-8-16-5-2-1-3-6-16)13-18-20(26)23-11-12-24(18)15-17-7-4-9-21-14-17	mol48	6.5291996	O=C(C[C@@H]1C(=O)NCC[NH+]1Cc1cccnc1)NCCC1=CCCCC1	48	4.276166206524893	4.3531587322771506	True
C18H16F2N2O3__c19-11-5-6-14(20)16(9-11)25-10-17(23)22-8-7-13(18(21)24)12-3-1-2-4-15(12)22	mol49	6.516553879	NC(=O)[C@@H]1CCN(C(=O)COc2cc(F)ccc2F)c2ccccc21	49	2.76199606533776	3.818144451517822	True
C20H21N3O6S__c1-13(18(24)22-20(21)26)29-19(25)15-6-8-17(9-7-15)30(27,28)23-11-10-14-4-2-3-5-16(14)12-23	mol50	6.515356541	C[C@@H](OC(=O)c1ccc(S(=O)(=O)N2CCc3ccccc3C2)cc1)C(=O)NC(N)=O	50	2.615746890497217	4.10481389782681	True
C18H17N3O__c19-13-14-3-5-15(6-4-14)18(22)20-16-7-9-17(10-8-16)21-11-1-2-12-21	mol51	6.515012741	N#Cc1ccc(C(=O)Nc2ccc(N3CCCC3)cc2)cc1	51	1.6933091744944484	3.0548784831296563	True
C17H29N3O3S__c18-9-5-2-6-14-24(22,23)20-12-10-19(11-13-20)17(21)15-16-7-3-1-4-8-16	mol52	6.504480362	N#CCCCCS(=O)(=O)N1CCN(C(=O)CC2CCCCC2)CC1	52	2.3923318990126425	3.5994445086920295	True
C20H21BrN2O4__c1-13-15-10-14(21)6-7-16(15)27-18(13)19(25)26-11-17(24)23(2)20(12-22)8-4-3-5-9-20	mol53	6.496923447	Cc1c(C(=O)OCC(=O)N(C)C2(C#N)CCCCC2)oc2ccc(Br)cc12	53	2.7214921156841765	3.4628671814588454	True
C19H26F3N3O__c20-19(21,22)14-8-9-17(25-10-4-5-11-25)16(12-14)23-13-18(26)24-15-6-2-1-3-7-15	mol54	6.484238625	O=C(CNc1cc(C(F)(F)F)ccc1N1CCCC1)NC1CCCCC1	54	2.1919895726237435	3.949904330343055	True
C15H21NO4__c1-19-13-5-6-14(12(9-13)10-17)20-11-15(18)16-7-3-2-4-8-16	mol55	6.478680611	COc1ccc(OCC(=O)N2CCCCC2)c(CO)c1	55	1.8650801678610733	2.295749473027803	True
C19H19N5O2S__c1-11-17(12(2)27-23-11)21-19(26)15-10-16(20-18(25)13-8-9-13)24(22-15)14-6-4-3-5-7-14	mol56	6.478578568	Cc1nsc(C)c1NC(=O)c1cc(NC(=O)C2CC2)n(-c2ccccc2)n1	56	2.5001075407853897	3.923004444031336	True
C20H20N4O3S__c1-10-12(11(2)27-24-10)7-8-15(25)14(9-21)18-22-19(26)17-13-5-3-4-6-16(13)28-20(17)23-18	mol57	6.471240997	Cc1noc(C)c1CCC(=O)[C@H](C#N)c1nc2sc3c(c2c(=O)[nH]1)CCCC3	57	3.338330284520678	4.598745492586756	True
C19H28O2__c1-18-9-7-15-14-6-4-13(20)11-12(14)3-5-16(15)17(18)8-10-19(18,2)21	mol58	6.469609261	C[C@]1(O)CC[C@H]2[C@@H]3CCC4=CC(=O)CC[C@H]4[C@H]3CC[C@]21C	58	4.171475587179419	2.8513798698529342	True
C18H18FNO3__c1-12(2)13-3-5-14(6-4-13)18(22)23-11-17(21)20-16-9-7-15(19)8-10-16	mol59	6.465588093	CC(C)c1ccc(C(=O)OCC(=O)Nc2ccc(F)cc2)cc1	59	1.605654676819988	2.8486656901477048	True
C17H17N3O3S__c1-12-6-5-9-20-11-13(18-17(12)20)10-16(21)19-14-7-3-4-8-15(14)24(2,22)23	mol60	6.459822655	Cc1cccn2cc(CC(=O)Nc3ccccc3S(C)(=O)=O)[nH+]c12	60	3.2267659842426015	3.7612744653083103	True
C20H18ClN3O2__c1-14(20(26)22-13-15-7-9-17(21)10-8-15)24-19(25)12-11-18(23-24)16-5-3-2-4-6-16	mol61	6.450574875	C[C@H](C(=O)NCc1ccc(Cl)cc1)n1nc(-c2ccccc2)ccc1=O	61	2.390581209031666	3.6007951337899007	True
C18H28N2O__c1-13(2)8-16-10-19-18(15-6-7-15)12-20(16)11-14-4-3-5-17(21)9-14	mol62	6.435942173	CC(C)C[C@@H]1C[NH2+][C@@H](C2CC2)CN1Cc1cccc(O)c1	62	4.070259490721976	3.4594670070438913	True
C15H14N4O3S__c1-2-18-14(13-8-5-9-22-13)16-17-15(18)23-10-11-6-3-4-7-12(11)19(20)21	mol63	6.433255672	CCn1c(SCc2ccccc2[N+](=O)[O-])nnc1-c1ccco1	63	2.2714817310157933	3.3895993935659714	True
C15H15BrN4O2__c1-3-12-13(16)14(20-19-12)18-15(21)9(2)22-11-6-4-5-10(7-11)8-17	mol64	6.43166256	CCc1n[nH]c(NC(=O)[C@H](C)Oc2cccc(C#N)c2)c1Br	64	3.1089391645499997	3.413019677344942	True
C17H14N4OS__c18-11-12-5-7-13(8-6-12)20-17(22)19-10-9-16-21-14-3-1-2-4-15(14)23-16	mol65	6.42732954	N#Cc1ccc(NC(=O)NCCc2nc3ccccc3s2)cc1	65	2.0110614721701605	3.342533699615597	True
C19H26N6O__c1-14-8-9-16(12-20-14)21-19(26)24-10-5-6-15(13-24)18-23-22-17-7-3-2-4-11-25(17)18	mol66	6.425035477	Cc1ccc(NC(=O)N2CCC[C@H](c3nnc4n3CCCCC4)C2)cn1	66	2.905274260787877	4.792829964439508	True
C20H22N4O4S__c1-28-15-6-4-14(5-7-15)19(24-10-2-3-11-24)13-21-29(26,27)16-8-9-17-18(12-16)23-20(25)22-17	mol67	6.42154789	COc1ccc([C@@H](CNS(=O)(=O)c2ccc3[nH]c(=O)[nH]c3c2)[NH+]2CCCC2)cc1	67	3.8395444521254767	3.8339132811059864	True
C17H17Cl2N3OS__c1-2-9-22-16(12-8-7-11(18)10-13(12)19)20-21-17(22)24-15-6-4-3-5-14(15)23	mol68	6.408072472	C=CCn1c(S[C@H]2CCCCC2=O)nnc1-c1ccc(Cl)cc1Cl	68	2.9872815762668434	3.6766913738922513	True
C20H19N5O2__c1-14-22-20(25-24-14)19(16-7-3-2-4-8-16)23-18(26)13-15-6-5-9-17(12-15)27-11-10-21	mol69	6.401059151	Cc1nc([C@@H](NC(=O)Cc2cccc(OCC#N)c2)c2ccccc2)n[nH]1	69	2.8493059558343035	3.486733692520268	True
C18H19FN2O3__c1-13(15-7-9-16(19)10-8-15)20(2)18(22)11-6-14-4-3-5-17(12-14)21(23)24	mol70	6.389222622	C[C@@H](c1ccc(F)cc1)N(C)C(=O)CCc1cccc([N+](=O)[O-])c1	70	2.455668742042244	2.940410092540763	True
C18H17FN2O2__c1-2-16(23-17-8-4-7-15(19)10-17)12-21-18(22)14-6-3-5-13(9-14)11-20	mol71	6.383631706	CC[C@H](CNC(=O)c1cccc(C#N)c1)Oc1cccc(F)c1	71	2.547475979987869	3.19923130499638	True
C15H19F3N2O2__c1-19-7-8-20(14(21)10-22-11-15(16,17)18)13(9-19)12-5-3-2-4-6-12	mol72	6.376822472	CN1CCN(C(=O)COCC(F)(F)F)[C@@H](c2ccccc2)C1	72	2.7229969199093933	3.6218068181638876	True
C19H26N6O2__c1-2-27-16-11-15(19(16)8-4-3-5-9-19)24-18(26)23-14-7-6-10-21-17(14)25-13-20-12-22-25	mol73	6.373027802	CCO[C@H]1C[C@H](NC(=O)Nc2cccnc2-n2cncn2)C12CCCCC2	73	3.9838518411423465	4.079645137911436	True
C19H14N4O3S2__c24-18(13-5-4-10-20-12-13)21-14-8-9-16-17(11-14)27-19(22-16)23-28(25,26)15-6-2-1-3-7-15	mol74	6.372337341	O=C(Nc1ccc2nc([N-]S(=O)(=O)c3ccccc3)sc2c1)c1cccnc1	74	2.8485152369703552	3.8513308865730536	True
C20H17N5O2__c26-19-15-8-4-5-9-16(15)22-18(24-19)20(27)23-17(12-25-11-10-21-13-25)14-6-2-1-3-7-14	mol75	6.366430283	O=C(N[C@H](Cn1cc[nH+]c1)c1ccccc1)c1nc2ccccc2c(=O)[nH]1	75	3.597675965571402	4.161005923627222	True
C15H12N4O3S__c16-10-12(9-11-5-7-18-8-6-11)15(20)19-13-1-3-14(4-2-13)23(17,21)22	mol76	6.35781002	N#C/C(=C/c1ccncc1)C(=O)Nc1ccc(S(N)(=O)=O)cc1	76	2.186353715281527	2.9125940490745963	True
C19H15N5O4S__c1-11(25)23-15-9-4-3-8-14(15)16-17(20-19(29-2)22-21-16)28-18(23)12-6-5-7-13(10-12)24(26)27	mol77	6.357219696	CSc1nnc2c(n1)O[C@@H](c1cccc([N+](=O)[O-])c1)N(C(C)=O)c1ccccc1-2	77	3.1265087053861746	3.778270866622977	True
C19H21N3O3__c1-22(2)18(14-6-4-7-16(10-14)24-3)13-21-19(23)15(12-20)11-17-8-5-9-25-17	mol78	6.352992058	COc1cccc([C@@H](CNC(=O)/C(C#N)=C\c2ccco2)[NH+](C)C)c1	78	3.6572211202828147	2.8490513352789524	True
C15H17NO3S__c16-10-14(15(17)7-8-20(18,19)11-15)6-5-12-3-1-2-4-13(12)9-14	mol79	6.352874279	N#C[C@@]1([C@@]2(O)CCS(=O)(=O)C2)CCc2ccccc2C1	79	3.9408441261021787	3.251393247648251	True
C19H29N3O3__c1-14(2)10-12-25-17-9-11-22(13-17)18(23)15(3)20-19(24)21-16-7-5-4-6-8-16	mol80	6.349725723	CC(C)CCO[C@@H]1CCN(C(=O)[C@H](C)NC(=O)Nc2ccccc2)C1	80	2.8618622042500217	4.146816542412855	True
C13H13N3O2S2__c1-15-20(17,18)13-4-2-11(3-5-13)16-8-12-6-10(7-14)9-19-12	mol81	6.349640369	CNS(=O)(=O)c1ccc(NCc2cc(C#N)cs2)cc1	81	2.314245190995832	3.1881969479126173	True
C16H15FN2O__c17-16-7-6-13(11-18)10-14(16)12-19(8-9-20)15-4-2-1-3-5-15	mol82	6.347072601	N#Cc1ccc(F)c(CN(CCO)c2ccccc2)c1	82	2.1228882650270666	2.740328392945579	True
C18H28N2O3S__c1-13-8-7-9-14(2)17(13)20-18(21)19-16(12-24(3,22)23)15-10-5-4-6-11-15	mol83	6.339025974	C[C@@H]1CCC[C@@H](C)C1NC(=O)N[C@@H](CS(C)(=O)=O)c1ccccc1	83	3.383280903870694	3.4583685428816096	True
C16H23BrN2O4S__c1-12-4-3-8-19(11-12)16(20)14-10-13(5-6-15(14)17)24(21,22)18-7-9-23-2	mol84	6.335921288	COCCNS(=O)(=O)c1ccc(Br)c(C(=O)N2CCC[C@H](C)C2)c1	84	2.6160659448394465	3.6436315717799292	True
C15H26N4O2S__c1-11(2)19-10-17-18-15(19)22(21)12(3)14(20)16-9-13-7-5-4-6-8-13	mol85	6.335320473	CC(C)n1cnnc1[S@@](=O)[C@H](C)C(=O)NCC1CCCCC1	85	3.6760473643521916	4.192957504335897	True
C20H19N3O5__c1-12-14(7-5-9-18(12)23(26)27)19(24)22-17(20(25)28-2)10-13-11-21-16-8-4-3-6-15(13)16	mol86	6.3310709	COC(=O)[C@@H](Cc1c[nH]c2ccccc12)NC(=O)c1cccc([N+](=O)[O-])c1C	86	2.5931396096648616	2.5082336638656058	True
C17H22N4O5S2__c22-14-2-1-3-15(23)21(14)8-9-28(25,26)20-7-6-12-13(10-20)27-17(18-12)19-16(24)11-4-5-11	mol87	6.326735497	O=C(Nc1nc2c(s1)CN(S(=O)(=O)CCN1C(=O)CCCC1=O)CC2)C1CC1	87	2.731154881940771	4.585194488111853	True
C19H14N2O__c22-19-17-11-4-3-10-16(17)18(20-21-19)12-14-8-5-7-13-6-1-2-9-15(13)14	mol88	6.323041439	O=C1NN/C(=C\c2cccc3ccccc23)c2ccccc21	88	2.321063002157171	2.604056567292397	True
C18H22N6O__c1-3-16-22-17-15(5-4-10-24(17)23-16)21-18(25)20-12(2)14-8-6-13(11-19)7-9-14	mol89	6.321655273	CCc1nc2n(n1)CCC[C@H]2NC(=O)N[C@@H](C)c1ccc(C#N)cc1	89	3.35796365603767	4.557095012314676	True
C17H13N3O4S2__c21-20(22)13-7-3-4-8-15(13)26(23,24)19-17-18-16-12-6-2-1-5-11(12)9-10-14(16)25-17	mol90	6.311245918	O=[N+]([O-])c1ccccc1S(=O)(=O)[N-]c1nc2c(s1)CCc1ccccc1-2	90	3.1672490320832036	3.4596577136448206	True
C20H19NO2__c1-3-14-21(15-4-2)20(23)18-13-9-8-12-17(18)19(22)16-10-6-5-7-11-16	mol91	6.311232567	C=CCN(CC=C)C(=O)c1ccccc1C(=O)c1ccccc1	91	2.0880936191276813	2.4276749056581624	True
C14H17N3OS__c1-2-9-17-13(12-8-5-10-18-12)15-16-14(17)19-11-6-3-4-7-11	mol92	6.307375908	C=CCn1c(SC2CCCC2)nnc1-c1ccco1	92	2.5780964709970444	3.2310979987443975	True
C20H17N5O3__c1-24-19(27)14-7-3-2-6-13(14)17(23-24)10-21-18(26)11-25-12-22-16-9-5-4-8-15(16)20(25)28	mol93	6.302030563	Cn1nc(CNC(=O)Cn2cnc3ccccc3c2=O)c2ccccc2c1=O	93	2.2069727369703536	4.240777698298572	True
C20H15N3O2__c1-13-6-2-4-8-17(13)22-20(25)16(12-21)11-15-10-14-7-3-5-9-18(14)23-19(15)24	mol94	6.298955917	Cc1ccccc1NC(=O)/C(C#N)=C/c1cc2ccccc2[nH]c1=O	94	2.1954735547031863	3.220125516068914	True
C19H21N3O5S2__c1-13(2)15-4-8-17(9-5-15)28(23,24)21-16-6-10-18(11-7-16)29(25,26)22-19-12-14(3)27-20-19	mol95	6.291586876	Cc1cc(NS(=O)(=O)c2ccc(NS(=O)(=O)c3ccc(C(C)C)cc3)cc2)no1	95	2.1586839599827634	2.9496205930106685	True
C17H15BrN2OS2__c1-10(2)11-3-5-13(6-4-11)20-16(21)15(19-17(20)22)8-14-7-12(18)9-23-14	mol96	6.286634445	CC(C)c1ccc(N2C(=O)/C(=C\c3cc(Br)cs3)NC2=S)cc1	96	2.5905489075892163	3.5178381526740683	True
C18H18N2O3S__c1-2-11-20(15-10-12-24(22,23)13-15)18(21)19-17-9-5-7-14-6-3-4-8-16(14)17	mol97	6.285833359	C#CCN(C(=O)Nc1cccc2ccccc12)[C@@H]1CCS(=O)(=O)C1	97	2.8796745626921822	3.1688097862743487	True
C16H18Cl3N3O4S__c17-16(18,19)15(20-10-5-1-2-6-10)21-13(23)9-22-14(24)11-7-3-4-8-12(11)27(22,25)26	mol98	6.285193443	O=C(CN1C(=O)c2ccccc2S1(=O)=O)N[C@H](NC1CCCC1)C(Cl)(Cl)Cl	98	3.2114976398259873	2.9305822222286624	True
C14H19ClN2O4S__c1-4-22(20,21)8-10(3)16-13(18)14(19)17-11-7-5-6-9(2)12(11)15	mol99	6.284407139	CCS(=O)(=O)C[C@H](C)NC(=O)C(=O)Nc1cccc(C)c1Cl	99	2.8704569320848954	2.834700050078755	True
C15H11F2NO3__c1-9-5-6-11(18(20)21)8-12(9)14(19)7-10-3-2-4-13(16)15(10)17	mol100	6.28413105	Cc1ccc([N+](=O)[O-])cc1C(=O)Cc1cccc(F)c1F	100	2.0667132560596997	2.481650186058429	True
C12H13N5O2S__c18-17(19)9-5-6-11(13-8-9)20-12-15-14-10-4-2-1-3-7-16(10)12	mol101	6.282731056	O=[N+]([O-])c1ccc(Sc2nnc3n2CCCCC3)nc1	101	2.56742799698295	3.747176209860692	True
C16H15N3O2S__c1-3-21-13-7-5-4-6-10(13)14-11(8-17)15(20)19-16(22-2)12(14)9-18	mol102	6.279150009	CCOc1ccccc1[C@H]1[C@H](C#N)C(=O)N=C(SC)[C@H]1C#N	102	3.9171670778401015	2.508203336947704	True
C14H14F3N3O5__c1-13(9-2-4-10(5-3-9)20(23)24)11(21)19(12(22)18-13)6-7-25-8-14(15,16)17	mol103	6.278194427	C[C@@]1(c2ccc([N+](=O)[O-])cc2)NC(=O)N(CCOCC(F)(F)F)C1=O	103	2.8951414483129927	3.298566683005619	True
C17H18N2O2__c18-9-11-15(17-6-4-10(8-17)5-7-17)14-12(20)2-1-3-13(14)21-16(11)19	mol104	6.276647568	N#CC1=C(N)OC2=C(C(=O)CCC2)[C@H]1[C@@]12C=C[C@@H](CC1)C2	104	5.136873807267343	3.407655342571034	True
C16H30N2O2__c1-17-16(15(19)20)11-7-10-14(12-16)18(2)13-8-5-3-4-6-9-13	mol105	6.276254654	C[NH2+][C@]1(C(=O)[O-])CCC[C@@H]([NH+](C)C2CCCCCC2)C1	105	5.670111772394989	3.547274863690296	True
C20H26BrN3O3__c1-20(15-11-7-8-12-16(15)21)18(26)24(19(27)23-20)13-17(25)22-14-9-5-3-2-4-6-10-14	mol106	6.275762081	C[C@]1(c2ccccc2Br)NC(=O)N(CC(=O)NC2CCCCCCC2)C1=O	106	2.698544417372764	3.498844433729189	True
C20H21BrN2O4__c1-13-15-10-14(21)6-7-16(15)27-18(13)19(25)26-11-17(24)23(2)20(12-22)8-4-3-5-9-20	mol107	6.275571823	Cc1c(C(=O)OCC(=O)N(C)C2(C#N)CCCCC2)oc2ccc(Br)cc12	107	2.7214921156841765	3.4628671814588454	True
C15H14ClN3O3S2__c1-9(20)17-18-13(21)6-7-19-14(22)12(24-15(19)23)8-10-2-4-11(16)5-3-10	mol108	6.273776054	CC(=O)NNC(=O)CCN1C(=O)/C(=C/c2ccc(Cl)cc2)SC1=S	108	2.285848188605403	3.240601053772333	True
C17H18BrN3O2__c1-11(2)23-16-8-7-13(18)9-15(16)17(22)21-19-10-14-6-4-5-12(3)20-14	mol109	6.272023201	Cc1cccc(/C=N\NC(=O)c2cc(Br)ccc2OC(C)C)n1	109	2.3116029941276786	3.092731014120583	True
C16H18F3N3O__c17-16(18,19)12-4-6-13(7-5-12)21-10-14(23)22-15(11-20)8-2-1-3-9-15	mol110	6.272013664	N#CC1(NC(=O)CNc2ccc(C(F)(F)F)cc2)CCCCC1	110	2.3475078018199866	2.6090240830359748	True
C17H26N2O4S__c1-12(2)19(11-14-6-4-5-9-23-14)17(20)15-10-13(3)7-8-16(15)24(18,21)22	mol111	6.266577244	Cc1ccc(S(N)(=O)=O)c(C(=O)N(C[C@H]2CCCCO2)C(C)C)c1	111	2.836984395619437	3.253291843626761	True
C20H22N2O3__c1-14(15-7-4-3-5-8-15)22-13-16(11-19(22)23)20(24)21-17-9-6-10-18(12-17)25-2	mol112	6.264217377	COc1cccc(NC(=O)[C@@H]2CC(=O)N([C@H](C)c3ccccc3)C2)c1	112	2.6311419875652966	3.0644943971503182	True
C17H31N3O__c1-13(17(21)20-11-3-2-4-12-20)19-16-8-5-7-14(16)15-9-6-10-18-15	mol113	6.259505272	C[C@@H](N[C@H]1CCC[C@@H]1[C@@H]1CCC[NH2+]1)C(=O)N1CCCCC1	113	4.479410663005876	3.104815606620723	True
C16H13F3N4O3S__c17-12-6-7-13(15(19)14(12)18)22-23-16(24)10-2-4-11(5-3-10)27(25,26)21-9-1-8-20	mol114	6.259284973	N#CCCNS(=O)(=O)c1ccc(C(=O)NNc2ccc(F)c(F)c2F)cc1	114	2.3810685813806423	2.9262773932030246	True
C16H13F3N4O3S__c17-12-6-7-13(15(19)14(12)18)22-23-16(24)10-2-4-11(5-3-10)27(25,26)21-9-1-8-20	mol115	6.253988266	N#CCCNS(=O)(=O)c1ccc(C(=O)NNc2ccc(F)c(F)c2F)cc1	115	2.3810685813806423	2.9262773932030246	True
C20H22FN3O2__c21-17-3-5-18(6-4-17)24-11-9-23(10-12-24)14-19(25)15-26-20-7-1-16(13-22)2-8-20	mol116	6.251317978	N#Cc1ccc(OC[C@H](O)C[NH+]2CCN(c3ccc(F)cc3)CC2)cc1	116	3.6121824065368653	3.7258485041947256	True
C18H29N3O3S__c1-14-4-3-5-16(12-14)21(2)13-18(22)20-11-10-15-6-8-17(9-7-15)25(19,23)24	mol117	6.251223564	C[C@@H]1CCC[C@H]([NH+](C)CC(=O)NCCc2ccc(S(N)(=O)=O)cc2)C1	117	4.016468749252818	3.8078468036935345	True
C18H24N4O3S__c1-18(2,13-19)17(23)20-14-8-7-9-15(12-14)26(24,25)21-16-10-5-4-6-11-22(16)3	mol118	6.248562336	CN1CCCCC/C1=N\S(=O)(=O)c1cccc(NC(=O)C(C)(C)C#N)c1	118	2.749256575054128	3.832158470810409	True
C16H11ClFN3O4S__c17-11-6-9(18)3-4-12(11)19-13(22)8-21-15(24)14(23)20(16(21)25)7-10-2-1-5-26-10	mol119	6.246910572	O=C(CN1C(=O)C(=O)N(Cc2cccs2)C1=O)Nc1ccc(F)cc1Cl	119	2.261216027925199	3.6745703523712283	True
C19H20N4O3__c1-12-13(2)21-23(18(24)16(12)10-20)11-22-9-5-7-14-15(19(25)26-3)6-4-8-17(14)22	mol120	6.242016792	COC(=O)c1cccc2c1CCCN2Cn1nc(C)c(C)c(C#N)c1=O	120	2.6078429510021213	3.802507574647164	True
C20H20N4O3S__c1-11-10-28-20(21-11)24-12(2)8-15(13(24)3)17(25)9-27-19(26)18-14-6-4-5-7-16(14)22-23-18	mol121	6.237976074	CC1=N[C@@H](n2c(C)cc(C(=O)COC(=O)c3[nH]nc4ccccc34)c2C)SC1	121	3.6374124656307067	4.306112167069205	True
C15H12Cl2FNO4S__c16-10-4-6-11(7-5-10)24(21,22)19-8-15(20)23-9-12-13(17)2-1-3-14(12)18	mol122	6.235154152	O=C(CNS(=O)(=O)c1ccc(Cl)cc1)OCc1c(F)cccc1Cl	122	2.0124076291648425	3.3097493432929412	True
C15H21ClN2O4S__c1-10(2)17-23(21,22)12-5-6-14(16)13(8-12)15(20)18-7-3-4-11(19)9-18	mol123	6.232792854	CC(C)NS(=O)(=O)c1ccc(Cl)c(C(=O)N2CCC[C@H](O)C2)c1	123	2.5744210076649043	3.6819035607845754	True
C18H16F3N3O__c19-14-7-12(10-22)1-2-17(14)24-5-3-23(4-6-24)11-13-8-15(20)18(25)16(21)9-13	mol124	6.229275703	N#Cc1ccc(N2CCN(Cc3cc(F)c(O)c(F)c3)CC2)c(F)c1	124	2.2954657416711495	3.1644113188602	True
C17H29N3O3S__c18-9-5-2-6-14-24(22,23)20-12-10-19(11-13-20)17(21)15-16-7-3-1-4-8-16	mol125	6.225014687	N#CCCCCS(=O)(=O)N1CCN(C(=O)CC2CCCCC2)CC1	125	2.3923318990126425	3.5994445086920295	True
C19H20N2O4__c1-13(2)25-18-14(6-4-8-17(18)23-3)10-15(11-20)19(22)21-12-16-7-5-9-24-16	mol126	6.221624374	COc1cccc(/C=C(\C#N)C(=O)NCc2ccco2)c1OC(C)C	126	2.384314532879939	2.9794525835678005	True
C16H14N4O3__c21-14-9-13(16(23)20(14)12-6-2-1-3-7-12)18-19-15(22)11-5-4-8-17-10-11	mol127	6.218598843	O=C(NN[C@@H]1CC(=O)N(c2ccccc2)C1=O)c1cccnc1	127	2.588610676061025	3.0244263421900692	True
C16H23BrN2O4S__c1-12-4-3-8-19(11-12)16(20)14-10-13(5-6-15(14)17)24(21,22)18-7-9-23-2	mol128	6.218226433	COCCNS(=O)(=O)c1ccc(Br)c(C(=O)N2CCC[C@H](C)C2)c1	128	2.6160659448394465	3.6436315717799292	True
C19H21Cl2N3O5__c1-10-13(20)8-14(21)17(22-10)23-15(25)9-29-16(26)6-7-24-18(27)11-4-2-3-5-12(11)19(24)28	mol129	6.212254047	Cc1nc(NC(=O)COC(=O)CCN2C(=O)[C@H]3CCCC[C@@H]3C2=O)c(Cl)cc1Cl	129	3.2125181972869132	4.004525805927329	True
C18H19N3O4S__c1-10-13(24-3)7-11(8-14(10)25-4)18(23)21(2)9-15-19-12-5-6-26-16(12)17(22)20-15	mol130	6.21162796	COc1cc(C(=O)N(C)Cc2nc3ccsc3c(=O)[nH]2)cc(OC)c1C	130	2.543908335617507	3.503912633598723	True
C20H19N3O4__c1-20(2)19(25)23(11-10-21)15-12-13(8-9-17(15)27-20)18(24)22-14-6-4-5-7-16(14)26-3	mol131	6.206590652	COc1ccccc1NC(=O)c1ccc2c(c1)N(CC#N)C(=O)C(C)(C)O2	131	2.3403887310687903	3.659114675667433	True
C20H22FN3O3__c1-14-9-11-23(12-10-14)18-8-7-15(24(26)27)13-16(18)20(25)22(2)19-6-4-3-5-17(19)21	mol132	6.206313133	CC1CCN(c2ccc([N+](=O)[O-])cc2C(=O)N(C)c2ccccc2F)CC1	132	2.2704878079918682	3.565857818567726	True
C18H14ClFN2O4S2__c19-13-3-1-4-15(11-13)21-28(25,26)18-6-2-5-16(12-18)22-27(23,24)17-9-7-14(20)8-10-17	mol133	6.201802254	O=S(=O)(Nc1cccc(S(=O)(=O)Nc2cccc(Cl)c2)c1)c1ccc(F)cc1	133	1.909909319810593	2.6843165423335344	True
C18H19Cl2N3O4__c19-12-6-5-11(14(20)9-12)7-8-21-15(24)10-22-16(25)17(26)23(18(22)27)13-3-1-2-4-13	mol134	6.200549603	O=C(CN1C(=O)C(=O)N(C2CCCC2)C1=O)NCCc1ccc(Cl)cc1Cl	134	2.310822577222636	4.450759669327007	True
C16H23N3O3S__c20-15-5-4-14(19(21)22)12-18(15)9-8-17-10-11-23-16(13-17)6-2-1-3-7-16	mol135	6.193099499	O=c1ccc([N+](=O)[O-])cn1CC[NH+]1CCSC2(CCCCC2)C1	135	4.815287872854508	3.435639125974805	True
C16H25N7O__c1-12-13(2)19-16-17-11-18-23(16)15(12)22-7-5-6-21(8-9-22)10-14(24)20(3)4	mol136	6.188340187	Cc1nc2ncnn2c(N2CCC[NH+](CC(=O)N(C)C)CC2)c1C	136	4.299163199823269	4.452065123380773	True
C18H17ClN2O3__c19-16-7-2-1-5-13(16)12-24-18(23)14-9-17(22)21(10-14)11-15-6-3-4-8-20-15	mol137	6.186873436	O=C(OCc1ccccc1Cl)[C@H]1CC(=O)N(Cc2ccccn2)C1	137	2.551511125745497	3.3420063570955563	True
C19H20N2O4__c1-14(19(23)16-6-4-3-5-7-16)20(2)18(22)13-10-15-8-11-17(12-9-15)21(24)25	mol138	6.185909748	C[C@@H]([C@H](O)c1ccccc1)N(C)C(=O)/C=C/c1ccc([N+](=O)[O-])cc1	138	2.9481261507383163	2.086736547080897	True
C13H12BrNO3S__c14-12-5-3-11(4-6-12)7-9-19(16,17)15-10-13-2-1-8-18-13	mol139	6.182672501	O=S(=O)(/C=C/c1ccc(Br)cc1)NCc1ccco1	139	2.2881207383963122	2.6324858699671143	True
C20H20N4O3S__c21-14-17(12-16-6-5-9-22-15-16)20(25)23-18-7-4-8-19(13-18)28(26,27)24-10-2-1-3-11-24	mol140	6.180346966	N#C/C(=C\c1cccnc1)C(=O)Nc1cccc(S(=O)(=O)N2CCCCC2)c1	140	2.2744069677395853	3.8310095779354167	True
C13H16N2O3S3__c1-21(17,18)7-3-5-14-12(16)8-10-9-20-13(15-10)11-4-2-6-19-11	mol141	6.179497719	CS(=O)(=O)CCCNC(=O)Cc1csc(-c2cccs2)n1	141	2.33893983946737	3.9197032487850403	True
C20H24ClN3O3S__c1-23(2)19(16-13-24(3)18-8-6-5-7-15(16)18)12-22-28(25,26)14-9-10-20(27-4)17(21)11-14	mol142	6.178170204	COc1ccc(S(=O)(=O)NC[C@@H](c2cn(C)c3ccccc23)[NH+](C)C)cc1Cl	142	3.446336589607996	4.323090520200578	True
C20H20ClN5O3S2__c21-16-6-8-17(9-7-16)26-20(22-23-24-26)30-13-19(27)25(12-15-4-2-1-3-5-15)18-10-11-31(28,29)14-18	mol143	6.177800179	O=C(CSc1nnnn1-c1ccc(Cl)cc1)N(Cc1ccccc1)[C@H]1CCS(=O)(=O)C1	143	2.8256484339858883	3.8917723199277416	True
C20H20N4O2__c1-12-5-6-16(15-7-9-21-10-8-15)11-17(12)22-19(25)18-13(2)14(3)23-24(4)20(18)26	mol144	6.17779398	Cc1ccc(-c2ccncc2)cc1NC(=O)c1c(C)c(C)nn(C)c1=O	144	2.2360967971559678	4.285501830623648	True
C16H26ClN3O3S__c1-11-14(15(17)20(4)18-11)10-24(22,23)12(2)16(21)19(3)13-8-6-5-7-9-13	mol145	6.174190044	Cc1nn(C)c(Cl)c1CS(=O)(=O)[C@@H](C)C(=O)N(C)C1CCCCC1	145	3.1906983749093776	3.916181960080489	True
C16H25N3O6S__c1-25-8-7-18(12-4-9-26(23,24)11-12)13(20)10-19-14(21)16(17-15(19)22)5-2-3-6-16	mol146	6.174104214	COCCN(C(=O)CN1C(=O)NC2(CCCC2)C1=O)[C@@H]1CCS(=O)(=O)C1	146	3.5573740928408393	4.231965199367904	True
C18H25FN2O__c1-13-9-17(15-5-3-4-6-16(15)19)21(10-13)12-18(22)20(2)11-14-7-8-14	mol147	6.173465729	C[C@@H]1C[C@H](c2ccccc2F)[NH+](CC(=O)N(C)CC2CC2)C1	147	4.400765564599244	4.398708944627167	True
C18H16N2O3S__c19-12-13-5-7-15(8-6-13)18(21)20-24(22,23)17-10-9-14-3-1-2-4-16(14)11-17	mol148	6.172898293	N#Cc1ccc(/C([O-])=N/S(=O)(=O)c2ccc3c(c2)CCCC3)cc1	148	2.7262298628135486	2.807539063173886	True
C12H13Cl2N5O__c13-8-3-10(14)12(17-5-8)18-11(20)7-19-2-1-16-6-9(19)4-15	mol149	6.172276497	N#C[C@@H]1CNCCN1CC(=O)Nc1ncc(Cl)cc1Cl	149	3.171455130047061	3.8482587071665435	True
C16H18F2N4O3__c17-16(18)25-13-4-3-10(7-19)6-12(13)21-8-14(23)22-5-1-2-11(9-22)15(20)24	mol150	6.168067932	N#Cc1ccc(OC(F)F)c(NCC(=O)N2CCC[C@@H](C(N)=O)C2)c1	150	2.8765034709755994	4.467955646382336	True
C16H21N3O4S__c1-12-2-4-13(5-3-12)24(22,23)19-10-8-18(9-11-19)16(21)14-6-7-15(20)17-14	mol151	6.164309502	Cc1ccc(S(=O)(=O)N2CCN(C(=O)[C@@H]3CCC(=O)N3)CC2)cc1	151	2.5668853582618443	2.8114297135158717	True
C13H18N6O3__c1-8(15-10-12(21)16-13(22)19-17-10)11(20)18-14-7-9-5-3-2-4-6-9	mol152	6.164004326	C[C@@H](N[C@H]1N=NC(=O)NC1=O)C(=O)N/N=C/[C@@H]1CC=CCC1	152	4.4857972409609586	3.600949087798452	True
C15H24N2O4S__c1-20-14-7-6-13(12-15(14)21-2)8-9-16-22(18,19)17-10-4-3-5-11-17	mol153	6.163075924	COc1ccc(CCNS(=O)(=O)N2CCCCC2)cc1OC	153	1.988491099122239	3.146954623587918	True
C17H14Cl4N4O3S__c1-25-7-3-6-11(25)24-29(27,28)10-5-2-4-9(8-10)22-17(26)15-13(19)12(18)14(20)16(21)23-15	mol154	6.161170006	CN1CCC/C1=N\S(=O)(=O)c1cccc(NC(=O)c2nc(Cl)c(Cl)c(Cl)c2Cl)c1	154	2.782362292504674	3.984102571857742	True
C18H17NO2S__c1-2-8-15-9-3-4-10-16(15)21-13-6-5-12-19-18(20)17-11-7-14-22-17	mol155	6.158285618	C=CCc1ccccc1OCC#CCNC(=O)c1cccs1	155	2.505182732186757	2.7804416418748916	True
C19H20N4O4__c1-13(2)27-18-9-8-14(11-20)10-15(18)21-19(24)12-22(3)16-6-4-5-7-17(16)23(25)26	mol156	6.154632092	CC(C)Oc1ccc(C#N)cc1NC(=O)CN(C)c1ccccc1[N+](=O)[O-]	156	2.3384355252475846	3.098968500395666	True
C19H21Cl2N3O5__c1-10-13(20)8-14(21)17(22-10)23-15(25)9-29-16(26)6-7-24-18(27)11-4-2-3-5-12(11)19(24)28	mol157	6.152988434	Cc1nc(NC(=O)COC(=O)CCN2C(=O)[C@H]3CCCC[C@@H]3C2=O)c(Cl)cc1Cl	157	3.2125181972869132	4.004525805927329	True
C19H22FN7O__c1-25-18-16(11-24-25)19(23-13-22-18)27-8-6-26(7-9-27)12-17(28)21-10-14-2-4-15(20)5-3-14	mol158	6.149287224	Cn1ncc2c(N3CCN(CC(=O)NCc4ccc(F)cc4)CC3)ncnc21	158	2.218375066030184	4.583354865746557	True
C15H21N3O3S__c16-22(20,21)13-7-6-12-4-3-9-17(14(12)10-13)11-18-8-2-1-5-15(18)19	mol159	6.147083282	NS(=O)(=O)c1ccc2c(c1)N(CN1CCCCC1=O)CCC2	159	2.473972984978319	3.805476905316167	True
C17H16FN5O3S__c1-25-13-7-8-14(15(9-13)26-2)23-17(20-21-22-23)27-10-16(24)19-12-5-3-11(18)4-6-12	mol160	6.144848824	COc1ccc(-n2nnnc2SCC(=O)Nc2ccc(F)cc2)c(OC)c1	160	2.041827460339519	3.391762575056195	True
C20H24N2O3__c1-13-11-14(2)18(15(3)12-13)20(24)22-10-9-21-19(23)16-5-7-17(25-4)8-6-16	mol161	6.140817165	COc1ccc(C(=O)NCCNC(=O)c2c(C)cc(C)cc2C)cc1	161	1.8344967211264738	2.9050368963683217	True
C16H11N3O4S__c20-13-7-3-11(4-8-13)17-16-18-15(21)14(24-16)9-10-1-5-12(6-2-10)19(22)23	mol162	6.139164448	O=C1N=C([N-]c2ccc(O)cc2)S/C1=C/c1ccc([N+](=O)[O-])cc1	162	3.315507917112191	2.838305191375652	True
C20H21N3O3__c1-22(13-16-8-6-7-15(11-16)12-21)14-19(24)23(2)18-10-5-4-9-17(18)20(25)26-3	mol163	6.139043331	COC(=O)c1ccccc1N(C)C(=O)C[NH+](C)Cc1cccc(C#N)c1	163	3.5325248680753276	3.014440957889776	True
C20H17N3O4__c24-18(23-20(26)21-12-14-6-2-1-3-7-14)13-27-19(25)17-11-10-15-8-4-5-9-16(15)22-17	mol164	6.138590813	O=C(COC(=O)c1ccc2ccccc2n1)NC(=O)NCc1ccccc1	164	1.9276058434948276	3.1212232121684993	True
C14H17F4N3O__c1-9(10-5-11(15)7-19-6-10)20-12-3-2-4-21(13(12)22)8-14(16,17)18	mol165	6.138038158	C[C@H](N[C@@H]1CCCN(CC(F)(F)F)C1=O)c1cncc(F)c1	165	3.3787704791062882	4.350644726676167	True
C15H17NO3S__c16-10-14(15(17)7-8-20(18,19)11-15)6-5-12-3-1-2-4-13(12)9-14	mol166	6.137406826	N#C[C@@]1([C@@]2(O)CCS(=O)(=O)C2)CCc2ccccc2C1	166	3.9408441261021787	3.251393247648251	True
C16H22FNO__c1-12-8-7-11-14(17)15(12)16(19)18-13-9-5-3-2-4-6-10-13	mol167	6.135232925	Cc1cccc(F)c1C(=O)NC1CCCCCCC1	167	1.840418174293747	2.535724442509142	True
C19H23N3O4S__c23-22(24)18-7-4-8-19(13-18)27(25,26)20-14-16-9-11-21(12-10-16)15-17-5-2-1-3-6-17	mol168	6.133232117	O=[N+]([O-])c1cccc(S(=O)(=O)NCC2CC[NH+](Cc3ccccc3)CC2)c1	168	3.193221466333526	2.8644541090590114	True
C17H18F2N2O3__c1-11(20-12-7-3-5-9-14(12)23-2)16(22)21-13-8-4-6-10-15(13)24-17(18)19	mol169	6.133069038	COc1ccccc1N[C@H](C)C(=O)Nc1ccccc1OC(F)F	169	2.3573145201447385	2.618131446882132	True
C20H24N2O3__c1-13-11-14(2)18(15(3)12-13)20(24)22-10-9-21-19(23)16-5-7-17(25-4)8-6-16	mol170	6.132552147	COc1ccc(C(=O)NCCNC(=O)c2c(C)cc(C)cc2C)cc1	170	1.8344967211264738	2.9050368963683217	True
C14H26N2O4S2__c17-21(18,11-13-3-1-4-13)15-7-9-16(10-8-15)22(19,20)12-14-5-2-6-14	mol171	6.128418922	O=S(=O)(CC1CCC1)N1CCN(S(=O)(=O)CC2CCC2)CC1	171	2.4851679617472158	2.873325417502458	True
C20H16N6O3S__c1-12-15(9-6-10-17(12)26(28)29)22-23-18-13(2)24-25(19(18)27)20-21-16(11-30-20)14-7-4-3-5-8-14	mol172	6.126271248	CC1=NN(c2nc(-c3ccccc3)cs2)C(=O)/C1=N/Nc1cccc([N+](=O)[O-])c1C	172	2.6090385576250696	4.298413662712697	True
C16H14N4O5__c1-11-4-2-3-5-13(11)15-17-25-16(22)19(15)9-8-18-10-12(20(23)24)6-7-14(18)21	mol173	6.125065804	Cc1ccccc1-c1noc(=O)n1CCn1cc([N+](=O)[O-])ccc1=O	173	2.5440496977151046	3.095493419376013	True
C18H18N2O4__c1-10-14(17(21)24-3)16(20-18(22)19-10)15-12-7-5-4-6-11(12)8-9-13(15)23-2	mol174	6.12495327	COC(=O)C1=C(C)NC(=O)N[C@H]1c1c(OC)ccc2ccccc12	174	2.6418901803054737	2.843359221057523	True
C16H18Cl3N3O4S__c17-16(18,19)15(20-10-5-1-2-6-10)21-13(23)9-22-14(24)11-7-3-4-8-12(11)27(22,25)26	mol175	6.124114513	O=C(CN1C(=O)c2ccccc2S1(=O)=O)N[C@H](NC1CCCC1)C(Cl)(Cl)Cl	175	3.2114976398259873	2.9305822222286624	True
C20H17ClN4O5S2__c1-30-17-7-4-13(10-15(17)21)25-18(26)11-16(19(25)27)23-12-2-5-14(6-3-12)32(28,29)24-20-22-8-9-31-20	mol176	6.122375488	COc1ccc(N2C(=O)C[C@@H](Nc3ccc(S(=O)(=O)[N-]c4nccs4)cc3)C2=O)cc1Cl	176	3.58492019793068	4.157725112786734	True
C20H18F2N2O2__c1-13(26-18-5-3-2-4-14(18)11-23)19(25)24-12-20(8-9-20)16-7-6-15(21)10-17(16)22	mol177	6.121847153	C[C@@H](Oc1ccccc1C#N)C(=O)NCC1(c2ccc(F)cc2F)CC1	177	2.8327614065368643	3.7909849717845963	True
C13H20ClN3O3S2__c1-10(11-4-5-12(14)21-11)15-13(18)16-6-3-7-17(9-8-16)22(2,19)20	mol178	6.116014481	C[C@@H](NC(=O)N1CCCN(S(C)(=O)=O)CC1)c1ccc(Cl)s1	178	2.7745364281061153	4.073087478603023	True
C13H19NO4S2__c1-9(10-4-5-10)14-12-7-6-11(19(2,15)16)8-13(12)20(3,17)18	mol179	6.114724159	C[C@@H](Nc1ccc(S(C)(=O)=O)cc1S(C)(=O)=O)C1CC1	179	2.754275079328547	3.56037250981863	True
C10H10BrN5O2__c1-15-10(13-6-14-15)5-12-8-3-2-7(11)4-9(8)16(17)18	mol180	6.112603188	Cn1ncnc1CNc1ccc(Br)cc1[N+](=O)[O-]	180	2.385540964453453	3.0252599682210835	True
C19H19F2NO2S__c20-12-5-6-15(21)14(8-12)16-9-13(23)10-22(16)19(24)18-7-11-3-1-2-4-17(11)25-18	mol181	6.112252235	O=C(c1cc2c(s1)CCCC2)N1C[C@@H](O)C[C@H]1c1cc(F)ccc1F	181	3.253076115409285	4.3638809374067815	True
C20H19ClN2O4S__c1-20(2)12-28(26,27)23(19(20)25)17-11-14(7-8-15(17)21)18(24)22-10-9-13-5-3-4-6-16(13)22	mol182	6.107786179	CC1(C)CS(=O)(=O)N(c2cc(C(=O)N3CCc4ccccc43)ccc2Cl)C1=O	182	2.585089462744582	4.0657407481910575	True
C19H23N3O2__c1-24-17-10-9-15(13-20-17)14-21-18(16-7-3-2-4-8-16)19(23)22-11-5-6-12-22	mol183	6.102825165	COc1ccc(C[NH2+][C@H](C(=O)N2CCCC2)c2ccccc2)cn1	183	3.3348677430412454	3.292638271913458	True
C19H18N4O3__c20-13-17(14-5-2-1-3-6-14)18-7-4-12-22(18)19(24)21-15-8-10-16(11-9-15)23(25)26	mol184	6.102068901	N#C[C@H](c1ccccc1)[C@H]1CCCN1C(=O)Nc1ccc([N+](=O)[O-])cc1	184	3.1049352184518	2.893873718313432	True
C18H20Cl2N2O2__c1-12(18(23)21-17-8-7-14(19)10-16(17)20)22(2)11-13-5-4-6-15(9-13)24-3	mol185	6.102058411	COc1cccc(C[NH+](C)[C@@H](C)C(=O)Nc2ccc(Cl)cc2Cl)c1	185	3.513263632203257	3.1855449565046268	True
C19H20N4O3__c1-13-7-8-14(18(25)22-15-5-3-2-4-6-15)11-16(13)21-12-17(24)23-10-9-20-19(23)26	mol186	6.097884178	Cc1ccc(C(=O)Nc2ccccc2)cc1NCC(=O)N1CCNC1=O	186	2.077856100690271	4.003805931205845	True
C17H22F3NO3__c1-12-6-5-7-13(2)21(12)16(22)10-23-14-8-3-4-9-15(14)24-11-17(18,19)20	mol187	6.095454693	C[C@H]1CCC[C@@H](C)N1C(=O)COc1ccccc1OCC(F)(F)F	187	2.9219006951403195	3.292294282648163	True
C18H19N3O4S__c1-12(22)19-14-4-7-16(8-5-14)26(24,25)20-15-6-9-17-13(11-15)3-10-18(23)21(17)2	mol188	6.093604088	CC(=O)Nc1ccc(S(=O)(=O)Nc2ccc3c(c2)CCC(=O)N3C)cc1	188	2.085929489463661	3.2281792087860963	True
C12H24N2O3S__c1-17-9-12(11-3-4-11)13-7-10-5-6-14(8-10)18(2,15)16	mol189	6.093101978	COC[C@@H]([NH2+]C[C@H]1CCN(S(C)(=O)=O)C1)C1CC1	189	4.342544070674398	3.95773790257277	True
C20H16F3N5O3S__c21-20(22,23)17-26-27-19(32-17)25-18(31)24-8-9-1-5-12(6-2-9)28-15(29)13-10-3-4-11(7-10)14(13)16(28)30	mol190	6.091992378	O=C(NCc1ccc(N2C(=O)[C@H]3[C@@H]4C=C[C@@H](C4)[C@@H]3C2=O)cc1)Nc1nnc(C(F)(F)F)s1	190	4.392426562626881	4.386777069926754	True
C17H16N4O5__c18-15(22)10-14(20-16(23)11-4-2-1-3-5-11)17(24)19-12-6-8-13(9-7-12)21(25)26	mol191	6.09062767	NC(=O)C[C@H](NC(=O)c1ccccc1)C(=O)Nc1ccc([N+](=O)[O-])cc1	191	2.2798133296137877	2.887478369965154	True
C17H22N2O3__c20-16(15-9-5-11-22-15)18-14-8-4-10-19(17(14)21)12-13-6-2-1-3-7-13	mol192	6.088037491	O=C(N[C@H]1CCCN(Cc2ccccc2)C1=O)[C@H]1CCCO1	192	2.8183299502601358	3.467455566064492	True
C18H14FNO5S2__c1-25-18(22)17-16(13-4-2-3-5-14(13)26-17)20-15(21)10-27(23,24)12-8-6-11(19)7-9-12	mol193	6.086256504	COC(=O)c1sc2ccccc2c1NC(=O)CS(=O)(=O)c1ccc(F)cc1	193	2.2262761156841755	3.1777851898540974	True
C19H16ClN3O4S2__c20-16-9-10-17(28-16)29(25,26)23-13-5-7-14(8-6-13)27-19-15(2-1-11-21-19)18(24)22-12-3-4-12	mol194	6.085777283	O=C(NC1CC1)c1cccnc1Oc1ccc([N-]S(=O)(=O)c2ccc(Cl)s2)cc1	194	3.134224396192896	4.275475019524173	True
C13H19N3O3__c1-15-12(17)5-4-10(14-15)13(18)16-6-7-19-8-11(16)9-2-3-9	mol195	6.084935188	CN1N=C(C(=O)N2CCOC[C@@H]2C2CC2)CCC1=O	195	3.260595846083934	3.971873047768509	True
C17H24N2O__c1-17(2,3)13-19-9-7-15(8-10-19)20-16-6-4-5-14(11-16)12-18	mol196	6.084747314	CC(C)(C)C[NH+]1CCC(Oc2cccc(C#N)c2)CC1	196	3.664833652534295	3.1281593719624774	True
C17H18F3N3O3S__c1-26-13-4-6-14(7-5-13)27(24,25)23-11-9-22(10-12-23)16-15(17(18,19)20)3-2-8-21-16	mol197	6.083882332	COc1ccc(S(=O)(=O)N2CCN(c3[nH+]cccc3C(F)(F)F)CC2)cc1	197	2.9716588849149446	3.625809606134833	True
C17H24N4O2__c22-16(20-15-3-1-2-8-19-17(15)23)12-21(14-4-5-14)11-13-6-9-18-10-7-13	mol198	6.08190155	O=C(C[NH+](Cc1ccncc1)C1CC1)N[C@@H]1CCCCNC1=O	198	4.206762908879381	3.648632754879827	True
C19H21N3O5S2__c1-13(2)15-4-8-17(9-5-15)28(23,24)21-16-6-10-18(11-7-16)29(25,26)22-19-12-14(3)27-20-19	mol199	6.079915047	Cc1cc(NS(=O)(=O)c2ccc(NS(=O)(=O)c3ccc(C(C)C)cc3)cc2)no1	199	2.1586839599827634	2.9496205930106685	True
C17H19F2N5O__c18-13-4-1-5-14(19)12(13)10-24-8-2-3-11(9-24)23-17(25)15-16(20)22-7-6-21-15	mol200	6.072910309	Nc1nccnc1C(=O)N[C@@H]1CCC[NH+](Cc2c(F)cccc2F)C1	200	4.172501684206684	3.9534416792898006	True
C19H33N3O2__c1-13-5-4-6-14(2)22(13)19(24)15(3)21-11-9-16(10-12-21)18(23)20-17-7-8-17	mol201	6.072019577	C[C@H]1CCC[C@@H](C)N1C(=O)[C@@H](C)[NH+]1CCC(C(=O)NC2CC2)CC1	201	4.436838945828736	3.8679427944648066	True
C15H19FN4O2__c1-9(2)15(3,8-17)20-13(21)7-19-10-4-5-11(14(18)22)12(16)6-10	mol202	6.070605278	CC(C)[C@@](C)(C#N)NC(=O)CNc1ccc(C(N)=O)c(F)c1	202	2.8448749692201734	3.128767977472779	True
C11H15F2NO2S__c1-3-8(2)14-17(15,16)10-6-4-9(5-7-10)11(12)13	mol203	6.0703969	CC[C@H](C)NS(=O)(=O)c1ccc(C(F)F)cc1	203	2.5172434989137606	3.2758614274405558	True
C19H16BrNO5__c1-23-16-8-7-12(9-18(16)24-2)17-10-13(21-26-17)11-25-19(22)14-5-3-4-6-15(14)20	mol204	6.069806099	COc1ccc(-c2cc(COC(=O)c3ccccc3Br)no2)cc1OC	204	2.101112025846197	2.7407232532001755	True
C20H22N4O3__c1-14-8-10-17(11-9-14)22-18(25)12-15(2)23-24-20(27)19(26)21-13-16-6-4-3-5-7-16	mol205	6.069144249	C/C(CC(=O)Nc1ccc(C)cc1)=N\NC(=O)C(=O)NCc1ccccc1	205	2.0359717108258764	3.026138217471246	True
C20H28N4O3S__c1-14(2)23-12-19(21-13-23)28(26,27)24-9-5-6-17(11-24)20(25)22-18-8-7-15(3)10-16(18)4	mol206	6.068658829	Cc1ccc(NC(=O)[C@H]2CCCN(S(=O)(=O)c3cn(C(C)C)cn3)C2)c(C)c1	206	2.896270255941662	4.394561173556071	True
C18H14N4O3__c23-18(20-14-1-3-16-12(9-14)5-7-19-16)11-21-8-6-13-10-15(22(24)25)2-4-17(13)21	mol207	6.068490505	O=C(Cn1ccc2cc([N+](=O)[O-])ccc21)Nc1ccc2[nH]ccc2c1	207	2.2781781592535655	2.968453855318252	True
C15H14FN3O4__c1-9(2)23-13-4-3-7-17-14(13)15(20)18-10-5-6-11(16)12(8-10)19(21)22	mol208	6.065448761	CC(C)Oc1cccnc1C(=O)Nc1ccc(F)c([N+](=O)[O-])c1	208	2.1710782345122954	2.617613155808569	True
C13H17ClF3N3O2__c1-3-8(2)20-12(21)18-4-5-22-11-10(14)6-9(7-19-11)13(15,16)17	mol209	6.064175606	CC[C@@H](C)NC(=O)NCCOc1ncc(C(F)(F)F)cc1Cl	209	2.790138031756703	3.529449825491356	True
C13H11N3O3__c1-9-6-7-14-8-11(9)15-13(17)10-4-2-3-5-12(10)16(18)19	mol210	6.063539505	Cc1ccncc1NC(=O)c1ccccc1[N+](=O)[O-]	210	1.8849310915651554	2.240730985855778	True
C17H24N2O5__c1-7-18(9-12(4)17(21)24-6)16(20)14-10(2)8-11(3)15(13(14)5)19(22)23	mol211	6.063130379	CCN(C[C@H](C)C(=O)OC)C(=O)c1c(C)cc(C)c([N+](=O)[O-])c1C	211	3.0640398451327027	2.717815548298317	True
C17H14Cl4N4O3S__c1-25-7-3-6-11(25)24-29(27,28)10-5-2-4-9(8-10)22-17(26)15-13(19)12(18)14(20)16(21)23-15	mol212	6.061814308	CN1CCC/C1=N\S(=O)(=O)c1cccc(NC(=O)c2nc(Cl)c(Cl)c(Cl)c2Cl)c1	212	2.782362292504674	3.984102571857742	True
C20H23N3O2__c1-14-8-10-23(17(13-14)18-7-4-12-25-18)11-9-19-21-16-6-3-2-5-15(16)20(24)22-19	mol213	6.061491489	C[C@H]1CCN(CCc2nc3ccccc3c(=O)[nH]2)[C@H](c2ccco2)C1	213	3.2998528470318966	4.214619509898318	True
C19H17ClN2O2__c1-13-15-7-3-4-8-16(15)19(24)22(13)12-18(23)21-11-10-14-6-2-5-9-17(14)20	mol214	6.060803413	C=C1c2ccccc2C(=O)N1CC(=O)NCCc1ccccc1Cl	214	2.0490104057999723	2.9738405126339567	True
C18H23N3O3__c1-3-24-17(22)16-8-5-9-21(12-16)18(23)20-13(2)15-7-4-6-14(10-15)11-19	mol215	6.05818367	CCOC(=O)[C@H]1CCCN(C(=O)N[C@H](C)c2cccc(C#N)c2)C1	215	2.8702176871035814	3.2579056119290817	True
C14H18ClNO4S__c1-2-20-14(17)11-5-4-8-16(10-11)21(18,19)13-7-3-6-12(15)9-13	mol216	6.058008194	CCOC(=O)[C@H]1CCCN(S(=O)(=O)c2cccc(Cl)c2)C1	216	2.363516983128717	2.8458729568034133	True
C18H26FN3O3__c1-15(23)21-10-4-11-22(13-12-21)18(24)20-9-2-3-14-25-17-7-5-16(19)6-8-17	mol217	6.056355476	CC(=O)N1CCCN(C(=O)NCCCCOc2ccc(F)cc2)CC1	217	1.9589227421354707	3.7355210301027784	True
C18H14N4O5__c1-26-18(23)13-4-2-12(3-5-13)16-8-7-15(27-16)11-20-21-17-9-6-14(10-19-17)22(24)25	mol218	6.052504539	COC(=O)c1ccc(-c2ccc(/C=N\Nc3ccc([N+](=O)[O-])cn3)o2)cc1	218	2.3492426451547033	3.3045890344892275	True
C17H15N3O3__c18-12-14(15-5-1-2-9-19-15)16(21)8-10-20-17(22)7-6-13-4-3-11-23-13	mol219	6.050802231	N#C[C@@H](C(=O)CCNC(=O)/C=C/c1ccco1)c1ccccn1	219	3.0998295571799055	2.992852811501705	True
C14H16F3N3O3__c15-14(16,17)8-20-7-9(5-11(20)21)12(22)10(6-18)13(23)19-3-1-2-4-19	mol220	6.050222874	N#C/C(C(=O)[C@H]1CC(=O)N(CC(F)(F)F)C1)=C(/[O-])N1CCCC1	220	3.7516187744142844	3.3923465454982673	True
C17H13F2N5O2S__c1-10-8-12(4-7-15(10)19)21-16-14(9-20)17(23-22-16)24-27(25,26)13-5-2-11(18)3-6-13	mol221	6.049873829	Cc1cc(NC2=C(C#N)[C@@H](NS(=O)(=O)c3ccc(F)cc3)N=N2)ccc1F	221	3.327921340449689	3.110840879356351	True
C20H20N4O3S__c21-14-17(12-16-6-5-9-22-15-16)20(25)23-18-7-4-8-19(13-18)28(26,27)24-10-2-1-3-11-24	mol222	6.047695637	N#C/C(=C\c1cccnc1)C(=O)Nc1cccc(S(=O)(=O)N2CCCCC2)c1	222	2.2744069677395853	3.8310095779354167	True
C18H27N3O2__c1-13-9-14(2)11-16(10-13)20-18(23)17(22)19-15(3)12-21-7-5-4-6-8-21	mol223	6.046820641	Cc1cc(C)cc(NC(=O)C(=O)N[C@H](C)C[NH+]2CCCCC2)c1	223	3.874418805431654	3.1059917899434413	True
C17H19NO4S2__c1-4-10(2)14(16(20)21)18-15(19)13(24-17(18)23)9-11-7-5-6-8-12(11)22-3	mol224	6.04605484	CC[C@H](C)[C@@H](C(=O)[O-])N1C(=O)/C(=C/c2ccccc2OC)SC1=S	224	3.4424646004657635	3.1270137853267435	True
C13H12N2O4S__c1-9-5-6-10(8-11(9)13(16)17)20(18,19)15-12-4-2-3-7-14-12	mol225	6.045273304	Cc1ccc(S(=O)(=O)Nc2ccccn2)cc1C(=O)[O-]	225	2.39772306811871	2.8696873671677636	True
C20H28ClN3O2__c1-15-6-5-9-17(19(15)21)22-20(26)24-12-10-23(11-13-24)18(25)14-16-7-3-2-4-8-16	mol226	6.044318199	Cc1cccc(NC(=O)N2CCN(C(=O)CC3CCCCC3)CC2)c1Cl	226	2.15764923998341	3.4571113387963357	True
C20H19ClN2O4S__c1-14-10-11-16(27-14)13-23(2)20(24)15-6-5-7-17(12-15)28(25,26)22-19-9-4-3-8-18(19)21	mol227	6.04278326	Cc1ccc(CN(C)C(=O)c2cccc(S(=O)(=O)[N-]c3ccccc3Cl)c2)o1	227	3.006231805017693	3.3294722552937697	True
C16H23N7O__c17-14-15(19-11-20-16(14)23-7-3-5-21-23)18-8-13-9-22-6-2-1-4-12(22)10-24-13	mol228	6.039141178	Nc1c(NC[C@H]2CN3CCCC[C@@H]3CO2)ncnc1-n1cccn1	228	3.5506737178922148	4.18888995744891	True
C17H22N2O5S__c20-16(19-11-5-8-15(19)17(21)22)13-6-4-7-14(12-13)25(23,24)18-9-2-1-3-10-18	mol229	6.038834572	O=C([O-])[C@@H]1CCCN1C(=O)c1cccc(S(=O)(=O)N2CCCCC2)c1	229	2.814710351052046	3.8446822322493035	True
C19H17BrFNO6S__c20-14-3-1-13(2-4-14)18(23)12-28-19(24)16-11-15(5-6-17(16)21)29(25,26)22-7-9-27-10-8-22	mol230	6.038803101	O=C(COC(=O)c1cc(S(=O)(=O)N2CCOCC2)ccc1F)c1ccc(Br)cc1	230	2.1375965454528494	3.0924441985181303	True
C17H26N2O3S__c1-12-8-13(2)16(14(3)9-12)4-6-18-17(20)19-10-15-5-7-23(21,22)11-15	mol231	6.037395954	Cc1cc(C)c(CCNC(=O)NC[C@H]2CCS(=O)(=O)C2)c(C)c1	231	2.845099986750334	4.080125738204477	True
C20H22N4O2__c1-13-8-9-18(23-20(26)24(3)4)17(10-13)19(25)22-14(2)16-7-5-6-15(11-16)12-21	mol232	6.037293434	Cc1ccc(NC(=O)N(C)C)c(C(=O)N[C@@H](C)c2cccc(C#N)c2)c1	232	2.5892502201880028	3.473881936114889	True
C18H29N3O2__c1-14-17(15(2)23-19-14)13-20-8-10-21(11-9-20)18(22)12-16-6-4-3-5-7-16	mol233	6.036598206	Cc1noc(C)c1CN1CCN(C(=O)CC2CCCCC2)CC1	233	2.2027523603864214	3.8469025686330367	True
C20H25ClN2O4__c1-2-13-4-6-20(7-5-13)18(24)23(19(25)22-20)12-14-10-15(21)17-16(11-14)26-8-3-9-27-17	mol234	6.03624773	CCC1CCC2(CC1)NC(=O)N(Cc1cc(Cl)c3c(c1)OCCCO3)C2=O	234	3.0967283334566815	4.296159208360759	True
C15H19FN2O2S__c1-2-20-14(19)11-6-5-9-18(10-11)15(21)17-13-8-4-3-7-12(13)16	mol235	6.033912659	CCOC(=O)[C@H]1CCCN(C(=S)Nc2ccccc2F)C1	235	2.457567812603159	3.0902714255976216	True
C19H21N3O5S2__c1-13(2)15-4-8-17(9-5-15)28(23,24)21-16-6-10-18(11-7-16)29(25,26)22-19-12-14(3)27-20-19	mol236	6.032855034	Cc1cc(NS(=O)(=O)c2ccc(NS(=O)(=O)c3ccc(C(C)C)cc3)cc2)no1	236	2.1586839599827634	2.9496205930106685	True
C20H23N5O4__c1-12-6-7-14(13(2)10-12)23-8-5-9-24-16-17(21-19(23)24)22(3)20(28)25(18(16)27)11-15(26)29-4	mol237	6.032425404	COC(=O)Cn1c(=O)c2c(nc3n2CCCN3c2ccc(C)cc2C)n(C)c1=O	237	2.5622318445981485	4.7736425160602725	True
C19H15ClN2O3S__c20-15-5-4-6-17(13-15)21-19(23)14-9-11-16(12-10-14)22-26(24,25)18-7-2-1-3-8-18	mol238	6.030462742	O=C(Nc1cccc(Cl)c1)c1ccc(NS(=O)(=O)c2ccccc2)cc1	238	1.6416629613971327	2.795051685873828	True
C20H26N2O4S__c1-15-5-6-16(2)18(13-15)21-9-11-22(12-10-21)27(23,24)20-14-17(25-3)7-8-19(20)26-4	mol239	6.030248642	COc1ccc(OC)c(S(=O)(=O)N2CCN(c3cc(C)ccc3C)CC2)c1	239	1.9855265772226378	2.8453054429048454	True
C17H22N4O5S2__c22-14-2-1-3-15(23)21(14)8-9-28(25,26)20-7-6-12-13(10-20)27-17(18-12)19-16(24)11-4-5-11	mol240	6.029994965	O=C(Nc1nc2c(s1)CN(S(=O)(=O)CCN1C(=O)CCCC1=O)CC2)C1CC1	240	2.731154881940771	4.585194488111853	True
C14H16BrF3N2O3S__c1-24(22,23)20-6-2-3-9(8-20)13(21)19-12-5-4-10(15)7-11(12)14(16,17)18	mol241	6.027212143	CS(=O)(=O)N1CCC[C@@H](C(=O)Nc2ccc(Br)cc2C(F)(F)F)C1	241	2.6675084710632238	3.418942417652685	True
C19H15F3N4O3__c20-19(21,22)14-5-8-16(17(12-14)26(28)29)23-24-18(27)11-13-3-6-15(7-4-13)25-9-1-2-10-25	mol242	6.025384426	O=C(Cc1ccc(-n2cccc2)cc1)NNc1ccc(C(F)(F)F)cc1[N+](=O)[O-]	242	2.4029042377605414	3.3800383708545434	True
C16H29N3O__c17-15-8-3-1-2-7-14(15)16(20)19-11-5-10-18-9-4-6-13(18)12-19	mol243	6.025260448	[NH3+][C@H]1CCCCC[C@@H]1C(=O)N1CCC[NH+]2CCC[C@@H]2C1	243	5.413260469830169	3.204362507931097	True
C18H19NO5S__c1-12-3-9-17(13(2)11-12)25(23,24)19-15-6-4-14(5-7-15)16(20)8-10-18(21)22	mol244	6.024971962	Cc1ccc(S(=O)(=O)Nc2ccc(C(=O)CCC(=O)[O-])cc2)c(C)c1	244	2.3385548560861444	2.5033919421261137	True
C17H21N3O2S__c1-12-18-16(20-22-12)11-23-15-10-6-5-9-14(15)17(21)19-13-7-3-2-4-8-13	mol245	6.024381638	Cc1nc(CSc2ccccc2C(=O)NC2CCCCC2)no1	245	2.221597407876244	3.24480720839661	True
C18H19ClN2O3S__c1-12(22)21-11-18(2,3)14-10-13(8-9-17(14)21)25(23,24)20-16-7-5-4-6-15(16)19	mol246	6.022754669	CC(=O)N1CC(C)(C)c2cc(S(=O)(=O)Nc3ccccc3Cl)ccc21	246	2.31665757101827	3.7154362236069796	True
C19H20F2N2O__c20-16-7-4-8-17(21)18(16)19(24)23-13-11-22(12-14-23)10-9-15-5-2-1-3-6-15	mol247	6.022315025	O=C(c1c(F)cccc1F)N1CCN(CCc2ccccc2)CC1	247	1.8185384896087466	2.7165101624834707	True
C19H18ClNO4__c1-23-15-8-10-16(11-9-15)25-14-19(22)21-12-4-5-13-24-18-7-3-2-6-17(18)20	mol248	6.021188736	COc1ccc(OCC(=O)NCC#CCOc2ccccc2Cl)cc1	248	2.1091050823304904	2.7836855641979548	True
C17H22N4O3S__c1-24-15-4-2-5-16(12-15)25(22,23)20-13-14-6-10-21(11-7-14)17-18-8-3-9-19-17	mol249	6.020437241	COc1cccc(S(=O)(=O)NCC2CCN(c3ncccn3)CC2)c1	249	2.16543777463818	3.689033830244572	True
C18H26N4O2S__c1-14-4-2-5-15(12-14)21-8-10-22(11-9-21)25(23,24)17-13-20-18-16(17)6-3-7-19-18	mol250	6.019485474	C[C@H]1CCC[C@H]([NH+]2CCN(S(=O)(=O)c3c[nH]c4ncccc34)CC2)C1	250	4.366357588865406	4.307313557316823	True
C20H20N2O4__c1-3-26-16-11-9-14(10-12-16)17(23)13-22-18(24)20(2,21-19(22)25)15-7-5-4-6-8-15	mol251	6.019082069	CCOc1ccc(C(=O)CN2C(=O)N[C@](C)(c3ccccc3)C2=O)cc1	251	2.411774077769742	3.227823727716368	True
C19H18N2O4S__c1-13(22)20-15-10-11-18(25-2)19(12-15)26(23,24)21-17-9-5-7-14-6-3-4-8-16(14)17	mol252	6.018335819	COc1ccc(NC(C)=O)cc1S(=O)(=O)Nc1cccc2ccccc12	252	1.8710933461549146	2.7748727646321854	True
C15H16N6O3__c1-9(22)16-12(13-17-19-20-18-13)7-4-8-21-14(23)10-5-2-3-6-11(10)15(21)24	mol253	6.016827583	CC(=O)N[C@@H](CCCN1C(=O)c2ccccc2C1=O)c1nnn[n-]1	253	3.6477919835066626	3.637888163825277	True
C15H16N4O4__c20-13(18-10-5-12(15(22)23)16-7-10)8-19-14(21)11-4-2-1-3-9(11)6-17-19	mol254	6.016322136	O=C(Cn1ncc2ccccc2c1=O)N[C@@H]1C[NH2+][C@H](C(=O)[O-])C1	254	4.148688492526503	4.080590315494916	True
C16H24N2O3S__c1-14-2-4-15(5-3-14)6-7-16(19)17-8-9-18-10-12-22(20,21)13-11-18	mol255	6.015982151	Cc1ccc(CCC(=O)NCCN2CCS(=O)(=O)CC2)cc1	255	2.120672736839362	4.120398155696476	True
C13H12N4O4S__c1-15-11-10(12(18)16(2)13(15)19)8-17(14-11)22(20,21)9-6-4-3-5-7-9	mol256	6.015679836	Cn1c(=O)c2cn(S(=O)(=O)c3ccccc3)nc2n(C)c1=O	256	2.479354895648296	2.7748179973107066	True
C20H21N3O3__c1-3-25-17-12-8-7-11-16(17)20(24)21-14(2)19-22-18(26-23-19)13-15-9-5-4-6-10-15	mol257	6.011368752	CCOc1ccccc1C(=O)N[C@H](C)c1noc(Cc2ccccc2)n1	257	2.5362864065368633	3.596781305120693	True
C18H22N2OS__c1-3-20(18(21)12-15-8-10-22-11-9-15)14(2)17-6-4-16(13-19)5-7-17	mol258	6.011033535	CCN(C(=O)C=C1CCSCC1)[C@H](C)c1ccc(C#N)cc1	258	3.482655460364181	3.07594775910731	True
C13H17N3O2__c1-10-7-11(15-18-10)8-16(2)12(17)13(9-14)5-3-4-6-13	mol259	6.010948181	Cc1cc(CN(C)C(=O)C2(C#N)CCCC2)no1	259	2.7862265029149906	3.19053408519783	True
C18H19N3O4S2__c22-17(19-8-7-14-2-1-9-25-14)12-3-5-13(6-4-12)20-18-21-15-10-27(23,24)11-16(15)26-18	mol260	6.00813818	O=C(NCCc1ccco1)c1ccc(NC2=N[C@H]3CS(=O)(=O)C[C@H]3S2)cc1	260	3.3575808352368437	4.325088665200957	True
C20H18F2N2O2__c1-13(26-18-5-3-2-4-14(18)11-23)19(25)24-12-20(8-9-20)16-7-6-15(21)10-17(16)22	mol261	6.004794121	C[C@@H](Oc1ccccc1C#N)C(=O)NCC1(c2ccc(F)cc2F)CC1	261	2.8327614065368643	3.7909849717845963	True
C17H18N2O4S__c1-12-5-3-4-6-16(12)17(21)19-24(22,23)15-9-7-14(8-10-15)11-18-13(2)20	mol262	6.004570961	CC(=O)NCc1ccc(S(=O)(=O)/N=C(\[O-])c2ccccc2C)cc1	262	2.4687768599340743	2.4896016029463257	True
C17H17N3O4S__c1-11-9-13(20(22)23)5-8-15(11)18-17(25)19-16(21)10-12-3-6-14(24-2)7-4-12	mol263	6.001220226	COc1ccc(CC(=O)NC(=S)Nc2ccc([N+](=O)[O-])cc2C)cc1	263	1.9834733097552366	2.4961311864730837	True
C15H12N2O4S__c1-10-5-6-11(9-16)7-14(10)22(20,21)17-13-4-2-3-12(8-13)15(18)19	mol264	5.999944687	Cc1ccc(C#N)cc1S(=O)(=O)[N-]c1cccc(C(=O)[O-])c1	264	3.6038910494944494	2.7630403810422557	True
C15H22F2N4O__c1-20(9-13-18-6-7-21(13)14(16)17)15(22)19-8-12(10-2-3-10)11-4-5-11	mol265	5.998058796	CN(Cc1nccn1C(F)F)C(=O)NCC(C1CC1)C1CC1	265	2.932652587955987	4.289567397918496	True
C19H25N5OS__c1-12(2)11-24-14(4)15(13(3)23-24)7-8-19(25)20-18-10-16(21-22-18)17-6-5-9-26-17	mol266	5.998031139	Cc1nn(CC(C)C)c(C)c1CCC(=O)Nc1cc(-c2cccs2)n[nH]1	266	2.744649089042163	4.486165871029022	True
C17H21N3O5S2__c1-11-5-6-15(26-11)27(23,24)20-8-3-4-13(10-20)16(21)18-19-17(22)14-7-9-25-12(14)2	mol267	5.996434212	Cc1ccc(S(=O)(=O)N2CCC[C@@H](C(=O)NNC(=O)c3ccoc3C)C2)s1	267	2.9405982635266117	3.9450291373406845	True
C19H17N5O3__c20-17(25)13-6-8-14(9-7-13)18(26)23-16(12-4-2-1-3-5-12)19(27)22-15-10-11-21-24-15	mol268	5.99533844	NC(=O)c1ccc(C(=O)N[C@H](C(=O)Nc2cc[nH]n2)c2ccccc2)cc1	268	2.8359638978922437	3.7365680371060046	True
C19H22N4O2S__c24-18(23-10-12-26-13-11-23)15-4-3-6-17(14-15)22-19(25)21-9-7-16-5-1-2-8-20-16	mol269	5.995235443	O=C(NCCc1ccccn1)Nc1cccc(C(=O)N2CCSCC2)c1	269	2.1600709874393704	4.163557258112094	True
C15H16N6O3__c1-9(22)16-12(13-17-19-20-18-13)7-4-8-21-14(23)10-5-2-3-6-11(10)15(21)24	mol270	5.993460655	CC(=O)N[C@@H](CCCN1C(=O)c2ccccc2C1=O)c1nnn[n-]1	270	3.6477919835066626	3.637888163825277	True
C18H34N2O4S__c1-18(2)8-5-15(6-9-18)13-19-17(21)20(10-4-11-24-3)16-7-12-25(22,23)14-16	mol271	5.991234779	COCCCN(C(=O)NCC1CCC(C)(C)CC1)[C@@H]1CCS(=O)(=O)C1	271	3.165199792045833	4.392764650376455	True
C18H18N2O3S__c19-14-17(24(21,22)16-7-3-1-4-8-16)13-15-9-10-18(23-15)20-11-5-2-6-12-20	mol272	5.990358829	N#C/C(=C/c1ccc(N2CCCCC2)o1)S(=O)(=O)c1ccccc1	272	2.5198802956288144	3.141142318323413	True
C20H21N3O2S__c1-11-4-5-12(2)16(10-11)22-19(25)17-13(3)21-20(26)23-18(17)14-6-8-15(24)9-7-14	mol273	5.990225792	CC1=C(C(=O)Nc2cc(C)ccc2C)[C@@H](c2ccc(O)cc2)NC(=S)N1	273	2.6979575603830206	3.6524562230223188	True
C18H16FN3O4__c1-10-9-21(16-8-12(19)6-7-14(16)17(23)20-10)18(24)13-4-3-5-15(11(13)2)22(25)26	mol274	5.988342762	Cc1c(C(=O)N2C[C@@H](C)NC(=O)c3ccc(F)cc32)cccc1[N+](=O)[O-]	274	2.9821767640666597	3.69043261798032	True
C20H22FN3O5S2__c1-15-14-30(26,27)24(20(15)25)18-6-8-19(9-7-18)31(28,29)23-12-10-22(11-13-23)17-4-2-16(21)3-5-17	mol275	5.987410545	C[C@@H]1CS(=O)(=O)N(c2ccc(S(=O)(=O)N3CCN(c4ccc(F)cc4)CC3)cc2)C1=O	275	2.8220069534126324	4.592977165464394	True
C20H21N5O3__c1-13-18(27-14(2)24-13)20(26)25-10-4-5-15(12-25)17-19(23-9-8-22-17)28-16-6-3-7-21-11-16	mol276	5.98638773	Cc1nc(C)c(C(=O)N2CCC[C@@H](c3nccnc3Oc3cccnc3)C2)o1	276	3.2137618976333044	4.465884065013927	True
C17H14N4O3__c1-11-13(3-2-4-15(11)21-7-8-24-17(21)23)20-16(22)14-6-5-12(9-18)10-19-14	mol277	5.985556126	Cc1c(NC(=O)c2ccc(C#N)cn2)cccc1N1CCOC1=O	277	2.387807464623503	3.4794732563581685	True
C19H30N2O2__c1-4-20(13-18(22)17-7-5-15(2)6-8-17)14-19(23)21-11-9-16(3)10-12-21	mol278	5.984693527	CC[NH+](CC(=O)N1CCC(C)CC1)C[C@H](O)c1ccc(C)cc1	278	3.829056221816443	3.494207926545542	True
C20H15F3N4O3S__c1-2-12-25-31(29,30)17-9-3-14(4-10-17)19(28)26-15-5-7-16(8-6-15)27-18(11-13-24-27)20(21,22)23	mol279	5.984375954	C#CCNS(=O)(=O)c1ccc(C(=O)Nc2ccc(-n3nccc3C(F)(F)F)cc2)cc1	279	2.497427674979857	4.241609319143979	True
C15H14INO5S__c1-10-7-13(5-6-14(10)22-9-15(18)19)23(20,21)17-12-4-2-3-11(16)8-12	mol280	5.983413696	Cc1cc(S(=O)(=O)Nc2cccc(I)c2)ccc1OCC(=O)[O-]	280	2.479937575171636	2.803332858266295	True
C16H23N3O4__c1-3-22-13-9-12(16(13)7-4-8-16)17-15(21)19-18-14(20)11-6-5-10(2)23-11	mol281	5.983099461	CCO[C@@H]1C[C@H](NC(=O)NNC(=O)c2ccc(C)o2)C12CCC2	281	3.9397047254281095	3.3953759838667126	True
C11H24N2O2S2__c1-16-8-4-6-12-9-11-5-3-7-13(10-11)17(2,14)15	mol282	5.974381447	CSCCC[NH2+]C[C@@H]1CCCN(S(C)(=O)=O)C1	282	4.07449403901196	3.4103297291139016	True
C13H14O5__c1-2-17-13(16)9-18-11-6-3-10(4-7-11)5-8-12(14)15	mol283	5.973448277	CCOC(=O)COc1ccc(/C=C/C(=O)[O-])cc1	283	2.3326265029149926	2.068739688403989	True
C19H24N2O2__c20-11-6-19(16-4-2-1-3-5-16)21-12-7-17(8-13-21)23-18-9-14-22-15-10-18	mol284	5.973052979	N#C/C=C(\c1ccccc1)N1CCC(OC2CCOCC2)CC1	284	2.7057277820236063	3.0045378600276256	True
C16H21N3O2S__c1-4-13-15(11(3)18-21-13)17-16(20)19-9-5-6-12(19)14-8-7-10(2)22-14	mol285	5.970894337	CCc1onc(C)c1NC(=O)N1CCC[C@@H]1c1ccc(C)s1	285	3.198411787907605	4.102614640985131	True
C16H17ClN2O3S__c1-10-7-14(8-11(2)16(10)18-12(3)20)19-23(21,22)15-6-4-5-13(17)9-15	mol286	5.970524788	CC(=O)Nc1c(C)cc(NS(=O)(=O)c2cccc(Cl)c2)cc1C	286	1.9950184330234624	2.4724770962255196	True
C18H17N3O2S2__c1-18(2)21(11-22)14(10-24-18)16(23)20-17-13(9-19)8-15(25-17)12-6-4-3-5-7-12	mol287	5.964087486	CC1(C)SC[C@@H](C(=O)Nc2sc(-c3ccccc3)cc2C#N)N1C=O	287	3.3713732081949015	3.9125911393083714	True
C16H12ClN3O4__c17-11-5-4-8(20(22)23)6-9(11)14-10(7-18)16(19)24-13-3-1-2-12(21)15(13)14	mol288	5.964073658	N#CC1=C(N)OC2=C(C(=O)CCC2)[C@H]1c1cc([N+](=O)[O-])ccc1Cl	288	3.161363147636651	2.877830824497305	True
C18H20N4O3S__c1-11-15(9-17(23)20-13-7-8-26(24,25)10-13)12(2)22-18(19-11)14-5-3-4-6-16(14)21-22	mol289	5.96293354	Cc1nc2c3ccccc3nn2c(C)c1CC(=O)N[C@H]1CCS(=O)(=O)C1	289	2.9651194939973493	4.2255980063262335	True
C19H20N2O3S__c1-12-8-13(2)17-14(9-12)10-15(18(23)20-17)11-21(5-6-22)19(24)16-4-3-7-25-16	mol290	5.962822914	Cc1cc(C)c2[nH]c(=O)c(CN(CCO)C(=O)c3cccs3)cc2c1	290	2.4480147526601588	3.851694142830667	True
C15H22N4O__c1-4-7-19(11-15(2,3)10-17)14(20)13-6-5-12(8-16)9-18-13	mol291	5.961014748	CCCN(CC(C)(C)C[NH3+])C(=O)c1ccc(C#N)cn1	291	3.1255337441093864	3.649398808737819	True
C17H18Cl2N2O2__c1-23-9-8-21(12-13-4-3-7-20-11-13)17(22)10-14-15(18)5-2-6-16(14)19	mol292	5.958395958	COCCN(Cc1cccnc1)C(=O)Cc1c(Cl)cccc1Cl	292	2.1248711339205784	3.2941966330271812	True
C13H14ClN3O3S2__c1-9-8-15-13(21-9)17-12(18)6-7-16-22(19,20)11-5-3-2-4-10(11)14	mol293	5.957159042	Cc1cnc(NC(=O)CCNS(=O)(=O)c2ccccc2Cl)s1	293	2.1444789687882704	3.37557947730333	True
C17H26N2O4S__c1-4-14-6-5-11-19(12-14)17(20)13(2)18-24(21,22)16-9-7-15(23-3)8-10-16	mol294	5.956318855	CC[C@H]1CCCN(C(=O)[C@H](C)NS(=O)(=O)c2ccc(OC)cc2)C1	294	2.753384611224236	3.8636819578239425	True
C17H22N2O3__c20-16(15-9-5-11-22-15)18-14-8-4-10-19(17(14)21)12-13-6-2-1-3-7-13	mol295	5.95607233	O=C(N[C@H]1CCCN(Cc2ccccc2)C1=O)[C@H]1CCCO1	295	2.8183299502601358	3.467455566064492	True
C16H17F3N4O__c17-16(18,19)13-3-1-2-12(8-13)15(11-4-5-11)22-14(24)6-7-23-10-20-9-21-23	mol296	5.952928543	O=C(CCn1cncn1)N[C@H](c1cccc(C(F)(F)F)c1)C1CC1	296	2.857937711878378	3.4686609470547927	True
C15H21F2N3O4S2__c16-13-5-4-6-14(17)15(13)25(21,22)18-9-11-20(12-10-18)26(23,24)19-7-2-1-3-8-19	mol297	5.95087719	O=S(=O)(c1c(F)cccc1F)N1CCN(S(=O)(=O)N2CCCCC2)CC1	297	2.3057448740790445	2.9838209469945287	True
C17H23F3N2O__c1-11(2)14-8-4-6-12(3)15(14)21-16(23)22-9-5-7-13(10-22)17(18,19)20	mol298	5.950009346	Cc1cccc(C(C)C)c1NC(=O)N1CCC[C@@H](C(F)(F)F)C1	298	2.7099078563001413	4.285333318382574	True
C18H25N3O3__c1-11-6-8-21(2)18(24)15(11)20-17(23)16(22)19-7-5-14-10-12-3-4-13(14)9-12	mol299	5.948700905	Cc1ccn(C)c(=O)c1NC(=O)C(=O)NCC[C@@H]1C[C@H]2CC[C@@H]1C2	299	4.2845469058653745	4.09363550165253	True
C18H19N3O3S__c1-11-12(6-5-7-14(11)21(23)24)8-17(22)20-13-9-16(18(2,3)4)25-15(13)10-19	mol300	5.948241234	Cc1c(CC(=O)Nc2cc(C(C)(C)C)sc2C#N)cccc1[N+](=O)[O-]	300	2.775194290137607	3.017805685350488	True
C14H18N4O3S__c1-9-3-6-11(21-9)7-18(10-4-5-10)12(19)8-22-14-16-15-13(20)17(14)2	mol301	5.947840691	Cc1ccc(CN(C(=O)CSc2n[nH]c(=O)n2C)C2CC2)o1	301	2.593990948611726	3.8862905856557033	True
C17H17N3O3__c1-4-9-18-16(21)12-7-5-6-8-13(12)19-17(22)15-10-14(11(2)3)20-23-15	mol302	5.947027683	C#CCNC(=O)c1ccccc1NC(=O)c1cc(C(C)C)no1	302	2.3815953018199867	3.124154724031804	True
C20H24N2O3__c1-13-11-14(2)18(15(3)12-13)20(24)22-10-9-21-19(23)16-5-7-17(25-4)8-6-16	mol303	5.946538448	COc1ccc(C(=O)NCCNC(=O)c2c(C)cc(C)cc2C)cc1	303	1.8344967211264738	2.9050368963683217	True
C17H25FN2O__c1-12-9-17(15(13(2)21)10-16(12)18)20-8-5-14(11-20)19-6-3-4-7-19	mol304	5.945718288	Cc1cc(N2CC[C@@H]([NH+]3CCCC3)C2)c([C@H](C)O)cc1F	304	4.609860533746748	3.993113799894775	True
C19H20N2O4__c1-14(19(23)16-6-4-3-5-7-16)20(2)18(22)13-10-15-8-11-17(12-9-15)21(24)25	mol305	5.943222046	C[C@@H]([C@H](O)c1ccccc1)N(C)C(=O)/C=C/c1ccc([N+](=O)[O-])cc1	305	2.9481261507383163	2.086736547080897	True
C20H25NO3__c1-2-24-17-8-10-20(23)16(13-17)14-21(11-12-22)19-9-7-15-5-3-4-6-18(15)19	mol306	5.942772388	CCOc1ccc(O)c(C[NH+](CCO)[C@H]2CCc3ccccc32)c1	306	3.978846848986474	3.6846648450804267	True
C19H30N2O2__c22-12-9-18-15-20(14-16-5-4-8-19(23)13-16)10-11-21(18)17-6-2-1-3-7-17	mol307	5.941187859	OCC[C@@H]1CN(Cc2cccc(O)c2)CC[NH+]1C1CCCCC1	307	4.211916389726891	4.301478854765863	True
C18H15N5O5__c1-11-9-12(7-8-15(11)23(26)27)17(24)19-13-5-3-4-6-16(13)22-10-14(20-21-22)18(25)28-2	mol308	5.940863609	COC(=O)c1cn(-c2ccccc2NC(=O)c2ccc([N+](=O)[O-])c(C)c2)nn1	308	2.254529438153787	3.139546110159849	True
C19H29N3O2S__c1-19(8-5-9-25-19)14-21-18(24)20-11-16-10-17(23)13-22(16)12-15-6-3-2-4-7-15	mol309	5.938196182	C[C@]1(CNC(=O)NC[C@H]2C[C@H](O)C[NH+]2Cc2ccccc2)CCCS1	309	4.963421242180361	3.7264697613118467	True
C14H14F2N2OS__c15-11-6-2-7-12(14(11)16)17-18-13(19)8-1-4-10-5-3-9-20-10	mol310	5.93781662	O=C(CCCc1cccs1)NNc1cccc(F)c1F	310	2.227217819682936	3.134950813100428	True
C15H28N2O__c1-5-17-15(12-16)8-6-7-13(11-15)18-10-9-14(2,3)4	mol311	5.936655998	CCN[C@]1(C#N)CCC[C@H](OCCC(C)(C)C)C1	311	3.7279698163572874	3.4875756739721844	True
C20H25N3O2__c1-4-14(2)18-7-5-6-8-19(18)25-13-20(24)23-22-15(3)16-9-11-17(21)12-10-16	mol312	5.936607361	CC[C@@H](C)c1ccccc1OCC(=O)N/N=C(/C)c1ccc(N)cc1	312	2.558412109293805	3.44101352260425	True
C20H28ClN3O2__c1-15-6-5-9-17(19(15)21)22-20(26)24-12-10-23(11-13-24)18(25)14-16-7-3-2-4-8-16	mol313	5.935747147	Cc1cccc(NC(=O)N2CCN(C(=O)CC3CCCCC3)CC2)c1Cl	313	2.15764923998341	3.4571113387963357	True
C19H21N3O3S2__c23-18(8-7-15-14-20-17-5-2-1-4-16(15)17)21-9-11-22(12-10-21)27(24,25)19-6-3-13-26-19	mol314	5.93534565	O=C(CCC1=c2ccccc2=[NH+]C1)N1CCN(S(=O)(=O)c2cccs2)CC1	314	3.2246318789977853	3.873519724083262	True
C17H18N2O5S3__c1-11-6-8-19(12-4-2-3-5-13(12)26-11)15(20)10-24-17(21)16-14(7-9-25-16)27(18,22)23	mol315	5.935211182	C[C@@H]1CCN(C(=O)COC(=O)c2sccc2S(N)(=O)=O)c2ccccc2S1	315	3.0388487250650718	4.043058402664054	True
C15H14F4N4O2__c1-23(2)14(25)9-5-8(3-4-10(9)16)20-7-12-21-11(15(17,18)19)6-13(24)22-12	mol316	5.934819221	CN(C)C(=O)c1cc(NCc2nc(C(F)(F)F)cc(=O)[nH]2)ccc1F	316	2.6383074933523023	4.095630090225653	True
C12H13Cl2N5O__c13-8-3-10(14)12(17-5-8)18-11(20)7-19-2-1-16-6-9(19)4-15	mol317	5.934570313	N#C[C@@H]1CNCCN1CC(=O)Nc1ncc(Cl)cc1Cl	317	3.171455130047061	3.8482587071665435	True
C15H18N2S__c1-16-14(11-12-7-9-17-10-8-12)13-5-3-4-6-15(13)18-2	mol318	5.933876991	C[NH2+][C@H](Cc1ccncc1)c1ccccc1SC	318	3.521503704011865	2.5281123955961227	True
C18H22N2O4S__c1-13-5-10-17(14(2)11-13)19-18(21)12-20(3)25(22,23)16-8-6-15(24-4)7-9-16	mol319	5.932163239	COc1ccc(S(=O)(=O)N(C)CC(=O)Nc2ccc(C)cc2C)cc1	319	1.8145899239594456	2.4573422173495008	True
C11H13N3O5S__c1-2-9-12-6-10(14-9)20(17,18)13-5-7-3-4-8(19-7)11(15)16	mol320	5.931191921	CCc1ncc(S(=O)(=O)NCc2ccc(C(=O)[O-])o2)[nH]1	320	3.0885051660208074	3.866944698571165	True
C17H23F2N3O2__c1-12(23)21-10-13-4-3-9-22(11-13)17(24)20-8-7-14-15(18)5-2-6-16(14)19	mol321	5.930613518	CC(=O)NC[C@H]1CCCN(C(=O)NCCc2c(F)cccc2F)C1	321	2.6568398932790664	4.42469313096975	True
C18H19N3O4S__c1-12(22)19-14-4-7-16(8-5-14)26(24,25)20-15-6-9-17-13(11-15)3-10-18(23)21(17)2	mol322	5.930449486	CC(=O)Nc1ccc(S(=O)(=O)Nc2ccc3c(c2)CCC(=O)N3C)cc1	322	2.085929489463661	3.2281792087860963	True
C20H28N4O3__c1-4-26-17-7-5-16(6-8-17)21-18(25)13-24-11-9-15(10-12-24)20-23-22-19(27-20)14(2)3	mol323	5.929744244	CCOc1ccc(NC(=O)C[NH+]2CCC(c3nnc(C(C)C)o3)CC2)cc1	323	3.3786502375622973	3.701665808588404	True
C18H21N3O4S__c1-4-18(23)20-16-6-5-7-17(12(16)2)21-26(24,25)15-10-8-14(9-11-15)19-13(3)22	mol324	5.929546356	CCC(=O)Nc1cccc(NS(=O)(=O)c2ccc(NC(C)=O)cc2)c1C	324	1.9179393486185887	2.5082151318160113	True
C18H20N2O4__c1-18(14-9-10-14)16(22)20(17(23)19-18)12-15(21)24-11-5-8-13-6-3-2-4-7-13	mol325	5.928801537	C[C@@]1(C2CC2)NC(=O)N(CC(=O)OC/C=C/c2ccccc2)C1=O	325	2.855315209008115	3.174388522007518	True
C19H25N5O3S__c1-13-16(12-22(2)20-13)17-10-18(23(3)28(26,27)21-17)19(25)24-9-8-14-6-4-5-7-15(14)11-24	mol326	5.927921295	Cc1nn(C)cc1[C@@H]1C[C@H](C(=O)N2CCc3ccccc3C2)N(C)S(=O)(=O)N1	326	3.706729281966811	4.762551483792474	True
C20H18BrNO4S2__c1-26-16-7-9-17(10-8-16)28(24,25)19(18-6-3-11-27-18)13-22-20(23)14-4-2-5-15(21)12-14	mol327	5.927089214	COc1ccc(S(=O)(=O)[C@H](CNC(=O)c2cccc(Br)c2)c2cccs2)cc1	327	2.6060194763415154	2.8113349700901757	True
C18H24N2O3S__c1-15-7-9-16(10-8-15)24(21,22)19-14-17(18-6-5-13-23-18)20-11-3-2-4-12-20	mol328	5.925870419	Cc1ccc(S(=O)(=O)NC[C@@H](c2ccco2)[NH+]2CCCCC2)cc1	328	3.808571326414394	2.882270410644711	True
C17H28N4O2__c1-13-6-3-4-9-21(13)17(22)12-20-8-5-7-15(11-20)10-16-18-14(2)23-19-16	mol329	5.923348904	Cc1nc(C[C@H]2CCC[NH+](CC(=O)N3CCCC[C@@H]3C)C2)no1	329	4.596212348378984	4.716846784463074	True
C12H20N4O2__c17-11(5-9-1-2-13-6-9)15-3-4-16-10(8-15)7-14-12(16)18	mol330	5.920734406	O=C(C[C@@H]1CC[NH2+]C1)N1CCN2C(=O)NC[C@H]2C1	330	4.512098701757601	4.1796304921305545	True
C19H28N2O3S__c22-19(10-9-17-5-2-1-3-6-17)20-12-4-13-21(15-14-20)25(23,24)16-11-18-7-8-18	mol331	5.920275688	O=C(CCc1ccccc1)N1CCCN(S(=O)(=O)CCC2CC2)CC1	331	2.1045140747465236	3.7393945433553544	True
C19H20FN3OS__c1-14-6-7-18-22-16(11-23(18)10-14)12-25-13-19(24)21-9-8-15-4-2-3-5-17(15)20	mol332	5.920023441	Cc1ccc2nc(CSCC(=O)NCCc3ccccc3F)cn2c1	332	2.3377877746381817	3.886426100873633	True
C15H18N2O4S2__c1-11-7-12(2)9-13(8-11)17-23(20,21)15-6-4-5-14(10-15)22(18,19)16-3	mol333	5.919448853	CNS(=O)(=O)c1cccc(S(=O)(=O)Nc2cc(C)cc(C)c2)c1	333	2.037454661311303	2.186723949572797	True
C18H20N4O3S__c1-11-15(9-17(23)20-13-7-8-26(24,25)10-13)12(2)22-18(19-11)14-5-3-4-6-16(14)21-22	mol334	5.916807652	Cc1nc2c3ccccc3nn2c(C)c1CC(=O)N[C@H]1CCS(=O)(=O)C1	334	2.9651194939973493	4.2255980063262335	True
C13H15N3O2__c14-7-9-2-1-3-11(4-9)16-13(17)18-12-5-10(6-12)8-15	mol335	5.916742802	N#Cc1cccc(NC(=O)OC2CC(C[NH3+])C2)c1	335	2.885921579838069	3.0229384885988964	True
C20H18N6O3S__c27-18(28)12-29-17-9-5-4-8-14(17)11-21-26-19(24-25-20(26)30)16-10-15(22-23-16)13-6-2-1-3-7-13	mol336	5.916483402	O=C([O-])COc1ccccc1/C=N/N1[C@H]([C@@H]2C=C(c3ccccc3)N=N2)N=N[C@@H]1S	336	4.673354975637915	3.670082010499132	True
C20H27N3O4__c1-14-5-3-4-8-20(14)18(24)23(19(25)21-20)13-22(2)12-15-6-7-16-17(11-15)27-10-9-26-16	mol337	5.916399002	C[C@@H]1CCCC[C@@]12NC(=O)N(CN(C)Cc1ccc3c(c1)OCCO3)C2=O	337	3.6905024184131765	3.9407924235632827	True
C20H25N3O5__c1-20(13-7-8-15-16(11-13)28-10-4-9-27-15)18(25)23(19(26)22-20)12-17(24)21-14-5-2-3-6-14	mol338	5.914364815	C[C@@]1(c2ccc3c(c2)OCCCO3)NC(=O)N(CC(=O)NC2CCCC2)C1=O	338	2.8349286925050983	3.7545268662352758	True
C16H27N5O3__c1-24-13-6-4-9-19(12-13)15(22)17-8-5-11-21-16(23)20-10-3-2-7-14(20)18-21	mol339	5.91402626	CO[C@@H]1CCCN(C(=O)NCCCn2nc3n(c2=O)CCCC3)C1	339	3.0325024300933237	4.4782767513186785	True
C16H20N6O2__c1-12-18-13(9-14(19-12)22-8-4-6-17-22)21-7-3-5-16(11-21)10-20(2)15(23)24-16	mol340	5.911964893	Cc1nc(N2CCC[C@]3(CN(C)C(=O)O3)C2)cc(-n2cccn2)n1	340	3.86762958128024	4.408807870225834	True
C18H18Cl2FN3O3S__c19-13-1-6-16(20)17(11-13)28(26,27)22-12-18(25)24-9-7-23(8-10-24)15-4-2-14(21)3-5-15	mol341	5.911830902	O=C(CNS(=O)(=O)c1cc(Cl)ccc1Cl)N1CCN(c2ccc(F)cc2)CC1	341	2.0933016275028997	3.9552219948803047	True
C18H26N4O3S__c1-3-8-21-9-5-10-22-16(14-21)11-15(20-22)13-19-26(23,24)18-7-4-6-17(12-18)25-2	mol342	5.910883904	CCC[NH+]1CCCn2nc(CNS(=O)(=O)c3cccc(OC)c3)cc2C1	342	3.953927986578446	4.208875135990907	True
C16H19FN2O2__c17-13-5-4-6-14(10-13)19-11-12(9-15(19)20)16(21)18-7-2-1-3-8-18	mol343	5.910805702	O=C([C@H]1CC(=O)N(c2cccc(F)c2)C1)N1CCCCC1	343	2.39303515288999	3.475836217710279	True
C17H23N3O2__c21-16(18-15-4-2-1-3-5-15)8-9-19-10-12-20(13-11-19)17(22)14-6-7-14	mol344	5.910327911	O=C(CCN1CCN(C(=O)C2CC2)CC1)Nc1ccccc1	344	1.724176104439504	3.4380477594637475	True
C17H12BrNO2__c1-11-2-4-12(5-3-11)10-15-16(19-21-17(15)20)13-6-8-14(18)9-7-13	mol345	5.907614231	Cc1ccc(/C=C2\C(=O)ON=C2c2ccc(Br)cc2)cc1	345	2.283747466586016	2.4181923842572974	True
C19H15BrN2O2__c1-2-23-18-10-15(8-16(11-21)12-22)9-17(20)19(18)24-13-14-6-4-3-5-7-14	mol346	5.907279015	CCOc1cc(C=C(C#N)C#N)cc(Br)c1OCc1ccccc1	346	2.3357601795556295	2.3559081684181673	True
C20H23N3O2__c24-18(14-7-2-1-3-8-14)13-15-9-6-12-23(15)20(25)19-16-10-4-5-11-17(16)21-22-19	mol347	5.906601906	O=C(C[C@H]1CCCN1C(=O)c1[nH]nc2c1CCCC2)c1ccccc1	347	3.0159998286976872	3.794489587425957	True
C20H22N4O2__c1-14-15(13-21)6-7-19(22-14)20(25)24-10-8-16(9-11-24)23-17-4-3-5-18(12-17)26-2	mol348	5.90633297	COc1cccc(NC2CCN(C(=O)c3ccc(C#N)c(C)n3)CC2)c1	348	2.2669421713763427	3.721815750362413	True
C15H23N3O__c1-2-13-6-4-10-18(12-13)15(19)17-9-7-14-5-3-8-16-11-14	mol349	5.905499458	CC[C@H]1CCCN(C(=O)NCCc2cccnc2)C1	349	2.484385021436884	4.210258555466748	True
C14H12N2O4S2__c17-21(18,9-11-4-2-1-3-5-11)12-6-7-13-14(8-12)22(19,20)16-10-15-13	mol350	5.903879166	O=S(=O)(Cc1ccccc1)c1ccc2c(c1)S(=O)(=O)N=CN2	350	2.71915040433316	3.670247047303695	True
C17H17N3O6__c1-11-5-12(2)7-16(6-11)26-4-3-18-17(21)13-8-14(19(22)23)10-15(9-13)20(24)25	mol351	5.903489113	Cc1cc(C)cc(OCCNC(=O)c2cc([N+](=O)[O-])cc([N+](=O)[O-])c2)c1	351	2.185603053927366	2.792178011360858	True
C18H20O4__c1-4-20-16-7-5-6-8-17(16)22-18(19)12-21-15-10-9-13(2)11-14(15)3	mol352	5.903398514	CCOc1ccccc1OC(=O)COc1ccc(C)cc1C	352	1.756831545772366	2.4173313510064713	True
C14H14F2N2OS__c15-11-6-2-7-12(14(11)16)17-18-13(19)8-1-4-10-5-3-9-20-10	mol353	5.903242588	O=C(CCCc1cccs1)NNc1cccc(F)c1F	353	2.227217819682936	3.134950813100428	True
C18H20ClN5O3S__c1-11-16(19)17(24(26)27)22-23(11)9-5-8-15(25)21-18-13(10-20)12-6-3-2-4-7-14(12)28-18	mol354	5.900892258	Cc1c(Cl)c([N+](=O)[O-])nn1CCCC(=O)Nc1sc2c(c1C#N)CCCCC2	354	2.7122815091597055	4.0181810116299355	True
C15H16F4O2__c16-14-11(6-2-7-12(14)15(17,18)19)13(20)8-1-4-10-5-3-9-21-10	mol355	5.899300575	O=C(CCC[C@H]1CCCO1)c1cccc(C(F)(F)F)c1F	355	2.803984622386011	3.3751668244377417	True
C15H16F4N2O3__c16-8-5-9(17)14(19)12(13(8)18)15(23)21-10(6-11(20)22)7-1-3-24-4-2-7	mol356	5.89926815	NC(=O)C[C@@H](NC(=O)c1c(F)c(F)cc(F)c1F)C1CCOCC1	356	3.147227709228904	3.789493306113626	True
C20H19ClN2O4S__c1-14-10-11-16(27-14)13-23(2)20(24)15-6-5-7-17(12-15)28(25,26)22-19-9-4-3-8-18(19)21	mol357	5.898758888	Cc1ccc(CN(C)C(=O)c2cccc(S(=O)(=O)[N-]c3ccccc3Cl)c2)o1	357	3.006231805017693	3.3294722552937697	True
C19H29N3O__c1-3-14-8-7-9-15(4-2)18(14)21-19(23)20-16-11-13-22-12-6-5-10-17(16)22	mol358	5.898639679	CCc1cccc(CC)c1NC(=O)N[C@H]1CC[NH+]2CCCC[C@H]12	358	4.388689970756607	4.016114167893698	True
C19H24N6O__c1-2-9-24(10-3-1)11-12-25-17-8-7-15(13-16(17)21-23-25)18-20-19(26-22-18)14-5-4-6-14	mol359	5.898617268	c1cc2c(cc1-c1noc(C3CCC3)n1)nnn2CC[NH+]1CCCCC1	359	3.5852342846684566	4.76165510523159	True
C18H19NO7S__c1-2-19(12-7-8-27(23,24)11-12)17(21)10-25-18(22)16-9-14(20)13-5-3-4-6-15(13)26-16	mol360	5.898523331	CCN(C(=O)COC(=O)c1cc(=O)c2ccccc2o1)[C@H]1CCS(=O)(=O)C1	360	2.912115801988149	3.84626238052271	True
C19H20N2O3__c1-2-18(14-9-6-10-15(11-14)21(23)24)20-19(22)17-12-16(17)13-7-4-3-5-8-13	mol361	5.897675991	CC[C@H](NC(=O)[C@H]1C[C@H]1c1ccccc1)c1cccc([N+](=O)[O-])c1	361	2.9774903032947986	3.2364772065687104	True
C20H21ClN2O4S__c1-4-11-23-16-12-14(9-10-17(16)27-13-20(2,3)19(23)24)22-28(25,26)18-8-6-5-7-15(18)21	mol362	5.89667511	C=CCN1C(=O)C(C)(C)COc2ccc(NS(=O)(=O)c3ccccc3Cl)cc21	362	2.473926425781544	3.66669961510622	True
C18H13BrN6O2S2__c19-10-6-12-13(22-17(27)21-12)7-11(10)20-15(26)8-29-18-24-23-16(14-2-1-5-28-14)25(18)9-3-4-9	mol363	5.895454407	O=C(CSc1nnc(-c2cccs2)n1C1CC1)Nc1cc2[nH]c(=O)[nH]c2cc1Br	363	2.6720919836157577	4.210661675562772	True
C18H19ClN2O__c19-17-13-5-4-6-15(13)20-16-11-12(7-8-14(16)17)18(22)21-9-2-1-3-10-21	mol364	5.895236969	O=C(c1ccc2c(Cl)c3c(nc2c1)CCC3)N1CCCCC1	364	2.1772690302636803	3.7925811611575955	True
C20H24N4O4__c1-3-22-18(25)16-10-13(21)11-24(16)20(27)14-6-4-5-7-15(14)23-19(26)17-9-8-12(2)28-17	mol365	5.89466095	CCNC(=O)[C@@H]1C[C@@H]([NH3+])CN1C(=O)c1ccccc1NC(=O)c1ccc(C)o1	365	3.4708600511975796	3.9956990210574252	True
C18H18N4O2S__c1-13-4-3-9-22-12-16(21-18(13)22)7-8-20-25(23,24)17-6-5-15(11-19)10-14(17)2	mol366	5.894248009	Cc1cc(C#N)ccc1S(=O)(=O)NCCc1cn2cccc(C)c2n1	366	2.500436291121698	4.070478383981208	True
C19H14FN3O4S__c20-16-8-6-14(23(25)26)10-17(16)21-19(28)22-18(24)11-27-15-7-5-12-3-1-2-4-13(12)9-15	mol367	5.894065857	O=C(COc1ccc2ccccc2c1)NC(=S)Nc1cc([N+](=O)[O-])ccc1F	367	2.099040456055068	2.7372307697338503	True
C18H14FNO5S2__c1-25-18(22)17-16(13-4-2-3-5-14(13)26-17)20-15(21)10-27(23,24)12-8-6-11(19)7-9-12	mol368	5.89362812	COC(=O)c1sc2ccccc2c1NC(=O)CS(=O)(=O)c1ccc(F)cc1	368	2.2262761156841755	3.1777851898540974	True
C18H12ClN3O2S__c19-17-18(21-16-8-4-3-7-15(16)20-17)22-25(23,24)14-10-9-12-5-1-2-6-13(12)11-14	mol369	5.893116474	O=S(=O)([N-]c1nc2ccccc2nc1Cl)c1ccc2ccccc2c1	369	2.8617435438689505	2.9135088376181653	True
C20H18N2O4__c1-26-20(23)16-10-5-9-14-12-7-4-8-13(12)18(21-19(14)16)15-6-2-3-11-17(15)22(24)25	mol370	5.892824173	COC(=O)c1cccc2c1N[C@H](c1ccccc1[N+](=O)[O-])[C@H]1CC=C[C@@H]21	370	3.4258266915934374	2.6684595713667933	True
C16H19N3O5S__c20-19(21)13-5-7-14(8-6-13)25(22,23)17-12-15(16-4-3-11-24-16)18-9-1-2-10-18	mol371	5.892733097	O=[N+]([O-])c1ccc(S(=O)(=O)NC[C@H](c2ccco2)[NH+]2CCCC2)cc1	371	3.904493202003911	3.0795220411818622	True
C19H22N2O4S2__c1-4-12(3)16(18(24)25)20-15(22)10-21-17(23)14(27-19(21)26)9-13-7-5-11(2)6-8-13	mol372	5.891710281	CC[C@H](C)[C@H](NC(=O)CN1C(=O)/C(=C/c2ccc(C)cc2)SC1=S)C(=O)[O-]	372	3.336497646455131	3.159586617747147	True
C18H19NO7S__c1-2-19(12-7-8-27(23,24)11-12)17(21)10-25-18(22)16-9-14(20)13-5-3-4-6-15(13)26-16	mol373	5.889024734	CCN(C(=O)COC(=O)c1cc(=O)c2ccccc2o1)[C@H]1CCS(=O)(=O)C1	373	2.912115801988149	3.84626238052271	True
C20H28N4O2__c25-19(22-10-8-16-5-2-1-3-6-16)13-18-20(26)23-11-12-24(18)15-17-7-4-9-21-14-17	mol374	5.887853622	O=C(C[C@@H]1C(=O)NCC[NH+]1Cc1cccnc1)NCCC1=CCCCC1	374	4.276166206524893	4.3531587322771506	True
C19H18N2O7S__c1-27-15-8-7-12(21-17(22)9-10-18(21)23)11-16(15)29(25,26)20-14-6-4-3-5-13(14)19(24)28-2	mol375	5.887307167	COC(=O)c1ccccc1NS(=O)(=O)c1cc(N2C(=O)CCC2=O)ccc1OC	375	2.209791844598147	2.8400409079389455	True
C19H16N2O2S__c1-19(15-9-10-24-12-15)17(22)21(18(23)20-19)11-14-7-4-6-13-5-2-3-8-16(13)14	mol376	5.886819839	C[C@@]1(c2ccsc2)NC(=O)N(Cc2cccc3ccccc23)C1=O	376	2.6932515939729225	3.3642856848982046	True
C13H26N4O2S__c1-14-13(16-12-5-10-20(18,19)11-12)15-6-9-17-7-3-2-4-8-17	mol377	5.886579514	C/[NH+]=C(/NCC[NH+]1CCCCC1)N[C@@H]1CCS(=O)(=O)C1	377	5.2523500403998655	4.229159138167095	True
C19H22FNO3S__c1-14(21-25(22,23)19-10-12-24-13-11-19)15-2-4-16(5-3-15)17-6-8-18(20)9-7-17	mol378	5.88615799	C[C@@H](NS(=O)(=O)C1CCOCC1)c1ccc(-c2ccc(F)cc2)cc1	378	2.6180802009204864	3.8153204802862937	True
C18H26N2O5S__c1-2-3-7-20(15-6-9-26(23,24)13-15)18(22)14-10-17(21)19(11-14)12-16-5-4-8-25-16	mol379	5.884614944	CCCCN(C(=O)[C@H]1CC(=O)N(Cc2ccco2)C1)[C@H]1CCS(=O)(=O)C1	379	3.312767243627661	4.296313440339697	True
C14H16ClF3N2O2__c15-9-4-5-19-12(6-9)13(21)20-10-2-1-3-11(7-10)22-8-14(16,17)18	mol380	5.884560585	O=C(N[C@H]1CCC[C@@H](OCC(F)(F)F)C1)c1cc(Cl)ccn1	380	3.1694165951214224	3.5981892333529006	True
C18H14N4O4S3__c23-28(24,21-13-7-2-1-3-8-13)16-11-5-4-9-14(16)22-29(25,26)17-12-6-10-15-18(17)20-27-19-15	mol381	5.883538246	O=S(=O)(Nc1ccccc1)c1ccccc1NS(=O)(=O)c1cccc2nsnc12	381	2.28176390205876	2.6808597663325693	True
C16H22N2O4S__c1-2-3-4-12-17-23(21,22)14-10-8-13(9-11-14)18-15(19)6-5-7-16(18)20	mol382	5.882481575	CCCCCNS(=O)(=O)c1ccc(N2C(=O)CCCC2=O)cc1	382	2.050304436435372	3.041013866607632	True
C14H18N2O4__c1-3-8-15-14(19)10-6-4-5-7-11(10)16-12(17)9-13(18)20-2	mol383	5.879571915	CCCNC(=O)c1ccccc1NC(=O)CC(=O)OC	383	1.7914679632236048	2.560319946969626	True
C20H17N3O4__c1-14-17-4-2-3-5-18(17)20(25)23(22-14)13-19(24)27-11-10-26-16-8-6-15(12-21)7-9-16	mol384	5.877756119	Cc1nn(CC(=O)OCCOc2ccc(C#N)cc2)c(=O)c2ccccc12	384	2.1491621256741844	3.7430370994890962	True
C17H19N3O2S__c1-20(2)17(15-6-4-3-5-7-15)13-19-23(21,22)16-10-8-14(12-18)9-11-16	mol385	5.877423286	C[NH+](C)[C@H](CNS(=O)(=O)c1ccc(C#N)cc1)c1ccccc1	385	3.3138226515854994	3.144407205746138	True
C12H15NO4S__c1-8(11(14)13-4-2-3-5-13)17-9-6-10(12(15)16)18-7-9	mol386	5.876099586	C[C@@H](Oc1csc(C(=O)[O-])c1)C(=O)N1CCCC1	386	3.2552511122958894	2.7534870430465217	True
C16H17N3O2S__c1-9(2)12-7-13(21-19-12)15(20)18-16-11(8-17)10-5-3-4-6-14(10)22-16	mol387	5.875507355	CC(C)c1cc(C(=O)Nc2sc3c(c2C#N)CCCC3)on1	387	2.5769370048294373	3.5666664972664965	True
C14H22N2O3S__c1-9-11(4-5-19-9)14(18)16-8-20-7-12(16)13(17)15-6-10-2-3-10	mol388	5.873275757	C[C@@H]1OCC[C@H]1C(=O)N1CSC[C@@H]1C(=O)NCC1CC1	388	3.792313695471914	4.150977606259101	True
C17H16O5__c1-11-7-3-5-9-14(11)21-12(2)17(20)22-15-10-6-4-8-13(15)16(18)19	mol389	5.873094559	Cc1ccccc1O[C@@H](C)C(=O)Oc1ccccc1C(=O)[O-]	389	2.737866781195649	2.048537456515878	True
C20H24N2O4__c1-4-26-19(25)20(3)9-11-22(12-10-20)18(24)16-13(2)14-7-5-6-8-15(14)21-17(16)23	mol390	5.871826649	CCOC(=O)C1(C)CCN(C(=O)c2c(C)c3ccccc3[nH]c2=O)CC1	390	2.4581275663867377	2.9857461989700917	True
C17H19F3N2O2__c1-3-4-11(2)16(24)22-10-9-21-15(23)14(22)12-5-7-13(8-6-12)17(18,19)20	mol391	5.86914444	CC/C=C(/C)C(=O)N1CCNC(=O)[C@@H]1c1ccc(C(F)(F)F)cc1	391	3.08874155538275	3.843875694165812	True
C18H31N5__c1-3-14-9-5-7-11-22(14)17-16(19)18(21-13-20-17)23-12-8-6-10-15(23)4-2	mol392	5.868693352	CC[C@H]1CCCCN1c1ncnc(N2CCCC[C@@H]2CC)c1N	392	3.2796475242639955	3.2542924071283337	True
C14H21BrFNO2S__c1-14(2,6-7-20(3,18)19)10-17-9-11-8-12(16)4-5-13(11)15	mol393	5.865421295	CC(C)(CCS(C)(=O)=O)C[NH2+]Cc1cc(F)ccc1Br	393	3.5054214557687953	2.9347801213397675	True
C20H25N3O3__c1-26-17-10-8-15(9-11-17)18-12-13-20(25)23(22-18)14-4-7-19(24)21-16-5-2-3-6-16	mol394	5.865410805	COc1ccc(-c2ccc(=O)n(CCCC(=O)NC3CCCC3)n2)cc1	394	2.051926720232892	3.687900725242769	True
C12H20N4O2__c17-11(5-9-1-2-13-6-9)15-3-4-16-10(8-15)7-14-12(16)18	mol395	5.86387825	O=C(C[C@@H]1CC[NH2+]C1)N1CCN2C(=O)NC[C@H]2C1	395	4.512098701757601	4.1796304921305545	True
C16H21N5O2S__c1-16(2,3)13-19-15(24-21-13)20-14(23)18-10-9-17-12(22)11-7-5-4-6-8-11	mol396	5.863158226	CC(C)(C)c1nsc(NC(=O)NCCNC(=O)c2ccccc2)n1	396	2.2561753987087343	3.6282560311276266	True
C17H25ClN4O2__c18-14-6-3-4-7-15(14)21-10-12-22(13-11-21)16(23)8-2-1-5-9-20-17(19)24	mol397	5.861172199	NC(=O)NCCCCCC(=O)N1CCN(c2ccccc2Cl)CC1	397	1.9928723967501991	3.553568016169084	True
C20H17NO4__c1-2-10-24-13-7-5-6-12(11-13)17-16-18(22)14-8-3-4-9-15(14)25-19(16)20(23)21-17	mol398	5.860863686	CCCOc1cccc([C@H]2NC(=O)c3oc4ccccc4c(=O)c32)c1	398	2.7614716147883094	3.992477163895584	True
C19H22N2O6S__c1-25-17-4-2-3-5-18(17)27-14-19(22)20-15-6-8-16(9-7-15)28(23,24)21-10-12-26-13-11-21	mol399	5.860619545	COc1ccccc1OCC(=O)Nc1ccc(S(=O)(=O)N2CCOCC2)cc1	399	1.8721381215857402	2.9343743168624217	True
C16H19NO5S__c1-21-13-8-6-7-12-11-14(16(18)22-15(12)13)23(19,20)17-9-4-2-3-5-10-17	mol400	5.859988213	COc1cccc2cc(S(=O)(=O)N3CCCCCC3)c(=O)oc12	400	2.2240521990093374	2.9885120966451657	True
C18H18N4O2S__c1-11-3-4-14(13(9-11)16(23)20-2)21-15-5-7-22(17(15)24)18-12(10-19)6-8-25-18	mol401	5.859797955	CNC(=O)c1cc(C)ccc1N[C@@H]1CCN(c2sccc2C#N)C1=O	401	3.21410661478831	4.474237792170095	True
C15H23N5O2__c1-10(2)15(22)19-7-3-5-11(19)14(21)16-9-13-18-17-12-6-4-8-20(12)13	mol402	5.858736038	CC(C)C(=O)N1CCC[C@@H]1C(=O)NCc1nnc2n1CCC2	402	2.8512887109845284	4.448320951233555	True
C18H18ClNO5__c1-8-2-3-10(19)6-12(8)20-14(21)7-24-17(22)15-9-4-11-13(5-9)25-18(23)16(11)15	mol403	5.858672142	Cc1ccc(Cl)cc1NC(=O)COC(=O)[C@H]1[C@H]2C(=O)O[C@@H]3C[C@H]1C[C@H]23	403	4.280627891594408	3.3859460875929916	True
C17H22FNO2__c18-16-11-14(4-2-8-20)10-15(12-16)13-19-7-1-5-17(19)6-3-9-21	mol404	5.858287811	OCC#Cc1cc(F)cc(C[NH+]2CCC[C@H]2CCCO)c1	404	4.654808434659394	3.5281427281505664	True
C18H28N2O3S__c1-14(2)13-17(18(21)20-11-5-4-6-12-20)19-24(22,23)16-9-7-15(3)8-10-16	mol405	5.858088493	Cc1ccc(S(=O)(=O)N[C@@H](CC(C)C)C(=O)N2CCCCC2)cc1	405	2.4087596511331544	2.8864702837987357	True
C19H20N6O2__c1-14-9-16(3-4-18(14)25(26)27)17(11-20)10-15-12-21-19(22-13-15)24-7-5-23(2)6-8-24	mol406	5.858054638	Cc1cc(/C(C#N)=C\c2cnc(N3CC[NH+](C)CC3)nc2)ccc1[N+](=O)[O-]	406	3.630026569125471	3.506030748988427	True
C19H23N3O2S__c23-25(24,21-18-6-7-18)19-8-10-22(14-19)13-15-3-1-4-16(11-15)17-5-2-9-20-12-17	mol407	5.857372761	O=S(=O)(NC1CC1)[C@H]1CC[NH+](Cc2cccc(-c3cccnc3)c2)C1	407	4.0792941273269445	4.443601764740544	True
C19H18N2O7S__c1-27-15-8-7-12(21-17(22)9-10-18(21)23)11-16(15)29(25,26)20-14-6-4-3-5-13(14)19(24)28-2	mol408	5.856412888	COC(=O)c1ccccc1NS(=O)(=O)c1cc(N2C(=O)CCC2=O)ccc1OC	408	2.209791844598147	2.8400409079389455	True
C17H23N3O__c1-13-7-6-8-15(11-13)19-14(2)16(21)20-17(12-18)9-4-3-5-10-17	mol409	5.856328964	Cc1cccc(N[C@H](C)C(=O)NC2(C#N)CCCCC2)c1	409	2.743272636592728	2.6995198715602355	True
C19H19N3O3__c1-2-12-21-18(24)15-10-6-7-11-16(15)22(19(21)25)13-17(23)20-14-8-4-3-5-9-14	mol410	5.854613304	CCCn1c(=O)c2ccccc2n(CC(=O)Nc2ccccc2)c1=O	410	1.831895006490834	4.413173206940357	True
C20H23N3OS__c1-13-4-6-14(7-5-13)20(2,3)10-18(24)23-9-8-15-16(11-21)19(22)25-17(15)12-23	mol411	5.854419708	Cc1ccc(C(C)(C)CC(=O)N2CCc3c(sc(N)c3C#N)C2)cc1	411	2.6529368549057395	3.739236858278928	True
C20H25N3O3__c1-13(20-10-15-6-16(11-20)8-17(7-15)12-20)21-22-19(24)9-14-2-4-18(5-3-14)23(25)26	mol412	5.853897572	C/C(=N/NC(=O)Cc1ccc([N+](=O)[O-])cc1)C12CC3CC(CC(C3)C1)C2	412	3.629906668024553	2.729173587001641	True
C18H24N4O2S__c1-2-17-19-18-16(8-5-11-22(18)20-17)21-25(23,24)15-10-9-13-6-3-4-7-14(13)12-15	mol413	5.8537817	CCc1nc2n(n1)CCC[C@@H]2NS(=O)(=O)c1ccc2c(c1)CCCC2	413	3.1459850763267703	4.646679112724886	True
C13H15BrN2O4__c14-12-7-10(16(19)20)4-3-9(12)6-13(18)15-5-1-2-11(17)8-15	mol414	5.85230875	O=C(Cc1ccc([N+](=O)[O-])cc1Br)N1CCC[C@@H](O)C1	414	2.6858401250520547	2.8392340387983155	True
C14H16BrN3O3S__c1-8-2-5-11(10(15)6-8)21-7-12(19)16-14(22)18-17-13(20)9-3-4-9	mol415	5.852193832	Cc1ccc(OCC(=O)NC(=S)NNC(=O)C2CC2)c(Br)c1	415	2.1769456648790637	2.7344743693122844	True
C15H16N4O4__c1-9-11(5-3-6-12(9)19(21)22)15(20)18-8-4-7-13(18)14-16-10(2)17-23-14	mol416	5.851807594	Cc1noc([C@@H]2CCCN2C(=O)c2cccc([N+](=O)[O-])c2C)n1	416	2.7911627958162697	2.9490141772953544	True
C20H27N3O3__c1-13-7-6-8-15(11-13)12-18(24)22-19(20-21-14(2)26-23-20)16-9-4-5-10-17(16)25-3	mol417	5.851471901	COc1ccccc1[C@H](NC(=O)C[C@H]1CCC[C@H](C)C1)c1noc(C)n1	417	3.480002575169321	3.553822104032208	True
C19H20N2O4__c1-13(2)25-18-14(6-4-8-17(18)23-3)10-15(11-20)19(22)21-12-16-7-5-9-24-16	mol418	5.850088596	COc1cccc(/C=C(\C#N)C(=O)NCc2ccco2)c1OC(C)C	418	2.384314532879939	2.9794525835678005	True
C16H23N5O2__c1-11(2)15(16(23)20(3)4)19-14(22)10-21(5)13-7-6-12(8-17)9-18-13	mol419	5.849722862	CC(C)[C@@H](NC(=O)CN(C)c1ccc(C#N)cn1)C(=O)N(C)C	419	2.968875378571628	3.9019914931026793	True
C19H14BrFN2O4__c20-13-3-1-2-12(8-13)15(10-18(24)25)22-19(26)16-9-17(27-23-16)11-4-6-14(21)7-5-11	mol420	5.849606514	O=C([O-])C[C@@H](NC(=O)c1cc(-c2ccc(F)cc2)on1)c1cccc(Br)c1	420	2.9947901663606196	3.625045648683164	True
C17H22F2N2O__c1-21-8-6-12(7-9-21)17(22)20-16(11-2-3-11)14-10-13(18)4-5-15(14)19	mol421	5.846252441	C[NH+]1CCC(C(=O)N[C@@H](c2cc(F)ccc2F)C2CC2)CC1	421	3.9087565668198616	3.449622121762736	True
C18H15N3O4S__c22-21(23)16-9-6-10-17(13-16)26(24,25)20(18-11-4-5-12-19-18)14-15-7-2-1-3-8-15	mol422	5.844892979	O=[N+]([O-])c1cccc(S(=O)(=O)N(Cc2ccccc2)c2ccccn2)c1	422	2.099351318985491	2.5134070716334866	True
C13H20N2O3S__c1-4-10(2)15-19(17,18)13-7-5-12(6-8-13)9-14-11(3)16	mol423	5.844435215	CC[C@@H](C)NS(=O)(=O)c1ccc(CNC(C)=O)cc1	423	2.282107670552472	3.2357646652783347	True
C18H28N4O__c1-21-10-6-7-14(13-21)16-11-19-12-17(20-16)18(23)22(2)15-8-4-3-5-9-15	mol424	5.843487263	CN(C(=O)c1cncc([C@@H]2CCC[NH+](C)C2)n1)C1CCCCC1	424	4.287695776012248	4.380461029326373	True
C15H9F5N2O2__c1-21-14(23)7-4-6(2-3-9(7)16)22-15(24)8-5-10(17)12(19)13(20)11(8)18	mol425	5.843191624	CNC(=O)c1cc(NC(=O)c2cc(F)c(F)c(F)c2F)ccc1F	425	2.1785830443746335	2.715654604495396	True
C20H17N3O4__c1-13-9-19(24)23(2)11-16(13)22-20(25)18-8-7-15(27-18)12-26-17-6-4-3-5-14(17)10-21	mol426	5.842332363	Cc1cc(=O)n(C)cc1NC(=O)c1ccc(COc2ccccc2C#N)o1	426	2.4397146258056317	3.7954221950047424	True
C18H27N3O3S__c1-18(2,3)19-15(22)12-20(4)16(23)13-7-5-9-21(11-13)17(24)14-8-6-10-25-14	mol427	5.84176302	CN(CC(=O)NC(C)(C)C)C(=O)[C@@H]1CCCN(C(=O)c2cccs2)C1	427	2.7602789677294854	3.9625598129716275	True
C19H20FN3O4S__c20-14-7-6-13(11-15(14)23(26)27)22-18(25)17(24)21-12-19(8-2-1-3-9-19)16-5-4-10-28-16	mol428	5.839097023	O=C(NCC1(c2cccs2)CCCCC1)C(=O)Nc1ccc(F)c([N+](=O)[O-])c1	428	2.5782558406704528	3.8067825302003446	True
C18H20ClN5O3S__c1-11-16(19)17(24(26)27)22-23(11)9-5-8-15(25)21-18-13(10-20)12-6-3-2-4-7-14(12)28-18	mol429	5.839060783	Cc1c(Cl)c([N+](=O)[O-])nn1CCCC(=O)Nc1sc2c(c1C#N)CCCCC2	429	2.7122815091597055	4.0181810116299355	True
C18H14N4O4S3__c23-28(24,21-13-7-2-1-3-8-13)16-11-5-4-9-14(16)22-29(25,26)17-12-6-10-15-18(17)20-27-19-15	mol430	5.838291168	O=S(=O)(Nc1ccccc1)c1ccccc1NS(=O)(=O)c1cccc2nsnc12	430	2.28176390205876	2.6808597663325693	True
C20H14ClNO5__c1-9-7-14-12(8-13(9)21)17(23)15-16(22-19(24)18(15)27-14)10-3-5-11(6-4-10)20(25)26-2	mol431	5.838102341	COC(=O)c1ccc([C@@H]2NC(=O)c3oc4cc(C)c(Cl)cc4c(=O)c32)cc1	431	2.894054878911227	3.4482947816399694	True
C20H18N2O4__c1-3-25-16-9-5-6-12-11-15-19(23)21-18(22-20(15)26-17(12)16)13-7-4-8-14(10-13)24-2	mol432	5.838093281	CCOc1cccc2c1Oc1nc(-c3cccc(OC)c3)nc([O-])c1C2	432	2.8046996433098155	3.867190244010959	True
C20H28N2O3S__c1-26(24,25)22-18-5-3-2-4-17(18)19(23)21-7-6-20-11-14-8-15(12-20)10-16(9-14)13-20	mol433	5.837424278	CS(=O)(=O)Nc1ccccc1C(=O)NCCC12CC3CC(CC(C3)C1)C2	433	3.4833694538873363	3.6188777035752295	True
C20H19N3O3__c1-20(16-6-3-2-4-7-16)18(24)23(19(25)22-20)12-5-13-26-17-10-8-15(14-21)9-11-17	mol434	5.836966515	C[C@@]1(c2ccccc2)NC(=O)N(CCCOc2ccc(C#N)cc2)C1=O	434	2.5365271549776125	3.2056591148549485	True
C18H36N2O__c1-17(2)15(16(19-5)18(3,4)21-17)13-20(6)12-14-10-8-7-9-11-14	mol435	5.836896896	CN[C@H]1[C@@H](C[NH+](C)CC2CCCCC2)C(C)(C)OC1(C)C	435	4.8839444991129914	3.201067689252588	True
C18H28N2O__c1-20(2)17(15-10-8-5-9-11-15)14-19-18(21)16-12-6-3-4-7-13-16	mol436	5.836215019	C[NH+](C)[C@H](CNC(=O)C1CCCCCC1)c1ccccc1	436	3.2407105375053735	3.113785604777991	True
C20H19NO5__c1-4-24-14-7-5-13(6-8-14)11-18-19(22)16-10-9-15(12-17(16)26-18)25-20(23)21(2)3	mol437	5.835858345	CCOc1ccc(/C=C2\Oc3cc(OC(=O)N(C)C)ccc3C2=O)cc1	437	2.3094682671243554	3.302228011885336	True
C14H29NS__c1-4-13(5-2)15(3)11-14(12-16)9-7-6-8-10-14	mol438	5.835704327	CCC(CC)[NH+](C)CC1(CS)CCCCC1	438	4.566535462351608	3.0187632400380116	True
C14H17ClFNO__c1-10-4-5-12(13(16)7-10)14(18)17-6-2-3-11(8-15)9-17	mol439	5.834528923	Cc1ccc(C(=O)N2CCC[C@@H](CCl)C2)c(F)c1	439	2.482497266142042	3.8218324232520553	True
C18H20N4O3S2__c1-12-7-8-16(26-12)27(24,25)22-9-3-5-14(11-22)18(23)20-15-6-2-4-13-10-19-21-17(13)15	mol440	5.83425045	Cc1ccc(S(=O)(=O)N2CCC[C@H](C(=O)Nc3cccc4cn[nH]c34)C2)s1	440	2.9107744873028345	4.382967688979107	True
C19H21N5O__c1-10-8-14-12(3)20-18(22-16(14)9-11(10)2)24-19-21-15-7-5-4-6-13(15)17(25)23-19	mol441	5.831629753	Cc1cc2nc(Nc3nc4c(c(=O)[nH]3)CCCC4)nc(C)c2cc1C	441	2.713471821225397	3.82265124255858	True
C18H16ClN5O2S__c19-15-6-8-16(9-7-15)27(25,26)23-17(14-4-2-1-3-5-14)10-11-24-13-21-22-18(24)12-20	mol442	5.831169605	N#Cc1nncn1CC[C@H](NS(=O)(=O)c1ccc(Cl)cc1)c1ccccc1	442	2.920896565224913	3.708981659742027	True
C20H22N4O3__c1-3-23(12-18(25)15-10-8-14(2)9-11-15)19(26)13-24-20(27)16-6-4-5-7-17(16)21-22-24	mol443	5.830373764	CCN(C[C@H](O)c1ccc(C)cc1)C(=O)Cn1nnc2ccccc2c1=O	443	2.678573162312036	3.586519616253957	True
C20H24N2O4__c1-4-26-19(25)20(3)9-11-22(12-10-20)18(24)16-13(2)14-7-5-6-8-15(14)21-17(16)23	mol444	5.829487801	CCOC(=O)C1(C)CCN(C(=O)c2c(C)c3ccccc3[nH]c2=O)CC1	444	2.4581275663867377	2.9857461989700917	True
C18H29N3O3S__c1-5-20(6-2)25(23,24)17-11-9-16(10-12-17)19-18(22)21-13-14(3)7-8-15(21)4	mol445	5.828997135	CCN(CC)S(=O)(=O)c1ccc(NC(=O)N2C[C@H](C)CC[C@H]2C)cc1	445	2.8909358694083913	3.665348627739955	True
C20H27N3O2__c1-4-18(24)23-11-7-10-22(12-13-23)15(3)20(25)19-14(2)21-17-9-6-5-8-16(17)19	mol446	5.828537941	CCC(=O)N1CCCN([C@H](C)C(=O)c2c(C)[nH]c3ccccc23)CC1	446	2.668168592810286	3.8106367600213384	True
C17H13N3O4S2__c21-20(22)13-7-3-4-8-15(13)26(23,24)19-17-18-16-12-6-2-1-5-11(12)9-10-14(16)25-17	mol447	5.827233791	O=[N+]([O-])c1ccccc1S(=O)(=O)[N-]c1nc2c(s1)CCc1ccccc1-2	447	3.1672490320832036	3.4596577136448206	True
C20H26N2O4__c23-18-9-5-10-21(18)12-13-26-20(25)17-8-4-11-22(15-17)19(24)14-16-6-2-1-3-7-16	mol448	5.827228069	O=C(OCCN1CCCC1=O)[C@@H]1CCCN(C(=O)Cc2ccccc2)C1	448	2.5816464065368656	3.7580721095046927	True
C16H21N5O2S__c1-16(2,3)13-19-15(24-21-13)20-14(23)18-10-9-17-12(22)11-7-5-4-6-8-11	mol449	5.82601738	CC(C)(C)c1nsc(NC(=O)NCCNC(=O)c2ccccc2)n1	449	2.2561753987087343	3.6282560311276266	True
C20H25N3O2__c24-19(23-13-5-10-17(23)14-6-1-2-7-14)12-11-18-21-16-9-4-3-8-15(16)20(25)22-18	mol450	5.82498312	O=C(CCc1nc2ccccc2c(=O)[nH]1)N1CCC[C@H]1C1CCCC1	450	2.7746101553573297	4.127068287456826	True
C20H25N3O5S__c1-15-6-8-17(9-7-15)19(22-10-12-28-13-11-22)14-21-29(26,27)20-5-3-4-18(16(20)2)23(24)25	mol451	5.824510574	Cc1ccc([C@H](CNS(=O)(=O)c2cccc([N+](=O)[O-])c2C)N2CCOCC2)cc1	451	2.759530385602977	2.5708250099632886	True
C14H24N4O__c1-2-3-5-13(15)14(19)17-10-6-12(7-11-17)18-9-4-8-16-18	mol452	5.824390411	CCCC[C@H]([NH3+])C(=O)N1CCC(n2cccn2)CC1	452	3.506228937520799	4.000403322797866	True
C17H22N4O3S__c1-3-24-15-5-7-16(8-6-15)25(22,23)21-12-10-20(11-13-21)17-9-4-14(2)18-19-17	mol453	5.82368803	CCOc1ccc(S(=O)(=O)N2CCN(c3ccc(C)nn3)CC2)cc1	453	2.0450399685710074	3.561187752576796	True
C18H15ClN4O4S__c1-10-9-28(26,27)23(18(10)25)16-6-11(3-5-14(16)19)17(24)21-13-4-2-12-8-20-22-15(12)7-13	mol454	5.82301712	C[C@H]1CS(=O)(=O)N(c2cc(C(=O)Nc3ccc4cn[nH]c4c3)ccc2Cl)C1=O	454	3.038875704339417	4.760557107735849	True
C17H25NO2__c1-12(18-16-6-4-5-9-17(16,2)3)13-7-8-14-15(10-13)20-11-19-14	mol455	5.821131229	C[C@@H]([NH2+][C@H]1CCCCC1(C)C)c1ccc2c(c1)OCO2	455	3.9872780185255454	2.9348013205731	True
C19H23N3O4S__c23-22(24)18-7-4-8-19(13-18)27(25,26)20-14-16-9-11-21(12-10-16)15-17-5-2-1-3-6-17	mol456	5.819967747	O=[N+]([O-])c1cccc(S(=O)(=O)NCC2CC[NH+](Cc3ccccc3)CC2)c1	456	3.193221466333526	2.8644541090590114	True
C17H22N4O3S__c1-24-15-4-2-5-16(12-15)25(22,23)20-13-14-6-10-21(11-7-14)17-18-8-3-9-19-17	mol457	5.81970787	COc1cccc(S(=O)(=O)NCC2CCN(c3ncccn3)CC2)c1	457	2.16543777463818	3.689033830244572	True
C13H16N4OS2__c1-17-12(15-16-13(17)20-8-11(14)18)9-19-7-10-5-3-2-4-6-10	mol458	5.818547249	Cn1c(CSCc2ccccc2)nnc1SCC(N)=O	458	2.213466402678888	3.0768208960775065	True
C20H23BrN4O4S__c1-29-18-4-2-3-16(13-18)14-22-23-20(26)15-24-9-11-25(12-10-24)30(27,28)19-7-5-17(21)6-8-19	mol459	5.818220615	COc1cccc(/C=N/NC(=O)C[NH+]2CCN(S(=O)(=O)c3ccc(Br)cc3)CC2)c1	459	3.182288874367151	3.24523874128058	True
C15H23N3__c1-18-14-4-2-3-13(12(14)9-16-18)17-15(10-5-6-10)11-7-8-11	mol460	5.817572117	Cn1ncc2c1CCC[C@H]2[NH2+]C(C1CC1)C1CC1	460	4.268370985599056	4.304684129082625	True
C20H25N3O5S__c1-15-6-8-17(9-7-15)19(22-10-12-28-13-11-22)14-21-29(26,27)20-5-3-4-18(16(20)2)23(24)25	mol461	5.81642437	Cc1ccc([C@H](CNS(=O)(=O)c2cccc([N+](=O)[O-])c2C)N2CCOCC2)cc1	461	2.759530385602977	2.5708250099632886	True
C19H24N2O__c1-2-7-19-16(5-1)15(13-22-19)10-20-9-14-11-21-8-4-3-6-18(21)17(14)12-20	mol462	5.814730644	c1ccc2c(CN3C[C@H]4C[NH+]5CCCC[C@@H]5[C@@H]4C3)coc2c1	462	4.679740565987677	4.367254711890615	True
C17H20FN5O__c1-3-16-20-21-17(24-16)12(2)22-6-8-23(9-7-22)15-5-4-13(11-19)10-14(15)18	mol463	5.814631462	CCc1nnc([C@@H](C)N2CCN(c3ccc(C#N)cc3F)CC2)o1	463	2.9250777301129975	4.518850344783158	True
C19H15BrFNO3S__c20-14-4-7-17(8-5-14)26(24)12-16-6-9-18(25-16)19(23)22-11-13-2-1-3-15(21)10-13	mol464	5.812994957	O=C(NCc1cccc(F)c1)c1ccc(C[S@](=O)c2ccc(Br)cc2)o1	464	2.7820868223372806	3.1328298201448415	True
C17H22F4N2O2__c1-11(24)13-3-2-6-23(9-13)10-16(25)22-8-12-4-5-14(18)7-15(12)17(19,20)21	mol465	5.812808037	C[C@H](O)[C@@H]1CCC[NH+](CC(=O)NCc2ccc(F)cc2C(F)(F)F)C1	465	4.408808961725768	4.196143439506786	True
C18H13BrN6O2S2__c19-10-6-12-13(22-17(27)21-12)7-11(10)20-15(26)8-29-18-24-23-16(14-2-1-5-28-14)25(18)9-3-4-9	mol466	5.812696457	O=C(CSc1nnc(-c2cccs2)n1C1CC1)Nc1cc2[nH]c(=O)[nH]c2cc1Br	466	2.6720919836157577	4.210661675562772	True
C16H14ClN3O3S__c1-24(21,22)20-14-4-2-3-12(10-14)16-18-15(19-23-16)9-11-5-7-13(17)8-6-11	mol467	5.812035561	CS(=O)(=O)[N-]c1cccc(-c2nc(Cc3ccc(Cl)cc3)no2)c1	467	2.987608595845222	4.331084198270398	True
C16H19ClN4O2S2__c17-13-3-1-12(2-4-13)14(21-5-7-23-8-6-21)9-18-15(22)10-24-16-20-19-11-25-16	mol468	5.811365604	O=C(CSc1nncs1)NC[C@H](c1ccc(Cl)cc1)N1CCOCC1	468	2.8376803344932604	3.7452384078993384	True
C18H18FN5O2__c1-2-26-17-9-8-14(11-15(17)19)21-18(25)16(24-12-20-22-23-24)10-13-6-4-3-5-7-13	mol469	5.810251236	CCOc1ccc(NC(=O)[C@@H](Cc2ccccc2)n2cnnn2)cc1F	469	2.639600868075327	3.4324240793995244	True
C19H21N3OS__c1-3-18-17(14-20-22(18)15-8-5-4-6-9-15)19(23)21(2)12-11-16-10-7-13-24-16	mol470	5.809902668	CCc1c(C(=O)N(C)CCc2cccs2)cnn1-c1ccccc1	470	2.2765371518161057	3.948348536010114	True
C19H23N3O2__c1-24-17-10-9-15(13-20-17)14-21-18(16-7-3-2-4-8-16)19(23)22-11-5-6-12-22	mol471	5.809608459	COc1ccc(C[NH2+][C@H](C(=O)N2CCCC2)c2ccccc2)cn1	471	3.3348677430412454	3.292638271913458	True
C18H14N4O4S__c1-26-10-4-2-9(3-5-10)15-11(7-19)16(21)22-17(25)13(6-14(23)24)27-18(22)12(15)8-20	mol472	5.809405327	COc1ccc([C@@H]2C(C#N)=C(N)N3C(=O)[C@H](CC(=O)[O-])SC3=C2C#N)cc1	472	3.849871815566285	3.2208432415331125	True
C16H34N2__c1-15(2,3)12-16(4,5)18-11-13-9-7-6-8-10-14(13)17	mol473	5.808216095	CC(C)(C)CC(C)(C)[NH2+]C[C@H]1CCCCC[C@@H]1[NH3+]	473	4.803009278680678	2.569485060853917	True
C20H29FN2O__c1-14(9-10-15-5-3-6-16(21)11-15)20(24)22-17-12-18-7-4-8-19(13-17)23(18)2	mol474	5.808094025	C[C@H](CCc1cccc(F)c1)C(=O)NC1C[C@@H]2CCC[C@H](C1)[NH+]2C	474	5.225998806531248	4.159205067140386	True
C13H27N3O2__c1-6-10(3)15-12(17)8-9-14-13(18)16(5)11(4)7-2	mol475	5.806630135	CC[C@@H](C)NC(=O)CCNC(=O)N(C)[C@H](C)CC	475	2.903789863787063	3.271483738293226	True
C20H15N3O3S__c21-14-15-7-6-10-17(13-15)27(25,26)23-19-12-5-4-11-18(19)20(24)22-16-8-2-1-3-9-16	mol476	5.805425644	N#Cc1cccc(S(=O)(=O)Nc2ccccc2C(=O)Nc2ccccc2)c1	476	1.8435199678320267	3.1227958059459766	True
C18H21FN2O3S__c1-14(15-7-5-4-6-8-15)21(3)18(22)13-20(2)25(23,24)17-11-9-16(19)10-12-17	mol477	5.805408001	C[C@@H](c1ccccc1)N(C)C(=O)CN(C)S(=O)(=O)c1ccc(F)cc1	477	2.4385208229331052	3.049791269385173	True
C17H18F2N4O2__c1-23(2)14-7-5-13(6-8-14)20-17(25)22-21-16(24)9-11-3-4-12(18)10-15(11)19	mol478	5.804672241	CN(C)c1ccc(NC(=O)NNC(=O)Cc2ccc(F)cc2F)cc1	478	2.0802238114274783	3.1198312844451688	True
C13H12N2O4S__c1-2-19-10-3-4-11(12(7-10)15(17)18)14-13(16)9-5-6-20-8-9	mol479	5.803982735	CCOc1ccc(NC(=O)c2ccsc2)c([N+](=O)[O-])c1	479	2.0289847514353934	2.4766281640075567	True
C13H17F2N3O2__c1-8(5-9-3-2-4-16-9)17-12-7-13(18(19)20)11(15)6-10(12)14	mol480	5.803134918	C[C@H](C[C@H]1CCC[NH2+]1)Nc1cc([N+](=O)[O-])c(F)cc1F	480	4.382445085143138	2.6634685299696725	True
C17H9F5N2O__c18-13-5-4-10(15(19)8-13)6-11(9-23)16(25)24-14-3-1-2-12(7-14)17(20,21)22	mol481	5.802659035	N#C/C(=C\c1ccc(F)cc1F)C(=O)Nc1cccc(C(F)(F)F)c1	481	2.233242638891573	2.8289736540125414	True
C15H18N4O2S__c1-10-9-11(2)21-13(10)14(20)18-19-15(22)17-8-6-12-5-3-4-7-16-12	mol482	5.801868439	Cc1cc(C)c(C(=O)NNC(=S)NCCc2ccccn2)o1	482	2.4654397343579735	3.2396054489088173	True
C20H19N3O4__c21-20(26)13-4-3-5-15(10-13)27-9-8-18(24)22-12-14-11-19(25)23-17-7-2-1-6-16(14)17	mol483	5.800237179	NC(=O)c1cccc(OCCC(=O)NCc2cc(=O)[nH]c3ccccc23)c1	483	2.10210678101884	4.0211791783295165	True
C19H25N3O2S__c1-12-6-5-9-15(13(12)2)20-17(23)10-11-22-18(24)14-7-3-4-8-16(14)21-19(22)25	mol484	5.800230026	C[C@@H]1CCC[C@@H](NC(=O)CCn2c(=S)[nH]c3ccccc3c2=O)[C@@H]1C	484	3.1957406747186567	4.095114341105168	True
C20H17N5O2__c26-19-15-8-4-5-9-16(15)22-18(24-19)20(27)23-17(12-25-11-10-21-13-25)14-6-2-1-3-7-14	mol485	5.799983025	O=C(N[C@H](Cn1cc[nH+]c1)c1ccccc1)c1nc2ccccc2c(=O)[nH]1	485	3.597675965571402	4.161005923627222	True
C13H17N5O2__c1-8-6-11(16-15-8)13(19)18-5-3-4-10(7-18)12-14-9(2)20-17-12	mol486	5.799909592	Cc1cc(C(=O)N2CCC[C@H](c3noc(C)n3)C2)[nH]n1	486	3.2291913359464246	4.46294842851842	True
C20H15N3O3__c1-12-15(14-9-5-6-10-17(14)21-12)11-16-18(24)22-20(26)23(19(16)25)13-7-3-2-4-8-13	mol487	5.799479008	Cc1[nH]c2ccccc2c1/C=C1\C(=O)N(c2ccccc2)C(=O)N=C1O	487	2.567338221272392	3.706942516699642	True
C16H10Cl2N4OS__c1-9-11(17)3-2-4-12(9)20-15(23)10(8-19)7-13-14(18)21-16-22(13)5-6-24-16	mol488	5.799414635	Cc1c(Cl)cccc1NC(=O)/C(C#N)=C/c1c(Cl)nc2sccn12	488	2.677885846469927	3.8349595014495157	True
C14H18N4O3S__c1-9-3-6-11(21-9)7-18(10-4-5-10)12(19)8-22-14-16-15-13(20)17(14)2	mol489	5.799149513	Cc1ccc(CN(C(=O)CSc2n[nH]c(=O)n2C)C2CC2)o1	489	2.593990948611726	3.8862905856557033	True
C20H18N4OS__c1-14-11-18-22-23-20(24(18)17-10-6-5-9-16(14)17)26-13-19(25)21-12-15-7-3-2-4-8-15	mol490	5.79731226	Cc1cc2nnc(SCC(=O)NCc3ccccc3)n2c2ccccc12	490	2.0595788821762095	3.6411491198417596	True
C20H24N2O3__c1-4-25-18-8-6-5-7-17(18)22-20(24)19(23)21-10-9-16-12-14(2)11-15(3)13-16	mol491	5.797130585	CCOc1ccccc1NC(=O)C(=O)NCCc1cc(C)cc(C)c1	491	1.938329917495322	3.1867821805549386	True
C20H25N3O2__c1-25-17-9-7-8-16(14-17)22-20(24)15-21-18-10-3-4-11-19(18)23-12-5-2-6-13-23	mol492	5.795899391	COc1cccc(NC(=O)CNc2ccccc2N2CCCCC2)c1	492	1.825826367894237	3.448441674275059	True
C18H24BrN3O2__c19-15-6-3-5-14(11-15)16-7-4-10-22(16)13-17(23)20-12-18(24)21-8-1-2-9-21	mol493	5.795616627	O=C(C[NH+]1CCC[C@@H]1c1cccc(Br)c1)NCC(=O)N1CCCC1	493	4.058343838953029	4.209912434635466	True
C18H20N2O3__c1-4-14-6-9-15(10-7-14)13(3)19-18(21)16-8-5-12(2)17(11-16)20(22)23	mol494	5.795388222	CCc1ccc([C@H](C)NC(=O)c2ccc(C)c([N+](=O)[O-])c2)cc1	494	2.250996690047039	2.5952944865532137	True
C11H21NO3S2__c1-12(9-5-4-6-10(9)16-2)11(13)7-8-17(3,14)15	mol495	5.794036865	CS[C@H]1CCC[C@@H]1N(C)C(=O)CCS(C)(=O)=O	495	3.644259088375474	3.0533127970033873	True
C18H18N4O2S__c1-10-3-4-12(7-15(10)21-11(2)23)18(24)22-6-5-13-14(8-19)17(20)25-16(13)9-22	mol496	5.79377079	CC(=O)Nc1cc(C(=O)N2CCc3c(sc(N)c3C#N)C2)ccc1C	496	2.41478702212982	3.6798021457719385	True
C13H23N3O3S__c1-3-12(2)10-15-5-7-16(8-6-15)20(17,18)11-13-4-9-19-14-13	mol497	5.79293251	CC[C@H](C)CN1CCN(S(=O)(=O)Cc2ccon2)CC1	497	3.0624834267503562	4.078236703563555	True
C19H19N3O2__c1-3-21(15-9-5-4-6-10-15)18(23)13-22-19(24)17-12-8-7-11-16(17)14(2)20-22	mol498	5.791978836	CCN(C(=O)Cn1nc(C)c2ccccc2c1=O)c1ccccc1	498	2.0148552021800636	3.1783289864554636	True
C16H30N2O2__c1-12(14(19)18-9-7-6-8-10-18)17-13-11-15(2,3)20-16(13,4)5	mol499	5.791853905	C[C@H]([NH2+][C@@H]1CC(C)(C)OC1(C)C)C(=O)N1CCCCC1	499	4.253437532695585	2.7178907173780287	True
C17H19N3O3__c1-11(2)17(15-6-4-5-9-18-15)19-14-8-7-13(12(3)21)10-16(14)20(22)23	mol500	5.791098595	CC(=O)c1ccc(N[C@@H](c2ccccn2)C(C)C)c([N+](=O)[O-])c1	500	2.7507857010360492	2.4143574663632124	True
C13H12F3N3O2__c14-13(15,16)10-3-1-2-9(11(10)18)12(20)19-4-5-21-8(6-17)7-19	mol501	5.788616657	N#C[C@@H]1CN(C(=O)c2cccc(C(F)(F)F)c2N)CCO1	501	3.225111873537763	3.908769123364003	True
C17H23N3O3S__c1-2-23-15-6-4-3-5-14(15)18-7-9-19(10-8-18)16(21)13-20-11-12-24-17(20)22	mol502	5.788434982	CCOc1ccccc1N1CCN(C(=O)CN2CCSC2=O)CC1	502	2.2096883223846664	3.623667765060931	True
C18H17FN2O2S__c1-10-9-21(14-8-12(19)5-6-13(14)17(22)20-10)18(23)16-7-11-3-2-4-15(11)24-16	mol503	5.787967682	C[C@@H]1CN(C(=O)c2cc3c(s2)CCC3)c2cc(F)ccc2C(=O)N1	503	3.134714607941051	4.067838085999448	True
C20H18N2O2S__c21-13-17(19(23)12-14-8-10-25-11-9-14)20(24)22-18-7-3-5-15-4-1-2-6-16(15)18	mol504	5.786716461	N#C/C(C(=O)C=C1CCSCC1)=C(/[O-])Nc1cccc2ccccc12	504	3.302049313099719	2.867985313371012	True
C14H9Cl2N3O3S__c15-10-4-2-1-3-9(10)13(20)18-14(23)17-12-6-5-8(19(21)22)7-11(12)16	mol505	5.784981728	O=C(NC(=S)Nc1ccc([N+](=O)[O-])cc1Cl)c1ccccc1Cl	505	1.97003427846834	2.1264758652005185	True
C20H18N2O3__c23-18(21-12-5-7-14-6-1-4-10-17(14)21)11-13-22-19(24)15-8-2-3-9-16(15)20(22)25	mol506	5.784146309	O=C1c2ccccc2C(=O)N1CCC(=O)N1CCCc2ccccc21	506	2.0049781592535645	2.660100788987223	True
C20H28ClN3O__c1-3-11-24-12-10-20(9-8-19(24)25)16-23(14-13-22(20)2)15-17-4-6-18(21)7-5-17	mol507	5.783948898	C=CCN1CC[C@@]2(CCC1=O)CN(Cc1ccc(Cl)cc1)CC[NH+]2C	507	4.61747084396678	3.7845706269406527	True
C19H22N4O3__c1-13-10-16(13)19(26)23-8-6-22(7-9-23)17(24)12-21-18(25)15-4-2-14(11-20)3-5-15	mol508	5.783551693	C[C@H]1C[C@@H]1C(=O)N1CCN(C(=O)CNC(=O)c2ccc(C#N)cc2)CC1	508	2.8345666113831935	3.8122910139866124	True
C19H19N3O3S2__c20-14(23)10-21-13-9-5-4-8-12(13)15(17(21)24)16-18(25)22(19(26)27-16)11-6-2-1-3-7-11	mol509	5.783018112	NC(=O)CN1C(=O)/C(=C2/SC(=S)N(C3CCCCC3)C2=O)c2ccccc21	509	2.5668296055627184	4.031709073612044	True
C19H23FN4O6S2__c20-15-3-1-2-4-17(15)32(29,30)23-10-8-22(9-11-23)19(26)16-5-6-18(25)24(21-16)14-7-12-31(27,28)13-14	mol510	5.782963753	O=C(C1=NN([C@H]2CCS(=O)(=O)C2)C(=O)CC1)N1CCN(S(=O)(=O)c2ccccc2F)CC1	510	3.1167643811631773	4.313339970487483	True
C17H25N3O3S__c21-24(22,19-7-3-4-8-19)20-14-15(13-18-9-11-23-12-10-18)16-5-1-2-6-17(16)20	mol511	5.782214642	O=S(=O)(N1CCCC1)N1C[C@H](CN2CCOCC2)c2ccccc21	511	2.943733677107179	4.080879825108208	True
C11H24N2O2S2__c1-16-8-4-6-12-9-11-5-3-7-13(10-11)17(2,14)15	mol512	5.781500816	CSCCC[NH2+]C[C@@H]1CCCN(S(C)(=O)=O)C1	512	4.07449403901196	3.4103297291139016	True
C17H18FN3O2__c1-12-19-17(23-20-12)14-3-2-10-21(11-14)16(22)9-6-13-4-7-15(18)8-5-13	mol513	5.781485558	Cc1noc([C@@H]2CCCN(C(=O)/C=C/c3ccc(F)cc3)C2)n1	513	2.749043543193892	3.9266482070200692	True
C16H18Cl3N3O4S__c17-16(18,19)15(20-10-5-1-2-6-10)21-13(23)9-22-14(24)11-7-3-4-8-12(11)27(22,25)26	mol514	5.781294823	O=C(CN1C(=O)c2ccccc2S1(=O)=O)N[C@H](NC1CCCC1)C(Cl)(Cl)Cl	514	3.2114976398259873	2.9305822222286624	True
C20H21N3O3S__c1-2-16-22-23-17(24)12-15(21-19(23)27-16)13-26-18(25)20(10-6-7-11-20)14-8-4-3-5-9-14	mol515	5.781270981	CCc1nn2c(=O)cc(COC(=O)C3(c4ccccc4)CCCC3)nc2s1	515	2.6048425298853584	3.873740202946609	True
C18H15N3O7S__c1-4-28-18(24)14-8(2)12(17(23)27-3)16(29-14)20-13-10-7-9(21(25)26)5-6-11(10)19-15(13)22	mol516	5.779368401	CCOC(=O)c1sc(/N=C2\C(=O)Nc3ccc([N+](=O)[O-])cc32)c(C(=O)OC)c1C	516	2.9268951065260946	3.232235021448119	True
C16H27N3O3S2__c1-12-5-3-4-6-14(12)22-8-9-23-16-18-17-15(19(16)2)13-7-10-24(20,21)11-13	mol517	5.778078556	C[C@@H]1CCCC[C@@H]1OCCSc1nnc([C@@H]2CCS(=O)(=O)C2)n1C	517	3.689274239946382	4.412480372710918	True
C17H27N5O2S__c1-3-22-15(13-7-8-13)19-20-17(22)25-11-14(23)18-12(2)16(24)21-9-5-4-6-10-21	mol518	5.777701855	CCn1c(SCC(=O)N[C@H](C)C(=O)N2CCCCC2)nnc1C1CC1	518	2.7477602411619344	4.795483652946476	True
C20H17F3N2O4__c1-2-9-29-16-8-7-12(20(21,22)23)10-15(16)24-17(26)11-25-18(27)13-5-3-4-6-14(13)19(25)28	mol519	5.777159691	CCCOc1ccc(C(F)(F)F)cc1NC(=O)CN1C(=O)c2ccccc2C1=O	519	2.080432421521225	3.1188078241775474	True
C15H21NO2__c17-15(16-13-7-3-1-4-8-13)11-12-18-14-9-5-2-6-10-14	mol520	5.775443554	O=C(CCOc1ccccc1)NC1CCCCC1	520	1.6314200704041077	2.4026490533407947	True
C14H26N2O__c17-11-14(15-12-5-6-12)7-3-4-13(10-14)16-8-1-2-9-16	mol521	5.773703575	OC[C@]1([NH2+]C2CC2)CCC[C@H]([NH+]2CCCC2)C1	521	6.1178476598040445	3.352223238510853	True
C13H14ClN3O4S__c1-16-7-15-13(12(16)14)22(18,19)17(2)6-9-3-4-10-11(5-9)21-8-20-10	mol522	5.773496151	CN(Cc1ccc2c(c1)OCO2)S(=O)(=O)c1ncn(C)c1Cl	522	2.5215869133027713	4.087210658536843	True
C17H22N4O5S2__c22-14-2-1-3-15(23)21(14)8-9-28(25,26)20-7-6-12-13(10-20)27-17(18-12)19-16(24)11-4-5-11	mol523	5.772091389	O=C(Nc1nc2c(s1)CN(S(=O)(=O)CCN1C(=O)CCCC1=O)CC2)C1CC1	523	2.731154881940771	4.585194488111853	True
C19H20N2OS__c1-4-10-21-16-11-14(2)23-18(16)12-17(21)19(22)20(3)13-15-8-6-5-7-9-15	mol524	5.771698952	C=CCn1c(C(=O)N(C)Cc2ccccc2)cc2sc(C)cc21	524	2.374838944571467	3.5132602932212462	True
C20H23NO5S__c1-24-17-6-8-18(9-7-17)27(22,23)21-14-16-4-2-3-5-19(16)26-20(15-21)10-12-25-13-11-20	mol525	5.771224976	COc1ccc(S(=O)(=O)N2Cc3ccccc3OC3(CCOCC3)C2)cc1	525	2.8799769617514634	3.8278879364990757	True
C18H18N2O4S2__c1-24-13-8-10-14(11-9-13)26(22,23)12-4-7-17(21)20-18-19-15-5-2-3-6-16(15)25-18	mol526	5.77117157	COc1ccc(S(=O)(=O)CCCC(=O)Nc2nc3ccccc3s2)cc1	526	1.9908760591102297	2.6377127557539657	True
C18H16N6O3S__c1-2-23-10-13(8-19)17(26)24(18(23)27)11-14-21-22-16(28-14)15(25)20-9-12-6-4-3-5-7-12	mol527	5.770488739	CCn1cc(C#N)c(=O)n(Cc2nnc(C(=O)NCc3ccccc3)s2)c1=O	527	2.586814165889537	4.156084058726972	True
C16H21F3N2O__c1-10(2)14(20)15(22)21(13-6-7-13)9-11-4-3-5-12(8-11)16(17,18)19	mol528	5.770478725	CC(C)[C@H]([NH3+])C(=O)N(Cc1cccc(C(F)(F)F)c1)C1CC1	528	3.223128019618052	3.584595281386216	True
C18H26N4O3__c1-20-12-13-22(14-18(20)7-5-15(23)19-9-8-18)17(25)6-11-21-10-3-2-4-16(21)24	mol529	5.770317078	CN1CCN(C(=O)CCn2ccccc2=O)C[C@]12CCNC(=O)CC2	529	3.6866742794238103	4.3975329597123585	True
C18H19N3O4S__c1-10-13(24-3)7-11(8-14(10)25-4)18(23)21(2)9-15-19-12-5-6-26-16(12)17(22)20-15	mol530	5.769601822	COc1cc(C(=O)N(C)Cc2nc3ccsc3c(=O)[nH]2)cc(OC)c1C	530	2.543908335617507	3.503912633598723	True
C18H23N5O2S__c19-9-17(24)23-7-1-2-14(23)15-5-6-16(26-15)18(25)20-10-12-8-13(22-21-12)11-3-4-11	mol531	5.769536018	[NH3+]CC(=O)N1CCC[C@H]1c1ccc(C(=O)NCC2=NN=C(C3CC3)C2)s1	531	4.009361250611709	4.751478376394463	True
C18H25NO2__c1-2-21-13-14-10-11-19(12-14)18(20)17-9-5-7-15-6-3-4-8-16(15)17	mol532	5.769454002	CCOC[C@H]1CCN(C(=O)[C@@H]2CCCc3ccccc32)C1	532	2.9615504775345514	3.6536371420947127	True
C17H22N4OS__c1-10-11(2)19-16(21-17(10)22)12-7-8-15(18-9-12)20-13-5-4-6-14(13)23-3	mol533	5.769375801	CS[C@H]1CCC[C@@H]1Nc1ccc(-c2nc(C)c(C)c(=O)[nH]2)cn1	533	3.6356565398637803	4.005729032804318	True
C19H22N4__c1-16-6-5-7-17(12-16)13-23(14-18-8-3-4-10-20-18)15-19-9-11-21-22(19)2	mol534	5.769172668	Cc1cccc(CN(Cc2ccccn2)Cc2ccnn2C)c1	534	2.2349889118946145	3.7556073082199934	True
C19H28N2O3S__c22-19(10-9-17-5-2-1-3-6-17)20-12-4-13-21(15-14-20)25(23,24)16-11-18-7-8-18	mol535	5.769010544	O=C(CCc1ccccc1)N1CCCN(S(=O)(=O)CCC2CC2)CC1	535	2.1045140747465236	3.7393945433553544	True
C20H18N4O4S__c25-17(24-9-8-16(22-24)14-4-2-1-3-5-14)6-7-19(27)28-13-15-12-18(26)23-10-11-29-20(23)21-15	mol536	5.768232822	O=C(CCC(=O)N1CCC(c2ccccc2)=N1)OCc1cc(=O)n2ccsc2n1	536	2.6426803061366115	4.303391548548801	True
C13H16N2O3S3__c1-21(17,18)7-3-5-14-12(16)8-10-9-20-13(15-10)11-4-2-6-19-11	mol537	5.768193722	CS(=O)(=O)CCCNC(=O)Cc1csc(-c2cccs2)n1	537	2.33893983946737	3.9197032487850403	True
C20H15N3O3S__c21-14-15-7-6-10-17(13-15)27(25,26)23-19-12-5-4-11-18(19)20(24)22-16-8-2-1-3-9-16	mol538	5.768024445	N#Cc1cccc(S(=O)(=O)Nc2ccccc2C(=O)Nc2ccccc2)c1	538	1.8435199678320267	3.1227958059459766	True
C19H28N4O2__c24-18-8-7-14(13-23(18)16-5-3-1-2-4-6-16)19(25)22-10-9-17-15(12-22)11-20-21-17	mol539	5.767508507	O=C([C@@H]1CCC(=O)N(C2CCCCCC2)C1)N1CCc2n[nH]cc2C1	539	3.3269123682129678	4.4878066996445956	True
C19H22N4O3__c1-13-4-3-10-22(13)16(24)9-11-23-17(25)19(2,21-18(23)26)15-7-5-14(12-20)6-8-15	mol540	5.76657486	C[C@H]1CCCN1C(=O)CCN1C(=O)N[C@](C)(c2ccc(C#N)cc2)C1=O	540	3.098880072921654	3.9086117345180154	True
C20H29ClN2O2__c21-17-7-5-16(6-8-17)20(10-2-1-3-11-20)18(24)23-15-19(25)9-4-13-22-14-12-19	mol541	5.766102314	O=C(NC[C@@]1(O)CCC[NH2+]CC1)C1(c2ccc(Cl)cc2)CCCCC1	541	3.777538922480616	3.151569014053729	True
C20H24N2O3__c1-13-11-14(2)18(15(3)12-13)20(24)22-10-9-21-19(23)16-5-7-17(25-4)8-6-16	mol542	5.766038418	COc1ccc(C(=O)NCCNC(=O)c2c(C)cc(C)cc2C)cc1	542	1.8344967211264738	2.9050368963683217	True
C15H19NO3__c1-15(9-5-6-10-15)14(19)16-12(13(17)18)11-7-3-2-4-8-11	mol543	5.765426159	CC1(C(=O)N[C@@H](C(=O)[O-])c2ccccc2)CCCC1	543	3.095139532586111	1.9359489629705902	True
C17H27N3O2__c1-13-9-18-19(10-13)11-16-5-3-4-8-20(16)17(21)14(2)22-12-15-6-7-15	mol544	5.764716148	Cc1cnn(C[C@@H]2CCCCN2C(=O)[C@@H](C)OCC2CC2)c1	544	3.2741403798507056	4.144198217414696	True
C16H9Cl2NO4__c17-11-6-3-7-12(14(11)18)23-13(20)8-19-15(21)9-4-1-2-5-10(9)16(19)22	mol545	5.764263153	O=C(CN1C(=O)c2ccccc2C1=O)Oc1cccc(Cl)c1Cl	545	2.022415253743066	2.119789307307998	True
C18H25N3O3__c1-11-6-8-21(2)18(24)15(11)20-17(23)16(22)19-7-5-14-10-12-3-4-13(14)9-12	mol546	5.764158726	Cc1ccn(C)c(=O)c1NC(=O)C(=O)NCC[C@@H]1C[C@H]2CC[C@@H]1C2	546	4.2845469058653745	4.09363550165253	True
C17H18ClN3O3S__c1-10-16-14(11-3-2-4-12(18)7-11)8-15(22)19-17(16)21(20-10)13-5-6-25(23,24)9-13	mol547	5.764157295	Cc1nn([C@H]2CCS(=O)(=O)C2)c2c1[C@H](c1cccc(Cl)c1)CC(O)=N2	547	3.7929824240302406	4.4787737777918295	True
C19H27NO__c20-19(16-9-13-21-18(14-16)10-5-11-18)12-4-3-7-15-6-1-2-8-17(15)19	mol548	5.764118671	[NH3+][C@@]1([C@@H]2CCOC3(CCC3)C2)CCCCc2ccccc21	548	4.337034885150001	3.569740158067704	True
C16H16N4O3__c1-11(2)20-14(7-8-18-20)19-15(21)10-23-16(22)13-5-3-12(9-17)4-6-13	mol549	5.763002396	CC(C)n1nccc1NC(=O)COC(=O)c1ccc(C#N)cc1	549	2.168717176819987	3.0704190098495943	True
C15H14FNO6S__c1-22-13-7-11(15(18)19)12(8-14(13)23-2)17-24(20,21)10-5-3-9(16)4-6-10	mol550	5.762944221	COc1cc(NS(=O)(=O)c2ccc(F)cc2)c(C(=O)[O-])cc1OC	550	2.2999570643450475	2.3536580383891	True
C17H22N4OS2__c1-11-6-7-14(10-12(11)2)18-16-19-20-17(24-16)23-13(3)15(22)21-8-4-5-9-21	mol551	5.762243271	Cc1ccc(Nc2nnc(S[C@@H](C)C(=O)N3CCCC3)s2)cc1C	551	2.6559716215157128	4.1751311571296235	True
C16H19N5O4__c1-3-14(11-5-4-6-13(7-11)21(23)24)19-16(22)20-15-8-12(9-25-2)17-10-18-15	mol552	5.762017727	CC[C@H](NC(=O)Nc1cc(COC)ncn1)c1cccc([N+](=O)[O-])c1	552	2.879298702700396	3.508270529295727	True
C16H19F2N3O2__c17-10-4-3-5-11(18)14(10)20-16(23)15(22)19-12-7-9-21-8-2-1-6-13(12)21	mol553	5.761899948	O=C(Nc1c(F)cccc1F)C(=O)N[C@H]1CC[NH+]2CCCC[C@H]12	553	4.456629465108408	3.5590032521547452	True
C16H17FN4O2S__c1-20-6-5-18-15(20)14(11-3-2-4-12(17)9-11)19-13(22)10-21-7-8-24-16(21)23	mol554	5.760725021	Cn1ccnc1[C@H](NC(=O)CN1CCSC1=O)c1cccc(F)c1	554	2.9470910785292865	4.753393856983861	True
C19H17ClN6OS__c1-25-17(10-26-12-21-15-8-4-5-9-16(15)26)23-24-19(25)28-11-18(27)22-14-7-3-2-6-13(14)20	mol555	5.76070118	Cn1c(Cn2cnc3ccccc32)nnc1SCC(=O)Nc1ccccc1Cl	555	2.223168228423347	4.550891095176585	True
C19H23FN2O2S__c1-15-12-18(10-11-22(15)14-16-6-3-2-4-7-16)21-25(23,24)19-9-5-8-17(20)13-19	mol556	5.759344101	C[C@H]1C[C@@H](NS(=O)(=O)c2cccc(F)c2)CC[NH+]1Cc1ccccc1	556	4.010428558947105	3.8585415072509437	True
C18H26N2O2__c1-3-4-14-11-17(14)19-18(21)20(15-7-8-15)12-13-5-9-16(22-2)10-6-13	mol557	5.758767128	CCC[C@@H]1C[C@H]1NC(=O)N(Cc1ccc(OC)cc1)C1CC1	557	2.9887443500740307	3.0987851534540836	True
C19H21N5O4S2__c1-11-16(13(3)25)12(2)20-17(11)19(26)23-7-9-24(10-8-23)30(27,28)15-6-4-5-14-18(15)22-29-21-14	mol558	5.758641243	CC(=O)C1=C(C)C(C(=O)N2CCN(S(=O)(=O)c3cccc4nsnc34)CC2)=N[C@H]1C	558	3.4578849813220547	3.6735406230697407	True
C13H10ClN3O2S__c1-9-2-5-13(16-8-9)17-20(18,19)11-4-3-10(7-15)12(14)6-11	mol559	5.758398056	Cc1cc/c(=N/S(=O)(=O)c2ccc(C#N)c(Cl)c2)[nH]c1	559	3.071776494692137	2.832220707705887	True
C17H21N5O3S3__c1-9-10(2)27-16-14(9)15(23)18-12(19-16)7-26-17-21-20-13(22(17)3)6-11-4-5-28(24,25)8-11	mol560	5.758134842	Cc1sc2nc(CSc3nnc(C[C@@H]4CCS(=O)(=O)C4)n3C)[nH]c(=O)c2c1C	560	3.3120443433926727	4.782518989831917	True
C19H24N4O2__c1-16-12-21-23(13-16)15-19-14-22(8-10-25-19)7-2-9-24-18-5-3-17(11-20)4-6-18	mol561	5.757548809	Cc1cnn(C[C@H]2CN(CCCOc3ccc(C#N)cc3)CCO2)c1	561	2.8635859193193944	3.9987210955375754	True
C15H16Cl2N2O3S__c1-14(10-15(14,16)17)13(20)18-8-4-6-11-5-3-7-12(9-11)19-23(2,21)22	mol562	5.756967545	C[C@@]1(C(=O)NCC#Cc2cccc(NS(C)(=O)=O)c2)CC1(Cl)Cl	562	3.1980360343093333	3.928981503634944	True
C19H19N3O2S__c23-17(19(24)22-11-14-8-4-5-9-15(14)12-22)21-16-10-20-18(25-16)13-6-2-1-3-7-13	mol563	5.756668091	O=C(Nc1cnc(-c2ccccc2)s1)C(=O)N1C[C@@H]2CC=CC[C@H]2C1	563	3.506847156831686	3.471373405149284	True
C18H28N2O3S__c1-14(2)13-17(18(21)20-11-5-4-6-12-20)19-24(22,23)16-9-7-15(3)8-10-16	mol564	5.756640911	Cc1ccc(S(=O)(=O)N[C@@H](CC(C)C)C(=O)N2CCCCC2)cc1	564	2.4087596511331544	2.8864702837987357	True
C16H26N2O2S__c1-10-8-14(17)13(4)16(9-10)21(19,20)18-15-7-5-6-11(2)12(15)3	mol565	5.752985001	Cc1cc(N)c(C)c(S(=O)(=O)N[C@@H]2CCC[C@@H](C)[C@@H]2C)c1	565	3.297429157875282	3.672985076271899	True
C18H19N3O4S2__c22-17(19-8-7-14-2-1-9-25-14)12-3-5-13(6-4-12)20-18-21-15-10-27(23,24)11-16(15)26-18	mol566	5.752052307	O=C(NCCc1ccco1)c1ccc(NC2=N[C@H]3CS(=O)(=O)C[C@H]3S2)cc1	566	3.3575808352368437	4.325088665200957	True
C12H15F3N2O3S__c1-2-21(19,20)17-10-5-3-9(4-6-10)7-11(18)16-8-12(13,14)15	mol567	5.751885414	CCS(=O)(=O)Nc1ccc(CC(=O)NCC(F)(F)F)cc1	567	2.109937027025577	2.6705723808701887	True
C14H19N5O3__c20-11(19-7-5-15-14(19)21)8-18-6-1-2-10(18)12-16-13(22-17-12)9-3-4-9	mol568	5.751677513	O=C(C[NH+]1CCC[C@H]1c1noc(C2CC2)n1)N1CCNC1=O	568	4.674715424161235	4.0242867046701	True
C20H25FN4O3__c21-15-1-3-16(4-2-15)24-7-9-25(10-8-24)18-17(19(26)20(18)27)22-5-6-23-11-13-28-14-12-23	mol569	5.751178741	Oc1c(O)/c(=N\CCN2CCOCC2)c1=[N+]1CCN(c2ccc(F)cc2)CC1	569	3.1957272027823223	3.346176569611502	True
C18H13BrN6O2S2__c19-10-6-12-13(22-17(27)21-12)7-11(10)20-15(26)8-29-18-24-23-16(14-2-1-5-28-14)25(18)9-3-4-9	mol570	5.750572205	O=C(CSc1nnc(-c2cccs2)n1C1CC1)Nc1cc2[nH]c(=O)[nH]c2cc1Br	570	2.6720919836157577	4.210661675562772	True
C20H20N4O3S__c21-14-17(12-16-6-5-9-22-15-16)20(25)23-18-7-4-8-19(13-18)28(26,27)24-10-2-1-3-11-24	mol571	5.750107765	N#C/C(=C\c1cccnc1)C(=O)Nc1cccc(S(=O)(=O)N2CCCCC2)c1	571	2.2744069677395853	3.8310095779354167	True
C19H18N6O4S2__c1-12-9-22-19-25(17(12)27)10-13(11-30-19)16(26)23-14-3-5-15(6-4-14)31(28,29)24-18-20-7-2-8-21-18	mol572	5.749850273	Cc1cnc2n(c1=O)C[C@@H](C(=O)Nc1ccc(S(=O)(=O)[N-]c3ncccn3)cc1)CS2	572	3.9372052010951837	4.56389016523093	True
C18H22N6O2S2__c1-22-5-7-23(8-6-22)17(26)13-11-14(15-3-2-9-27-15)24(21-13)12-16(25)20-18-19-4-10-28-18	mol573	5.749126434	CN1CCN(C(=O)c2cc(-c3cccs3)n(CC(=O)NC3=NCCS3)n2)CC1	573	2.7928776301327485	4.6916878244020435	True
C18H23N3O2__c1-13-15-6-4-5-7-16(15)18(23)21(13)12-17(22)20-10-8-14(9-11-20)19(2)3	mol574	5.747781754	C=C1c2ccccc2C(=O)N1CC(=O)N1CCC([NH+](C)C)CC1	574	3.1874025133584487	3.26621340770055	True
C17H22N4O3S__c1-24-15-4-2-5-16(12-15)25(22,23)20-13-14-6-10-21(11-7-14)17-18-8-3-9-19-17	mol575	5.747391701	COc1cccc(S(=O)(=O)NCC2CCN(c3ncccn3)CC2)c1	575	2.16543777463818	3.689033830244572	True
C14H18ClNO4S__c1-2-20-14(17)11-5-4-8-16(10-11)21(18,19)13-7-3-6-12(15)9-13	mol576	5.745493889	CCOC(=O)[C@H]1CCCN(S(=O)(=O)c2cccc(Cl)c2)C1	576	2.363516983128717	2.8458729568034133	True
C20H20N4O3S__c21-14-17(12-16-6-5-9-22-15-16)20(25)23-18-7-4-8-19(13-18)28(26,27)24-10-2-1-3-11-24	mol577	5.745429993	N#C/C(=C\c1cccnc1)C(=O)Nc1cccc(S(=O)(=O)N2CCCCC2)c1	577	2.2744069677395853	3.8310095779354167	True
C20H17N5O5__c1-13(26)21-15-5-3-6-16(11-15)22-19(27)12-24-20(28)9-8-18(23-24)14-4-2-7-17(10-14)25(29)30	mol578	5.745381832	CC(=O)Nc1cccc(NC(=O)Cn2nc(-c3cccc([N+](=O)[O-])c3)ccc2=O)c1	578	2.1487861206502803	3.5214098147131825	True
C17H22N2O5S2__c1-14(17-6-5-13-24-17)18(2)25(20,21)15-7-9-16(10-8-15)26(22,23)19-11-3-4-12-19	mol579	5.744574547	C[C@@H](c1ccco1)N(C)S(=O)(=O)c1ccc(S(=O)(=O)N2CCCC2)cc1	579	2.688871021921482	3.3350616275470184	True
C20H23F3N2O__c1-12-6-5-7-13(2)18(12)25-19(26)15(4)24-14(3)16-8-10-17(11-9-16)20(21,22)23	mol580	5.744204521	Cc1cccc(C)c1NC(=O)[C@H](C)N[C@H](C)c1ccc(C(F)(F)F)cc1	580	2.7460837542403365	2.8699354715150576	True
C18H27N3O2__c1-20(2)15-8-7-14(13-15)19-18(22)16-5-3-4-6-17(16)21-9-11-23-12-10-21	mol581	5.742973328	C[NH+](C)[C@H]1CC[C@@H](NC(=O)c2ccccc2N2CCOCC2)C1	581	3.6818426291591004	3.6412058039680884	True
C12H20N4O2__c17-11(5-9-1-2-13-6-9)15-3-4-16-10(8-15)7-14-12(16)18	mol582	5.741604805	O=C(C[C@@H]1CC[NH2+]C1)N1CCN2C(=O)NC[C@H]2C1	582	4.512098701757601	4.1796304921305545	True
C17H15BrN2OS2__c1-10(2)11-3-5-13(6-4-11)20-16(21)15(19-17(20)22)8-14-7-12(18)9-23-14	mol583	5.741438866	CC(C)c1ccc(N2C(=O)/C(=C\c3cc(Br)cs3)NC2=S)cc1	583	2.5905489075892163	3.5178381526740683	True
C20H22N2O4__c1-10-2-3-13(18(23)21-14-6-7-14)9-15(10)22-19(24)16-11-4-5-12(8-11)17(16)20(25)26	mol584	5.74115324	Cc1ccc(C(=O)NC2CC2)cc1NC(=O)[C@H]1[C@@H]2C=C[C@@H](C2)[C@@H]1C(=O)[O-]	584	4.351150078925373	3.5010430142615556	True
C14H10BrNO2S2__c1-10-2-5-12(19-10)8-14(9-16)20(17,18)13-6-3-11(15)4-7-13	mol585	5.740122795	Cc1ccc(/C=C(\C#N)S(=O)(=O)c2ccc(Br)cc2)s1	585	2.5199946765103185	2.59561868188009	True
C17H13N3O5S__c1-18-11-5-4-10(7-12(11)20(23)24)8-15-17(22)19-16(26-15)9-13(21)14-3-2-6-25-14	mol586	5.740013123	CNc1ccc(/C=C2\SC(/C=C(\[O-])c3ccco3)=NC2=O)cc1[N+](=O)[O-]	586	3.2595078877776746	3.5976758639281408	True
C19H25N3O3__c1-13-10-21(12-17(25-13)14-5-3-2-4-6-14)19(24)20-15-9-18(23)22(11-15)16-7-8-16	mol587	5.739611626	C[C@@H]1CN(C(=O)N[C@@H]2CC(=O)N(C3CC3)C2)C[C@@H](c2ccccc2)O1	587	3.3509557528799316	4.368266209013338	True
C19H20N4O5S__c1-5-22(6-2)19(25)16-11(3)13(10-20)18(29-16)21-17(24)12-7-8-15(28-4)14(9-12)23(26)27	mol588	5.739426136	CCN(CC)C(=O)c1sc(NC(=O)c2ccc(OC)c([N+](=O)[O-])c2)c(C#N)c1C	588	2.42556728838513	3.2056714651190137	True
C12H22N4O2S__c1-9-12(10(2)16(3)15-9)8-14-19(17,18)11-5-4-6-13-7-11	mol589	5.739321709	Cc1nn(C)c(C)c1CNS(=O)(=O)[C@H]1CCC[NH2+]C1	589	4.1616798250947635	4.545304238780867	True
C16H13FN4O2S__c1-10-4-5-12(17)7-13(10)19-14(22)9-24-16-21-20-15(23-16)11-3-2-6-18-8-11	mol590	5.739271164	Cc1ccc(F)cc1NC(=O)CSc1nnc(-c2cccnc2)o1	590	2.1089304628528946	3.980231890222274	True
C19H28N4O2S__c1-13(11-25-3)22-18(24)16-14(2)15-17(20-12-21-19(15)26-16)23-9-7-5-4-6-8-10-23	mol591	5.739031792	COC[C@@H](C)NC(=O)c1sc2ncnc(N3CCCCCCC3)c2c1C	591	2.826027778678238	4.4690317456724	True
C19H19NO3S__c1-12-10-13(2)19(14(3)11-12)24(22,23)20-17-8-9-18(21)16-7-5-4-6-15(16)17	mol592	5.73801136	Cc1cc(C)c(S(=O)(=O)Nc2ccc(O)c3ccccc23)c(C)c1	592	2.0458251116823263	2.5082394895585156	True
C20H29N3O2S__c1-14-5-6-18(26-14)16-13-17(16)20(25)23-11-9-21(10-12-23)15(2)19(24)22-7-3-4-8-22	mol593	5.7379179	Cc1ccc([C@H]2C[C@@H]2C(=O)N2CCN([C@@H](C)C(=O)N3CCCC3)CC2)s1	593	3.3544946749614217	3.91459424764889	True
C17H13N3O5S__c1-18-11-5-4-10(7-12(11)20(23)24)8-15-17(22)19-16(26-15)9-13(21)14-3-2-6-25-14	mol594	5.737736702	CNc1ccc(/C=C2\SC(/C=C(\[O-])c3ccco3)=NC2=O)cc1[N+](=O)[O-]	594	3.2595078877776746	3.5976758639281408	True
C15H22N2O4S__c1-22(20,21)11-14(12-6-3-2-4-7-12)16-15(19)17-9-5-8-13(18)10-17	mol595	5.736845016	CS(=O)(=O)C[C@@H](NC(=O)N1CCC[C@@H](O)C1)c1ccccc1	595	2.970388347958748	3.6389059479211627	True
C20H26N2O3S__c1-4-12-21(19-11-13-26(24,25)14-19)20(23)17-7-9-18(10-8-17)22-15(2)5-6-16(22)3	mol596	5.736341476	CCCN(C(=O)c1ccc(-n2c(C)ccc2C)cc1)[C@H]1CCS(=O)(=O)C1	596	2.8288537142291723	4.102030484689867	True
C16H20BrNO3__c1-18(12-7-3-2-4-8-12)15(19)11-21-16(20)13-9-5-6-10-14(13)17	mol597	5.735438347	CN(C(=O)COC(=O)c1ccccc1Br)C1CCCCC1	597	2.0020394483330826	2.2731980430676764	True
C15H22N2O3S2__c1-3-21-13-7-6-12(9-13)17-15(18)11-5-4-10(2)14(8-11)22(16,19)20	mol598	5.735395432	CCS[C@@H]1CC[C@@H](NC(=O)c2ccc(C)c(S(N)(=O)=O)c2)C1	598	3.132588171413982	3.653102936140298	True
C11H18N4O4__c1-5-7-8(15(18)19)9(14(4)13-7)12-11(3,6-2)10(16)17	mol599	5.734067917	CCc1nn(C)c(N[C@@](C)(CC)C(=O)[O-])c1[N+](=O)[O-]	599	3.8133495026699347	3.2991993849293233	True
C19H24N6O3S2__c1-2-24-16-8-7-14(30(20,27)28)11-15(16)22-19(24)29-12-18(26)23-17-9-10-21-25(17)13-5-3-4-6-13	mol600	5.733657837	CCn1c(SCC(=O)Nc2ccnn2C2CCCC2)nc2cc(S(N)(=O)=O)ccc21	600	2.53719330875629	4.796026699511778	True
C18H19NO2__c1-2-6-15(7-3-1)17(18-9-5-13-21-18)10-11-19-14-16-8-4-12-20-16	mol601	5.733580112	c1ccc([C@@H](CC[NH2+]Cc2ccco2)c2ccco2)cc1	601	3.520691746296583	2.431544143257847	True
C19H27F3N4O3S__c1-30(28,29)23-13-15-6-2-3-11-26(15)18(27)24-16-12-14(19(20,21)22)7-8-17(16)25-9-4-5-10-25	mol602	5.733315468	CS(=O)(=O)NC[C@H]1CCCCN1C(=O)Nc1cc(C(F)(F)F)ccc1N1CCCC1	602	2.897130764454584	4.457762900102235	True
C15H18BrN5OS__c1-4-9-21-15(17-18-19-21)23-11(2)14(22)20(3)10-12-5-7-13(16)8-6-12	mol603	5.732592583	C=CCn1nnnc1S[C@H](C)C(=O)N(C)Cc1ccc(Br)cc1	603	2.887824093893192	3.6529187285017475	True
C19H19N3O3__c1-2-12-21-18(24)15-10-6-7-11-16(15)22(19(21)25)13-17(23)20-14-8-4-3-5-9-14	mol604	5.732576847	CCCn1c(=O)c2ccccc2n(CC(=O)Nc2ccccc2)c1=O	604	1.831895006490834	4.413173206940357	True
C16H14ClN3O3S__c1-24(21,22)20-14-4-2-3-12(10-14)16-18-15(19-23-16)9-11-5-7-13(17)8-6-11	mol605	5.731720924	CS(=O)(=O)[N-]c1cccc(-c2nc(Cc3ccc(Cl)cc3)no2)c1	605	2.987608595845222	4.331084198270398	True
C16H17ClN2O2S2__c17-15-6-2-1-5-13(15)12-22-16-8-7-14(11-18-16)23(20,21)19-9-3-4-10-19	mol606	5.731661797	O=S(=O)(c1ccc(SCc2ccccc2Cl)nc1)N1CCCC1	606	2.091034877868939	3.459626526476279	True
C16H16BrN5O__c17-11-4-3-5-12-15(11)10(8-18-12)16(23)19-9-14-21-20-13-6-1-2-7-22(13)14	mol607	5.731557846	O=C(NCc1nnc2n1CCCC2)c1c[nH]c2cccc(Br)c12	607	2.5610327695295165	3.9060385507428257	True
C17H19FN2O4S__c1-20(25(22,23)16-9-7-15(24-2)8-10-16)12-17(21)19-11-13-3-5-14(18)6-4-13	mol608	5.731229782	COc1ccc(S(=O)(=O)N(C)CC(=O)NCc2ccc(F)cc2)cc1	608	1.8100993967117596	2.903155427423811	True
C14H28N2__c1-3-15-12-9-10-14(11-12)16(2)13-7-5-4-6-8-13	mol609	5.730723381	CC[NH2+][C@@H]1CC[C@@H]([NH+](C)C2CCCCC2)C1	609	5.820329533575009	3.2790119190582634	True
C18H17N3O2S__c1-3-12-7-8-16-15(9-12)21-17(23-16)13-5-4-6-14(10-13)20-18(24)19-11(2)22	mol610	5.730164528	CCc1ccc2oc(-c3cccc(NC(=S)NC(C)=O)c3)nc2c1	610	2.1938106320443183	4.1480124399494365	True
C19H18FN3O2__c1-12(2)16-11-17(25-23-16)19(24)22-18(15-5-3-4-10-21-15)13-6-8-14(20)9-7-13	mol611	5.730037212	CC(C)c1cc(C(=O)N[C@@H](c2ccc(F)cc2)c2ccccn2)on1	611	2.7846377307146355	3.4699661730326707	True
C20H22F2N2O4S__c1-14-3-4-16(11-15(14)2)28-13-20(25)23-7-9-24(10-8-23)29(26,27)17-5-6-18(21)19(22)12-17	mol612	5.729872704	Cc1ccc(OCC(=O)N2CCN(S(=O)(=O)c3ccc(F)c(F)c3)CC2)cc1C	612	2.0717353061366097	3.3330824502506378	True
C17H23ClO2S__c18-14-3-5-15(6-4-14)21-12-16(19)13-7-10-20-17(11-13)8-1-2-9-17	mol613	5.729836941	O[C@@H](CSc1ccc(Cl)cc1)[C@@H]1CCOC2(CCCC2)C1	613	3.8486015938511375	2.7624660372201983	True
C15H19N3O2__c1-10(12-4-2-11(8-16)3-5-12)18-15(19)14-7-6-13(9-17)20-14	mol614	5.729677677	C[C@H](NC(=O)[C@@H]1CC[C@H](C[NH3+])O1)c1ccc(C#N)cc1	614	3.8050620471202645	3.375961821318612	True
C16H14N2OS__c17-9-12-7-13(18)5-6-15(12)19-10-14-8-11-3-1-2-4-16(11)20-14	mol615	5.729616165	N#Cc1cc(N)ccc1OC[C@H]1Cc2ccccc2S1	615	3.025920457822732	3.0228702192854158	True
C19H20ClFN2O3__c1-11(2)17(19(25)22-16-9-6-13(21)10-15(16)20)23-18(24)12-4-7-14(26-3)8-5-12	mol616	5.729487896	COc1ccc(C(=O)N[C@@H](C(=O)Nc2ccc(F)cc2Cl)C(C)C)cc1	616	2.225232885410106	3.0918734002901584	True
C16H20ClNO3S__c1-10(13-6-7-14(17)22-13)21-16(20)12-3-2-8-18(9-12)15(19)11-4-5-11	mol617	5.728623867	C[C@H](OC(=O)[C@H]1CCCN(C(=O)C2CC2)C1)c1ccc(Cl)s1	617	3.152265523242481	3.9017828451988046	True
C17H17N3O3S__c1-12-6-5-9-20-11-13(18-17(12)20)10-16(21)19-14-7-3-4-8-15(14)24(2,22)23	mol618	5.727985859	Cc1cccn2cc(CC(=O)Nc3ccccc3S(C)(=O)=O)[nH+]c12	618	3.2267659842426015	3.7612744653083103	True
C19H28N4O2__c1-13-7-8-17(21-12-13)23-18(24)9-10-20-19(25)22-16-11-15(16)14-5-3-2-4-6-14	mol619	5.727915764	Cc1ccc(NC(=O)CCNC(=O)N[C@@H]2C[C@@H]2C2CCCCC2)nc1	619	3.106065281173098	4.127871761886613	True
C19H17ClN2O4S3__c20-15-5-1-6-17(13-15)28(23,24)21-16-8-9-18-14(12-16)4-2-10-22(18)29(25,26)19-7-3-11-27-19	mol620	5.727395058	O=S(=O)(Nc1ccc2c(c1)CCCN2S(=O)(=O)c1cccs1)c1cccc(Cl)c1	620	2.3306949402829513	4.068227385791097	True
C19H14N2O__c22-19-17-11-4-3-10-16(17)18(20-21-19)12-14-8-5-7-13-6-1-2-9-15(13)14	mol621	5.727205276	O=C1NN/C(=C\c2cccc3ccccc23)c2ccccc21	621	2.321063002157171	2.604056567292397	True
C19H26N4O4__c1-12-15(7-10-27-12)16(24)20-14-5-8-22(9-6-14)11-23-17(25)19(2,13-3-4-13)21-18(23)26	mol622	5.726930141	Cc1occc1C(=O)NC1CC[NH+](CN2C(=O)N[C@@](C)(C3CC3)C2=O)CC1	622	4.142689955834302	3.9774792850798155	True
C19H21Cl2N3O5__c1-10-13(20)8-14(21)17(22-10)23-15(25)9-29-16(26)6-7-24-18(27)11-4-2-3-5-12(11)19(24)28	mol623	5.726315022	Cc1nc(NC(=O)COC(=O)CCN2C(=O)[C@H]3CCCC[C@@H]3C2=O)c(Cl)cc1Cl	623	3.2125181972869132	4.004525805927329	True
C17H16N4O5__c18-15(22)10-14(20-16(23)11-4-2-1-3-5-11)17(24)19-12-6-8-13(9-7-12)21(25)26	mol624	5.723505497	NC(=O)C[C@H](NC(=O)c1ccccc1)C(=O)Nc1ccc([N+](=O)[O-])cc1	624	2.2798133296137877	2.887478369965154	True
C15H17N3O3__c1-18(9-5-8-13(19)20)15(21)12-10-16-17-14(12)11-6-3-2-4-7-11	mol625	5.72334671	CN(CCCC(=O)[O-])C(=O)c1c[nH]nc1-c1ccccc1	625	2.9590386660645045	3.6341815082918263	True
C17H21N5O__c1-3-21-15-11-19-22(17(15)13(2)20-21)12-16(23)18-10-9-14-7-5-4-6-8-14	mol626	5.723019123	CCn1nc(C)c2c1cnn2CC(=O)NCCc1ccccc1	626	2.323327185561247	3.896188992923913	True
C16H12F3N3O2__c17-16(18,19)24-14-7-5-13(6-8-14)22-15(23)10-21-12-3-1-11(9-20)2-4-12	mol627	5.72273016	N#Cc1ccc(NCC(=O)Nc2ccc(OC(F)(F)F)cc2)cc1	627	1.9633974423367473	2.6171875024734215	True
C20H21N5O2S__c1-12-4-6-15(7-5-12)18-23-24-20(25(18)3)28-13(2)19(27)22-16-10-8-14(9-11-16)17(21)26	mol628	5.722332001	Cc1ccc(-c2nnc(S[C@H](C)C(=O)Nc3ccc(C(N)=O)cc3)n2C)cc1	628	2.457894639250661	3.9733288643233986	True
C18H28N2O3S__c1-13(2)19-24(22,23)17-10-8-15(9-11-17)18(21)20(4)16-7-5-6-14(3)12-16	mol629	5.720371246	CC(C)NS(=O)(=O)c1ccc(C(=O)N(C)[C@H]2CCC[C@@H](C)C2)cc1	629	2.879842115258663	3.8304712217484607	True
C18H19N3O3S__c1-11-12(6-5-7-14(11)21(23)24)8-17(22)20-13-9-16(18(2,3)4)25-15(13)10-19	mol630	5.720238686	Cc1c(CC(=O)Nc2cc(C(C)(C)C)sc2C#N)cccc1[N+](=O)[O-]	630	2.775194290137607	3.017805685350488	True
C17H24N4OS__c1-11(2)6-9-21(8-5-7-18)10-14-19-16(22)15-12(3)13(4)23-17(15)20-14	mol631	5.720160484	Cc1sc2nc(CN(CCC#N)CCC(C)C)[nH]c(=O)c2c1C	631	2.6710342784683405	4.143916575782301	True
C17H29N5O__c23-17(9-11-22-14-18-13-19-22)20-15-6-5-10-21(12-15)16-7-3-1-2-4-8-16	mol632	5.719873428	O=C(CCn1cncn1)N[C@@H]1CCC[NH+](C2CCCCCC2)C1	632	4.306303365481602	3.9613934975217533	True
C14H22N2O3S__c17-14-12-2-1-3-13(12)16(14)9-15(10-4-5-10)11-6-7-20(18,19)8-11	mol633	5.719827652	O=C1[C@H]2CCC[C@@H]2N1CN(C1CC1)[C@@H]1CCS(=O)(=O)C1	633	3.894073036131255	3.919629811060644	True
C20H20N4O3S__c21-14-17(12-16-6-5-9-22-15-16)20(25)23-18-7-4-8-19(13-18)28(26,27)24-10-2-1-3-11-24	mol634	5.719334602	N#C/C(=C\c1cccnc1)C(=O)Nc1cccc(S(=O)(=O)N2CCCCC2)c1	634	2.2744069677395853	3.8310095779354167	True
C15H20N2O4S__c1-20-15-5-3-2-4-13(15)12-21-14-6-9-17(10-7-14)22(18,19)11-8-16	mol635	5.718532562	COc1ccccc1COC1CCN(S(=O)(=O)CC#N)CC1	635	2.383244945276088	3.5764178874988306	True
C19H21ClO8__c20-11-5-10-8-3-1-2-4-9(8)18(25)26-12(10)6-13(11)27-19-17(24)16(23)15(22)14(7-21)28-19	mol636	5.718074799	O=c1oc2cc(O[C@@H]3O[C@@H](CO)[C@@H](O)[C@@H](O)[C@@H]3O)c(Cl)cc2c2c1CCCC2	636	3.8183725895725598	3.8076391245121055	True
C18H32N2O__c1-2-5-15-10-16(8-7-14(15)4-1)19-11-18-12-20-9-3-6-17(20)13-21-18	mol637	5.717071533	C1CC[C@H]2C[C@H]([NH2+]C[C@@H]3CN4CCC[C@@H]4CO3)CC[C@@H]2C1	637	4.715861835249083	4.222995574533471	True
C16H25N3O6S__c1-25-8-7-18(12-4-9-26(23,24)11-12)13(20)10-19-14(21)16(17-15(19)22)5-2-3-6-16	mol638	5.716483116	COCCN(C(=O)CN1C(=O)NC2(CCCC2)C1=O)[C@@H]1CCS(=O)(=O)C1	638	3.5573740928408393	4.231965199367904	True
C18H27N5O2__c1-7-8-14-10-16(25)22(11-15(24)20-18(4,5)6)17(19-14)23-13(3)9-12(2)21-23	mol639	5.716422081	CCCc1cc(=O)n(CC(=O)NC(C)(C)C)c(-n2nc(C)cc2C)n1	639	2.600495093811544	4.037478642113827	True
C19H17N3O5__c1-11-5-4-6-12(2)17(11)21-19(24)14(10-20)7-13-8-15(22(25)26)18(23)16(9-13)27-3	mol640	5.716330528	COc1cc(/C=C(\C#N)C(=O)Nc2c(C)cccc2C)cc([N+](=O)[O-])c1O	640	2.3887312305419197	2.862172922646781	True
C14H18N4O3S__c1-9-3-6-11(21-9)7-18(10-4-5-10)12(19)8-22-14-16-15-13(20)17(14)2	mol641	5.715819359	Cc1ccc(CN(C(=O)CSc2n[nH]c(=O)n2C)C2CC2)o1	641	2.593990948611726	3.8862905856557033	True
C17H19FN2O2__c1-4-10-20(11-5-2)17(22)9-8-16(21)19-15-12-13(3)6-7-14(15)18	mol642	5.715677261	C#CCN(CC=C)C(=O)CCC(=O)Nc1cc(C)ccc1F	642	2.4640987418021414	3.0977351686275405	True
C12H21NO2__c1-10-11(6-9-15-10)12(14)13-7-4-2-3-5-8-13	mol643	5.715592384	C[C@@H]1OCC[C@@H]1C(=O)N1CCCCCC1	643	3.0549149634425916	2.850169473190471	True
C18H29N5O3__c1-14-5-6-16(23(25)26)13-17(14)19-18(24)22(4)12-11-21(3)15-7-9-20(2)10-8-15	mol644	5.715136051	Cc1ccc([N+](=O)[O-])cc1NC(=O)N(C)CC[NH+](C)C1CCN(C)CC1	644	3.7629672299388153	3.7241716157903695	True
C17H18N4O2__c1-20(10-14(22)21-8-4-5-9-21)17-16-15(18-11-19-17)12-6-2-3-7-13(12)23-16	mol645	5.714574814	CN(CC(=O)N1CCCC1)c1ncnc2c1oc1ccccc12	645	2.40746859042504	4.39383607126652	True
C15H30N2O2__c1-3-12(4-2)17(10-11-18)15(19)13-8-6-5-7-9-14(13)16	mol646	5.714488983	CCC(CC)N(CCO)C(=O)[C@H]1CCCCC[C@@H]1[NH3+]	646	3.890035473728074	2.9667398891140353	True
C18H19ClO5__c1-10(2)23-17(20)9-22-16-8-15-13(7-14(16)19)11-5-3-4-6-12(11)18(21)24-15	mol647	5.714482784	CC(C)OC(=O)COc1cc2oc(=O)c3c(c2cc1Cl)CCCC3	647	2.419876202382671	3.5588251303636826	True
C19H22N2O3__c1-14-7-5-6-10-16(14)19(24)21-13-18(23)20-12-11-17(22)15-8-3-2-4-9-15	mol648	5.714411736	Cc1ccccc1C(=O)NCC(=O)NCC[C@@H](O)c1ccccc1	648	2.2650112142758925	3.2480260822930203	True
C15H11F2NO3__c1-9-5-6-11(18(20)21)8-12(9)14(19)7-10-3-2-4-13(16)15(10)17	mol649	5.714164734	Cc1ccc([N+](=O)[O-])cc1C(=O)Cc1cccc(F)c1F	649	2.0667132560596997	2.481650186058429	True
C17H13N3O5S__c1-18-11-5-4-10(7-12(11)20(23)24)8-15-17(22)19-16(26-15)9-13(21)14-3-2-6-25-14	mol650	5.713416576	CNc1ccc(/C=C2\SC(/C=C(\[O-])c3ccco3)=NC2=O)cc1[N+](=O)[O-]	650	3.2595078877776746	3.5976758639281408	True
C18H18N4O2S__c1-2-11-21-16(24)12-7-3-4-8-13(12)22-17(21)19-20-18(22)25-15-10-6-5-9-14(15)23	mol651	5.713349342	C=CCn1c(=O)c2ccccc2n2c(S[C@@H]3CCCCC3=O)nnc12	651	3.096086999403693	4.0238776776113525	True
C16H20N6O2S2__c1-11-9-12(2)22(21-11)15-10-14(19-13(3)20-15)17-6-7-18-26(23,24)16-5-4-8-25-16	mol652	5.713093758	Cc1cc(C)n(-c2cc(NCCNS(=O)(=O)c3cccs3)nc(C)n2)n1	652	2.617622956270827	4.067646354634052	True
C14H13N3__c1-11-2-7-14(16-9-11)17-10-13-5-3-12(8-15)4-6-13	mol653	5.71279335	Cc1ccc(NCc2ccc(C#N)cc2)[nH+]c1	653	3.221629533174937	2.7005653369681193	True
C18H24N2OS2__c1-2-23(21)16-10-6-9-15(11-16)19-13-18-20-12-17(22-18)14-7-4-3-5-8-14	mol654	5.712731838	CC[S@](=O)[C@@H]1CCC[C@H]([NH2+]Cc2ncc(-c3ccccc3)s2)C1	654	4.504363595639187	3.821790249048247	True
C15H16N4O2__c1-11-8-13(10-16)9-12(2)15(11)21-14(20)4-3-6-19-7-5-17-18-19	mol655	5.712623119	Cc1cc(C#N)cc(C)c1OC(=O)CCCn1ccnn1	655	2.6107586139132657	3.2842021413386924	True
C18H30N2O3S__c1-12(2)11-15-16(18(15,3)4)17(21)19-13-7-9-20(10-8-13)24(22,23)14-5-6-14	mol656	5.712389946	CC(C)=C[C@@H]1[C@@H](C(=O)NC2CCN(S(=O)(=O)C3CC3)CC2)C1(C)C	656	3.4723797816787814	3.3174594104483184	True
C12H14ClNO6S__c1-6(15)10(12(17)18)14-11(16)7-3-4-8(13)9(5-7)21(2,19)20	mol657	5.712104321	C[C@H](O)[C@@H](NC(=O)c1ccc(Cl)c(S(C)(=O)=O)c1)C(=O)[O-]	657	3.217034588505549	2.8210852101433455	True
C14H17FN2__c1-11-4-6-17(7-5-11)10-13-3-2-12(9-16)8-14(13)15	mol658	5.710972786	CC1CC[NH+](Cc2ccc(C#N)cc2F)CC1	658	3.823477158763634	2.9400355978722104	True
C19H27N3O3__c1-13(2)19(24)22-10-8-16(9-11-22)21-25-12-18(23)20-17-7-5-6-14(3)15(17)4	mol659	5.710926056	Cc1cccc(NC(=O)CON=C2CCN(C(=O)C(C)C)CC2)c1C	659	2.407912105741861	3.847766304379409	True
C17H17N3O2S__c1-11-13-6-8-23-16(13)5-7-20(11)17(21)19-14-9-12(10-18)3-4-15(14)22-2	mol660	5.710142136	COc1ccc(C#N)cc1NC(=O)N1CCc2sccc2[C@H]1C	660	2.812751246260058	3.5624980890363767	True
C20H24N2O2__c1-14(2)13-24-19-8-6-5-7-18(19)22-20(23)12-21-17-10-9-15(3)16(4)11-17	mol661	5.708745003	C=C(C)COc1ccccc1NC(=O)CNc1ccc(C)c(C)c1	661	1.9704548476180328	2.9475080848388604	True
C14H19ClN2O2S__c1-14(2,7-8-20(3,18)19)10-17-13-11(9-16)5-4-6-12(13)15	mol662	5.707877159	CC(C)(CCS(C)(=O)=O)CNc1c(Cl)cccc1C#N	662	2.72882203632032	3.192757122494102	True
C19H17BrFNO6S__c20-14-3-1-13(2-4-14)18(23)12-28-19(24)16-11-15(5-6-17(16)21)29(25,26)22-7-9-27-10-8-22	mol663	5.707681656	O=C(COC(=O)c1cc(S(=O)(=O)N2CCOCC2)ccc1F)c1ccc(Br)cc1	663	2.1375965454528494	3.0924441985181303	True
C13H24N2O3S__c1-14(2)13(16)12-6-8-15(9-7-12)19(17,18)10-11-4-3-5-11	mol664	5.707548141	CN(C)C(=O)C1CCN(S(=O)(=O)CC2CCC2)CC1	664	2.3376788077779107	3.559815181746122	True
C18H13FN4O4__c19-13-7-5-12(6-8-13)11-22-17(24)10-9-15(21-22)18(25)20-14-3-1-2-4-16(14)23(26)27	mol665	5.707456112	O=C(Nc1ccccc1[N+](=O)[O-])c1ccc(=O)n(Cc2ccc(F)cc2)n1	665	2.0452978241862	2.9086596377426535	True
C18H19Cl2N3O4__c19-12-6-5-11(14(20)9-12)7-8-21-15(24)10-22-16(25)17(26)23(18(22)27)13-3-1-2-4-13	mol666	5.707058907	O=C(CN1C(=O)C(=O)N(C2CCCC2)C1=O)NCCc1ccc(Cl)cc1Cl	666	2.310822577222636	4.450759669327007	True
C20H23FN4O2__c1-13(27-18-7-3-2-5-15(18)21)20(26)25-10-4-6-17(25)19-23-12-14-11-22-9-8-16(14)24-19	mol667	5.707017899	C[C@@H](Oc1ccccc1F)C(=O)N1CCC[C@H]1c1ncc2c(n1)CC[NH2+]C2	667	4.040263675473531	4.69017098079852	True
C17H16Cl2N2O5S__c1-26-17(23)12-5-3-4-6-15(12)20-16(22)10-21(27(2,24)25)11-7-8-13(18)14(19)9-11	mol668	5.705953598	COC(=O)c1ccccc1NC(=O)CN(c1ccc(Cl)c(Cl)c1)S(C)(=O)=O	668	2.0667815993511933	3.0398672069566524	True
C17H15ClN2O2__c18-14-8-4-7-13(9-14)15(11-19)20-17(22)10-16(21)12-5-2-1-3-6-12	mol669	5.705377579	N#C[C@H](NC(=O)C[C@H](O)c1ccccc1)c1cccc(Cl)c1	669	2.8806393872948757	2.725910790127176	True
C18H19F3N2O3S__c1-12-5-4-6-13(2)17(12)22-16(24)11-23(3)27(25,26)15-9-7-14(8-10-15)18(19,20)21	mol670	5.705151558	Cc1cccc(C)c1NC(=O)CN(C)S(=O)(=O)c1ccc(C(F)(F)F)cc1	670	2.056304807991868	3.5213360282673145	True
C17H17F3N2O3S__c1-26(24,25)22(11-13-6-3-2-4-7-13)12-16(23)21-15-9-5-8-14(10-15)17(18,19)20	mol671	5.704990864	CS(=O)(=O)N(CC(=O)Nc1cccc(C(F)(F)F)c1)Cc1ccccc1	671	2.0094214721288814	3.0912719214316313	True
C17H23N3S2__c1-2-21-15-7-3-4-9-20(12-15)13-16-11-19-17(22-16)14-6-5-8-18-10-14	mol672	5.704380989	CCS[C@@H]1CCCCN(Cc2cnc(-c3cccnc3)s2)C1	672	3.0777947121297853	4.5080447643590045	True
C18H17N3O4S2__c22-17(14-4-2-10-27-14)21-7-5-12(6-8-21)18(23)24-11-15-19-16(20-25-15)13-3-1-9-26-13	mol673	5.704363346	O=C(OCc1nc(-c2cccs2)no1)C1CCN(C(=O)c2cccs2)CC1	673	2.3922373542430844	3.8408811608362923	True
C15H23N3O2__c1-11-4-5-12(2)17(9-11)10-13-6-7-15(18(19)20)14(8-13)16-3	mol674	5.704222679	CNc1cc(C[NH+]2C[C@@H](C)CC[C@@H]2C)ccc1[N+](=O)[O-]	674	4.5765764826847	3.4189789040641143	True
C16H26N2O2__c1-19-15-8-7-13(11-16(15)20-2)14(12-17)18-9-5-3-4-6-10-18	mol675	5.703800201	COc1ccc([C@@H](C[NH3+])[NH+]2CCCCCC2)cc1OC	675	4.26253465578448	2.5881325968122475	True
C20H21N3O5__c1-14-6-3-4-7-17(14)28-13-5-12-22-18(24)20(2,21-19(22)25)15-8-10-16(11-9-15)23(26)27	mol676	5.703621864	Cc1ccccc1OCCCN1C(=O)N[C@@](C)(c2ccc([N+](=O)[O-])cc2)C1=O	676	2.624197597830541	3.268760762539052	True
C14H15ClN2O3S__c1-17(11-4-5-21(19,20)8-11)14(18)13-6-9-2-3-10(15)7-12(9)16-13	mol677	5.703548431	CN(C(=O)c1cc2ccc(Cl)cc2[nH]1)[C@@H]1CCS(=O)(=O)C1	677	2.8839557099191673	4.0769501832652875	True
C13H17NOS__c1-13(2,3)16-8-7-15-12-6-4-5-11(9-12)10-14	mol678	5.702406883	CC(C)(C)SCCOc1cccc(C#N)c1	678	2.270232041781897	2.2075147495447975	True
C17H19NO4S2__c1-4-10(2)14(16(20)21)18-15(19)13(24-17(18)23)9-11-7-5-6-8-12(11)22-3	mol679	5.701966286	CC[C@H](C)[C@@H](C(=O)[O-])N1C(=O)/C(=C/c2ccccc2OC)SC1=S	679	3.4424646004657635	3.1270137853267435	True
C16H15Cl2N3O__c17-11-5-3-9(4-6-11)12-7-8-21(12)16(22)15-13(18)14(19-20-15)10-1-2-10	mol680	5.701810837	O=C(c1[nH]nc(C2CC2)c1Cl)N1CC[C@@H]1c1ccc(Cl)cc1	680	3.0577169988257182	3.9247060198113983	True
C15H26N4O__c1-2-15(12-20)4-8-18(9-5-15)11-13-10-17-19-7-3-6-16-14(13)19	mol681	5.701617718	CCC1(CO)CC[NH+](Cc2cnn3c2NCCC3)CC1	681	4.499152665417963	4.0341908582418515	True
C19H21N5O3__c1-4-9-24-15-7-6-13(10-12(15)5-8-16(24)25)21-17-14(11-20)18(26)23(3)19(27)22(17)2	mol682	5.70101738	CCCN1C(=O)CCc2cc(Nc3c(C#N)c(=O)n(C)c(=O)n3C)ccc21	682	2.6368538204658805	4.322777596226267	True
C14H18N4S__c1-10(11-5-3-2-4-6-11)9-19-14-17-16-13(15)18(14)12-7-8-12	mol683	5.700964928	C[C@H](CSc1nnc(N)n1C1CC1)c1ccccc1	683	2.820990475982338	2.968218461044236	True
C20H25N3O3__c1-26-17-10-8-15(9-11-17)18-12-13-20(25)23(22-18)14-4-7-19(24)21-16-5-2-3-6-16	mol684	5.70049715	COc1ccc(-c2ccc(=O)n(CCCC(=O)NC3CCCC3)n2)cc1	684	2.051926720232892	3.687900725242769	True
C20H25N3O5__c1-20(13-7-8-15-16(11-13)28-10-4-9-27-15)18(25)23(19(26)22-20)12-17(24)21-14-5-2-3-6-14	mol685	5.700460434	C[C@@]1(c2ccc3c(c2)OCCCO3)NC(=O)N(CC(=O)NC2CCCC2)C1=O	685	2.8349286925050983	3.7545268662352758	True
C20H24N2O3__c1-13-11-14(2)18(15(3)12-13)20(24)22-10-9-21-19(23)16-5-7-17(25-4)8-6-16	mol686	5.700449944	COc1ccc(C(=O)NCCNC(=O)c2c(C)cc(C)cc2C)cc1	686	1.8344967211264738	2.9050368963683217	True
C20H19NO5S2__c1-15-13-19(21-27(22,23)17-9-5-3-6-10-17)20(14-16(15)2)26-28(24,25)18-11-7-4-8-12-18	mol687	5.69907856	Cc1cc(NS(=O)(=O)c2ccccc2)c(OS(=O)(=O)c2ccccc2)cc1C	687	2.0835329884496456	2.128056384307587	True
C13H17N5O2__c1-8-6-11(16-15-8)13(19)18-5-3-4-10(7-18)12-14-9(2)20-17-12	mol688	5.6983881	Cc1cc(C(=O)N2CCC[C@H](c3noc(C)n3)C2)[nH]n1	688	3.2291913359464246	4.46294842851842	True
C20H16F5N3O3__c1-10-15(17(29)27-13-8-4-3-7-12(13)20(23,24)25)16(28-19(30)26-10)11-6-2-5-9-14(11)31-18(21)22	mol689	5.698044777	CC1=C(C(=O)Nc2ccccc2C(F)(F)F)[C@@H](c2ccccc2OC(F)F)NC(=O)N1	689	2.893096005290987	3.7640879743010847	True
C15H16F4O2__c16-14-11(6-2-7-12(14)15(17,18)19)13(20)8-1-4-10-5-3-9-21-10	mol690	5.69798708	O=C(CCC[C@H]1CCCO1)c1cccc(C(F)(F)F)c1F	690	2.803984622386011	3.3751668244377417	True
C18H20F2N4O3__c1-2-13-10-17(26)24(18(21-13)23-5-7-27-8-6-23)11-16(25)22-15-9-12(19)3-4-14(15)20	mol691	5.697505951	CCc1cc(=O)n(CC(=O)Nc2cc(F)ccc2F)c(N2CCOCC2)n1	691	2.361890131878507	4.241180057046716	True
C17H16N2O3S__c1-23(21,22)19(15-8-3-2-4-9-15)12-14-11-13-7-5-6-10-16(13)18-17(14)20	mol692	5.69712162	CS(=O)(=O)N(C[C@H]1C=c2ccccc2=[NH+]C1=O)c1ccccc1	692	3.8657278143073945	2.5357058840690474	True
C16H21N3O3__c1-4-17(10-12(2)3)11-16(20)18-8-7-13-5-6-14(19(21)22)9-15(13)18	mol693	5.69705677	C=C(C)C[NH+](CC)CC(=O)N1CCc2ccc([N+](=O)[O-])cc21	693	3.968314889644576	3.110560229387684	True
C16H19N3O2__c1-13(2)12-19(9-4-7-17)16(21)15-6-8-18-11-14(15)5-3-10-20	mol694	5.696855545	CC(C)CN(CCC#N)C(=O)c1ccncc1C#CCO	694	2.7376892437743443	2.9938625773105167	True
C15H17N3O3__c1-18(9-5-8-13(19)20)15(21)12-10-16-17-14(12)11-6-3-2-4-7-11	mol695	5.696358681	CN(CCCC(=O)[O-])C(=O)c1c[nH]nc1-c1ccccc1	695	2.9590386660645045	3.6341815082918263	True
C19H17ClN2O3S2__c20-17-10-11-18(26-17)27(24,25)22-16-9-5-4-8-15(16)19(23)21-13-12-14-6-2-1-3-7-14	mol696	5.695167542	O=C(NCCc1ccccc1)c1ccccc1[N-]S(=O)(=O)c1ccc(Cl)s1	696	2.8269906971027563	3.6391291174661093	True
C18H25NO3S__c1-3-12-19(17-11-13-23(21,22)14-17)18(20)6-4-5-16-9-7-15(2)8-10-16	mol697	5.694955826	C=CCN(C(=O)CCCc1ccc(C)cc1)[C@@H]1CCS(=O)(=O)C1	697	2.785286834277807	3.518103223628587	True
C17H15ClN4O3S__c18-11-5-7-12(8-6-11)25-9-15(23)21-22-16(24)10-26-17-19-13-3-1-2-4-14(13)20-17	mol698	5.694812775	O=C(COc1ccc(Cl)cc1)NNC(=O)CSc1nc2ccccc2[nH]1	698	2.0637513356175052	2.738688061622098	True
C14H14F2N2OS__c15-11-6-2-7-12(14(11)16)17-18-13(19)8-1-4-10-5-3-9-20-10	mol699	5.694437504	O=C(CCCc1cccs1)NNc1cccc(F)c1F	699	2.227217819682936	3.134950813100428	True
C18H16N6O3S__c1-2-23-10-13(8-19)17(26)24(18(23)27)11-14-21-22-16(28-14)15(25)20-9-12-6-4-3-5-7-12	mol700	5.694329262	CCn1cc(C#N)c(=O)n(Cc2nnc(C(=O)NCc3ccccc3)s2)c1=O	700	2.586814165889537	4.156084058726972	True
C19H26N2O2__c1-4-10-23-14-17-6-5-9-21(12-17)13-19(22)20-18-11-15(2)7-8-16(18)3	mol701	5.693051338	C#CCOC[C@H]1CCC[NH+](CC(=O)Nc2cc(C)ccc2C)C1	701	4.255617013236562	3.570747602400761	True
C17H18F2N4O6S__c1-6-10(7(2)23(21-6)17(18)19)13(25)20-11-14(26)22-12(16(27)28)9(4-29-8(3)24)5-30-15(11)22	mol702	5.692460537	CC(=O)OCC1=C(C(=O)[O-])N2C(=O)[C@H](NC(=O)c3c(C)nn(C(F)F)c3C)[C@@H]2SC1	702	4.0394430777346475	3.974550225345969	True
C15H25N3OS__c1-2-9-20-10-14-17-15(19-18-14)13-8-7-11-5-3-4-6-12(11)16-13	mol703	5.692063332	CCCSCc1noc([C@H]2CC[C@@H]3CCCC[C@@H]3[NH2+]2)n1	703	4.6095117677386295	3.4059252387591514	True
C19H20ClNO5S__c1-14(22)18-12-16(20)5-6-19(18)26-13-15-3-2-4-17(11-15)27(23,24)21-7-9-25-10-8-21	mol704	5.690830231	CC(=O)c1cc(Cl)ccc1OCc1cccc(S(=O)(=O)N2CCOCC2)c1	704	2.074571508396726	2.8887444315340627	True
C17H26N2O2__c1-2-3-6-16(14-5-4-11-18-12-14)19-17(21)13-7-9-15(20)10-8-13	mol705	5.690824509	CCCC[C@@H](NC(=O)C1CCC(O)CC1)c1cccnc1	705	2.6533405375053736	3.4056640110526244	True
C20H28N4O3__c1-12-4-5-13(18(25)21-14-6-7-14)10-17(12)23-20(27)19(26)22-15-8-9-16(11-15)24(2)3	mol706	5.688998222	Cc1ccc(C(=O)NC2CC2)cc1NC(=O)C(=O)N[C@@H]1CC[C@@H]([NH+](C)C)C1	706	3.6982564309509014	4.498015484329343	True
C18H22N4O2__c1-24-17(14-6-3-2-4-7-14)18(23)22-12-9-15(10-13-22)20-16-8-5-11-19-21-16	mol707	5.688254356	CO[C@H](C(=O)N1CCC(Nc2cccnn2)CC1)c1ccccc1	707	2.7543657650192657	3.6761338227909555	True
C16H17ClN2O3S__c1-10-7-14(8-11(2)16(10)18-12(3)20)19-23(21,22)15-6-4-5-13(17)9-15	mol708	5.688018799	CC(=O)Nc1c(C)cc(NS(=O)(=O)c2cccc(Cl)c2)cc1C	708	1.9950184330234624	2.4724770962255196	True
C19H23N3O4S__c23-22(24)18-7-4-8-19(13-18)27(25,26)20-14-16-9-11-21(12-10-16)15-17-5-2-1-3-6-17	mol709	5.686635017	O=[N+]([O-])c1cccc(S(=O)(=O)NCC2CC[NH+](Cc3ccccc3)CC2)c1	709	3.193221466333526	2.8644541090590114	True
C15H17FN2O2S__c16-13-5-3-12(4-6-13)10-18-15(19)17-7-9-21-11-14-2-1-8-20-14	mol710	5.686099052	O=C(NCCSCc1ccco1)NCc1ccc(F)cc1	710	2.0753989798268737	3.2359032687565126	True
C17H18Cl2N2O4S__c1-3-21(26(23,24)14-7-5-13(25-2)6-8-14)11-17(22)20-16-10-12(18)4-9-15(16)19	mol711	5.685827255	CCN(CC(=O)Nc1cc(Cl)ccc1Cl)S(=O)(=O)c1ccc(OC)cc1	711	1.925322663894864	2.830536476780842	True
C16H20N2S__c1-2-15-18-14(11-19-15)10-17-16(13-8-9-13)12-6-4-3-5-7-12	mol712	5.685255051	CCc1nc(C[NH2+][C@@H](c2ccccc2)C2CC2)cs1	712	3.672505860597722	3.5563732401350787	True
C14H23N3O3S2__c1-17(2)12(13-4-3-6-21-13)9-16-14(18)15-8-11-5-7-22(19,20)10-11	mol713	5.684896946	C[NH+](C)[C@@H](CNC(=O)NC[C@@H]1CCS(=O)(=O)C1)c1cccs1	713	4.184627944427853	3.9222061196946636	True
C20H21N3O5__c1-27-12-7-8-15(17(11-12)28-2)21-18(24)10-9-16-20(26)22-14-6-4-3-5-13(14)19(25)23-16	mol714	5.684598923	COc1ccc(NC(=O)CC[C@H]2NC(=O)c3ccccc3N=C2O)c(OC)c1	714	2.9615554062344067	3.49459540759159	True
C14H20FNO4S2__c1-21(17,18)8-3-9-22(19,20)16-14-5-2-4-11-6-7-12(15)10-13(11)14	mol715	5.683916092	CS(=O)(=O)CCCS(=O)(=O)N[C@@H]1CCCc2ccc(F)cc21	715	2.926744889644578	3.8809081837352952	True
C17H22N4O3S__c1-24-15-4-2-5-16(12-15)25(22,23)20-13-14-6-10-21(11-7-14)17-18-8-3-9-19-17	mol716	5.68322897	COc1cccc(S(=O)(=O)NCC2CCN(c3ncccn3)CC2)c1	716	2.16543777463818	3.689033830244572	True
C18H24N4O3__c1-18(14-9-5-6-10-19-14)16(24)22(17(25)20-18)13-15(23)21-11-7-3-2-4-8-12-21	mol717	5.683216095	C[C@]1(c2ccccn2)NC(=O)N(CC(=O)N2CCCCCCC2)C1=O	717	2.7277553905196203	3.3932506556885254	True
C13H17F3N2O3__c1-8(19)7-18(2)13(20)17-6-9-10(14)4-3-5-11(9)21-12(15)16	mol718	5.682889462	C[C@H](O)CN(C)C(=O)NCc1c(F)cccc1OC(F)F	718	2.9270623506921876	3.6655455400213435	True
C20H27N3OS2__c24-20(8-7-16-4-1-2-5-16)23-11-9-22(10-12-23)14-19-21-17(15-26-19)18-6-3-13-25-18	mol719	5.68264389	O=C(CCC1CCCC1)N1CCN(Cc2nc(-c3cccs3)cs2)CC1	719	2.349668250702422	4.589514586469006	True
C20H27N3O4__c1-14-5-3-4-8-20(14)18(24)23(19(25)21-20)13-22(2)12-15-6-7-16-17(11-15)27-10-9-26-16	mol720	5.682531834	C[C@@H]1CCCC[C@@]12NC(=O)N(CN(C)Cc1ccc3c(c1)OCCO3)C2=O	720	3.6905024184131765	3.9407924235632827	True
C16H21N5O2__c1-3-14-10-18(2)16-7-5-4-6-13(16)9-19(14)12-20-11-15(8-17-20)21(22)23	mol721	5.682496548	CC[C@H]1CN(C)c2ccccc2CN1Cn1cc([N+](=O)[O-])cn1	721	3.2110624888636066	4.216138421273359	True
C17H22F3N3O__c18-17(19,20)14-2-1-9-22(11-14)16(24)12-23(15-3-4-15)10-13-5-7-21-8-6-13	mol722	5.682426929	O=C(C[NH+](Cc1ccncc1)C1CC1)N1CCC[C@@H](C(F)(F)F)C1	722	4.2187338753929025	4.115519709252326	True
C18H26N2O3__c1-12(21)13-10-16(19-11-13)18(22)20-15-8-4-5-9-17(15)23-14-6-2-3-7-14	mol723	5.68238306	CC(=O)c1c[nH]c(C(=O)N[C@@H]2CCCC[C@@H]2OC2CCCC2)c1	723	3.2459426291591003	3.616123095827918	True
C17H22FN3O2__c1-5-6-13-11-15(21(4)20-13)19-16(22)17(2,3)23-14-9-7-12(18)8-10-14	mol724	5.680747509	CCCc1cc(NC(=O)C(C)(C)Oc2ccc(F)cc2)n(C)n1	724	2.382043069677131	3.518836911812917	True
C20H22N6O3__c1-14-11-25(12-15(2)29-14)17-8-9-21-18(10-17)20(27)28-13-19-22-23-24-26(19)16-6-4-3-5-7-16	mol725	5.679617882	C[C@@H]1CN(c2cc[nH+]c(C(=O)OCc3nnnn3-c3ccccc3)c2)C[C@@H](C)O1	725	3.9676877577264724	3.548345761337163	True
C19H17F3N4O2S__c1-29-15-7-3-2-5-11(15)24-18(27)13-10-17-23-12(14-6-4-8-28-14)9-16(19(20,21)22)26(17)25-13	mol726	5.679516315	CSc1ccccc1NC(=O)c1cc2n(n1)[C@H](C(F)(F)F)C[C@H](c1ccco1)N2	726	3.831299604416368	3.89974301773578	True
C14H16N4O3S__c1-22(20,21)18-8-4-7-12(18)14(19)17-13-9-15-10-5-2-3-6-11(10)16-13	mol727	5.679484367	CS(=O)(=O)N1CCC[C@H]1C(=O)Nc1cnc2ccccc2n1	727	2.644206080711575	3.746047911433278	True
C16H15N3O5__c1-18(2)16(21)13(10-12-8-9-14(24-12)19(22)23)17-15(20)11-6-4-3-5-7-11	mol728	5.679268837	CN(C)C(=O)/C(=C\c1ccc([N+](=O)[O-])o1)NC(=O)c1ccccc1	728	2.4032446921019055	2.944253481821107	True
C17H24N2O4__c1-22-14-4-5-15(16(20)11-14)17(21)19-6-2-3-13(19)12-18-7-9-23-10-8-18	mol729	5.678189278	COc1ccc(C(=O)N2CCC[C@@H]2CN2CCOCC2)c(O)c1	729	2.5990372494875977	3.479627661086459	True
C17H25N3O3__c1-12(21)11-19(3)17(23)18-13(2)14-6-4-7-15(10-14)20-9-5-8-16(20)22	mol730	5.677911758	C[C@H](O)CN(C)C(=O)N[C@H](C)c1cccc(N2CCCC2=O)c1	730	3.0176812904977623	4.1346788758691275	True
C19H18N2S__c1-3-12-21-18(16-9-5-4-6-10-16)14-22-19(21)20-17-11-7-8-15(2)13-17	mol731	5.677545547	C=CC[n+]1c(-c2ccccc2)csc1Nc1cccc(C)c1	731	2.5434911456482965	3.176487342374339	True
C19H20N4O4S__c1-22(11-15-20-13-6-9-28-16(13)17(24)21-15)18(25)12-4-2-7-23(10-12)19(26)14-5-3-8-27-14	mol732	5.677159309	CN(Cc1nc2ccsc2c(=O)[nH]1)C(=O)[C@H]1CCCN(C(=O)c2ccco2)C1	732	3.1020140771204847	4.864581703575992	True
C20H17N5O2__c26-19-15-8-4-5-9-16(15)22-18(24-19)20(27)23-17(12-25-11-10-21-13-25)14-6-2-1-3-7-14	mol733	5.677155495	O=C(N[C@H](Cn1cc[nH+]c1)c1ccccc1)c1nc2ccccc2c(=O)[nH]1	733	3.597675965571402	4.161005923627222	True
C18H17FN2O2__c1-2-16(23-17-8-4-7-15(19)10-17)12-21-18(22)14-6-3-5-13(9-14)11-20	mol734	5.676849842	CC[C@H](CNC(=O)c1cccc(C#N)c1)Oc1cccc(F)c1	734	2.547475979987869	3.19923130499638	True
C17H28N2O3S__c1-3-10-18(14-16-8-4-5-9-17(16)20)12-15-7-6-11-19(13-15)23(2,21)22	mol735	5.676273346	CCC[NH+](Cc1ccccc1O)C[C@H]1CCCN(S(C)(=O)=O)C1	735	4.096546606431828	4.262488289926271	True
C16H25N3O6S__c1-25-8-7-18(12-4-9-26(23,24)11-12)13(20)10-19-14(21)16(17-15(19)22)5-2-3-6-16	mol736	5.675589085	COCCN(C(=O)CN1C(=O)NC2(CCCC2)C1=O)[C@@H]1CCS(=O)(=O)C1	736	3.5573740928408393	4.231965199367904	True
C20H24N2O3__c1-13-11-14(2)18(15(3)12-13)20(24)22-10-9-21-19(23)16-5-7-17(25-4)8-6-16	mol737	5.675490379	COc1ccc(C(=O)NCCNC(=O)c2c(C)cc(C)cc2C)cc1	737	1.8344967211264738	2.9050368963683217	True
C18H23N5O2__c1-23(2)16(25)8-4-7-15(24)19-14-6-3-5-13(11-14)18-20-17(21-22-18)12-9-10-12	mol738	5.675344944	CN(C)C(=O)CCCC(=O)Nc1cccc(-c2nc(C3CC3)n[nH]2)c1	738	2.4041422251876305	4.796341644960725	True
C19H19N3O4S__c1-13-11-15(19(23)21-20-13)12-14-7-9-16(10-8-14)27(24,25)22-17-5-3-4-6-18(17)26-2	mol739	5.675284386	COc1ccccc1NS(=O)(=O)c1ccc(Cc2cc(C)n[nH]c2=O)cc1	739	2.233968067101179	3.8330863812986373	True
C15H24N2O4S__c1-20-14-7-6-13(12-15(14)21-2)8-9-16-22(18,19)17-10-4-3-5-11-17	mol740	5.675270081	COc1ccc(CCNS(=O)(=O)N2CCCCC2)cc1OC	740	1.988491099122239	3.146954623587918	True
C19H23N3O4__c1-3-17(14-8-7-11-16(12-14)22(25)26)21-18(23)20-13-19(2,24)15-9-5-4-6-10-15	mol741	5.67523241	CC[C@H](NC(=O)NC[C@@](C)(O)c1ccccc1)c1cccc([N+](=O)[O-])c1	741	2.987847380613962	3.454372417511725	True
C19H16FNO3__c1-3-13-5-4-6-15(11-13)21-19(23)10-8-17(22)14-7-9-18(24-2)16(20)12-14	mol742	5.675195217	C#Cc1cccc(NC(=O)CCC(=O)c2ccc(OC)c(F)c2)c1	742	2.0619717247707303	2.953719281948361	True
C18H23ClO4S__c1-24(21,22)16-8-7-15(12-16)23-17(20)18(9-2-3-10-18)13-5-4-6-14(19)11-13	mol743	5.674336433	CS(=O)(=O)[C@@H]1CC[C@H](OC(=O)C2(c3cccc(Cl)c3)CCCC2)C1	743	3.3973304310760275	3.257992437237351	True
C18H22N6O__c1-3-16-22-17-15(5-4-10-24(17)23-16)21-18(25)20-12(2)14-8-6-13(11-19)7-9-14	mol744	5.673886299	CCc1nc2n(n1)CCC[C@H]2NC(=O)N[C@@H](C)c1ccc(C#N)cc1	744	3.35796365603767	4.557095012314676	True
C17H24FN3O3S__c1-2-25(24)15-8-4-7-14(10-15)21-17(23)19-11-16(22)20-13-6-3-5-12(18)9-13	mol745	5.67369318	CC[S@](=O)[C@@H]1CCC[C@H](NC(=O)NCC(=O)Nc2cccc(F)c2)C1	745	3.4152556197736015	4.037208209756624	True
C14H9Cl2N3O__c15-9-3-6-11(12(16)7-9)13-18-14(20-19-13)8-1-4-10(17)5-2-8	mol746	5.6734519	Nc1ccc(-c2nc(-c3ccc(Cl)cc3Cl)no2)cc1	746	1.9839991962011538	3.1704158822555146	True
C20H18N2O2S__c21-13-17(19(23)12-14-8-10-25-11-9-14)20(24)22-18-7-3-5-15-4-1-2-6-16(15)18	mol747	5.672932625	N#C/C(C(=O)C=C1CCSCC1)=C(/[O-])Nc1cccc2ccccc12	747	3.302049313099719	2.867985313371012	True
C20H22N4O3__c1-3-23(12-18(25)15-10-8-14(2)9-11-15)19(26)13-24-20(27)16-6-4-5-7-17(16)21-22-24	mol748	5.671905518	CCN(C[C@H](O)c1ccc(C)cc1)C(=O)Cn1nnc2ccccc2c1=O	748	2.678573162312036	3.586519616253957	True
C20H22N4O3S__c1-12(25)21-15-6-7-16-14(9-19(26)27-17(16)10-15)11-28-20-22-18(23-24-20)8-13-4-2-3-5-13	mol749	5.671751976	CC(=O)Nc1ccc2c(CSc3nnc(CC4CCCC4)[nH]3)cc(=O)oc2c1	749	2.7826571173122367	4.23105985396387	True
C19H26N4O3__c1-18(2,3)13-5-7-14(8-6-13)19(4)16(25)23(17(26)21-19)12-22-10-9-20-15(24)11-22	mol750	5.671704292	CC(C)(C)c1ccc([C@@]2(C)NC(=O)N(CN3CCNC(=O)C3)C2=O)cc1	750	2.9694480533407663	3.8603356666133	True
C20H24N2O4__c1-14-11-18(23)21-16-9-5-6-10-17(16)22(14)19(24)13-26-20(25)12-15-7-3-2-4-8-15	mol751	5.671601295	C[C@@H]1CC(=O)Nc2ccccc2N1C(=O)COC(=O)C=C1CCCCC1	751	3.019340668491128	3.7776467045304423	True
C19H18N4O3__c20-13-17(14-5-2-1-3-6-14)18-7-4-12-22(18)19(24)21-15-8-10-16(11-9-15)23(25)26	mol752	5.671524048	N#C[C@H](c1ccccc1)[C@H]1CCCN1C(=O)Nc1ccc([N+](=O)[O-])cc1	752	3.1049352184518	2.893873718313432	True
C18H28N6O2__c1-6-14(15-11(2)22-24(5)12(15)3)20-17(25)21-18(9-7-8-10-18)16-19-13(4)26-23-16	mol753	5.671491623	CC[C@@H](NC(=O)NC1(c2noc(C)n2)CCCC1)c1c(C)nn(C)c1C	753	3.4297921757676333	4.872885888221369	True
C20H27NO3__c1-15-6-7-18(12-21-20(22)11-16-4-2-3-5-16)19(10-15)24-14-17-8-9-23-13-17	mol754	5.671040535	Cc1ccc(CNC(=O)C[C@@H]2C=CCC2)c(OC[C@@H]2CCOC2)c1	754	3.217467947887572	3.2239489615053696	True
C15H18N2OS__c1-5-9-17-13-11(4)7-6-8-12(13)19-15(17)16-14(18)10(2)3	mol755	5.670510769	C=CCn1/c(=N/C(=O)C(C)C)sc2cccc(C)c21	755	2.6184897719268854	3.411315105249887	True
C17H16N2O3S__c1-23(21,22)19(15-8-3-2-4-9-15)12-14-11-13-7-5-6-10-16(13)18-17(14)20	mol756	5.670251846	CS(=O)(=O)N(C[C@H]1C=c2ccccc2=[NH+]C1=O)c1ccccc1	756	3.8657278143073945	2.5357058840690474	True
C18H16F3N3O2__c1-11-4-5-12(24-16(25)6-7-17(24)26)9-14(11)23-10-15-13(18(19,20)21)3-2-8-22-15	mol757	5.670219421	Cc1ccc(N2C(=O)CCC2=O)cc1NCc1ncccc1C(F)(F)F	757	2.476392951002124	3.920292773332212	True
C16H22F3N5O2__c1-2-5-20-15(26)22-14(25)11-23-6-8-24(9-7-23)13-4-3-12(10-21-13)16(17,18)19	mol758	5.670194626	CCCNC(=O)NC(=O)CN1CCN(c2ccc(C(F)(F)F)cn2)CC1	758	2.2025410279251982	4.318835617562597	True
C14H15FN2O2S__c1-7-4-5-10(6-11(7)15)8(2)16-13-12(14(18)19)9(3)17-20-13	mol759	5.669803619	Cc1ccc([C@@H](C)Nc2snc(C)c2C(=O)[O-])cc1F	759	3.376906045797975	3.2109242453601197	True
C17H20F2N4O3__c18-17(19)26-14-4-1-3-13(11-14)15-12-22(9-10-25-15)16(24)5-2-7-23-8-6-20-21-23	mol760	5.669710636	O=C(CCCn1ccnn1)N1CCO[C@@H](c2cccc(OC(F)F)c2)C1	760	3.0832390219214805	4.729766085522279	True
C10H15ClN2O4S2__c1-2-18(14,15)12-7-8-13-19(16,17)10-6-4-3-5-9(10)11	mol761	5.66910553	CCS(=O)(=O)NCCNS(=O)(=O)c1ccccc1Cl	761	2.1286860475969167	2.123750571524028	True
C20H16F3N5O3S__c21-20(22,23)17-26-27-19(32-17)25-18(31)24-8-9-1-5-12(6-2-9)28-15(29)13-10-3-4-11(7-10)14(13)16(28)30	mol762	5.668649673	O=C(NCc1ccc(N2C(=O)[C@H]3[C@@H]4C=C[C@@H](C4)[C@@H]3C2=O)cc1)Nc1nnc(C(F)(F)F)s1	762	4.392426562626881	4.386777069926754	True
C15H26N4O2__c1-11-9-18-8-4-5-12(18)10-19(11)14(20)15(13(16)17-21)6-2-3-7-15	mol763	5.668548584	C[C@H]1C[NH+]2CCC[C@@H]2CN1C(=O)C1(/C(N)=N\O)CCCC1	763	5.186960844409088	3.94892392792528	True
C17H13FN6O__c18-15-3-2-14(7-13(15)8-19)23-17(25)22-10-12-1-4-16(21-9-12)24-6-5-20-11-24	mol764	5.667923927	N#Cc1cc(NC(=O)NCc2ccc(-n3ccnc3)nc2)ccc1F	764	2.369930082330489	4.021576291276435	True
C13H16F3N3O3__c14-13(15,16)10-1-2-11(12(9-10)19(20)21)17-3-4-18-5-7-22-8-6-18	mol765	5.667911053	O=[N+]([O-])c1cc(C(F)(F)F)ccc1NCCN1CCOCC1	765	2.178125122634423	2.8808538991657953	True
C20H22N2O4__c1-12(2)16-6-5-15(8-13(16)3)25-10-19(23)21-14-4-7-18-17(9-14)22-20(24)11-26-18	mol766	5.667739868	Cc1cc(OCC(=O)Nc2ccc3c(c2)NC(=O)CO3)ccc1C(C)C	766	2.1947196896744092	4.035555579830318	True
C18H21FN2O3S__c1-14(15-7-5-4-6-8-15)21(3)18(22)13-20(2)25(23,24)17-11-9-16(19)10-12-17	mol767	5.667701721	C[C@@H](c1ccccc1)N(C)C(=O)CN(C)S(=O)(=O)c1ccc(F)cc1	767	2.4385208229331052	3.049791269385173	True
C20H25N3O5__c1-20(13-7-8-15-16(11-13)28-10-4-9-27-15)18(25)23(19(26)22-20)12-17(24)21-14-5-2-3-6-14	mol768	5.667327881	C[C@@]1(c2ccc3c(c2)OCCCO3)NC(=O)N(CC(=O)NC2CCCC2)C1=O	768	2.8349286925050983	3.7545268662352758	True
C19H21N3O3__c1-13-5-2-3-8-16(13)22-19(24)18(23)21-12-14-9-10-20-17(11-14)25-15-6-4-7-15	mol769	5.667293549	Cc1ccccc1NC(=O)C(=O)NCc1ccnc(OC2CCC2)c1	769	2.132853836393327	3.5607985112283838	True
C19H16FNO3__c1-3-13-5-4-6-15(11-13)21-19(23)10-8-17(22)14-7-9-18(24-2)16(20)12-14	mol770	5.667038918	C#Cc1cccc(NC(=O)CCC(=O)c2ccc(OC)c(F)c2)c1	770	2.0619717247707303	2.953719281948361	True
C18H21N3O6S2__c22-21(23)16-7-11-17(12-8-16)28(24,25)19-15-5-9-18(10-6-15)29(26,27)20-13-3-1-2-4-14-20	mol771	5.66601944	O=[N+]([O-])c1ccc(S(=O)(=O)Nc2ccc(S(=O)(=O)N3CCCCCC3)cc2)cc1	771	2.011326459982765	2.8612751728595143	True
C18H21N7OS__c1-13-11-16(24(21-13)14-7-3-2-4-8-14)19-17(26)12-27-18-20-22-23-25(18)15-9-5-6-10-15	mol772	5.665781021	Cc1cc(NC(=O)CSc2nnnn2C2CCCC2)n(-c2ccccc2)n1	772	2.3210558547299396	3.93567625620721	True
C17H25N3O__c1-12-5-4-6-15(10-12)19-20-17(21)11-18-16-8-7-13(2)9-14(16)3	mol773	5.664831161	Cc1ccc(NCC(=O)N/N=C2/CCC[C@@H](C)C2)c(C)c1	773	2.7484285687961183	3.322834472216249	True
C19H22BrNO4__c1-5-25-14-8-6-13(7-9-14)19(21-12(2)22)15-10-17(23-3)18(24-4)11-16(15)20	mol774	5.664631844	CCOc1ccc([C@@H](NC(C)=O)c2cc(OC)c(OC)cc2Br)cc1	774	2.528427216794997	2.5084706589229278	True
C20H21N3O6S__c1-13(18(24)22-20(21)26)29-19(25)15-6-8-17(9-7-15)30(27,28)23-11-10-14-4-2-3-5-16(14)12-23	mol775	5.664180756	C[C@@H](OC(=O)c1ccc(S(=O)(=O)N2CCc3ccccc3C2)cc1)C(=O)NC(N)=O	775	2.615746890497217	4.10481389782681	True
C19H17FN2O3__c20-13-7-8-15(17(10-13)22(24)25)19(23)21-16-9-12-5-1-3-11-4-2-6-14(16)18(11)12	mol776	5.663900375	O=C(N[C@@H]1C[C@@H]2CCCc3cccc1c32)c1ccc(F)cc1[N+](=O)[O-]	776	3.188480882473206	3.7200336724897243	True
C16H21FN2O4S__c1-12(20)19-9-7-13-5-2-3-6-14(13)15(19)11-16(21)18-24(22,23)10-4-8-17	mol777	5.663730621	CC(=O)N1CCc2ccccc2[C@H]1C/C([O-])=N/S(=O)(=O)CCCF	777	3.6859498609233627	4.286589370098909	True
C13H19N3O3__c1-9(17)12-13(14-10(2)18)19-15-16(12)11-7-5-3-4-6-8-11	mol778	5.662565708	CC(=O)Nc1on[n+](C2CCCCCC2)c1C(C)=O	778	3.3027276082560126	2.766186846712734	True
C14H15N5O3S__c1-10-7-13(17-22-10)8-23(20,21)18-12-5-3-11(4-6-12)14-16-15-9-19(14)2	mol779	5.66255331	Cc1cc(CS(=O)(=O)[N-]c2ccc(-c3nncn3C)cc2)no1	779	3.5107731457549	4.606622205584708	True
C20H21FN2O2__c1-14(24)15-3-6-19(7-4-15)22-20(25)9-11-23-10-8-16-12-18(21)5-2-17(16)13-23	mol780	5.661844254	CC(=O)c1ccc(NC(=O)CCN2CCc3cc(F)ccc3C2)cc1	780	1.9621385601203052	4.201342251896159	True
C19H20F4N2O2S__c1-14(15-5-7-17(20)8-6-15)24-9-11-25(12-10-24)28(26,27)18-4-2-3-16(13-18)19(21,22)23	mol781	5.661532879	C[C@@H](c1ccc(F)cc1)N1CCN(S(=O)(=O)c2cccc(C(F)(F)F)c2)CC1	781	2.5517869392583457	3.606220332107701	True
C20H20N4O3__c1-14-7-9-23(10-8-14)19-6-5-17(24(26)27)12-18(19)20(25)22-16-4-2-3-15(11-16)13-21	mol782	5.660771847	CC1CCN(c2ccc([N+](=O)[O-])cc2C(=O)Nc2cccc(C#N)c2)CC1	782	2.154259767506037	3.1272656901486995	True
C19H18FN3OS__c1-24-17-10-7-13(11-16(17)20)12-25-19-22-21-18(14-8-9-14)23(19)15-5-3-2-4-6-15	mol783	5.66010952	COc1ccc(CSc2nnc(C3CC3)n2-c2ccccc2)cc1F	783	2.0914820054074124	3.599546553931511	True
C13H24N2O3S__c1-14(2)13(16)12-6-8-15(9-7-12)19(17,18)10-11-4-3-5-11	mol784	5.659613609	CN(C)C(=O)C1CCN(S(=O)(=O)CC2CCC2)CC1	784	2.3376788077779107	3.559815181746122	True
C18H29N3O3S__c1-5-20(6-2)25(23,24)17-11-9-16(10-12-17)19-18(22)21-13-14(3)7-8-15(21)4	mol785	5.659594536	CCN(CC)S(=O)(=O)c1ccc(NC(=O)N2C[C@H](C)CC[C@H]2C)cc1	785	2.8909358694083913	3.665348627739955	True
C20H18N4O3S__c1-10-8-11(2)22-20-15(10)16-17(28-20)19(25)24-18(23-16)12-4-5-13(27-7-6-21)14(9-12)26-3	mol786	5.65958643	COc1cc([C@H]2NC(=O)c3sc4nc(C)cc(C)c4c3N2)ccc1OCC#N	786	3.2906784831574845	4.308323188629263	True
C17H17F3N4O2__c1-11(24-9-2-7-22-24)16(26)23-10-8-21-15(25)14(23)12-3-5-13(6-4-12)17(18,19)20	mol787	5.659470558	C[C@H](C(=O)N1CCNC(=O)[C@H]1c1ccc(C(F)(F)F)cc1)n1cccn1	787	3.3124377652293466	4.188645597825915	True
C14H21N3O4__c1-10-3-2-4-14(7-10,12(18)19)16-13(20)17-5-6-21-11(8-15)9-17	mol788	5.658445358	C[C@H]1CCC[C@@](NC(=O)N2CCO[C@H](C#N)C2)(C(=O)[O-])C1	788	4.31872615484383	3.968164863762221	True
C16H27N3OS__c1-3-18(4-2)16-17-11-13(21-16)12-19-9-10-20-15-8-6-5-7-14(15)19	mol789	5.658060074	CCN(CC)c1ncc(CN2CCO[C@@H]3CCCC[C@@H]32)s1	789	3.4238463161221935	4.211234115995879	True
C14H18N4O2S__c1-18-14-7-3-6-13(12(14)9-16-18)17-10-4-2-5-11(8-10)21(15,19)20	mol790	5.657637596	Cn1ncc2c1CCC[C@H]2Nc1cccc(S(N)(=O)=O)c1	790	2.8434178777922057	4.84521905219523	True
C18H13FN2O__c19-16-9-11-17(12-10-16)21-18(22)15(13-20)8-4-7-14-5-2-1-3-6-14	mol791	5.657253265	N#C/C(=C\C=C\c1ccccc1)C(=O)Nc1ccc(F)cc1	791	2.0909079725713724	2.622337725852713	True
C17H16N4O5__c18-15(22)10-14(20-16(23)11-4-2-1-3-5-11)17(24)19-12-6-8-13(9-7-12)21(25)26	mol792	5.656885147	NC(=O)C[C@H](NC(=O)c1ccccc1)C(=O)Nc1ccc([N+](=O)[O-])cc1	792	2.2798133296137877	2.887478369965154	True
C17H15N5O4__c1-12-2-4-13(5-3-12)8-18-20-17(23)16-7-6-15(26-16)11-21-10-14(9-19-21)22(24)25	mol793	5.656798363	Cc1ccc(/C=N\NC(=O)c2ccc(Cn3cc([N+](=O)[O-])cn3)o2)cc1	793	2.4159885331227056	3.2563212010072626	True
C19H19N3O4__c1-14-7-5-11-18(15(14)2)26-13-19(23)21-20-12-6-9-16-8-3-4-10-17(16)22(24)25	mol794	5.656744003	Cc1cccc(OCC(=O)N/N=C\C=C\c2ccccc2[N+](=O)[O-])c1C	794	2.360672482087475	2.9666323430961032	True
C18H25N3O3__c1-3-8-21(9-11-24-12-10-21)14-18(23)19-13-16-4-6-17(7-5-16)20-15(2)22	mol795	5.656256676	C=CC[N+]1(CC(=O)NCc2ccc(NC(C)=O)cc2)CCOCC1	795	2.7683832564787068	3.123701187311769	True
C17H23BrN4O3S2__c1-4-5-8-19-15(24)22(25)14-17(2,3)27-16(26)21(14)20-10-11-9-12(18)6-7-13(11)23	mol796	5.65625	CCCCNC(=O)N(O)[C@H]1N(/N=C/c2cc(Br)ccc2O)C(=S)SC1(C)C	796	3.5972195490903616	3.9055378194473955	True
C18H26N4O2S__c1-14-4-2-5-15(12-14)21-8-10-22(11-9-21)25(23,24)17-13-20-18-16(17)6-3-7-19-18	mol797	5.656160355	C[C@H]1CCC[C@H]([NH+]2CCN(S(=O)(=O)c3c[nH]c4ncccc34)CC2)C1	797	4.366357588865406	4.307313557316823	True
C17H23N5O__c1-13-4-3-8-21(12-13)17(23)20-11-15-5-6-19-16(10-15)22-9-7-18-14(22)2	mol798	5.655545235	Cc1nccn1-c1cc(CNC(=O)N2CCC[C@H](C)C2)ccn1	798	2.8066414452917936	4.6514605231991055	True
C20H21N3O4S__c24-19-11-12-20(25)23(19)17-7-9-18(10-8-17)28(26,27)21-15-3-5-16(6-4-15)22-13-1-2-14-22	mol799	5.65536499	O=C1CCC(=O)N1c1ccc(S(=O)(=O)Nc2ccc(N3CCCC3)cc2)cc1	799	2.085583506201125	3.0351787809746043	True
C14H10ClNO2__c15-13-7-11(8-16)3-6-14(13)18-9-10-1-4-12(17)5-2-10	mol800	5.654313564	N#Cc1ccc(OCc2ccc(O)cc2)c(Cl)c1	800	1.8079955164896528	2.280350938185104	True
C18H13FN4O4__c19-13-7-5-12(6-8-13)11-22-17(24)10-9-15(21-22)18(25)20-14-3-1-2-4-16(14)23(26)27	mol801	5.654081345	O=C(Nc1ccccc1[N+](=O)[O-])c1ccc(=O)n(Cc2ccc(F)cc2)n1	801	2.0452978241862	2.9086596377426535	True
C16H24N4O2__c1-12(2)16(22)18-15-6-4-5-14(17-15)11-19-7-9-20(10-8-19)13(3)21	mol802	5.654053688	CC(=O)N1CCN(Cc2cccc(NC(=O)C(C)C)n2)CC1	802	2.101281238649557	3.5848902343820424	True
C17H13N3O5S__c1-18-11-5-4-10(7-12(11)20(23)24)8-15-17(22)19-16(26-15)9-13(21)14-3-2-6-25-14	mol803	5.653898239	CNc1ccc(/C=C2\SC(/C=C(\[O-])c3ccco3)=NC2=O)cc1[N+](=O)[O-]	803	3.2595078877776746	3.5976758639281408	True
C17H32N2O2__c1-12(2)14(15(20)19-9-7-8-10-19)18-13-11-17(5,21-6)16(13,3)4	mol804	5.653344154	CO[C@]1(C)C[C@@H]([NH2+][C@H](C(=O)N2CCCC2)C(C)C)C1(C)C	804	4.554056630402754	3.2938342756634764	True
C20H19N3O3__c1-20(16-6-3-2-4-7-16)18(24)23(19(25)22-20)12-5-13-26-17-10-8-15(14-21)9-11-17	mol805	5.653320313	C[C@@]1(c2ccccc2)NC(=O)N(CCCOc2ccc(C#N)cc2)C1=O	805	2.5365271549776125	3.2056591148549485	True
C17H17N3O4S__c1-11-9-13(20(22)23)5-8-15(11)18-17(25)19-16(21)10-12-3-6-14(24-2)7-4-12	mol806	5.652541161	COc1ccc(CC(=O)NC(=S)Nc2ccc([N+](=O)[O-])cc2C)cc1	806	1.9834733097552366	2.4961311864730837	True
C18H21F2N3O3S__c19-14-7-16-17(8-15(14)20)22(11-21-16)9-18(24)23(12-3-1-2-4-12)13-5-6-27(25,26)10-13	mol807	5.652260303	O=C(Cn1cnc2cc(F)c(F)cc21)N(C1CCCC1)[C@@H]1CCS(=O)(=O)C1	807	3.134036927494222	4.932044443882273	True
C19H22N2O6S__c1-25-17-4-2-3-5-18(17)27-14-19(22)20-15-6-8-16(9-7-15)28(23,24)21-10-12-26-13-11-21	mol808	5.652065277	COc1ccccc1OCC(=O)Nc1ccc(S(=O)(=O)N2CCOCC2)cc1	808	1.8721381215857402	2.9343743168624217	True
C18H16FN3O3__c1-9-14(15-16(23)20-8-21-18(15)25-9)17(24)22-13-4-2-3-10-5-6-11(19)7-12(10)13	mol809	5.651878357	Cc1oc2nc[nH]c(=O)c2c1C(=O)N[C@@H]1CCCc2ccc(F)cc21	809	3.0914724002704324	4.350666444637359	True
C13H21N3O2__c1-10-12(9-15-16-10)13(17)14-7-4-8-18-11-5-2-3-6-11	mol810	5.651845455	Cc1[nH]ncc1C(=O)NCCCOC1CCCC1	810	2.282242053210849	3.3952344901136366	True
C20H18N4O3S__c25-20(18-11-12-21-19(23-18)14-9-10-14)22-15-5-4-6-16(13-15)24-28(26,27)17-7-2-1-3-8-17	mol811	5.651772499	O=C(Nc1cccc(NS(=O)(=O)c2ccccc2)c1)c1ccnc(C2CC2)n1	811	2.157336006201124	4.246866338055815	True
C20H16F3N5O3S__c21-20(22,23)17-26-27-19(32-17)25-18(31)24-8-9-1-5-12(6-2-9)28-15(29)13-10-3-4-11(7-10)14(13)16(28)30	mol812	5.651763916	O=C(NCc1ccc(N2C(=O)[C@H]3[C@@H]4C=C[C@@H](C4)[C@@H]3C2=O)cc1)Nc1nnc(C(F)(F)F)s1	812	4.392426562626881	4.386777069926754	True
C18H11BrClN3S__c19-14-2-1-3-16(8-14)22-10-13(9-21)18-23-17(11-24-18)12-4-6-15(20)7-5-12	mol813	5.651432037	N#C/C(=C\Nc1cccc(Br)c1)c1nc(-c2ccc(Cl)cc2)cs1	813	2.374301031414767	3.674787018498916	True
C16H25N3O__c1-18(11-12-19-9-5-6-10-19)14-16(20)17-13-15-7-3-2-4-8-15	mol814	5.651278496	CN(CC[NH+]1CCCC1)CC(=O)NCc1ccccc1	814	3.30459722775218	2.9811365369894833	True
C17H18F2N4O2__c1-23(2)14-7-5-13(6-8-14)20-17(25)22-21-16(24)9-11-3-4-12(18)10-15(11)19	mol815	5.651123047	CN(C)c1ccc(NC(=O)NNC(=O)Cc2ccc(F)cc2F)cc1	815	2.0802238114274783	3.1198312844451688	True
C17H30N2O__c1-13-7-5-6-10-15(13)18-16-11-12-19(17(16)20)14-8-3-2-4-9-14	mol816	5.651041508	C[C@@H]1CCCC[C@H]1[NH2+][C@@H]1CCN(C2CCCCC2)C1=O	816	4.263772335108139	3.6419272958121454	True
C16H24N4O3__c1-16(2,3)23-15(22)20-7-4-12(11-20)8-18-10-14(21)13-9-17-5-6-19-13	mol817	5.650999546	CC(C)(C)OC(=O)N1CC[C@@H](CNCC(=O)c2cnccn2)C1	817	2.935203901585501	3.5890750812017065	True
C15H14N4O3S3__c1-9(24-15-12-5-6-23-14(12)17-8-18-15)13(20)19-10-3-2-4-11(7-10)25(16,21)22	mol818	5.650938511	C[C@@H](Sc1ncnc2sccc12)C(=O)Nc1cccc(S(N)(=O)=O)c1	818	2.7882226587443526	4.434493017180273	True
C18H26N2O2S__c1-14-7-5-8-15(2)18(14)19-16(21)9-6-12-23-13-17(22)20-10-3-4-11-20	mol819	5.650681496	Cc1cccc(C)c1NC(=O)CCCSCC(=O)N1CCCC1	819	2.0527688853998693	3.326661656901749	True
C19H19N3O2__c1-3-21(15-9-5-4-6-10-15)18(23)13-22-19(24)17-12-8-7-11-16(17)14(2)20-22	mol820	5.648483276	CCN(C(=O)Cn1nc(C)c2ccccc2c1=O)c1ccccc1	820	2.0148552021800636	3.1783289864554636	True
C20H18N4O3__c1-13-10-17(20(27)24(13)16-8-3-2-4-9-16)23-19(26)18(25)22-15-7-5-6-14(11-15)12-21	mol821	5.648224354	C[C@@H]1C[C@H](NC(=O)C(=O)Nc2cccc(C#N)c2)C(=O)N1c1ccccc1	821	3.056595674850671	3.7522849683422157	True
C17H19NO4S2__c1-4-10(2)14(16(20)21)18-15(19)13(24-17(18)23)9-11-7-5-6-8-12(11)22-3	mol822	5.647900105	CC[C@H](C)[C@@H](C(=O)[O-])N1C(=O)/C(=C/c2ccccc2OC)SC1=S	822	3.4424646004657635	3.1270137853267435	True
C18H18N6O2__c25-16(10-11-17-19-18(24-26-17)13-6-7-13)23-22-15-9-8-14(20-21-15)12-4-2-1-3-5-12	mol823	5.647633553	O=C(CCc1nc(C2CC2)no1)NNc1ccc(-c2ccccc2)nn1	823	2.438861473269329	4.376531490983552	True
C20H24N2O3S__c1-14-11-18(15(2)22(14)17-8-10-26(24,25)13-17)20(23)12-21-9-7-16-5-3-4-6-19(16)21	mol824	5.646372795	Cc1cc(C(=O)CN2CCc3ccccc32)c(C)n1[C@@H]1CCS(=O)(=O)C1	824	2.931437302216528	4.319360417805314	True
C19H17N3O4S__c20-11-13-5-1-2-6-14(13)21-17(23)12-26-19(25)15-7-3-9-22(15)18(24)16-8-4-10-27-16	mol825	5.646195412	N#Cc1ccccc1NC(=O)COC(=O)[C@@H]1CCCN1C(=O)c1cccs1	825	2.655212249540595	3.426716314167205	True
C20H15N3O3__c1-12-15(14-9-5-6-10-17(14)21-12)11-16-18(24)22-20(26)23(19(16)25)13-7-3-2-4-8-13	mol826	5.646136761	Cc1[nH]c2ccccc2c1/C=C1\C(=O)N(c2ccccc2)C(=O)N=C1O	826	2.567338221272392	3.706942516699642	True
C18H25NO3S__c1-3-12-19(17-11-13-23(21,22)14-17)18(20)6-4-5-16-9-7-15(2)8-10-16	mol827	5.645735741	C=CCN(C(=O)CCCc1ccc(C)cc1)[C@@H]1CCS(=O)(=O)C1	827	2.785286834277807	3.518103223628587	True
C19H22F2N2O3S__c1-12(2)10-18(19(24)22-17-9-6-14(20)11-16(17)21)23-27(25,26)15-7-4-13(3)5-8-15	mol828	5.645697594	Cc1ccc(S(=O)(=O)N[C@H](CC(C)C)C(=O)Nc2ccc(F)cc2F)cc1	828	2.434104691345368	3.1521830856239523	True
C19H21N3O3S2__c23-18(8-7-15-14-20-17-5-2-1-4-16(15)17)21-9-11-22(12-10-21)27(24,25)19-6-3-13-26-19	mol829	5.645666122	O=C(CCC1=c2ccccc2=[NH+]C1)N1CCN(S(=O)(=O)c2cccs2)CC1	829	3.2246318789977853	3.873519724083262	True
C20H20N4O3S__c21-14-17(12-16-6-5-9-22-15-16)20(25)23-18-7-4-8-19(13-18)28(26,27)24-10-2-1-3-11-24	mol830	5.645196438	N#C/C(=C\c1cccnc1)C(=O)Nc1cccc(S(=O)(=O)N2CCCCC2)c1	830	2.2744069677395853	3.8310095779354167	True
C15H19FN4O2__c1-9(2)15(3,8-17)20-13(21)7-19-10-4-5-11(14(18)22)12(16)6-10	mol831	5.644734383	CC(C)[C@@](C)(C#N)NC(=O)CNc1ccc(C(N)=O)c(F)c1	831	2.8448749692201734	3.128767977472779	True
C13H17F3N2O4S__c14-13(15,16)10-22-12-3-1-2-11(8-12)9-17-23(19,20)18-4-6-21-7-5-18	mol832	5.643465042	O=S(=O)(NCc1cccc(OCC(F)(F)F)c1)N1CCOCC1	832	2.296988811435373	3.797032955784086	True
C14H13ClN2O4__c1-14(2,9-4-3-5-10(15)8-9)16-13(18)11-6-7-12(21-11)17(19)20	mol833	5.643166065	CC(C)(NC(=O)c1ccc([N+](=O)[O-])o1)c1cccc(Cl)c1	833	2.3876136609179976	2.572124409931818	True
C20H21N3O5__c1-14-6-3-4-7-17(14)28-13-5-12-22-18(24)20(2,21-19(22)25)15-8-10-16(11-9-15)23(26)27	mol834	5.642132759	Cc1ccccc1OCCCN1C(=O)N[C@@](C)(c2ccc([N+](=O)[O-])cc2)C1=O	834	2.624197597830541	3.268760762539052	True
C19H25N5O__c25-19(21-9-6-16-12-14-4-5-15(16)11-14)23-18-7-10-22-24(18)13-17-3-1-2-8-20-17	mol835	5.640780449	O=C(NCC[C@@H]1C[C@H]2CC[C@@H]1C2)Nc1ccnn1Cc1ccccn1	835	4.124853335693729	4.099148014327218	True
C17H17F3N4O2__c1-11(24-9-2-7-22-24)16(26)23-10-8-21-15(25)14(23)12-3-5-13(6-4-12)17(18,19)20	mol836	5.640221596	C[C@H](C(=O)N1CCNC(=O)[C@H]1c1ccc(C(F)(F)F)cc1)n1cccn1	836	3.3124377652293466	4.188645597825915	True
C16H27NO2S__c1-13(2)15(14-10-8-7-9-11-14)17(5)12-16(3,4)20(6,18)19	mol837	5.64021492	CC(C)[C@@H](c1ccccc1)[NH+](C)CC(C)(C)S(C)(=O)=O	837	4.117928065239964	2.683132606923111	True
C14H19N3O3__c15-12-5-3-1-2-4-11(12)13(18)17-10-6-9(14(19)20)7-16-8-10	mol838	5.640124798	[NH3+][C@@H]1CCCCC[C@H]1C(=O)Nc1cncc(C(=O)[O-])c1	838	3.982390005223058	3.073431981675745	True
C18H18Cl2N2O3S__c1-10-4-3-5-11(2)17(10)21-18(23)13-8-16(15(20)9-14(13)19)26(24,25)22-12-6-7-12	mol839	5.639508247	Cc1cccc(C)c1NC(=O)c1cc(S(=O)(=O)NC2CC2)c(Cl)cc1Cl	839	2.140395863090035	3.5736690045700925	True
C19H22N2O4S__c1-25-17-7-5-6-16(14-17)15-19(22)20-10-12-21(13-11-20)26(23,24)18-8-3-2-4-9-18	mol840	5.639333725	COc1cccc(CC(=O)N2CCN(S(=O)(=O)c3ccccc3)CC2)c1	840	1.8138473688815377	2.682499097918442	True
C16H17N3O3S__c1-11-12(4-2-5-13(11)19(21)22)10-18-8-7-17-16(20)15(18)14-6-3-9-23-14	mol841	5.639169693	Cc1c(CN2CCNC(=O)[C@@H]2c2cccs2)cccc1[N+](=O)[O-]	841	2.9505609504020676	3.409074062028677	True
C20H23N3OS__c1-13-4-6-14(7-5-13)20(2,3)10-18(24)23-9-8-15-16(11-21)19(22)25-17(15)12-23	mol842	5.638731956	Cc1ccc(C(C)(C)CC(=O)N2CCc3c(sc(N)c3C#N)C2)cc1	842	2.6529368549057395	3.739236858278928	True
C17H21ClF2N2O2__c18-14-9-12(5-6-15(14)24-17(19)20)10-21-7-1-3-13(11-21)22-8-2-4-16(22)23	mol843	5.638633728	O=C1CCCN1[C@H]1CCC[NH+](Cc2ccc(OC(F)F)c(Cl)c2)C1	843	4.221847527719505	4.119283839741101	True
C17H18Cl2N2O2__c1-23-9-8-21(12-13-4-3-7-20-11-13)17(22)10-14-15(18)5-2-6-16(14)19	mol844	5.636613846	COCCN(Cc1cccnc1)C(=O)Cc1c(Cl)cccc1Cl	844	2.1248711339205784	3.2941966330271812	True
C16H19NO5S__c1-21-13-8-6-7-12-11-14(16(18)22-15(12)13)23(19,20)17-9-4-2-3-5-10-17	mol845	5.636231422	COc1cccc2cc(S(=O)(=O)N3CCCCCC3)c(=O)oc12	845	2.2240521990093374	2.9885120966451657	True
C19H24N6O3S2__c1-2-24-16-8-7-14(30(20,27)28)11-15(16)22-19(24)29-12-18(26)23-17-9-10-21-25(17)13-5-3-4-6-13	mol846	5.635942459	CCn1c(SCC(=O)Nc2ccnn2C2CCCC2)nc2cc(S(N)(=O)=O)ccc21	846	2.53719330875629	4.796026699511778	True
C18H19Cl2N3O4__c19-12-6-5-11(14(20)9-12)7-8-21-15(24)10-22-16(25)17(26)23(18(22)27)13-3-1-2-4-13	mol847	5.635180473	O=C(CN1C(=O)C(=O)N(C2CCCC2)C1=O)NCCc1ccc(Cl)cc1Cl	847	2.310822577222636	4.450759669327007	True
C18H16N6O3S__c1-2-23-10-13(8-19)17(26)24(18(23)27)11-14-21-22-16(28-14)15(25)20-9-12-6-4-3-5-7-12	mol848	5.634009361	CCn1cc(C#N)c(=O)n(Cc2nnc(C(=O)NCc3ccccc3)s2)c1=O	848	2.586814165889537	4.156084058726972	True
C17H30N4O__c1-13(14-11-18-20(5)12-14)19-16(22)21-9-6-7-15(8-10-21)17(2,3)4	mol849	5.633768082	C[C@H](NC(=O)N1CCC[C@H](C(C)(C)C)CC1)c1cnn(C)c1	849	3.0865589406447507	4.204908931493124	True
C13H23N3O3S__c1-3-12(2)10-15-5-7-16(8-6-15)20(17,18)11-13-4-9-19-14-13	mol850	5.632925987	CC[C@H](C)CN1CCN(S(=O)(=O)Cc2ccon2)CC1	850	3.0624834267503562	4.078236703563555	True
C16H13N5O3S__c1-16(11-4-2-3-5-17-11)13(23)21(14(24)19-16)9-10-8-12(22)20-6-7-25-15(20)18-10	mol851	5.632489681	C[C@@]1(c2ccccn2)NC(=O)N(Cc2cc(=O)n3ccsc3n2)C1=O	851	3.1283850763267704	4.470931641827834	True
C17H19FN2O2S2__c18-13-3-1-2-4-14(13)19-17(22)15-10-24-11-20(15)16(21)9-12-5-7-23-8-6-12	mol852	5.632394314	O=C(Nc1ccccc1F)[C@@H]1CSCN1C(=O)C=C1CCSCC1	852	3.3958495872839585	3.4840625082788415	True
C15H17FN2O2S__c1-10-4-5-12(8-14(10)16)11(2)18-13-6-7-15(17-9-13)21(3,19)20	mol853	5.632223129	Cc1ccc([C@H](C)Nc2ccc(S(C)(=O)=O)nc2)cc1F	853	2.6669345456025404	3.740016697046461	True
C15H17NO3S__c17-9-11(12-5-3-7-19-12)16-15(18)14-8-10-4-1-2-6-13(10)20-14	mol854	5.631896019	O=C(N[C@H](CO)c1ccco1)c1cc2c(s1)CCCC2	854	2.9138764259924947	3.2602410569806355	True
C17H19N3O2S__c18-10-15(11-19)12-20-16-6-4-5-14(9-16)13-23(21,22)17-7-2-1-3-8-17	mol855	5.631842613	N#CC(C#N)=CNc1cccc(CS(=O)(=O)C2CCCCC2)c1	855	2.7922046250448407	3.295564005798161	True
C19H23N3O3S2__c1-5-8-22-16-11-13(2)10-14(3)17(16)26-19(22)20-18(23)15-7-6-9-21(12-15)27(4,24)25	mol856	5.631781101	C#CCn1/c(=N/C(=O)[C@H]2CCCN(S(C)(=O)=O)C2)sc2c(C)cc(C)cc21	856	3.340349199077547	4.427163988656538	True
C18H20N4O3__c1-12-7-8-19-16(10-12)21-22-17(23)13-4-2-5-14(11-13)20-18(24)15-6-3-9-25-15	mol857	5.631654739	Cc1ccnc(NNC(=O)c2cccc(NC(=O)[C@H]3CCCO3)c2)c1	857	2.681336999403694	3.422082555067684	True
C15H17NO4S2__c1-22(18,19)16-8-6-12(7-9-16)20-15(17)14-10-11-4-2-3-5-13(11)21-14	mol858	5.631466866	CS(=O)(=O)N1CCC(OC(=O)c2cc3ccccc3s2)CC1	858	2.2865340271619434	3.2746615526070983	True
C18H19NO5__c1-2-22-15-7-3-4-8-16(15)24-18(21)13-10-17(20)19(11-13)12-14-6-5-9-23-14	mol859	5.631267548	CCOc1ccccc1OC(=O)[C@@H]1CC(=O)N(Cc2ccco2)C1	859	2.599462965210382	3.0764572428627637	True
C19H19N5O2S__c1-11-17(12(2)27-23-11)21-19(26)15-10-16(20-18(25)13-8-9-13)24(22-15)14-6-4-3-5-7-14	mol860	5.631152153	Cc1nsc(C)c1NC(=O)c1cc(NC(=O)C2CC2)n(-c2ccccc2)n1	860	2.5001075407853897	3.923004444031336	True
C19H23N3O4__c1-21-12-13(4-5-18(21)23)22-7-6-20-19(22)14-10-16-17(11-15(14)24-2)26-9-3-8-25-16	mol861	5.631006718	COc1cc2c(cc1-c1[nH+]ccn1[C@H]1CCC(=O)N(C)C1)OCCCO2	861	3.939095637306096	4.201756741708813	True
C16H18Cl3N3O4S__c17-16(18,19)15(20-10-5-1-2-6-10)21-13(23)9-22-14(24)11-7-3-4-8-12(11)27(22,25)26	mol862	5.630523682	O=C(CN1C(=O)c2ccccc2S1(=O)=O)N[C@H](NC1CCCC1)C(Cl)(Cl)Cl	862	3.2114976398259873	2.9305822222286624	True
C17H18ClN3O3S__c1-10-16-14(11-3-2-4-12(18)7-11)8-15(22)19-17(16)21(20-10)13-5-6-25(23,24)9-13	mol863	5.630328178	Cc1nn([C@H]2CCS(=O)(=O)C2)c2c1[C@H](c1cccc(Cl)c1)CC(O)=N2	863	3.7929824240302406	4.4787737777918295	True
C15H11NO2__c16-9-13-5-1-2-6-14(13)11-18-15-7-3-4-12(8-15)10-17	mol864	5.630063057	N#Cc1ccccc1COc1cccc(C=O)c1	864	1.9214485620865887	2.3107644365338835	True
C20H22N4O2__c1-20(2,3)13-6-9-17-15(10-13)18(16(11-21)19(22)23-17)12-4-7-14(8-5-12)24(25)26	mol865	5.629673958	CC(C)(C)[C@H]1CCc2nc(N)c(C#N)c(-c3ccc([N+](=O)[O-])cc3)c2C1	865	3.0091182591912533	3.4978865422130374	True
C18H22N2OS__c1-13-10-16(13)18(21)20-8-6-19(7-9-20)12-15-11-14-4-2-3-5-17(14)22-15	mol866	5.629550934	C[C@H]1C[C@@H]1C(=O)N1CCN(Cc2cc3ccccc3s2)CC1	866	2.887251687897498	3.762811163588447	True
C19H25FN2O2__c20-16-5-6-18-14(12-16)11-15(13-24-18)19(23)22-9-7-21(8-10-22)17-3-1-2-4-17	mol867	5.629314423	O=C([C@H]1COc2ccc(F)cc2C1)N1CC[NH+](C2CCCC2)CC1	867	4.012660710074212	3.899370753276109	True
C20H21FN2O3S__c1-27(25,26)23-18-11-14(8-9-16(18)21)20(24)22-17-10-13-6-2-4-12-5-3-7-15(17)19(12)13	mol868	5.62844038	CS(=O)(=O)[N-]c1cc(C(=O)N[C@H]2C[C@@H]3CCCc4cccc2c43)ccc1F	868	3.9507201687777975	4.678180773744889	True
C16H24F3NO3__c17-16(18,19)12-6-4-5-11(9-12)15(22)20-10-14(21)23-13-7-2-1-3-8-13	mol869	5.628384113	O=C(CNC(=O)[C@H]1CCC[C@H](C(F)(F)F)C1)OC1CCCCC1	869	3.1203040583549058	3.3628782727967024	True
C13H12BrNO3S__c14-12-5-3-11(4-6-12)7-9-19(16,17)15-10-13-2-1-8-18-13	mol870	5.628074646	O=S(=O)(/C=C/c1ccc(Br)cc1)NCc1ccco1	870	2.2881207383963122	2.6324858699671143	True
C20H21BrN2O4__c1-13-15-10-14(21)6-7-16(15)27-18(13)19(25)26-11-17(24)23(2)20(12-22)8-4-3-5-9-20	mol871	5.627794743	Cc1c(C(=O)OCC(=O)N(C)C2(C#N)CCCCC2)oc2ccc(Br)cc12	871	2.7214921156841765	3.4628671814588454	True
C19H26N4O3__c1-18(2,3)13-5-7-14(8-6-13)19(4)16(25)23(17(26)21-19)12-22-10-9-20-15(24)11-22	mol872	5.627592087	CC(C)(C)c1ccc([C@@]2(C)NC(=O)N(CN3CCNC(=O)C3)C2=O)cc1	872	2.9694480533407663	3.8603356666133	True
C20H19ClFN3O3S2__c1-12-6-7-13(21)8-15(12)23-19(26)9-25(17-5-3-2-4-14(17)22)20-24-16-10-30(27,28)11-18(16)29-20	mol873	5.627592087	Cc1ccc(Cl)cc1NC(=O)CN(C1=N[C@@H]2CS(=O)(=O)C[C@@H]2S1)c1ccccc1F	873	3.5155809348775033	4.43456917716553	True
C16H15N3O2S__c1-3-21-13-7-5-4-6-10(13)14-11(8-17)15(20)19-16(22-2)12(14)9-18	mol874	5.627528191	CCOc1ccccc1[C@H]1[C@H](C#N)C(=O)N=C(SC)[C@H]1C#N	874	3.9171670778401015	2.508203336947704	True
C16H13F2N3O2S__c1-9(11-7-10(17)3-4-13(11)18)20(2)14(22)12-8-19-16-21(15(12)23)5-6-24-16	mol875	5.627072334	C[C@H](c1cc(F)ccc1F)N(C)C(=O)c1cnc2sccn2c1=O	875	3.032377832951335	3.9583436633837445	True
C19H21N3O2S__c1-15-4-5-16(2)19(12-15)25(23,24)21-13-17-6-8-18(9-7-17)14-22-11-3-10-20-22	mol876	5.626917839	Cc1ccc(C)c(S(=O)(=O)NCc2ccc(Cn3cccn3)cc2)c1	876	2.04533249294804	3.0692290546766583	True
C17H25N5O3S__c1-17(2,3)18-16(23)8-11-22-15-7-6-13(12-14(15)19-20-22)26(24,25)21-9-4-5-10-21	mol877	5.625834942	CC(C)(C)NC(=O)CCn1nnc2cc(S(=O)(=O)N3CCCC3)ccc21	877	2.350156412540585	4.344144031148059	True
C14H20N2O2__c1-14(2)10-6-5-9-13(14)15-11-7-3-4-8-12(11)16(17)18	mol878	5.625649452	CC1(C)CCCC[C@H]1Nc1ccccc1[N+](=O)[O-]	878	2.75618034306512	2.6252076766618098	True
C18H20N4O2__c1-4-24-16-8-6-5-7-15(16)18(23)21-14-9-13-10-20-22(12(2)3)17(13)19-11-14	mol879	5.625270367	CCOc1ccccc1C(=O)Nc1cnc2c(cnn2C(C)C)c1	879	2.139757690867846	3.6502826064332745	True
C16H23NO3S__c1-12(2)15(14-6-4-3-5-7-14)16(18)17-10-13-8-9-21(19,20)11-13	mol880	5.62508297	CC(C)[C@H](C(=O)NC[C@H]1CCS(=O)(=O)C1)c1ccccc1	880	2.9931730500440086	3.2370929859653774	True
C19H23FN2O2S__c1-15-12-18(10-11-22(15)14-16-6-3-2-4-7-16)21-25(23,24)19-9-5-8-17(20)13-19	mol881	5.623559952	C[C@H]1C[C@@H](NS(=O)(=O)c2cccc(F)c2)CC[NH+]1Cc1ccccc1	881	4.010428558947105	3.8585415072509437	True
C16H21FN2OS__c17-14-7-3-2-6-13(14)16-19(15(20)12-21-16)11-10-18-8-4-1-5-9-18	mol882	5.623040676	O=C1CS[C@H](c2ccccc2F)N1CC[NH+]1CCCCC1	882	4.1147020507462315	3.2620860654405166	True
C15H14N4O2S__c1-2-12(15-17-7-8-22-15)18-13-3-4-14(19(20)21)11-9-16-6-5-10(11)13	mol883	5.622818947	CC[C@@H](Nc1ccc([N+](=O)[O-])c2cnccc12)c1nccs1	883	3.0206066478863356	3.3961770342735647	True
C16H18F3N5O__c17-16(18,19)12-22-7-1-8-23(11-10-22)15(25)13-2-4-14(5-3-13)24-9-6-20-21-24	mol884	5.622576714	O=C(c1ccc(-n2ccnn2)cc1)N1CCCN(CC(F)(F)F)CC1	884	2.3759630454940854	4.394542143799434	True
C11H13N3O5S__c15-11(9-3-1-2-4-10(9)14(16)17)13-12-8-5-6-20(18,19)7-8	mol885	5.621133804	O=C(NN[C@@H]1CCS(=O)(=O)C1)c1ccccc1[N+](=O)[O-]	885	2.856809915261845	2.878033586629684	True
C14H16ClN5__c1-2-19-9-17-7-12(19)13-8-18-14(16)20(13)11-5-3-10(15)4-6-11	mol886	5.620816231	CCn1cncc1[C@H]1CNC(=[NH2+])N1c1ccc(Cl)cc1	886	3.728257732707558	4.095724348416994	True
C18H20N4O4S__c1-11-6-12(2)8-13(7-11)17-20-21-18(26-17)27-10-15(24)19-14(23)9-22-5-3-4-16(22)25	mol887	5.620678902	Cc1cc(C)cc(-c2nnc(SCC(=O)NC(=O)CN3CCCC3=O)o2)c1	887	2.4717885124453094	4.469919027555028	True
C14H13FN2O5S__c1-9-7-10(15)3-5-12(9)16-23(20,21)14-6-4-11(22-2)8-13(14)17(18)19	mol888	5.620274544	COc1ccc(S(=O)(=O)[N-]c2ccc(F)cc2C)c([N+](=O)[O-])c1	888	3.0915176886065883	2.507318249992526	True
C20H25ClN2O4__c1-2-13-4-6-20(7-5-13)18(24)23(19(25)22-20)12-14-10-15(21)17-16(11-14)26-8-3-9-27-17	mol889	5.620218277	CCC1CCC2(CC1)NC(=O)N(Cc1cc(Cl)c3c(c1)OCCCO3)C2=O	889	3.0967283334566815	4.296159208360759	True
C17H12BrNO2__c1-11-2-4-12(5-3-11)10-15-16(19-21-17(15)20)13-6-8-14(18)9-7-13	mol890	5.619986057	Cc1ccc(/C=C2\C(=O)ON=C2c2ccc(Br)cc2)cc1	890	2.283747466586016	2.4181923842572974	True
C10H9N3O2S__c11-5-1-2-7-16-10-13-12-9(15-10)8-4-3-6-14-8	mol891	5.61968708	N#CCCCSc1nnc(-c2ccco2)o1	891	2.591046020356515	2.7285406796263336	True
C20H26N8O__c1-2-26-10-12-27(13-11-26)20(29)8-7-19-24-23-18-6-5-17(25-28(18)19)22-15-16-4-3-9-21-14-16	mol892	5.617875099	CCN1CCN(C(=O)CCc2nnc3ccc(NCc4cccnc4)nn23)CC1	892	2.4922708943719023	4.346253981768781	True
C19H23N3O4__c1-11(2)16(20-17(23)14-8-6-5-7-12(14)3)19(25)22-21-18(24)15-10-9-13(4)26-15	mol893	5.617845535	Cc1ccc(C(=O)NNC(=O)[C@H](NC(=O)c2ccccc2C)C(C)C)o1	893	2.5390276849767357	3.2021403600104703	True
C17H23FN2O3__c1-20-15(21)8-7-14(17(22)19-9-4-10-23-2)16(20)12-5-3-6-13(18)11-12	mol894	5.616986752	COCCCNC(=O)[C@@H]1CCC(=O)N(C)[C@H]1c1cccc(F)c1	894	2.989769442970289	4.467596971889571	True
C16H15F2N3O2__c17-13-2-1-3-14(18)15(13)20-7-6-12(10-20)19-16(22)11-4-8-21(23)9-5-11	mol895	5.616866112	O=C(N[C@@H]1CCN(c2c(F)cccc2F)C1)c1cc[n+]([O-])cc1	895	2.937289944484908	3.630371146828443	True
C17H19FN2__c1-13-10-17(15-4-2-3-5-16(15)18)20(11-13)12-14-6-8-19-9-7-14	mol896	5.616657257	C[C@H]1C[C@@H](c2ccccc2F)[NH+](Cc2ccncc2)C1	896	4.308020345718219	3.5998373207492382	True
C18H28N2O4S__c1-14-7-5-6-8-17(14)20(4)18(21)13-24-15-9-11-16(12-10-15)25(22,23)19(2)3	mol897	5.616622925	C[C@H]1CCCC[C@H]1N(C)C(=O)COc1ccc(S(=O)(=O)N(C)C)cc1	897	2.9042220685034152	3.3900524123061206	True
C15H26N4O2__c20-14(17-13-4-5-13)11-18-6-8-19(9-7-18)15(21)16-10-12-2-1-3-12	mol898	5.616499901	O=C(CN1CCN(C(=O)NCC2CCC2)CC1)NC1CC1	898	2.038421977668154	3.865772042631566	True
C16H22N4S__c1-4-7-17-15-14-11(2)12(3)21-16(14)19-13(18-15)10-20-8-5-6-9-20	mol899	5.616447449	C=CCNc1nc(C[NH+]2CCCC2)nc2sc(C)c(C)c12	899	3.9908674665860158	4.045817188665017	True
C19H22N6O__c1-2-5-16(6-3-1)13-26-18-8-9-21-19(23-18)24-10-4-7-17(11-24)12-25-15-20-14-22-25	mol900	5.616437435	c1ccc(COc2ccnc(N3CCC[C@H](Cn4cncn4)C3)n2)cc1	900	2.8609219094954454	3.947132989513353	True
C20H21FN2O3S__c1-27(25,26)23-18-11-14(8-9-16(18)21)20(24)22-17-10-13-6-2-4-12-5-3-7-15(17)19(12)13	mol901	5.616128922	CS(=O)(=O)[N-]c1cc(C(=O)N[C@H]2C[C@@H]3CCCc4cccc2c43)ccc1F	901	3.9507201687777975	4.678180773744889	True
C19H29N3O2__c1-3-15-10-13(2)4-9-17(15)21-11-14-5-7-16(8-6-14)19(24)22-12-18(20)23	mol902	5.615220547	CC[C@H]1C[C@H](C)CC[C@@H]1[NH2+]Cc1ccc(C(=O)NCC(N)=O)cc1	902	4.002987969938953	4.472834256328873	True
C16H15F2N3O3S__c1-2-24-13(22)12-9-25-15(19-12)21-16(23,14(17)18)8-11(20-21)10-6-4-3-5-7-10	mol903	5.615184307	CCOC(=O)c1csc(N2N=C(c3ccccc3)C[C@]2(O)C(F)F)n1	903	3.2785367246784185	3.638873020309512	True
C18H19ClO5__c1-10(2)23-17(20)9-22-16-8-15-13(7-14(16)19)11-5-3-4-6-12(11)18(21)24-15	mol904	5.615158081	CC(C)OC(=O)COc1cc2oc(=O)c3c(c2cc1Cl)CCCC3	904	2.419876202382671	3.5588251303636826	True
C17H23N5OS__c1-13-8-10-21(11-9-13)16(23)14(2)24-17-18-19-20-22(17)12-15-6-4-3-5-7-15	mol905	5.614937782	CC1CCN(C(=O)[C@@H](C)Sc2nnnn2Cc2ccccc2)CC1	905	2.590926510360882	3.677463198892828	True
C17H22N4O3S__c1-24-15-4-2-5-16(12-15)25(22,23)20-13-14-6-10-21(11-7-14)17-18-8-3-9-19-17	mol906	5.614804745	COc1cccc(S(=O)(=O)NCC2CCN(c3ncccn3)CC2)c1	906	2.16543777463818	3.689033830244572	True
C13H13NO3__c14-9-10-3-5-11(6-4-10)17-13(15)8-12-2-1-7-16-12	mol907	5.614513397	N#Cc1ccc(OC(=O)C[C@H]2CCCO2)cc1	907	2.5546170624930387	3.0203765039225954	True
C16H19N3O2S__c1-12-2-3-14(15(20)17-12)16(21)19-7-5-18(6-8-19)10-13-4-9-22-11-13	mol908	5.613889694	Cc1ccc(C(=O)N2CCN(Cc3ccsc3)CC2)c(=O)[nH]1	908	2.276466214329613	3.153322008346188	True
C20H27FN4O2__c1-2-24(14-17-6-4-10-27-17)20(26)23-16-5-3-9-25(13-16)19-8-7-15(12-22)11-18(19)21	mol909	5.613807201	CCN(C[C@H]1CCCO1)C(=O)N[C@H]1CCCN(c2ccc(C#N)cc2F)C1	909	3.190251495345966	4.215647672468358	True
C15H15FN2OS__c16-12-4-1-2-5-13(12)17-15(19)18-8-3-6-14(18)11-7-9-20-10-11	mol910	5.613529205	O=C(Nc1ccccc1F)N1CCC[C@H]1c1ccsc1	910	2.5219896885919635	3.3692249007946486	True
C19H10FN3O3S__c20-11-7-5-10(6-8-11)15-14-16(24)12-3-1-2-4-13(12)26-17(14)18(25)23(15)19-22-21-9-27-19	mol911	5.613379478	O=C1c2oc3ccccc3c(=O)c2[C@H](c2ccc(F)cc2)N1c1nncs1	911	2.8784077309822322	4.593356396396997	True
C19H21ClN2O2S__c1-22(2)19(24)13-14-5-3-4-6-17(14)21-18(23)11-12-25-16-9-7-15(20)8-10-16	mol912	5.613259792	CN(C)C(=O)Cc1ccccc1NC(=O)CCSc1ccc(Cl)cc1	912	2.031844862550269	2.834442700745088	True
C20H19N3O4S2__c1-13-12-23(14(2)24)18-11-17(7-8-20(18)28-13)29(25,26)22-16-5-3-15(4-6-16)19-9-10-21-27-19	mol913	5.613002777	CC(=O)N1C[C@H](C)Sc2ccc(S(=O)(=O)Nc3ccc(-c4ccno4)cc3)cc21	913	3.1207406003205094	4.728426913723819	True
C19H21FN2O3S__c20-15-8-4-3-7-14(15)12-16-18(24)22(19(25)26-16)10-9-21-17(23)11-13-5-1-2-6-13	mol914	5.612734795	O=C(CC1CCCC1)NCCN1C(=O)S/C(=C\c2ccccc2F)C1=O	914	2.2972521505863224	4.020833427972651	True
C15H14F4N4O__c1-23-7-6-22-13(23)14(24,15(17,18)19)4-5-21-12-3-2-10(9-20)8-11(12)16	mol915	5.612370491	Cn1ccnc1[C@@](O)(CCNc1ccc(C#N)cc1F)C(F)(F)F	915	3.197105815737779	3.235449548546306	True
C19H23FN2O3S2__c1-14-11-17(4-5-18(14)20)27(24,25)21-13-15-6-8-22(9-7-15)19(23)12-16-3-2-10-26-16	mol916	5.612212181	Cc1cc(S(=O)(=O)NCC2CCN(C(=O)Cc3cccs3)CC2)ccc1F	916	2.2817136136598837	4.050474900025588	True
C16H22N4O3S__c1-16(2,3)14-9-13(19-20-14)15(21)18-10-11-6-5-7-12(8-11)24(22,23)17-4	mol917	5.61215353	CNS(=O)(=O)c1cccc(CNC(=O)c2cc(C(C)(C)C)n[nH]2)c1	917	2.4285494903805525	3.53056292495422	True
C17H23BrN4O3S2__c1-4-5-8-19-15(24)22(25)14-17(2,3)27-16(26)21(14)20-10-11-9-12(18)6-7-13(11)23	mol918	5.612072945	CCCCNC(=O)N(O)[C@H]1N(/N=C/c2cc(Br)ccc2O)C(=S)SC1(C)C	918	3.5972195490903616	3.9055378194473955	True
C18H17F4N3O3__c19-12-4-3-9(6-11(12)18(20,21)22)15(26)23-10-7-14-17(28)24-5-1-2-13(24)16(27)25(14)8-10	mol919	5.611590385	O=C(N[C@H]1C[C@H]2C(=O)N3CCC[C@@H]3C(=O)N2C1)c1ccc(F)c(C(F)(F)F)c1	919	3.4438084916961866	4.202955084977481	True
C18H30N2O3S__c1-12(2)11-15-16(18(15,3)4)17(21)19-13-7-9-20(10-8-13)24(22,23)14-5-6-14	mol920	5.610199928	CC(C)=C[C@@H]1[C@@H](C(=O)NC2CCN(S(=O)(=O)C3CC3)CC2)C1(C)C	920	3.4723797816787814	3.3174594104483184	True
C16H18ClNO3S__c1-16(2,3)18-22(20,21)13-7-4-11(5-8-13)12-6-9-14(17)15(19)10-12	mol921	5.610051632	CC(C)(C)NS(=O)(=O)c1ccc(-c2ccc(Cl)c(O)c2)cc1	921	2.0315901107721537	2.705279305198519	True
C14H20N2O3S__c15-20(18,19)13-8-6-12(7-9-13)14(17)16-10-4-2-1-3-5-11-16	mol922	5.609032154	NS(=O)(=O)c1ccc(C(=O)N2CCCCCCC2)cc1	922	1.7042973887980306	2.6725106666339267	True
C15H26N2S__c1-2-10-17-15(12-16)9-8-14(11-15)18-13-6-4-3-5-7-13	mol923	5.608998775	CCCN[C@@]1(C#N)CC[C@H](SC2CCCCC2)C1	923	3.8329288792723943	3.1731991009016434	True
C18H18N2O3S2__c1-12-8-9-13(2)16(10-12)25(22,23)20-15(17(21)19-18(20)24)11-14-6-4-3-5-7-14	mol924	5.608961105	Cc1ccc(C)c(S(=O)(=O)N2C(=S)NC(=O)[C@H]2Cc2ccccc2)c1	924	2.868187751912055	3.0471488583465822	True
C17H20N2O4S__c1-3-23-16-8-6-15(7-9-16)19-24(21,22)17-10-4-14(5-11-17)12-18-13(2)20	mol925	5.608798027	CCOc1ccc(NS(=O)(=O)c2ccc(CNC(C)=O)cc2)cc1	925	1.7421958349888698	2.8570167877705654	True
C19H18FN3O2__c1-13-6-7-17-16(8-13)19(25)23(12-21-17)11-18(24)22(2)10-14-4-3-5-15(20)9-14	mol926	5.608718395	Cc1ccc2ncn(CC(=O)N(C)Cc3cccc(F)c3)c(=O)c2c1	926	2.081311236176644	3.8600703907142098	True
C20H26N2O3S__c1-5-17(4)21-20(23)14-22(19-13-15(2)11-12-16(19)3)26(24,25)18-9-7-6-8-10-18	mol927	5.607882977	CC[C@@H](C)NC(=O)CN(c1cc(C)ccc1C)S(=O)(=O)c1ccccc1	927	2.4765795809680675	3.394021365424561	True
C19H19F3N2O2S__c1-10-5-6-13-14(7-10)27-18(16(13)17(23)26)24-15(25)9-11-3-2-4-12(8-11)19(20,21)22	mol928	5.607719421	C[C@H]1CCc2c(sc(NC(=O)Cc3cccc(C(F)(F)F)c3)c2C(N)=O)C1	928	2.7351356855640336	4.294420189014803	True
C19H18ClF3N4OS__c1-3-26(10-13-7-5-4-6-8-13)17(28)12(2)29-18-25-24-16-15(20)9-14(11-27(16)18)19(21,22)23	mol929	5.607450485	CCN(Cc1ccccc1)C(=O)[C@H](C)Sc1nnc2c(Cl)cc(C(F)(F)F)cn12	929	2.926158953979046	4.3507087526667565	True
C20H21N3O__c24-18-12-16-8-4-5-9-17(16)20(18)22-13-19-21-10-11-23(19)14-15-6-2-1-3-7-15	mol930	5.60722065	O[C@H]1Cc2ccccc2[C@H]1[NH2+]Cc1nccn1Cc1ccccc1	930	3.6744037287264515	3.8040710639353033	True
C17H23F2N2O2__c1-22-15-5-4-13(16(10-15)23-17(18)19)11-20-9-6-14(12-20)21-7-2-3-8-21	mol931	5.6068573	COc1ccc(C[NH+]2CC[C@H]([N+]3=CCCC3)C2)c(OC(F)F)c1	931	4.907166405382878	3.5114645185816804	True
C15H13ClN2O2__c1-18(9-5-3-2-4-6-9)13-8-12-10(7-11(13)16)14(19)15(20)17-12	mol932	5.60680151	CN(c1ccccc1)c1cc2c(cc1Cl)[C@@H](O)C(=O)N2	932	2.995898261915192	2.948312580626302	True
C20H19BrN2O4S__c21-20-17-4-2-1-3-15(17)7-10-18(20)27-13-19(24)23-12-11-14-5-8-16(9-6-14)28(22,25)26	mol933	5.606641293	NS(=O)(=O)c1ccc(CCNC(=O)COc2ccc3ccccc3c2Br)cc1	933	2.031933932199177	3.1123162390019607	True
C14H16F3N3O3__c15-14(16,17)8-20-7-9(5-11(20)21)12(22)10(6-18)13(23)19-3-1-2-4-19	mol934	5.60648632	N#C/C(C(=O)[C@H]1CC(=O)N(CC(F)(F)F)C1)=C(/[O-])N1CCCC1	934	3.7516187744142844	3.3923465454982673	True
C17H15F4NO2__c18-14-7-2-1-6-13(14)15(10-23)22-16(24)9-11-4-3-5-12(8-11)17(19,20)21	mol935	5.606070518	O=C(Cc1cccc(C(F)(F)F)c1)N[C@H](CO)c1ccccc1F	935	2.5239407700142724	2.6265000857522143	True
C18H28N2O__c21-18(16-8-3-1-4-9-16)15-20-13-7-10-17(20)14-19-11-5-2-6-12-19	mol936	5.605888367	O[C@H](C[NH+]1CCC[C@@H]1C[NH+]1CCCCC1)c1ccccc1	936	5.423148521576098	2.6316071382875563	True
C14H18N6O3__c1-9(12(21)17(2)7-5-6-15)20-8-16-11-10(20)13(22)19(4)14(23)18(11)3	mol937	5.605804443	C[C@@H](C(=O)N(C)CCC#N)n1cnc2c1c(=O)n(C)c(=O)n2C	937	3.1849253155199273	4.16560018169301	True
C20H22F2N2O4S__c1-14-3-4-16(11-15(14)2)28-13-20(25)23-7-9-24(10-8-23)29(26,27)17-5-6-18(21)19(22)12-17	mol938	5.605591774	Cc1ccc(OCC(=O)N2CCN(S(=O)(=O)c3ccc(F)c(F)c3)CC2)cc1C	938	2.0717353061366097	3.3330824502506378	True
C15H13ClN4__c16-11-6-4-10(5-7-11)8-14-18-15-12-2-1-3-13(12)17-9-20(15)19-14	mol939	5.604916573	Clc1ccc(Cc2nc3c4c(ncn3n2)CCC4)cc1	939	2.5419022360694044	3.5976524686737466	True
C20H25NO4__c1-24-20(23)18-10-4-5-12-21(18)13-16(22)14-25-19-11-6-8-15-7-2-3-9-17(15)19	mol940	5.604511261	COC(=O)[C@H]1CCCCN1C[C@H](O)COc1cccc2ccccc12	940	2.7948095119423293	3.196064124581493	True
C17H22N4O5S2__c22-14-2-1-3-15(23)21(14)8-9-28(25,26)20-7-6-12-13(10-20)27-17(18-12)19-16(24)11-4-5-11	mol941	5.604446888	O=C(Nc1nc2c(s1)CN(S(=O)(=O)CCN1C(=O)CCCC1=O)CC2)C1CC1	941	2.731154881940771	4.585194488111853	True
C19H14N2O5__c20-11-13-5-7-14(8-6-13)25-9-10-26-17(22)12-21-18(23)15-3-1-2-4-16(15)19(21)24	mol942	5.603836536	N#Cc1ccc(OCCOC(=O)CN2C(=O)c3ccccc3C2=O)cc1	942	2.035745081979252	2.7063752412340523	True
C16H13F3N2O4__c1-9(11-4-2-3-5-12(11)16(17,18)19)15(23)20-13-8-10(21(24)25)6-7-14(13)22	mol943	5.603612423	C[C@H](C(=O)Nc1cc([N+](=O)[O-])ccc1O)c1ccccc1C(F)(F)F	943	2.7221058570385956	2.702586666739439	True
C15H15FN2O5S__c1-17(10-11-3-8-15(23-2)14(16)9-11)24(21,22)13-6-4-12(5-7-13)18(19)20	mol944	5.603553772	COc1ccc(CN(C)S(=O)(=O)c2ccc([N+](=O)[O-])cc2)cc1F	944	1.9878264134574728	2.952672030852232	True
C20H28N2O3__c1-14-4-9-17(10-5-14)22-20(24)15(2)21-19(23)13-8-16-6-11-18(25-3)12-7-16	mol945	5.602699757	COc1ccc(/C=C/C(=O)N[C@@H](C)C(=O)NC2CCC(C)CC2)cc1	945	2.528613208194903	3.275233619783367	True
C18H18N2O2__c1-13(21)20-16-12-19-17(22)18(16,14-8-4-2-5-9-14)15-10-6-3-7-11-15	mol946	5.602592945	CC(=O)N[C@H]1CNC(=O)C1(c1ccccc1)c1ccccc1	946	2.9826352193149077	3.0708672184918315	True
C15H16F4O2__c16-14-11(6-2-7-12(14)15(17,18)19)13(20)8-1-4-10-5-3-9-21-10	mol947	5.601669312	O=C(CCC[C@H]1CCCO1)c1cccc(C(F)(F)F)c1F	947	2.803984622386011	3.3751668244377417	True
C16H22N2O4S__c19-16(17-10-13-6-9-23(20,21)12-13)18-7-8-22-15(11-18)14-4-2-1-3-5-14	mol948	5.601597786	O=C(NC[C@@H]1CCS(=O)(=O)C1)N1CCO[C@@H](c2ccccc2)C1	948	3.0999643074807786	4.185279410449455	True
C20H22N4O4S__c1-28-15-6-4-14(5-7-15)19(24-10-2-3-11-24)13-21-29(26,27)16-8-9-17-18(12-16)23-20(25)22-17	mol949	5.601320744	COc1ccc([C@@H](CNS(=O)(=O)c2ccc3[nH]c(=O)[nH]c3c2)[NH+]2CCCC2)cc1	949	3.8395444521254767	3.8339132811059864	True
C17H19F3N4__c18-17(19,20)13-23-6-3-5-22(8-9-23)11-14-12-24-7-2-1-4-16(24)15(14)10-21	mol950	5.601241589	N#Cc1c(CN2CCCN(CC(F)(F)F)CC2)cn2ccccc12	950	2.5581721705058555	4.082191992088828	True
C16H14N4O5__c1-11-4-2-3-5-13(11)15-17-25-16(22)19(15)9-8-18-10-12(20(23)24)6-7-14(18)21	mol951	5.601153374	Cc1ccccc1-c1noc(=O)n1CCn1cc([N+](=O)[O-])ccc1=O	951	2.5440496977151046	3.095493419376013	True
C18H18N2OS__c1-13(12-15-7-5-11-22-15)20(2)18(21)17-10-9-14-6-3-4-8-16(14)19-17	mol952	5.601133347	C[C@H](Cc1cccs1)N(C)C(=O)c1ccc2ccccc2n1	952	2.6499626918423793	3.4832668092292574	True
C18H21N5OS__c1-13-19-18(25-21-13)23-8-4-7-22(9-10-23)12-15-11-14-5-2-3-6-16(14)20-17(15)24	mol953	5.600688934	Cc1nsc(N2CCC[NH+](Cc3cc4ccccc4[nH]c3=O)CC2)n1	953	4.025699301827297	4.333161917953195	True
C18H24N6S__c1-5-11-23(12-6-1)16-20-17(24-13-7-2-8-14-24)22-18(21-16)25-15-9-3-4-10-19-15	mol954	5.600594521	c1ccc(Sc2nc(N3CCCCC3)nc(N3CCCCC3)n2)nc1	954	2.435666620792027	2.9248741008840438	True
C18H24N4O__c1-12-5-6-14(8-13(12)2)17-16(9-20-21-17)11-22-7-3-4-15(10-22)18(19)23	mol955	5.600176811	Cc1ccc(-c2n[nH]cc2C[NH+]2CCC[C@@H](C(N)=O)C2)cc1C	955	4.476835948147803	4.228025749246307	True
C19H27N3O3__c1-13-6-7-17(9-14(13)2)19(25)21-11-18(24)22-8-4-5-16(12-22)10-20-15(3)23	mol956	5.599836349	CC(=O)NC[C@H]1CCCN(C(=O)CNC(=O)c2ccc(C)c(C)c2)C1	956	2.478787751912053	4.7164781876795	True
C18H26N4O3__c1-14-16(10-15(12-19)11-17(14)22(24)25)20-13-18(21(2)8-9-23)6-4-3-5-7-18	mol957	5.599495411	Cc1c(NCC2([NH+](C)CCO)CCCCC2)cc(C#N)cc1[N+](=O)[O-]	957	4.194392434186301	3.167291048090026	True
C18H23F3N2O3__c19-18(20,21)17(25)6-9-23(13-17)15(24)22-12-16(7-10-26-11-8-16)14-4-2-1-3-5-14	mol958	5.599478245	O=C(NCC1(c2ccccc2)CCOCC1)N1CC[C@@](O)(C(F)(F)F)C1	958	3.232272497158573	3.840727969251741	True
C12H12F3N5OS2__c1-5-4-6(2)17-10(16-5)22-7(3)8(21)18-11-20-19-9(23-11)12(13,14)15	mol959	5.599435806	Cc1cc(C)nc(S[C@@H](C)C(=O)Nc2nnc(C(F)(F)F)s2)n1	959	2.997036888558206	3.4141919653047292	True
C20H23N3O2__c1-14-8-10-23(17(13-14)18-7-4-12-25-18)11-9-19-21-16-6-3-2-5-15(16)20(24)22-19	mol960	5.598810673	C[C@H]1CCN(CCc2nc3ccccc3c(=O)[nH]2)[C@H](c2ccco2)C1	960	3.2998528470318966	4.214619509898318	True
C18H27ClN2O2__c1-13-8-17(2,3)11-18(9-13,12-22)20-10-16(23)21-15-7-5-4-6-14(15)19	mol961	5.598801613	C[C@H]1CC(C)(C)C[C@@](CO)([NH2+]CC(=O)Nc2ccccc2Cl)C1	961	4.023665905882377	3.4639080014013532	True
C20H21N3O3S__c1-23-18-10-9-16(27(25,26)22-13-15-8-4-5-11-21-15)12-17(18)19(20(23)24)14-6-2-3-7-14	mol962	5.598270416	CN1C(=O)C(=C2CCCC2)c2cc(S(=O)(=O)NCc3ccccn3)ccc21	962	2.5289890987011585	4.425629657023648	True
C20H14N4O2S__c1-12(19(25)14-7-8-15-17(9-14)24-20(26)23-15)27-18-10-16(21-11-22-18)13-5-3-2-4-6-13	mol963	5.597731113	C[C@@H](Sc1cc(-c2ccccc2)ncn1)C(=O)c1ccc2[nH]c(=O)[nH]c2c1	963	2.8891882043550137	3.649309209766138	True
C20H19NO5S2__c1-14-13-18(22)20(27(23,24)16-9-5-3-6-10-16)15(2)19(14)21-28(25,26)17-11-7-4-8-12-17	mol964	5.597489357	Cc1cc(O)c(S(=O)(=O)c2ccccc2)c(C)c1NS(=O)(=O)c1ccccc1	964	2.2478582939134117	2.8082638957977633	True
C20H21ClN2O4S__c1-4-11-23-16-12-14(9-10-17(16)27-13-20(2,3)19(23)24)22-28(25,26)18-8-6-5-7-15(18)21	mol965	5.597400665	C=CCN1C(=O)C(C)(C)COc2ccc(NS(=O)(=O)c3ccccc3Cl)cc21	965	2.473926425781544	3.66669961510622	True
C16H22F2N6O2__c1-12-10-13(21-26-12)20-15(25)2-4-22-6-8-23(9-7-22)11-14-19-3-5-24(14)16(17)18	mol966	5.597094536	Cc1cc(NC(=O)CC[NH+]2CCN(Cc3nccn3C(F)F)CC2)no1	966	3.79258998842416	4.295507993659896	True
C20H25N3O5S__c1-15-6-8-17(9-7-15)19(22-10-12-28-13-11-22)14-21-29(26,27)20-5-3-4-18(16(20)2)23(24)25	mol967	5.597042084	Cc1ccc([C@H](CNS(=O)(=O)c2cccc([N+](=O)[O-])c2C)N2CCOCC2)cc1	967	2.759530385602977	2.5708250099632886	True
C12H14Cl2FNO3S__c1-7(9-4-12(15)11(14)5-10(9)13)16-20(17,18)8-2-3-19-6-8	mol968	5.596926689	C[C@H](NS(=O)(=O)[C@@H]1CCOC1)c1cc(F)c(Cl)cc1Cl	968	3.425091378849431	3.7640942736649787	True
C15H14N4O3S2__c1-10(20)14-13(11-6-4-3-5-7-11)17-15(23-14)18-24(21,22)12-8-16-19(2)9-12	mol969	5.59691143	CC(=O)c1sc([N-]S(=O)(=O)c2cnn(C)c2)nc1-c1ccccc1	969	3.253239003760397	4.034512683534574	True
C20H27N3O4__c1-14-5-3-4-8-20(14)18(24)23(19(25)21-20)13-22(2)12-15-6-7-16-17(11-15)27-10-9-26-16	mol970	5.596175194	C[C@@H]1CCCC[C@@]12NC(=O)N(CN(C)Cc1ccc3c(c1)OCCO3)C2=O	970	3.6905024184131765	3.9407924235632827	True
C15H25N5O2__c1-11(2)6-7-16-14-13(20(21)22)15(18-10-17-14)19-8-4-5-12(3)9-19	mol971	5.596073151	CC(C)CCNc1ncnc(N2CCC[C@H](C)C2)c1[N+](=O)[O-]	971	2.8878864533267965	3.5101202244396945	True
C14H21NO3S2__c1-10-5-6-13(19-10)11-9-12(11)14(16)15(2)7-4-8-20(3,17)18	mol972	5.595786095	Cc1ccc([C@@H]2C[C@H]2C(=O)N(C)CCCS(C)(=O)=O)s1	972	3.3991759942340476	4.331430014304463	True
C19H22INO3__c20-15-2-1-3-16(7-15)21-17(22)11-24-18(23)19-8-12-4-13(9-19)6-14(5-12)10-19	mol973	5.595301151	O=C(COC(=O)C12CC3CC(CC(C3)C1)C2)Nc1cccc(I)c1	973	3.464650134408452	3.005600753118119	True
C10H22N2O4S__c1-10(2,14)7-12(3)9(13)8(11)5-6-17(4,15)16	mol974	5.595039368	CN(CC(C)(C)O)C(=O)[C@H]([NH3+])CCS(C)(=O)=O	974	4.035790531880794	3.501703617723951	True
C18H17N5O4__c1-2-11-22-18(25)13-8-4-3-7-12(13)16(21-22)17(24)20-19-14-9-5-6-10-15(14)23(26)27	mol975	5.594796181	CCCn1nc(C(=O)NNc2ccccc2[N+](=O)[O-])c2ccccc2c1=O	975	2.2426711035384255	3.38011056804865	True
C15H25N3O2__c1-16-15(20)17-8-13(19)18(2)14-11-4-9-3-10(6-11)7-12(14)5-9	mol976	5.594306946	CNC(=O)NCC(=O)N(C)C1C2CC3CC(C2)CC1C3	976	3.8541704167797715	3.5500868906245358	True
C19H17ClN6OS__c1-25-17(10-26-12-21-15-8-4-5-9-16(15)26)23-24-19(25)28-11-18(27)22-14-7-3-2-6-13(14)20	mol977	5.593943596	Cn1c(Cn2cnc3ccccc32)nnc1SCC(=O)Nc1ccccc1Cl	977	2.223168228423347	4.550891095176585	True
C15H18ClN3O4S__c16-10-4-5-17-14-13(10)12(9-18-14)24(20,21)19-6-2-1-3-11(19)15-22-7-8-23-15	mol978	5.593603134	O=S(=O)(c1c[nH]c2nccc(Cl)c12)N1CCCC[C@@H]1C1OCCO1	978	3.363405440126769	3.948082148532994	True
C17H12FNO2S2__c18-13-7-5-11(6-8-13)10-21-14-4-2-1-3-12(14)9-15-16(20)19-17(22)23-15	mol979	5.592894077	[O-]C1=NC(=S)S/C1=C/c1ccccc1OCc1ccc(F)cc1	979	2.6833859268199873	2.740302726553188	True
C16H21NO3__c18-16(11-19-10-13-5-3-9-20-13)17-15-8-7-12-4-1-2-6-14(12)15	mol980	5.592262268	O=C(COC[C@H]1CCCO1)N[C@@H]1CCc2ccccc21	980	2.8662179759811135	3.2568970885240534	True
C20H14N4O3S__c21-8-14(9-23-15-4-1-12(2-5-15)19(22)25)20-24-16(10-28-20)13-3-6-17-18(7-13)27-11-26-17	mol981	5.591786385	N#C/C(=C/Nc1ccc(C(N)=O)cc1)c1nc(-c2ccc3c(c2)OCO3)cs1	981	2.532951134406254	4.306837066826679	True
C18H22N4O2__c1-12(22-11-20-15-4-2-3-5-16(15)22)18(24)19-9-13-8-17(23)21(10-13)14-6-7-14	mol982	5.59170723	C[C@H](C(=O)NC[C@H]1CC(=O)N(C2CC2)C1)n1cnc2ccccc21	982	3.1690776182172424	4.621498768331797	True
C18H20N4O3S__c1-11(23)13-3-5-14(6-4-13)20-17(25)10-22-8-7-15-16(9-22)26-18(21-15)19-12(2)24	mol983	5.59124279	CC(=O)Nc1nc2c(s1)CN(CC(=O)Nc1ccc(C(C)=O)cc1)CC2	983	2.2020960858809424	4.090492694063354	True
C20H23ClN2O2__c21-17-8-4-7-16(13-17)20(15-5-2-1-3-6-15)22-19(25)14-23-11-9-18(24)10-12-23	mol984	5.591074944	O=C(C[NH+]1CCC(O)CC1)N[C@@H](c1ccccc1)c1cccc(Cl)c1	984	3.610998537865232	3.3007381402515286	True
C16H11N3O5__c1-9-6-7-10(8-13(9)19(23)24)14(20)17-18-15(21)11-4-2-3-5-12(11)16(18)22	mol985	5.590941429	Cc1ccc(C(=O)NN2C(=O)c3ccccc3C2=O)cc1[N+](=O)[O-]	985	2.1226502865075005	2.3455669079333283	True
C19H18N2O7S__c1-27-15-8-7-12(21-17(22)9-10-18(21)23)11-16(15)29(25,26)20-14-6-4-3-5-13(14)19(24)28-2	mol986	5.590807438	COC(=O)c1ccccc1NS(=O)(=O)c1cc(N2C(=O)CCC2=O)ccc1OC	986	2.209791844598147	2.8400409079389455	True
C16H20ClN3O6S2__c17-13-6-5-12(11-14(13)20-7-2-9-28(20,25)26)18-27(23,24)10-8-19-15(21)3-1-4-16(19)22	mol987	5.59069109	O=C1CCCC(=O)N1CCS(=O)(=O)[N-]c1ccc(Cl)c(N2CCCS2(=O)=O)c1	987	3.5772113408664588	4.950238899145145	True
C18H13F5N2O3__c19-13-14(20)16(22)18(17(23)15(13)21)24-11(26)5-6-12(27)25-7-8-28-10-4-2-1-3-9(10)25	mol988	5.590657234	O=C(CCC(=O)N1CCOc2ccccc21)Nc1c(F)c(F)c(F)c(F)c1F	988	2.484954797409916	3.757553741366191	True
C20H25NO5__c1-19(2)16(11-20(19,3)25-5)21-17(22)8-12-9-18(23)26-15-10-13(24-4)6-7-14(12)15	mol989	5.590203762	COc1ccc2c(CC(=O)N[C@H]3C[C@@](C)(OC)C3(C)C)cc(=O)oc2c1	989	3.510783512791644	3.076954625681406	True
C19H18N4O__c1-19(2)8-14-16(15(24)9-19)17(12-6-4-3-5-7-12)23-18(22-14)13(10-20)11-21-23	mol990	5.589894295	CC1(C)CC(=O)C2=C(C1)Nc1c(C#N)cnn1[C@H]2c1ccccc1	990	3.3197786350903726	2.98941278641759	True
C19H29FN4O2__c1-14(2)12-19(3,18(21)26)22-13-17(25)24-10-8-23(9-11-24)16-6-4-15(20)5-7-16	mol991	5.589520454	CC(C)C[C@@](C)([NH2+]CC(=O)N1CCN(c2ccc(F)cc2)CC1)C(N)=O	991	3.4454027662335083	3.935217415177099	True
C18H24N4O2S2__c1-11-12(2)26-18(20-11)14(8-13-4-7-25-10-13)21-16(23)9-15-17(24)19-5-6-22(15)3	mol992	5.589374065	Cc1nc([C@H](Cc2ccsc2)NC(=O)C[C@@H]2C(=O)NCC[NH+]2C)sc1C	992	4.64635533625496	4.37257331092075	True
C18H19N3O3S__c1-11-12(6-5-7-14(11)21(23)24)8-17(22)20-13-9-16(18(2,3)4)25-15(13)10-19	mol993	5.589337826	Cc1c(CC(=O)Nc2cc(C(C)(C)C)sc2C#N)cccc1[N+](=O)[O-]	993	2.775194290137607	3.017805685350488	True
C18H27N7O__c1-15(11-16-7-6-8-19-12-16)20-18(26)14-25-17(21-22-23-25)13-24-9-4-2-3-5-10-24	mol994	5.588246346	C[C@@H](Cc1cccnc1)NC(=O)Cn1nnnc1C[NH+]1CCCCCC1	994	3.93286110289314	4.166334405276157	True
C20H26ClN3O3__c1-24-17(26)9-16(19(24)11-4-6-14(21)7-5-11)22-20(27)23-18-13-3-2-12(8-13)15(18)10-25	mol995	5.587683201	CN1C(=O)C[C@H](NC(=O)N[C@H]2[C@@H](CO)[C@H]3CC[C@@H]2C3)[C@@H]1c1ccc(Cl)cc1	995	4.820436280862314	4.696083090911695	True
C18H20N4O3__c1-13(14-7-5-6-10-19-14)21(2)17(23)20-11-12-22-15-8-3-4-9-16(15)25-18(22)24	mol996	5.5875597	C[C@@H](c1ccccn1)N(C)C(=O)NCCn1c(=O)oc2ccccc21	996	2.8414771673343537	3.884603171475323	True
C19H22FN3O2__c1-12(2)17(11-14-6-8-15(20)9-7-14)23-19(25)18(24)22-16-5-4-10-21-13(16)3	mol997	5.587266445	Cc1ncccc1NC(=O)C(=O)N[C@H](Cc1ccc(F)cc1)C(C)C	997	2.668468019470584	3.7196446004607733	True
C14H22N4O2__c1-4-13(19)17-6-5-7-18(9-8-17)14(20)12-10-11(2)16(3)15-12	mol998	5.586903572	CCC(=O)N1CCCN(C(=O)c2cc(C)n(C)n2)CC1	998	2.1998816695173122	3.1983080217158735	True
C17H26N2O4S__c1-12(2)19(11-14-6-4-5-9-23-14)17(20)15-10-13(3)7-8-16(15)24(18,21)22	mol999	5.586857796	Cc1ccc(S(N)(=O)=O)c(C(=O)N(C[C@H]2CCCCO2)C(C)C)c1	999	2.836984395619437	3.253291843626761	True
C19H26N2O3S__c1-2-25(24)17-7-4-3-6-16(17)20-19(23)14-9-11-15(12-10-14)21-13-5-8-18(21)22	mol1000	5.58654213	CC[S@@](=O)[C@@H]1CCCC[C@@H]1NC(=O)c1ccc(N2CCCC2=O)cc1	1000	3.4009189164768987	3.794070306777087	True
C20H23N3O2__c1-4-16(15-8-6-7-9-19(15)25-5-2)21-13(3)14-10-11-17-18(12-14)23-20(24)22-17	mol1001	5.586047649	CCOc1ccccc1[C@@H](CC)[NH2+][C@@H](C)c1ccc2[nH]c(=O)[nH]c2c1	1001	3.82345379688274	3.6000935237951994	True
C18H31N5O__c1-3-16-20-17-15(10-7-12-23(17)21-16)19-18(24)22(2)13-11-14-8-5-4-6-9-14	mol1002	5.585837364	CCc1nc2n(n1)CCC[C@@H]2NC(=O)N(C)CCC1CCCCC1	1002	3.265184035444495	4.984670507879933	True
C19H24N4O2S__c1-13(2)17-18(25)20-8-10-23(17)12-15(24)22-16(19-21-9-11-26-19)14-6-4-3-5-7-14	mol1003	5.585814476	CC(C)[C@@H]1C(=O)NCCN1CC(=O)N[C@@H](c1ccccc1)c1nccs1	1003	3.273674927391509	3.8996335545467713	True
C16H21N5O2__c1-10-6-7-13(9-15(10)21(22)23)11(2)17-14-5-4-8-20-16(14)18-12(3)19-20	mol1004	5.585445404	Cc1nc2n(n1)CCC[C@@H]2N[C@@H](C)c1ccc(C)c([N+](=O)[O-])c1	1004	3.4732749718164424	4.049467895307601	True
C19H19NO5__c1-12-7-8-14(11-17(12)20(22)23)13(2)25-19(21)16-9-10-24-18-6-4-3-5-15(16)18	mol1005	5.585236073	Cc1ccc([C@H](C)OC(=O)[C@H]2CCOc3ccccc32)cc1[N+](=O)[O-]	1005	3.137074292162108	3.1548875276987416	True
C20H22N4O4S__c1-28-15-6-4-14(5-7-15)19(24-10-2-3-11-24)13-21-29(26,27)16-8-9-17-18(12-16)23-20(25)22-17	mol1006	5.584989548	COc1ccc([C@@H](CNS(=O)(=O)c2ccc3[nH]c(=O)[nH]c3c2)[NH+]2CCCC2)cc1	1006	3.8395444521254767	3.8339132811059864	True
C20H25N3O2__c21-20(25)18-8-6-16(7-9-18)14-22-10-12-23(13-11-22)15-19(24)17-4-2-1-3-5-17	mol1007	5.584777355	NC(=O)c1ccc(C[NH+]2CCN(C[C@H](O)c3ccccc3)CC2)cc1	1007	3.564271614788308	3.6183941146739786	True
C15H17N3O4__c1-8-13(10(3)19)9(2)17-14(8)12(20)7-22-15(21)11-5-16-18(4)6-11	mol1008	5.584366798	CC(=O)c1c(C)[nH]c(C(=O)COC(=O)c2cnn(C)c2)c1C	1008	2.4275525618803684	3.1894065764851898	True
C12H12N2O7__c15-12(21-7-11-2-1-3-20-11)8-4-9(13(16)17)6-10(5-8)14(18)19	mol1009	5.584102631	O=C(OC[C@@H]1CCCO1)c1cc([N+](=O)[O-])cc([N+](=O)[O-])c1	1009	2.709866585250733	2.448397925750033	True
C17H22N2O3__c20-16(15-9-5-11-22-15)18-14-8-4-10-19(17(14)21)12-13-6-2-1-3-7-13	mol1010	5.583675385	O=C(N[C@H]1CCCN(Cc2ccccc2)C1=O)[C@H]1CCCO1	1010	2.8183299502601358	3.467455566064492	True
C15H12Cl2FNO4S__c16-10-4-6-11(7-5-10)24(21,22)19-8-15(20)23-9-12-13(17)2-1-3-14(12)18	mol1011	5.582980633	O=C(CNS(=O)(=O)c1ccc(Cl)cc1)OCc1c(F)cccc1Cl	1011	2.0124076291648425	3.3097493432929412	True
C16H10FNO3__c17-11-5-7-12(8-6-11)18-15(19)13-9-10-3-1-2-4-14(10)21-16(13)20	mol1012	5.582968712	O=C(Nc1ccc(F)cc1)c1cc2ccccc2oc1=O	1012	1.709279774278322	2.711289046109485	True
C15H17FN2O2S2__c1-3-21-10-12-6-7-17-15(9-12)18-22(19,20)14-5-4-11(2)8-13(14)16	mol1013	5.582021713	CCSCc1ccnc([N-]S(=O)(=O)c2ccc(C)cc2F)c1	1013	3.3237195740846133	3.320142209012344	True
C15H23N3OS__c1-12(11-20-2)16-15(19)17-13-7-3-4-8-14(13)18-9-5-6-10-18	mol1014	5.58199501	CSC[C@@H](C)NC(=O)Nc1ccccc1N1CCCC1	1014	2.568904696270309	3.2993535744305578	True
C16H15F2N3O3S__c1-2-24-13(22)12-9-25-15(19-12)21-16(23,14(17)18)8-11(20-21)10-6-4-3-5-7-10	mol1015	5.581878185	CCOC(=O)c1csc(N2N=C(c3ccccc3)C[C@]2(O)C(F)F)n1	1015	3.2785367246784185	3.638873020309512	True
C13H19N3O__c1-2-9-16-11(12(14)15-13(16)17)10-7-5-3-4-6-8-10	mol1016	5.581791878	C#CCN1C(=O)N=C(N)[C@H]1C1CCCCCC1	1016	3.547827345067607	3.0522187826639184	True
C18H23N3O2__c1-14-11-21-12-16(7-8-17(21)19-14)20-18(22)13-23-10-9-15-5-3-2-4-6-15	mol1017	5.581742287	Cc1cn2c([nH+]1)CC[C@@H](NC(=O)COCCc1ccccc1)C2	1017	3.6346389403340646	3.5832206559605115	True
C15H13N5O3S__c21-14-7-5-12(6-8-14)19-15(16-17-18-19)24-10-9-11-1-3-13(4-2-11)20(22)23	mol1018	5.581706047	O=[N+]([O-])c1ccc(CCSc2nnnn2-c2ccc(O)cc2)cc1	1018	2.189185981247544	2.554797489970646	True
C20H15N3O3__c1-12-15(14-9-5-6-10-17(14)21-12)11-16-18(24)22-20(26)23(19(16)25)13-7-3-2-4-8-13	mol1019	5.581532478	Cc1[nH]c2ccccc2c1/C=C1\C(=O)N(c2ccccc2)C(=O)N=C1O	1019	2.567338221272392	3.706942516699642	True
C17H13FN6O__c18-15-3-2-14(7-13(15)8-19)23-17(25)22-10-12-1-4-16(21-9-12)24-6-5-20-11-24	mol1020	5.580677509	N#Cc1cc(NC(=O)NCc2ccc(-n3ccnc3)nc2)ccc1F	1020	2.369930082330489	4.021576291276435	True
C17H22N2O5S2__c1-14(17-6-5-13-24-17)18(2)25(20,21)15-7-9-16(10-8-15)26(22,23)19-11-3-4-12-19	mol1021	5.580497742	C[C@@H](c1ccco1)N(C)S(=O)(=O)c1ccc(S(=O)(=O)N2CCCC2)cc1	1021	2.688871021921482	3.3350616275470184	True
C20H18F4N2O2__c1-12-5-6-16(21)17(7-12)25-19(28)14-9-18(27)26(11-14)10-13-3-2-4-15(8-13)20(22,23)24	mol1022	5.580341816	Cc1ccc(F)c(NC(=O)[C@H]2CC(=O)N(Cc3cccc(C(F)(F)F)c3)C2)c1	1022	2.570650076121483	3.552227696668259	True
C17H19F3N6O3S2__c18-17(19,20)12-2-1-3-14(10-12)31(28,29)25-8-6-24(7-9-25)15(27)11-30-16-21-22-23-26(16)13-4-5-13	mol1023	5.580068588	O=C(CSc1nnnn1C1CC1)N1CCN(S(=O)(=O)c2cccc(C(F)(F)F)c2)CC1	1023	2.465430179452129	4.428784670620612	True
C14H24N4O__c1-3-12-11(13(4-2)19-17-12)10-16-14(15)18-8-6-5-7-9-18	mol1024	5.579555511	CCc1noc(CC)c1C/[NH+]=C(/N)N1CCCCC1	1024	3.568423302498876	3.9541308572487286	True
C20H27N3O2__c1-15-10-12-22(16(2)14-15)19(24)8-9-20(25)23-13-11-18(21-23)17-6-4-3-5-7-17	mol1025	5.579280853	C[C@@H]1CCN(C(=O)CCC(=O)N2CCC(c3ccccc3)=N2)[C@H](C)C1	1025	3.1486741652467707	3.731598190556144	True
C17H14F4N2O__c18-14-7-12(8-22-9-14)16(24)23-15(10-4-5-10)11-2-1-3-13(6-11)17(19,20)21	mol1026	5.579041481	O=C(N[C@@H](c1cccc(C(F)(F)F)c1)C1CC1)c1cncc(F)c1	1026	2.7378009098744123	3.7686289276494125	True
C18H19N3O2__c1-13-5-7-14(8-6-13)12-21-15(9-10-17(21)22)18(23)20-16-4-2-3-11-19-16	mol1027	5.578960419	Cc1ccc(CN2C(=O)CC[C@@H]2C(=O)Nc2ccccn2)cc1	1027	2.47898480193515	3.4203630632358286	True
C20H21BrN2O5S__c21-18-10-3-2-9-17(18)20(25)28-14-19(24)22-15-7-6-8-16(13-15)29(26,27)23-11-4-1-5-12-23	mol1028	5.578724384	O=C(COC(=O)c1ccccc1Br)Nc1cccc(S(=O)(=O)N2CCCCC2)c1	1028	1.9960317132660652	3.322254448022351	True
C20H21N3O__c1-16(18-8-4-2-5-9-18)13-21-20(24)12-17-14-22-23(15-17)19-10-6-3-7-11-19	mol1029	5.577602863	C[C@@H](CNC(=O)Cc1cnn(-c2ccccc2)c1)c1ccccc1	1029	2.403199611173113	3.429448898853501	True
C17H25ClN4O2__c18-14-6-3-4-7-15(14)21-10-12-22(13-11-21)16(23)8-2-1-5-9-20-17(19)24	mol1030	5.577124596	NC(=O)NCCCCCC(=O)N1CCN(c2ccccc2Cl)CC1	1030	1.9928723967501991	3.553568016169084	True
C19H20N2O__c1-14-18(15(2)22-21-14)13-20-19-11-7-6-10-17(19)12-16-8-4-3-5-9-16	mol1031	5.576948643	Cc1noc(C)c1CNc1ccccc1Cc1ccccc1	1031	1.9512760014175257	2.9643393234190007	True
C19H27N3O3__c1-13-6-7-17(9-14(13)2)19(25)21-11-18(24)22-8-4-5-16(12-22)10-20-15(3)23	mol1032	5.576564789	CC(=O)NC[C@H]1CCCN(C(=O)CNC(=O)c2ccc(C)c(C)c2)C1	1032	2.478787751912053	4.7164781876795	True
C18H22F3N3O2__c19-18(20,21)13-5-6-15(22-9-13)26-14-7-8-24(10-14)17(25)23-16(11-1-2-11)12-3-4-12	mol1033	5.576457024	O=C(NC(C1CC1)C1CC1)N1CC[C@@H](Oc2ccc(C(F)(F)F)cn2)C1	1033	3.1442210219214815	3.9199504790511064	True
C19H33N3O2__c1-5-15(2)13-16(3)20-19(23)22(14-18-7-6-12-24-18)17-8-10-21(4)11-9-17	mol1034	5.576151848	CC[C@H](C)C[C@@H](C)NC(=O)N(Cc1ccco1)C1CC[NH+](C)CC1	1034	4.281990132568564	3.524220798444058	True
C12H14N4O5__c1-6(11(17)14-13)7(2)15-9-5-8(16(19)20)3-4-10(9)21-12(15)18	mol1035	5.575536728	C[C@@H](C(=O)NN)[C@@H](C)n1c(=O)oc2ccc([N+](=O)[O-])cc21	1035	3.616331566527526	3.0034925377079373	True
C17H24N2O2__c1-12(2)16(13-7-5-4-6-8-13)17(21)18-14-9-10-15(20)19(3)11-14	mol1036	5.575380325	CC(C)[C@@H](C(=O)N[C@@H]1CCC(=O)N(C)C1)c1ccccc1	1036	2.9344438723251773	3.1272960308002076	True
C20H15N3O3S__c21-14-15-7-6-10-17(13-15)27(25,26)23-19-12-5-4-11-18(19)20(24)22-16-8-2-1-3-9-16	mol1037	5.575108051	N#Cc1cccc(S(=O)(=O)Nc2ccccc2C(=O)Nc2ccccc2)c1	1037	1.8435199678320267	3.1227958059459766	True
C19H22N2O5S2__c1-25-17-8-7-14(13-15(17)19(22)21-9-11-26-12-10-21)28(23,24)20-16-5-3-4-6-18(16)27-2	mol1038	5.574114799	COc1ccc(S(=O)(=O)Nc2ccccc2SC)cc1C(=O)N1CCOCC1	1038	2.1609240003588646	3.251081993969122	True
C16H15BrN2OS__c1-2-19(11-3-10-18)16(20)15-9-8-14(21-15)12-4-6-13(17)7-5-12	mol1039	5.572981834	CCN(CCC#N)C(=O)c1ccc(-c2ccc(Br)cc2)s1	1039	2.283376866846771	3.303027911960347	True
C17H23N5OS__c23-17(22-7-2-4-16(22)14-5-8-24-11-14)10-20-6-1-3-15(20)9-21-13-18-12-19-21	mol1040	5.57198143	O=C(C[NH+]1CCC[C@@H]1Cn1cncn1)N1CCC[C@H]1c1ccsc1	1040	4.684916518959829	4.234303556038602	True
C17H19ClN2O3S__c1-4-23-16(22)14-12(15(21)9(2)3)13(19-17(24)20-14)10-6-5-7-11(18)8-10	mol1041	5.571785927	CCOC(=O)C1=NC(=S)N[C@H](c2cccc(Cl)c2)/C1=C(/[O-])C(C)C	1041	3.676314809820619	3.0667640227759736	True
C15H21F3N2O__c1-21-14-4-2-3-12(7-14)8-19-9-13-5-6-20(10-13)11-15(16,17)18	mol1042	5.571416855	COc1cccc(C[NH2+]C[C@H]2CCN(CC(F)(F)F)C2)c1	1042	3.5815586861364057	3.732922314385416	True
C15H21ClN2O4S__c1-10(2)17-23(21,22)12-5-6-14(16)13(8-12)15(20)18-7-3-4-11(19)9-18	mol1043	5.571380138	CC(C)NS(=O)(=O)c1ccc(Cl)c(C(=O)N2CCC[C@H](O)C2)c1	1043	2.5744210076649043	3.6819035607845754	True
C18H19N3O2__c1-13-5-7-14(8-6-13)12-21-15(9-10-17(21)22)18(23)20-16-4-2-3-11-19-16	mol1044	5.570979595	Cc1ccc(CN2C(=O)CC[C@@H]2C(=O)Nc2ccccn2)cc1	1044	2.47898480193515	3.4203630632358286	True
C15H21N3O4__c1-10-6-7-12(18(21)22)8-14(10)17-15(20)16-13-5-3-2-4-11(13)9-19	mol1045	5.570616245	Cc1ccc([N+](=O)[O-])cc1NC(=O)N[C@@H]1CCCC[C@@H]1CO	1045	2.8822201260167564	3.063861364612381	True
C20H16F5N3O3__c1-10-15(17(29)27-13-8-4-3-7-12(13)20(23,24)25)16(28-19(30)26-10)11-6-2-5-9-14(11)31-18(21)22	mol1046	5.570283413	CC1=C(C(=O)Nc2ccccc2C(F)(F)F)[C@@H](c2ccccc2OC(F)F)NC(=O)N1	1046	2.893096005290987	3.7640879743010847	True
C18H24FNO2__c19-14-8-4-7-13(9-14)17(21)11-18(22)20-16-10-15(16)12-5-2-1-3-6-12	mol1047	5.57017231	O=C(C[C@H](O)c1cccc(F)c1)N[C@H]1C[C@@H]1C1CCCCC1	1047	3.291300927596902	3.5789422848528663	True
C17H17N3O3S__c1-19-24(22,23)16-9-7-15(8-10-16)20-17(21)11-6-13-2-4-14(12-18)5-3-13	mol1048	5.570074081	CNS(=O)(=O)c1ccc(NC(=O)CCc2ccc(C#N)cc2)cc1	1048	1.8840093826352522	3.0082475172636425	True
C12H13ClF3NO4S__c1-2-22(19,20)6-11(18)17-9-5-8(13)3-4-10(9)21-7-12(14,15)16	mol1049	5.569892883	CCS(=O)(=O)CC(=O)Nc1cc(Cl)ccc1OCC(F)(F)F	1049	2.290820174162885	2.9616610386456337	True
C20H26N4O__c1-3-25-18-10-17(20(18)8-4-5-9-20)23(2)14-16-12-22-19-7-6-15(11-21)13-24(16)19	mol1050	5.569869041	CCO[C@H]1C[C@H]([NH+](C)Cc2cnc3ccc(C#N)cn23)C12CCCC2	1050	5.167262372011642	4.179810443081848	True
C19H19F2N3S__c1-3-17-22-23-18(24(17)2)12-25-19(13-7-5-4-6-8-13)14-9-10-15(20)16(21)11-14	mol1051	5.569490433	CCc1nnc(CS[C@@H](c2ccccc2)c2ccc(F)c(F)c2)n1C	1051	2.9490910351566733	3.9694955913006913	True
C19H17ClFN3O2S__c20-14-4-5-17-18(12-14)22-7-6-19(17)23-8-10-24(11-9-23)27(25,26)16-3-1-2-15(21)13-16	mol1052	5.569432259	O=S(=O)(c1cccc(F)c1)N1CCN(c2cc[nH+]c3cc(Cl)ccc23)CC1	1052	2.970014273526333	4.129116090423507	True
C16H16F3N3OS__c17-16(18,19)10-21-14(23)9-24-15-20-8-13(22(15)12-6-7-12)11-4-2-1-3-5-11	mol1053	5.56934166	O=C(CSc1ncc(-c2ccccc2)n1C1CC1)NCC(F)(F)F	1053	2.3518977867684345	3.7911579158881357	True
C13H14N2O4S__c16-12-10-7-9(5-6-11(10)14-13(12)17)20(18,19)15-8-3-1-2-4-8	mol1054	5.569122314	O=C1Nc2ccc(S(=O)(=O)NC3CCCC3)cc2C1=O	1054	2.2597581030837457	3.109335557486841	True
C20H18F2N2OS2__c1-12-5-3-4-6-15(12)10-26-13(2)19(25)24-20-23-18(11-27-20)14-7-8-16(21)17(22)9-14	mol1055	5.569093704	Cc1ccccc1CS[C@H](C)C(=O)Nc1nc(-c2ccc(F)c(F)c2)cs1	1055	2.6472462392351144	4.074669483345196	True
C19H31N3O2__c1-15(2)19(17-5-7-18(24-4)8-6-17)20-9-10-21-11-13-22(14-12-21)16(3)23	mol1056	5.568954945	COc1ccc([C@@H]([NH2+]CCN2CCN(C(C)=O)CC2)C(C)C)cc1	1056	3.3594309380551852	3.3724815064971594	True
C20H17ClN2OS__c21-17-10-8-16(9-11-17)20(15-5-2-1-3-6-15)25-14-19(24)23-18-7-4-12-22-13-18	mol1057	5.568840504	O=C(CS[C@H](c1ccccc1)c1ccc(Cl)cc1)Nc1cccnc1	1057	2.4570799129969494	2.819980698237471	True
C15H22BrNO4S__c1-17(12-5-4-6-14(12)22(3,19)20)9-10-7-11(16)15(18)13(8-10)21-2	mol1058	5.568747997	COc1cc(C[NH+](C)[C@H]2CCC[C@@H]2S(C)(=O)=O)cc(Br)c1O	1058	4.496382432532646	3.21191009834986	True
C16H34N2__c1-15(2,3)12-16(4,5)18-11-13-9-7-6-8-10-14(13)17	mol1059	5.568636894	CC(C)(C)CC(C)(C)[NH2+]C[C@H]1CCCCC[C@@H]1[NH3+]	1059	4.803009278680678	2.569485060853917	True
C18H28N4O2__c1-13-14(2)19-15(3)20-17(13)22-8-4-6-18(12-22)7-5-16(24)21(11-18)9-10-23	mol1060	5.568462849	Cc1nc(N2CCC[C@@]3(CCC(=O)N(CCO)C3)C2)c(C)c(C)[nH+]1	1060	4.475947786242053	4.683009984651282	True
C14H26N4O2__c15-14(20)16-10-13(19)17-11-4-6-12(7-5-11)18-8-2-1-3-9-18	mol1061	5.567982674	NC(=O)NCC(=O)NC1CCC([NH+]2CCCCC2)CC1	1061	3.7791943379015596	3.7135108371315684	True
C18H19F3N2O3S__c1-12-5-4-6-13(2)17(12)22-16(24)11-23(3)27(25,26)15-9-7-14(8-10-15)18(19,20)21	mol1062	5.566777706	Cc1cccc(C)c1NC(=O)CN(C)S(=O)(=O)c1ccc(C(F)(F)F)cc1	1062	2.056304807991868	3.5213360282673145	True
C18H23NO__c19-13-18(12-11-14-7-5-6-10-16(14)18)17(20)15-8-3-1-2-4-9-15	mol1063	5.56579113	N#C[C@@]1([C@H](O)C2CCCCCC2)CCc2ccccc21	1063	3.521015782032455	2.6931834736639013	True
C17H16F3NO2S__c1-9(2)16(24-11-5-3-10(22)4-6-11)17(23)21-13-8-7-12(18)14(19)15(13)20	mol1064	5.565625191	CC(C)[C@@H](Sc1ccc(O)cc1)C(=O)Nc1ccc(F)c(F)c1F	1064	2.768878360116478	2.7787098199126508	True
C13H24N2O3S__c1-14(2)13(16)12-6-8-15(9-7-12)19(17,18)10-11-4-3-5-11	mol1065	5.56524086	CN(C)C(=O)C1CCN(S(=O)(=O)CC2CCC2)CC1	1065	2.3376788077779107	3.559815181746122	True
C16H24N2O4S__c1-13(14-7-4-3-5-8-14)22-16(19)12-18(2)23(20,21)15-9-6-10-17-11-15	mol1066	5.564706802	C[C@H](OC(=O)CN(C)S(=O)(=O)c1cccnc1)C1CCCCC1	1066	2.861243805431654	3.998898233874041	True
C20H23N3O5S__c1-15(24)22-10-12-23(13-11-22)29(26,27)17-7-5-6-16(14-17)20(25)21-18-8-3-4-9-19(18)28-2	mol1067	5.564692497	COc1ccccc1NC(=O)c1cccc(S(=O)(=O)N2CCN(C(C)=O)CC2)c1	1067	1.918237571093874	3.590461539878875	True
C17H23BrN4O3S2__c1-4-5-8-19-15(24)22(25)14-17(2,3)27-16(26)21(14)20-10-11-9-12(18)6-7-13(11)23	mol1068	5.564584732	CCCCNC(=O)N(O)[C@H]1N(/N=C/c2cc(Br)ccc2O)C(=S)SC1(C)C	1068	3.5972195490903616	3.9055378194473955	True
C18H16N6O3S__c1-2-23-10-13(8-19)17(26)24(18(23)27)11-14-21-22-16(28-14)15(25)20-9-12-6-4-3-5-7-12	mol1069	5.56454277	CCn1cc(C#N)c(=O)n(Cc2nnc(C(=O)NCc3ccccc3)s2)c1=O	1069	2.586814165889537	4.156084058726972	True
C15H16N6O3__c1-9(22)16-12(13-17-19-20-18-13)7-4-8-21-14(23)10-5-2-3-6-11(10)15(21)24	mol1070	5.56414175	CC(=O)N[C@@H](CCCN1C(=O)c2ccccc2C1=O)c1nnn[n-]1	1070	3.6477919835066626	3.637888163825277	True
C19H29FN4O2__c1-14(2)12-19(3,18(21)26)22-13-17(25)24-10-8-23(9-11-24)16-6-4-15(20)5-7-16	mol1071	5.563714981	CC(C)C[C@@](C)([NH2+]CC(=O)N1CCN(c2ccc(F)cc2)CC1)C(N)=O	1071	3.4454027662335083	3.935217415177099	True
C11H13N3O5S__c15-11(9-3-1-2-4-10(9)14(16)17)13-12-8-5-6-20(18,19)7-8	mol1072	5.56355238	O=C(NN[C@@H]1CCS(=O)(=O)C1)c1ccccc1[N+](=O)[O-]	1072	2.856809915261845	2.878033586629684	True
C18H29N5O3__c1-14-5-6-16(23(25)26)13-17(14)19-18(24)22(4)12-11-21(3)15-7-9-20(2)10-8-15	mol1073	5.563293457	Cc1ccc([N+](=O)[O-])cc1NC(=O)N(C)CC[NH+](C)C1CCN(C)CC1	1073	3.7629672299388153	3.7241716157903695	True
C17H34N2__c1-5-11-18-16(12-15-8-9-15)17(19(3)4)10-6-7-14(2)13-17	mol1074	5.562759876	CCC[NH2+][C@@H](CC1CC1)[C@@]1([NH+](C)C)CCC[C@H](C)C1	1074	5.484806564653175	3.633594657327111	True
C15H21N3O4__c1-10-4-5-13(18(20)21)6-14(10)16-15(19)9-17-7-11(2)22-12(3)8-17	mol1075	5.562750816	Cc1ccc([N+](=O)[O-])cc1NC(=O)CN1C[C@H](C)O[C@H](C)C1	1075	2.7928174021832124	2.867297261908514	True
C14H14ClN3O3__c1-7-3-4-9(15)5-11(7)17-12(19)6-10-8(2)16-14(21)18-13(10)20	mol1076	5.562696457	Cc1ccc(Cl)cc1NC(=O)Cc1c(C)[nH]c(=O)[nH]c1=O	1076	2.149627426100185	3.3683198612998195	True
C17H26N4O3S__c1-4-9-21-15(14-5-6-14)18-19-17(21)25(23,24)13(3)16(22)20-10-7-12(2)8-11-20	mol1077	5.562024117	C=CCn1c(C2CC2)nnc1S(=O)(=O)[C@@H](C)C(=O)N1CCC(C)CC1	1077	3.2979515921638747	4.153439441404457	True
C18H24N2O3S__c1-14-10-17(8-9-18(14)23-4)24(21,22)19-12-15-6-5-7-16(11-15)13-20(2)3	mol1078	5.561785221	COc1ccc(S(=O)(=O)NCc2cccc(C[NH+](C)C)c2)cc1C	1078	2.787198538255753	3.493692990251883	True
C17H16N4O5__c1-26-10-6-7-13(15(8-10)21(24)25)19-16(22)9-14-17(23)20-12-5-3-2-4-11(12)18-14	mol1079	5.561684132	COc1ccc(NC(=O)C[C@@H]2Nc3ccccc3NC2=O)c([N+](=O)[O-])c1	1079	2.716201685778172	3.09327407172341	True
C18H18N2O5S3__c1-25-14-4-2-3-12(9-14)10-15-17(22)20(18(26)27-15)7-5-16(21)19-13-6-8-28(23,24)11-13	mol1080	5.561427116	COc1cccc(/C=C2\SC(=S)N(CCC(=O)N[C@@H]3C=CS(=O)(=O)C3)C2=O)c1	1080	3.145979254635277	4.2755573428619496	True
C15H17N5O2S__c1-3-7-19-14(22)17-18-15(19)23-9-11-8-13(21)20-10(2)5-4-6-12(20)16-11	mol1081	5.561355114	CCCn1c(SCc2cc(=O)n3c(C)cccc3n2)n[nH]c1=O	1081	2.597804625044839	4.145458797146446	True
C18H26N2O3S__c1-13(2)6-7-14(3)19-18(22)16-11-24-12-20(16)17(21)9-8-15-5-4-10-23-15	mol1082	5.561151028	CC(C)CC[C@H](C)NC(=O)[C@@H]1CSCN1C(=O)/C=C/c1ccco1	1082	3.4028006951403205	3.6031246546991893	True
C15H20N4O4__c1-18-7-5-12(6-8-18)17-14(20)10-16-15(21)11-3-2-4-13(9-11)19(22)23	mol1083	5.56105423	C[NH+]1CCC(NC(=O)CNC(=O)c2cccc([N+](=O)[O-])c2)CC1	1083	3.136020301819988	3.1360972911177893	True
C17H17N7O2S__c25-16(11-3-4-24-15(5-11)19-20-21-24)22-6-12-1-2-14(8-22)23(17(12)26)7-13-9-27-10-18-13	mol1084	5.560677052	O=C(c1ccn2nnnc2c1)N1C[C@@H]2CC[C@H](C1)N(Cc1cscn1)C2=O	1084	4.401615006066571	4.473324047671986	True
C19H27N3OS__c1-14(11-20)13-24-18-10-5-4-9-17(18)21-19(23)12-22-15(2)7-6-8-16(22)3	mol1085	5.560342789	C[C@@H](C#N)CSc1ccccc1NC(=O)C[NH+]1[C@@H](C)CCC[C@H]1C	1085	4.574521466710155	3.6161243474995324	True
C17H28N2OS__c1-12-16(21-14(3)18-12)13(2)19-15-7-10-20-17(11-15)8-5-4-6-9-17	mol1086	5.559784889	Cc1nc(C)c([C@H](C)[NH2+][C@@H]2CCOC3(CCCCC3)C2)s1	1086	4.830906120963368	3.8740159396160396	True
C20H22N4O4S__c1-28-15-6-4-14(5-7-15)19(24-10-2-3-11-24)13-21-29(26,27)16-8-9-17-18(12-16)23-20(25)22-17	mol1087	5.559774399	COc1ccc([C@@H](CNS(=O)(=O)c2ccc3[nH]c(=O)[nH]c3c2)[NH+]2CCCC2)cc1	1087	3.8395444521254767	3.8339132811059864	True
C17H13F3N2OS__c18-13-4-1-11(2-5-13)10-24-17-21-7-8-22(17)16(23)12-3-6-14(19)15(20)9-12	mol1088	5.55974865	O=C(c1ccc(F)c(F)c1)N1CCN=C1SCc1ccc(F)cc1	1088	2.287970586795449	2.9458236487031044	True
C19H22N2O3S2__c1-3-15(11-14-7-5-4-6-8-14)21-26(23,24)16-9-10-18-17(12-16)20-19(22)13(2)25-18	mol1089	5.559703827	CC[C@@H](Cc1ccccc1)NS(=O)(=O)c1ccc2c(c1)NC(=O)[C@H](C)S2	1089	3.0845143458405158	3.5791906197662575	True
C20H18ClFN2O2S__c21-15-3-1-2-14(12-15)19(26)23-10-8-20(9-11-23)24(18(25)13-27-20)17-6-4-16(22)5-7-17	mol1090	5.55909729	O=C(c1cccc(Cl)c1)N1CCC2(CC1)SCC(=O)N2c1ccc(F)cc1	1090	2.847380681109028	3.641944588705472	True
C14H10N4S__c1-9-2-3-10(7-15)6-13(9)18-12-4-5-16-8-11(12)17-14(18)19	mol1091	5.558797836	Cc1ccc(C#N)cc1-n1c(=S)[nH]c2cnccc21	1091	2.5549976614732355	3.7468751151711164	True
C17H19FN2O3S__c1-13-6-8-15(9-7-13)24(22,23)20-11-10-17(21)19-12-14-4-2-3-5-16(14)18	mol1092	5.558648109	Cc1ccc(S(=O)(=O)NCCC(=O)NCc2ccccc2F)cc1	1092	1.8057744802242297	2.8076264717118473	True
C12H13Cl2N5O__c13-8-3-10(14)12(17-5-8)18-11(20)7-19-2-1-16-6-9(19)4-15	mol1093	5.558602333	N#C[C@@H]1CNCCN1CC(=O)Nc1ncc(Cl)cc1Cl	1093	3.171455130047061	3.8482587071665435	True
C18H27N3O3__c1-3-19-17(22)15-7-5-14(6-8-15)13-20-16-9-11-21(12-10-16)18(23)24-4-2	mol1094	5.558269978	CCNC(=O)c1ccc(C[NH2+]C2CCN(C(=O)OCC)CC2)cc1	1094	2.9566217180171677	3.5922493252219314	True
C19H18ClFN2O5S__c20-16-11-14(21)5-8-17(16)22-18(24)12-28-19(25)13-3-6-15(7-4-13)29(26,27)23-9-1-2-10-23	mol1095	5.557728767	O=C(COC(=O)c1ccc(S(=O)(=O)N2CCCC2)cc1)Nc1ccc(F)cc1Cl	1095	1.9608307334870378	3.1941862149648346	True
C16H20BrNO3__c1-18(12-7-3-2-4-8-12)15(19)11-21-16(20)13-9-5-6-10-14(13)17	mol1096	5.557703495	CN(C(=O)COC(=O)c1ccccc1Br)C1CCCCC1	1096	2.0020394483330826	2.2731980430676764	True
C14H19N5O3__c20-11(19-7-5-15-14(19)21)8-18-6-1-2-10(18)12-16-13(22-17-12)9-3-4-9	mol1097	5.557473183	O=C(C[NH+]1CCC[C@H]1c1noc(C2CC2)n1)N1CCNC1=O	1097	4.674715424161235	4.0242867046701	True
C17H17FN2O4__c1-11-12(5-4-8-16(11)20(23)24)9-17(22)19-15(10-21)13-6-2-3-7-14(13)18	mol1098	5.557293415	Cc1c(CC(=O)N[C@H](CO)c2ccccc2F)cccc1[N+](=O)[O-]	1098	2.6723589518324538	2.586539524578752	True
C19H35N3O2S__c23-25(24,19-6-7-19)22-14-10-17(11-15-22)20-16-8-12-21(13-9-16)18-4-2-1-3-5-18	mol1099	5.557179451	O=S(=O)(C1CC1)N1CCC(NC2CC[NH+](C3CCCCC3)CC2)CC1	1099	3.7625416207920264	4.246515184084116	True
C18H16BrN5O2S__c1-11(25)12-4-8-15(9-5-12)21-16(26)10-27-18-23-22-17(24(18)20)13-2-6-14(19)7-3-13	mol1100	5.556783676	CC(=O)c1ccc(NC(=O)CSc2nnc(-c3ccc(Br)cc3)n2N)cc1	1100	2.0655988363319473	3.7800303774966304	True
C20H25N5O2S__c1-14-12-23-19(28-14)9-10-25(2)20(26)24-16-4-6-17(7-5-16)27-18-8-3-15(11-21)13-22-18	mol1101	5.555640697	Cc1cnc(CCN(C)C(=O)NC2CCC(Oc3ccc(C#N)cn3)CC2)s1	1101	2.8737446600472794	4.399565929597211	True
C18H16N4O3S__c1-11-20-21(10-16(23)19-13-3-5-14(25-2)6-4-13)17(24)15-9-12-7-8-26-18(12)22(11)15	mol1102	5.555520535	COc1ccc(NC(=O)Cn2nc(C)n3c(cc4ccsc43)c2=O)cc1	1102	2.445523876158047	4.14736009082314	True
C17H27N3O3S__c1-4-24(22,23)20-11-9-15(10-12-20)17(21)18-13-14-5-7-16(8-6-14)19(2)3	mol1103	5.55489397	CCS(=O)(=O)N1CCC(C(=O)NCc2ccc(N(C)C)cc2)CC1	1103	2.0575523844095986	3.687707069380572	True
C18H16FN3O3__c1-9-14(15-16(23)20-8-21-18(15)25-9)17(24)22-13-4-2-3-10-5-6-11(19)7-12(10)13	mol1104	5.55465126	Cc1oc2nc[nH]c(=O)c2c1C(=O)N[C@@H]1CCCc2ccc(F)cc21	1104	3.0914724002704324	4.350666444637359	True
C18H29N3OS__c1-3-16-17(23-14(2)19-16)13-21-10-5-4-7-15(21)9-12-20-11-6-8-18(20)22	mol1105	5.554139614	CCc1nc(C)sc1C[NH+]1CCCC[C@H]1CCN1CCCC1=O	1105	4.535546125662597	4.739555741129198	True
C19H26N6O__c1-14-8-9-16(12-20-14)21-19(26)24-10-5-6-15(13-24)18-23-22-17-7-3-2-4-11-25(17)18	mol1106	5.553564072	Cc1ccc(NC(=O)N2CCC[C@H](c3nnc4n3CCCCC4)C2)cn1	1106	2.905274260787877	4.792829964439508	True
C14H11Cl3N2O3S__c1-18-23(21,22)9-3-5-11(15)10(7-9)14(20)19-8-2-4-12(16)13(17)6-8	mol1107	5.553535461	CNS(=O)(=O)c1ccc(Cl)c(C(=O)Nc2ccc(Cl)c(Cl)c2)c1	1107	1.8750281104428161	2.790083072472104	True
C19H25N3O2__c1-2-12-22-19(24)16-11-7-6-10-15(16)17(21-22)18(23)20-13-14-8-4-3-5-9-14	mol1108	5.553437233	CCCn1nc(C(=O)NCC2CCCCC2)c2ccccc2c1=O	1108	2.077736482919784	3.656760080467032	True
C19H21N3O__c23-18(17-11-20-15-3-1-2-4-16(15)21-17)22-19-8-12-5-13(9-19)7-14(6-12)10-19	mol1109	5.553309441	O=C(NC12CC3CC(CC(C3)C1)C2)c1cnc2ccccc2n1	1109	3.4739095527332093	3.039588110911558	True
C18H26FN3O2__c1-10(2)13-6-4-11(3)8-16(13)22-18(24)21-12-5-7-15(19)14(9-12)17(20)23	mol1110	5.553027153	CC(C)[C@H]1CC[C@@H](C)C[C@H]1NC(=O)Nc1ccc(F)c(C(N)=O)c1	1110	3.1972304251186756	3.8617532571793314	True
C20H23ClN4O4S__c21-17-5-1-2-6-18(17)22-11-13-23(14-12-22)19-8-7-16(25(26)27)15-20(19)30(28,29)24-9-3-4-10-24	mol1111	5.552719116	O=[N+]([O-])c1ccc(N2CCN(c3ccccc3Cl)CC2)c(S(=O)(=O)N2CCCC2)c1	1111	2.2116767476703174	2.8450829706382574	True
C18H15F3N4O2__c1-2-15(25-17(27)13-5-3-4-6-14(13)23-24-25)16(26)22-12-9-7-11(8-10-12)18(19,20)21	mol1112	5.552688122	CC[C@@H](C(=O)Nc1ccc(C(F)(F)F)cc1)n1nnc2ccccc2c1=O	1112	2.635406878911226	3.690590344418852	True
C17H20Cl2N6O__c18-10-6-7-12(13(19)8-10)17(26)25-24-16-14(20)15(21-9-22-16)23-11-4-2-1-3-5-11	mol1113	5.55248642	Nc1c(NNC(=O)c2ccc(Cl)cc2Cl)ncnc1NC1CCCCC1	1113	2.352889364723536	3.3623828973923118	True
C16H12ClF2N3O3S__c17-11-3-1-10(2-4-11)16-21-15(25-22-16)5-6-20-26(23,24)14-8-12(18)7-13(19)9-14	mol1114	5.551384926	O=S(=O)(NCCc1nc(-c2ccc(Cl)cc2)no1)c1cc(F)cc(F)c1	1114	2.2303251691264645	4.250405523643458	True
C17H21N5O3S3__c1-9-10(2)27-16-14(9)15(23)18-12(19-16)7-26-17-21-20-13(22(17)3)6-11-4-5-28(24,25)8-11	mol1115	5.551356316	Cc1sc2nc(CSc3nnc(C[C@@H]4CCS(=O)(=O)C4)n3C)[nH]c(=O)c2c1C	1115	3.3120443433926727	4.782518989831917	True
C16H22N4O3S__c1-2-18-24(22,23)14-7-9-20(12-14)10-8-16(21)19-15-6-4-3-5-13(15)11-17	mol1116	5.550933838	CCNS(=O)(=O)[C@@H]1CC[NH+](CCC(=O)Nc2ccccc2C#N)C1	1116	4.255370385151801	3.456822723557633	True
C16H15ClF3NO3S__c1-10-13(17)3-2-4-15(10)25(23,24)21-9-14(22)11-5-7-12(8-6-11)16(18,19)20	mol1117	5.550886631	Cc1c(Cl)cccc1S(=O)(=O)NC[C@H](O)c1ccc(C(F)(F)F)cc1	1117	2.627970610195886	3.342360277620392	True
C17H25N5O__c1-21-12-6-2-3-10-16(21)17(23)18-11-7-13-22-15-9-5-4-8-14(15)19-20-22	mol1118	5.550743103	C[NH+]1CCCCC[C@@H]1C(=O)NCCCn1nnc2ccccc21	1118	3.9221659878899215	3.266564266368776	True
C17H24N2O4__c1-2-4-15-13-19(10-12-23-15)17(21)8-9-18-16(20)7-6-14-5-3-11-22-14	mol1119	5.550311089	CCC[C@H]1CN(C(=O)CCNC(=O)/C=C/c2ccco2)CCO1	1119	2.9219841026344504	3.951805986746015	True
C19H26F2N2O3__c20-17-2-1-14(7-18(17)21)19(26)23-9-15(16(10-23)12-25)8-22-5-3-13(11-24)4-6-22	mol1120	5.550182343	O=C(c1ccc(F)c(F)c1)N1C[C@@H](C[NH+]2CCC(CO)CC2)[C@@H](CO)C1	1120	4.256725936989094	4.119197093238132	True
C14H19ClN2O2S__c1-14(2,7-8-20(3,18)19)10-17-13-11(9-16)5-4-6-12(13)15	mol1121	5.550099373	CC(C)(CCS(C)(=O)=O)CNc1c(Cl)cccc1C#N	1121	2.72882203632032	3.192757122494102	True
C19H14N4O3S2__c24-18(13-5-4-10-20-12-13)21-14-8-9-16-17(11-14)27-19(22-16)23-28(25,26)15-6-2-1-3-7-15	mol1122	5.549489021	O=C(Nc1ccc2nc([N-]S(=O)(=O)c3ccccc3)sc2c1)c1cccnc1	1122	2.8485152369703552	3.8513308865730536	True
C16H14FN3O5__c1-2-25-14-8-13(20(23)24)7-11(15(14)21)9-18-19-16(22)10-3-5-12(17)6-4-10	mol1123	5.549404144	CCOc1cc([N+](=O)[O-])cc(/C=N\NC(=O)c2ccc(F)cc2)c1O	1123	2.216528159253567	3.1668926272976563	True
C19H19N3O2__c1-3-21(15-9-5-4-6-10-15)18(23)13-22-19(24)17-12-8-7-11-16(17)14(2)20-22	mol1124	5.548737526	CCN(C(=O)Cn1nc(C)c2ccccc2c1=O)c1ccccc1	1124	2.0148552021800636	3.1783289864554636	True
C16H22BrNO2__c17-13-2-3-15(12(10-13)4-8-18)20-14-5-9-19-16(11-14)6-1-7-16	mol1125	5.54869175	[NH3+]CCc1cc(Br)ccc1O[C@@H]1CCOC2(CCC2)C1	1125	4.119343799578333	3.501534706658689	True
C19H20N2O4__c1-14(19(23)16-6-4-3-5-7-16)20(2)18(22)13-10-15-8-11-17(12-9-15)21(24)25	mol1126	5.548664093	C[C@@H]([C@H](O)c1ccccc1)N(C)C(=O)/C=C/c1ccc([N+](=O)[O-])cc1	1126	2.9481261507383163	2.086736547080897	True
C20H22FN3O3__c1-12-10-11-24(2)20(27)16(12)22-18(25)19(26)23-17(13-4-3-5-13)14-6-8-15(21)9-7-14	mol1127	5.548291206	Cc1ccn(C)c(=O)c1NC(=O)C(=O)N[C@@H](c1ccc(F)cc1)C1CCC1	1127	2.9580830868114347	4.15067839271898	True
C16H26N4O3__c1-2-7-19-14(21)15(22)20(16(19)23)12-17-8-10-18(11-9-17)13-5-3-4-6-13	mol1128	5.548284054	CCCN1C(=O)C(=O)N(CN2CC[NH+](C3CCCC3)CC2)C1=O	1128	3.7925232049264963	4.0157449312023425	True
C20H17ClN4O5S2__c1-30-17-7-4-13(10-15(17)21)25-18(26)11-16(19(25)27)23-12-2-5-14(6-3-12)32(28,29)24-20-22-8-9-31-20	mol1129	5.547944069	COc1ccc(N2C(=O)C[C@@H](Nc3ccc(S(=O)(=O)[N-]c4nccs4)cc3)C2=O)cc1Cl	1129	3.58492019793068	4.157725112786734	True
C20H26N2O2__c23-18-14-17(15-8-2-1-3-9-15)22(18)20(12-6-7-13-20)19(24)21-16-10-4-5-11-16	mol1130	5.547933578	O=C1C[C@H](c2ccccc2)N1C1(C(=O)NC2CCCC2)CCCC1	1130	2.9182389518324534	3.2736999403175697	True
C15H22FN3O3S__c1-2-7-17-15(20)12-18-8-10-19(11-9-18)23(21,22)14-5-3-13(16)4-6-14	mol1131	5.547774792	CCCNC(=O)CN1CCN(S(=O)(=O)c2ccc(F)cc2)CC1	1131	1.8298693402815243	3.4740712384023755	True
C18H25N5O3S__c1-2-12-27(25,26)22-16-7-5-15(6-8-16)21-18(24)23-11-3-4-14(13-23)17-19-9-10-20-17	mol1132	5.547754288	CCCS(=O)(=O)[N-]c1ccc(NC(=O)N2CCC[C@@H](c3[nH]cc[nH+]3)C2)cc1	1132	4.488757704086051	4.516596839019376	True
C17H18N4O3__c1-11-16(12(2)24-19-11)20(3)17(23)14-9-10-15(22)21(18-14)13-7-5-4-6-8-13	mol1133	5.547513962	Cc1noc(C)c1N(C)C(=O)C1=NN(c2ccccc2)C(=O)CC1	1133	2.6320447442885264	3.259551275372758	True
C17H21N5O3__c1-12-18-16(20-19-12)15-11-21(9-10-24-15)7-4-8-22-13-5-2-3-6-14(13)25-17(22)23	mol1134	5.547314167	Cc1n[nH]c([C@H]2CN(CCCn3c(=O)oc4ccccc43)CCO2)n1	1134	3.3084893966639672	4.4800362846153	True
C18H21ClN2O4__c1-11-4-2-3-5-18(11)16(22)21(17(23)20-18)10-12-8-13(19)15-14(9-12)24-6-7-25-15	mol1135	5.547234535	C[C@@H]1CCCC[C@@]12NC(=O)N(Cc1cc(Cl)c3c(c1)OCCO3)C2=O	1135	3.688867810380648	4.178201641021628	True
C19H23N3O2__c1-22(2)17-12-7-6-11-16(17)21-18(23)13-8-14-20-19(24)15-9-4-3-5-10-15	mol1136	5.547148705	CN(C)c1ccccc1NC(=O)CCCNC(=O)c1ccccc1	1136	1.7641502248044958	3.1752633802396666	True
C19H16BrN3O3__c20-17-4-2-15(3-5-17)16(13-21)11-14-1-6-18(19(12-14)23(24)25)22-7-9-26-10-8-22	mol1137	5.546451569	N#C/C(=C\c1ccc(N2CCOCC2)c([N+](=O)[O-])c1)c1ccc(Br)cc1	1137	2.3440951859293566	2.7874815623696465	True
C17H28N4OS2__c1-10(2)14(15(22)19-13-7-5-4-6-11(13)3)23-17-21-20-16(24-17)18-12-8-9-12	mol1138	5.546060085	CC(C)[C@@H](Sc1nnc(NC2CC2)s1)C(=O)N[C@@H]1CCCC[C@@H]1C	1138	3.543281196115762	4.170701470495715	True
C19H22O4__c20-16-4-2-1-3-15(16)18(22)23-11-17(21)19-8-12-5-13(9-19)7-14(6-12)10-19	mol1139	5.546020985	O=C(OCC(=O)C12CC3CC(CC(C3)C1)C2)c1ccccc1O	1139	3.4092206181383897	2.6023215187981985	True
C19H19N3O2S__c1-14(2)24-17(23)13-25-19-21-20-18(15-9-5-3-6-10-15)22(19)16-11-7-4-8-12-16	mol1140	5.545966148	CC(C)OC(=O)CSc1nnc(-c2ccccc2)n1-c1ccccc1	1140	1.9502281592535642	3.567096966670553	True
C18H19N7__c1-24-17-13(9-21-24)18(20-11-19-17)25-8-4-5-12(10-25)16-22-14-6-2-3-7-15(14)23-16	mol1141	5.545945644	Cn1ncc2c(N3CCC[C@@H](c4nc5ccccc5[nH]4)C3)ncnc21	1141	2.901504618946314	4.563756748971422	True
C20H28N4O3__c1-15-5-6-16(2)24(15)12-9-22-7-10-23(11-8-22)20(25)18-19(27-14-21-18)17-4-3-13-26-17	mol1142	5.545464516	C[C@H]1CC[C@@H](C)[NH+]1CCN1CCN(C(=O)c2ncoc2-c2ccco2)CC1	1142	4.458705476457803	4.060953098923768	True
C17H23ClN4__c1-14(21-9-2-3-10-21)7-8-17-19-13-20-22(17)12-15-5-4-6-16(18)11-15	mol1143	5.545154572	C[C@@H](CCc1ncnn1Cc1cccc(Cl)c1)[NH+]1CCCC1	1143	4.023690851183038	3.890468681892788	True
C19H27N3O__c1-13(2)11-15-17(19(15,3)4)18(23)21-14-7-8-16(20-12-14)22-9-5-6-10-22	mol1144	5.544783592	CC(C)=C[C@@H]1[C@H](C(=O)Nc2ccc(N3CCCC3)[nH+]c2)C1(C)C	1144	4.187706221816443	3.689783685737864	True
C16H22BrNO2__c17-13-2-3-15(12(10-13)4-8-18)20-14-5-9-19-16(11-14)6-1-7-16	mol1145	5.544701576	[NH3+]CCc1cc(Br)ccc1O[C@@H]1CCOC2(CCC2)C1	1145	4.119343799578333	3.501534706658689	True
C20H20N4O2__c25-20(22-12-18-11-16-5-1-2-7-19(16)26-18)23-17-6-3-4-15(10-17)13-24-9-8-21-14-24	mol1146	5.544624805	O=C(NC[C@@H]1Cc2ccccc2O1)Nc1cccc(Cn2ccnc2)c1	1146	2.684910782161241	4.079503179430077	True
C19H18N4O5S2__c24-19(18-17(7-14-29-18)20-8-1-2-9-20)21-10-12-22(13-11-21)30(27,28)16-5-3-15(4-6-16)23(25)26	mol1147	5.544362545	O=C(c1sccc1-n1cccc1)N1CCN(S(=O)(=O)c2ccc([N+](=O)[O-])cc2)CC1	1147	2.433322720520996	3.0103569602715687	True
C19H17N5O2__c1-12-9-13(2)24(22-12)17-8-7-14(10-20-17)11-23-18(25)15-5-3-4-6-16(15)21-19(23)26	mol1148	5.544306278	Cc1cc(C)n(-c2ccc(Cn3c(=O)[nH]c4ccccc4c3=O)cn2)n1	1148	2.2586887410229117	3.8814223135041956	True
C20H18ClN5O4__c1-11-3-8-15(14(21)9-11)22-16(27)10-25-18-17(23-24-25)19(28)26(20(18)29)12-4-6-13(30-2)7-5-12	mol1149	5.544277191	COc1ccc(N2C(=O)[C@@H]3[C@@H](N=NN3CC(=O)Nc3ccc(C)cc3Cl)C2=O)cc1	1149	3.184776539273109	3.613758224857322	True
C15H25N3OS__c1-2-9-20-10-14-17-15(19-18-14)13-8-7-11-5-3-4-6-12(11)16-13	mol1150	5.544164658	CCCSCc1noc([C@H]2CC[C@@H]3CCCC[C@@H]3[NH2+]2)n1	1150	4.6095117677386295	3.4059252387591514	True
C17H24N2O4S__c1-11-3-6-14(24(22,23)18-13-4-5-13)9-15(11)17(21)19-8-7-12(2)16(20)10-19	mol1151	5.544036865	Cc1ccc(S(=O)(=O)NC2CC2)cc1C(=O)N1CC[C@H](C)[C@H](O)C1	1151	2.9945990383355863	3.764399952280706	True
C20H19N3O3S__c1-14-3-7-17(8-4-14)23-27(25,26)18-9-5-16(6-10-18)20(24)22-19-13-21-12-11-15(19)2	mol1152	5.54400444	Cc1ccc(NS(=O)(=O)c2ccc(C(=O)Nc3cnccc3C)cc2)cc1	1152	1.8790984314736487	2.814704313553378	True
C19H21FN2O4__c1-2-14(11-23)21-18(25)9-12-3-6-15(7-4-12)22-19(26)16-8-5-13(20)10-17(16)24	mol1153	5.543762684	CC[C@@H](CO)NC(=O)Cc1ccc(NC(=O)c2ccc(F)cc2O)cc1	1153	2.485697944998405	3.845524720817062	True
C17H23N3O3S__c1-2-23-15-6-4-3-5-14(15)18-7-9-19(10-8-18)16(21)13-20-11-12-24-17(20)22	mol1154	5.543533802	CCOc1ccccc1N1CCN(C(=O)CN2CCSC2=O)CC1	1154	2.2096883223846664	3.623667765060931	True
C12H12ClFN2O2__c1-12(6-15,7-18-2)16-11(17)8-4-3-5-9(14)10(8)13	mol1155	5.543212891	COC[C@](C)(C#N)NC(=O)c1cccc(F)c1Cl	1155	2.989232919988197	2.7041902520291607	True
C20H20ClN5O3S2__c21-16-6-8-17(9-7-16)26-20(22-23-24-26)30-13-19(27)25(12-15-4-2-1-3-5-15)18-10-11-31(28,29)14-18	mol1156	5.543056965	O=C(CSc1nnnn1-c1ccc(Cl)cc1)N(Cc1ccccc1)[C@H]1CCS(=O)(=O)C1	1156	2.8256484339858883	3.8917723199277416	True
C17H24N4O2S__c1-11(2)10-18-16(22)13(4)24(23)17-20-19-15(21(17)5)14-8-6-12(3)7-9-14	mol1157	5.542815208	Cc1ccc(-c2nnc([S@](=O)[C@H](C)C(=O)NCC(C)C)n2C)cc1	1157	3.388566848986475	4.077040196057062	True
C16H29N3O__c1-2-19(15-5-3-4-6-15)16(20)17-13-9-11-18(12-10-13)14-7-8-14	mol1158	5.542773724	CCN(C(=O)NC1CC[NH+](C2CC2)CC1)C1CCCC1	1158	3.7562218682659303	3.2527608353893265	True
C11H21NO3S2__c1-12(9-5-4-6-10(9)16-2)11(13)7-8-17(3,14)15	mol1159	5.542187214	CS[C@H]1CCC[C@@H]1N(C)C(=O)CCS(C)(=O)=O	1159	3.644259088375474	3.0533127970033873	True
C15H30N4O__c1-14(15(20)19-8-3-2-4-9-19)18-12-10-17(11-13-18)7-5-6-16	mol1160	5.542100906	C[C@H](C(=O)N1CCCCC1)[NH+]1CCN(CCC[NH3+])CC1	1160	4.520831012059784	3.4508657601994996	True
C18H20F2N2O3S__c1-11-8-12(2)17(13(3)9-11)21-16(23)10-22(4)26(24,25)18-14(19)6-5-7-15(18)20	mol1161	5.541852474	Cc1cc(C)c(NC(=O)CN(C)S(=O)(=O)c2c(F)cccc2F)c(C)c1	1161	2.2196174493298813	2.9714400300475035	True
C18H16ClF3N2O4S__c1-2-29(26,27)24-10-16(28-15-6-4-3-5-14(15)24)17(25)23-13-8-7-11(19)9-12(13)18(20,21)22	mol1162	5.541785717	CCS(=O)(=O)N1C[C@H](C(=O)Nc2ccc(Cl)cc2C(F)(F)F)Oc2ccccc21	1162	2.8993144383996867	4.129627567867213	True
C16H21NO3__c18-14-8-3-5-12-6-4-9-17(16(12)14)15(19)11-13-7-1-2-10-20-13	mol1163	5.541712284	O=C(C[C@H]1CCCCO1)N1CCCc2cccc(O)c21	1163	2.876902420687454	3.169539947208933	True
C19H24N2O2__c20-11-6-19(16-4-2-1-3-5-16)21-12-7-17(8-13-21)23-18-9-14-22-15-10-18	mol1164	5.541475296	N#C/C=C(\c1ccccc1)N1CCC(OC2CCOCC2)CC1	1164	2.7057277820236063	3.0045378600276256	True
C15H23N3O2__c1-10(2)12(15(19)20)8-16-14-11-6-4-3-5-7-13(11)17-9-18-14	mol1165	5.54145813	CC(C)[C@H](CNc1ncnc2c1CCCCC2)C(=O)[O-]	1165	3.389497437739367	3.3797696922171374	True
C15H13ClN2O2__c1-18(9-5-3-2-4-6-9)13-8-12-10(7-11(13)16)14(19)15(20)17-12	mol1166	5.541449547	CN(c1ccccc1)c1cc2c(cc1Cl)[C@@H](O)C(=O)N2	1166	2.995898261915192	2.948312580626302	True
C18H19F2N5__c1-24-18-17(21-6-7-22-18)16(23-24)13-3-2-8-25(11-13)10-12-4-5-14(19)15(20)9-12	mol1167	5.541413784	Cn1nc([C@H]2CCCN(Cc3ccc(F)c(F)c3)C2)c2nccnc21	1167	2.941344691711386	4.784163692331244	True
C16H10F3N3O2__c17-11-4-5-12(15(19)14(11)18)22-13(23)8-21-16(24)10-3-1-2-9(6-10)7-20	mol1168	5.541392803	N#Cc1cccc(C(=O)NCC(=O)Nc2ccc(F)c(F)c2F)c1	1168	2.046011824969039	2.7460805455044888	True
C16H18ClNO3S__c1-16(2,3)18-22(20,21)13-7-4-11(5-8-13)12-6-9-14(17)15(19)10-12	mol1169	5.541276932	CC(C)(C)NS(=O)(=O)c1ccc(-c2ccc(Cl)c(O)c2)cc1	1169	2.0315901107721537	2.705279305198519	True
C16H20N6O2__c1-12-18-13(9-14(19-12)22-8-4-6-17-22)21-7-3-5-16(11-21)10-20(2)15(23)24-16	mol1170	5.54095602	Cc1nc(N2CCC[C@]3(CN(C)C(=O)O3)C2)cc(-n2cccn2)n1	1170	3.86762958128024	4.408807870225834	True
C19H24N2OS__c1-23(22)19-9-7-16(8-10-19)13-20-14-17-11-12-21(15-17)18-5-3-2-4-6-18	mol1171	5.54091692	C[S@@](=O)c1ccc(C[NH2+]C[C@@H]2CCN(c3ccccc3)C2)cc1	1171	3.771755425318166	3.9002215325490632	True
C19H17N3O2S__c1-2-22-18-10-6-5-9-17(18)20-19(22)21-25(23,24)16-12-11-14-7-3-4-8-15(14)13-16	mol1172	5.540647507	CCn1c(NS(=O)(=O)c2ccc3ccccc3c2)nc2ccccc21	1172	2.048141620792027	3.7815927724346574	True
C16H24N2O3S__c1-14-2-4-15(5-3-14)6-7-16(19)17-8-9-18-10-12-22(20,21)13-11-18	mol1173	5.540633202	Cc1ccc(CCC(=O)NCCN2CCS(=O)(=O)CC2)cc1	1173	2.120672736839362	4.120398155696476	True
C17H18N4O3__c22-15-8-13(9-16(23)20-15)17(24)19-10-14-18-6-7-21(14)11-12-4-2-1-3-5-12	mol1174	5.54060936	O=C1CC(C(=O)NCc2nccn2Cc2ccccc2)CC(=O)N1	1174	2.3473391585050685	3.4929384400994756	True
C14H10F2N2O3S2__c1-21-9-2-4-10(5-3-9)23(19,20)18-14-17-13-11(16)6-8(15)7-12(13)22-14	mol1175	5.540220261	COc1ccc(S(=O)(=O)Nc2nc3c(F)cc(F)cc3s2)cc1	1175	2.1116061191276803	3.3680663229844567	True
C20H22N4OS__c1-14-5-6-16(11-15(14)2)17-12-18-20(21-7-10-24(18)22-17)26-13-19(25)23-8-3-4-9-23	mol1176	5.539736748	Cc1ccc(-c2cc3c(SCC(=O)N4CCCC4)nccn3n2)cc1C	1176	2.403329181771353	4.484928230592569	True
C11H11ClF3NO3S__c1-7-2-3-8(12)4-9(7)16-10(17)5-20(18,19)6-11(13,14)15	mol1177	5.539079666	Cc1ccc(Cl)cc1NC(=O)CS(=O)(=O)CC(F)(F)F	1177	2.2667078072257567	2.9047719227981514	True
C17H18N4O3__c1-10-13(11(2)21-14(19-10)8-15(22)20-21)9-18-17(24)16(23)12-6-4-3-5-7-12	mol1178	5.538666725	Cc1nc2cc(=O)[nH]n2c(C)c1CNC(=O)[C@H](O)c1ccccc1	1178	2.97692577157987	3.245820663563282	True
C19H17N3O2__c1-14-13-16(22(23)24)10-11-17(14)21-19(15-7-3-2-4-8-15)18-9-5-6-12-20-18	mol1179	5.538634777	Cc1cc([N+](=O)[O-])ccc1N[C@@H](c1ccccc1)c1ccccn1	1179	2.5045726642070356	2.6876480602775317	True
C14H14N2OS__c1-17-11-6-4-10(5-7-11)12-9-13(16-15-12)14-3-2-8-18-14	mol1180	5.538340092	COc1ccc(C2=NN[C@@H](c3cccs3)C2)cc1	1180	2.8073161747051785	2.7945275302398045	True
C20H24N2O4__c1-4-26-19(25)20(3)9-11-22(12-10-20)18(24)16-13(2)14-7-5-6-8-15(14)21-17(16)23	mol1181	5.538238525	CCOC(=O)C1(C)CCN(C(=O)c2c(C)c3ccccc3[nH]c2=O)CC1	1181	2.4581275663867377	2.9857461989700917	True
C18H13N3O6__c1-10(22)11-2-4-12(5-3-11)19-16(23)9-20-17(24)14-7-6-13(21(26)27)8-15(14)18(20)25	mol1182	5.538162231	CC(=O)c1ccc(NC(=O)CN2C(=O)c3ccc([N+](=O)[O-])cc3C2=O)cc1	1182	2.0063448807569397	2.7734948795805665	True
C11H12Br2N2OS__c1-7-3-4-8(17-7)5-14-15-9(16)10(2)6-11(10,12)13	mol1183	5.537600517	Cc1ccc(/C=N\NC(=O)[C@@]2(C)CC2(Br)Br)s1	1183	3.4363942681445305	2.8710189218942457	True
C19H17ClN4O__c20-17-3-1-2-4-18(17)25-16-7-8-23(13-16)12-15-10-22-19-6-5-14(9-21)11-24(15)19	mol1184	5.537313461	N#Cc1ccc2ncc(CN3CC[C@@H](Oc4ccccc4Cl)C3)n2c1	1184	3.040498037338361	4.267942404358238	True
C18H13ClFN3O2S__c19-13-7-4-8-14(16(13)20)22-15(24)9-12-10-26-18(21-12)23-17(25)11-5-2-1-3-6-11	mol1185	5.537221432	O=C(Cc1csc(NC(=O)c2ccccc2)n1)Nc1cccc(Cl)c1F	1185	1.9723764749106447	3.336505163729738	True
C16H20N6O2__c1-12-18-13(9-14(19-12)22-8-4-6-17-22)21-7-3-5-16(11-21)10-20(2)15(23)24-16	mol1186	5.537088871	Cc1nc(N2CCC[C@]3(CN(C)C(=O)O3)C2)cc(-n2cccn2)n1	1186	3.86762958128024	4.408807870225834	True
C18H17FN6O__c19-14-6-5-12(17-24-23-16-4-2-1-3-9-25(16)17)10-15(14)22-18(26)13-7-8-20-21-11-13	mol1187	5.53677845	O=C(Nc1cc(-c2nnc3n2CCCCC3)ccc1F)c1ccnnc1	1187	2.4890027688158884	4.953090901972384	True
C17H21ClN4OS__c1-11(2)14-20-21-16(24)22(14)9-8-19-15(23)17(6-7-17)12-4-3-5-13(18)10-12	mol1188	5.536727905	CC(C)c1n[nH]c(=S)n1CCNC(=O)C1(c2cccc(Cl)c2)CC1	1188	2.637953783010998	3.9262939818166265	True
C15H12N4O4S__c20-14(18-15-17-12-3-4-23-7-13(12)24-15)10-6-16-11-2-1-8(19(21)22)5-9(10)11	mol1189	5.536622524	O=C(Nc1nc2c(s1)COCC2)c1c[nH]c2ccc([N+](=O)[O-])cc12	1189	2.6612394929532286	4.086331749890885	True
C17H26N4O2__c1-19-12-17(23-16(19)22)6-3-8-21(9-7-17)11-14-10-18-20(2)15(14)13-4-5-13	mol1190	5.536489487	CN1C[C@@]2(CCC[NH+](Cc3cnn(C)c3C3CC3)CC2)OC1=O	1190	5.262148249836393	4.593305560017812	True
C19H14N4O3S2__c24-18(13-5-4-10-20-12-13)21-14-8-9-16-17(11-14)27-19(22-16)23-28(25,26)15-6-2-1-3-7-15	mol1191	5.535878181	O=C(Nc1ccc2nc([N-]S(=O)(=O)c3ccccc3)sc2c1)c1cccnc1	1191	2.8485152369703552	3.8513308865730536	True
C15H20N4O4__c1-18-7-5-12(6-8-18)17-14(20)10-16-15(21)11-3-2-4-13(9-11)19(22)23	mol1192	5.535493851	C[NH+]1CCC(NC(=O)CNC(=O)c2cccc([N+](=O)[O-])c2)CC1	1192	3.136020301819988	3.1360972911177893	True
C19H21ClO8__c20-11-5-10-8-3-1-2-4-9(8)18(25)26-12(10)6-13(11)27-19-17(24)16(23)15(22)14(7-21)28-19	mol1193	5.534549713	O=c1oc2cc(O[C@@H]3O[C@@H](CO)[C@@H](O)[C@@H](O)[C@@H]3O)c(Cl)cc2c2c1CCCC2	1193	3.8183725895725598	3.8076391245121055	True
C17H17FN2O4S__c1-11-8-15(23-2)16(24-3)9-17(11)25(21,22)20-14(10-19)12-6-4-5-7-13(12)18	mol1194	5.5345397	COc1cc(C)c(S(=O)(=O)N[C@@H](C#N)c2ccccc2F)cc1OC	1194	2.7984821351502998	2.865250400544031	True
C11H13N3O5S__c1-2-9-12-6-10(14-9)20(17,18)13-5-7-3-4-8(19-7)11(15)16	mol1195	5.534230232	CCc1ncc(S(=O)(=O)NCc2ccc(C(=O)[O-])o2)[nH]1	1195	3.0885051660208074	3.866944698571165	True
C19H27N3O3__c1-13-6-7-17(9-14(13)2)19(25)21-11-18(24)22-8-4-5-16(12-22)10-20-15(3)23	mol1196	5.534226418	CC(=O)NC[C@H]1CCCN(C(=O)CNC(=O)c2ccc(C)c(C)c2)C1	1196	2.478787751912053	4.7164781876795	True
C18H19ClO5__c1-10(2)23-17(20)9-22-16-8-15-13(7-14(16)19)11-5-3-4-6-12(11)18(21)24-15	mol1197	5.534184456	CC(C)OC(=O)COc1cc2oc(=O)c3c(c2cc1Cl)CCCC3	1197	2.419876202382671	3.5588251303636826	True
C19H28N2O4__c1-4-7-17(22)20-12-14-8-6-11-21(13-14)19(23)15-9-5-10-16(24-2)18(15)25-3	mol1198	5.534166336	CCCC(=O)NC[C@@H]1CCCN(C(=O)c2cccc(OC)c2OC)C1	1198	2.502042438964132	3.8097919468616053	True
C15H15BrN4O2__c1-3-12-13(16)14(20-19-12)18-15(21)9(2)22-11-6-4-5-10(7-11)8-17	mol1199	5.534054756	CCc1n[nH]c(NC(=O)[C@H](C)Oc2cccc(C#N)c2)c1Br	1199	3.1089391645499997	3.413019677344942	True
C19H28ClN5O2__c1-13-3-2-4-15(9-13)23-17(26)12-24-5-7-25(8-6-24)19-16(20)10-14(11-22-19)18(21)27	mol1200	5.533855915	C[C@H]1CCC[C@@H](NC(=O)CN2CCN(c3ncc(C(N)=O)cc3Cl)CC2)C1	1200	3.037447901571319	4.718395497151057	True
C14H18N4O3S__c1-9-3-6-11(21-9)7-18(10-4-5-10)12(19)8-22-14-16-15-13(20)17(14)2	mol1201	5.533836365	Cc1ccc(CN(C(=O)CSc2n[nH]c(=O)n2C)C2CC2)o1	1201	2.593990948611726	3.8862905856557033	True
C18H26N2O3__c1-5-9-20(14-12-8-10-23-15(12)18(14,3)4)17(22)13-7-6-11(2)19-16(13)21	mol1202	5.533644676	CCCN(C(=O)c1ccc(C)[nH]c1=O)[C@@H]1[C@@H]2CCO[C@@H]2C1(C)C	1202	3.9867151455817815	3.2904073540280576	True
C13H19N3O3__c1-15-12(17)5-4-10(14-15)13(18)16-6-7-19-8-11(16)9-2-3-9	mol1203	5.533387184	CN1N=C(C(=O)N2CCOC[C@@H]2C2CC2)CCC1=O	1203	3.260595846083934	3.971873047768509	True
C17H31NO3__c1-3-13-7-4-5-9-15(13)21-12-10-14-8-6-11-17(14,18-2)16(19)20	mol1204	5.533355713	CC[C@@H]1CCCC[C@@H]1OCC[C@@H]1CCC[C@]1([NH2+]C)C(=O)[O-]	1204	4.871291788104727	3.529281891769223	True
C13H17N5O__c1-13(2,3)12-15-16-17-18(12)9-11(19)14-10-7-5-4-6-8-10	mol1205	5.533028603	CC(C)(C)c1nnnn1CC(=O)Nc1ccccc1	1205	2.0401908883721216	2.785496817626995	True
C15H21N5O4S__c1-19-14(23)20(12(22)15(19)6-4-3-5-7-15)8-10(21)16-13-18-17-11(25-13)9-24-2	mol1206	5.532546997	COCc1nnc(NC(=O)CN2C(=O)N(C)C3(CCCCC3)C2=O)s1	1206	3.08940617522787	4.624602706753822	True
C17H27NO2__c1-4-17(2,18-12-8-5-9-13-18)16(19)14-10-6-7-11-15(14)20-3	mol1207	5.5324893	CC[C@](C)([C@@H](O)c1ccccc1OC)[NH+]1CCCCC1	1207	4.28051747775053	2.453947205797901	True
C18H18N2O4S__c1-12-6-7-15(24-12)10-19(2)17(22)14-5-3-4-13(8-14)9-20-16(21)11-25-18(20)23	mol1208	5.532314301	Cc1ccc(CN(C)C(=O)c2cccc(CN3C(=O)CSC3=O)c2)o1	1208	2.3737736537590592	4.005930084298737	True
C18H20N4O3S__c1-11-15(9-17(23)20-13-7-8-26(24,25)10-13)12(2)22-18(19-11)14-5-3-4-6-16(14)21-22	mol1209	5.532114029	Cc1nc2c3ccccc3nn2c(C)c1CC(=O)N[C@H]1CCS(=O)(=O)C1	1209	2.9651194939973493	4.2255980063262335	True
C13H19N3O3__c1-18-6-7-19-12-5-2-10(8-14-12)9-15-13(17)16-11-3-4-11	mol1210	5.531880856	COCCOc1ccc(CNC(=O)NC2CC2)cn1	1210	2.073861764037339	3.527499694996898	True
C17H28N2OS__c1-3-18-16(15-12-14(2)21-13-15)17(6-4-5-7-17)19-8-10-20-11-9-19	mol1211	5.531835556	CC[NH2+][C@H](c1csc(C)c1)C1(N2CCOCC2)CCCC1	1211	4.280880865374227	3.6252428021842458	True
C20H15N5OS__c26-18(21-15-10-9-13-5-1-2-6-14(13)11-15)12-27-20-24-23-19-22-16-7-3-4-8-17(16)25(19)20	mol1212	5.531531334	O=C(CS[C@H]1N=Nc2nc3ccccc3n21)Nc1ccc2ccccc2c1	1212	3.0943021096804575	4.134373030225493	True
C13H14N2O2S3__c1-9(10-4-2-6-18-10)20-8-12(16)14-15-13(17)11-5-3-7-19-11	mol1213	5.531378746	C[C@H](SCC(=O)NNC(=O)c1cccs1)c1cccs1	1213	2.9486779756225374	2.630062456790065	True
C18H25FN2O__c1-13-9-17(15-5-3-4-6-16(15)19)21(10-13)12-18(22)20(2)11-14-7-8-14	mol1214	5.531336784	C[C@@H]1C[C@H](c2ccccc2F)[NH+](CC(=O)N(C)CC2CC2)C1	1214	4.400765564599244	4.398708944627167	True
C15H21ClO3__c1-4-5-8-12(14(17)19-3)15(2,18)11-9-6-7-10-13(11)16	mol1215	5.531247139	CCCC[C@@H](C(=O)OC)[C@@](C)(O)c1ccccc1Cl	1215	3.066417739652195	2.427650881563964	True
C16H15N3O2__c17-9-11-1-5-13(6-2-11)15(16(18)21)19-14-7-3-12(10-20)4-8-14	mol1216	5.531098843	N#Cc1ccc([C@H](Nc2ccc(CO)cc2)C(N)=O)cc1	1216	2.485138086397159	3.0020653500938996	True
C19H17N3O4__c23-17(12-14-6-9-20-10-7-14)21-22-19(24)18-15(8-11-25-18)13-26-16-4-2-1-3-5-16	mol1217	5.530986309	O=C(Cc1ccncc1)NNC(=O)c1occc1COc1ccccc1	1217	2.19067098743937	3.328865519374967	True
C17H18N2O2__c18-9-11-15(17-6-4-10(8-17)5-7-17)14-12(20)2-1-3-13(14)21-16(11)19	mol1218	5.53053093	N#CC1=C(N)OC2=C(C(=O)CCC2)[C@H]1[C@@]12C=C[C@@H](CC1)C2	1218	5.136873807267343	3.407655342571034	True
C16H12F3N3O2__c17-16(18,19)24-14-7-5-13(6-8-14)22-15(23)10-21-12-3-1-11(9-20)2-4-12	mol1219	5.530464172	N#Cc1ccc(NCC(=O)Nc2ccc(OC(F)(F)F)cc2)cc1	1219	1.9633974423367473	2.6171875024734215	True
C19H26F2N2O3__c20-15-6-3-7-16(21)19(15)17(24)12-22(11-14-5-4-10-26-14)13-18(25)23-8-1-2-9-23	mol1220	5.530462265	O=C(C[NH+](C[C@@H]1CCCO1)C[C@H](O)c1c(F)cccc1F)N1CCCC1	1220	4.229629602196349	3.793208194526636	True
C17H10F3N3S__c18-17(19,20)16-22-14-8-4-3-7-13(14)15(23-16)24-10-12-6-2-1-5-11(12)9-21	mol1221	5.530427933	N#Cc1ccccc1CSc1nc(C(F)(F)F)nc2ccccc12	1221	2.3170637994651315	3.2965957943258206	True
C18H18N2O4S__c1-12-6-7-15(24-12)10-19(2)17(22)14-5-3-4-13(8-14)9-20-16(21)11-25-18(20)23	mol1222	5.530362129	Cc1ccc(CN(C)C(=O)c2cccc(CN3C(=O)CSC3=O)c2)o1	1222	2.3737736537590592	4.005930084298737	True
C17H19ClN2O4S__c1-20(2)25(22,23)14-8-9-16(18)15(10-14)17(21)19-11-12-4-6-13(24-3)7-5-12	mol1223	5.530270576	COc1ccc(CNC(=O)c2cc(S(=O)(=O)N(C)C)ccc2Cl)cc1	1223	1.8157424126472304	2.8064340407053545	True
C13H12N2O4__c1-18-10-4-2-9(3-5-10)8-19-12-7-14-6-11(15-12)13(16)17	mol1224	5.530100822	COc1ccc(COc2cncc(C(=O)[O-])n2)cc1	1224	2.4725104819860544	2.05455423366608	True
C19H24N4O3__c1-13(17-20-15-6-3-2-5-14(15)18(24)21-17)22-8-10-23(11-9-22)19(25)16-7-4-12-26-16	mol1225	5.529874325	C[C@H](c1nc2ccccc2c(=O)[nH]1)N1CCN(C(=O)[C@H]2CCCO2)CC1	1225	3.1428447652293467	4.216032145950006	True
C14H15FO4S__c15-13-4-2-1-3-10(13)11-7-12(11)14(16)19-9-5-6-20(17,18)8-9	mol1226	5.529371262	O=C(O[C@@H]1CCS(=O)(=O)C1)[C@H]1C[C@@H]1c1ccccc1F	1226	3.4128598493180666	3.2972592473917977	True
C19H20N2O3S__c1-3-12-21(14-16-6-4-15(13-20)5-7-16)19(22)17-8-10-18(11-9-17)25(2,23)24	mol1227	5.529263496	CCCN(Cc1ccc(C#N)cc1)C(=O)c1ccc(S(C)(=O)=O)cc1	1227	1.990127490357244	3.241096346564237	True
C16H19N3O2__c1-13(2)12-19(9-4-7-17)16(21)15-6-8-18-11-14(15)5-3-10-20	mol1228	5.529193878	CC(C)CN(CCC#N)C(=O)c1ccncc1C#CCO	1228	2.7376892437743443	2.9938625773105167	True
C17H21N5O3S3__c1-9-10(2)27-16-14(9)15(23)18-12(19-16)7-26-17-21-20-13(22(17)3)6-11-4-5-28(24,25)8-11	mol1229	5.529046059	Cc1sc2nc(CSc3nnc(C[C@@H]4CCS(=O)(=O)C4)n3C)[nH]c(=O)c2c1C	1229	3.3120443433926727	4.782518989831917	True
C19H18N2O3S__c1-13(17-8-4-10-25-17)12-20-18(22)14-5-2-6-15(11-14)21-19(23)16-7-3-9-24-16	mol1230	5.528995514	C[C@H](CNC(=O)c1cccc(NC(=O)c2ccco2)c1)c1cccs1	1230	2.5677600763267705	3.7862881867822398	True
C20H21N3O2S__c1-11-4-5-12(2)16(10-11)22-19(25)17-13(3)21-20(26)23-18(17)14-6-8-15(24)9-7-14	mol1231	5.527387142	CC1=C(C(=O)Nc2cc(C)ccc2C)[C@@H](c2ccc(O)cc2)NC(=S)N1	1231	2.6979575603830206	3.6524562230223188	True
C19H20N4O4S__c1-22(11-15-20-13-6-9-28-16(13)17(24)21-15)18(25)12-4-2-7-23(10-12)19(26)14-5-3-8-27-14	mol1232	5.527092457	CN(Cc1nc2ccsc2c(=O)[nH]1)C(=O)[C@H]1CCCN(C(=O)c2ccco2)C1	1232	3.1020140771204847	4.864581703575992	True
C19H29FN4O2__c1-14(2)12-19(3,18(21)26)22-13-17(25)24-10-8-23(9-11-24)16-6-4-15(20)5-7-16	mol1233	5.527044773	CC(C)C[C@@](C)([NH2+]CC(=O)N1CCN(c2ccc(F)cc2)CC1)C(N)=O	1233	3.4454027662335083	3.935217415177099	True
C15H15N3O3S2__c1-15(2,3)11-10(13(20)21-4)23-14(17-11)18-12(19)9-5-8(6-16)7-22-9	mol1234	5.526969433	COC(=O)c1sc(NC(=O)c2cc(C#N)cs2)nc1C(C)(C)C	1234	2.7370003188795415	3.0216128478738193	True
C17H25N5O__c1-21-12-6-2-3-10-16(21)17(23)18-11-7-13-22-15-9-5-4-8-14(15)19-20-22	mol1235	5.52682066	C[NH+]1CCCCC[C@@H]1C(=O)NCCCn1nnc2ccccc21	1235	3.9221659878899215	3.266564266368776	True
C18H24N4O2S__c1-13(23)19-18-21-15(12-25-18)11-22-9-7-14(8-10-22)20-16-5-3-4-6-17(16)24-2	mol1236	5.525601387	COc1ccccc1NC1CC[NH+](Cc2csc(NC(C)=O)n2)CC1	1236	3.34821854386895	3.105677744820117	True
C14H19N5O3__c20-11(19-7-5-15-14(19)21)8-18-6-1-2-10(18)12-16-13(22-17-12)9-3-4-9	mol1237	5.525577545	O=C(C[NH+]1CCC[C@H]1c1noc(C2CC2)n1)N1CCNC1=O	1237	4.674715424161235	4.0242867046701	True
C20H17N5O2__c26-19-15-8-4-5-9-16(15)22-18(24-19)20(27)23-17(12-25-11-10-21-13-25)14-6-2-1-3-7-14	mol1238	5.52544117	O=C(N[C@H](Cn1cc[nH+]c1)c1ccccc1)c1nc2ccccc2c(=O)[nH]1	1238	3.597675965571402	4.161005923627222	True
C18H21N3O7__c1-11-4-3-5-12(2)20(11)16(22)10-27-17(23)9-19-14-7-6-13(21(25)26)8-15(14)28-18(19)24	mol1239	5.525289536	C[C@H]1CCC[C@@H](C)N1C(=O)COC(=O)Cn1c(=O)oc2cc([N+](=O)[O-])ccc21	1239	3.2531184927560215	3.9814850403289763	True
C13H15BrN2O4__c14-12-7-10(16(19)20)4-3-9(12)6-13(18)15-5-1-2-11(17)8-15	mol1240	5.525154114	O=C(Cc1ccc([N+](=O)[O-])cc1Br)N1CCC[C@@H](O)C1	1240	2.6858401250520547	2.8392340387983155	True
C20H25NO3__c1-15-17(20(24-19(15)23)12-6-3-7-13-20)18(22)21-14-8-11-16-9-4-2-5-10-16	mol1241	5.524979591	CC1=C(C(=O)NCCCc2ccccc2)C2(CCCCC2)OC1=O	1241	2.7845639685548633	3.201631907234959	True
C16H26N4__c1-13(2)18-11-14-5-3-7-17-16(14)20-10-9-19-8-4-6-15(19)12-20	mol1242	5.524953365	CC(C)[NH2+]Cc1cccnc1N1CC[NH+]2CCC[C@@H]2C1	1242	5.338044163995321	3.839321294390581	True
C18H18N2O3S__c1-13-11-14(12-19)8-9-17(13)24(21,22)20-10-4-6-15-5-3-7-16(23-2)18(15)20	mol1243	5.524457932	COc1cccc2c1N(S(=O)(=O)c1ccc(C#N)cc1C)CCC2	1243	2.3886665582954123	3.4951063890066365	True
C13H12BrNO3S__c14-12-5-3-11(4-6-12)7-9-19(16,17)15-10-13-2-1-8-18-13	mol1244	5.524170876	O=S(=O)(/C=C/c1ccc(Br)cc1)NCc1ccco1	1244	2.2881207383963122	2.6324858699671143	True
C20H24N2O4S__c1-15-10-11-19(26-2)18(13-15)21-20(23)16-7-6-12-22(14-16)27(24,25)17-8-4-3-5-9-17	mol1245	5.524065018	COc1ccc(C)cc1NC(=O)[C@H]1CCCN(S(=O)(=O)c2ccccc2)C1	1245	2.316897048951713	3.2010280924759984	True
C14H20F2N2O4S__c1-17-23(19,20)11-5-6-18(9-11)8-10-3-4-12(21-2)13(7-10)22-14(15)16	mol1246	5.524004936	CNS(=O)(=O)[C@H]1CC[NH+](Cc2ccc(OC)c(OC(F)F)c2)C1	1246	4.371028543245015	4.3228842620632	True
C18H9N3OS__c19-9-11-15-10-5-1-4-8-14(10)23-16(15)18(22)21-13-7-3-2-6-12(13)20-17(11)21	mol1247	5.523992538	N#CC1=C2c3ccccc3S[C@H]2C(=O)n2c1nc1ccccc12	1247	3.2283287221939956	3.509058933129374	True
C18H31NO2__c1-5-7-14-16(21)19-15(20)12-18(14)10-8-13(9-11-18)17(3,4)6-2	mol1248	5.523483276	CCC[C@H]1C(=O)NC(=O)CC12CCC(C(C)(C)CC)CC2	1248	3.955521017331616	3.6101234835245304	True
C16H11Cl2N3OS__c1-21-15(22)14(8-10-2-4-11(17)5-3-10)23-16(21)20-13-6-7-19-9-12(13)18	mol1249	5.523369789	CN1C(=O)/C(=C/c2ccc(Cl)cc2)S/C1=N\c1ccncc1Cl	1249	2.4856656901335974	3.817085875823248	True
C11H18N2O5S__c1-19(17,18)13-7-3-4-8(13)10(14)12-6-2-5-9(12)11(15)16	mol1250	5.523230076	CS(=O)(=O)N1CCC[C@@H]1C(=O)N1CCC[C@@H]1C(=O)[O-]	1250	3.42927384824948	2.7276908095508485	True
C20H26N4O3__c1-13-9-16(23-27-13)17-5-4-8-24(17)12-15-11-21-22-20(15)14-6-7-18(25-2)19(10-14)26-3	mol1251	5.522817612	COc1ccc(C2=NN=C[C@H]2CN2CCC[C@H]2[C@H]2C=C(C)ON2)cc1OC	1251	4.401300742729992	4.4562530814091375	True
C15H24N2O4S__c1-20-14-7-6-13(12-15(14)21-2)8-9-16-22(18,19)17-10-4-3-5-11-17	mol1252	5.522656441	COc1ccc(CCNS(=O)(=O)N2CCCCC2)cc1OC	1252	1.988491099122239	3.146954623587918	True
C19H28N4O2__c1-15(21-18(14-24)17-10-20-22(2)12-17)19-13-23(8-9-25-19)11-16-6-4-3-5-7-16	mol1253	5.522636414	C[C@H]([NH2+][C@@H](CO)c1cnn(C)c1)[C@@H]1CN(Cc2ccccc2)CCO1	1253	4.091170839553822	3.7240547670011463	True
C12H20N2O6S__c15-11(16)3-9-21(18,19)14-6-4-13(5-7-14)12(17)10-2-1-8-20-10	mol1254	5.52243042	O=C([O-])CCS(=O)(=O)N1CCN(C(=O)[C@@H]2CCCO2)CC1	1254	3.239739794799805	3.1944764425641616	True
C20H20N2O4S__c1-2-15-8-10-16(11-9-15)20(23)22-17-5-3-7-19(13-17)27(24,25)21-14-18-6-4-12-26-18	mol1255	5.52236557	CCc1ccc(C(=O)Nc2cccc(S(=O)(=O)NCc3ccco3)c2)cc1	1255	1.929963124675183	3.7694793745093045	True
C17H15F2N3O4__c1-8-5-13(15(20-8)17(24)25-2)21-16(23)14-7-12(22-26-14)10-6-9(18)3-4-11(10)19	mol1256	5.522289753	COC(=O)c1[nH]c(C)cc1NC(=O)[C@H]1CC(c2cc(F)ccc2F)=NO1	1256	3.1884960219214804	3.0904239677205085	True
C14H15ClN2O2S__c1-2-16(10-13-6-7-14(15)20-13)9-11-4-3-5-12(8-11)17(18)19	mol1257	5.521665573	CC[NH+](Cc1cccc([N+](=O)[O-])c1)Cc1ccc(Cl)s1	1257	3.830133976200906	2.8376623125737375	True
C17H15F3N2O4__c1-10(25-14-9-5-3-7-12(14)18)15(23)21-22-16(24)11-6-2-4-8-13(11)26-17(19)20	mol1258	5.521581173	C[C@H](Oc1ccccc1F)C(=O)NNC(=O)c1ccccc1OC(F)F	1258	2.515059483459943	2.742285655501874	True
C18H15F3N2O2__c1-10-2-4-13(7-15(10)20)22-17(24)12-8-23(9-12)18(25)11-3-5-14(19)16(21)6-11	mol1259	5.520935059	Cc1ccc(NC(=O)C2CN(C(=O)c3ccc(F)c(F)c3)C2)cc1F	1259	1.978744222601982	3.550043372400329	True
C20H14N4O2S__c1-12(19(25)14-7-8-15-17(9-14)24-20(26)23-15)27-18-10-16(21-11-22-18)13-5-3-2-4-6-13	mol1260	5.520811081	C[C@@H](Sc1cc(-c2ccccc2)ncn1)C(=O)c1ccc2[nH]c(=O)[nH]c2c1	1260	2.8891882043550137	3.649309209766138	True
C18H22N4O2__c1-12(22-11-20-15-4-2-3-5-16(15)22)18(24)19-9-13-8-17(23)21(10-13)14-6-7-14	mol1261	5.520266533	C[C@H](C(=O)NC[C@H]1CC(=O)N(C2CC2)C1)n1cnc2ccccc21	1261	3.1690776182172424	4.621498768331797	True
C20H18N2O2S__c21-13-17(19(23)12-14-8-10-25-11-9-14)20(24)22-18-7-3-5-15-4-1-2-6-16(15)18	mol1262	5.519864082	N#C/C(C(=O)C=C1CCSCC1)=C(/[O-])Nc1cccc2ccccc12	1262	3.302049313099719	2.867985313371012	True
C16H19F3N2O4__c17-11-3-4-12(13(6-11)25-9-14(18)19)20-15(23)16(24)21-5-1-2-10(7-21)8-22	mol1263	5.519200325	O=C(Nc1ccc(F)cc1OCC(F)F)C(=O)N1CCC[C@H](CO)C1	1263	2.923887417463895	4.175760546870563	True
C17H18N4O3__c1-11-16(12(2)24-19-11)20(3)17(23)14-9-10-15(22)21(18-14)13-7-5-4-6-8-13	mol1264	5.519187927	Cc1noc(C)c1N(C)C(=O)C1=NN(c2ccccc2)C(=O)CC1	1264	2.6320447442885264	3.259551275372758	True
C17H24FN3O3S__c1-2-25(24)15-9-4-3-8-14(15)21-17(23)19-11-16(22)20-13-7-5-6-12(18)10-13	mol1265	5.518752098	CC[S@](=O)[C@H]1CCCC[C@@H]1NC(=O)NCC(=O)Nc1cccc(F)c1	1265	3.4008595758175586	3.7611239956731857	True
C18H29N3O3S__c1-12(2)11-24-14-7-9-21(10-8-14)16(22)6-5-15-13(3)19-18(25-4)20-17(15)23	mol1266	5.51838398	CSc1nc(C)c(CCC(=O)N2CCC(OCC(C)C)CC2)c(=O)[nH]1	1266	2.70910006560808	4.144160923011661	True
C18H22N2O4S2__c1-15-8-9-18(14-16(15)2)26(23,24)20-12-10-19(11-13-20)25(21,22)17-6-4-3-5-7-17	mol1267	5.518291473	Cc1ccc(S(=O)(=O)N2CCN(S(=O)(=O)c3ccccc3)CC2)cc1C	1267	1.8733948740790467	2.4663623752651054	True
C17H15BrN2OS2__c1-10(2)11-3-5-13(6-4-11)20-16(21)15(19-17(20)22)8-14-7-12(18)9-23-14	mol1268	5.518116474	CC(C)c1ccc(N2C(=O)/C(=C\c3cc(Br)cs3)NC2=S)cc1	1268	2.5905489075892163	3.5178381526740683	True
C15H18F2N2O2__c16-11-4-5-13(17)12(10-11)15(21)18-7-6-14(20)19-8-2-1-3-9-19	mol1269	5.518078804	O=C(NCCC(=O)N1CCCCC1)c1cc(F)ccc1F	1269	1.8583867755821046	2.926061936091786	True
C18H16ClN5OS__c1-2-11-26-16-6-4-3-5-15(16)20-17(25)12-24-22-18(21-23-24)13-7-9-14(19)10-8-13	mol1270	5.517911434	C=CCSc1ccccc1NC(=O)Cn1nnc(-c2ccc(Cl)cc2)n1	1270	2.312806720232892	3.6731711428825835	True
C18H15ClN4O4S__c1-10-9-28(26,27)23(18(10)25)16-6-11(3-5-14(16)19)17(24)21-13-4-2-12-8-20-22-15(12)7-13	mol1271	5.517697334	C[C@H]1CS(=O)(=O)N(c2cc(C(=O)Nc3ccc4cn[nH]c4c3)ccc2Cl)C1=O	1271	3.038875704339417	4.760557107735849	True
C18H33NO2S__c1-3-22(21)17-12-8-7-11-16(17)19-18(20)13-14(2)15-9-5-4-6-10-15	mol1272	5.517554283	CC[S@](=O)[C@H]1CCCC[C@@H]1NC(=O)C[C@@H](C)C1CCCCC1	1272	3.8484235120738486	2.900050853432263	True
C13H25NO2__c1-10(13(15)16-3)11(2)14-12-8-6-4-5-7-9-12	mol1273	5.517457962	COC(=O)[C@H](C)[C@@H](C)[NH2+]C1CCCCCC1	1273	4.163112520344788	2.587256837587046	True
C16H22N2O4S__c1-11(2)9-23(21,22)10-15(19)18-8-7-13(16(17)20)12-5-3-4-6-14(12)18	mol1274	5.517376423	CC(C)CS(=O)(=O)CC(=O)N1CC[C@H](C(N)=O)c2ccccc21	1274	3.0731483029502638	3.93603943722491	True
C18H26N6O2__c1-10(2)20-17(25)12-5-4-6-13(7-12)21-18(26)22-14-8-15-11(3)23-24-16(15)19-9-14	mol1275	5.517260551	Cc1n[nH]c2ncc(NC(=O)N[C@@H]3CCC[C@H](C(=O)NC(C)C)C3)cc12	1275	3.3136188769258705	4.7875175166921835	True
C15H12N4O3S__c16-10-12(9-11-5-7-18-8-6-11)15(20)19-13-1-3-14(4-2-13)23(17,21)22	mol1276	5.517243385	N#C/C(=C/c1ccncc1)C(=O)Nc1ccc(S(N)(=O)=O)cc1	1276	2.186353715281527	2.9125940490745963	True
C20H20N4O3S__c1-14-3-2-4-19(18(14)12-22)28(25,26)24-16-6-8-17(9-7-16)27-20-10-5-15(11-21)13-23-20	mol1277	5.51672554	Cc1cccc(S(=O)(=O)NC2CCC(Oc3ccc(C#N)cn3)CC2)c1C#N	1277	2.6647434745555554	3.7324512818661835	True
C15H18N6S__c1-4-8-20(9-5-1)10-11-22-15-16-13-7-3-2-6-12(13)14-17-18-19-21(14)15	mol1278	5.51653862	c1ccc2c(c1)nc(SCC[NH+]1CCCCC1)n1nnnc21	1278	3.684543636907037	3.601056557972085	True
C16H21N3O4S__c1-12-2-4-13(5-3-12)24(22,23)19-10-8-18(9-11-19)16(21)14-6-7-15(20)17-14	mol1279	5.516498566	Cc1ccc(S(=O)(=O)N2CCN(C(=O)[C@@H]3CCC(=O)N3)CC2)cc1	1279	2.5668853582618443	2.8114297135158717	True
C19H32N4O2S__c1-16-15-26-18(21-16)6-2-3-7-20-19(24)23-8-4-5-17(14-23)13-22-9-11-25-12-10-22	mol1280	5.516369343	Cc1csc(CCCCNC(=O)N2CCC[C@@H](CN3CCOCC3)C2)n1	1280	2.883963936901237	4.591263764114741	True
C18H21FN4O__c1-3-17(14-10-21-23(2)11-14)20-9-8-16-12-24-18(22-16)13-4-6-15(19)7-5-13	mol1281	5.516320229	CC[C@H]([NH2+]CCc1coc(-c2ccc(F)cc2)n1)c1cnn(C)c1	1281	3.7751699886217516	4.6491179684096196	True
C16H19N5O4__c1-3-14(11-5-4-6-13(7-11)21(23)24)19-16(22)20-15-8-12(9-25-2)17-10-18-15	mol1282	5.516161919	CC[C@H](NC(=O)Nc1cc(COC)ncn1)c1cccc([N+](=O)[O-])c1	1282	2.879298702700396	3.508270529295727	True
C19H21Cl2N3O5__c1-10-13(20)8-14(21)17(22-10)23-15(25)9-29-16(26)6-7-24-18(27)11-4-2-3-5-12(11)19(24)28	mol1283	5.516031265	Cc1nc(NC(=O)COC(=O)CCN2C(=O)[C@H]3CCCC[C@@H]3C2=O)c(Cl)cc1Cl	1283	3.2125181972869132	4.004525805927329	True
C15H9ClN4O2S__c16-13-6-5-12(23-13)10-7-11(22-20-10)14(21)19-15-17-8-3-1-2-4-9(8)18-15	mol1284	5.515825748	O=C(N=c1[nH]c2ccccc2[nH]1)[C@H]1CC(c2ccc(Cl)s2)=NO1	1284	3.5929950826991615	3.504163734369759	True
C14H13N3O3__c1-17-9-11(5-6-13(17)19)14(20)16-15-8-10-3-2-4-12(18)7-10	mol1285	5.51541996	Cn1cc(C(=O)N/N=C\c2cccc(O)c2)ccc1=O	1285	2.206635850336493	3.2385923303574016	True
C20H17FN2O3S3__c21-16-4-1-3-15-17(10-12-28-19(15)16)22-20(24)13-6-8-14(9-7-13)23-29(25,26)18-5-2-11-27-18	mol1286	5.515240669	O=C(N[C@H]1CCSc2c(F)cccc21)c1ccc(NS(=O)(=O)c2cccs2)cc1	1286	2.8493526078251996	3.963932597855517	True
C20H22N4O4__c1-12(2)21-18(27)22-16(25)11-24-17(26)20(3,23-19(24)28)15-10-6-8-13-7-4-5-9-14(13)15	mol1287	5.514930725	CC(C)NC(=O)NC(=O)CN1C(=O)N[C@@](C)(c2cccc3ccccc23)C1=O	1287	2.694495830367236	3.9198820937073378	True
C18H18N4O4__c23-18(15-3-4-16(26-15)22(24)25)20-9-5-13(6-10-20)12-21-11-7-14-2-1-8-19-17(14)21	mol1288	5.514883995	O=C(c1ccc([N+](=O)[O-])o1)N1CCC(Cn2ccc3cccnc32)CC1	1288	2.6052079510021215	4.090468658481753	True
C18H15FN2OS2__c1-2-23-18-20-15(12-6-4-3-5-7-12)17(24-18)21-16(22)13-8-10-14(19)11-9-13	mol1289	5.514872074	CCSc1nc(-c2ccccc2)c(NC(=O)c2ccc(F)cc2)s1	1289	2.0450134059967073	3.266331675993043	True
C18H17BrCl2N2O3S__c19-14-5-6-17(16(21)12-14)27(25,26)23-9-7-22(8-10-23)18(24)11-13-3-1-2-4-15(13)20	mol1290	5.514766216	O=C(Cc1ccccc1Cl)N1CCN(S(=O)(=O)c2ccc(Br)cc2Cl)CC1	1290	2.101583192607251	2.9537177146403923	True
C16H22F2N6O2__c1-12-10-13(21-26-12)20-15(25)2-4-22-6-8-23(9-7-22)11-14-19-3-5-24(14)16(17)18	mol1291	5.514725208	Cc1cc(NC(=O)CC[NH+]2CCN(Cc3nccn3C(F)F)CC2)no1	1291	3.79258998842416	4.295507993659896	True
C17H19NO3__c1-18(20-2)17(19)13-21-16-11-7-6-10-15(16)12-14-8-4-3-5-9-14	mol1292	5.514663696	CON(C)C(=O)COc1ccccc1Cc1ccccc1	1292	1.927917466586015	2.582300951140504	True
C15H20N2O3S__c1-2-21(19,20)17-9-3-4-11-10-12(5-8-14(11)17)15(18)16-13-6-7-13	mol1293	5.514653206	CCS(=O)(=O)N1CCCc2cc(C(=O)NC3CC3)ccc21	1293	2.1664852649945043	4.2616112769778915	True
C15H19NO7S2__c1-8-11(14(18)22-2)13(24-12(8)15(19)23-3)16-10(17)6-9-4-5-25(20,21)7-9	mol1294	5.514540672	COC(=O)c1sc(NC(=O)C[C@H]2CCS(=O)(=O)C2)c(C(=O)OC)c1C	1294	2.905030082067297	3.5850808645963887	True
C14H26N4O__c1-11(2)17-13(19)6-7-15-8-12-9-16-18(10-12)14(3,4)5	mol1295	5.514462471	CC(C)NC(=O)CC[NH2+]Cc1cnn(C(C)(C)C)c1	1295	3.6329810702213496	3.7212042063386637	True
C19H22N2O3S2__c1-3-15(11-14-7-5-4-6-8-14)21-26(23,24)16-9-10-18-17(12-16)20-19(22)13(2)25-18	mol1296	5.514257431	CC[C@@H](Cc1ccccc1)NS(=O)(=O)c1ccc2c(c1)NC(=O)[C@H](C)S2	1296	3.0845143458405158	3.5791906197662575	True
C17H16FN5O2S2__c18-10-3-1-4-11(7-10)19-15(24)9-27-17-21-20-16(25)13-8-12(22-23(13)17)14-5-2-6-26-14	mol1297	5.514211655	O=C(CS[C@H]1N=NC(=O)[C@H]2C[C@@H](c3cccs3)NN12)Nc1cccc(F)c1	1297	4.1601451214282195	4.442140532194724	True
C19H37N3O__c1-5-19(23)22-12-8-17(9-13-22)20-14-18(15(2)3)21-10-6-16(4)7-11-21	mol1298	5.513958931	CCC(=O)N1CCC([NH2+]C[C@@H](C(C)C)[NH+]2CCC(C)CC2)CC1	1298	4.925670728508577	4.055062521522812	True
C20H24N2O4__c1-14-11-18(23)21-16-9-5-6-10-17(16)22(14)19(24)13-26-20(25)12-15-7-3-2-4-8-15	mol1299	5.513728142	C[C@@H]1CC(=O)Nc2ccccc2N1C(=O)COC(=O)C=C1CCCCC1	1299	3.019340668491128	3.7776467045304423	True
C19H17ClN6OS__c1-11-15(17(21)27)16(14-8-4-5-9-22-14)26-18(23-11)24-19(25-26)28-10-12-6-2-3-7-13(12)20	mol1300	5.513546944	CC1=C(C(N)=O)[C@H](c2ccccn2)n2nc(SCc3ccccc3Cl)nc2N1	1300	3.3508744617358674	3.6849467337919672	True
C14H7Cl2N3O4__c15-13-3-1-8(18(20)21)5-10(13)12(7-17)11-6-9(19(22)23)2-4-14(11)16	mol1301	5.513398647	N#CC(c1cc([N+](=O)[O-])ccc1Cl)c1cc([N+](=O)[O-])ccc1Cl	1301	2.4911372915842556	1.8131056792379026	True
C15H13FN4O2S__c1-10-17-15(19-18-10)11-5-7-13(8-6-11)20-23(21,22)14-4-2-3-12(16)9-14	mol1302	5.512925148	Cc1n[nH]c(-c2ccc(NS(=O)(=O)c3cccc(F)c3)cc2)n1	1302	2.2880363410211704	3.9841246555733925	True
C20H17N3O4__c24-18(23-20(26)21-12-14-6-2-1-3-7-14)13-27-19(25)17-11-10-15-8-4-5-9-16(15)22-17	mol1303	5.512631416	O=C(COC(=O)c1ccc2ccccc2n1)NC(=O)NCc1ccccc1	1303	1.9276058434948276	3.1212232121684993	True
C18H25NO2__c1-14-16(10-13-21-14)17(20)19-18(11-6-3-7-12-18)15-8-4-2-5-9-15	mol1304	5.512516975	C[C@H]1OCC[C@H]1C(=O)NC1(c2ccccc2)CCCCC1	1304	3.2679976402079447	3.127364350901093	True
C18H23FN2O3S__c1-3-11-24-16-10-9-13(19)12-15(16)21-18(22)20-14-7-5-6-8-17(14)25(23)4-2	mol1305	5.512236595	C#CCOc1ccc(F)cc1NC(=O)N[C@H]1CCCC[C@H]1[S@](=O)CC	1305	3.686201114279095	3.809582218721158	True
C17H27N5O3S__c1-4-14(23)11-22-7-5-13(6-8-22)20-26(24,25)15-9-16-12(2)19-21(3)17(16)18-10-15	mol1306	5.512162209	CC[C@@H](O)C[NH+]1CCC(NS(=O)(=O)c2cnc3c(c2)c(C)nn3C)CC1	1306	4.147174868075328	4.405508875172709	True
C16H29N3O2__c1-13(12-19-11-7-10-15(19)20)17-16(21)18-14-8-5-3-2-4-6-9-14	mol1307	5.511663437	C[C@@H](CN1CCCC1=O)NC(=O)NC1CCCCCCC1	1307	2.6278520759669135	3.52592245224759	True
C15H22FN3O3S__c1-10(20)17-15-9-13(6-7-14(15)16)23(21,22)18-11-4-5-12(8-11)19(2)3	mol1308	5.511436939	CC(=O)Nc1cc(S(=O)(=O)N[C@@H]2CC[C@@H]([NH+](C)C)C2)ccc1F	1308	3.852717093404533	3.939773861603433	True
C19H31N5O3__c1-27-9-7-20-18(25)16-12-23-8-4-14(16)10-15(23)11-24-13-17(21-22-24)19(26)5-2-3-6-19	mol1309	5.511314392	COCCNC(=O)[C@H]1C[NH+]2CC[C@H]1C[C@@H]2Cn1cc(C2(O)CCCC2)nn1	1309	5.645687231773106	4.460795545288478	True
C15H21N5O2__c1-11-9-13(19-22-11)18-14(21)4-8-20-7-2-3-12(10-20)15-16-5-6-17-15	mol1310	5.510979176	Cc1cc(NC(=O)CC[NH+]2CCC[C@H](c3ncc[nH]3)C2)no1	1310	4.52932297910629	3.8966313875137595	True
C20H22N4O3__c1-14-8-10-17(11-9-14)22-18(25)12-15(2)23-24-20(27)19(26)21-13-16-6-4-3-5-7-16	mol1311	5.510753632	C/C(CC(=O)Nc1ccc(C)cc1)=N\NC(=O)C(=O)NCc1ccccc1	1311	2.0359717108258764	3.026138217471246	True
C14H15N7O2S__c1-7-9(3)23-12(10(7)6-16)18-11(22)8(2)21-13(17)19-20-14(21)24-5-4-15	mol1312	5.510434151	Cc1oc(NC(=O)[C@@H](C)n2c(N)nnc2SCC#N)c(C#N)c1C	1312	3.4941995435484303	3.9185227317855853	True
C19H24N4O2__c1-13(2)16-11-18(23-17(22-16)9-10-21-23)20-12-19(3,24)14-5-7-15(25-4)8-6-14	mol1313	5.510182381	COc1ccc([C@@](C)(O)CNc2cc(C(C)C)nc3ccnn23)cc1	1313	3.075322658744353	3.335743965747344	True
C20H19NO5S2__c1-15-13-19(21-27(22,23)17-9-5-3-6-10-17)20(14-16(15)2)26-28(24,25)18-11-7-4-8-12-18	mol1314	5.509905338	Cc1cc(NS(=O)(=O)c2ccccc2)c(OS(=O)(=O)c2ccccc2)cc1C	1314	2.0835329884496456	2.128056384307587	True
C19H20ClN3O2__c1-22-18(21-17-7-4-14(20)12-16(17)19(22)24)13-2-5-15(6-3-13)23-8-10-25-11-9-23	mol1315	5.50982666	CN1C(=O)c2cc(Cl)ccc2N[C@@H]1c1ccc(N2CCOCC2)cc1	1315	2.7707812301729255	3.8463568429432575	True
C19H21N3OS__c23-18(10-13-6-2-1-3-7-13)22-19-21-17(12-24-19)15-11-20-16-9-5-4-8-14(15)16	mol1316	5.509737015	O/C(CC1CCCCC1)=N\c1nc(-c2c[nH]c3ccccc23)cs1	1316	2.6609742991146117	4.297644434987476	True
C16H22N2O4S__c19-16(17-10-13-6-9-23(20,21)12-13)18-7-8-22-15(11-18)14-4-2-1-3-5-14	mol1317	5.509638786	O=C(NC[C@@H]1CCS(=O)(=O)C1)N1CCO[C@@H](c2ccccc2)C1	1317	3.0999643074807786	4.185279410449455	True
C18H24N2O3S__c1-12-8-16(18(21)9-13(12)2)11-20(4)14(3)15-6-5-7-17(10-15)24(19,22)23	mol1318	5.509591103	Cc1cc(O)c(C[NH+](C)[C@H](C)c2cccc(S(N)(=O)=O)c2)cc1C	1318	3.8911502143710894	3.763132275630146	True
C17H15BrN2O__c1-10-13(9-19)16(11-5-7-12(18)8-6-11)17-14(20-10)3-2-4-15(17)21	mol1319	5.509403229	CC1=C(C#N)[C@H](c2ccc(Br)cc2)C2=C(CCCC2=O)N1	1319	2.9017477343763005	2.647471465646789	True
C15H14N4O3S2__c1-10(20)14-13(11-6-4-3-5-7-11)17-15(23-14)18-24(21,22)12-8-16-19(2)9-12	mol1320	5.509358406	CC(=O)c1sc([N-]S(=O)(=O)c2cnn(C)c2)nc1-c1ccccc1	1320	3.253239003760397	4.034512683534574	True
C18H20N2O3S__c1-13(16-7-4-12-24-16)17(21)19-15-6-3-2-5-14(15)18(22)20-8-10-23-11-9-20	mol1321	5.508768082	C[C@H](C(=O)Nc1ccccc1C(=O)N1CCOCC1)c1cccs1	1321	2.5716723297588757	3.1648067700795783	True
C11H16F3NO3__c1-2-18-10(17)8-3-5-15(6-4-8)9(16)7-11(12,13)14	mol1322	5.50874424	CCOC(=O)C1CCN(C(=O)CC(F)(F)F)CC1	1322	2.1225779259919157	2.1766916008557424	True
C19H26N4O3__c1-5-10-20-19(25)22-16-8-6-15(7-9-16)11-17(24)21-12(2)18-13(3)23-26-14(18)4	mol1323	5.508713722	CCCNC(=O)Nc1ccc(CC(=O)N[C@@H](C)c2c(C)noc2C)cc1	1323	2.689096021921481	3.7479224511214597	True
C17H10Cl2N4O3__c1-26-17(25)11-8-21-23-13-4-5-22(14-3-2-9(18)6-12(14)19)16(24)10(13)7-20-15(11)23	mol1324	5.508626938	COC(=O)c1cnn2c1ncc1c(=O)n(-c3ccc(Cl)cc3Cl)ccc12	1324	2.5348362334046506	3.8308597631381054	True
C18H27NO2S__c1-18(2,3)13-4-5-15-12(10-13)11-16(22-15)17(21)19-8-6-14(20)7-9-19	mol1325	5.508457661	CC(C)(C)[C@H]1CCc2sc(C(=O)N3CCC(O)CC3)cc2C1	1325	2.907604738320492	3.4058412587806606	True
C18H21N3O3S__c19-17(23)18(7-2-1-3-8-18)21-16(22)13-5-4-6-15(9-13)24-10-14-11-25-12-20-14	mol1326	5.508290291	NC(=O)C1(NC(=O)c2cccc(OCc3cscn3)c2)CCCCC1	1326	2.481741620792027	4.072067995581358	True
C18H21N3O6S2__c22-21(23)16-7-11-17(12-8-16)28(24,25)19-15-5-9-18(10-6-15)29(26,27)20-13-3-1-2-4-14-20	mol1327	5.508259773	O=[N+]([O-])c1ccc(S(=O)(=O)Nc2ccc(S(=O)(=O)N3CCCCCC3)cc2)cc1	1327	2.011326459982765	2.8612751728595143	True
C18H18ClN3O4__c1-10(2)20-17(23)12-7-8-14(19)15(9-12)21-18(24)13-5-4-6-16(11(13)3)22(25)26	mol1328	5.508109093	Cc1c(C(=O)Nc2cc(C(=O)NC(C)C)ccc2Cl)cccc1[N+](=O)[O-]	1328	1.959523555397725	2.857401223776009	True
C14H17N3O2__c1-3-19-12-7-5-4-6-11(12)16-13-9-8-10(15)14(17-13)18-2	mol1329	5.50726366	CCOc1ccccc1Nc1ccc(N)c(OC)n1	1329	2.033566892242467	2.795246380902296	True
C17H20N2O6S2__c1-4-26(22,23)14-9-10-16(20)15(11-14)18-17(21)12-5-7-13(8-6-12)27(24,25)19(2)3	mol1330	5.507035255	CCS(=O)(=O)c1ccc(O)c(NC(=O)c2ccc(S(=O)(=O)N(C)C)cc2)c1	1330	2.0994355772226374	3.9494373666119196	True
C19H28N2O2__c1-23-18-11-5-4-9-16(18)17-10-8-14-21(17)15-19(22)20-12-6-2-3-7-13-20	mol1331	5.506866455	COc1ccccc1[C@H]1CCC[NH+]1CC(=O)N1CCCCCC1	1331	3.8712968719312535	3.4500770472013453	True
C16H13F3N4O3S__c17-12-6-7-13(15(19)14(12)18)22-23-16(24)10-2-4-11(5-3-10)27(25,26)21-9-1-8-20	mol1332	5.505958557	N#CCCNS(=O)(=O)c1ccc(C(=O)NNc2ccc(F)c(F)c2F)cc1	1332	2.3810685813806423	2.9262773932030246	True
C17H23F2NO3__c1-12(13-3-4-15(18)16(19)11-13)20(2)17(21)7-10-23-14-5-8-22-9-6-14	mol1333	5.505563736	C[C@@H](c1ccc(F)c(F)c1)N(C)C(=O)CCOC1CCOCC1	1333	2.8501885169701158	3.961577866136072	True
C19H17N3O4__c1-13-7-8-16(26-14-5-3-2-4-6-14)15(11-13)20-18(24)12-22-10-9-17(23)21-19(22)25	mol1334	5.505512714	Cc1ccc(Oc2ccccc2)c(NC(=O)Cn2ccc(=O)[nH]c2=O)c1	1334	2.0460230445572147	3.352284624198628	True
C17H21F3N2O2__c1-11-5-7-12(8-6-11)16(24)21-10-15(23)22-14-4-2-3-13(9-14)17(18,19)20	mol1335	5.505383492	Cc1ccc(C(=O)NCC(=O)N[C@@H]2CCC[C@H](C(F)(F)F)C2)cc1	1335	2.795594401434027	3.8931922945687925	True
C17H19NO4S2__c1-4-10(2)14(16(20)21)18-15(19)13(24-17(18)23)9-11-7-5-6-8-12(11)22-3	mol1336	5.504961014	CC[C@H](C)[C@@H](C(=O)[O-])N1C(=O)/C(=C/c2ccccc2OC)SC1=S	1336	3.4424646004657635	3.1270137853267435	True
C15H19N3O__c1-3-9-18(12-15-16-7-8-17-15)11-13-5-4-6-14(10-13)19-2	mol1337	5.504934788	C=CCN(Cc1cccc(OC)c1)Cc1[nH]cc[nH+]1	1337	3.44674684562242	2.7797621492341316	True
C15H26N2S__c1-2-10-17-15(12-16)9-8-14(11-15)18-13-6-4-3-5-7-13	mol1338	5.504630089	CCCN[C@@]1(C#N)CC[C@H](SC2CCCCC2)C1	1338	3.8329288792723943	3.1731991009016434	True
C17H16N2__c18-13-7-8-14-19-17(15-9-3-1-4-10-15)16-11-5-2-6-12-16	mol1339	5.504452229	N#CCCC[NH+]=C(c1ccccc1)c1ccccc1	1339	2.901156910557484	2.1682096975578897	True
C19H24N4O2S__c1-25-12-6-11-22-17(24)15-9-4-5-10-16(15)23-18(22)20-21-19(23)26-13-14-7-2-3-8-14	mol1340	5.504425049	COCCCn1c(=O)c2ccccc2n2c(SCC3CCCC3)nnc12	1340	2.4341228093017175	4.650722496695124	True
C17H16BrClN2O4__c1-10-5-12(3-4-14(10)19)25-9-16(22)21-20-8-11-6-13(18)17(23)15(7-11)24-2	mol1341	5.504187584	COc1cc(/C=N/NC(=O)COc2ccc(Cl)c(C)c2)cc(Br)c1O	1341	2.217579664270289	3.052667867695707	True
C20H24N2O6S__c1-13(2)28-15-5-4-14(10-16(15)26-3)11-17-19(24)22(20(25)29-17)12-18(23)21-6-8-27-9-7-21	mol1342	5.504162788	COc1cc(/C=C2/SC(=O)N(CC(=O)N3CCOCC3)C2=O)ccc1OC(C)C	1342	2.3404102206665236	3.258743473126424	True
C19H13N3O3S__c20-11-13-4-1-7-15(10-13)21-18(23)12-22-16-8-2-5-14-6-3-9-17(19(14)16)26(22,24)25	mol1343	5.50412941	N#Cc1cccc(NC(=O)CN2c3cccc4cccc(c34)S2(=O)=O)c1	1343	2.31241368904786	3.6882080946231657	True
C16H23N5O__c1-11-7-6-8-12(2)16(11)17-15(22)10-20(4)9-14-19-18-13(3)21(14)5	mol1344	5.503559113	Cc1cccc(C)c1NC(=O)C[NH+](C)Cc1nnc(C)n1C	1344	3.689257197336885	3.3034460226342652	True
C15H29N3O__c1-17-11-3-4-14(17)12-18(2)15(19)6-5-13-7-9-16-10-8-13	mol1345	5.503427505	CN(C[C@H]1CCC[NH+]1C)C(=O)CCC1CC[NH2+]CC1	1345	5.551201450059435	3.7267226925399255	True
C17H22FN3O2__c1-13(2)15(11-19)20-7-9-21(10-8-20)17(22)12-23-16-6-4-3-5-14(16)18	mol1346	5.503283978	CC(C)[C@@H](C#N)N1CCN(C(=O)COc2ccccc2F)CC1	1346	2.71016495927781	3.177361486287654	True
C18H15FO3__c19-14-9-7-13(8-10-14)17(20)15-3-1-2-4-16(15)18(21)22-11-12-5-6-12	mol1347	5.503074646	O=C(OCC1CC1)c1ccccc1C(=O)c1ccc(F)cc1	1347	1.7967977988741026	2.8183680615190463	True
C17H26N4O2S__c1-11(2)17-19-14(10-24-17)7-20(3)16(23)9-21-8-13-5-4-12(18-13)6-15(21)22	mol1348	5.502951622	CC(C)c1nc(CN(C)C(=O)CN2C[C@@H]3CC[C@H](CC2=O)[NH2+]3)cs1	1348	5.053733913500725	4.565627583881644	True
C15H23NO3__c1-15(2,18)11-16(3)10-13(14(17)19-4)12-8-6-5-7-9-12	mol1349	5.502365112	COC(=O)[C@H](C[NH+](C)CC(C)(C)O)c1ccccc1	1349	3.9518765631816066	2.4437864370002154	True
C18H20F2N2O3__c1-10-14(5-4-6-17(10)22(24)25)11(2)21-12(3)18(23)13-7-8-15(19)16(20)9-13	mol1350	5.502203941	Cc1c([C@@H](C)N[C@H](C)[C@H](O)c2ccc(F)c(F)c2)cccc1[N+](=O)[O-]	1350	3.386239926809849	2.618703449099294	True
C18H21N3O2__c22-17(13-21-11-5-1-2-8-18(21)23)20-12-16-15-7-4-3-6-14(15)9-10-19-16	mol1351	5.502030849	O=C(CN1CCCCCC1=O)NCc1nccc2ccccc12	1351	2.152420369988759	3.9466682185891724	True
C15H21F2N3O4S2__c16-13-5-4-6-14(17)15(13)25(21,22)18-9-11-20(12-10-18)26(23,24)19-7-2-1-3-8-19	mol1352	5.501683712	O=S(=O)(c1c(F)cccc1F)N1CCN(S(=O)(=O)N2CCCCC2)CC1	1352	2.3057448740790445	2.9838209469945287	True
C17H19F3N4O3__c1-3-4-8-24-13(21)12(14(25)22-16(24)27)23(2)15(26)10-6-5-7-11(9-10)17(18,19)20	mol1353	5.501665115	CCCCn1c(N)c(N(C)C(=O)c2cccc(C(F)(F)F)c2)c(=O)[nH]c1=O	1353	2.399708654145714	3.9686676045234086	True
C18H17BrCl2N2O3S__c19-14-5-6-17(16(21)12-14)27(25,26)23-9-7-22(8-10-23)18(24)11-13-3-1-2-4-15(13)20	mol1354	5.501529694	O=C(Cc1ccccc1Cl)N1CCN(S(=O)(=O)c2ccc(Br)cc2Cl)CC1	1354	2.101583192607251	2.9537177146403923	True
C20H16F3N5O3S__c21-20(22,23)17-26-27-19(32-17)25-18(31)24-8-9-1-5-12(6-2-9)28-15(29)13-10-3-4-11(7-10)14(13)16(28)30	mol1355	5.5014534	O=C(NCc1ccc(N2C(=O)[C@H]3[C@@H]4C=C[C@@H](C4)[C@@H]3C2=O)cc1)Nc1nnc(C(F)(F)F)s1	1355	4.392426562626881	4.386777069926754	True
C19H21N3O4__c1-19(2,3)13-9-15(23)21-14-8-11(4-5-12(13)14)20-16(24)10-22-17(25)6-7-18(22)26	mol1356	5.501451492	CC(C)(C)c1cc(=O)[nH]c2cc(NC(=O)CN3C(=O)CCC3=O)ccc12	1356	2.400027322616424	3.4751645422130517	True
C18H23FN4O2__c1-3-12(2)20-18(24)23-9-5-7-14(11-23)17-21-16(22-25-17)13-6-4-8-15(19)10-13	mol1357	5.501034737	CC[C@@H](C)NC(=O)N1CCC[C@H](c2nc(-c3cccc(F)c3)no2)C1	1357	2.978910568280357	4.4986271373533455	True
C16H22N4O2__c1-20-10-11(9-17)7-14(20)16(22)19-13(8-15(18)21)12-5-3-2-4-6-12	mol1358	5.501008987	Cn1cc(C#N)cc1C(=O)N[C@@H](CC(N)=O)C1CCCCC1	1358	3.1484529098211222	3.917211458963791	True
C16H21FN2O2S2__c1-11-8-16(22-12(11)2)23(20,21)18-10-15(19(3)4)13-6-5-7-14(17)9-13	mol1359	5.500869751	Cc1cc(S(=O)(=O)NC[C@H](c2cccc(F)c2)[NH+](C)C)sc1C	1359	3.7753001639924477	3.749592234308602	True
C16H15N3OS2__c1-11-5-2-3-6-12(11)9-14-15(20)18-16(22-14)19-17-10-13-7-4-8-21-13	mol1360	5.500492096	Cc1ccccc1C[C@H]1S/C(=N\N=C\c2cccs2)NC1=O	1360	3.4812915723368842	3.4682790373978305	True
C15H16FN3O2__c1-18(8-2-7-17)15(21)10-19-13-9-12(16)5-3-11(13)4-6-14(19)20	mol1361	5.500243187	CN(CCC#N)C(=O)CN1C(=O)CCc2ccc(F)cc21	1361	2.3896637795833637	3.776803462555149	True
C19H27N3O3__c1-14-6-8-16(9-7-14)20-19(23)15-10-12-21(13-11-15)17-4-2-3-5-18(17)22(24)25	mol1362	5.49993515	CC1CCC(NC(=O)C2CCN(c3ccccc3[N+](=O)[O-])CC2)CC1	1362	2.114717325017379	2.842379826912868	True
C19H24FN5O2__c1-3-25-17(12-14(2)22-25)19(27)21-13-18(26)24-10-8-23(9-11-24)16-7-5-4-6-15(16)20	mol1363	5.499758244	CCn1nc(C)cc1C(=O)NCC(=O)N1CCN(c2ccccc2F)CC1	1363	2.2046324395708137	4.37809075777653	True
C14H24N2O2__c1-2-13(17)16-10-4-3-5-12(16)14(18)15-9-8-11-6-7-11	mol1364	5.499531746	CCC(=O)N1CCCC[C@@H]1C(=O)NCCC1CC1	1364	2.5047314199881967	3.7845183174070276	True
C13H19NO4S2__c1-9(10-4-5-10)14-12-7-6-11(19(2,15)16)8-13(12)20(3,17)18	mol1365	5.499476433	C[C@@H](Nc1ccc(S(C)(=O)=O)cc1S(C)(=O)=O)C1CC1	1365	2.754275079328547	3.56037250981863	True
C17H15F4NO2__c18-14-7-2-1-6-13(14)15(10-23)22-16(24)9-11-4-3-5-12(8-11)17(19,20)21	mol1366	5.499401093	O=C(Cc1cccc(C(F)(F)F)c1)N[C@H](CO)c1ccccc1F	1366	2.5239407700142724	2.6265000857522143	True
C18H25N3O2S__c1-10-13-11(2)20-17(18(3,4)5)21-16(13)24-14(10)15(22)19-8-12-6-7-23-9-12	mol1367	5.498755932	Cc1nc(C(C)(C)C)nc2sc(C(=O)NC[C@@H]3CCOC3)c(C)c12	1367	3.0869442665177687	4.635920866532762	True
C15H12N4O4S__c20-14(18-15-17-12-3-4-23-7-13(12)24-15)10-6-16-11-2-1-8(19(21)22)5-9(10)11	mol1368	5.498527527	O=C(Nc1nc2c(s1)COCC2)c1c[nH]c2ccc([N+](=O)[O-])cc12	1368	2.6612394929532286	4.086331749890885	True
C18H26N2O4S__c1-3-25(23)16-9-5-8-15(11-16)20-18(22)17(21)19-14-7-4-6-13(10-14)12-24-2	mol1369	5.498379707	CC[S@](=O)[C@@H]1CCC[C@H](NC(=O)C(=O)Nc2cccc(COC)c2)C1	1369	3.4939630923010743	3.5632598250945167	True
C10H22N2O4S__c1-10(2,14)7-12(3)9(13)8(11)5-6-17(4,15)16	mol1370	5.498012543	CN(CC(C)(C)O)C(=O)[C@H]([NH3+])CCS(C)(=O)=O	1370	4.035790531880794	3.501703617723951	True
C14H13ClN2O4__c1-14(2,9-4-3-5-10(15)8-9)16-13(18)11-6-7-12(21-11)17(19)20	mol1371	5.497959614	CC(C)(NC(=O)c1ccc([N+](=O)[O-])o1)c1cccc(Cl)c1	1371	2.3876136609179976	2.572124409931818	True
C20H21N3O5__c1-27-12-7-8-15(17(11-12)28-2)21-18(24)10-9-16-20(26)22-14-6-4-3-5-13(14)19(25)23-16	mol1372	5.497329712	COc1ccc(NC(=O)CC[C@H]2NC(=O)c3ccccc3N=C2O)c(OC)c1	1372	2.9615554062344067	3.49459540759159	True
C17H25ClN2O3S__c1-17(2,24(3,22)23)13-19-8-5-9-20(11-10-19)16(21)14-6-4-7-15(18)12-14	mol1373	5.496825218	CC(C)(C[NH+]1CCCN(C(=O)c2cccc(Cl)c2)CC1)S(C)(=O)=O	1373	3.876964750649022	3.359268787526919	True
C19H26N2O3S__c1-2-25(24)17-7-4-3-6-16(17)20-19(23)14-9-11-15(12-10-14)21-13-5-8-18(21)22	mol1374	5.496480942	CC[S@@](=O)[C@@H]1CCCC[C@@H]1NC(=O)c1ccc(N2CCCC2=O)cc1	1374	3.4009189164768987	3.794070306777087	True
C16H19NO5S__c1-21-13-8-6-7-12-11-14(16(18)22-15(12)13)23(19,20)17-9-4-2-3-5-10-17	mol1375	5.496390343	COc1cccc2cc(S(=O)(=O)N3CCCCCC3)c(=O)oc12	1375	2.2240521990093374	2.9885120966451657	True
C20H18FN3O2__c21-16-6-3-4-14(10-16)11-19(25)24-13-20(26)23-12-18-17-7-2-1-5-15(17)8-9-22-18	mol1376	5.496232033	O=C(CNC(=O)Cc1cccc(F)c1)NCc1nccc2ccccc12	1376	2.0661070279251987	3.7071252649174453	True
C18H18N2O3S__c1-2-11-20(15-10-12-24(22,23)13-15)18(21)19-17-9-5-7-14-6-3-4-8-16(14)17	mol1377	5.496192932	C#CCN(C(=O)Nc1cccc2ccccc12)[C@@H]1CCS(=O)(=O)C1	1377	2.8796745626921822	3.1688097862743487	True
C19H21F3N2O4S2__c1-14-5-7-17(8-6-14)30(27,28)24-11-9-16(10-12-24)23-29(25,26)18-4-2-3-15(13-18)19(20,21)22	mol1378	5.495882034	Cc1ccc(S(=O)(=O)N2CCC(NS(=O)(=O)c3cccc(C(F)(F)F)c3)CC2)cc1	1378	2.1652398863967264	3.2053681017864064	True
C19H21ClN2O3S__c1-13(15-5-4-6-17(20)11-15)21(3)26(24,25)18-7-8-19-16(12-18)9-10-22(19)14(2)23	mol1379	5.495868683	CC(=O)N1CCc2cc(S(=O)(=O)N(C)[C@@H](C)c3cccc(Cl)c3)ccc21	1379	2.71625650404499	3.9649055327490377	True
C14H15FN2O3S2__c1-8(11-5-4-6-12(15)7-11)13(18)17-22(19,20)14-9(2)16-10(3)21-14	mol1380	5.495840073	Cc1nc(C)c(S(=O)(=O)/N=C(\[O-])[C@@H](C)c2cccc(F)c2)s1	1380	3.531057458093077	3.6392096170045924	True
C13H15NO6__c1-18-12-5-9(7-15)11(14(16)17)6-13(12)20-8-10-3-2-4-19-10	mol1381	5.495325089	COc1cc(C=O)c([N+](=O)[O-])cc1OC[C@H]1CCCO1	1381	2.7628155696074987	2.4108155199309005	True
C13H12N2O4__c1-18-10-4-2-9(3-5-10)8-19-12-7-14-6-11(15-12)13(16)17	mol1382	5.495204449	COc1ccc(COc2cncc(C(=O)[O-])n2)cc1	1382	2.4725104819860544	2.05455423366608	True
C20H24N4O4__c1-27-16-5-4-15(28-16)19(26)23-10-7-20(8-11-23)17-14(21-12-22-17)6-9-24(20)18(25)13-2-3-13	mol1383	5.49480629	COc1ccc(C(=O)N2CCC3(CC2)c2nc[nH]c2CCN3C(=O)C2CC2)o1	1383	3.5602386925050986	4.039755597966574	True
C20H16F3N5O3S__c21-20(22,23)17-26-27-19(32-17)25-18(31)24-8-9-1-5-12(6-2-9)28-15(29)13-10-3-4-11(7-10)14(13)16(28)30	mol1384	5.494596481	O=C(NCc1ccc(N2C(=O)[C@H]3[C@@H]4C=C[C@@H](C4)[C@@H]3C2=O)cc1)Nc1nnc(C(F)(F)F)s1	1384	4.392426562626881	4.386777069926754	True
C19H26N4O3__c1-18(2,3)13-5-7-14(8-6-13)19(4)16(25)23(17(26)21-19)12-22-10-9-20-15(24)11-22	mol1385	5.494467258	CC(C)(C)c1ccc([C@@]2(C)NC(=O)N(CN3CCNC(=O)C3)C2=O)cc1	1385	2.9694480533407663	3.8603356666133	True
C15H21ClN2O4S__c1-12(22-14-4-2-3-13(16)11-14)15(19)17-5-6-18-7-9-23(20,21)10-8-18	mol1386	5.494419098	C[C@@H](Oc1cccc(Cl)c1)C(=O)NCCN1CCS(=O)(=O)CC1	1386	2.717977218893191	4.186014332915635	True
C17H16Cl2N2O4S__c1-21(10-15(22)20-16-13(18)4-3-5-14(16)19)17(23)11-6-8-12(9-7-11)26(2,24)25	mol1387	5.494218826	CN(CC(=O)Nc1c(Cl)cccc1Cl)C(=O)c1ccc(S(C)(=O)=O)cc1	1387	2.0102281707823426	3.7278919711945777	True
C19H26N4O3__c1-18(2,3)13-5-7-14(8-6-13)19(4)16(25)23(17(26)21-19)12-22-10-9-20-15(24)11-22	mol1388	5.494209766	CC(C)(C)c1ccc([C@@]2(C)NC(=O)N(CN3CCNC(=O)C3)C2=O)cc1	1388	2.9694480533407663	3.8603356666133	True
C13H18N2O4S__c1-19-12(17)7-9-13(18)14-10(20-9)8-11(16)15-5-3-2-4-6-15	mol1389	5.494194031	COC(=O)C[C@H]1S/C(=C/C(=O)N2CCCCC2)NC1=O	1389	3.2477598003767287	2.9714248706208863	True
C20H24N2O5S__c1-14-5-8-17(9-6-14)28(24,25)22-12-11-21(20(23)15(22)2)18-10-7-16(26-3)13-19(18)27-4	mol1390	5.494178772	COc1ccc(N2CCN(S(=O)(=O)c3ccc(C)cc3)[C@H](C)C2=O)c(OC)c1	1390	2.643320805392211	2.9861993458631915	True
C15H15F3N2O4__c16-15(17,18)9-3-1-8(2-4-9)12-5-10(21)7-19(12)14(22)11-6-13(11)20(23)24	mol1391	5.493930817	O=C([C@@H]1C[C@@H]1[N+](=O)[O-])N1C[C@@H](O)C[C@H]1c1ccc(C(F)(F)F)cc1	1391	3.759393875082493	3.467672361089708	True
C17H14N6O3__c1-26-14-7-3-4-11(9-14)15-10-16(22-17(18-15)19-20-21-22)12-5-2-6-13(8-12)23(24)25	mol1392	5.493899822	COc1cccc(C2=Nc3nnnn3[C@H](c3cccc([N+](=O)[O-])c3)C2)c1	1392	2.932783021921482	3.1737810223215117	True
C17H16FN5O3S__c1-25-13-7-8-14(15(9-13)26-2)23-17(20-21-22-23)27-10-16(24)19-12-5-3-11(18)4-6-12	mol1393	5.493670464	COc1ccc(-n2nnnc2SCC(=O)Nc2ccc(F)cc2)c(OC)c1	1393	2.041827460339519	3.391762575056195	True
C18H24N2OS__c1-12(10-14-6-4-7-15(11-14)21-3)19-16-8-5-9-17-18(16)22-13(2)20-17	mol1394	5.493429661	COc1cccc(C[C@@H](C)N[C@H]2CCCc3nc(C)sc32)c1	1394	3.21730003954585	4.252672926697589	True
C18H23N5O2S__c1-12(24)13-6-4-8-15(10-13)19-17(25)23-9-5-7-14(11-23)16-20-21-18(26-3)22(16)2	mol1395	5.49312973	CSc1nnc([C@@H]2CCCN(C(=O)Nc3cccc(C(C)=O)c3)C2)n1C	1395	2.77530389863381	4.324501463604596	True
C11H15F2NO2S__c1-3-8(2)14-17(15,16)10-6-4-9(5-7-10)11(12)13	mol1396	5.493031979	CC[C@H](C)NS(=O)(=O)c1ccc(C(F)F)cc1	1396	2.5172434989137606	3.2758614274405558	True
C17H19ClFN3O2S__c18-14-3-1-13(2-4-14)12-22-7-5-16(6-8-22)21-25(23,24)17-9-15(19)10-20-11-17	mol1397	5.492791653	O=S(=O)(NC1CC[NH+](Cc2ccc(Cl)cc2)CC1)c1cncc(F)c1	1397	3.430010282763858	3.817922625795124	True
C19H17N3O__c1-12-4-5-15(8-13(12)2)22-19-14(10-20)11-21-18-7-6-16(23-3)9-17(18)19	mol1398	5.49267149	COc1ccc2ncc(C#N)c(Nc3ccc(C)c(C)c3)c2c1	1398	2.093348767056675	3.3096205262974707	True
C20H26N2O4__c23-18-9-5-10-21(18)12-13-26-20(25)17-8-4-11-22(15-17)19(24)14-16-6-2-1-3-7-16	mol1399	5.4923563	O=C(OCCN1CCCC1=O)[C@@H]1CCCN(C(=O)Cc2ccccc2)C1	1399	2.5816464065368656	3.7580721095046927	True
C17H17N3O4S__c1-11-9-13(20(22)23)5-8-15(11)18-17(25)19-16(21)10-12-3-6-14(24-2)7-4-12	mol1400	5.492167473	COc1ccc(CC(=O)NC(=S)Nc2ccc([N+](=O)[O-])cc2C)cc1	1400	1.9834733097552366	2.4961311864730837	True
C15H19N3O4S__c1-15(10-4-6-23-9-10)13(20)18(14(21)17-15)8-12(19)16-7-11-3-2-5-22-11	mol1401	5.492166042	C[C@]1(c2ccsc2)NC(=O)N(CC(=O)NC[C@@H]2CCCO2)C1=O	1401	3.2137194984436626	3.960418122134643	True
C20H17ClN4O5S2__c1-30-17-7-4-13(10-15(17)21)25-18(26)11-16(19(25)27)23-12-2-5-14(6-3-12)32(28,29)24-20-22-8-9-31-20	mol1402	5.491726875	COc1ccc(N2C(=O)C[C@@H](Nc3ccc(S(=O)(=O)[N-]c4nccs4)cc3)C2=O)cc1Cl	1402	3.58492019793068	4.157725112786734	True
C13H14F4N2OS__c1-7(2)19(6-10(18)21)12(20)8-4-3-5-9(11(8)14)13(15,16)17	mol1403	5.491099358	CC(C)N(CC(N)=S)C(=O)c1cccc(C(F)(F)F)c1F	1403	2.509628235816784	3.501627191749445	True
C15H25N3O2__c1-16-15(20)17-8-13(19)18(2)14-11-4-9-3-10(6-11)7-12(14)5-9	mol1404	5.490283966	CNC(=O)NCC(=O)N(C)C1C2CC3CC(C2)CC1C3	1404	3.8541704167797715	3.5500868906245358	True
C18H18N2O3S__c1-2-11-20(15-10-12-24(22,23)13-15)18(21)19-17-9-5-7-14-6-3-4-8-16(14)17	mol1405	5.490045547	C#CCN(C(=O)Nc1cccc2ccccc12)[C@@H]1CCS(=O)(=O)C1	1405	2.8796745626921822	3.1688097862743487	True
C18H19N3OS__c1-2-5-14(6-3-1)11-21(12-15-7-4-9-22-15)17-16-8-10-23-18(16)20-13-19-17	mol1406	5.490022659	c1ccc(CN(C[C@@H]2CCCO2)c2ncnc3sccc23)cc1	1406	2.8536990311841635	3.4716839667620514	True
C20H27N3O2S__c1-12(2)17(14-7-9-16(25-4)10-8-14)22-20(24)23-18(15-5-6-15)19-21-13(3)11-26-19	mol1407	5.48974514	COc1ccc([C@@H](NC(=O)N[C@@H](c2nc(C)cs2)C2CC2)C(C)C)cc1	1407	3.147674303690885	3.58675500867954	True
C18H21N5O3__c1-12-20-15-11-23(10-14(15)17(24)21-12)18(25)16(13-3-2-4-19-9-13)22-5-7-26-8-6-22	mol1408	5.489744186	Cc1nc2c(c(=O)[nH]1)CN(C(=O)[C@H](c1cccnc1)N1CCOCC1)C2	1408	3.269689483459942	4.322492202412583	True
C13H19N3O3__c1-15-12(17)5-4-10(14-15)13(18)16-6-7-19-8-11(16)9-2-3-9	mol1409	5.489486217	CN1N=C(C(=O)N2CCOC[C@@H]2C2CC2)CCC1=O	1409	3.260595846083934	3.971873047768509	True
C19H31N3O3__c1-3-14-8-10-19(11-9-14)17(24)22(18(25)21-19)12-16(23)20-15-7-5-4-6-13(15)2	mol1410	5.488809109	CCC1CCC2(CC1)NC(=O)N(CC(=O)N[C@@H]1CCCC[C@@H]1C)C2=O	1410	3.5960960444001486	4.01073028759693	True
C17H25NO2__c1-12(18-16-6-4-5-9-17(16,2)3)13-7-8-14-15(10-13)20-11-19-14	mol1411	5.488118172	C[C@@H]([NH2+][C@H]1CCCCC1(C)C)c1ccc2c(c1)OCO2	1411	3.9872780185255454	2.9348013205731	True
C16H16FN5__c1-11-18-19-15-8-9-16(20-22(11)15)21-10-2-3-14(21)12-4-6-13(17)7-5-12	mol1412	5.488033295	Cc1nnc2ccc(N3CCC[C@@H]3c3ccc(F)cc3)nn12	1412	2.800233880029193	4.235009268651808	True
C15H22N2O2__c1-17(2)9-8-16-14(15(18)19)13-5-3-4-12(10-13)11-6-7-11	mol1413	5.487840176	CN(C)CC[NH2+][C@@H](C(=O)[O-])c1cccc(C2CC2)c1	1413	4.054257635745651	3.1898741049789994	True
C16H20FN3O3S__c1-12(13-4-3-5-14(17)11-13)10-16(21)18-15-6-7-20(19-15)8-9-24(2,22)23	mol1414	5.487728119	C[C@H](CC(=O)Nc1ccn(CCS(C)(=O)=O)n1)c1cccc(F)c1	1414	2.855067343440844	4.15695436238862	True
C19H28BrN3O2__c1-3-12-23(14(2)15-8-4-5-9-16(15)20)13-18(24)22-17-10-6-7-11-21-19(17)25	mol1415	5.487633228	CCC[NH+](CC(=O)N[C@H]1CCCCNC1=O)[C@@H](C)c1ccccc1Br	1415	4.282837817575799	3.4853998362306413	True
C15H24BrN3O2S__c1-18(2)12-6-5-11(9-12)17-22(20,21)15-10-13(19(3)4)7-8-14(15)16	mol1416	5.487272263	CN(C)c1ccc(Br)c(S(=O)(=O)N[C@H]2CC[C@@H]([NH+](C)C)C2)c1	1416	4.140792421739927	3.6351913489797987	True
C19H21N3O5S2__c1-13(2)15-4-8-17(9-5-15)28(23,24)21-16-6-10-18(11-7-16)29(25,26)22-19-12-14(3)27-20-19	mol1417	5.48653698	Cc1cc(NS(=O)(=O)c2ccc(NS(=O)(=O)c3ccc(C(C)C)cc3)cc2)no1	1417	2.1586839599827634	2.9496205930106685	True
C18H20F3N3O4S__c1-11(12-3-2-4-13(9-12)18(19,20)21)22-17(26)15-5-6-16(25)24(23-15)14-7-8-29(27,28)10-14	mol1418	5.486483574	C[C@H](NC(=O)C1=NN([C@@H]2CCS(=O)(=O)C2)C(=O)CC1)c1cccc(C(F)(F)F)c1	1418	3.365440991834137	4.803215760806667	True
C18H17FN4O2__c1-12(24)17-18(20-11-13-3-9-16(25-2)10-4-13)23(22-21-17)15-7-5-14(19)6-8-15	mol1419	5.486239433	COc1ccc(CNc2c(C(C)=O)nnn2-c2ccc(F)cc2)cc1	1419	2.191850152753025	3.1434459114417175	True
C15H24BrN3O2S__c1-18(2)12-6-5-11(9-12)17-22(20,21)15-10-13(19(3)4)7-8-14(15)16	mol1420	5.486190796	CN(C)c1ccc(Br)c(S(=O)(=O)N[C@H]2CC[C@@H]([NH+](C)C)C2)c1	1420	4.140792421739927	3.6351913489797987	True
C18H18N2O3S2__c1-12-8-9-13(2)16(10-12)25(22,23)20-15(17(21)19-18(20)24)11-14-6-4-3-5-7-14	mol1421	5.485789299	Cc1ccc(C)c(S(=O)(=O)N2C(=S)NC(=O)[C@H]2Cc2ccccc2)c1	1421	2.868187751912055	3.0471488583465822	True
C15H20F2N2O3S__c1-9-7-12(14(17)8-13(9)16)15(20)18-10-3-5-11(6-4-10)19-23(2,21)22	mol1422	5.485519409	Cc1cc(C(=O)NC2CCC(NS(C)(=O)=O)CC2)c(F)cc1F	1422	2.2653757531227168	3.1007246994216118	True
C18H28N4O2__c1-13-14(2)19-15(3)20-17(13)22-8-4-6-18(12-22)7-5-16(24)21(11-18)9-10-23	mol1423	5.485148907	Cc1nc(N2CCC[C@@]3(CCC(=O)N(CCO)C3)C2)c(C)c(C)[nH+]1	1423	4.475947786242053	4.683009984651282	True
C20H26ClN3O3__c1-24-17(26)9-16(19(24)11-4-6-14(21)7-5-11)22-20(27)23-18-13-3-2-12(8-13)15(18)10-25	mol1424	5.485064507	CN1C(=O)C[C@H](NC(=O)N[C@H]2[C@@H](CO)[C@H]3CC[C@@H]2C3)[C@@H]1c1ccc(Cl)cc1	1424	4.820436280862314	4.696083090911695	True
C18H23FN2O3S__c1-3-11-24-16-10-9-13(19)12-15(16)21-18(22)20-14-7-5-6-8-17(14)25(23)4-2	mol1425	5.484872818	C#CCOc1ccc(F)cc1NC(=O)N[C@H]1CCCC[C@H]1[S@](=O)CC	1425	3.686201114279095	3.809582218721158	True
C14H23N5O__c1-18-11-16-12(17-18)10-15-13(20)19-8-6-14(7-9-19)4-2-3-5-14	mol1426	5.484715462	Cn1cnc(CNC(=O)N2CCC3(CCCC3)CC2)n1	1426	3.240793667371803	4.13516132408304	True
C20H19N3O5__c1-12-14(7-5-9-18(12)23(26)27)19(24)22-17(20(25)28-2)10-13-11-21-16-8-4-3-6-15(13)16	mol1427	5.484482765	COC(=O)[C@@H](Cc1c[nH]c2ccccc12)NC(=O)c1cccc([N+](=O)[O-])c1C	1427	2.5931396096648616	2.5082336638656058	True
C14H9ClN2O3S__c15-10-5-2-1-4-9(10)11(18)8-21-14-17-16-13(20-14)12-6-3-7-19-12	mol1428	5.48406601	O=C(CSc1nnc(-c2ccco2)o1)c1ccccc1Cl	1428	2.192762157632675	3.0563033040925456	True
C17H30N4O2__c1-13(16(22)20-8-3-2-4-9-20)19-17(23)18-11-14-7-10-21(12-14)15-5-6-15	mol1429	5.484022141	C[C@H](NC(=O)NC[C@@H]1CC[NH+](C2CC2)C1)C(=O)N1CCCCC1	1429	4.359491240256339	4.322227365844874	True
C14H11ClN2O3S__c1-20-14-6-5-11(8-13(14)15)17-21(18,19)12-4-2-3-10(7-12)9-16	mol1430	5.483766556	COc1ccc(NS(=O)(=O)c2cccc(C#N)c2)cc1Cl	1430	1.8896815514666514	2.5140102432427702	True
C19H26F3N3O__c20-19(21,22)14-8-9-17(25-10-4-5-11-25)16(12-14)23-13-18(26)24-15-6-2-1-3-7-15	mol1431	5.483114243	O=C(CNc1cc(C(F)(F)F)ccc1N1CCCC1)NC1CCCCC1	1431	2.1919895726237435	3.949904330343055	True
C20H12Br2O5__c21-16-13(23)7-5-11-15(9-3-1-2-4-10(9)20(25)26)12-6-8-14(24)17(22)19(12)27-18(11)16	mol1432	5.482336044	O=C1C=CC2=C(c3ccccc3C(=O)[O-])[C@@H]3C=CC(O)=C(Br)[C@@H]3OC2=C1Br	1432	4.559092622219092	3.6750522366982605	True
C16H15N3OS__c20-15-13-11-6-2-1-3-7-12(11)21-16(13)19-14(18-15)10-5-4-8-17-9-10	mol1433	5.482123375	O=c1[nH]c(-c2cccnc2)nc2sc3c(c12)CCCCC3	1433	2.3342163251468087	4.003672183847971	True
C20H19FN4O3S2__c1-12-7-8-14(9-13(12)2)30(27,28)17-10-23-20(25-19(17)22)29-11-18(26)24-16-6-4-3-5-15(16)21	mol1434	5.481483936	Cc1ccc(S(=O)(=O)c2cnc(SCC(=O)Nc3ccccc3F)nc2N)cc1C	1434	2.3475854321821217	4.086992621887585	True
C13H16N2O2S__c1-10(16)17-12-2-4-15(5-3-12)8-13-6-11(7-14)9-18-13	mol1435	5.481462479	CC(=O)OC1CC[NH+](Cc2cc(C#N)cs2)CC1	1435	4.113890539114086	2.837603521375721	True
C11H13N3O5S__c1-2-9-12-6-10(14-9)20(17,18)13-5-7-3-4-8(19-7)11(15)16	mol1436	5.481077194	CCc1ncc(S(=O)(=O)NCc2ccc(C(=O)[O-])o2)[nH]1	1436	3.0885051660208074	3.866944698571165	True
C18H18N4O2__c1-13(14-8-10-19-11-9-14)20-21-18(24)15-4-6-16(7-5-15)22-12-2-3-17(22)23	mol1437	5.481004238	C/C(=N\NC(=O)c1ccc(N2CCCC2=O)cc1)c1ccncc1	1437	2.1380314661973774	3.404463990449403	True
C13H22N2OS__c16-13-9-5-2-6-10(13)12(14-11(17)15-13)7-3-1-4-8-12	mol1438	5.480859756	O[C@@]12CCCC[C@@H]1C1(CCCCC1)NC(=S)N2	1438	4.576668156155115	2.5659273463962995	True
C20H18N4O2S2__c25-17-11-15(12-24(17)16-9-5-2-6-10-16)18(26)21-19-22-23-20(28-19)27-13-14-7-3-1-4-8-14	mol1439	5.48012352	O=C(Nc1nnc(SCc2ccccc2)s1)[C@H]1CC(=O)N(c2ccccc2)C1	1439	2.531130315394403	3.6406874987679316	True
C20H15N7O3__c1-30-15(28)10-27-14-9-5-3-7-12(14)17(19(27)29)24-26-20-22-18-16(23-25-20)11-6-2-4-8-13(11)21-18	mol1440	5.480114937	COC(=O)CN1C(=O)/C(=N/NC2=N[C@H]3[NH+]=c4ccccc4=C3N=[NH+]2)c2ccccc21	1440	4.452483204453305	4.1495107070169	True
C16H19NO5S__c1-21-13-8-6-7-12-11-14(16(18)22-15(12)13)23(19,20)17-9-4-2-3-5-10-17	mol1441	5.48002243	COc1cccc2cc(S(=O)(=O)N3CCCCCC3)c(=O)oc12	1441	2.2240521990093374	2.9885120966451657	True
C17H15F2N3OS__c18-10-5-7-11(8-6-10)20-17(24)22-21-16(23)14-9-13(14)12-3-1-2-4-15(12)19	mol1442	5.480004787	O=C(NNC(=S)Nc1ccc(F)cc1)[C@@H]1C[C@@H]1c1ccccc1F	1442	2.8233249032851173	2.9111657116374103	True
C19H17N5O2__c1-12(2)18(25)21-13-6-5-7-14(10-13)26-19-17-23-20-11-24(17)16-9-4-3-8-15(16)22-19	mol1443	5.479895115	CC(C)C(=O)Nc1cccc(Oc2nc3ccccc3n3cnnc23)c1	1443	2.3361956433098143	4.66555268335775	True
C16H17N3O6__c1-3-24-15(21)13-11(9-5-4-6-10(7-9)19(22)23)12(17-18-13)14(20)16(2)8-25-16	mol1444	5.479286194	CCOC(=O)[C@@H]1NNC(C(=O)[C@]2(C)CO2)=C1c1cccc([N+](=O)[O-])c1	1444	3.869734738186673	3.08597718284512	True
C20H20N2O5__c1-22-10-9-14-15(20(22)24)5-4-6-16(14)27-12-19(23)21-13-7-8-17(25-2)18(11-13)26-3	mol1445	5.479246616	COc1ccc(NC(=O)COc2cccc3c(=O)n(C)ccc23)cc1OC	1445	2.0134717108258755	3.9918935042489463	True
C20H15N3O4__c24-20(16-9-11-17(12-10-16)23(25)26)22-21-14-15-5-4-8-19(13-15)27-18-6-2-1-3-7-18	mol1446	5.478300571	O=C(N/N=C\c1cccc(Oc2ccccc2)c1)c1ccc([N+](=O)[O-])cc1	1446	1.9298247784060685	2.9190862730323586	True
C13H20ClN3O3S2__c1-10(11-4-5-12(14)21-11)15-13(18)16-6-3-7-17(9-8-16)22(2,19)20	mol1447	5.478112221	C[C@@H](NC(=O)N1CCCN(S(C)(=O)=O)CC1)c1ccc(Cl)s1	1447	2.7745364281061153	4.073087478603023	True
C13H16N2O4S__c16-12(15-7-9-2-1-5-19-9)8-20-10-3-4-14-11(6-10)13(17)18	mol1448	5.478088379	O=C(CSc1ccnc(C(=O)[O-])c1)NC[C@@H]1CCCO1	1448	3.174180809630635	3.209939020617704	True
C17H22FN3O3__c1-12-11-13(4-5-14(12)18)19-17(23)21-6-2-3-15(21)16(22)20-7-9-24-10-8-20	mol1449	5.477668762	Cc1cc(NC(=O)N2CCC[C@@H]2C(=O)N2CCOCC2)ccc1F	1449	2.5645137029636746	3.6288659812565167	True
C18H28N4O2__c1-3-10-19-17(23)12-20-18(24)21-15-5-4-11-22(13-15)16-8-6-14(2)7-9-16	mol1450	5.476840973	CCCNC(=O)CNC(=O)N[C@H]1CCCN(c2ccc(C)cc2)C1	1450	2.4507756939139025	4.056032531715902	True
C20H27N3O3__c1-13-7-6-8-15(11-13)12-18(24)22-19(20-21-14(2)26-23-20)16-9-4-5-10-17(16)25-3	mol1451	5.4766078	COc1ccccc1[C@H](NC(=O)C[C@H]1CCC[C@H](C)C1)c1noc(C)n1	1451	3.480002575169321	3.553822104032208	True
C20H26N2O4__c1-13(2)22-11-9-20(10-12-22)17(14(3)19(24)26-20)18(23)21-15-7-5-6-8-16(15)25-4	mol1452	5.4765172	COc1ccccc1NC(=O)C1=C(C)C(=O)OC12CC[NH+](C(C)C)CC2	1452	3.883417175767635	3.2368366083449702	True
C18H28N2O__c1-20(2)17(15-10-8-5-9-11-15)14-19-18(21)16-12-6-3-4-7-13-16	mol1453	5.476393223	C[NH+](C)[C@H](CNC(=O)C1CCCCCC1)c1ccccc1	1453	3.2407105375053735	3.113785604777991	True
C17H22N4O3S__c1-24-15-4-2-5-16(12-15)25(22,23)20-13-14-6-10-21(11-7-14)17-18-8-3-9-19-17	mol1454	5.475707054	COc1cccc(S(=O)(=O)NCC2CCN(c3ncccn3)CC2)c1	1454	2.16543777463818	3.689033830244572	True
C14H19F3N4O2S__c1-3-10-5-18-11(24-10)7-20(2)13(23)19-9-4-12(22)21(6-9)8-14(15,16)17	mol1455	5.475500107	CCc1cnc(CN(C)C(=O)N[C@@H]2CC(=O)N(CC(F)(F)F)C2)s1	1455	3.3600409636667736	4.358580156853732	True
C20H17F3N2O4__c1-2-9-29-16-8-7-12(20(21,22)23)10-15(16)24-17(26)11-25-18(27)13-5-3-4-6-14(13)19(25)28	mol1456	5.475463867	CCCOc1ccc(C(F)(F)F)cc1NC(=O)CN1C(=O)c2ccccc2C1=O	1456	2.080432421521225	3.1188078241775474	True
C18H21NO4S2__c1-2-24(20,21)17-11-8-16(9-12-17)19-25(22,23)18-10-7-14-5-3-4-6-15(14)13-18	mol1457	5.475401402	CCS(=O)(=O)c1ccc(NS(=O)(=O)c2ccc3c(c2)CCCC3)cc1	1457	2.0580872801326873	3.5950237246138403	True
C18H20F2N4O3__c1-2-13-10-17(26)24(18(21-13)23-5-7-27-8-6-23)11-16(25)22-15-9-12(19)3-4-14(15)20	mol1458	5.474599361	CCc1cc(=O)n(CC(=O)Nc2cc(F)ccc2F)c(N2CCOCC2)n1	1458	2.361890131878507	4.241180057046716	True
C19H20N2O3S__c1-19(17(23)20-12-15(22)13-8-4-3-5-9-13)18(24)21(2)14-10-6-7-11-16(14)25-19	mol1459	5.474583626	CN1C(=O)[C@](C)(C(=O)NC[C@H](O)c2ccccc2)Sc2ccccc21	1459	3.0603349515027674	3.8256598082248243	True
C17H23F3N2O__c1-11(2)14-8-4-6-12(3)15(14)21-16(23)22-9-5-7-13(10-22)17(18,19)20	mol1460	5.47449398	Cc1cccc(C(C)C)c1NC(=O)N1CCC[C@@H](C(F)(F)F)C1	1460	2.7099078563001413	4.285333318382574	True
C17H13F2N5O2S__c1-10-8-12(4-7-15(10)19)21-16-14(9-20)17(23-22-16)24-27(25,26)13-5-2-11(18)3-6-13	mol1461	5.474281311	Cc1cc(NC2=C(C#N)[C@@H](NS(=O)(=O)c3ccc(F)cc3)N=N2)ccc1F	1461	3.327921340449689	3.110840879356351	True
C18H23N3O2__c1-3-17-19-9-11-20(17)13-18(22)21-10-5-8-16(21)14-6-4-7-15(12-14)23-2	mol1462	5.474280357	CCc1[nH+]ccn1CC(=O)N1CCC[C@H]1c1cccc(OC)c1	1462	3.5872561306064794	3.737524298352637	True
C19H17N3O2__c1-14-13-16(22(23)24)10-11-17(14)21-19(15-7-3-2-4-8-15)18-9-5-6-12-20-18	mol1463	5.474027634	Cc1cc([N+](=O)[O-])ccc1N[C@@H](c1ccccc1)c1ccccn1	1463	2.5045726642070356	2.6876480602775317	True
C19H23FN2O2S__c1-15-12-18(10-11-22(15)14-16-6-3-2-4-7-16)21-25(23,24)19-9-5-8-17(20)13-19	mol1464	5.473572731	C[C@H]1C[C@@H](NS(=O)(=O)c2cccc(F)c2)CC[NH+]1Cc1ccccc1	1464	4.010428558947105	3.8585415072509437	True
C17H25N5O3S__c1-17(2,3)18-16(23)8-11-22-15-7-6-13(12-14(15)19-20-22)26(24,25)21-9-4-5-10-21	mol1465	5.473290443	CC(C)(C)NC(=O)CCn1nnc2cc(S(=O)(=O)N3CCCC3)ccc21	1465	2.350156412540585	4.344144031148059	True
C19H17N3O3S__c23-18(20-14-6-7-16-17(10-14)25-9-8-24-16)11-15-12-26-19(22-15)21-13-4-2-1-3-5-13	mol1466	5.473015308	O=C(Cc1csc(Nc2ccccc2)n1)Nc1ccc2c(c1)OCCO2	1466	2.078963355597528	3.756024013030761	True
C20H26N4O3__c1-3-5-14(2)22-20(25)15-6-4-11-23(13-15)18-7-8-19(24(26)27)17-12-21-10-9-16(17)18	mol1467	5.472671986	CCC[C@H](C)NC(=O)[C@@H]1CCCN(c2ccc([N+](=O)[O-])c3cnccc23)C1	1467	3.1057549865915623	4.213678744917226	True
C19H27N3OS__c1-14(11-20)13-24-18-10-5-4-9-17(18)21-19(23)12-22-15(2)7-6-8-16(22)3	mol1468	5.472545624	C[C@@H](C#N)CSc1ccccc1NC(=O)C[NH+]1[C@@H](C)CCC[C@H]1C	1468	4.574521466710155	3.6161243474995324	True
C15H16N2O3S__c18-14(16-9-13-11-21-15(19)17-13)10-20-8-4-7-12-5-2-1-3-6-12	mol1469	5.472492218	O=C(COC/C=C/c1ccccc1)NCc1csc(=O)[nH]1	1469	2.6698870000034187	3.151087973293685	True
C19H23N5O__c1-22(2)14-16-8-6-15(7-9-16)12-20-18(25)17-13-21-23(3)19(17)24-10-4-5-11-24	mol1470	5.472479343	Cn1ncc(C(=O)NCc2ccc(C[NH+](C)C)cc2)c1-n1cccc1	1470	3.0856739880726334	3.781617746637575	True
C19H35N3O2__c23-19(20-14-17-4-2-1-3-5-17)16-21-8-6-18(7-9-21)15-22-10-12-24-13-11-22	mol1471	5.472183704	O=C(C[NH+]1CCC(CN2CCOCC2)CC1)NCC1CCCCC1	1471	3.4124050683453815	4.067663322811315	True
C15H14N4O3S3__c1-9(24-15-12-5-6-23-14(12)17-8-18-15)13(20)19-10-3-2-4-11(7-10)25(16,21)22	mol1472	5.471999168	C[C@@H](Sc1ncnc2sccc12)C(=O)Nc1cccc(S(N)(=O)=O)c1	1472	2.7882226587443526	4.434493017180273	True
C14H16N4O4S2__c19-18(20)11-6-8-12(9-7-11)24(21,22)17-14-16-15-13(23-14)10-4-2-1-3-5-10	mol1473	5.471746445	O=[N+]([O-])c1ccc(S(=O)(=O)[N-]c2nnc(C3CCCCC3)s2)cc1	1473	3.1998416275194295	3.4145391823401656	True
C18H26F3N3O__c1-14(2)12-24(13-18(19,20)21)17(25)15-7-8-16(22-11-15)23-9-5-3-4-6-10-23	mol1474	5.471675873	CC(C)CN(CC(F)(F)F)C(=O)c1ccc(N2CCCCCC2)nc1	1474	2.3212793298221275	3.814920193465194	True
C15H15F3N2O2S__c1-9-8-23-14(22)20(9)7-13(21)19-10(2)11-4-3-5-12(6-11)15(16,17)18	mol1475	5.471305847	Cc1csc(=O)n1CC(=O)N[C@@H](C)c1cccc(C(F)(F)F)c1	1475	2.7004991714366167	3.6658350674703715	True
C13H24N4O2S__c1-12(2)11(13(12,3)4)8-16-20(18,19)10-7-15-17(9-10)6-5-14	mol1476	5.471252441	CC1(C)C(CNS(=O)(=O)c2cnn(CC[NH3+])c2)C1(C)C	1476	3.5004294048588935	3.8808981900277626	True
C17H18N4O2S__c1-4-12(17-18-9(2)10(3)24-17)20-16(23)14-19-13-8-6-5-7-11(13)15(22)21-14	mol1477	5.470743656	CC[C@@H](NC(=O)c1nc2ccccc2c(=O)[nH]1)c1nc(C)c(C)s1	1477	3.0333746808795263	3.996026499708587	True
C16H14FN3O5__c1-2-25-14-8-13(20(23)24)7-11(15(14)21)9-18-19-16(22)10-3-5-12(17)6-4-10	mol1478	5.47063446	CCOc1cc([N+](=O)[O-])cc(/C=N\NC(=O)c2ccc(F)cc2)c1O	1478	2.216528159253567	3.1668926272976563	True
C18H17NO3__c1-13-4-3-5-17(10-13)22-14(2)18(20)21-12-16-8-6-15(11-19)7-9-16	mol1479	5.470617294	Cc1cccc(O[C@@H](C)C(=O)OCc2ccc(C#N)cc2)c1	1479	2.341703351183037	2.38189491845161	True
C18H19N3OS__c22-17-8-4-7-15-9-13-10-16(21(15)17)12-20(11-13)18(23)19-14-5-2-1-3-6-14	mol1480	5.470294952	O=c1cccc2n1[C@H]1C[C@@H](C2)CN(C(=S)Nc2ccccc2)C1	1480	4.070095073070076	4.052217901436281	True
C18H25N3O3__c1-11-6-8-21(2)18(24)15(11)20-17(23)16(22)19-7-5-14-10-12-3-4-13(14)9-12	mol1481	5.47021389	Cc1ccn(C)c(=O)c1NC(=O)C(=O)NCC[C@@H]1C[C@H]2CC[C@@H]1C2	1481	4.2845469058653745	4.09363550165253	True
C15H28N2O__c1-2-9-16-14(7-1)13-6-3-8-15(13)17-11-12-5-4-10-18-12	mol1482	5.469781399	C1CC[C@@H]([C@H]2CCC[C@@H]2[NH2+]C[C@@H]2CCCO2)[NH2+]C1	1482	5.614309790969992	3.1079097116572636	True
C17H13N3O4__c21-17(19-18-15-5-2-6-16(10-15)20(22)23)13-4-1-3-12(9-13)14-7-8-24-11-14	mol1483	5.469552517	O=C(NNc1cccc([N+](=O)[O-])c1)c1cccc(-c2ccoc2)c1	1483	2.235682971214098	2.756427227596553	True
C18H15N5O5__c1-11-9-12(7-8-15(11)23(26)27)17(24)19-13-5-3-4-6-16(13)22-10-14(20-21-22)18(25)28-2	mol1484	5.469203472	COC(=O)c1cn(-c2ccccc2NC(=O)c2ccc([N+](=O)[O-])c(C)c2)nn1	1484	2.254529438153787	3.139546110159849	True
C15H18N2O2S2__c1-12-11-13(6-7-14(12)17-8-2-3-9-17)16-21(18,19)15-5-4-10-20-15	mol1485	5.469202995	Cc1cc([N-]S(=O)(=O)c2cccs2)ccc1[NH+]1CCCC1	1485	4.744098235816785	2.956761885397725	True
C15H17ClN2O3S__c16-13-9-5-4-8-12(13)15-17-14(18-21-15)10-22(19,20)11-6-2-1-3-7-11	mol1486	5.4691782	O=S(=O)(Cc1noc(-c2ccccc2Cl)n1)C1CCCCC1	1486	2.4434574231208224	3.115721430825045	True
C16H22N6O2__c1-21-10-12(9-17-21)18-16(24)13-8-14(22(2)20-13)19-15(23)11-6-4-3-5-7-11	mol1487	5.469136238	Cn1cc(NC(=O)c2cc(NC(=O)C3CCCCC3)n(C)n2)cn1	1487	2.371619681818073	4.388672010931061	True
C20H24ClN3O3S__c1-23(2)19(16-13-24(3)18-8-6-5-7-15(16)18)12-22-28(25,26)14-9-10-20(27-4)17(21)11-14	mol1488	5.469011307	COc1ccc(S(=O)(=O)NC[C@@H](c2cn(C)c3ccccc23)[NH+](C)C)cc1Cl	1488	3.446336589607996	4.323090520200578	True
C18H16FN3O2S__c1-12-4-2-3-5-15(12)17-21-22-18(24-17)25-11-16(23)20-10-13-6-8-14(19)9-7-13	mol1489	5.468916893	Cc1ccccc1-c1nnc(SCC(=O)NCc2ccc(F)cc2)o1	1489	1.989976236176643	3.7855748594283773	True
C18H20N4O3S__c1-11-15(9-17(23)20-13-7-8-26(24,25)10-13)12(2)22-18(19-11)14-5-3-4-6-16(14)21-22	mol1490	5.468871593	Cc1nc2c3ccccc3nn2c(C)c1CC(=O)N[C@H]1CCS(=O)(=O)C1	1490	2.9651194939973493	4.2255980063262335	True
C17H24N2O3__c1-14-13-22-17(12-20)11-19(14)10-15-5-4-6-16(9-15)21-8-3-2-7-18	mol1491	5.468325615	C[C@H]1CO[C@@H](CO)CN1Cc1cccc(OCCCC#N)c1	1491	3.1999527867985984	3.574057130667008	True
C19H18N4O3S__c1-3-12-11(2)27-18(15(12)10-20)21-16(24)8-9-23-19(26)14-7-5-4-6-13(14)17(25)22-23	mol1492	5.468279362	CCc1c(C)sc(NC(=O)CCn2nc([O-])c3ccccc3c2=O)c1C#N	1492	2.8766484233764835	4.197574950706835	True
C17H18N4O3__c1-12-4-7-14(10-16(12)21(23)24)17(22)19-18-11-13-5-8-15(9-6-13)20(2)3	mol1493	5.468169212	Cc1ccc(C(=O)N/N=C\c2ccc(N(C)C)cc2)cc1[N+](=O)[O-]	1493	2.0780090277662424	2.7861526346576864	True
C18H18N4O2S__c1-10-3-4-12(7-15(10)21-11(2)23)18(24)22-6-5-13-14(8-19)17(20)25-16(13)9-22	mol1494	5.468136787	CC(=O)Nc1cc(C(=O)N2CCc3c(sc(N)c3C#N)C2)ccc1C	1494	2.41478702212982	3.6798021457719385	True
C17H16BrN3O__c1-21-10-12(9-19)7-15(21)16(22)20-11-17(5-6-17)13-3-2-4-14(18)8-13	mol1495	5.46780014	Cn1cc(C#N)cc1C(=O)NCC1(c2cccc(Br)c2)CC1	1495	2.64190999022585	3.7567397147366237	True
C19H20F3N3O4__c1-11-14(10-25-8-7-23-17(27)15(25)9-16(26)28-2)24-18(29-11)12-3-5-13(6-4-12)19(20,21)22	mol1496	5.467547417	COC(=O)C[C@H]1C(=O)NCCN1Cc1nc(-c2ccc(C(F)(F)F)cc2)oc1C	1496	2.9804220309021225	3.922051938084811	True
C17H17ClN2O3S__c1-3-9-19-24(22,23)14-6-4-5-13(11-14)17(21)20-16-8-7-12(2)10-15(16)18	mol1497	5.466748238	C=CCNS(=O)(=O)c1cccc(C(=O)Nc2ccc(C)cc2Cl)c1	1497	2.014734202591418	3.1224956128460715	True
C18H17N3O3__c19-15(22)12-21-16(23)18(20-17(21)24,14-9-5-2-6-10-14)11-13-7-3-1-4-8-13	mol1498	5.466491699	NC(=O)CN1C(=O)N[C@](Cc2ccccc2)(c2ccccc2)C1=O	1498	2.5378761464025903	3.16472792637488	True
C18H16Cl2N2O4__c1-22(10-16(23)21-17-12(19)3-2-4-13(17)20)18(24)11-5-6-14-15(9-11)26-8-7-25-14	mol1499	5.466445923	CN(CC(=O)Nc1c(Cl)cccc1Cl)C(=O)c1ccc2c(c1)OCCO2	1499	2.13165140727188	3.712627186037424	True
C20H17N5O3__c1-2-11-22-20(27)15-5-3-4-6-16(15)23-17(26)7-8-18-24-19(25-28-18)14-9-12-21-13-10-14	mol1500	5.466398716	C#CCNC(=O)c1ccccc1NC(=O)CCc1nc(-c2ccncc2)no1	1500	2.329923783978902	4.256817695747296	True
C20H16ClN5O4__c1-25-19-17(13(10-16(27)22-19)11-5-3-2-4-6-11)18(24-25)23-20(28)12-7-8-14(21)15(9-12)26(29)30	mol1501	5.466331959	Cn1nc(NC(=O)c2ccc(Cl)c([N+](=O)[O-])c2)c2c1NC(=O)C[C@H]2c1ccccc1	1501	3.1062133673938135	3.8684876846630267	True
C19H23N3O2S__c23-18-10-9-16(17-8-4-12-25-17)20-22(18)13-15-7-3-11-21(15)19(24)14-5-1-2-6-14	mol1502	5.466187477	O=C(C1CCCC1)N1CCC[C@H]1Cn1nc(-c2cccs2)ccc1=O	1502	2.8614995125754543	4.539003064566604	True
C19H27N3O3__c1-13-6-7-17(9-14(13)2)19(25)21-11-18(24)22-8-4-5-16(12-22)10-20-15(3)23	mol1503	5.4656353	CC(=O)NC[C@H]1CCCN(C(=O)CNC(=O)c2ccc(C)c(C)c2)C1	1503	2.478787751912053	4.7164781876795	True
C17H27N3O2__c1-14-11-15(2)13-16(12-14)18-17(22)3-4-19-5-7-20(8-6-19)9-10-21	mol1504	5.465497971	Cc1cc(C)cc(NC(=O)CC[NH+]2CCN(CCO)CC2)c1	1504	3.3990144241842764	3.121554756534806	True
C16H14FN3O5__c1-2-25-14-8-13(20(23)24)7-11(15(14)21)9-18-19-16(22)10-3-5-12(17)6-4-10	mol1505	5.465444088	CCOc1cc([N+](=O)[O-])cc(/C=N\NC(=O)c2ccc(F)cc2)c1O	1505	2.216528159253567	3.1668926272976563	True
C18H14FNO5S2__c1-25-18(22)17-16(13-4-2-3-5-14(13)26-17)20-15(21)10-27(23,24)12-8-6-11(19)7-9-12	mol1506	5.465321064	COC(=O)c1sc2ccccc2c1NC(=O)CS(=O)(=O)c1ccc(F)cc1	1506	2.2262761156841755	3.1777851898540974	True
C16H21NO3__c18-14-8-3-5-12-6-4-9-17(16(12)14)15(19)11-13-7-1-2-10-20-13	mol1507	5.464844227	O=C(C[C@H]1CCCCO1)N1CCCc2cccc(O)c21	1507	2.876902420687454	3.169539947208933	True
C18H26N6O2__c1-10(2)20-17(25)12-5-4-6-13(7-12)21-18(26)22-14-8-15-11(3)23-24-16(15)19-9-14	mol1508	5.464371204	Cc1n[nH]c2ncc(NC(=O)N[C@@H]3CCC[C@H](C(=O)NC(C)C)C3)cc12	1508	3.3136188769258705	4.7875175166921835	True
C14H21N3O2S__c18-20(19,17-9-3-4-10-17)13-7-8-14(15-11-13)16-12-5-1-2-6-12	mol1509	5.464014053	O=S(=O)(c1ccc(NC2CCCC2)nc1)N1CCCC1	1509	2.070754522181888	3.5293347914060775	True
C17H17N3O3S__c1-12-6-5-9-20-11-13(18-17(12)20)10-16(21)19-14-7-3-4-8-15(14)24(2,22)23	mol1510	5.463937759	Cc1cccn2cc(CC(=O)Nc3ccccc3S(C)(=O)=O)[nH+]c12	1510	3.2267659842426015	3.7612744653083103	True
C16H29N3O__c1-2-19(15-5-3-4-6-15)16(20)17-13-9-11-18(12-10-13)14-7-8-14	mol1511	5.463484764	CCN(C(=O)NC1CC[NH+](C2CC2)CC1)C1CCCC1	1511	3.7562218682659303	3.2527608353893265	True
C19H28N2O2__c1-23-18-11-5-4-9-16(18)17-10-8-14-21(17)15-19(22)20-12-6-2-3-7-13-20	mol1512	5.463104248	COc1ccccc1[C@H]1CCC[NH+]1CC(=O)N1CCCCCC1	1512	3.8712968719312535	3.4500770472013453	True
C14H19N3O__c1-9(10-3-4-10)17(2)8-14-16-12-7-11(15)5-6-13(12)18-14	mol1513	5.462920189	C[C@H](C1CC1)[NH+](C)Cc1nc2cc(N)ccc2o1	1513	4.264271932526832	3.8716924017780543	True
C15H14N4O3S3__c1-9(24-15-12-5-6-23-14(12)17-8-18-15)13(20)19-10-3-2-4-11(7-10)25(16,21)22	mol1514	5.462679386	C[C@@H](Sc1ncnc2sccc12)C(=O)Nc1cccc(S(N)(=O)=O)c1	1514	2.7882226587443526	4.434493017180273	True
C20H25N3O3__c1-26-17-10-8-15(9-11-17)18-12-13-20(25)23(22-18)14-4-7-19(24)21-16-5-2-3-6-16	mol1515	5.462663651	COc1ccc(-c2ccc(=O)n(CCCC(=O)NC3CCCC3)n2)cc1	1515	2.051926720232892	3.687900725242769	True
C18H21N7OS__c1-13-11-16(24(21-13)14-7-3-2-4-8-14)19-17(26)12-27-18-20-22-23-25(18)15-9-5-6-10-15	mol1516	5.462199688	Cc1cc(NC(=O)CSc2nnnn2C2CCCC2)n(-c2ccccc2)n1	1516	2.3210558547299396	3.93567625620721	True
C17H16ClN5O3S__c18-14-5-4-13(21-22-16(12-19)15-3-1-2-6-20-15)11-17(14)27(24,25)23-7-9-26-10-8-23	mol1517	5.462144852	N#C/C(=N/Nc1ccc(Cl)c(S(=O)(=O)N2CCOCC2)c1)c1ccccn1	1517	2.638756731068792	3.432045443746804	True
C16H12N4O5__c1-19-12-5-3-2-4-10(12)14(16(19)23)17-18-15(22)11-8-9(20(24)25)6-7-13(11)21	mol1518	5.461889744	CN1C(=O)/C(=N\NC(=O)c2cc([N+](=O)[O-])ccc2[O-])c2ccccc21	1518	2.7829743130997198	3.236307793095028	True
C20H26N4O2__c1-15-11-16-12-18(25-2)13-17(20(16)26-15)14-23-7-4-8-24(10-9-23)19-5-3-6-21-22-19	mol1519	5.461880207	COc1cc2c(c(C[NH+]3CCCN(c4cccnn4)CC3)c1)O[C@@H](C)C2	1519	4.341651226767809	4.137413115909435	True
C20H19N3O5S__c1-23-18(24)10-17(19(25)21-12-3-6-14(26-2)7-4-12)29-20(23)22-13-5-8-15-16(9-13)28-11-27-15	mol1520	5.461776733	COc1ccc(NC(=O)[C@H]2CC(=O)N(C)/C(=N/c3ccc4c(c3)OCO4)S2)cc1	1520	2.942141857130112	3.8616351737653227	True
C20H21N5O2S__c1-3-4-11-25-18-17(19(26)23-20(25)27)24(2)16(22-18)12-28-15-9-10-21-14-8-6-5-7-13(14)15	mol1521	5.461677551	CCCCn1c(=O)[nH]c(=O)c2c1nc(CSc1ccnc3ccccc13)n2C	1521	2.5887250446626613	4.401269580445771	True
C16H22N2O2__c1-11-10-12-6-2-5-9-14(12)15(11)17-16(19)18-20-13-7-3-4-8-13	mol1522	5.461316586	C[C@H]1Cc2ccccc2[C@H]1NC(=O)NOC1CCCC1	1522	3.368044429247309	3.386184652185185	True
C15H16ClF3N2O2__c16-13-6-11(14-12(7-13)9-22-10-23-14)8-21(4-1-3-20)5-2-15(17,18)19	mol1523	5.461200714	N#CCCN(CCC(F)(F)F)Cc1cc(Cl)cc2c1OCOC2	1523	2.9001056383584505	4.014150793028314	True
C17H17FN4O2S__c1-10-14(16(23)24-3)15(11-8-19-21(2)9-11)20-17(25)22(10)13-6-4-12(18)5-7-13	mol1524	5.46102953	COC(=O)C1=C(C)N(c2ccc(F)cc2)C(=S)N[C@@H]1c1cnn(C)c1	1524	2.986259323818409	3.4747485653774537	True
C19H15F2N3O4S__c20-11-1-5-13(6-2-11)22-16(25)9-15-18(27)24(19(28)29-15)10-17(26)23-14-7-3-12(21)4-8-14	mol1525	5.460702896	O=C(C[C@@H]1SC(=O)N(CC(=O)Nc2ccc(F)cc2)C1=O)Nc1ccc(F)cc1	1525	2.5683286762012685	3.2506199436722545	True
C17H24N2O3__c1-12-5-7-14(8-6-12)15(20)9-10-16(21)19(4)11-13(2)17(22)18-3	mol1526	5.460644245	CNC(=O)[C@@H](C)CN(C)C(=O)CCC(=O)c1ccc(C)cc1	1526	2.5933818387971197	3.319674373959563	True
C18H23N5O2__c1-23(2)16(25)8-4-7-15(24)19-14-6-3-5-13(11-14)18-20-17(21-22-18)12-9-10-12	mol1527	5.460634232	CN(C)C(=O)CCCC(=O)Nc1cccc(-c2nc(C3CC3)n[nH]2)c1	1527	2.4041422251876305	4.796341644960725	True
C16H24N4O2__c1-19(10-8-13-6-3-4-9-20(13)2)12-15-17-16(18-22-15)14-7-5-11-21-14	mol1528	5.460624218	C[NH+](CC[C@@H]1CCCC[NH+]1C)Cc1nc(-c2ccco2)no1	1528	5.38410834517932	3.8089370813818864	True
C20H22Cl2N2O__c1-24(12-15-8-4-10-17(21)20(15)22)13-19(25)23-18-11-5-7-14-6-2-3-9-16(14)18	mol1529	5.460582256	C[NH+](CC(=O)N[C@H]1CCCc2ccccc21)Cc1cccc(Cl)c1Cl	1529	3.720808943144929	3.8350179859999005	True
C20H15N5S__c1-2-18-22-23-20-25(18)24-19(26-20)15-12-17(13-8-4-3-5-9-13)21-16-11-7-6-10-14(15)16	mol1530	5.460406303	CCc1nnc2sc(-c3cc(-c4ccccc4)nc4ccccc34)nn12	1530	2.300812906047078	4.647229168096272	True
C19H26FN3O__c1-3-22(13-15(2)12-21)19(24)18-6-4-5-11-23(18)14-16-7-9-17(20)10-8-16	mol1531	5.460396767	CCN(C[C@@H](C)C#N)C(=O)[C@@H]1CCCC[NH+]1Cc1ccc(F)cc1	1531	4.46001230977822	3.665323260185086	True
C18H23F2N3O2__c1-2-18(8-4-9-18)11-21-17(25)22-14-7-10-23(16(14)24)15-12(19)5-3-6-13(15)20	mol1532	5.460324287	CCC1(CNC(=O)N[C@H]2CCN(c3c(F)cccc3F)C2=O)CCC1	1532	3.1302091565943293	4.040818442070936	True
C19H14FN3O4S__c20-16-8-6-14(23(25)26)10-17(16)21-19(28)22-18(24)11-27-15-7-5-12-3-1-2-4-13(12)9-15	mol1533	5.460122108	O=C(COc1ccc2ccccc2c1)NC(=S)Nc1cc([N+](=O)[O-])ccc1F	1533	2.099040456055068	2.7372307697338503	True
C19H24N2O2S__c22-24(23,19-10-9-16-5-1-2-6-17(16)15-19)21-13-11-20(12-14-21)18-7-3-4-8-18	mol1534	5.459741592	O=S(=O)(c1ccc2ccccc2c1)N1CCN(C2CCCC2)CC1	1534	1.9498785182757317	3.684438784060337	True
C17H20N4O3__c22-16(14-6-3-11-24-14)20-7-9-21(10-8-20)17(23)15-12-4-1-2-5-13(12)18-19-15	mol1535	5.45972538	O=C(c1ccco1)N1CCN(C(=O)[C@@H]2N=NC3=C2CCCC3)CC1	1535	3.3393301606236623	3.689179925180776	True
C17H24N4O3S__c1-5-16(14-8-6-12(2)7-9-14)19-17(22)13(3)20-25(23,24)15-10-18-21(4)11-15	mol1536	5.459662437	CC[C@H](NC(=O)[C@H](C)NS(=O)(=O)c1cnn(C)c1)c1ccc(C)cc1	1536	2.9766170911278493	4.0828388850727	True
C14H16ClNO3__c1-9(19-14(18)10-6-7-10)13(17)16-8-11-4-2-3-5-12(11)15	mol1537	5.459202766	C[C@@H](OC(=O)C1CC1)C(=O)NCc1ccccc1Cl	1537	2.2771597067515685	2.6432645861750697	True
C19H17FN4O3__c1-12(22-19(25)14-3-7-17(8-4-14)24(26)27)18-11-21-23(13(18)2)16-9-5-15(20)6-10-16	mol1538	5.459167004	Cc1c([C@@H](C)NC(=O)c2ccc([N+](=O)[O-])cc2)cnn1-c1ccc(F)cc1	1538	2.5161914942958425	3.618436261772385	True
C15H10N4O4S__c20-19(21)11-6-13-12(22-8-23-13)5-9(11)7-16-18-15-17-10-3-1-2-4-14(10)24-15	mol1539	5.458982468	O=[N+]([O-])c1cc2c(cc1/C=N/Nc1nc3ccccc3s1)OCO2	1539	2.4456024743196885	2.828858688028499	True
C13H23N3O3S__c1-3-12(2)10-15-5-7-16(8-6-15)20(17,18)11-13-4-9-19-14-13	mol1540	5.458625793	CC[C@H](C)CN1CCN(S(=O)(=O)Cc2ccon2)CC1	1540	3.0624834267503562	4.078236703563555	True
C17H25NO3__c1-13-6-7-16(11-14(13)2)21-9-4-5-17(19)18-8-10-20-12-15(18)3	mol1541	5.458553314	Cc1ccc(OCCCC(=O)N2CCOC[C@@H]2C)cc1C	1541	2.530065335419323	3.7396600189032614	True
C14H24NO__c1-15(9-3-2-4-10-15)13-8-6-11-5-7-12(13)14(11)16	mol1542	5.458359241	C[N+]1([C@H]2CC[C@H]3CC[C@@H]2C3=O)CCCCC1	1542	4.757272341113271	2.125409756468544	True
C16H15BrN2O3__c1-2-22-16(21)19-13-7-3-5-11(9-13)15(20)18-14-8-4-6-12(17)10-14	mol1543	5.458270073	CCOC(=O)Nc1cccc(C(=O)Nc2cccc(Br)c2)c1	1543	1.7006295606607047	2.2509410309159	True
C18H21ClFN5O3__c1-11-22-23-16(28-11)10-24(2)17(26)8-15-18(27)21-6-7-25(15)9-12-13(19)4-3-5-14(12)20	mol1544	5.45826149	Cc1nnc(CN(C)C(=O)C[C@H]2C(=O)NCCN2Cc2c(F)cccc2Cl)o1	1544	3.1429348759370512	4.496759597849015	True
C16H21NO2__c1-17(11-6-12-18-2)13-15-9-10-16(19-15)14-7-4-3-5-8-14	mol1545	5.458226204	COCCC[NH+](C)Cc1ccc(-c2ccccc2)o1	1545	3.5343892172410794	3.1171626263478425	True
C13H14ClN3O3S2__c1-9-8-15-13(21-9)17-12(18)6-7-16-22(19,20)11-5-3-2-4-10(11)14	mol1546	5.457748413	Cc1cnc(NC(=O)CCNS(=O)(=O)c2ccccc2Cl)s1	1546	2.1444789687882704	3.37557947730333	True
C16H25N3O__c1-12-5-4-6-14(12)19-15(20)18-11-16(2,3)13-7-9-17-10-8-13	mol1547	5.45772171	C[C@H]1CCC[C@H]1NC(=O)NCC(C)(C)c1ccncc1	1547	3.0607454997285526	3.472913792238666	True
C16H21N5OS__c1-2-23-16-17-7-12(8-18-16)9-21-5-3-4-13(10-21)14-6-15(22)20-11-19-14	mol1548	5.457625389	CCSc1ncc(CN2CCC[C@@H](c3cc(=O)[nH]cn3)C2)cn1	1548	3.3181675281641443	4.299344405869551	True
C19H17N5O2S__c1-27-19-11(9-20)7-13(18(26)24-19)17(25)21-12-5-6-14-15(8-12)23-16(22-14)10-3-2-4-10	mol1549	5.457612991	CSc1nc([O-])c(C(=O)Nc2ccc3nc(C4CCC4)[nH]c3c2)cc1C#N	1549	2.9788893221619084	4.168020870047504	True
C17H15F2NO3S__c1-20(2)24(22,23)15-8-4-13(5-9-15)17(21)10-6-12-3-7-14(18)11-16(12)19	mol1550	5.457572937	CN(C)S(=O)(=O)c1ccc(C(=O)/C=C/c2ccc(F)cc2F)cc1	1550	2.0853565909722658	3.0773004422113694	True
C18H14N6OS__c1-11-6-7-15-19-12(8-16(25)23(15)9-11)10-26-18-22-21-17-20-13-4-2-3-5-14(13)24(17)18	mol1551	5.457244873	Cc1ccc2nc(CSc3nnc4[nH]c5ccccc5n34)cc(=O)n2c1	1551	2.708808639261232	4.254851950206268	True
C18H14FNO5S2__c1-25-18(22)17-16(13-4-2-3-5-14(13)26-17)20-15(21)10-27(23,24)12-8-6-11(19)7-9-12	mol1552	5.457118034	COC(=O)c1sc2ccccc2c1NC(=O)CS(=O)(=O)c1ccc(F)cc1	1552	2.2262761156841755	3.1777851898540974	True
C15H19FN4O2S__c1-11-6-7-12(9-13(11)16)23(21,22)17-10-15-19-18-14-5-3-2-4-8-20(14)15	mol1553	5.456867695	Cc1ccc(S(=O)(=O)NCc2nnc3n2CCCCC3)cc1F	1553	2.3192562226779767	4.621665871591846	True
C20H21N3O4S__c24-19-11-12-20(25)23(19)17-7-9-18(10-8-17)28(26,27)21-15-3-5-16(6-4-15)22-13-1-2-14-22	mol1554	5.456725597	O=C1CCC(=O)N1c1ccc(S(=O)(=O)Nc2ccc(N3CCCC3)cc2)cc1	1554	2.085583506201125	3.0351787809746043	True
C17H16ClFN2O3__c1-10-3-4-14(18)15(5-10)21-17(23)16(22)20-9-11-6-12(19)8-13(7-11)24-2	mol1555	5.456546783	COc1cc(F)cc(CNC(=O)C(=O)Nc2cc(C)ccc2Cl)c1	1555	1.9777964403536554	3.006819529699575	True
C19H24N4O3__c1-14-11-16(22-26-14)20-17(24)12-23(2)13-18(25)21-19(9-6-10-19)15-7-4-3-5-8-15	mol1556	5.456269264	Cc1cc(NC(=O)C[NH+](C)CC(=O)NC2(c3ccccc3)CCC2)no1	1556	3.7195205477381306	3.4361473105315703	True
C18H18N2O4__c1-10-14(17(21)24-3)16(20-18(22)19-10)15-12-7-5-4-6-11(12)8-9-13(15)23-2	mol1557	5.456027031	COC(=O)C1=C(C)NC(=O)N[C@H]1c1c(OC)ccc2ccccc12	1557	2.6418901803054737	2.843359221057523	True
C13H10N2O4S__c1-2-7-14-12(16)11(20-13(14)17)8-9-5-3-4-6-10(9)15(18)19	mol1558	5.454867363	C=CCN1C(=O)S/C(=C/c2ccccc2[N+](=O)[O-])C1=O	1558	2.364172578608221	2.7081373122993506	True
C20H25N3O2S__c1-14(20-22-15-7-2-5-10-18(15)26-20)21-11-6-12-23-16-8-3-4-9-17(16)25-13-19(23)24	mol1559	5.454838753	C[C@H]([NH2+]CCCN1C(=O)COc2ccccc21)c1nc2c(s1)CCCC2	1559	3.7322904551198617	4.347474763500609	True
C16H19N5O4__c1-3-14(11-5-4-6-13(7-11)21(23)24)19-16(22)20-15-8-12(9-25-2)17-10-18-15	mol1560	5.454810143	CC[C@H](NC(=O)Nc1cc(COC)ncn1)c1cccc([N+](=O)[O-])c1	1560	2.879298702700396	3.508270529295727	True
C17H18N2O2S__c1-10-11(16(18)20)6-4-7-14(10)19-17(21)13-9-22-15-8-3-2-5-12(13)15	mol1561	5.454763412	Cc1c(NC(=O)c2csc3c2CCCC3)cccc1C(N)=O	1561	2.1613245978815456	3.3091177383926236	True
C10H18N2O3__c1-4-5-12(7-9(13)14)10(15)11-6-8(2)3	mol1562	5.454245567	C=CCN(CC(=O)[O-])C(=O)NCC(C)C	1562	3.050426609928177	2.3553205455504864	True
C18H25FN2O__c1-13-9-17(15-5-3-4-6-16(15)19)21(10-13)12-18(22)20(2)11-14-7-8-14	mol1563	5.454013824	C[C@@H]1C[C@H](c2ccccc2F)[NH+](CC(=O)N(C)CC2CC2)C1	1563	4.400765564599244	4.398708944627167	True
C12H14N4O4__c1-20-5-4-14-12(17)8-15-11-3-2-10(16(18)19)6-9(11)7-13	mol1564	5.453855515	COCCNC(=O)CNc1ccc([N+](=O)[O-])cc1C#N	1564	2.2139166345522767	2.5523683070519008	True
C20H24N2O3__c1-13-8-9-15-16(11-13)20(25)22(19(15)24)12-18(23)21-10-4-6-14-5-2-3-7-17(14)21	mol1565	5.453616142	Cc1ccc2c(c1)C(=O)N(CC(=O)N1CCC[C@H]3CCCC[C@@H]31)C2=O	1565	2.896143721043087	3.627656650182343	True
C20H23N3O2__c1-3-12-23-14-17(16-9-7-11-21-19(16)23)20(24)22-13-15-8-5-6-10-18(15)25-4-2	mol1566	5.453593254	CCCn1cc(C(=O)NCc2ccccc2OCC)c2cccnc21	1566	2.119333928484334	3.8969743922542874	True
C20H21BrN2O4__c1-13-15-10-14(21)6-7-16(15)27-18(13)19(25)26-11-17(24)23(2)20(12-22)8-4-3-5-9-20	mol1567	5.453514099	Cc1c(C(=O)OCC(=O)N(C)C2(C#N)CCCCC2)oc2ccc(Br)cc12	1567	2.7214921156841765	3.4628671814588454	True
C16H22N4O2__c1-20-10-11(9-17)7-14(20)16(22)19-13(8-15(18)21)12-5-3-2-4-6-12	mol1568	5.453474998	Cn1cc(C#N)cc1C(=O)N[C@@H](CC(N)=O)C1CCCCC1	1568	3.1484529098211222	3.917211458963791	True
C20H20N2O5S__c1-11-6-14-13(8-19(24)27-16(14)7-12(11)2)10-26-18(23)9-15(22-20(21)25)17-4-3-5-28-17	mol1569	5.453291893	Cc1cc2oc(=O)cc(COC(=O)C[C@H](NC(N)=O)c3cccs3)c2cc1C	1569	2.948650260552437	3.6188683989086967	True
C19H22N2O4S__c1-3-19(22)21-10-9-15-12-17(7-8-18(15)21)26(23,24)20-13-14-5-4-6-16(11-14)25-2	mol1570	5.452596664	CCC(=O)N1CCc2cc(S(=O)(=O)NCc3cccc(OC)c3)ccc21	1570	2.106957835090636	3.9591278385602666	True
C17H18N2O2__c18-9-11-15(17-6-4-10(8-17)5-7-17)14-12(20)2-1-3-13(14)21-16(11)19	mol1571	5.452497959	N#CC1=C(N)OC2=C(C(=O)CCC2)[C@H]1[C@@]12C=C[C@@H](CC1)C2	1571	5.136873807267343	3.407655342571034	True
C13H18N2O3__c1-2-9-4-3-5-10(6-9)18-12-8-14-7-11(15-12)13(16)17	mol1572	5.451730728	CC[C@@H]1CCC[C@@H](Oc2cncc(C(=O)[O-])n2)C1	1572	3.7039760773232118	3.254406628152105	True
C14H11Cl2N3O3S__c1-7-2-3-10(14(16)17-7)19-23(21,22)12-4-8-5-13(20)18-11(8)6-9(12)15	mol1573	5.451235771	Cc1ccc([N-]S(=O)(=O)c2cc3c(cc2Cl)NC(=O)C3)c(Cl)n1	1573	3.5487771356111963	3.4816843097266674	True
C15H15F4N3OS__c1-3-10(13-22-12(7-24-13)15(17,18)19)20-14(23)21-11-6-8(2)4-5-9(11)16	mol1574	5.450926781	CC[C@@H](NC(=O)Nc1cc(C)ccc1F)c1nc(C(F)(F)F)cs1	1574	2.8977264074537548	3.5306085026624543	True
C19H28N2O3S__c22-19(10-9-17-5-2-1-3-6-17)20-12-4-13-21(15-14-20)25(23,24)16-11-18-7-8-18	mol1575	5.45072937	O=C(CCc1ccccc1)N1CCCN(S(=O)(=O)CCC2CC2)CC1	1575	2.1045140747465236	3.7393945433553544	True
C19H16N4O3S__c24-17(20-13-6-2-1-3-7-13)10-11-18-22-16(23-26-18)12-27-19-21-14-8-4-5-9-15(14)25-19	mol1576	5.450630188	O=C(CCc1nc(CSc2nc3ccccc3o2)no1)Nc1ccccc1	1576	2.2272576926072514	3.6130227133478243	True
C17H21N5O2__c1-12-8-9-21(11-16(12)23)17(24)15(22-13(2)18-19-20-22)10-14-6-4-3-5-7-14	mol1577	5.45043087	Cc1nnnn1/C(=C\c1ccccc1)C(=O)N1CC[C@H](C)[C@H](O)C1	1577	3.4607081612036676	3.683639178318617	True
C20H26FN3O2__c1-2-26-18-11-17(25)20(18)7-9-24(10-8-20)13-15-12-22-23-19(15)14-3-5-16(21)6-4-14	mol1578	5.449668884	CCO[C@H]1C[C@H]([O-])C12CC[NH+](Cc1c[nH]nc1-c1ccc(F)cc1)CC2	1578	5.390525066917936	4.089142146511241	True
C19H21N3O3__c1-22(2)18(14-6-4-7-16(10-14)24-3)13-21-19(23)15(12-20)11-17-8-5-9-25-17	mol1579	5.449492455	COc1cccc([C@@H](CNC(=O)/C(C#N)=C\c2ccco2)[NH+](C)C)c1	1579	3.6572211202828147	2.8490513352789524	True
C20H21N3O4S__c24-19-11-12-20(25)23(19)17-7-9-18(10-8-17)28(26,27)21-15-3-5-16(6-4-15)22-13-1-2-14-22	mol1580	5.449464798	O=C1CCC(=O)N1c1ccc(S(=O)(=O)Nc2ccc(N3CCCC3)cc2)cc1	1580	2.085583506201125	3.0351787809746043	True
C15H23N3O__c1-4-14(12-7-9-16-10-8-12)17(2)11-15(19)18(3)13-5-6-13	mol1581	5.448815346	CC[C@@H](c1ccncc1)[NH+](C)CC(=O)N(C)C1CC1	1581	4.243538432307956	3.1133776295203193	True
C12H13F3N2O4S__c1-11(7-16,8-20-2)17-22(18,19)10-5-3-4-9(6-10)21-12(13,14)15	mol1582	5.448677063	COC[C@](C)(C#N)NS(=O)(=O)c1cccc(OC(F)(F)F)c1	1582	3.0757046774429853	3.0158654296301792	True
C20H24N2O3__c1-4-6-19(23)21-16-7-5-8-17(13-16)22-20(24)15(3)25-18-11-9-14(2)10-12-18	mol1583	5.448661804	CCCC(=O)Nc1cccc(NC(=O)[C@H](C)Oc2ccc(C)cc2)c1	1583	2.17256529610699	2.789626908637431	True
C16H18N2O2S3__c17-8-2-1-3-12-23(19,20)18-9-6-14-13(7-11-22-14)16(18)15-5-4-10-21-15	mol1584	5.448243618	N#CCCCCS(=O)(=O)N1CCc2sccc2[C@@H]1c1cccs1	1584	3.2349407459910946	4.074979517437969	True
C20H22F2N4O2__c21-13-6-7-18(15(22)11-13)26-17-4-1-3-16(14(17)12-23-26)24-19(27)8-10-25-9-2-5-20(25)28	mol1585	5.447934151	O=C(CCN1CCCC1=O)N[C@H]1CCCc2c1cnn2-c1ccc(F)cc1F	1585	2.98307215404356	4.969472518315763	True
C20H22N2O3__c1-14(22-19(23)17-8-5-9-17)20(24)25-18(15-6-3-2-4-7-15)16-10-12-21-13-11-16	mol1586	5.447515011	C[C@@H](NC(=O)C1CCC1)C(=O)O[C@@H](c1ccccc1)c1ccncc1	1586	2.8153601890820905	2.893450973461959	True
C18H16N2O4__c1-12(21)14-4-6-15(7-5-14)20-18(22)11-24-16-8-3-13(10-19)9-17(16)23-2	mol1587	5.447123528	COc1cc(C#N)ccc1OCC(=O)Nc1ccc(C(C)=O)cc1	1587	1.8113790726467354	2.5682669261202244	True
C16H22N2O4S__c1-23(21,22)17-12-6-7-15(19)13(10-12)16(20)18-9-8-11-4-2-3-5-14(11)18	mol1588	5.447035313	CS(=O)(=O)[N-]c1ccc(O)c(C(=O)N2CC[C@H]3CCCC[C@H]32)c1	1588	3.9241533372010586	4.32363452895957	True
C20H27N3O__c1-14-8-6-11-19(15(14)2)16(3)21-13-17-9-7-10-18(12-17)22-20(24)23(4)5	mol1589	5.446637154	Cc1cccc([C@@H](C)[NH2+]Cc2cccc(NC(=O)N(C)C)c2)c1C	1589	3.3580330777065805	3.7309094979676805	True
C20H28N2O3__c23-19(15-25-18-9-5-2-6-10-18)21-12-17-11-20(24)22(14-17)13-16-7-3-1-4-8-16	mol1590	5.446246147	O=C(COC1CCCCC1)NC[C@H]1CC(=O)N(Cc2ccccc2)C1	1590	2.647140186969553	3.6941688583276826	True
C17H32N4O2__c1-3-5-13(2)19-16(22)14-6-4-9-21(12-14)15-7-10-20(11-8-15)17(18)23	mol1591	5.446100235	CCC[C@@H](C)NC(=O)[C@@H]1CCC[NH+](C2CCN(C(N)=O)CC2)C1	1591	4.532321395581782	4.930618517960905	True
C20H24N2O__c1-13-5-3-8-17-18(11-14(2)19(13)17)22-10-9-15-6-4-7-16(12-15)20(21)23	mol1592	5.445888042	Cc1cccc2c1[C@@H](C)C[C@@H]2[NH2+]CCc1cccc(C(N)=O)c1	1592	3.8581131079111177	4.07572406578753	True
C18H13F3N6O2__c19-18(20,21)10-5-1-2-6-11(10)23-14(28)9-27-13-8-4-3-7-12(13)24-17(27)15-16(22)26-29-25-15	mol1593	5.445869446	Nc1nonc1-c1nc2ccccc2n1CC(=O)Nc1ccccc1C(F)(F)F	1593	2.39521126298464	4.374520277644308	True
C19H14FN3O5S__c20-14-8-10-15(11-9-14)22-29(27,28)16-5-3-4-13(12-16)19(24)21-17-6-1-2-7-18(17)23(25)26	mol1594	5.445672989	O=C(Nc1ccccc1[N+](=O)[O-])c1cccc(S(=O)(=O)Nc2ccc(F)cc2)c1	1594	1.9080375710938746	2.846142542516767	True
C16H25NO2__c18-15-10-5-8-13(15)14-9-3-4-11-17(14)16(19)12-6-1-2-7-12	mol1595	5.445620537	O=C1CCC[C@@H]1[C@@H]1CCCCN1C(=O)C1CCCC1	1595	2.941859911597895	3.134334597713766	True
C16H19NO4S__c1-12-9-15(7-8-16(12)21-3)22(18,19)17-14-6-4-5-13(10-14)11-20-2	mol1596	5.445597649	COCc1cccc(NS(=O)(=O)c2ccc(OC)c(C)c2)c1	1596	1.837428023012734	3.008600625954051	True
C19H29N3O3__c1-12(2)16(11-20)25-17(23)3-4-21-18(24)22-19-8-13-5-14(9-19)7-15(6-13)10-19	mol1597	5.445446014	CC(C)[C@@H](C#N)OC(=O)CCNC(=O)NC12CC3CC(CC(C3)C1)C2	1597	4.430572335077742	3.0061626864279627	True
C19H28N2O3__c1-13-5-6-14(2)16(9-13)17-11-21(15(3)12-24-17)19(22)18-10-20(4)7-8-23-18	mol1598	5.445437431	Cc1ccc(C)c([C@@H]2CN(C(=O)[C@@H]3CN(C)CCO3)[C@H](C)CO2)c1	1598	3.7095301054154177	4.365187997274461	True
C16H19N3O3__c20-15(17-9-11-7-8-22-10-11)6-5-14-18-13-4-2-1-3-12(13)16(21)19-14	mol1599	5.445392132	O=C(CCc1nc2ccccc2c(=O)[nH]1)NC[C@H]1CCOC1	1599	2.752382437721499	4.065748544416639	True
C17H19ClN2O3S__c1-4-23-16(22)14-12(15(21)9(2)3)13(19-17(24)20-14)10-6-5-7-11(18)8-10	mol1600	5.445061684	CCOC(=O)C1=NC(=S)N[C@H](c2cccc(Cl)c2)/C1=C(/[O-])C(C)C	1600	3.676314809820619	3.0667640227759736	True
C20H21N5O2__c1-12-5-6-15-16(9-12)24-18(23-15)17-4-3-7-25(17)20(27)19(26)22-14-8-13(2)10-21-11-14	mol1601	5.444959641	Cc1cncc(NC(=O)C(=O)N2CCC[C@H]2c2nc3ccc(C)cc3[nH]2)c1	1601	2.9472402215685687	4.223188164193074	True
C18H30N2O4S__c1-15(2)19(13-16-7-3-6-12-23-16)14-17-8-9-18(24-17)25(21,22)20-10-4-5-11-20	mol1602	5.444782257	CC(C)[NH+](Cc1ccc(S(=O)(=O)N2CCCC2)o1)C[C@@H]1CCCCO1	1602	4.0980834826898915	3.3914741313929344	True
C20H18N6O3S__c27-18(28)12-29-17-9-5-4-8-14(17)11-21-26-19(24-25-20(26)30)16-10-15(22-23-16)13-6-2-1-3-7-13	mol1603	5.444628716	O=C([O-])COc1ccccc1/C=N/N1[C@H]([C@@H]2C=C(c3ccccc3)N=N2)N=N[C@@H]1S	1603	4.673354975637915	3.670082010499132	True
C20H25ClN2O4__c1-2-13-4-6-20(7-5-13)18(24)23(19(25)22-20)12-14-10-15(21)17-16(11-14)26-8-3-9-27-17	mol1604	5.444544315	CCC1CCC2(CC1)NC(=O)N(Cc1cc(Cl)c3c(c1)OCCCO3)C2=O	1604	3.0967283334566815	4.296159208360759	True
C17H13ClN2OS__c1-11-4-9-15(22-11)16-14(3-2-10-19-16)17(21)20-13-7-5-12(18)6-8-13	mol1605	5.444344521	Cc1ccc(-c2ncccc2C(=O)Nc2ccc(Cl)cc2)s1	1605	1.989760719824119	3.4104163489387833	True
C16H22N4O3S__c1-10-12(11(2)20-13(17-10)8-14(21)18-20)7-15(22)19-5-6-24(23)16(3,4)9-19	mol1606	5.444265842	Cc1nc2cc(=O)[nH]n2c(C)c1CC(=O)N1CC[S@@](=O)C(C)(C)C1	1606	3.851031969583933	3.7728398708329074	True
C11H21NO2S2__c1-15-11-7-3-6-10(11)12-16(13,14)8-9-4-2-5-9	mol1607	5.444001198	CS[C@@H]1CCC[C@@H]1NS(=O)(=O)CC1CCC1	1607	3.562261821044088	3.0655277826393736	True
C20H21N3O2S__c1-11-4-5-12(2)16(10-11)22-19(25)17-13(3)21-20(26)23-18(17)14-6-8-15(24)9-7-14	mol1608	5.443682671	CC1=C(C(=O)Nc2cc(C)ccc2C)[C@@H](c2ccc(O)cc2)NC(=S)N1	1608	2.6979575603830206	3.6524562230223188	True
C11H11BrF2N4OS__c1-6-16-17-11(18(6)15)20-5-7-4-8(12)2-3-9(7)19-10(13)14	mol1609	5.443640709	Cc1nnc(SCc2cc(Br)ccc2OC(F)F)n1N	1609	2.488646984202626	3.184916678249354	True
C18H21ClN2O3S2__c19-16-7-5-14(6-8-16)9-10-20-18(22)15-3-1-11-21(13-15)26(23,24)17-4-2-12-25-17	mol1610	5.443472385	O=C(NCCc1ccc(Cl)cc1)[C@@H]1CCCN(S(=O)(=O)c2cccs2)C1	1610	2.5087618743123326	3.9884414385109124	True
C16H16N4O3__c1-17-13-8-7-10(9-14(13)20(22)23)15-18-12-6-4-3-5-11(12)16(21)19(15)2	mol1611	5.443181992	CNc1ccc([C@@H]2Nc3ccccc3C(=O)N2C)cc1[N+](=O)[O-]	1611	2.8633120746624243	3.7970936373553785	True
C16H23N5OS__c1-19(2)15(22)10-20-6-3-4-13(8-20)16-17-5-7-21(16)9-14-11-23-12-18-14	mol1612	5.443035603	CN(C)C(=O)C[NH+]1CCC[C@@H](c2nccn2Cc2cscn2)C1	1612	4.606316755033226	4.393971879961139	True
C15H23N3__c16-8-7-13-4-1-2-6-15(13)18-11-10-17-9-3-5-14(17)12-18	mol1613	5.442178726	[NH3+]CCc1ccccc1N1CC[NH+]2CCC[C@@H]2C1	1613	5.059689267795338	3.899947264579663	True
C18H25N5O2__c1-13(2)23(5)16-8-6-7-15(9-16)20-17(24)18(25)21(3)11-14-10-19-22(4)12-14	mol1614	5.44199276	CC(C)N(C)c1cccc(NC(=O)C(=O)N(C)Cc2cnn(C)c2)c1	1614	2.5677025936427054	4.628147289416854	True
C16H25N3O6S__c1-25-8-7-18(12-4-9-26(23,24)11-12)13(20)10-19-14(21)16(17-15(19)22)5-2-3-6-16	mol1615	5.441866875	COCCN(C(=O)CN1C(=O)NC2(CCCC2)C1=O)[C@@H]1CCS(=O)(=O)C1	1615	3.5573740928408393	4.231965199367904	True
C16H20FN3O3S__c1-12(13-4-3-5-14(17)11-13)10-16(21)18-15-6-7-20(19-15)8-9-24(2,22)23	mol1616	5.441768646	C[C@H](CC(=O)Nc1ccn(CCS(C)(=O)=O)n1)c1cccc(F)c1	1616	2.855067343440844	4.15695436238862	True
C16H13N3O2__c1-10-15(11-6-2-4-8-13(11)17-10)19-18-14-9-5-3-7-12(14)16(20)21	mol1617	5.44171524	Cc1[nH]c2ccccc2c1/N=N\c1ccccc1C(=O)[O-]	1617	2.8874420819706312	2.612566073404934	True
C20H15Cl2N5O3__c21-10-6-7-14(13(22)8-10)24-18(29)12-9-15(28)25-17-16(12)19(30)27-20(26-17)23-11-4-2-1-3-5-11	mol1618	5.441501617	O=C1C[C@H](C(=O)Nc2ccc(Cl)cc2Cl)c2c(nc(Nc3ccccc3)[nH]c2=O)N1	1618	3.037799366100989	3.897448447761181	True
C14H20N4O3__c1-16-6-7-17(9-12(16)14(20)21)13(19)10-8-15-18-5-3-2-4-11(10)18	mol1619	5.441452503	C[NH+]1CCN(C(=O)c2cnn3c2CCCC3)C[C@H]1C(=O)[O-]	1619	4.7510044711652615	4.24977997246585	True
C14H21N3O3__c1-3-6-20-9-11-4-5-17(8-11)14(19)12-7-15-10(2)16-13(12)18	mol1620	5.440639973	CCCOC[C@H]1CCN(C(=O)c2cnc(C)[nH]c2=O)C1	1620	2.877676833343763	3.864476957388002	True
C20H26N2O4__c1-13-17(19(24)26-16-7-5-3-2-4-6-8-16)18(22-20(25)21-13)14-9-11-15(23)12-10-14	mol1621	5.440579414	CC1=C(C(=O)OC2CCCCCCC2)[C@@H](c2ccc(O)cc2)NC(=O)N1	1621	2.787198672649133	3.3194710439206103	True
C19H24N4O2__c1-13-7-8-15(14(2)11-13)21-19(25)22-18(24)12-23-10-4-6-17(23)16-5-3-9-20-16	mol1622	5.44056797	Cc1ccc(NC(=O)NC(=O)C[NH+]2CCC[C@H]2c2ccc[nH]2)c(C)c1	1622	4.186503851053922	4.1831534294392725	True
C18H20Cl2N2O2__c19-13-7-4-8-15(17(13)20)22-16(23)11-14(18(22)24)21-10-9-12-5-2-1-3-6-12	mol1623	5.440093994	O=C1C[C@@H]([NH2+]CCC2=CCCCC2)C(=O)N1c1cccc(Cl)c1Cl	1623	3.838917775361865	3.450089991834414	True
C16H20N2__c1-16(2)9-4-7-15(16)18-14-6-3-5-12-11-17-10-8-13(12)14	mol1624	5.439053535	CC1(C)CCC[C@@H]1Nc1cccc2cnccc12	1624	2.870169976201213	3.48992187277446	True
C16H16N2O4S3__c1-4-9-18-14-11(21-2)7-8-12(22-3)15(14)24-16(18)17-25(19,20)13-6-5-10-23-13	mol1625	5.439025879	C=CCn1/c(=N/S(=O)(=O)c2cccs2)sc2c(OC)ccc(OC)c21	1625	2.749686840572247	3.049194972835363	True
C13H8Cl3N3O4S__c14-10-5-12(16)13(6-11(10)15)24(22,23)18-17-7-8-2-1-3-9(4-8)19(20)21	mol1626	5.438946724	O=[N+]([O-])c1cccc(/C=N/[N-]S(=O)(=O)c2cc(Cl)c(Cl)cc2Cl)c1	1626	3.1607937507355803	1.698093748587252	True
C18H16N2O4__c1-19-13-15(17(22)20(2)18(19)23)10-11-16(21)24-12-6-9-14-7-4-3-5-8-14	mol1627	5.438581467	Cn1cc(/C=C/C(=O)OCC#Cc2ccccc2)c(=O)n(C)c1=O	1627	2.5864722988235425	3.000279947468183	True
C18H35N3O3S__c1-15(22)20-11-6-16(7-12-20)5-10-19-25(23,24)21-13-8-17(9-14-21)18(2,3)4	mol1628	5.438568592	CC(=O)N1CCC(CCNS(=O)(=O)N2CCC(C(C)(C)C)CC2)CC1	1628	2.5286034986200807	4.1949210170309925	True
C10H12N2O2S__c1-10(2,14)6-12-9(13)8-3-7(4-11)5-15-8	mol1629	5.43830204	CC(C)(O)CNC(=O)c1cc(C#N)cs1	1629	2.695021580342379	2.974405307304192	True
C19H25FN4O2__c20-18-6-5-14(10-21)9-15(18)11-22-19(26)24-8-2-3-16(24)12-23-7-1-4-17(23)13-25	mol1630	5.438230991	N#Cc1ccc(F)c(CNC(=O)N2CCC[C@@H]2C[NH+]2CCC[C@@H]2CO)c1	1630	4.469894051260797	4.594155182611333	True
C18H16N6O3S__c1-2-23-10-13(8-19)17(26)24(18(23)27)11-14-21-22-16(28-14)15(25)20-9-12-6-4-3-5-7-12	mol1631	5.438001633	CCn1cc(C#N)c(=O)n(Cc2nnc(C(=O)NCc3ccccc3)s2)c1=O	1631	2.586814165889537	4.156084058726972	True
C17H23N3O3S__c1-2-23-15-6-4-3-5-14(15)18-7-9-19(10-8-18)16(21)13-20-11-12-24-17(20)22	mol1632	5.437850475	CCOc1ccccc1N1CCN(C(=O)CN2CCSC2=O)CC1	1632	2.2096883223846664	3.623667765060931	True
C13H13N3O2S2__c1-15-20(17,18)13-4-2-11(3-5-13)16-8-12-6-10(7-14)9-19-12	mol1633	5.437347889	CNS(=O)(=O)c1ccc(NCc2cc(C#N)cs2)cc1	1633	2.314245190995832	3.1881969479126173	True
C15H12N2O2S2__c18-21(19)9-8-16-15-17(21)14(10-20-15)13-7-3-5-11-4-1-2-6-12(11)13	mol1634	5.437223434	O=S1(=O)CCN=C2SC=C(c3cccc4ccccc34)N21	1634	3.0307132295116137	4.071738251998109	True
C16H26N2O3S__c1-13(17-11-10-15-5-4-12-21-15)14-6-8-16(9-7-14)22(19,20)18(2)3	mol1635	5.436972618	C[C@@H]([NH2+]CC[C@H]1CCCO1)c1ccc(S(=O)(=O)N(C)C)cc1	1635	3.7769971751970832	3.6999263223698304	True
C20H21BrN2O5S__c21-18-10-3-2-9-17(18)20(25)28-14-19(24)22-15-7-6-8-16(13-15)29(26,27)23-11-4-1-5-12-23	mol1636	5.436957836	O=C(COC(=O)c1ccccc1Br)Nc1cccc(S(=O)(=O)N2CCCCC2)c1	1636	1.9960317132660652	3.322254448022351	True
C17H23ClN2O3__c1-3-23-16(21)9-4-12(2)19-17(22)20-11-10-15(20)13-5-7-14(18)8-6-13	mol1637	5.436916351	CCOC(=O)CC[C@@H](C)NC(=O)N1CC[C@H]1c1ccc(Cl)cc1	1637	2.8663223275856744	3.54039829184023	True
C20H24N4O3__c1-3-16-13-23(20(27)18-11-17(14(2)25)21-22-18)10-9-19(26)24(16)12-15-7-5-4-6-8-15	mol1638	5.436491013	CC[C@@H]1CN(C(=O)c2cc(C(C)=O)n[nH]2)CCC(=O)N1Cc1ccccc1	1638	2.9388043364011054	3.646277728743508	True
C19H22N2O4__c1-13-4-6-14(7-5-13)12-21-15(8-9-18(21)23)19(24)20-11-16(22)17-3-2-10-25-17	mol1639	5.436360359	Cc1ccc(CN2C(=O)CC[C@H]2C(=O)NC[C@@H](O)c2ccco2)cc1	1639	3.0435623559293274	3.6375488743911726	True
C18H18N2O4__c1-4-23-18(22)16-15(13-7-5-12(9-19)6-8-13)14(10(2)21)11(3)24-17(16)20	mol1640	5.435760021	CCOC(=O)C1=C(N)OC(C)=C(C(C)=O)[C@@H]1c1ccc(C#N)cc1	1640	2.9084816737259445	2.4111510255489055	True
C19H21N3OS__c23-18(10-13-6-2-1-3-7-13)22-19-21-17(12-24-19)15-11-20-16-9-5-4-8-14(15)16	mol1641	5.435686111	O/C(CC1CCCCC1)=N\c1nc(-c2c[nH]c3ccccc23)cs1	1641	2.6609742991146117	4.297644434987476	True
C18H17N3O3S__c22-16(19-11-13-5-2-1-3-6-13)9-8-14-12-25-18(20-14)21-17(23)15-7-4-10-24-15	mol1642	5.435642242	O=C(CCc1csc(NC(=O)c2ccco2)n1)NCc1ccccc1	1642	2.0401155143642082	3.729411256115384	True
C18H21N3O2__c1-4-19-17(22)15-8-6-14(7-9-15)11-20-18(23)16-10-5-12(2)21-13(16)3	mol1643	5.43543148	CCNC(=O)c1ccc(CNC(=O)c2ccc(C)nc2C)cc1	1643	1.8530053979738348	3.3802980429035006	True
C17H14FN3O4__c18-13-8-7-11(21(24)25)10-14(13)19-17(23)12-4-1-2-5-15(12)20-9-3-6-16(20)22	mol1644	5.435112953	O=C(Nc1cc([N+](=O)[O-])ccc1F)c1ccccc1N1CCCC1=O	1644	2.0627376098030155	3.0660820485313782	True
C14H17ClF3NO2__c15-11-3-1-4-12(9-11)21-8-2-6-19-7-5-13(20,10-19)14(16,17)18	mol1645	5.434943676	O[C@@]1(C(F)(F)F)CC[NH+](CCCOc2cccc(Cl)c2)C1	1645	4.303050238372922	3.5199898884038094	True
C15H17N5O__c21-15-14-12(20-13(17-18-14)7-9-16-20)8-10-19(15)11-5-3-1-2-4-6-11	mol1646	5.434342384	O=c1c2nnc3ccnn3c2ccn1C1CCCCCC1	1646	2.5966925038068602	3.616686575067917	True
C19H29N3O3__c1-5-19(10-7-11-19)13-20-18(24)21-15-12-14(17(23)22(3)4)8-9-16(15)25-6-2	mol1647	5.433880806	CCOc1ccc(C(=O)N(C)C)cc1NC(=O)NCC1(CC)CCC1	1647	2.31469874748886	3.538523038330673	True
C19H16F2N4O3__c1-25-9-15(17(24-25)18(22)26)23-19(27)13-5-3-2-4-11(13)10-28-16-7-6-12(20)8-14(16)21	mol1648	5.433878422	Cn1cc(NC(=O)c2ccccc2COc2ccc(F)cc2F)c(C(N)=O)n1	1648	2.240626479573905	4.088652715113994	True
C15H19N3O2__c1-10-6-4-5-7-14(10)17-15(19)9-16-8-13-11(2)18-20-12(13)3	mol1649	5.433625221	Cc1ccccc1NC(=O)C[NH2+]Cc1c(C)noc1C	1649	2.987220190995833	3.1069520897612835	True
C15H10ClF3N2O3__c16-13-11(2-1-7-20-13)14(23)24-8-12(22)21-10-5-3-9(4-6-10)15(17,18)19	mol1650	5.433457375	O=C(COC(=O)c1cccnc1Cl)Nc1ccc(C(F)(F)F)cc1	1650	1.9463929438501584	2.8212927473185316	True
C13H18ClN3O3S__c14-11-5-1-2-6-12(11)16-13(18)8-17-7-3-4-10(17)9-21(15,19)20	mol1651	5.433409214	NS(=O)(=O)C[C@H]1CCC[NH+]1CC(=O)Nc1ccccc1Cl	1651	4.244679150839766	3.5618146200316096	True
C20H22FN3O2__c1-14(20(25)23-17-7-4-15(5-8-17)10-11-22)24(2)13-16-6-9-19(26-3)18(21)12-16	mol1652	5.433012009	COc1ccc(C[NH+](C)[C@H](C)C(=O)Nc2ccc(CC#N)cc2)cc1F	1652	3.6678281498447323	3.233178150006617	True
C19H18N2O7S__c1-27-15-8-7-12(21-17(22)9-10-18(21)23)11-16(15)29(25,26)20-14-6-4-3-5-13(14)19(24)28-2	mol1653	5.432879448	COC(=O)c1ccccc1NS(=O)(=O)c1cc(N2C(=O)CCC2=O)ccc1OC	1653	2.209791844598147	2.8400409079389455	True
C20H23N3O7S2__c1-14-12-16(23-19(24)15(2)13-31(23,26)27)5-6-18(14)32(28,29)22-9-7-21(8-10-22)20(25)17-4-3-11-30-17	mol1654	5.432616234	Cc1cc(N2C(=O)[C@H](C)CS2(=O)=O)ccc1S(=O)(=O)N1CCN(C(=O)c2ccco2)CC1	1654	3.089828449678932	4.984582204695615	True
C15H23N5O2__c1-4-20-11(3)12(10(2)18-20)9-19-13(21)15(17-14(19)22)5-7-16-8-6-15	mol1655	5.432353497	CCn1nc(C)c(CN2C(=O)NC3(CC[NH2+]CC3)C2=O)c1C	1655	3.998132354966141	3.475419707147483	True
C19H19NO3__c1-2-23-19(22)14-10-6-7-11-17(14)20-18(21)16-12-15(16)13-8-4-3-5-9-13	mol1656	5.432157993	CCOC(=O)c1ccccc1NC(=O)[C@H]1C[C@@H]1c1ccccc1	1656	2.4861517200681913	2.3924644942859192	True
C20H26N4O2__c1-15-5-10-19(21-12-15)23-20(25)14-24-11-3-4-17(13-24)22-16-6-8-18(26-2)9-7-16	mol1657	5.431994438	COc1ccc(N[C@H]2CCC[NH+](CC(=O)Nc3ccc(C)cn3)C2)cc1	1657	3.8539296883062706	3.822552913556677	True
C17H18N2O4__c1-3-18(14-7-5-4-6-8-14)17(20)12-23-16-10-9-13(2)11-15(16)19(21)22	mol1658	5.431923389	CCN(C(=O)COc1ccc(C)cc1[N+](=O)[O-])c1ccccc1	1658	1.9799356864353719	2.570201451584712	True
C17H30N4O2S__c1-13-9-14(2)11-16(10-13)20-5-7-21(8-6-20)24(22,23)17-12-19(4)15(3)18-17	mol1659	5.431566715	Cc1nc(S(=O)(=O)N2CC[NH+](C3C[C@@H](C)C[C@H](C)C3)CC2)cn1C	1659	4.642702793042418	3.9780392367261372	True
C20H25N3O2__c1-25-17-9-7-8-16(14-17)22-20(24)15-21-18-10-3-4-11-19(18)23-12-5-2-6-13-23	mol1660	5.431155205	COc1cccc(NC(=O)CNc2ccccc2N2CCCCC2)c1	1660	1.825826367894237	3.448441674275059	True
C17H11N5O3S__c1-22-12-4-2-3-5-13(12)26-17(22)21-20-14(23)9-6-7-10-11(8-9)19-16(25)15(24)18-10	mol1661	5.430886269	Cn1/c(=N/NC(=O)c2ccc3[nH]c(=O)c(=O)[nH]c3c2)sc2ccccc21	1661	2.482468782602954	4.0504942588767605	True
C20H23F3N4O4__c1-26(11-14(28)24-13-6-5-12(21)16(22)17(13)23)15(29)7-10-27-18(30)20(25-19(27)31)8-3-2-4-9-20	mol1662	5.430701733	CN(CC(=O)Nc1ccc(F)c(F)c1F)C(=O)CCN1C(=O)NC2(CCCCC2)C1=O	1662	3.0009705754267326	4.154484332638988	True
C16H24N2O3S__c1-20-14-6-12(7-15(8-14)21-2)9-18-5-4-13(10-18)17-16(19)11-22-3	mol1663	5.430688381	COc1cc(C[NH+]2CC[C@H](NC(=O)CSC)C2)cc(OC)c1	1663	4.183464201190657	3.3878065881275647	True
C17H16N4O3S2__c1-2-7-21-16(24)12(26-17(21)25)10-11-14(18-6-9-22)19-13-5-3-4-8-20(13)15(11)23	mol1664	5.430648804	C=CCN1C(=O)/C(=C\c2c(NCCO)nc3ccccn3c2=O)SC1=S	1664	2.7617727982097087	4.055800112795704	True
C17H16Cl2N2O3__c18-12-5-6-15(13(19)10-12)24-8-7-17(23)21-14-4-2-1-3-11(14)9-16(20)22	mol1665	5.430535793	NC(=O)Cc1ccccc1NC(=O)CCOc1ccc(Cl)cc1Cl	1665	1.9358311966421429	3.3210341638761838	True
C14H20N2O3S__c15-20(18,19)13-8-6-12(7-9-13)14(17)16-10-4-2-1-3-5-11-16	mol1666	5.430312157	NS(=O)(=O)c1ccc(C(=O)N2CCCCCCC2)cc1	1666	1.7042973887980306	2.6725106666339267	True
C15H23N3O2__c1-10(2)18-8-4-5-14(18)13-9-12(6-7-15(19)20)16-11(3)17-13	mol1667	5.429596424	Cc1nc(CCC(=O)[O-])cc([C@@H]2CCC[NH+]2C(C)C)n1	1667	5.044560609618663	3.408475141368925	True
C20H18N8O__c29-20(17-7-8-18(25-23-17)27-10-1-2-11-27)22-15-5-3-4-14(12-15)16-6-9-19-24-21-13-28(19)26-16	mol1668	5.429261208	O=C(Nc1cccc(-c2ccc3nncn3n2)c1)c1ccc(N2CCCC2)nn1	1668	2.4815330789451977	4.743677258373088	True
C15H16N2OS__c1-2-9-19-15-6-4-3-5-14(15)17-10-12-7-8-13(18)11-16-12	mol1669	5.429235458	C=CCSc1ccccc1NCc1ccc([O-])c[nH+]1	1669	3.922447824643399	3.0174441459780454	True
C19H23N5O__c1-3-7-14-13(12-20-22-14)19(25)24-11-6-10-17(24)18-21-15-8-4-5-9-16(15)23(18)2	mol1670	5.429118156	CCCc1n[nH]cc1C(=O)N1CCC[C@@H]1c1nc2ccccc2n1C	1670	3.1945273840190778	4.930604531402844	True
C19H22N2O4__c1-12(22)21-16-5-3-2-4-14(16)9-17(21)19(24)25-11-13-8-18(23)20(10-13)15-6-7-15	mol1671	5.428287029	CC(=O)N1c2ccccc2C[C@H]1C(=O)OC[C@@H]1CC(=O)N(C2CC2)C1	1671	3.2601923141401317	3.9143515494569576	True
C16H19NO5S__c1-21-13-8-6-7-12-11-14(16(18)22-15(12)13)23(19,20)17-9-4-2-3-5-10-17	mol1672	5.42824316	COc1cccc2cc(S(=O)(=O)N3CCCCCC3)c(=O)oc12	1672	2.2240521990093374	2.9885120966451657	True
C19H17ClN4O2S2__c1-13-4-2-5-14(10-13)12-24-17(23-15-6-3-9-21-19(15)24)11-22-28(25,26)18-8-7-16(20)27-18	mol1673	5.428041458	Cc1cccc(Cn2c(CNS(=O)(=O)c3ccc(Cl)s3)nc3cccnc32)c1	1673	2.392031775431894	4.217976106388441	True
C18H30N4O3__c1-18(13-8-9-13)16(24)22(17(25)20-18)12-15(23)19-10-11-21(2)14-6-4-3-5-7-14	mol1674	5.427997589	C[NH+](CCNC(=O)CN1C(=O)N[C@](C)(C2CC2)C1=O)C1CCCCC1	1674	4.166533508597847	4.267629000151706	True
C20H26N2O2__c1-13-7-15-9-17(24-19(15)8-14(13)2)12-22-6-4-3-5-18(22)16-10-20(23)21-11-16	mol1675	5.42792511	Cc1cc2cc(C[NH+]3CCCC[C@@H]3[C@H]3CNC(=O)C3)oc2cc1C	1675	4.6728958020160265	4.590638515253653	True
C11H21NO2S2__c1-15-11-7-3-6-10(11)12-16(13,14)8-9-4-2-5-9	mol1676	5.427907944	CS[C@@H]1CCC[C@@H]1NS(=O)(=O)CC1CCC1	1676	3.562261821044088	3.0655277826393736	True
C17H15Cl2N5OS__c18-13-15(23-26-16(13)19)17(25)24-7-1-2-11(9-24)14-12(8-21-22-14)10-3-5-20-6-4-10	mol1677	5.427799225	O=C(c1nsc(Cl)c1Cl)N1CCC[C@@H](c2[nH]ncc2-c2ccncc2)C1	1677	3.3030956373060967	4.419401652637442	True
C16H24N4O2__c1-19(10-8-13-6-3-4-9-20(13)2)12-15-17-16(18-22-15)14-7-5-11-21-14	mol1678	5.427749157	C[NH+](CC[C@@H]1CCCC[NH+]1C)Cc1nc(-c2ccco2)no1	1678	5.38410834517932	3.8089370813818864	True
C16H22N2O4__c1-2-22-7-3-6-17-12(19)9-18-15(20)13-10-4-5-11(8-10)14(13)16(18)21	mol1679	5.427636147	CCOCCCNC(=O)CN1C(=O)[C@H]2[C@@H]3C=C[C@@H](C3)[C@@H]2C1=O	1679	4.14956435607775	3.0496279079347217	True
C19H16BrN3O__c20-14-11-9-13(10-12-14)19(24)21-18-16-7-4-8-17(16)22-23(18)15-5-2-1-3-6-15	mol1680	5.427597046	O=C(Nc1c2c(nn1-c1ccccc1)CCC2)c1ccc(Br)cc1	1680	2.0609207160779306	3.5374636891691473	True
C17H18N2O3S__c1-2-15-16(21-10-20-15)7-11(1)17-13-8-19(12-4-6-23-9-12)5-3-14(13)22-18-17	mol1681	5.42747879	c1cc2c(cc1-c1noc3c1C[NH+]([C@@H]1CCSC1)CC3)OCO2	1681	4.5371384333549045	4.1230923769825	True
C16H12F3NO3__c17-16(18,19)13-4-3-5-14(10-13)23-8-2-1-7-20-15(21)12-6-9-22-11-12	mol1682	5.427446842	O=C(NCC#CCOc1cccc(C(F)(F)F)c1)c1ccoc1	1682	2.5611655717904025	3.0953886239240584	True
C14H14ClN3O3__c1-7-3-4-9(15)5-11(7)17-12(19)6-10-8(2)16-14(21)18-13(10)20	mol1683	5.427370071	Cc1ccc(Cl)cc1NC(=O)Cc1c(C)[nH]c(=O)[nH]c1=O	1683	2.149627426100185	3.3683198612998195	True
C19H17ClN2OS__c20-16-8-6-14(7-9-16)18(13-4-5-13)22-19(23)15-2-1-3-17(12-15)24-11-10-21	mol1684	5.427225113	N#CCSc1cccc(C(=O)N[C@H](c2ccc(Cl)cc2)C2CC2)c1	1684	2.7251127979863004	3.4264224075040546	True
C14H26N2O4S__c1-16(12-6-9-21(18,19)10-12)8-5-11-4-3-7-14(11,15)13(17)20-2	mol1685	5.427145004	COC(=O)[C@@]1(N)CCC[C@H]1CC[NH+](C)[C@@H]1CCS(=O)(=O)C1	1685	5.182743788379208	3.8606195911621417	True
C15H14N2O3__c1-12-4-2-6-14(8-12)11-20-16-10-13-5-3-7-15(9-13)17(18)19	mol1686	5.42702198	Cc1cccc(CO/N=C/c2cccc([N+](=O)[O-])c2)c1	1686	2.096949803488604	1.943148101036257	True
C20H19N3O3S__c1-14-3-7-17(8-4-14)23-27(25,26)18-9-5-16(6-10-18)20(24)22-19-13-21-12-11-15(19)2	mol1687	5.426800728	Cc1ccc(NS(=O)(=O)c2ccc(C(=O)Nc3cnccc3C)cc2)cc1	1687	1.8790984314736487	2.814704313553378	True
C15H18N2O2__c1-4-19-14-8-6-5-7-12(14)9-13(10-16)15(18)17-11(2)3	mol1688	5.426677227	CCOc1ccccc1/C=C(\C#N)C(=O)NC(C)C	1688	2.1045125529919737	2.507542279220515	True
C18H17NO3__c1-13-4-3-5-17(10-13)22-14(2)18(20)21-12-16-8-6-15(11-19)7-9-16	mol1689	5.426663399	Cc1cccc(O[C@@H](C)C(=O)OCc2ccc(C#N)cc2)c1	1689	2.341703351183037	2.38189491845161	True
C16H30N2O2__c1-16(2,3)20-15(19)18-11-6-5-10-14(18)12-8-7-9-13(12)17-4	mol1690	5.426483631	C[NH2+][C@H]1CCC[C@@H]1[C@H]1CCCCN1C(=O)OC(C)(C)C	1690	4.096195503663721	3.0454838931760455	True
C18H17ClFNO2S__c19-15-4-2-1-3-12(15)10-23-11-18(22)21-16-7-8-24-17-6-5-13(20)9-14(16)17	mol1691	5.42634201	O=C(COCc1ccccc1Cl)N[C@@H]1CCSc2ccc(F)cc21	1691	2.736802764541485	3.727871960429365	True
C20H22ClN3O7S__c1-28-16-7-12(8-17(29-2)19(16)30-3)10-22-23-20(25)18-11-24(32(4,26)27)14-9-13(21)5-6-15(14)31-18	mol1692	5.425973892	COc1cc(/C=N\NC(=O)[C@H]2CN(S(C)(=O)=O)c3cc(Cl)ccc3O2)cc(OC)c1OC	1692	3.015753100028583	4.082902473282186	True
C16H24N2O__c1-4-6-9-12-18(3)16(19)17-13-15-11-8-7-10-14(15)5-2	mol1693	5.425915718	C=CCCCN(C)C(=O)NCc1ccccc1CC	1693	2.2005241249468686	2.877529766501852	True
C19H29N3O__c1-15-5-3-8-18(15)20-19(23)17-7-4-6-16(13-17)14-22-11-9-21(2)10-12-22	mol1694	5.425891876	C[C@H]1CCC[C@@H]1NC(=O)c1cccc(CN2CC[NH+](C)CC2)c1	1694	3.7697950767115485	3.998812399351304	True
C16H18F3N3O__c17-16(18,19)12-4-6-13(7-5-12)21-10-14(23)22-15(11-20)8-2-1-3-9-15	mol1695	5.42580843	N#CC1(NC(=O)CNc2ccc(C(F)(F)F)cc2)CCCCC1	1695	2.3475078018199866	2.6090240830359748	True
C18H21N3O5__c22-15(20-8-3-7-18(12-20)11-19-17(24)26-18)6-9-21-13-4-1-2-5-14(13)25-10-16(21)23	mol1696	5.425603867	O=C1NC[C@]2(CCCN(C(=O)CCN3C(=O)COc4ccccc43)C2)O1	1696	3.6367482466869934	4.463178046713672	True
C18H19F2N5O2__c19-13-1-2-15(14(20)9-13)24-18(27)17(26)23-10-12-3-7-25(8-4-12)16-11-21-5-6-22-16	mol1697	5.425498962	O=C(NCC1CCN(c2cnccn2)CC1)C(=O)Nc1ccc(F)cc1F	1697	2.320935352447412	4.108590483851603	True
C20H24N2O4S__c1-14-4-6-17(7-5-14)22-13-16(11-20(22)23)12-21-27(24,25)18-8-9-19(26-3)15(2)10-18	mol1698	5.425113678	COc1ccc(S(=O)(=O)NC[C@H]2CC(=O)N(c3ccc(C)cc3)C2)cc1C	1698	2.5907096481419956	3.377785275051141	True
C15H21N3O3__c1-11-9-17(2)7-8-18(11)14(19)10-21-13-5-3-12(4-6-13)15(16)20	mol1699	5.425027847	C[C@@H]1C[NH+](C)CCN1C(=O)COc1ccc(C(N)=O)cc1	1699	3.8402115115824715	3.7278224661327717	True
C20H26N4O2__c21-13-15-6-4-7-16(12-15)22-19(25)20(26)23-17-8-5-11-24(14-17)18-9-2-1-3-10-18	mol1700	5.424944878	N#Cc1cccc(NC(=O)C(=O)N[C@H]2CCC[NH+](C3CCCCC3)C2)c1	1700	4.086914303690884	3.231820435344978	True
C14H17F3N2O3__c1-8-5-10(8)19-13(20)18-9-3-4-11(21-2)12(6-9)22-7-14(15,16)17	mol1701	5.424672604	COc1ccc(NC(=O)N[C@@H]2C[C@@H]2C)cc1OCC(F)(F)F	1701	2.855580687711244	3.7945618642101056	True
C16H24N4OS__c1-10-11(2)22-16-14(10)15(17)18-13(19-16)9-20(12-5-6-12)7-3-4-8-21	mol1702	5.424427032	Cc1sc2nc(C[NH+](CCCCO)C3CC3)nc(N)c2c1C	1702	4.220955557992622	3.902406318226745	True
C17H16N4O3__c1-24-15-8-3-2-6-13(15)10-16(22)20-21-17(23)19-14-7-4-5-12(9-14)11-18	mol1703	5.423943043	COc1ccccc1CC(=O)NNC(=O)Nc1cccc(C#N)c1	1703	2.0058490935827784	2.660395200612807	True
C20H19FN2O3S2__c1-2-13-23-19-16(21)10-6-11-17(19)27-20(23)22-18(24)12-7-14-28(25,26)15-8-4-3-5-9-15	mol1704	5.423781395	C=CCn1/c(=N/C(=O)CCCS(=O)(=O)c2ccccc2)sc2cccc(F)c21	1704	2.5766258504075505	3.9004187767660596	True
C19H26FN3O2__c1-21(18(24)9-13-23-10-3-6-19(23)25)16-7-11-22(12-8-16)17-5-2-4-15(20)14-17	mol1705	5.423182964	CN(C(=O)CCN1CCCC1=O)C1CCN(c2cccc(F)c2)CC1	1705	2.3068122329263723	4.071016043419721	True
C17H15F3N2O3__c18-13-6-3-5-11(8-13)16(24)22-10-15(23)21-9-12-4-1-2-7-14(12)25-17(19)20	mol1706	5.422510147	O=C(CNC(=O)c1cccc(F)c1)NCc1ccccc1OC(F)F	1706	1.9455279394733473	3.8418051997509983	True
C14H20N4O3__c1-16-6-7-17(9-12(16)14(20)21)13(19)10-8-15-18-5-3-2-4-11(10)18	mol1707	5.422480583	C[NH+]1CCN(C(=O)c2cnn3c2CCCC3)C[C@H]1C(=O)[O-]	1707	4.7510044711652615	4.24977997246585	True
C20H20FN3O2__c1-24(2)18(13-6-5-7-14(21)10-13)12-22-11-17-15-8-3-4-9-16(15)19(25)23-20(17)26	mol1708	5.422122955	C[NH+](C)[C@H](CN/C=C1/C(=O)NC(=O)c2ccccc21)c1cccc(F)c1	1708	3.615289357011049	3.7702855566994664	True
C17H15ClF4N4S__c18-14-9-11(17(20,21)22)10-23-15(14)25-5-7-26(8-6-25)16(27)24-13-3-1-12(19)2-4-13	mol1709	5.422076702	Fc1ccc(NC(=S)N2CCN(c3ncc(C(F)(F)F)cc3Cl)CC2)cc1	1709	2.256320423376483	3.5437924010016375	True
C18H17N3__c19-10-15-9-18(20-17-8-4-3-7-16(15)17)21-11-13-5-1-2-6-14(13)12-21	mol1710	5.421649456	N#Cc1cc(N2C[C@H]3CC=CC[C@@H]3C2)nc2ccccc12	1710	3.3346527026494686	3.2066339710606546	True
C18H24N6OS__c1-3-23-17(22-8-10-25-11-9-22)20-24(18(23)26)14-21(2)13-16-6-4-15(12-19)5-7-16	mol1711	5.421402454	CCn1c(N2CCOCC2)nn(CN(C)Cc2ccc(C#N)cc2)c1=S	1711	2.6424835435177148	4.307183488215654	True
C15H12Cl2FNO4S__c16-10-4-6-11(7-5-10)24(21,22)19-8-15(20)23-9-12-13(17)2-1-3-14(12)18	mol1712	5.421044827	O=C(CNS(=O)(=O)c1ccc(Cl)cc1)OCc1c(F)cccc1Cl	1712	2.0124076291648425	3.3097493432929412	True
C17H16Cl2N2O4S__c1-21(10-15(22)20-16-13(18)4-3-5-14(16)19)17(23)11-6-8-12(9-7-11)26(2,24)25	mol1713	5.420788765	CN(CC(=O)Nc1c(Cl)cccc1Cl)C(=O)c1ccc(S(C)(=O)=O)cc1	1713	2.0102281707823426	3.7278919711945777	True
C18H19NO5S__c1-12-3-9-17(13(2)11-12)25(23,24)19-15-6-4-14(5-7-15)16(20)8-10-18(21)22	mol1714	5.420465946	Cc1ccc(S(=O)(=O)Nc2ccc(C(=O)CCC(=O)[O-])cc2)c(C)c1	1714	2.3385548560861444	2.5033919421261137	True
C17H22N2O2__c1-13-11-16(14(2)18-13)17(20)12-19(3)9-10-21-15-7-5-4-6-8-15	mol1715	5.420184135	Cc1cc(C(=O)CN(C)CCOc2ccccc2)c(C)[nH]1	1715	2.1974344939654156	3.150433770516786	True
C16H23NO2S__c1-3-20(19)12-16(18)17(13(2)15-9-10-15)11-14-7-5-4-6-8-14	mol1716	5.419959545	CC[S@](=O)CC(=O)N(Cc1ccccc1)[C@H](C)C1CC1	1716	3.1698694208074745	2.8074173705749574	True
C16H27NO4__c1-5-6-7-9-16(13(18)19)10-8-11-17(12-16)14(20)21-15(2,3)4	mol1717	5.419866562	C=CCCC[C@@]1(C(=O)[O-])CCCN(C(=O)OC(C)(C)C)C1	1717	3.4606881748680127	2.7822033283638614	True
C18H24ClNO4__c1-11(2)16(18(22)24-12(3)13-8-9-23-10-13)20-17(21)14-6-4-5-7-15(14)19	mol1718	5.419752121	CC(C)[C@@H](NC(=O)c1ccccc1Cl)C(=O)O[C@@H](C)[C@@H]1CCOC1	1718	3.240850134639924	3.3213734328787914	True
C20H28ClN3O2__c21-17-7-5-15(6-8-17)13-22-19(25)20(26)23-14-16-9-11-24(12-10-16)18-3-1-2-4-18	mol1719	5.419727802	O=C(NCc1ccc(Cl)cc1)C(=O)NCC1CC[NH+](C2CCCC2)CC1	1719	3.319399951002123	3.290305475408767	True
C18H29NO2__c1-14-4-6-17(7-5-14)12-21-13-18(20)11-19-9-15(2)8-16(3)10-19	mol1720	5.419437885	Cc1ccc(COC[C@H](O)C[NH+]2C[C@@H](C)C[C@@H](C)C2)cc1	1720	4.433931683802251	2.650719457032248	True
C14H24N4O2S__c1-3-12-15-14(17-16-12)21(20)10-13(19)18(4-2)11-8-6-5-7-9-11	mol1721	5.419341087	CCc1n[n-]c([S@](=O)CC(=O)N(CC)C2CCCCC2)n1	1721	4.142564944285035	3.4876432898129663	True
C18H20ClN5O3S__c1-11-16(19)17(24(26)27)22-23(11)9-5-8-15(25)21-18-13(10-20)12-6-3-2-4-7-14(12)28-18	mol1722	5.419335365	Cc1c(Cl)c([N+](=O)[O-])nn1CCCC(=O)Nc1sc2c(c1C#N)CCCCC2	1722	2.7122815091597055	4.0181810116299355	True
C19H26N4O3S__c1-3-26-18(24)15-11-21-23(12-15)16-6-4-8-22(13-16)19(25)20-10-14(2)17-7-5-9-27-17	mol1723	5.419181824	CCOC(=O)c1cnn([C@H]2CCCN(C(=O)NC[C@H](C)c3cccs3)C2)c1	1723	3.3718968499913213	4.211604427667634	True
C18H14FNO5S2__c1-25-18(22)17-16(13-4-2-3-5-14(13)26-17)20-15(21)10-27(23,24)12-8-6-11(19)7-9-12	mol1724	5.418980598	COC(=O)c1sc2ccccc2c1NC(=O)CS(=O)(=O)c1ccc(F)cc1	1724	2.2262761156841755	3.1777851898540974	True
C18H30N6O__c25-18(23-11-6-7-15(14-23)22-9-4-5-10-22)19-13-17-21-20-16-8-2-1-3-12-24(16)17	mol1725	5.418897629	O=C(NCc1nnc2n1CCCCC2)N1CCC[C@@H]([NH+]2CCCC2)C1	1725	4.108337259278953	4.9246208661899225	True
C19H18N4O3S__c1-3-12-11(2)27-18(15(12)10-20)21-16(24)8-9-23-19(26)14-7-5-4-6-13(14)17(25)22-23	mol1726	5.418756485	CCc1c(C)sc(NC(=O)CCn2nc([O-])c3ccccc3c2=O)c1C#N	1726	2.8766484233764835	4.197574950706835	True
C14H19NO5__c1-9(15-13(16)6-7-14(17)18)10-4-5-11(19-2)12(8-10)20-3	mol1727	5.418624878	COc1ccc([C@@H](C)NC(=O)CCC(=O)[O-])cc1OC	1727	2.7093342509261795	2.1132736327883737	True
C17H17ClFNO2S__c1-22-16-5-3-2-4-12(16)9-20-17(21)11-23-10-13-6-7-14(19)8-15(13)18	mol1728	5.41861105	COc1ccccc1CNC(=O)CSCc1ccc(F)cc1Cl	1728	1.9381568143939525	2.8979292460295447	True
C15H13Cl2N5O__c16-12-2-1-11(13(17)7-12)8-22-14(3-4-19-22)20-15(23)9-21-6-5-18-10-21	mol1729	5.418530464	O=C(Cn1ccnc1)Nc1ccnn1Cc1ccc(Cl)cc1Cl	1729	2.361743968778029	3.49337193720323	True
C16H20N4O3__c1-11(21)17-9-13-5-6-15(23-13)16(22)20-7-3-4-14(20)12-8-18-19(2)10-12	mol1730	5.418491364	CC(=O)NCc1ccc(C(=O)N2CCC[C@H]2c2cnn(C)c2)o1	1730	2.9129547965559155	4.350958963506035	True
C20H24N4O2__c1-14-6-9-17(10-7-14)24-19(25)13-18(22-24)20(26)21-15(2)8-11-16-5-4-12-23(16)3	mol1731	5.418280125	Cc1ccc(-n2[nH]c(C(=O)N[C@H](C)CCc3cccn3C)cc2=O)cc1	1731	3.073730242153303	4.541651949860719	True
C19H28FN3O2__c1-4-23(15-8-6-5-7-9-15)18(24)13-21-14-10-11-17(20)16(12-14)19(25)22(2)3	mol1732	5.418233871	CCN(C(=O)CNc1ccc(F)c(C(=O)N(C)C)c1)C1CCCCC1	1732	2.280673978651558	3.97879304676397	True
C16H30N2O2__c1-12(14(19)18-9-7-6-8-10-18)17-13-11-15(2,3)20-16(13,4)5	mol1733	5.418162346	C[C@H]([NH2+][C@@H]1CC(C)(C)OC1(C)C)C(=O)N1CCCCC1	1733	4.253437532695585	2.7178907173780287	True
C16H20N6O3__c1-10-5-11(2)8-21(7-10)13-4-3-12(6-14(13)22(24)25)15(23)19-16-17-9-18-20-16	mol1734	5.418118	C[C@H]1C[C@H](C)CN(c2ccc(C(=O)Nc3nc[nH]n3)cc2[N+](=O)[O-])C1	1734	3.5368285778763955	3.7641230544796294	True
C18H20N4O5S__c1-18(2,3)21-17(14-10-28(26,27)11-15(14)20-21)19-16(23)9-6-12-4-7-13(8-5-12)22(24)25	mol1735	5.417876244	CC(C)(C)n1nc2c(c1NC(=O)/C=C\c1ccc([N+](=O)[O-])cc1)CS(=O)(=O)C2	1735	2.8994126053914098	3.5218228321949208	True
C17H20FN5S__c18-14-5-7-15(8-6-14)23-16(13-22-10-2-1-3-11-22)20-21-17(23)24-12-4-9-19	mol1736	5.417698383	N#CCCSc1nnc(C[NH+]2CCCCC2)n1-c1ccc(F)cc1	1736	3.5520961006933156	3.8101644732898077	True
C20H22FN3O3__c1-12-10-11-24(2)20(27)17(12)23-19(26)18(25)22-16-5-3-4-15(16)13-6-8-14(21)9-7-13	mol1737	5.417635918	Cc1ccn(C)c(=O)c1NC(=O)C(=O)N[C@@H]1CCC[C@@H]1c1ccc(F)cc1	1737	3.2170735452960155	4.232084635552927	True
C15H18N2O3__c16-14(18)10-20-13-7-3-6-12(9-13)17-15(19)8-11-4-1-2-5-11	mol1738	5.417467594	NC(=O)COc1cccc(NC(=O)C[C@@H]2C=CCC2)c1	1738	2.6200601618573547	3.445699751354317	True
C19H28BrN3O3S__c1-15-4-2-3-5-18(15)21-19(24)14-22-10-12-23(13-11-22)27(25,26)17-8-6-16(20)7-9-17	mol1739	5.417377472	C[C@H]1CCCC[C@@H]1NC(=O)CN1CCN(S(=O)(=O)c2ccc(Br)cc2)CC1	1739	2.779368346915449	3.9874558826202247	True
C19H21Cl2N3O2S__c1-2-4-17(25)22-13-5-3-8-24(10-13)19(26)16-11-27-18(23-16)12-6-7-14(20)15(21)9-12	mol1740	5.417208672	CCCC(=O)N[C@@H]1CCCN(C(=O)c2csc(-c3ccc(Cl)c(Cl)c3)n2)C1	1740	2.7169160772917937	4.457879259059483	True
C20H14ClF3N2O2__c21-16-9-3-1-6-13(16)12-26-11-5-7-14(19(26)28)18(27)25-17-10-4-2-8-15(17)20(22,23)24	mol1741	5.417145729	O=C(Nc1ccccc1C(F)(F)F)c1cccn(Cc2ccccc2Cl)c1=O	1741	2.0787347635975735	3.2766273492254876	True
C17H16ClNO4S__c1-22-14-7-6-8-15(13-14)24(20,21)19-11-4-5-12-23-17-10-3-2-9-16(17)18	mol1742	5.41701889	COc1cccc(S(=O)(=O)NCC#CCOc2ccccc2Cl)c1	1742	2.2511479623610597	2.916983060259347	True
C14H17N3O2__c1-10(2)17(3)13(18)9-16-14(19)12-6-4-11(8-15)5-7-12	mol1743	5.41675663	CC(C)N(C)C(=O)CNC(=O)c1ccc(C#N)cc1	1743	2.0036552783661463	2.7636956314697505	True
C16H17N3O4S__c1-19-9-8-11(10-15(19)20)16(21)17-12-4-6-14(7-5-12)24(22,23)18-13-2-3-13	mol1744	5.416644096	Cn1ccc(C(=O)Nc2ccc(S(=O)(=O)NC3CC3)cc2)cc1=O	1744	2.086079657136871	3.830893658238061	True
C20H26N4O3__c1-4-11-24-19(25)10-9-17(22-24)20(26)21-16-7-5-6-8-18(16)23-12-14(2)27-15(3)13-23	mol1745	5.416628361	CCCn1nc(C(=O)Nc2ccccc2N2C[C@H](C)O[C@@H](C)C2)ccc1=O	1745	3.0010525574417635	4.032611352085251	True
C16H14FN3O5__c1-2-25-14-8-13(20(23)24)7-11(15(14)21)9-18-19-16(22)10-3-5-12(17)6-4-10	mol1746	5.416517258	CCOc1cc([N+](=O)[O-])cc(/C=N\NC(=O)c2ccc(F)cc2)c1O	1746	2.216528159253567	3.1668926272976563	True
C14H19F3N4O2S__c1-3-10-5-18-11(24-10)7-20(2)13(23)19-9-4-12(22)21(6-9)8-14(15,16)17	mol1747	5.416504383	CCc1cnc(CN(C)C(=O)N[C@@H]2CC(=O)N(CC(F)(F)F)C2)s1	1747	3.3600409636667736	4.358580156853732	True
C20H24N4OS2__c1-12-22-23-19(27-12)26-11-16(25)24-10-9-14-13-7-5-6-8-15(13)21-17(14)18(24)20(2,3)4	mol1748	5.416500092	Cc1nnc(SCC(=O)N2CCc3c([nH]c4ccccc34)[C@H]2C(C)(C)C)s1	1748	3.181223162312037	4.265971827535996	True
C19H21N5O3__c1-4-9-24-15-7-6-13(10-12(15)5-8-16(24)25)21-17-14(11-20)18(26)23(3)19(27)22(17)2	mol1749	5.416389465	CCCN1C(=O)CCc2cc(Nc3c(C#N)c(=O)n(C)c(=O)n3C)ccc21	1749	2.6368538204658805	4.322777596226267	True
C13H19N3O5__c14-10(17)4-9(13(20)21)15-12(19)8-3-11(18)16(6-8)5-7-1-2-7	mol1750	5.416026115	NC(=O)C[C@H](NC(=O)[C@@H]1CC(=O)N(CC2CC2)C1)C(=O)[O-]	1750	3.4766115115824707	3.7855713140815106	True
C19H24N2O3__c1-3-13-8-10-14(11-9-13)20-17(22)12(2)21-18(23)15-6-4-5-7-16(15)19(21)24	mol1751	5.416010857	CCC1CCC(NC(=O)[C@@H](C)N2C(=O)c3ccccc3C2=O)CC1	1751	2.544202465035669	2.6875130654530697	True
C13H14N2O__c16-10-12(11-6-2-1-3-7-11)15-13-8-4-5-9-14-13	mol1752	5.415846825	OC[C@@H](Nc1ccccn1)c1ccccc1	1752	2.2823065380843826	2.2587784473174755	True
C17H20ClNO4S__c1-4-23-16-9-8-13(10-17(16)22-3)12(2)19-24(20,21)15-7-5-6-14(18)11-15	mol1753	5.415185452	CCOc1ccc([C@H](C)NS(=O)(=O)c2cccc(Cl)c2)cc1OC	1753	2.337537972811475	2.8508217277926367	True
C18H25N3O2S__c1-14(2)13-23-18(22)21-6-3-5-20(7-8-21)12-15-10-17-16(19-11-15)4-9-24-17	mol1754	5.415156841	CC(C)COC(=O)N1CCC[NH+](Cc2cnc3ccsc3c2)CC1	1754	4.041208784608374	3.554226460520043	True
C16H18N4O4__c1-10-16(20(22)23)11(2)19(18-10)9-15(21)17-13-7-8-24-14-6-4-3-5-12(13)14	mol1755	5.414779186	Cc1nn(CC(=O)N[C@H]2CCOc3ccccc32)c(C)c1[N+](=O)[O-]	1755	2.799798331855415	3.8459017992926583	True
C18H27N7OS2__c1-17(2)8-12(9-18(3,4)25-17)20-14(26)11-28-16-21-15(23-24-16)22-19-10-13-6-5-7-27-13	mol1756	5.414631844	CC1(C)CC(NC(=O)CSc2n[nH]c(N/N=C/c3cccs3)n2)CC(C)(C)[NH2+]1	1756	3.6585047209041432	3.9644388290874852	True
C19H23N3O2__c1-24-17-10-9-15(13-20-17)14-21-18(16-7-3-2-4-8-16)19(23)22-11-5-6-12-22	mol1757	5.414564133	COc1ccc(C[NH2+][C@H](C(=O)N2CCCC2)c2ccccc2)cn1	1757	3.3348677430412454	3.292638271913458	True
C17H31NO__c1-2-18-16-8-4-3-7-15(16)14-9-12-19-17(13-14)10-5-6-11-17	mol1758	5.414399147	CC[NH2+][C@@H]1CCCC[C@H]1[C@@H]1CCOC2(CCCC2)C1	1758	5.044535079359515	2.986891118183115	True
C19H24N2O2__c22-15-19(23)8-4-11-21(12-9-19)14-16-5-3-6-17(13-16)18-7-1-2-10-20-18	mol1759	5.413908482	OC[C@]1(O)CCC[NH+](Cc2cccc(-c3ccccn3)c2)CC1	1759	4.149757491908291	3.4372771133937547	True
C15H15ClN2O2S__c1-11-5-2-3-7-13(11)18-14(19)8-10-21(20)15-12(16)6-4-9-17-15	mol1760	5.413422585	Cc1ccccc1NC(=O)CC[S@](=O)c1ncccc1Cl	1760	2.814751645719195	2.6966208494687476	True
C19H25N5O3S__c1-13-16(12-22(2)20-13)17-10-18(23(3)28(26,27)21-17)19(25)24-9-8-14-6-4-5-7-15(14)11-24	mol1761	5.413179398	Cc1nn(C)cc1[C@@H]1C[C@H](C(=O)N2CCc3ccccc3C2)N(C)S(=O)(=O)N1	1761	3.706729281966811	4.762551483792474	True
C16H20ClN3O3S__c17-14-3-1-13(2-4-14)15-9-19-16(23-15)10-20-7-5-12(6-8-20)11-24(18,21)22	mol1762	5.413099289	NS(=O)(=O)CC1CC[NH+](Cc2ncc(-c3ccc(Cl)cc3)o2)CC1	1762	3.6426640257094753	4.231957649667785	True
C19H26N2O3__c1-2-24-16-11-15(19(16)8-5-9-19)20-18(23)21-17-13-7-4-3-6-12(13)10-14(17)22	mol1763	5.412895203	CCO[C@@H]1C[C@@H](NC(=O)N[C@H]2c3ccccc3C[C@H]2O)C12CCC2	1763	4.250717871863321	3.5016495538913124	True
C19H19F2NO3__c1-12-3-5-14(6-4-12)13(2)25-18(23)9-10-22-19(24)16-8-7-15(20)11-17(16)21	mol1764	5.412856102	Cc1ccc([C@@H](C)OC(=O)CCNC(=O)c2ccc(F)cc2F)cc1	1764	2.421643270306703	3.064596900507788	True
C20H22N2S__c21-11-14-23-13-6-12-22-15-18-9-4-5-10-19(18)20(16-22)17-7-2-1-3-8-17	mol1765	5.412801266	N#CCSCCC[NH+]1Cc2ccccc2[C@H](c2ccccc2)C1	1765	4.157618071363954	3.4851005784343405	True
C18H17BrN2O2__c1-23-18(14-8-3-2-4-9-14)11-15(18)17(22)21-20-12-13-7-5-6-10-16(13)19	mol1766	5.412612915	CO[C@]1(c2ccccc2)C[C@H]1C(=O)N/N=C/c1ccccc1Br	1766	3.2249111606276326	2.3584247203479944	True
C20H28ClN3O2__c1-15-6-5-9-17(19(15)21)22-20(26)24-12-10-23(11-13-24)18(25)14-16-7-3-2-4-8-16	mol1767	5.412586212	Cc1cccc(NC(=O)N2CCN(C(=O)CC3CCCCC3)CC2)c1Cl	1767	2.15764923998341	3.4571113387963357	True
C20H27N5O2__c1-4-6-16-13-18(24(3)23-16)22-20(27)21-14(2)15-8-10-17(11-9-15)25-12-5-7-19(25)26	mol1768	5.412449837	CCCc1cc(NC(=O)N[C@@H](C)c2ccc(N3CCCC3=O)cc2)n(C)n1	1768	2.838849680530659	4.6296119216499925	True
C17H18N2O5S3__c1-11-6-8-19(12-4-2-3-5-13(12)26-11)15(20)10-24-17(21)16-14(7-9-25-16)27(18,22)23	mol1769	5.412219048	C[C@@H]1CCN(C(=O)COC(=O)c2sccc2S(N)(=O)=O)c2ccccc2S1	1769	3.0388487250650718	4.043058402664054	True
C18H20N2O3S2__c1-11-4-6-15(12(2)8-11)20-25(22,23)14-5-7-17-16(10-14)19-18(21)9-13(3)24-17	mol1770	5.411990643	Cc1ccc(NS(=O)(=O)c2ccc3c(c2)NC(=O)C[C@H](C)S3)c(C)c1	1770	2.810128220139479	3.2842774504507233	True
C18H21N3O5__c22-15(20-8-3-7-18(12-20)11-19-17(24)26-18)6-9-21-13-4-1-2-5-14(13)25-10-16(21)23	mol1771	5.411929131	O=C1NC[C@]2(CCCN(C(=O)CCN3C(=O)COc4ccccc43)C2)O1	1771	3.6367482466869934	4.463178046713672	True
C17H19N3O3__c1-10-15(17(22)19-11(2)18-10)5-6-16(21)20-14-4-3-12-8-23-9-13(12)7-14	mol1772	5.411571026	Cc1nc(C)c(CCC(=O)Nc2ccc3c(c2)COC3)c(=O)[nH]1	1772	2.582558944571467	3.560011433194987	True
C14H23N3O3S__c1-21(19,20)16-9-7-13-6-2-3-10-17(13)14(18)11-12-5-4-8-15-12	mol1773	5.411566734	CS(=O)(=O)NCC[C@H]1CCCCN1C(=O)Cc1ccc[nH]1	1773	3.074869246762219	4.288065601857025	True
C19H28FN3O2__c1-4-23(16-6-7-16)19(24)21-10-15-5-8-18(17(20)9-15)22-11-13(2)25-14(3)12-22	mol1774	5.411534786	CCN(C(=O)NCc1ccc(N2C[C@@H](C)O[C@H](C)C2)c(F)c1)C1CC1	1774	3.1055047460560425	4.199886788985564	True
C20H22N2O2S__c1-3-22(4-2)19-12-10-18(11-13-19)21-25(23,24)20-14-9-16-7-5-6-8-17(16)15-20	mol1775	5.411518097	CCN(CC)c1ccc(NS(=O)(=O)c2ccc3ccccc3c2)cc1	1775	1.894811149502754	2.6806576096704946	True
C16H22N2O4S__c1-11(2)9-23(21,22)10-15(19)18-8-7-13(16(17)20)12-5-3-4-6-14(12)18	mol1776	5.41109848	CC(C)CS(=O)(=O)CC(=O)N1CC[C@H](C(N)=O)c2ccccc21	1776	3.0731483029502638	3.93603943722491	True
C20H19N3O4__c21-20(26)13-4-3-5-15(10-13)27-9-8-18(24)22-12-14-11-19(25)23-17-7-2-1-6-16(14)17	mol1777	5.411090851	NC(=O)c1cccc(OCCC(=O)NCc2cc(=O)[nH]c3ccccc23)c1	1777	2.10210678101884	4.0211791783295165	True
C18H19NO7S__c1-2-19(12-7-8-27(23,24)11-12)17(21)10-25-18(22)16-9-14(20)13-5-3-4-6-15(13)26-16	mol1778	5.410684586	CCN(C(=O)COC(=O)c1cc(=O)c2ccccc2o1)[C@H]1CCS(=O)(=O)C1	1778	2.912115801988149	3.84626238052271	True
C19H21N3O4__c1-19(15-9-13-5-3-4-6-14(13)26-15)17(24)22(18(25)20-19)11-16(23)21(2)10-12-7-8-12	mol1779	5.410468578	CN(CC1CC1)C(=O)CN1C(=O)N[C@](C)(c2cc3ccccc3o2)C1=O	1779	2.9404229449984047	3.990477510577362	True
C19H14ClNO4__c20-15-4-2-1-3-14(15)16-9-10-17(25-16)19(23)24-11-12-5-7-13(8-6-12)18(21)22	mol1780	5.409935951	NC(=O)c1ccc(COC(=O)c2ccc(-c3ccccc3Cl)o2)cc1	1780	1.9449283759382876	3.147257090975231	True
C20H25ClN4O5S__c1-14-19(15(2)30-23-14)31(28,29)25-11-3-10-24(12-13-25)18(26)8-9-22-20(27)16-4-6-17(21)7-5-16	mol1781	5.409768581	Cc1noc(C)c1S(=O)(=O)N1CCCN(C(=O)CCNC(=O)c2ccc(Cl)cc2)CC1	1781	2.258330358343004	4.507438380393531	True
C17H24N4O3__c1-12-14(9-18-11-19-12)15(22)21-7-8-24-17(2,10-21)16(23)20-13-5-3-4-6-13	mol1782	5.409762383	Cc1ncncc1C(=O)N1CCO[C@@](C)(C(=O)NC2CCCC2)C1	1782	3.2372453771718206	4.188531925414104	True
C14H24N4__c1-15-8-13-4-2-3-7-17(13)10-14-9-16-11-18(14)12-5-6-12	mol1783	5.40958786	C[NH2+]C[C@@H]1CCCCN1Cc1c[nH+]cn1C1CC1	1783	4.863417017621333	3.5610303434832398	True
C18H19F3N2O4__c19-18(20,21)13-4-2-1-3-12(13)15(17(26)27)22-16(25)11-7-14(24)23(9-11)8-10-5-6-10	mol1784	5.409575462	O=C(N[C@@H](C(=O)[O-])c1ccccc1C(F)(F)F)[C@H]1CC(=O)N(CC2CC2)C1	1784	3.507353494716458	3.8248314255502778	True
C15H26N4O3__c1-19(15(14(16)22)7-3-4-8-15)10-12(20)18-11-6-2-5-9-17-13(11)21	mol1785	5.409290314	C[NH+](CC(=O)N[C@@H]1CCCCNC1=O)C1(C(N)=O)CCCC1	1785	4.37984282462962	3.7379066542185884	True
C14H9Cl2N3O3S__c15-10-4-2-1-3-9(10)13(20)18-14(23)17-12-6-5-8(19(21)22)7-11(12)16	mol1786	5.409267426	O=C(NC(=S)Nc1ccc([N+](=O)[O-])cc1Cl)c1ccccc1Cl	1786	1.97003427846834	2.1264758652005185	True
C18H11FN2O5__c19-9-4-3-5-10(8-9)21-16(23)13(15(22)20-18(21)25)14-11-6-1-2-7-12(11)17(24)26-14	mol1787	5.409254074	O=C1O[C@H](c2c([O-])[nH]c(=O)n(-c3cccc(F)c3)c2=O)c2ccccc21	1787	3.290671021921481	3.60186902221942	True
C16H15N3O2S2__c1-2-21-15-11(4-3-6-17-15)8-18-14(20)13-10-23-16(19-13)12-5-7-22-9-12	mol1788	5.408909798	CCOc1ncccc1CNC(=O)c1csc(-c2ccsc2)n1	1788	2.3500401174055217	3.6489870332948597	True
C17H27N5__c1-4-6-20-7-5-8-21(10-9-20)13-16-12-18-17-19-14(2)11-15(3)22(16)17	mol1789	5.408817291	CCC[NH+]1CCCN(Cc2cnc3nc(C)cc(C)n23)CC1	1789	4.379287966567654	4.980609743757474	True
C14H23N3O2S__c1-17(2)20(18,19)14-8-6-12(7-9-14)16-13-5-3-4-11(15)10-13	mol1790	5.408772945	CN(C)S(=O)(=O)c1ccc(N[C@@H]2CCC[C@@H]([NH3+])C2)cc1	1790	3.4485648054228584	3.202930422454043	True
C19H16N4O4S__c1-26-12-6-11(7-13(8-12)27-2)22-15(24)9-23-10-21-16-14-4-3-5-20-18(14)28-17(16)19(23)25	mol1791	5.408740997	COc1cc(NC(=O)Cn2cnc3c(sc4ncccc43)c2=O)cc(OC)c1	1791	2.373735813893431	4.2404856879620265	True
C14H15N3O4__c1-17-6-7-20-11(8-17)12-15-13(21-16-12)9-4-2-3-5-10(9)14(18)19	mol1792	5.40844965	CN1CCO[C@H](c2noc(-c3ccccc3C(=O)[O-])n2)C1	1792	3.404097460582298	4.059579966303146	True
C16H16Cl2N4O3S2__c17-11-4-1-9(7-12(11)18)19-15(23)21-16-20-13-5-6-22(8-14(13)26-16)27(24,25)10-2-3-10	mol1793	5.408314228	O=C(Nc1ccc(Cl)c(Cl)c1)Nc1nc2c(s1)CN(S(=O)(=O)C1CC1)CC2	1793	2.5722711926072517	4.549845092074488	True
C17H22N4OS__c1-13-19-15(12-23-13)6-4-10-22-20-17(18)11-21-9-8-14-5-2-3-7-16(14)21	mol1794	5.408136368	Cc1nc(CCCO/N=C(/N)CN2CCc3ccccc32)cs1	1794	2.681719566314822	4.156388430681966	True
C17H27NO__c1-2-16(19)12-13-18-17(15-10-6-7-11-15)14-8-4-3-5-9-14	mol1795	5.408043861	CC[C@H](O)CC[NH2+][C@@H](c1ccccc1)C1CCCC1	1795	3.8567055060034896	3.115497779271698	True
C16H16N2O__c1-12-6-7-15(16(8-12)19-2)18-11-14-5-3-4-13(9-14)10-17	mol1796	5.40777874	COc1cc(C)ccc1NCc1cccc(C#N)c1	1796	1.8142591999347744	2.398697371360441	True
C13H19N3O3S__c1-7-10(13(18)19)12(20-15-7)16(2)11(17)9-5-3-4-8(9)6-14	mol1797	5.407764435	Cc1nsc(N(C)C(=O)[C@@H]2CCC[C@H]2C[NH3+])c1C(=O)[O-]	1797	4.732922148080201	3.708778520794399	True
C20H26N4O2__c1-12-9-18(26-24-12)17-11-21-13(2)23-19(17)15-5-3-14(4-6-15)10-22-20(25)16-7-8-16	mol1798	5.407517433	Cc1cc(-c2cnc(C)nc2C2CCC(CNC(=O)C3CC3)CC2)on1	1798	2.642758595492767	4.584981999630257	True
C13H23N3O3S__c1-3-12(2)10-15-5-7-16(8-6-15)20(17,18)11-13-4-9-19-14-13	mol1799	5.407241821	CC[C@H](C)CN1CCN(S(=O)(=O)Cc2ccon2)CC1	1799	3.0624834267503562	4.078236703563555	True
C16H16N2O4S__c19-12(10-1-2-13-11(7-10)3-5-22-13)8-18-14(20)16(17-15(18)21)4-6-23-9-16	mol1800	5.407214642	O=C(CN1C(=O)N[C@]2(CCSC2)C1=O)c1ccc2c(c1)CCO2	1800	3.533110949777586	3.7469873186985945	True
C18H20N2O3S2__c1-11-4-6-15(12(2)8-11)20-25(22,23)14-5-7-17-16(10-14)19-18(21)9-13(3)24-17	mol1801	5.407151222	Cc1ccc(NS(=O)(=O)c2ccc3c(c2)NC(=O)C[C@H](C)S3)c(C)c1	1801	2.810128220139479	3.2842774504507233	True
C13H16N2O3S3__c1-21(17,18)7-3-5-14-12(16)8-10-9-20-13(15-10)11-4-2-6-19-11	mol1802	5.40704298	CS(=O)(=O)CCCNC(=O)Cc1csc(-c2cccs2)n1	1802	2.33893983946737	3.9197032487850403	True
C19H23N5O4__c1-10-9-14(28-22-10)13-5-4-8-24(13)15(25)7-6-12-11(2)16-17(20-18(12)26)23(3)21-19(16)27	mol1803	5.406904697	Cc1cc([C@H]2CCCN2C(=O)CCc2c(C)c3c(=O)[nH]n(C)c3[nH]c2=O)on1	1803	3.587554402564269	4.26238112661993	True
C15H23NO2S__c1-12-6-3-4-7-14(12)15(13-8-9-13)16-10-5-11-19(2,17)18	mol1804	5.406750679	Cc1ccccc1[C@@H]([NH2+]CCCS(C)(=O)=O)C1CC1	1804	3.727744026278197	3.239449637817609	True
C18H18N2O5S3__c1-25-14-4-2-3-12(9-14)10-15-17(22)20(18(26)27-15)7-5-16(21)19-13-6-8-28(23,24)11-13	mol1805	5.406633377	COc1cccc(/C=C2\SC(=S)N(CCC(=O)N[C@@H]3C=CS(=O)(=O)C3)C2=O)c1	1805	3.145979254635277	4.2755573428619496	True
C19H14FN3O3__c20-11-5-6-13-14(9-11)23-18(22-13)7-8-21-19(25)17-10-15(24)12-3-1-2-4-16(12)26-17	mol1806	5.405923367	O=C(NCCc1nc2ccc(F)cc2[nH]1)c1cc(=O)c2ccccc2o1	1806	2.2535008740790445	3.977290899160122	True
C17H29NO__c1-17(2)10-9-14(16(17)19)12-18-11-5-8-15(18)13-6-3-4-7-13	mol1807	5.405859947	CC1(C)CC[C@@H](C[NH+]2CCC[C@@H]2C2CCCC2)C1=O	1807	4.996842264850414	3.1496886896121117	True
C18H18N2O2__c1-13(21)20-16-12-19-17(22)18(16,14-8-4-2-5-9-14)15-10-6-3-7-11-15	mol1808	5.405198097	CC(=O)N[C@H]1CNC(=O)C1(c1ccccc1)c1ccccc1	1808	2.9826352193149077	3.0708672184918315	True
C19H25NO5__c1-11-16-14(21)9-6-10-15(16)25-17(11)18(22)20-13-8-5-3-4-7-12(13)19(23)24-2	mol1809	5.404955864	COC(=O)[C@@H]1CCCCC[C@@H]1NC(=O)c1oc2c(c1C)C(=O)CCC2	1809	3.2708993471071626	3.382475050897826	True
C20H21N3O2__c1-13(2)18(23-20(25)15-8-6-7-14(3)11-15)19(24)16(12-21)17-9-4-5-10-22-17	mol1810	5.404747963	Cc1cccc(C(=O)N[C@H](C(=O)[C@@H](C#N)c2ccccn2)C(C)C)c1	1810	3.0877174550861417	3.497465197424077	True
C20H19N3O5__c24-18(21-14-7-9-16-17(10-14)28-12-27-16)11-23-19(25)15(22-20(23)26)8-6-13-4-2-1-3-5-13	mol1811	5.404644012	O=C(CN1C(=O)N[C@@H](CCc2ccccc2)C1=O)Nc1ccc2c(c1)OCO2	1811	2.63200121387262	4.015052567839556	True
C19H30N2O3S__c1-4-25(23)18-11-6-5-10-17(18)21-19(22)20-16-9-7-8-15(12-16)13-24-14(2)3	mol1812	5.404331207	CC[S@@](=O)[C@@H]1CCCC[C@@H]1NC(=O)Nc1cccc(COC(C)C)c1	1812	3.4887826527406345	3.5980459546860524	True
C15H18F2O2__c16-12-3-2-10(8-13(12)17)14(18)11-4-7-19-15(9-11)5-1-6-15	mol1813	5.404247284	O[C@@H](c1ccc(F)c(F)c1)[C@@H]1CCOC2(CCC2)C1	1813	3.7664853627785018	3.078546049713874	True
C12H24N2O3S__c1-17-9-12(11-3-4-11)13-7-10-5-6-14(8-10)18(2,15)16	mol1814	5.404150486	COC[C@@H]([NH2+]C[C@H]1CCN(S(C)(=O)=O)C1)C1CC1	1814	4.342544070674398	3.95773790257277	True
C20H25NO4__c1-24-20(23)18-10-4-5-12-21(18)13-16(22)14-25-19-11-6-8-15-7-2-3-9-17(15)19	mol1815	5.404015064	COC(=O)[C@H]1CCCCN1C[C@H](O)COc1cccc2ccccc12	1815	2.7948095119423293	3.196064124581493	True
C18H21Cl2NO2__c1-12-16(6-9-23-12)18(22)21-7-4-13(5-8-21)10-14-11-15(19)2-3-17(14)20	mol1816	5.403877735	C[C@H]1OCC[C@H]1C(=O)N1CCC(=Cc2cc(Cl)ccc2Cl)CC1	1816	3.4468652972602305	3.4895229436049857	True
C18H26N2O3__c1-5-9-20(14-12-8-10-23-15(12)18(14,3)4)17(22)13-7-6-11(2)19-16(13)21	mol1817	5.403791428	CCCN(C(=O)c1ccc(C)[nH]c1=O)[C@@H]1[C@@H]2CCO[C@@H]2C1(C)C	1817	3.9867151455817815	3.2904073540280576	True
C20H23N5O__c1-23-20(24-10-5-6-11-24)18(14-22-23)19(26)21-13-16-9-12-25(15-16)17-7-3-2-4-8-17	mol1818	5.40360117	Cn1ncc(C(=O)NC[C@@H]2CCN(c3ccccc3)C2)c1-n1cccc1	1818	2.804179119087472	4.410830507350801	True
C17H26N2O4S__c1-13(2)12-15-4-6-16(7-5-15)24(21,22)18-14(3)17(20)19-8-10-23-11-9-19	mol1819	5.403479576	CC(C)Cc1ccc(S(=O)(=O)N[C@@H](C)C(=O)N2CCOCC2)cc1	1819	2.5112463644198666	3.7169683259161195	True
C17H26N4O2__c1-19-12-17(23-16(19)22)6-3-8-21(9-7-17)11-14-10-18-20(2)15(14)13-4-5-13	mol1820	5.403468132	CN1C[C@@]2(CCC[NH+](Cc3cnn(C)c3C3CC3)CC2)OC1=O	1820	5.262148249836393	4.593305560017812	True
C15H30N2__c1-13(17-12-14-7-4-5-8-14)11-15-9-3-2-6-10-16-15	mol1821	5.403235435	C[C@H](C[C@H]1CCCCC[NH2+]1)[NH2+]CC1CCCC1	1821	5.184131088375473	2.9502678463196754	True
C19H19NO4S__c1-4-22-16-9-7-13(10-17(16)23-5-2)18-20-15(19(21)24-18)11-14-8-6-12(3)25-14	mol1822	5.403024197	CCOc1ccc(C2=N/C(=C\c3ccc(C)s3)C(=O)O2)cc1OCC	1822	2.4565749631538907	3.1737857204816313	True
C17H13ClN2O6S__c1-25-16(21)10-3-5-13(17(22)26-2)15(8-10)27(23,24)20-12-4-6-14(18)11(7-12)9-19	mol1823	5.402887821	COC(=O)c1ccc(C(=O)OC)c(S(=O)(=O)Nc2ccc(Cl)c(C#N)c2)c1	1823	2.237508469741078	2.8780460533665604	True
C20H24N2O3__c1-12-2-7-15-16(10-12)20(25)22(19(15)24)9-8-18(23)21-11-17(13-3-4-13)14-5-6-14	mol1824	5.402883053	Cc1ccc2c(c1)C(=O)N(CCC(=O)NCC(C1CC1)C1CC1)C2=O	1824	2.356273978651558	3.0834826413114915	True
C20H23N5O3__c1-14-12-24(17-5-3-15(4-6-17)20(27)28-2)10-9-23(14)13-16-11-19(26)25-18(22-16)7-8-21-25	mol1825	5.402741432	COC(=O)c1ccc(N2CCN(Cc3cc(=O)n4nccc4[nH]3)[C@H](C)C2)cc1	1825	3.198852346351252	4.028034680990302	True
C14H25N3__c1-4-13-12(10-17(3)16-13)9-15-14-8-6-5-7-11(14)2	mol1826	5.402736664	CCc1nn(C)cc1C[NH2+][C@H]1CCCC[C@@H]1C	1826	4.418862357606243	4.246106821216223	True
C13H18N2O4__c1-7(2)8(13(18)19)14-9-10(12(17)11(9)16)15-5-3-4-6-15	mol1827	5.401984215	CC(C)[C@H](/N=C1\C(=O)C(=O)[C@H]1N1CCCC1)C(=O)[O-]	1827	4.072324526982511	3.4672139652181784	True
C11H17F3N2O3__c1-3-16(7-4-5-7)8(17)6-15-10(2,9(18)19)11(12,13)14	mol1828	5.401877403	CCN(C(=O)C[NH2+][C@@](C)(C(=O)[O-])C(F)(F)F)C1CC1	1828	4.3618827836746465	3.279642039710077	True
C14H25NO2__c1-2-12-6-3-4-10-15(12)14(16)9-8-13-7-5-11-17-13	mol1829	5.401813984	CC[C@H]1CCCCN1C(=O)CC[C@H]1CCCO1	1829	2.879257706899807	3.188144538016045	True
C16H13BrN4OS__c1-22-14-8-7-13(17)9-12(14)10-18-21-15(19-20-16(21)23)11-5-3-2-4-6-11	mol1830	5.40180254	COc1ccc(Br)cc1/C=N/N1C(=S)[NH+]=N[C@@H]1c1ccccc1	1830	3.6760959907463393	3.1490184950205444	True
C18H21FN2O3S__c1-14(15-7-5-4-6-8-15)21(3)18(22)13-20(2)25(23,24)17-11-9-16(19)10-12-17	mol1831	5.401693344	C[C@@H](c1ccccc1)N(C)C(=O)CN(C)S(=O)(=O)c1ccc(F)cc1	1831	2.4385208229331052	3.049791269385173	True
C17H23ClN2O2__c1-12-5-3-8-15(9-12)20(2)16(21)11-19-17(22)13-6-4-7-14(18)10-13	mol1832	5.401140213	C[C@@H]1CCC[C@@H](N(C)C(=O)CNC(=O)c2cccc(Cl)c2)C1	1832	2.794233492977664	4.084553687441571	True
C16H22N4OS2__c1-10-6-3-4-7-12(10)17-15(21)11(2)23-16-18-14(19-20-16)13-8-5-9-22-13	mol1833	5.40102005	C[C@@H](Sc1nc(-c2cccs2)n[nH]1)C(=O)N[C@@H]1CCCC[C@H]1C	1833	3.498782977749615	4.077851079878991	True
C16H21F3N2O__c1-11-4-2-5-12(10-11)7-9-21-15(22)14-13(16(17,18)19)6-3-8-20-14	mol1834	5.400854588	C[C@@H]1CCC[C@@H](CCNC(=O)c2ncccc2C(F)(F)F)C1	1834	3.079816090707803	3.8596403374857506	True
C19H19F2NO3__c1-12-3-5-14(6-4-12)13(2)25-18(23)9-10-22-19(24)16-8-7-15(20)11-17(16)21	mol1835	5.400622368	Cc1ccc([C@@H](C)OC(=O)CCNC(=O)c2ccc(F)cc2F)cc1	1835	2.421643270306703	3.064596900507788	True
C19H23N3O4__c1-21-12-13(4-5-18(21)23)22-7-6-20-19(22)14-10-16-17(11-15(14)24-2)26-9-3-8-25-16	mol1836	5.400489807	COc1cc2c(cc1-c1[nH+]ccn1[C@H]1CCC(=O)N(C)C1)OCCCO2	1836	3.939095637306096	4.201756741708813	True
C17H17ClN4O2__c1-11-9-20-13(10-19-11)16(23)21(2)15-7-8-22(17(15)24)14-6-4-3-5-12(14)18	mol1837	5.400410652	Cc1cnc(C(=O)N(C)[C@H]2CCN(c3ccccc3Cl)C2=O)cn1	1837	2.935511305448987	4.181571115645072	True
C16H16N2O3S3__c1-10-15(14-7-8-17-21-14)16(11(2)23-10)24(19,20)18-12-5-4-6-13(9-12)22-3	mol1838	5.400307655	CSc1cccc([N-]S(=O)(=O)c2c(C)sc(C)c2-c2ccno2)c1	1838	3.703575857950982	3.7123414516508	True
C20H21N3O5__c1-27-12-7-8-15(17(11-12)28-2)21-18(24)10-9-16-20(26)22-14-6-4-3-5-13(14)19(25)23-16	mol1839	5.399847984	COc1ccc(NC(=O)CC[C@H]2NC(=O)c3ccccc3N=C2O)c(OC)c1	1839	2.9615554062344067	3.49459540759159	True
C16H13BrN6O3S__c17-13-7-2-1-6-12(13)15-20-21-16(22(15)18)27-9-14(24)19-10-4-3-5-11(8-10)23(25)26	mol1840	5.399695396	Nn1c(SCC(=O)Nc2cccc([N+](=O)[O-])c2)nnc1-c1ccccc1Br	1840	2.2336164476679805	3.3282535455367057	True
C18H22N4O3__c23-17(9-12-25-15-6-2-1-3-7-15)22-11-4-5-14(13-22)18(24)20-16-8-10-19-21-16	mol1841	5.399587154	O=C(Nc1cc[nH]n1)[C@H]1CCCN(C(=O)CCOc2ccccc2)C1	1841	2.8866615779073808	4.481003980773196	True
C17H30N2O4__c1-17(2,3)23-16(21)19-10-6-8-14(19)15(20)18-9-5-7-13(11-18)12-22-4	mol1842	5.3994174	COC[C@@H]1CCCN(C(=O)[C@@H]2CCCN2C(=O)OC(C)(C)C)C1	1842	2.972995576212048	2.862592862784875	True
C20H21N3O3S__c1-16-15-19(23(22-16)17-9-4-2-5-10-17)21-20(24)13-8-14-27(25,26)18-11-6-3-7-12-18	mol1843	5.399163246	Cc1cc(NC(=O)CCCS(=O)(=O)c2ccccc2)n(-c2ccccc2)n1	1843	2.0450911966032557	3.1570835608507988	True
C16H15BrN2O3S__c1-3-4-23-16-11(8-18)10(7-14(20)19-16)9-5-12(17)15(21)13(6-9)22-2	mol1844	5.399160862	C=CCSC1=NC(=O)C[C@@H](c2cc(Br)c(O)c(OC)c2)[C@@H]1C#N	1844	3.8521230487395197	3.141400763718476	True
C18H22N4O3__c1-18(2)8-7-10(11-5-3-4-6-12(11)18)9-20-16(24)14-13(19)15(23)22-17(25)21-14	mol1845	5.399138451	CC1(C)CC[C@@H](CNC(=O)c2[nH]c(=O)[nH]c(=O)c2N)c2ccccc21	1845	3.2552379191361345	3.9535849143990274	True
C17H19F3N2O3__c18-17(19,20)25-14-8-4-3-7-13(14)21-16(24)11-9-15(23)22(10-11)12-5-1-2-6-12	mol1846	5.399030685	O=C(Nc1ccccc1OC(F)(F)F)[C@H]1CC(=O)N(C2CCCC2)C1	1846	2.653369032370726	3.8808843930176873	True
C18H17F4NS__c19-13-7-5-12(6-8-13)16(11-18(20,21)22)23-15-9-10-24-17-4-2-1-3-14(15)17	mol1847	5.398894787	Fc1ccc([C@@H](CC(F)(F)F)N[C@@H]2CCSc3ccccc32)cc1	1847	3.17872105713127	3.66866330218759	True
C20H25N5O__c21-9-5-11-25-15-18(20(23-25)17-7-2-1-3-8-17)14-24-10-4-6-16(13-24)12-19(22)26	mol1848	5.39888382	N#CCCn1cc(C[NH+]2CCC[C@@H](CC(N)=O)C2)c(-c2ccccc2)n1	1848	4.22321768830627	4.354787615566448	True
C17H18F2N4O6S__c1-6-10(7(2)23(21-6)17(18)19)13(25)20-11-14(26)22-12(16(27)28)9(4-29-8(3)24)5-30-15(11)22	mol1849	5.398742199	CC(=O)OCC1=C(C(=O)[O-])N2C(=O)[C@H](NC(=O)c3c(C)nn(C(F)F)c3C)[C@@H]2SC1	1849	4.0394430777346475	3.974550225345969	True
C20H22N6O3__c1-14-11-25(12-15(2)29-14)17-8-9-21-18(10-17)20(27)28-13-19-22-23-24-26(19)16-6-4-3-5-7-16	mol1850	5.398685455	C[C@@H]1CN(c2cc[nH+]c(C(=O)OCc3nnnn3-c3ccccc3)c2)C[C@@H](C)O1	1850	3.9676877577264724	3.548345761337163	True
C19H23FN4O3__c20-13-7-5-12(6-8-13)9-10-24-18(26)14(17(25)23-19(24)27)11-22-16-4-2-1-3-15(16)21	mol1851	5.398680687	[NH3+][C@@H]1CCCC[C@H]1N/C=C1/C(=O)NC(=O)N(CCc2ccc(F)cc2)C1=O	1851	3.6546019501543157	3.919995913546946	True
C19H28N4O2__c1-13-7-8-17(21-12-13)23-18(24)9-10-20-19(25)22-16-11-15(16)14-5-3-2-4-6-14	mol1852	5.398592949	Cc1ccc(NC(=O)CCNC(=O)N[C@@H]2C[C@@H]2C2CCCCC2)nc1	1852	3.106065281173098	4.127871761886613	True
C13H19N3O__c1-2-9-16-11(12(14)15-13(16)17)10-7-5-3-4-6-8-10	mol1853	5.398565292	C#CCN1C(=O)N=C(N)[C@H]1C1CCCCCC1	1853	3.547827345067607	3.0522187826639184	True
C20H25N3O2__c21-20(25)18-8-6-16(7-9-18)14-22-10-12-23(13-11-22)15-19(24)17-4-2-1-3-5-17	mol1854	5.397933483	NC(=O)c1ccc(C[NH+]2CCN(C[C@H](O)c3ccccc3)CC2)cc1	1854	3.564271614788308	3.6183941146739786	True
C18H22N6O__c1-11-8-19-24(9-11)14-5-4-6-23(10-14)18(25)15-7-12(2)20-17-16(15)13(3)21-22-17	mol1855	5.397828102	Cc1cnn([C@H]2CCCN(C(=O)c3cc(C)nc4[nH]nc(C)c34)C2)c1	1855	3.266538489111169	4.5444148086631255	True
C15H12Cl2N2O2S__c16-11-3-4-13(12(17)8-11)21-6-1-2-14(20)19-15-10(9-18)5-7-22-15	mol1856	5.397807121	N#Cc1ccsc1NC(=O)CCCOc1ccc(Cl)cc1Cl	1856	2.131881421702886	2.965269112466212	True
C19H22N2O4S__c1-14-6-7-18(13-20-14)25-17-8-10-21(11-9-17)26(23,24)19-5-3-4-16(12-19)15(2)22	mol1857	5.397716522	CC(=O)c1cccc(S(=O)(=O)N2CCC(Oc3ccc(C)nc3)CC2)c1	1857	2.1923980879884226	3.782462761123717	True
C20H22N2O3__c1-14-6-10-17(11-7-14)22(2)19(23)13-25-18-5-3-4-16(12-18)21-20(24)15-8-9-15	mol1858	5.397610664	Cc1ccc(N(C)C(=O)COc2cccc(NC(=O)C3CC3)c2)cc1	1858	1.9081156317810368	3.8912123898776976	True
C18H20N2O3__c1-13-8-9-16(15(10-13)18(22)23-2)19-12-17(21)20-11-14-6-4-3-5-7-14	mol1859	5.397567749	COC(=O)c1cc(C)ccc1NCC(=O)NCc1ccccc1	1859	1.7609303055182117	2.6281758910891266	True
C16H16N2O5S__c1-3-22-13(19)12-5-4-11(23-12)8-18-14(20)16(2,17-15(18)21)10-6-7-24-9-10	mol1860	5.397462845	CCOC(=O)c1ccc(CN2C(=O)N[C@@](C)(c3ccsc3)C2=O)o1	1860	2.9880233605580564	3.0608585790288814	True
C18H23N3O2__c1-12(21-8-6-13(7-9-21)10-17(19)22)18(23)15-11-20-16-5-3-2-4-14(15)16	mol1861	5.397458076	C[C@@H](C(=O)c1c[nH]c2ccccc12)[NH+]1CCC(CC(N)=O)CC1	1861	3.913543908981949	3.7296506541503374	True
C20H16FNO5__c1-3-26-14-6-4-10(8-15(14)25-2)17-16-18(23)12-9-11(21)5-7-13(12)27-19(16)20(24)22-17	mol1862	5.397273064	CCOc1ccc([C@H]2NC(=O)c3oc4ccc(F)cc4c(=O)c32)cc1OC	1862	2.847131866765478	3.7548882985531358	True
C17H22N2O5S__c20-16(19-11-5-8-15(19)17(21)22)13-6-4-7-14(12-13)25(23,24)18-9-2-1-3-10-18	mol1863	5.397257805	O=C([O-])[C@@H]1CCCN1C(=O)c1cccc(S(=O)(=O)N2CCCCC2)c1	1863	2.814710351052046	3.8446822322493035	True
C12H13BrN2O4S__c1-3-15(7-6-14)20(17,18)11-5-4-9(13)8-10(11)12(16)19-2	mol1864	5.397251129	CCN(CC#N)S(=O)(=O)c1ccc(Br)cc1C(=O)OC	1864	2.4525259550431073	2.682635330509716	True
C18H20N4O5S__c1-18(2,3)21-17(14-10-28(26,27)11-15(14)20-21)19-16(23)9-6-12-4-7-13(8-5-12)22(24)25	mol1865	5.397141457	CC(C)(C)n1nc2c(c1NC(=O)/C=C\c1ccc([N+](=O)[O-])cc1)CS(=O)(=O)C2	1865	2.8994126053914098	3.5218228321949208	True
C19H20N2O4__c1-13(2)25-18-14(6-4-8-17(18)23-3)10-15(11-20)19(22)21-12-16-7-5-9-24-16	mol1866	5.397032261	COc1cccc(/C=C(\C#N)C(=O)NCc2ccco2)c1OC(C)C	1866	2.384314532879939	2.9794525835678005	True
C19H27N5O3__c1-22-11-5-7-14(22)15-8-6-12-23(15)13-16(25)21-24-17(26)19(20-18(24)27)9-3-2-4-10-19	mol1867	5.396763802	Cn1cccc1[C@@H]1CCC[NH+]1CC(=O)NN1C(=O)NC2(CCCCC2)C1=O	1867	4.889036284547044	4.277727001335132	True
C18H14F2N4O2S__c1-2-11-4-3-5-13(8-11)22-18(27)24-23-16(25)10-21-17(26)14-7-6-12(19)9-15(14)20	mol1868	5.39654541	C#Cc1cccc(NC(=S)NNC(=O)CNC(=O)c2ccc(F)cc2F)c1	1868	2.332764115684176	3.6193327346123647	True
C15H22F2N4O__c1-20(9-13-18-6-7-21(13)14(16)17)15(22)19-8-12(10-2-3-10)11-4-5-11	mol1869	5.396343231	CN(Cc1nccn1C(F)F)C(=O)NCC(C1CC1)C1CC1	1869	2.932652587955987	4.289567397918496	True
C20H18N2O4__c1-26-20(23)16-10-5-9-14-12-7-4-8-13(12)18(21-19(14)16)15-6-2-3-11-17(15)22(24)25	mol1870	5.39589262	COC(=O)c1cccc2c1N[C@H](c1ccccc1[N+](=O)[O-])[C@H]1CC=C[C@@H]21	1870	3.4258266915934374	2.6684595713667933	True
C17H18ClNO3__c1-10-8-22-9-11(2)19(10)17(21)14-7-15(18)12-5-3-4-6-13(12)16(14)20	mol1871	5.395861626	C[C@H]1COC[C@@H](C)N1C(=O)c1cc(Cl)c2ccccc2c1O	1871	3.180445851111334	3.303513908166606	True
C20H21N5O__c1-15-9-10-18-17(12-15)8-5-11-24(18)20(26)19(25-14-21-22-23-25)13-16-6-3-2-4-7-16	mol1872	5.395795345	Cc1ccc2c(c1)CCCN2C(=O)[C@H](Cc1ccccc1)n1cnnn1	1872	2.829473855929578	3.946026375873835	True
C16H15ClF3N3O__c1-8-7-11(8)15(24)21-14-12(9-3-5-10(17)6-4-9)13(16(18,19)20)22-23(14)2	mol1873	5.395788193	C[C@H]1C[C@H]1C(=O)Nc1c(-c2ccc(Cl)cc2)c(C(F)(F)F)nn1C	1873	3.1469994932172423	4.301905891877771	True
C16H16N2O6__c1-21-13-4-3-11(18(19)20)7-12(13)17-8-10-5-14(22-2)16-15(6-10)23-9-24-16	mol1874	5.39576149	COc1ccc([N+](=O)[O-])cc1NCc1cc(OC)c2c(c1)OCO2	1874	2.2055330302343616	2.7037001326280734	True
C19H33N3O3__c1-15-6-3-4-7-16(15)20(2)18(23)14-21-9-11-22(12-10-21)19(24)17-8-5-13-25-17	mol1875	5.395742416	C[C@H]1CCCC[C@H]1N(C)C(=O)CN1CCN(C(=O)[C@@H]2CCCO2)CC1	1875	3.3206326759568547	4.160688655246842	True
C20H24N2O2__c1-24-15-18-9-3-2-8-17(18)13-21-20(23)14-22-12-6-10-16-7-4-5-11-19(16)22	mol1876	5.395657063	COCc1ccccc1CNC(=O)CN1CCCc2ccccc21	1876	2.007197639154853	3.7668852083466957	True
C19H25N3O3__c1-3-21(15-10-6-4-7-11-15)16(23)14-22-17(24)19(20(2)18(22)25)12-8-5-9-13-19	mol1877	5.395452023	CCN(C(=O)CN1C(=O)N(C)C2(CCCCC2)C1=O)c1ccccc1	1877	2.8490962851179784	3.549001848792017	True
C16H14ClF3N4O__c1-9-6-13(22-14(25)15(2,3)8-21)24(23-9)12-7-10(16(18,19)20)4-5-11(12)17	mol1878	5.395236969	Cc1cc(NC(=O)C(C)(C)C#N)n(-c2cc(C(F)(F)F)ccc2Cl)n1	1878	2.6658903970158025	3.5856306828640028	True
C20H24N6O__c1-15-13-17(14-16(2)21-15)24-9-11-25(12-10-24)20(27)7-8-26-19-6-4-3-5-18(19)22-23-26	mol1879	5.39522028	Cc1cc(N2CCN(C(=O)CCn3nnc4ccccc43)CC2)cc(C)[nH+]1	1879	3.006620636394234	3.2998287672685493	True
C19H26N2__c1-15-9-16(2)11-17(10-15)12-20-13-18-7-5-6-8-19(18)14-21(3)4	mol1880	5.39507103	Cc1cc(C)cc(C[NH2+]Cc2ccccc2C[NH+](C)C)c1	1880	3.8724013779289104	2.915979799515105	True
C18H18ClN3O3S__c1-20-7-9-21(10-8-20)18(23)13-5-6-17(16(11-13)22(24)25)26-15-4-2-3-14(19)12-15	mol1881	5.395055771	CN1CCN(C(=O)c2ccc(Sc3cccc(Cl)c3)c([N+](=O)[O-])c2)CC1	1881	2.1876960858809404	2.9635613431067034	True
C20H21N5OS__c26-20(17-6-2-1-3-7-17)15-27-19(23-18-8-4-9-21-14-18)25(20)12-5-11-24-13-10-22-16-24	mol1882	5.394946098	O[C@@]1(c2ccccc2)CS/C(=N\c2cccnc2)N1CCCn1ccnc1	1882	3.3120692250650725	4.305532720197333	True
C20H25NO2S__c22-17(13-21-10-8-20-16(12-21)9-11-24-20)14-23-19-7-3-5-15-4-1-2-6-18(15)19	mol1883	5.394930363	O[C@H](CO[C@H]1CCCc2ccccc21)C[NH+]1CCc2sccc2C1	1883	4.488145121343361	3.095563094366798	True
C16H25BrN2__c1-4-7-18-9-14-5-6-15(17)8-16(14)19-10-12(2)13(3)11-19	mol1884	5.394905567	CCC[NH2+]Cc1ccc(Br)cc1N1C[C@@H](C)[C@H](C)C1	1884	4.26367750230907	3.3802339735524756	True
C19H22N2O3__c22-18(10-9-17-3-2-12-24-17)20-13-15-5-7-16(8-6-15)14-21-11-1-4-19(21)23	mol1885	5.394591331	O=C(CCc1ccco1)NCc1ccc(CN2CCCC2=O)cc1	1885	2.0429820347592482	3.593472356848359	True
C20H19N3OS__c1-3-12-24-19-7-5-4-6-17(19)13-22-15(2)20-23-18(14-25-20)16-8-10-21-11-9-16	mol1886	5.39436245	C#CCOc1ccccc1CN[C@H](C)c1nc(-c2ccncc2)cs1	1886	2.8855861300675496	3.9560142540297543	True
C19H28N4O2__c1-13-7-8-17(21-12-13)23-18(24)9-10-20-19(25)22-16-11-15(16)14-5-3-2-4-6-14	mol1887	5.393915176	Cc1ccc(NC(=O)CCNC(=O)N[C@@H]2C[C@@H]2C2CCCCC2)nc1	1887	3.106065281173098	4.127871761886613	True
C18H20N4O2__c1-3-24-15-7-5-4-6-14(15)8-9-17(23)19-18-21-20-16-12-13(2)10-11-22(16)18	mol1888	5.39389801	CCOc1ccccc1CCC(=O)/N=c1\[nH]nc2cc(C)ccn12	1888	2.8132200949599184	3.7375509845094705	True
C17H19ClN2O3S2__c1-12-4-2-6-14(10-12)19-17(21)13-5-3-9-20(11-13)25(22,23)16-8-7-15(18)24-16	mol1889	5.393844604	Cc1cccc(NC(=O)[C@H]2CCCN(S(=O)(=O)c3ccc(Cl)s3)C2)c1	1889	2.5417413400630338	4.2053748907277	True
C20H26N4O3__c1-4-11-24-19(25)10-9-17(22-24)20(26)21-16-7-5-6-8-18(16)23-12-14(2)27-15(3)13-23	mol1890	5.393832684	CCCn1nc(C(=O)Nc2ccccc2N2C[C@H](C)O[C@@H](C)C2)ccc1=O	1890	3.0010525574417635	4.032611352085251	True
C17H24N4O3S__c1-2-9-20(16-8-11-25(23,24)13-16)17(22)18-12-14-7-10-21(19-14)15-5-3-4-6-15	mol1891	5.393568993	C#CCN(C(=O)NCc1ccn(C2CCCC2)n1)[C@@H]1CCS(=O)(=O)C1	1891	3.3926203959367385	4.4696352004856745	True
C19H23ClFN5O__c1-13(17-15(20)6-2-7-16(17)21)25-19(27)24-11-14-5-3-10-26(12-14)18-22-8-4-9-23-18	mol1892	5.39329958	C[C@@H](NC(=O)NC[C@H]1CCCN(c2ncccn2)C1)c1c(F)cccc1Cl	1892	3.1325400068344775	4.519630474210892	True
C16H18N6O__c1-10-5-4-6-11(2)14(10)20-13(23)8-22(3)16-12-7-19-21-15(12)17-9-18-16	mol1893	5.393093586	Cc1cccc(C)c1NC(=O)CN(C)c1ncnc2[nH]ncc12	1893	2.49834237652413	3.869739083387365	True
C18H26FN3O2__c1-14-5-4-12-22(13-14)11-3-2-10-20-17(23)18(24)21-16-8-6-15(19)7-9-16	mol1894	5.39307785	C[C@@H]1CCC[NH+](CCCCNC(=O)C(=O)Nc2ccc(F)cc2)C1	1894	3.916128523194618	4.300223802393777	True
C16H18FN3O2__c17-14-4-1-3-13(9-14)16(22)19-10-15(21)20(8-2-7-18)11-12-5-6-12	mol1895	5.392939568	N#CCCN(CC1CC1)C(=O)CNC(=O)c1cccc(F)c1	1895	2.2125498389017633	3.44919250977487	True
C12H12FNO5__c1-2-18-12(15)4-3-7-19-11-6-5-9(14(16)17)8-10(11)13	mol1896	5.392860413	CCOC(=O)/C=C/COc1ccc([N+](=O)[O-])cc1F	1896	2.2550761624594298	2.0350087991973975	True
C14H21N5__c1-10-6-7-19-13(8-10)16-14(17-19)18(2)12-5-3-4-11(12)9-15	mol1897	5.392848015	Cc1ccn2nc(N(C)[C@H]3CCC[C@@H]3C[NH3+])nc2c1	1897	4.273632219290205	4.366772497867436	True
C18H25N7O2__c1-21-7-9-23(10-8-21)15-6-4-3-5-14(15)19-17(26)24-11-12-25-16(13-24)20-22(2)18(25)27	mol1898	5.392793655	Cn1nc2n(c1=O)CCN(C(=O)Nc1ccccc1N1CC[NH+](C)CC1)C2	1898	3.5418784093904687	4.352531543056808	True
C16H18N2O3S__c19-15-8-13(9-18(15)10-14-2-1-6-21-14)16(20)17-5-3-12-4-7-22-11-12	mol1899	5.392463684	O=C(NCCc1ccsc1)[C@@H]1CC(=O)N(Cc2ccco2)C1	1899	2.754989408875346	3.5262194540113723	True
C16H23N3O4__c1-3-22-13-9-12(16(13)7-4-8-16)17-15(21)19-18-14(20)11-6-5-10(2)23-11	mol1900	5.392225266	CCO[C@@H]1C[C@H](NC(=O)NNC(=O)c2ccc(C)o2)C12CCC2	1900	3.9397047254281095	3.3953759838667126	True
C13H20N2O3S__c1-9(8-10-4-3-7-19-10)15(2)13(18)11(14)5-6-12(16)17	mol1901	5.392183304	C[C@H](Cc1cccs1)N(C)C(=O)[C@@H]([NH3+])CCC(=O)[O-]	1901	4.3836702283399775	2.792883639211004	True
C17H15F3N4O5__c1-22(16(27)10-23-8-11(24(28)29)6-7-15(23)26)9-14(25)21-13-5-3-2-4-12(13)17(18,19)20	mol1902	5.391851902	CN(CC(=O)Nc1ccccc1C(F)(F)F)C(=O)Cn1cc([N+](=O)[O-])ccc1=O	1902	2.371309891935427	3.724236449577597	True
C19H25N3OS__c1-2-21-11-9-17(10-12-21)22(16-5-6-16)19(23)14-24-18-7-3-15(13-20)4-8-18	mol1903	5.391558647	CC[NH+]1CCC(N(C(=O)CSc2ccc(C#N)cc2)C2CC2)CC1	1903	3.5395020347592485	3.231749301046957	True
C18H24N4O4__c1-2-25-17(23)15-9-8-14(26-15)12-19-18(24)21-16-10-11-20-22(16)13-6-4-3-5-7-13	mol1904	5.391087532	CCOC(=O)c1ccc(CNC(=O)Nc2ccnn2C2CCCCC2)o1	1904	2.4141790279252007	3.3930446813477215	True
C18H20ClN3O2S__c1-12-16(25-18(21-12)13-4-6-14(19)7-5-13)17(24)20-9-8-15(23)22-10-2-3-11-22	mol1905	5.391002655	Cc1nc(-c2ccc(Cl)cc2)sc1C(=O)NCCC(=O)N1CCCC1	1905	2.0563099577367723	4.278046283775584	True
C17H16N2O4S2__c1-24(20,21)18-14-9-11-15(12-10-14)25(22,23)19-17-8-4-6-13-5-2-3-7-16(13)17	mol1906	5.390969276	CS(=O)(=O)Nc1ccc(S(=O)(=O)Nc2cccc3ccccc23)cc1	1906	1.8547901372755433	2.5517608368746574	True
C20H27N5O2__c1-15(2)12-25-14-18(11-21-25)22-19(26)16-7-6-10-24(13-16)20(27)23-17-8-4-3-5-9-17	mol1907	5.390857697	CC(C)Cn1cc(NC(=O)[C@H]2CCCN(C(=O)Nc3ccccc3)C2)cn1	1907	2.6023145472428943	4.377851589854244	True
C17H18F2N2O3__c1-11(12-5-3-7-14(22)9-12)21(2)17(23)20-13-6-4-8-15(10-13)24-16(18)19	mol1908	5.390735626	C[C@@H](c1cccc(O)c1)N(C)C(=O)Nc1cccc(OC(F)F)c1	1908	2.625955455328958	3.8509782158380346	True
C12H20N4O3S__c17-20(18,15-6-8-19-9-7-15)16-4-1-2-12(16)10-14-5-3-13-11-14	mol1909	5.390626907	O=S(=O)(N1CCOCC1)N1CCC[C@@H]1Cn1ccnc1	1909	3.075790484347932	3.685700855278463	True
C17H25N3O__c1-14-6-7-15(13-18-14)12-17(21)20-10-8-19(9-11-20)16-4-2-3-5-16	mol1910	5.390446663	Cc1ccc(CC(=O)N2CC[NH+](C3CCCC3)CC2)cn1	1910	3.5819376935721454	3.6548149392580758	True
C15H26N4O3S__c1-12-16-15(11-17(12)2)23(21,22)19-9-7-18(8-10-19)13-5-3-4-6-14(13)20	mol1911	5.390216827	Cc1nc(S(=O)(=O)N2CCN([C@@H]3CCCC[C@H]3O)CC2)cn1C	1911	3.265736269893365	4.0259739736008555	True
C18H23N3O3__c1-4-13(2)14-8-5-6-10-16(14)24-12-17(22)19-20-18(23)15-9-7-11-21(15)3	mol1912	5.390137672	CC[C@H](C)c1ccccc1OCC(=O)NNC(=O)c1cccn1C	1912	2.6498920172744747	3.3903225111247863	True
C16H26N4OS__c1-12-15(22-19-18-12)16(21)17-13-7-6-10-20(11-13)14-8-4-2-3-5-9-14	mol1913	5.39008522	Cc1nnsc1C(=O)N[C@H]1CCC[NH+](C2CCCCCC2)C1	1913	4.438554950260135	3.42457976044932	True
C11H21N5O__c1-14(2)7-8-15(3)11(17)5-4-6-16-10-12-9-13-16	mol1914	5.389823914	CN(CC[NH+](C)C)C(=O)CCCn1cncn1	1914	3.576038103935482	3.7093255931522044	True
C14H24N4O__c1-3-12-11(13(4-2)19-17-12)10-16-14(15)18-8-6-5-7-9-18	mol1915	5.389771461	CCc1noc(CC)c1C/[NH+]=C(/N)N1CCCCC1	1915	3.568423302498876	3.9541308572487286	True
C17H15F3N2O4__c1-10(25-14-9-5-3-7-12(14)18)15(23)21-22-16(24)11-6-2-4-8-13(11)26-17(19)20	mol1916	5.389743805	C[C@H](Oc1ccccc1F)C(=O)NNC(=O)c1ccccc1OC(F)F	1916	2.515059483459943	2.742285655501874	True
C20H25N3O2S__c1-14(20-22-15-7-2-5-10-18(15)26-20)21-11-6-12-23-16-8-3-4-9-17(16)25-13-19(23)24	mol1917	5.389555931	C[C@H]([NH2+]CCCN1C(=O)COc2ccccc21)c1nc2c(s1)CCCC2	1917	3.7322904551198617	4.347474763500609	True
C18H20ClN5O3S__c1-11-16(19)17(24(26)27)22-23(11)9-5-8-15(25)21-18-13(10-20)12-6-3-2-4-7-14(12)28-18	mol1918	5.38951683	Cc1c(Cl)c([N+](=O)[O-])nn1CCCC(=O)Nc1sc2c(c1C#N)CCCCC2	1918	2.7122815091597055	4.0181810116299355	True
C18H26N4O3__c1-11(2)17-19-16(20-25-17)14-4-3-7-22(14)18(24)13-8-15(23)21(10-13)9-12-5-6-12	mol1919	5.389143944	CC(C)c1nc([C@H]2CCCN2C(=O)[C@H]2CC(=O)N(CC3CC3)C2)no1	1919	3.415391874579692	4.4212815111156685	True
C16H18N2O3S__c19-15-8-13(9-18(15)10-14-2-1-6-21-14)16(20)17-5-3-12-4-7-22-11-12	mol1920	5.388890266	O=C(NCCc1ccsc1)[C@@H]1CC(=O)N(Cc2ccco2)C1	1920	2.754989408875346	3.5262194540113723	True
C18H18N2O4__c1-10-14(17(21)24-3)16(20-18(22)19-10)15-12-7-5-4-6-11(12)8-9-13(15)23-2	mol1921	5.388541222	COC(=O)C1=C(C)NC(=O)N[C@H]1c1c(OC)ccc2ccccc12	1921	2.6418901803054737	2.843359221057523	True
C18H22ClN3O3__c1-12(23)15-16(13-2-4-14(19)5-3-13)22(18(25)17(15)24)11-10-21-8-6-20-7-9-21	mol1922	5.388507843	CC(=O)C1=C([O-])C(=O)N(CCN2CC[NH2+]CC2)[C@H]1c1ccc(Cl)cc1	1922	4.024654526876221	3.7984982244172016	True
C20H20N4O3S__c21-14-17(12-16-6-5-9-22-15-16)20(25)23-18-7-4-8-19(13-18)28(26,27)24-10-2-1-3-11-24	mol1923	5.388105392	N#C/C(=C\c1cccnc1)C(=O)Nc1cccc(S(=O)(=O)N2CCCCC2)c1	1923	2.2744069677395853	3.8310095779354167	True
C18H20FNO3__c1-20(9-10-22-2)18(21)15-6-3-5-14(11-15)13-23-17-8-4-7-16(19)12-17	mol1924	5.387806416	COCCN(C)C(=O)c1cccc(COc2cccc(F)c2)c1	1924	1.8899253351040102	3.577065023015321	True
C16H21F2NO2__c1-11(12-4-5-13(17)14(18)8-12)10-19-15(20)9-16(21)6-2-3-7-16	mol1925	5.3875947	C[C@H](CNC(=O)CC1(O)CCCC1)c1ccc(F)c(F)c1	1925	2.87189761973349	3.2429750736945633	True
C19H26N4O2__c1-19(2,3)18(25)20-12-8-11-17(24)23(4)16-13-15(21-22-16)14-9-6-5-7-10-14	mol1926	5.387526512	CN(C(=O)CCCNC(=O)C(C)(C)C)c1cc(-c2ccccc2)[nH]n1	1926	2.5238505672803218	3.818657670773841	True
C18H14ClFN2O4S2__c19-13-3-1-4-15(11-13)21-28(25,26)18-6-2-5-16(12-18)22-27(23,24)17-9-7-14(20)8-10-17	mol1927	5.387239933	O=S(=O)(Nc1cccc(S(=O)(=O)Nc2cccc(Cl)c2)c1)c1ccc(F)cc1	1927	1.909909319810593	2.6843165423335344	True
C18H20N2O3S2__c1-11-4-6-15(12(2)8-11)20-25(22,23)14-5-7-17-16(10-14)19-18(21)9-13(3)24-17	mol1928	5.387201786	Cc1ccc(NS(=O)(=O)c2ccc3c(c2)NC(=O)C[C@H](C)S3)c(C)c1	1928	2.810128220139479	3.2842774504507233	True
C13H18ClN3O3S__c14-11-5-1-2-6-12(11)16-13(18)8-17-7-3-4-10(17)9-21(15,19)20	mol1929	5.387038231	NS(=O)(=O)C[C@H]1CCC[NH+]1CC(=O)Nc1ccccc1Cl	1929	4.244679150839766	3.5618146200316096	True
C17H18N4O3__c1-11-16(12(2)24-19-11)20(3)17(23)14-9-10-15(22)21(18-14)13-7-5-4-6-8-13	mol1930	5.387023926	Cc1noc(C)c1N(C)C(=O)C1=NN(c2ccccc2)C(=O)CC1	1930	2.6320447442885264	3.259551275372758	True
C19H20N4O4S__c1-12(16(25)21-18-20-9-11-28-18)23-10-8-19(7-6-15(23)24)22-17(26)13-4-2-3-5-14(13)27-19	mol1931	5.386753082	C[C@H](C(=O)Nc1nccs1)N1CC[C@]2(CCC1=O)NC(=O)c1ccccc1O2	1931	3.9914425451938627	4.44263329125449	True
C16H18N2O3S__c19-15-8-13(9-18(15)10-14-2-1-6-21-14)16(20)17-5-3-12-4-7-22-11-12	mol1932	5.386730194	O=C(NCCc1ccsc1)[C@@H]1CC(=O)N(Cc2ccco2)C1	1932	2.754989408875346	3.5262194540113723	True
C14H12Cl2N2O3S__c1-18(12-5-3-2-4-10(12)14(17)19)22(20,21)13-8-9(15)6-7-11(13)16	mol1933	5.386582375	CN(c1ccccc1C(N)=O)S(=O)(=O)c1cc(Cl)ccc1Cl	1933	2.080481114683497	3.2101679367343503	True
C20H20N4O5S__c25-30(26,14-5-6-17-18(13-14)29-12-11-28-17)23-19-20(24-7-9-27-10-8-24)22-16-4-2-1-3-15(16)21-19	mol1934	5.386522293	O=S(=O)(Nc1nc2ccccc2nc1N1CCOCC1)c1ccc2c(c1)OCCO2	1934	2.3958698369339952	3.6763060123422093	True
C19H27N3O3S__c1-2-20-18(24)14-7-5-9-22(12-14)17(23)11-21-19(25)16-10-13-6-3-4-8-15(13)26-16	mol1935	5.386488438	CCNC(=O)[C@H]1CCCN(C(=O)CNC(=O)c2cc3c(s2)CCCC3)C1	1935	2.7796487765992364	4.615297469828363	True
C19H19N5O3S__c1-13-7-9-14(10-8-13)28(25,26)19-18-21-17(20-11-12-27-2)15-5-3-4-6-16(15)24(18)23-22-19	mol1936	5.386479855	COCCNc1nc2c(S(=O)(=O)c3ccc(C)cc3)nnn2c2ccccc12	1936	2.447229467739586	4.028397485407309	True
C18H22N2O3S__c1-17(22,15-8-5-11-23-15)12-19-16(21)20-13-18(9-10-18)24-14-6-3-2-4-7-14	mol1937	5.386431694	C[C@](O)(CNC(=O)NCC1(Sc2ccccc2)CC1)c1ccco1	1937	3.472780671289467	2.9438010337923366	True
C16H11BrN2O3S2__c17-14-4-3-13(24-14)10-7-23-16(18-10)19-15(20)6-9-1-2-11-12(5-9)22-8-21-11	mol1938	5.38640976	O=C(Cc1ccc2c(c1)OCO2)Nc1nc(-c2ccc(Br)s2)cs1	1938	2.326497858935074	3.1156931234519463	True
C19H32N4OS__c1-14-7-4-5-9-22(14)12-17-8-6-10-23(13-17)19(24)21-16(3)18-20-11-15(2)25-18	mol1939	5.38629818	Cc1cnc([C@H](C)NC(=O)N2CCC[C@H](C[NH+]3CCCC[C@@H]3C)C2)s1	1939	4.714735814228031	4.941832909151279	True
C20H20ClNO5__c1-11-8-18(23)26-16-10-17(15(21)9-14(11)16)27-20(25)13-4-6-22(7-5-13)19(24)12-2-3-12	mol1940	5.386291981	Cc1cc(=O)oc2cc(OC(=O)C3CCN(C(=O)C4CC4)CC3)c(Cl)cc12	1940	2.3863856541457142	3.3829257012192455	True
C18H28N2O4S__c1-14-7-5-6-8-17(14)20(4)18(21)13-24-15-9-11-16(12-10-15)25(22,23)19(2)3	mol1941	5.386256695	C[C@H]1CCCC[C@H]1N(C)C(=O)COc1ccc(S(=O)(=O)N(C)C)cc1	1941	2.9042220685034152	3.3900524123061206	True
C15H20N2__c1-2-8-15(16-11-5-1)17-14-10-9-12-6-3-4-7-13(12)14	mol1942	5.386013985	c1ccc2c(c1)CC[C@@H]2NC1=[NH+]CCCCC1	1942	3.7675434084160244	3.152239484743647	True
C13H15FN2OS__c14-10-5-7-11(8-6-10)15-13(18)16-12(17)9-3-1-2-4-9	mol1943	5.385966301	O=C(NC(=S)Nc1ccc(F)cc1)C1CCCC1	1943	1.829875154498703	2.3638960481009077	True
C18H17FN2O3__c19-12-3-1-2-4-13(12)20-14(22)7-8-21-17(23)15-10-5-6-11(9-10)16(15)18(21)24	mol1944	5.385920048	O=C(CCN1C(=O)[C@H]2[C@@H]3C=C[C@@H](C3)[C@@H]2C1=O)Nc1ccccc1F	1944	3.9601157237684728	2.8154667875718973	True
C18H24O2__c1-13-9-10-18(11-13,17(19)20)12-15-7-4-6-14-5-2-3-8-16(14)15	mol1945	5.38553524	C[C@H]1CC[C@@](C[C@@H]2CCCc3ccccc32)(C(=O)[O-])C1	1945	3.823655540469021	3.0874838861951543	True
C16H23N3O3__c1-11(2)10-22-13-5-3-4-12(8-13)19-15(20)9-14-16(21)18-7-6-17-14	mol1946	5.384514809	CC(C)COc1cccc(NC(=O)C[C@H]2[NH2+]CCNC2=O)c1	1946	3.578741068304627	4.059488604560324	True
C16H16N2O3S2__c17-6-2-1-3-7-23(19)10-13-9-22-16(18-13)12-4-5-14-15(8-12)21-11-20-14	mol1947	5.384430885	N#CCCCC[S@@](=O)Cc1csc(-c2ccc3c(c2)OCO3)n1	1947	3.2129429587037546	3.209014653722524	True
C11H16FNO3S__c1-16-11-6-3-2-5-10(11)9-13-17(14,15)8-4-7-12	mol1948	5.384282589	COc1ccccc1CNS(=O)(=O)CCCF	1948	2.1364829484526666	3.160685676394458	True
C19H22N2O5__c1-19(16-11-13-5-2-3-7-15(13)26-16)17(22)21(18(23)20-19)8-10-24-12-14-6-4-9-25-14	mol1949	5.384190559	C[C@@]1(c2cc3ccccc3o2)NC(=O)N(CCOC[C@H]2CCCO2)C1=O	1949	3.261487842152424	4.330090841223394	True
C17H19FN2O3S__c1-12(24(22,23)16-10-4-13(18)5-11-16)17(21)19-14-6-8-15(9-7-14)20(2)3	mol1950	5.383969307	C[C@@H](C(=O)Nc1ccc(N(C)C)cc1)S(=O)(=O)c1ccc(F)cc1	1950	2.4162466441401467	2.334924465137899	True
C18H19NO4S__c1-22-15-5-2-4-12-10-13(11-23-18(12)15)19-17(21)8-7-14(20)16-6-3-9-24-16	mol1951	5.383951187	COc1cccc2c1OC[C@H](NC(=O)CCC(=O)c1cccs1)C2	1951	2.809591393304027	3.7302132526358838	True
C18H32N2O3__c1-2-19-12-13-22-17(14-19)18(21)20-10-8-16(9-11-20)23-15-6-4-3-5-7-15	mol1952	5.383784771	CCN1CCO[C@@H](C(=O)N2CCC(OC3CCCCC3)CC2)C1	1952	2.9576322813214357	3.9359650052188857	True
C19H23ClN4O2S__c1-3-7-24-8-6-16-14(10-24)18(26)23-19(22-16)27-11-17(25)21-13-5-4-12(2)15(20)9-13	mol1953	5.38349247	CCCN1CCC2=NC(SCC(=O)Nc3ccc(C)c(Cl)c3)=NC(=O)[C@@H]2C1	1953	3.375522959882887	4.604092343558213	True
C20H23N3O2__c1-15-12-19(24)21-17-10-6-7-11-18(17)23(15)20(25)14-22(2)13-16-8-4-3-5-9-16	mol1954	5.383481979	C[C@H]1CC(=O)Nc2ccccc2N1C(=O)C[NH+](C)Cc1ccccc1	1954	3.7020269279769984	3.058225066312699	True
C15H18ClN3O3S__c1-4-13-18-14(22-19-13)8-23(21)10(3)15(20)17-11-6-5-9(2)12(16)7-11	mol1955	5.382523537	CCc1noc(C[S@@](=O)[C@H](C)C(=O)Nc2ccc(C)c(Cl)c2)n1	1955	3.307030741047212	3.88372371438512	True
C16H13N5O3S__c1-16(11-4-2-3-5-17-11)13(23)21(14(24)19-16)9-10-8-12(22)20-6-7-25-15(20)18-10	mol1956	5.381948948	C[C@@]1(c2ccccn2)NC(=O)N(Cc2cc(=O)n3ccsc3n2)C1=O	1956	3.1283850763267704	4.470931641827834	True
C11H16N4O__c1-5-11(2,3)10(16)14-9-8(6-12)7-13-15(9)4	mol1957	5.381809235	CCC(C)(C)C(=O)Nc1c(C#N)cnn1C	1957	2.704197925897782	3.2739362745129186	True
C16H17N3O6__c1-3-24-15(21)13-11(9-5-4-6-10(7-9)19(22)23)12(17-18-13)14(20)16(2)8-25-16	mol1958	5.381800175	CCOC(=O)[C@@H]1NNC(C(=O)[C@]2(C)CO2)=C1c1cccc([N+](=O)[O-])c1	1958	3.869734738186673	3.08597718284512	True
C20H24N2O3__c1-13-11-14(2)18(15(3)12-13)20(24)22-10-9-21-19(23)16-5-7-17(25-4)8-6-16	mol1959	5.381493092	COc1ccc(C(=O)NCCNC(=O)c2c(C)cc(C)cc2C)cc1	1959	1.8344967211264738	2.9050368963683217	True
C18H24N4O2__c1-22(2)17(24)11-14-7-3-4-8-15(14)20-12-16(23)21-18(13-19)9-5-6-10-18	mol1960	5.381055355	CN(C)C(=O)Cc1ccccc1NCC(=O)NC1(C#N)CCCC1	1960	2.4738472701209027	2.989502311466982	True
C19H31N3O__c1-15-8-7-10-18(16(15)2)20-19(23)14-21(3)13-11-17-9-5-6-12-22(17)4	mol1961	5.380930901	Cc1cccc(NC(=O)C[NH+](C)CC[C@@H]2CCCC[NH+]2C)c1C	1961	5.0208959148125505	3.783715732685445	True
C14H19F3N2O4S__c1-22-12-6-5-11(9-13(12)23-10-14(15,16)17)18-24(20,21)19-7-3-2-4-8-19	mol1962	5.380927563	COc1ccc(NS(=O)(=O)N2CCCCC2)cc1OCC(F)(F)F	1962	2.2324859508431647	3.3795618582662876	True
C12H17N3__c1-2-10-4-3-5-11(8-10)15-7-6-14-12(15)9-13	mol1963	5.380901337	CC[C@@H]1CCC[C@@H](n2ccnc2C#N)C1	1963	3.5674480582547554	3.1499595848996047	True
C17H20N4O2__c22-17(15-7-9-23-16-6-2-1-5-14(15)16)20-8-3-4-13(10-20)21-12-18-11-19-21	mol1964	5.38079071	O=C([C@H]1CCOc2ccccc21)N1CCC[C@H](n2cncn2)C1	1964	3.262940695798344	4.378048868667998	True
C19H19BrN2O5S__c1-11-5-14-7-15(20)19(8-16(14)22(11)12(2)23)28(24,25)21-9-13-3-4-17-18(6-13)27-10-26-17	mol1965	5.380497932	CC(=O)N1c2cc(S(=O)(=O)NCc3ccc4c(c3)OCO4)c(Br)cc2C[C@@H]1C	1965	3.0261372428009556	3.571173629716199	True
C19H19N3O2S__c1-22-18(12-14-6-4-3-5-7-14)20-21-19(22)25-13-17(23)15-8-10-16(24-2)11-9-15	mol1966	5.380310059	COc1ccc(C(=O)CSc2nnc(Cc3ccccc3)n2C)cc1	1966	1.924183928484334	2.9959825443049892	True
C20H26N2O__c1-4-22(15-19-7-5-6-14-21-19)20(23)13-10-17-8-11-18(12-9-17)16(2)3	mol1967	5.38022089	CCN(Cc1ccccn1)C(=O)CCc1ccc(C(C)C)cc1	1967	1.9692403646898082	3.3968413726269118	True
C20H24ClN3O3S__c1-23(2)19(16-13-24(3)18-8-6-5-7-15(16)18)12-22-28(25,26)14-9-10-20(27-4)17(21)11-14	mol1968	5.380102634	COc1ccc(S(=O)(=O)NC[C@@H](c2cn(C)c3ccccc23)[NH+](C)C)cc1Cl	1968	3.446336589607996	4.323090520200578	True
C19H20FNO3S__c1-13-5-7-14(8-6-13)19(15-9-10-15)21-18(22)12-25(23,24)17-4-2-3-16(20)11-17	mol1969	5.379940033	Cc1ccc([C@@H](NC(=O)CS(=O)(=O)c2cccc(F)c2)C2CC2)cc1	1969	2.6136633371963356	3.1906753481469563	True
C20H21N3O2__c1-15-7-8-16(11-19(15)24)12-20(25)21-13-17-5-2-3-6-18(17)14-23-10-4-9-22-23	mol1970	5.379571438	Cc1ccc(CC(=O)NCc2ccccc2Cn2cccn2)cc1O	1970	2.1469762361766414	3.546095784712803	True
C19H19F2N3O__c1-11(3-4-13-5-7-15(20)16(21)9-13)22-12(2)14-6-8-17-18(10-14)24-19(25)23-17	mol1971	5.37955761	C[C@H](CCc1ccc(F)c(F)c1)[NH2+][C@H](C)c1ccc2[nH]c(=O)[nH]c2c1	1971	3.833361764689582	4.077777958035545	True
C15H22N2O4S__c1-22(20,21)11-14(12-6-3-2-4-7-12)16-15(19)17-9-5-8-13(18)10-17	mol1972	5.379364014	CS(=O)(=O)C[C@@H](NC(=O)N1CCC[C@@H](O)C1)c1ccccc1	1972	2.970388347958748	3.6389059479211627	True
C15H14ClNO2S__c1-9-3-10(2)5-11(4-9)8-20-14-7-12(15(18)19)6-13(16)17-14	mol1973	5.37905407	Cc1cc(C)cc(CSc2cc(C(=O)[O-])cc(Cl)n2)c1	1973	2.7964872639229057	2.6348255033611894	True
C17H24N4O2__c1-4-21(5-2)16(22)13-14-7-9-15(10-8-14)19-17(23)20(3)12-6-11-18	mol1974	5.378973961	CCN(CC)C(=O)Cc1ccc(NC(=O)N(C)CCC#N)cc1	1974	2.1886166960507563	3.3510769888941434	True
C17H16BrFN2O2__c18-15-7-11(1-4-16(15)22)9-20-17(23)21-6-5-12-8-14(19)3-2-13(12)10-21	mol1975	5.378908157	O=C(NCc1ccc(O)c(Br)c1)N1CCc2cc(F)ccc2C1	1975	2.1929579978259053	3.8590070453555163	True
C20H14Cl2N2O3S__c1-26-17-4-3-12(8-18(17)27-2)16-10-28-20(24-16)13(9-23)5-11-6-14(21)19(25)15(22)7-11	mol1976	5.378887653	COc1ccc(-c2csc(/C(C#N)=C/c3cc(Cl)c(O)c(Cl)c3)n2)cc1OC	1976	2.5128667162602962	3.6261484429436504	True
C12H12N2O7__c15-12(21-7-11-2-1-3-20-11)8-4-9(13(16)17)6-10(5-8)14(18)19	mol1977	5.378884792	O=C(OC[C@@H]1CCCO1)c1cc([N+](=O)[O-])cc([N+](=O)[O-])c1	1977	2.709866585250733	2.448397925750033	True
C15H20N2O4S2__c18-22(19,16-12-5-2-1-3-6-12)14-7-4-8-15(11-14)23(20,21)17-13-9-10-13	mol1978	5.378878593	O=S(=O)(NC1CC1)c1cccc(S(=O)(=O)N[C@H]2CC=CCC2)c1	1978	2.869380584277808	3.173573636632432	True
C15H12ClF3N2O3S__c16-11-4-2-5-12(8-11)21-14(22)9-20-25(23,24)13-6-1-3-10(7-13)15(17,18)19	mol1979	5.378805161	O=C(CNS(=O)(=O)c1cccc(C(F)(F)F)c1)Nc1cccc(Cl)c1	1979	1.9651729556336548	3.1761384181238177	True
C11H15BrFNO3S__c1-14(2)18(15,16)7-3-6-17-11-5-4-9(13)8-10(11)12	mol1980	5.378760338	CN(C)S(=O)(=O)CCCOc1ccc(F)cc1Br	1980	2.1804663875303785	2.398029150939242	True
C14H19F3N4O2S__c1-3-10-5-18-11(24-10)7-20(2)13(23)19-9-4-12(22)21(6-9)8-14(15,16)17	mol1981	5.378363609	CCc1cnc(CN(C)C(=O)N[C@@H]2CC(=O)N(CC(F)(F)F)C2)s1	1981	3.3600409636667736	4.358580156853732	True
C18H17N3O3__c1-24-18(23)17(14-5-3-2-4-6-14)21-16(22)12-20-15-9-7-13(11-19)8-10-15	mol1982	5.378219604	COC(=O)[C@H](NC(=O)CNc1ccc(C#N)cc1)c1ccccc1	1982	2.4380535219681985	2.6089812875849	True
C13H20N2O2__c14-12(16)10-6-3-7-15(10)13(17)11-8-4-1-2-5-9(8)11	mol1983	5.377928257	NC(=O)[C@H]1CCCN1C(=O)C1[C@H]2CCCC[C@@H]12	1983	3.422794280151966	3.3547443388844598	True
C16H14FN3O5__c1-2-25-14-8-13(20(23)24)7-11(15(14)21)9-18-19-16(22)10-3-5-12(17)6-4-10	mol1984	5.377835274	CCOc1cc([N+](=O)[O-])cc(/C=N\NC(=O)c2ccc(F)cc2)c1O	1984	2.216528159253567	3.1668926272976563	True
C19H19NO4S__c1-4-22-16-9-7-13(10-17(16)23-5-2)18-20-15(19(21)24-18)11-14-8-6-12(3)25-14	mol1985	5.377826691	CCOc1ccc(C2=N/C(=C\c3ccc(C)s3)C(=O)O2)cc1OCC	1985	2.4565749631538907	3.1737857204816313	True
C20H23NO3__c1-20(2,3)19(23)21-14-17(22)24-18(15-10-6-4-7-11-15)16-12-8-5-9-13-16	mol1986	5.377648354	CC(C)(C)C(=O)NCC(=O)OC(c1ccccc1)c1ccccc1	1986	2.024888831544553	2.295624292538205	True
C18H20ClN3O3__c19-15-7-2-1-6-14(15)16-8-3-9-22(16)18(24)21-12-17(23)20-11-13-5-4-10-25-13	mol1987	5.377153397	O=C(CNC(=O)N1CCC[C@H]1c1ccccc1Cl)NCc1ccco1	1987	2.6139523840190773	3.855949195111802	True
C18H19N3O2__c1-12(2)19-16-9-5-6-10-21(16)18(23)14-11-17(22)20-15-8-4-3-7-13(14)15	mol1988	5.377106667	CC(C)Nc1cccc[n+]1C(=O)[C@H]1CC(=O)Nc2ccccc21	1988	3.3781983468517716	3.5875910872150065	True
C14H24N2O3S2__c1-11-9-14(20-13(11)3)21(17,18)16-7-5-15(6-8-16)12(2)10-19-4	mol1989	5.37686348	COC[C@@H](C)N1CCN(S(=O)(=O)c2cc(C)c(C)s2)CC1	1989	2.9235110638211648	3.8520699643866583	True
[truncated: 8,011 more rows]
