# Supplementary material for: An electron-density point-cloud framework for robust protein-ligand interaction prediction
Source: Nat Commun. 2026 Jun 11;17:7424. doi: 10.1038/s41467-026-74196-5 (PMC13408660; doi:10.1038/s41467-026-74196-5)
Supplement: Supplementary file 5 — Source Data [file 41467_2026_74196_MOESM5_ESM.zip › Source Data_rev/figure7/b/final_configurations/bcl2_Navitoclax.pdb]

REMARK    GENERATED BY TRJCONV
TITLE     Protein in water
REMARK    THIS IS A SIMULATION BOX
CRYST1   63.154   63.154   63.154  90.00  90.00  90.00 P 1           1
MODEL        1
ATOM      1  N   GLU A  48      15.220  43.250  25.340  1.00  0.00           N
ATOM      2  H1  GLU A  48      16.160  42.970  25.610  1.00  0.00           H
ATOM      3  H2  GLU A  48      15.320  43.770  24.490  1.00  0.00           H
ATOM      4  H3  GLU A  48      14.940  43.880  26.080  1.00  0.00           H
ATOM      5  CA  GLU A  48      14.230  42.150  25.290  1.00  0.00           C
ATOM      6  HA  GLU A  48      14.430  41.560  26.180  1.00  0.00           H
ATOM      7  CB  GLU A  48      12.820  42.730  25.200  1.00  0.00           C
ATOM      8  HB1 GLU A  48      12.790  43.270  24.250  1.00  0.00           H
ATOM      9  HB2 GLU A  48      12.600  43.400  26.020  1.00  0.00           H
ATOM     10  CG  GLU A  48      11.780  41.610  25.250  1.00  0.00           C
ATOM     11  HG1 GLU A  48      11.700  41.150  24.260  1.00  0.00           H
ATOM     12  HG2 GLU A  48      10.820  42.060  25.500  1.00  0.00           H
ATOM     13  CD  GLU A  48      11.970  40.530  26.370  1.00  0.00           C
ATOM     14  OE1 GLU A  48      12.680  40.760  27.370  1.00  0.00           O
ATOM     15  OE2 GLU A  48      11.540  39.390  26.080  1.00  0.00           O
ATOM     16  C   GLU A  48      14.530  41.170  24.210  1.00  0.00           C
ATOM     17  O   GLU A  48      14.580  41.610  23.030  1.00  0.00           O
ATOM     18  N   SER A  49      14.710  39.910  24.520  1.00  0.00           N
ATOM     19  H   SER A  49      14.490  39.560  25.450  1.00  0.00           H
ATOM     20  CA  SER A  49      15.110  38.820  23.620  1.00  0.00           C
ATOM     21  HA  SER A  49      16.110  39.010  23.220  1.00  0.00           H
ATOM     22  CB  SER A  49      15.430  37.520  24.400  1.00  0.00           C
ATOM     23  HB1 SER A  49      15.960  36.790  23.790  1.00  0.00           H
ATOM     24  HB2 SER A  49      14.560  37.120  24.910  1.00  0.00           H
ATOM     25  OG  SER A  49      16.360  37.910  25.430  1.00  0.00           O
ATOM     26  HG  SER A  49      15.890  38.110  26.240  1.00  0.00           H
ATOM     27  C   SER A  49      14.210  38.610  22.430  1.00  0.00           C
ATOM     28  O   SER A  49      14.720  38.200  21.380  1.00  0.00           O
ATOM     29  N   GLU A  50      12.940  38.940  22.630  1.00  0.00           N
ATOM     30  H   GLU A  50      12.620  39.240  23.540  1.00  0.00           H
ATOM     31  CA  GLU A  50      11.950  38.810  21.530  1.00  0.00           C
ATOM     32  HA  GLU A  50      11.880  37.830  21.050  1.00  0.00           H
ATOM     33  CB  GLU A  50      10.590  39.160  22.060  1.00  0.00           C
ATOM     34  HB1 GLU A  50      10.620  40.150  22.520  1.00  0.00           H
ATOM     35  HB2 GLU A  50      10.320  38.420  22.810  1.00  0.00           H
ATOM     36  CG  GLU A  50       9.490  39.240  20.960  1.00  0.00           C
ATOM     37  HG1 GLU A  50       9.790  39.970  20.200  1.00  0.00           H
ATOM     38  HG2 GLU A  50       8.570  39.540  21.460  1.00  0.00           H
ATOM     39  CD  GLU A  50       9.290  37.830  20.260  1.00  0.00           C
ATOM     40  OE1 GLU A  50       9.450  36.760  20.820  1.00  0.00           O
ATOM     41  OE2 GLU A  50       8.970  37.780  19.080  1.00  0.00           O
ATOM     42  C   GLU A  50      12.300  39.870  20.440  1.00  0.00           C
ATOM     43  O   GLU A  50      12.090  39.620  19.270  1.00  0.00           O
ATOM     44  N   VAL A  92      12.720  41.100  20.820  1.00  0.00           N
ATOM     45  H   VAL A  92      12.860  41.230  21.810  1.00  0.00           H
ATOM     46  CA  VAL A  92      13.270  42.120  19.960  1.00  0.00           C
ATOM     47  HA  VAL A  92      12.600  42.210  19.110  1.00  0.00           H
ATOM     48  CB  VAL A  92      13.340  43.560  20.610  1.00  0.00           C
ATOM     49  HB  VAL A  92      14.120  43.580  21.360  1.00  0.00           H
ATOM     50  CG1 VAL A  92      13.750  44.650  19.600  1.00  0.00           C
ATOM     51 HG11 VAL A  92      14.660  44.330  19.080  1.00  0.00           H
ATOM     52 HG12 VAL A  92      12.930  44.780  18.890  1.00  0.00           H
ATOM     53 HG13 VAL A  92      14.000  45.590  20.090  1.00  0.00           H
ATOM     54  CG2 VAL A  92      12.010  44.060  21.290  1.00  0.00           C
ATOM     55 HG21 VAL A  92      12.230  45.040  21.710  1.00  0.00           H
ATOM     56 HG22 VAL A  92      11.310  44.130  20.460  1.00  0.00           H
ATOM     57 HG23 VAL A  92      11.600  43.430  22.080  1.00  0.00           H
ATOM     58  C   VAL A  92      14.620  41.830  19.300  1.00  0.00           C
ATOM     59  O   VAL A  92      14.890  42.140  18.130  1.00  0.00           O
ATOM     60  N   VAL A  93      15.420  40.990  19.970  1.00  0.00           N
ATOM     61  H   VAL A  93      15.080  40.760  20.890  1.00  0.00           H
ATOM     62  CA  VAL A  93      16.670  40.360  19.400  1.00  0.00           C
ATOM     63  HA  VAL A  93      17.250  41.220  19.050  1.00  0.00           H
ATOM     64  CB  VAL A  93      17.640  39.760  20.470  1.00  0.00           C
ATOM     65  HB  VAL A  93      17.210  38.850  20.890  1.00  0.00           H
ATOM     66  CG1 VAL A  93      18.930  39.360  19.780  1.00  0.00           C
ATOM     67 HG11 VAL A  93      19.550  38.760  20.430  1.00  0.00           H
ATOM     68 HG12 VAL A  93      18.730  38.810  18.860  1.00  0.00           H
ATOM     69 HG13 VAL A  93      19.540  40.190  19.430  1.00  0.00           H
ATOM     70  CG2 VAL A  93      17.960  40.610  21.650  1.00  0.00           C
ATOM     71 HG21 VAL A  93      18.690  40.090  22.270  1.00  0.00           H
ATOM     72 HG22 VAL A  93      18.410  41.540  21.290  1.00  0.00           H
ATOM     73 HG23 VAL A  93      17.100  40.790  22.280  1.00  0.00           H
ATOM     74  C   VAL A  93      16.340  39.400  18.260  1.00  0.00           C
ATOM     75  O   VAL A  93      16.810  39.620  17.130  1.00  0.00           O
ATOM     76  N   HIS A  94      15.410  38.440  18.410  1.00  0.00           N
ATOM     77  H   HIS A  94      14.910  38.410  19.280  1.00  0.00           H
ATOM     78  CA  HIS A  94      14.900  37.520  17.290  1.00  0.00           C
ATOM     79  HA  HIS A  94      15.700  36.860  16.960  1.00  0.00           H
ATOM     80  CB  HIS A  94      13.770  36.600  17.810  1.00  0.00           C
ATOM     81  HB1 HIS A  94      12.890  37.220  18.020  1.00  0.00           H
ATOM     82  HB2 HIS A  94      14.020  36.090  18.740  1.00  0.00           H
ATOM     83  CG  HIS A  94      13.450  35.490  16.860  1.00  0.00           C
ATOM     84  ND1 HIS A  94      12.630  35.660  15.780  1.00  0.00           N
ATOM     85  CE1 HIS A  94      12.550  34.490  15.180  1.00  0.00           C
ATOM     86  HE1 HIS A  94      11.880  34.330  14.350  1.00  0.00           H
ATOM     87  NE2 HIS A  94      13.260  33.530  15.850  1.00  0.00           N
ATOM     88  HE2 HIS A  94      13.240  32.530  15.680  1.00  0.00           H
ATOM     89  CD2 HIS A  94      13.840  34.170  16.930  1.00  0.00           C
ATOM     90  HD2 HIS A  94      14.440  33.740  17.710  1.00  0.00           H
ATOM     91  C   HIS A  94      14.470  38.330  16.080  1.00  0.00           C
ATOM     92  O   HIS A  94      14.950  38.090  14.920  1.00  0.00           O
ATOM     93  N   LYS A  95      13.740  39.320  16.300  1.00  0.00           N
ATOM     94  H   LYS A  95      13.390  39.440  17.240  1.00  0.00           H
ATOM     95  CA  LYS A  95      13.260  40.250  15.230  1.00  0.00           C
ATOM     96  HA  LYS A  95      12.730  39.730  14.440  1.00  0.00           H
ATOM     97  CB  LYS A  95      12.270  41.270  15.830  1.00  0.00           C
ATOM     98  HB1 LYS A  95      12.010  42.040  15.110  1.00  0.00           H
ATOM     99  HB2 LYS A  95      12.670  41.610  16.790  1.00  0.00           H
ATOM    100  CG  LYS A  95      10.930  40.520  16.050  1.00  0.00           C
ATOM    101  HG1 LYS A  95      11.130  39.640  16.660  1.00  0.00           H
ATOM    102  HG2 LYS A  95      10.530  40.260  15.080  1.00  0.00           H
ATOM    103  CD  LYS A  95       9.880  41.400  16.660  1.00  0.00           C
ATOM    104  HD1 LYS A  95       9.540  42.100  15.900  1.00  0.00           H
ATOM    105  HD2 LYS A  95      10.400  41.980  17.420  1.00  0.00           H
ATOM    106  CE  LYS A  95       8.750  40.700  17.320  1.00  0.00           C
ATOM    107  HE1 LYS A  95       8.030  41.430  17.690  1.00  0.00           H
ATOM    108  HE2 LYS A  95       9.120  40.220  18.220  1.00  0.00           H
ATOM    109  NZ  LYS A  95       8.140  39.620  16.440  1.00  0.00           N
ATOM    110  HZ1 LYS A  95       8.890  39.010  16.140  1.00  0.00           H
ATOM    111  HZ2 LYS A  95       7.450  39.090  16.960  1.00  0.00           H
ATOM    112  HZ3 LYS A  95       7.700  40.030  15.630  1.00  0.00           H
ATOM    113  C   LYS A  95      14.350  41.060  14.490  1.00  0.00           C
ATOM    114  O   LYS A  95      14.170  41.350  13.320  1.00  0.00           O
ATOM    115  N   THR A  96      15.400  41.390  15.210  1.00  0.00           N
ATOM    116  H   THR A  96      15.530  40.940  16.110  1.00  0.00           H
ATOM    117  CA  THR A  96      16.520  42.140  14.700  1.00  0.00           C
ATOM    118  HA  THR A  96      16.210  42.830  13.910  1.00  0.00           H
ATOM    119  CB  THR A  96      17.260  42.890  15.730  1.00  0.00           C
ATOM    120  HB  THR A  96      17.540  42.150  16.480  1.00  0.00           H
ATOM    121  CG2 THR A  96      18.530  43.600  15.350  1.00  0.00           C
ATOM    122 HG21 THR A  96      19.060  43.070  14.560  1.00  0.00           H
ATOM    123 HG22 THR A  96      18.380  44.590  14.930  1.00  0.00           H
ATOM    124 HG23 THR A  96      19.150  43.720  16.240  1.00  0.00           H
ATOM    125  OG1 THR A  96      16.310  43.780  16.360  1.00  0.00           O
ATOM    126  HG1 THR A  96      15.930  43.380  17.150  1.00  0.00           H
ATOM    127  C   THR A  96      17.420  41.150  13.980  1.00  0.00           C
ATOM    128  O   THR A  96      17.950  41.470  12.940  1.00  0.00           O
ATOM    129  N   LEU A  97      17.620  39.990  14.500  1.00  0.00           N
ATOM    130  H   LEU A  97      17.070  39.700  15.290  1.00  0.00           H
ATOM    131  CA  LEU A  97      18.320  38.870  13.870  1.00  0.00           C
ATOM    132  HA  LEU A  97      19.360  39.070  13.630  1.00  0.00           H
ATOM    133  CB  LEU A  97      18.440  37.670  14.780  1.00  0.00           C
ATOM    134  HB1 LEU A  97      18.620  36.770  14.190  1.00  0.00           H
ATOM    135  HB2 LEU A  97      17.480  37.460  15.260  1.00  0.00           H
ATOM    136  CG  LEU A  97      19.480  37.620  15.900  1.00  0.00           C
ATOM    137  HG  LEU A  97      19.470  38.560  16.470  1.00  0.00           H
ATOM    138  CD1 LEU A  97      19.430  36.410  16.760  1.00  0.00           C
ATOM    139 HD11 LEU A  97      18.470  36.260  17.260  1.00  0.00           H
ATOM    140 HD12 LEU A  97      19.640  35.460  16.270  1.00  0.00           H
ATOM    141 HD13 LEU A  97      20.110  36.460  17.610  1.00  0.00           H
ATOM    142  CD2 LEU A  97      20.950  37.460  15.380  1.00  0.00           C
ATOM    143 HD21 LEU A  97      21.670  37.440  16.200  1.00  0.00           H
ATOM    144 HD22 LEU A  97      20.990  36.480  14.900  1.00  0.00           H
ATOM    145 HD23 LEU A  97      21.250  38.120  14.570  1.00  0.00           H
ATOM    146  C   LEU A  97      17.580  38.520  12.500  1.00  0.00           C
ATOM    147  O   LEU A  97      18.230  38.430  11.480  1.00  0.00           O
ATOM    148  N   ARG A  98      16.240  38.560  12.450  1.00  0.00           N
ATOM    149  H   ARG A  98      15.690  38.560  13.300  1.00  0.00           H
ATOM    150  CA  ARG A  98      15.480  38.320  11.210  1.00  0.00           C
ATOM    151  HA  ARG A  98      15.860  37.430  10.720  1.00  0.00           H
ATOM    152  CB  ARG A  98      14.040  38.070  11.520  1.00  0.00           C
ATOM    153  HB1 ARG A  98      13.650  38.970  12.000  1.00  0.00           H
ATOM    154  HB2 ARG A  98      14.070  37.270  12.260  1.00  0.00           H
ATOM    155  CG  ARG A  98      13.100  37.700  10.340  1.00  0.00           C
ATOM    156  HG1 ARG A  98      13.010  38.470   9.580  1.00  0.00           H
ATOM    157  HG2 ARG A  98      12.120  37.470  10.760  1.00  0.00           H
ATOM    158  CD  ARG A  98      13.530  36.370   9.690  1.00  0.00           C
ATOM    159  HD1 ARG A  98      12.680  35.850   9.260  1.00  0.00           H
ATOM    160  HD2 ARG A  98      13.970  35.850  10.540  1.00  0.00           H
ATOM    161  NE  ARG A  98      14.380  36.670   8.550  1.00  0.00           N
ATOM    162  HE  ARG A  98      14.130  37.500   8.040  1.00  0.00           H
ATOM    163  CZ  ARG A  98      15.300  35.910   8.110  1.00  0.00           C
ATOM    164  NH1 ARG A  98      15.700  34.900   8.800  1.00  0.00           N
ATOM    165 HH11 ARG A  98      15.150  34.510   9.550  1.00  0.00           H
ATOM    166 HH12 ARG A  98      16.480  34.460   8.340  1.00  0.00           H
ATOM    167  NH2 ARG A  98      15.960  36.390   7.040  1.00  0.00           N
ATOM    168 HH21 ARG A  98      15.690  37.180   6.480  1.00  0.00           H
ATOM    169 HH22 ARG A  98      16.720  35.810   6.720  1.00  0.00           H
ATOM    170  C   ARG A  98      15.740  39.500  10.300  1.00  0.00           C
ATOM    171  O   ARG A  98      15.920  39.340   9.110  1.00  0.00           O
ATOM    172  N   GLU A  99      15.670  40.750  10.790  1.00  0.00           N
ATOM    173  H   GLU A  99      15.160  40.940  11.640  1.00  0.00           H
ATOM    174  CA  GLU A  99      15.740  41.940   9.940  1.00  0.00           C
ATOM    175  HA  GLU A  99      15.110  41.770   9.070  1.00  0.00           H
ATOM    176  CB  GLU A  99      15.210  43.200  10.600  1.00  0.00           C
ATOM    177  HB1 GLU A  99      15.750  43.470  11.510  1.00  0.00           H
ATOM    178  HB2 GLU A  99      14.220  43.010  11.010  1.00  0.00           H
ATOM    179  CG  GLU A  99      15.150  44.510   9.780  1.00  0.00           C
ATOM    180  HG1 GLU A  99      16.150  44.690   9.400  1.00  0.00           H
ATOM    181  HG2 GLU A  99      14.900  45.420  10.320  1.00  0.00           H
ATOM    182  CD  GLU A  99      14.260  44.470   8.480  1.00  0.00           C
ATOM    183  OE1 GLU A  99      13.110  44.020   8.510  1.00  0.00           O
ATOM    184  OE2 GLU A  99      14.590  45.100   7.450  1.00  0.00           O
ATOM    185  C   GLU A  99      17.190  42.180   9.450  1.00  0.00           C
ATOM    186  O   GLU A  99      17.400  42.590   8.280  1.00  0.00           O
ATOM    187  N   ALA A 100      18.200  41.660  10.150  1.00  0.00           N
ATOM    188  H   ALA A 100      17.930  41.150  10.970  1.00  0.00           H
ATOM    189  CA  ALA A 100      19.640  41.620   9.770  1.00  0.00           C
ATOM    190  HA  ALA A 100      19.860  42.590   9.320  1.00  0.00           H
ATOM    191  CB  ALA A 100      20.580  41.530  11.020  1.00  0.00           C
ATOM    192  HB1 ALA A 100      21.630  41.740  10.840  1.00  0.00           H
ATOM    193  HB2 ALA A 100      20.310  42.170  11.870  1.00  0.00           H
ATOM    194  HB3 ALA A 100      20.650  40.530  11.440  1.00  0.00           H
ATOM    195  C   ALA A 100      19.900  40.440   8.800  1.00  0.00           C
ATOM    196  O   ALA A 100      20.840  40.550   7.970  1.00  0.00           O
ATOM    197  N   GLY A 101      19.140  39.410   8.880  1.00  0.00           N
ATOM    198  H   GLY A 101      18.590  39.260   9.710  1.00  0.00           H
ATOM    199  CA  GLY A 101      19.140  38.300   7.980  1.00  0.00           C
ATOM    200  HA1 GLY A 101      18.510  37.510   8.410  1.00  0.00           H
ATOM    201  HA2 GLY A 101      20.180  37.990   7.910  1.00  0.00           H
ATOM    202  C   GLY A 101      18.510  38.580   6.610  1.00  0.00           C
ATOM    203  O   GLY A 101      19.080  38.120   5.680  1.00  0.00           O
ATOM    204  N   ASP A 102      17.540  39.460   6.560  1.00  0.00           N
ATOM    205  H   ASP A 102      17.220  39.890   7.410  1.00  0.00           H
ATOM    206  CA  ASP A 102      17.020  40.100   5.360  1.00  0.00           C
ATOM    207  HA  ASP A 102      16.910  39.280   4.660  1.00  0.00           H
ATOM    208  CB  ASP A 102      15.710  40.840   5.560  1.00  0.00           C
ATOM    209  HB1 ASP A 102      15.470  41.330   4.620  1.00  0.00           H
ATOM    210  HB2 ASP A 102      15.920  41.550   6.350  1.00  0.00           H
ATOM    211  CG  ASP A 102      14.610  39.880   6.010  1.00  0.00           C
ATOM    212  OD1 ASP A 102      13.520  40.430   6.400  1.00  0.00           O
ATOM    213  OD2 ASP A 102      14.710  38.630   6.040  1.00  0.00           O
ATOM    214  C   ASP A 102      18.150  40.940   4.780  1.00  0.00           C
ATOM    215  O   ASP A 102      18.300  40.890   3.560  1.00  0.00           O
ATOM    216  N   ASP A 103      18.840  41.820   5.540  1.00  0.00           N
ATOM    217  H   ASP A 103      18.500  41.970   6.480  1.00  0.00           H
ATOM    218  CA  ASP A 103      19.990  42.580   5.070  1.00  0.00           C
ATOM    219  HA  ASP A 103      19.710  43.180   4.200  1.00  0.00           H
ATOM    220  CB  ASP A 103      20.430  43.640   6.220  1.00  0.00           C
ATOM    221  HB1 ASP A 103      20.200  43.250   7.210  1.00  0.00           H
ATOM    222  HB2 ASP A 103      19.750  44.490   6.150  1.00  0.00           H
ATOM    223  CG  ASP A 103      21.860  44.110   6.020  1.00  0.00           C
ATOM    224  OD1 ASP A 103      22.640  43.760   6.950  1.00  0.00           O
ATOM    225  OD2 ASP A 103      22.270  44.810   5.040  1.00  0.00           O
ATOM    226  C   ASP A 103      21.090  41.680   4.550  1.00  0.00           C
ATOM    227  O   ASP A 103      21.630  41.880   3.490  1.00  0.00           O
ATOM    228  N   PHE A 104      21.410  40.560   5.180  1.00  0.00           N
ATOM    229  H   PHE A 104      20.860  40.380   6.010  1.00  0.00           H
ATOM    230  CA  PHE A 104      22.470  39.600   4.820  1.00  0.00           C
ATOM    231  HA  PHE A 104      23.440  40.100   4.750  1.00  0.00           H
ATOM    232  CB  PHE A 104      22.650  38.630   6.000  1.00  0.00           C
ATOM    233  HB1 PHE A 104      21.750  38.030   6.100  1.00  0.00           H
ATOM    234  HB2 PHE A 104      22.690  39.170   6.940  1.00  0.00           H
ATOM    235  CG  PHE A 104      23.760  37.650   5.930  1.00  0.00           C
ATOM    236  CD1 PHE A 104      25.000  38.090   6.510  1.00  0.00           C
ATOM    237  HD1 PHE A 104      24.970  39.080   6.950  1.00  0.00           H
ATOM    238  CE1 PHE A 104      26.110  37.230   6.590  1.00  0.00           C
ATOM    239  HE1 PHE A 104      27.040  37.500   7.060  1.00  0.00           H
ATOM    240  CZ  PHE A 104      25.970  35.970   5.910  1.00  0.00           C
ATOM    241  HZ  PHE A 104      26.820  35.310   5.850  1.00  0.00           H
ATOM    242  CE2 PHE A 104      24.760  35.510   5.370  1.00  0.00           C
ATOM    243  HE2 PHE A 104      24.750  34.510   4.970  1.00  0.00           H
ATOM    244  CD2 PHE A 104      23.630  36.290   5.420  1.00  0.00           C
ATOM    245  HD2 PHE A 104      22.730  35.960   4.930  1.00  0.00           H
ATOM    246  C   PHE A 104      22.110  38.940   3.470  1.00  0.00           C
ATOM    247  O   PHE A 104      22.860  39.060   2.480  1.00  0.00           O
ATOM    248  N   SER A 105      21.040  38.270   3.380  1.00  0.00           N
ATOM    249  H   SER A 105      20.450  38.060   4.170  1.00  0.00           H
ATOM    250  CA  SER A 105      20.550  37.640   2.150  1.00  0.00           C
ATOM    251  HA  SER A 105      21.230  36.920   1.700  1.00  0.00           H
ATOM    252  CB  SER A 105      19.300  36.860   2.410  1.00  0.00           C
ATOM    253  HB1 SER A 105      19.570  36.030   3.060  1.00  0.00           H
ATOM    254  HB2 SER A 105      18.950  36.500   1.440  1.00  0.00           H
ATOM    255  OG  SER A 105      18.300  37.770   2.910  1.00  0.00           O
ATOM    256  HG  SER A 105      18.270  37.820   3.870  1.00  0.00           H
ATOM    257  C   SER A 105      20.250  38.690   1.040  1.00  0.00           C
ATOM    258  O   SER A 105      20.210  38.270  -0.120  1.00  0.00           O
ATOM    259  N   ARG A 106      19.910  39.940   1.400  1.00  0.00           N
ATOM    260  H   ARG A 106      19.750  40.130   2.370  1.00  0.00           H
ATOM    261  CA  ARG A 106      19.850  41.100   0.450  1.00  0.00           C
ATOM    262  HA  ARG A 106      19.260  40.780  -0.410  1.00  0.00           H
ATOM    263  CB  ARG A 106      19.000  42.280   0.950  1.00  0.00           C
ATOM    264  HB1 ARG A 106      19.270  42.480   1.990  1.00  0.00           H
ATOM    265  HB2 ARG A 106      17.940  42.060   0.830  1.00  0.00           H
ATOM    266  CG  ARG A 106      19.070  43.580   0.190  1.00  0.00           C
ATOM    267  HG1 ARG A 106      18.860  43.390  -0.860  1.00  0.00           H
ATOM    268  HG2 ARG A 106      20.040  44.030   0.390  1.00  0.00           H
ATOM    269  CD  ARG A 106      18.000  44.540   0.750  1.00  0.00           C
ATOM    270  HD1 ARG A 106      17.050  44.010   0.730  1.00  0.00           H
ATOM    271  HD2 ARG A 106      17.830  45.430   0.150  1.00  0.00           H
ATOM    272  NE  ARG A 106      18.350  45.010   2.100  1.00  0.00           N
ATOM    273  HE  ARG A 106      19.260  45.450   2.140  1.00  0.00           H
ATOM    274  CZ  ARG A 106      17.770  44.830   3.270  1.00  0.00           C
ATOM    275  NH1 ARG A 106      16.750  44.080   3.360  1.00  0.00           N
ATOM    276 HH11 ARG A 106      16.530  43.400   2.640  1.00  0.00           H
ATOM    277 HH12 ARG A 106      16.300  44.080   4.260  1.00  0.00           H
ATOM    278  NH2 ARG A 106      18.050  45.620   4.280  1.00  0.00           N
ATOM    279 HH21 ARG A 106      18.880  46.200   4.250  1.00  0.00           H
ATOM    280 HH22 ARG A 106      17.650  45.390   5.180  1.00  0.00           H
ATOM    281  C   ARG A 106      21.260  41.470  -0.050  1.00  0.00           C
ATOM    282  O   ARG A 106      21.310  41.760  -1.260  1.00  0.00           O
ATOM    283  N   ARG A 107      22.350  41.320   0.650  1.00  0.00           N
ATOM    284  H   ARG A 107      22.220  41.090   1.630  1.00  0.00           H
ATOM    285  CA  ARG A 107      23.780  41.530   0.220  1.00  0.00           C
ATOM    286  HA  ARG A 107      23.710  42.200  -0.630  1.00  0.00           H
ATOM    287  CB  ARG A 107      24.540  42.110   1.450  1.00  0.00           C
ATOM    288  HB1 ARG A 107      25.600  42.000   1.230  1.00  0.00           H
ATOM    289  HB2 ARG A 107      24.350  41.380   2.230  1.00  0.00           H
ATOM    290  CG  ARG A 107      24.210  43.580   1.930  1.00  0.00           C
ATOM    291  HG1 ARG A 107      23.210  43.650   2.370  1.00  0.00           H
ATOM    292  HG2 ARG A 107      24.190  44.190   1.020  1.00  0.00           H
ATOM    293  CD  ARG A 107      25.150  44.310   2.880  1.00  0.00           C
ATOM    294  HD1 ARG A 107      24.960  45.370   2.680  1.00  0.00           H
ATOM    295  HD2 ARG A 107      26.200  44.220   2.580  1.00  0.00           H
ATOM    296  NE  ARG A 107      24.980  44.070   4.340  1.00  0.00           N
ATOM    297  HE  ARG A 107      24.020  44.070   4.670  1.00  0.00           H
ATOM    298  CZ  ARG A 107      25.870  44.100   5.280  1.00  0.00           C
ATOM    299  NH1 ARG A 107      27.190  44.240   5.150  1.00  0.00           N
ATOM    300 HH11 ARG A 107      27.520  44.150   4.200  1.00  0.00           H
ATOM    301 HH12 ARG A 107      27.760  44.420   5.960  1.00  0.00           H
ATOM    302  NH2 ARG A 107      25.420  44.050   6.530  1.00  0.00           N
ATOM    303 HH21 ARG A 107      24.430  44.060   6.740  1.00  0.00           H
ATOM    304 HH22 ARG A 107      26.120  44.220   7.240  1.00  0.00           H
ATOM    305  C   ARG A 107      24.510  40.400  -0.410  1.00  0.00           C
ATOM    306  O   ARG A 107      25.140  40.580  -1.470  1.00  0.00           O
ATOM    307  N   TYR A 108      24.170  39.170   0.010  1.00  0.00           N
ATOM    308  H   TYR A 108      23.700  39.190   0.910  1.00  0.00           H
ATOM    309  CA  TYR A 108      24.880  38.010  -0.370  1.00  0.00           C
ATOM    310  HA  TYR A 108      25.620  38.280  -1.120  1.00  0.00           H
ATOM    311  CB  TYR A 108      25.600  37.390   0.840  1.00  0.00           C
ATOM    312  HB1 TYR A 108      26.250  36.610   0.470  1.00  0.00           H
ATOM    313  HB2 TYR A 108      24.830  36.880   1.430  1.00  0.00           H
ATOM    314  CG  TYR A 108      26.260  38.440   1.750  1.00  0.00           C
ATOM    315  CD1 TYR A 108      25.840  38.680   3.030  1.00  0.00           C
ATOM    316  HD1 TYR A 108      25.200  37.950   3.500  1.00  0.00           H
ATOM    317  CE1 TYR A 108      26.430  39.740   3.760  1.00  0.00           C
ATOM    318  HE1 TYR A 108      26.200  39.940   4.800  1.00  0.00           H
ATOM    319  CZ  TYR A 108      27.430  40.580   3.210  1.00  0.00           C
ATOM    320  OH  TYR A 108      27.800  41.680   3.950  1.00  0.00           O
ATOM    321  HH  TYR A 108      27.570  41.540   4.870  1.00  0.00           H
ATOM    322  CE2 TYR A 108      27.780  40.370   1.890  1.00  0.00           C
ATOM    323  HE2 TYR A 108      28.470  41.040   1.420  1.00  0.00           H
ATOM    324  CD2 TYR A 108      27.140  39.360   1.120  1.00  0.00           C
ATOM    325  HD2 TYR A 108      27.470  39.240   0.100  1.00  0.00           H
ATOM    326  C   TYR A 108      23.950  37.030  -1.040  1.00  0.00           C
ATOM    327  O   TYR A 108      23.740  35.900  -0.690  1.00  0.00           O
ATOM    328  N   ARG A 109      23.360  37.540  -2.100  1.00  0.00           N
ATOM    329  H   ARG A 109      23.480  38.520  -2.310  1.00  0.00           H
ATOM    330  CA  ARG A 109      22.280  36.920  -2.940  1.00  0.00           C
ATOM    331  HA  ARG A 109      21.420  36.810  -2.290  1.00  0.00           H
ATOM    332  CB  ARG A 109      21.950  37.900  -4.100  1.00  0.00           C
ATOM    333  HB1 ARG A 109      21.340  37.330  -4.800  1.00  0.00           H
ATOM    334  HB2 ARG A 109      22.920  38.260  -4.460  1.00  0.00           H
ATOM    335  CG  ARG A 109      21.180  39.110  -3.570  1.00  0.00           C
ATOM    336  HG1 ARG A 109      21.800  39.860  -3.090  1.00  0.00           H
ATOM    337  HG2 ARG A 109      20.390  38.760  -2.910  1.00  0.00           H
ATOM    338  CD  ARG A 109      20.410  39.690  -4.750  1.00  0.00           C
ATOM    339  HD1 ARG A 109      19.830  38.900  -5.220  1.00  0.00           H
ATOM    340  HD2 ARG A 109      21.110  40.100  -5.470  1.00  0.00           H
ATOM    341  NE  ARG A 109      19.360  40.680  -4.260  1.00  0.00           N
ATOM    342  HE  ARG A 109      19.460  41.660  -4.510  1.00  0.00           H
ATOM    343  CZ  ARG A 109      18.260  40.380  -3.600  1.00  0.00           C
ATOM    344  NH1 ARG A 109      17.880  39.160  -3.230  1.00  0.00           N
ATOM    345 HH11 ARG A 109      18.420  38.420  -3.660  1.00  0.00           H
ATOM    346 HH12 ARG A 109      17.270  39.120  -2.420  1.00  0.00           H
ATOM    347  NH2 ARG A 109      17.420  41.280  -3.250  1.00  0.00           N
ATOM    348 HH21 ARG A 109      17.750  42.230  -3.310  1.00  0.00           H
ATOM    349 HH22 ARG A 109      16.560  41.060  -2.770  1.00  0.00           H
ATOM    350  C   ARG A 109      22.630  35.480  -3.430  1.00  0.00           C
ATOM    351  O   ARG A 109      21.970  34.530  -3.040  1.00  0.00           O
ATOM    352  N   ARG A 110      23.740  35.390  -4.180  1.00  0.00           N
ATOM    353  H   ARG A 110      24.220  36.280  -4.080  1.00  0.00           H
ATOM    354  CA  ARG A 110      24.330  34.150  -4.720  1.00  0.00           C
ATOM    355  HA  ARG A 110      23.630  33.620  -5.360  1.00  0.00           H
ATOM    356  CB  ARG A 110      25.660  34.490  -5.450  1.00  0.00           C
ATOM    357  HB1 ARG A 110      26.340  34.950  -4.740  1.00  0.00           H
ATOM    358  HB2 ARG A 110      25.300  35.020  -6.330  1.00  0.00           H
ATOM    359  CG  ARG A 110      26.510  33.300  -6.070  1.00  0.00           C
ATOM    360  HG1 ARG A 110      26.120  33.080  -7.060  1.00  0.00           H
ATOM    361  HG2 ARG A 110      26.480  32.410  -5.440  1.00  0.00           H
ATOM    362  CD  ARG A 110      27.950  33.670  -6.160  1.00  0.00           C
ATOM    363  HD1 ARG A 110      28.160  34.490  -6.840  1.00  0.00           H
ATOM    364  HD2 ARG A 110      28.490  32.880  -6.690  1.00  0.00           H
ATOM    365  NE  ARG A 110      28.680  33.890  -4.900  1.00  0.00           N
ATOM    366  HE  ARG A 110      28.550  33.230  -4.140  1.00  0.00           H
ATOM    367  CZ  ARG A 110      29.470  34.880  -4.560  1.00  0.00           C
ATOM    368  NH1 ARG A 110      30.050  35.640  -5.490  1.00  0.00           N
ATOM    369 HH11 ARG A 110      29.970  35.520  -6.490  1.00  0.00           H
ATOM    370 HH12 ARG A 110      30.780  36.230  -5.110  1.00  0.00           H
ATOM    371  NH2 ARG A 110      29.790  35.040  -3.270  1.00  0.00           N
ATOM    372 HH21 ARG A 110      29.350  34.480  -2.550  1.00  0.00           H
ATOM    373 HH22 ARG A 110      30.530  35.690  -3.080  1.00  0.00           H
ATOM    374  C   ARG A 110      24.680  33.190  -3.540  1.00  0.00           C
ATOM    375  O   ARG A 110      24.520  31.990  -3.780  1.00  0.00           O
ATOM    376  N   ASP A 111      25.130  33.610  -2.330  1.00  0.00           N
ATOM    377  H   ASP A 111      25.390  34.580  -2.210  1.00  0.00           H
ATOM    378  CA  ASP A 111      25.410  32.690  -1.210  1.00  0.00           C
ATOM    379  HA  ASP A 111      25.880  31.790  -1.580  1.00  0.00           H
ATOM    380  CB  ASP A 111      26.560  33.190  -0.290  1.00  0.00           C
ATOM    381  HB1 ASP A 111      26.800  32.450   0.470  1.00  0.00           H
ATOM    382  HB2 ASP A 111      26.220  34.100   0.210  1.00  0.00           H
ATOM    383  CG  ASP A 111      27.900  33.490  -0.950  1.00  0.00           C
ATOM    384  OD1 ASP A 111      28.600  34.420  -0.520  1.00  0.00           O
ATOM    385  OD2 ASP A 111      28.230  32.940  -2.010  1.00  0.00           O
ATOM    386  C   ASP A 111      24.150  32.150  -0.460  1.00  0.00           C
ATOM    387  O   ASP A 111      24.150  30.990  -0.060  1.00  0.00           O
ATOM    388  N   PHE A 112      23.120  32.980  -0.240  1.00  0.00           N
ATOM    389  H   PHE A 112      23.070  33.910  -0.630  1.00  0.00           H
ATOM    390  CA  PHE A 112      21.850  32.630   0.290  1.00  0.00           C
ATOM    391  HA  PHE A 112      22.010  32.050   1.210  1.00  0.00           H
ATOM    392  CB  PHE A 112      20.960  33.810   0.620  1.00  0.00           C
ATOM    393  HB1 PHE A 112      20.890  34.520  -0.210  1.00  0.00           H
ATOM    394  HB2 PHE A 112      21.550  34.350   1.360  1.00  0.00           H
ATOM    395  CG  PHE A 112      19.640  33.490   1.230  1.00  0.00           C
ATOM    396  CD1 PHE A 112      19.570  33.190   2.620  1.00  0.00           C
ATOM    397  HD1 PHE A 112      20.440  33.270   3.260  1.00  0.00           H
ATOM    398  CE1 PHE A 112      18.400  32.710   3.180  1.00  0.00           C
ATOM    399  HE1 PHE A 112      18.310  32.540   4.240  1.00  0.00           H
ATOM    400  CZ  PHE A 112      17.270  32.570   2.320  1.00  0.00           C
ATOM    401  HZ  PHE A 112      16.310  32.430   2.790  1.00  0.00           H
ATOM    402  CE2 PHE A 112      17.340  32.800   0.950  1.00  0.00           C
ATOM    403  HE2 PHE A 112      16.510  32.530   0.310  1.00  0.00           H
ATOM    404  CD2 PHE A 112      18.560  33.250   0.350  1.00  0.00           C
ATOM    405  HD2 PHE A 112      18.720  33.520  -0.680  1.00  0.00           H
ATOM    406  C   PHE A 112      21.080  31.670  -0.680  1.00  0.00           C
ATOM    407  O   PHE A 112      20.530  30.630  -0.190  1.00  0.00           O
ATOM    408  N   ALA A 113      21.070  31.990  -2.030  1.00  0.00           N
ATOM    409  H   ALA A 113      21.430  32.870  -2.360  1.00  0.00           H
ATOM    410  CA  ALA A 113      20.540  31.080  -3.020  1.00  0.00           C
ATOM    411  HA  ALA A 113      19.520  30.860  -2.700  1.00  0.00           H
ATOM    412  CB  ALA A 113      20.260  31.800  -4.340  1.00  0.00           C
ATOM    413  HB1 ALA A 113      19.700  32.720  -4.160  1.00  0.00           H
ATOM    414  HB2 ALA A 113      21.180  32.050  -4.880  1.00  0.00           H
ATOM    415  HB3 ALA A 113      19.660  31.100  -4.920  1.00  0.00           H
ATOM    416  C   ALA A 113      21.260  29.740  -3.190  1.00  0.00           C
ATOM    417  O   ALA A 113      20.590  28.720  -3.340  1.00  0.00           O
ATOM    418  N   GLU A 114      22.590  29.710  -3.010  1.00  0.00           N
ATOM    419  H   GLU A 114      23.100  30.550  -2.800  1.00  0.00           H
ATOM    420  CA  GLU A 114      23.330  28.360  -3.020  1.00  0.00           C
ATOM    421  HA  GLU A 114      22.870  27.740  -3.800  1.00  0.00           H
ATOM    422  CB  GLU A 114      24.830  28.630  -3.330  1.00  0.00           C
ATOM    423  HB1 GLU A 114      25.170  29.410  -2.650  1.00  0.00           H
ATOM    424  HB2 GLU A 114      24.890  29.020  -4.350  1.00  0.00           H
ATOM    425  CG  GLU A 114      25.750  27.400  -3.220  1.00  0.00           C
ATOM    426  HG1 GLU A 114      25.520  26.910  -2.270  1.00  0.00           H
ATOM    427  HG2 GLU A 114      26.790  27.730  -3.150  1.00  0.00           H
ATOM    428  CD  GLU A 114      25.710  26.500  -4.440  1.00  0.00           C
ATOM    429  OE1 GLU A 114      24.840  26.710  -5.340  1.00  0.00           O
ATOM    430  OE2 GLU A 114      26.590  25.630  -4.620  1.00  0.00           O
ATOM    431  C   GLU A 114      23.120  27.580  -1.710  1.00  0.00           C
ATOM    432  O   GLU A 114      22.740  26.470  -1.810  1.00  0.00           O
ATOM    433  N   MET A 115      23.340  28.220  -0.540  1.00  0.00           N
ATOM    434  H   MET A 115      23.410  29.230  -0.500  1.00  0.00           H
ATOM    435  CA  MET A 115      22.850  27.670   0.700  1.00  0.00           C
ATOM    436  HA  MET A 115      23.530  26.860   0.950  1.00  0.00           H
ATOM    437  CB  MET A 115      22.900  28.660   1.900  1.00  0.00           C
ATOM    438  HB1 MET A 115      22.230  29.480   1.630  1.00  0.00           H
ATOM    439  HB2 MET A 115      23.880  29.050   2.140  1.00  0.00           H
ATOM    440  CG  MET A 115      22.310  28.170   3.170  1.00  0.00           C
ATOM    441  HG1 MET A 115      22.790  27.250   3.480  1.00  0.00           H
ATOM    442  HG2 MET A 115      21.280  27.890   2.940  1.00  0.00           H
ATOM    443  SD  MET A 115      22.440  29.290   4.580  1.00  0.00           S
ATOM    444  CE  MET A 115      21.260  30.610   4.060  1.00  0.00           C
ATOM    445  HE1 MET A 115      20.850  31.150   4.910  1.00  0.00           H
ATOM    446  HE2 MET A 115      21.590  31.270   3.260  1.00  0.00           H
ATOM    447  HE3 MET A 115      20.420  30.070   3.610  1.00  0.00           H
ATOM    448  C   MET A 115      21.440  27.010   0.610  1.00  0.00           C
ATOM    449  O   MET A 115      21.410  25.860   0.940  1.00  0.00           O
ATOM    450  N   SER A 116      20.440  27.720   0.150  1.00  0.00           N
ATOM    451  H   SER A 116      20.690  28.690   0.000  1.00  0.00           H
ATOM    452  CA  SER A 116      19.020  27.270   0.020  1.00  0.00           C
ATOM    453  HA  SER A 116      18.680  26.770   0.920  1.00  0.00           H
ATOM    454  CB  SER A 116      18.010  28.470  -0.180  1.00  0.00           C
ATOM    455  HB1 SER A 116      16.980  28.100  -0.170  1.00  0.00           H
ATOM    456  HB2 SER A 116      18.070  28.770  -1.220  1.00  0.00           H
ATOM    457  OG  SER A 116      18.280  29.540   0.670  1.00  0.00           O
ATOM    458  HG  SER A 116      18.980  30.020   0.230  1.00  0.00           H
ATOM    459  C   SER A 116      18.930  26.270  -1.170  1.00  0.00           C
ATOM    460  O   SER A 116      18.050  25.350  -1.060  1.00  0.00           O
ATOM    461  N   SER A 117      19.750  26.320  -2.180  1.00  0.00           N
ATOM    462  H   SER A 117      20.540  26.940  -2.130  1.00  0.00           H
ATOM    463  CA  SER A 117      19.720  25.290  -3.230  1.00  0.00           C
ATOM    464  HA  SER A 117      18.700  25.220  -3.600  1.00  0.00           H
ATOM    465  CB  SER A 117      20.530  25.720  -4.530  1.00  0.00           C
ATOM    466  HB1 SER A 117      20.410  24.900  -5.250  1.00  0.00           H
ATOM    467  HB2 SER A 117      21.580  25.840  -4.300  1.00  0.00           H
ATOM    468  OG  SER A 117      20.090  26.900  -5.140  1.00  0.00           O
ATOM    469  HG  SER A 117      20.370  27.600  -4.550  1.00  0.00           H
ATOM    470  C   SER A 117      20.280  23.910  -2.670  1.00  0.00           C
ATOM    471  O   SER A 117      19.720  22.830  -2.950  1.00  0.00           O
ATOM    472  N   GLN A 118      21.390  23.970  -1.900  1.00  0.00           N
ATOM    473  H   GLN A 118      21.790  24.900  -1.870  1.00  0.00           H
ATOM    474  CA  GLN A 118      22.110  22.750  -1.590  1.00  0.00           C
ATOM    475  HA  GLN A 118      21.770  21.880  -2.150  1.00  0.00           H
ATOM    476  CB  GLN A 118      23.630  22.870  -2.060  1.00  0.00           C
ATOM    477  HB1 GLN A 118      24.030  21.880  -2.280  1.00  0.00           H
ATOM    478  HB2 GLN A 118      24.220  23.410  -1.330  1.00  0.00           H
ATOM    479  CG  GLN A 118      24.000  23.590  -3.300  1.00  0.00           C
ATOM    480  HG1 GLN A 118      25.090  23.590  -3.410  1.00  0.00           H
ATOM    481  HG2 GLN A 118      23.810  24.670  -3.270  1.00  0.00           H
ATOM    482  CD  GLN A 118      23.440  23.150  -4.620  1.00  0.00           C
ATOM    483  OE1 GLN A 118      22.630  22.200  -4.710  1.00  0.00           O
ATOM    484  NE2 GLN A 118      23.710  23.870  -5.670  1.00  0.00           N
ATOM    485 HE21 GLN A 118      24.270  24.700  -5.540  1.00  0.00           H
ATOM    486 HE22 GLN A 118      23.360  23.500  -6.540  1.00  0.00           H
ATOM    487  C   GLN A 118      22.040  22.300  -0.140  1.00  0.00           C
ATOM    488  O   GLN A 118      23.060  21.840   0.420  1.00  0.00           O
ATOM    489  N   LEU A 119      20.900  22.490   0.490  1.00  0.00           N
ATOM    490  H   LEU A 119      20.140  22.920  -0.020  1.00  0.00           H
ATOM    491  CA  LEU A 119      20.840  21.970   1.930  1.00  0.00           C
ATOM    492  HA  LEU A 119      21.520  22.540   2.570  1.00  0.00           H
ATOM    493  CB  LEU A 119      19.490  22.160   2.580  1.00  0.00           C
ATOM    494  HB1 LEU A 119      19.540  21.680   3.560  1.00  0.00           H
ATOM    495  HB2 LEU A 119      18.660  21.640   2.090  1.00  0.00           H
ATOM    496  CG  LEU A 119      19.230  23.660   2.880  1.00  0.00           C
ATOM    497  HG  LEU A 119      19.350  24.170   1.920  1.00  0.00           H
ATOM    498  CD1 LEU A 119      17.740  23.870   3.290  1.00  0.00           C
ATOM    499 HD11 LEU A 119      17.530  23.400   4.250  1.00  0.00           H
ATOM    500 HD12 LEU A 119      17.810  24.950   3.420  1.00  0.00           H
ATOM    501 HD13 LEU A 119      17.050  23.520   2.520  1.00  0.00           H
ATOM    502  CD2 LEU A 119      20.240  24.300   3.910  1.00  0.00           C
ATOM    503 HD21 LEU A 119      19.830  23.980   4.870  1.00  0.00           H
ATOM    504 HD22 LEU A 119      21.280  23.970   3.850  1.00  0.00           H
ATOM    505 HD23 LEU A 119      20.200  25.380   3.780  1.00  0.00           H
ATOM    506  C   LEU A 119      21.250  20.490   2.000  1.00  0.00           C
ATOM    507  O   LEU A 119      21.980  20.050   2.920  1.00  0.00           O
ATOM    508  N   HIS A 120      20.710  19.690   1.100  1.00  0.00           N
ATOM    509  H   HIS A 120      20.190  20.250   0.430  1.00  0.00           H
ATOM    510  CA  HIS A 120      20.750  18.200   1.170  1.00  0.00           C
ATOM    511  HA  HIS A 120      19.950  17.940   0.480  1.00  0.00           H
ATOM    512  CB  HIS A 120      22.020  17.650   0.570  1.00  0.00           C
ATOM    513  HB1 HIS A 120      21.860  16.570   0.530  1.00  0.00           H
ATOM    514  HB2 HIS A 120      22.910  17.920   1.140  1.00  0.00           H
ATOM    515  CG  HIS A 120      22.230  18.110  -0.830  1.00  0.00           C
ATOM    516  ND1 HIS A 120      21.350  17.950  -1.940  1.00  0.00           N
ATOM    517  CE1 HIS A 120      21.860  18.680  -2.960  1.00  0.00           C
ATOM    518  HE1 HIS A 120      21.370  18.850  -3.910  1.00  0.00           H
ATOM    519  NE2 HIS A 120      23.030  19.160  -2.550  1.00  0.00           N
ATOM    520  HE2 HIS A 120      23.740  19.640  -3.090  1.00  0.00           H
ATOM    521  CD2 HIS A 120      23.240  18.980  -1.210  1.00  0.00           C
ATOM    522  HD2 HIS A 120      24.110  19.200  -0.610  1.00  0.00           H
ATOM    523  C   HIS A 120      20.500  17.570   2.510  1.00  0.00           C
ATOM    524  O   HIS A 120      21.360  16.840   3.000  1.00  0.00           O
ATOM    525  N   LEU A 121      19.400  18.000   3.040  1.00  0.00           N
ATOM    526  H   LEU A 121      18.810  18.600   2.480  1.00  0.00           H
ATOM    527  CA  LEU A 121      18.980  17.650   4.460  1.00  0.00           C
ATOM    528  HA  LEU A 121      19.830  17.640   5.150  1.00  0.00           H
ATOM    529  CB  LEU A 121      18.120  18.870   4.970  1.00  0.00           C
ATOM    530  HB1 LEU A 121      17.340  18.980   4.220  1.00  0.00           H
ATOM    531  HB2 LEU A 121      18.710  19.790   4.930  1.00  0.00           H
ATOM    532  CG  LEU A 121      17.440  18.730   6.280  1.00  0.00           C
ATOM    533  HG  LEU A 121      16.790  17.860   6.280  1.00  0.00           H
ATOM    534  CD1 LEU A 121      18.540  18.670   7.400  1.00  0.00           C
ATOM    535 HD11 LEU A 121      19.160  19.560   7.420  1.00  0.00           H
ATOM    536 HD12 LEU A 121      18.100  18.580   8.400  1.00  0.00           H
ATOM    537 HD13 LEU A 121      19.170  17.800   7.240  1.00  0.00           H
ATOM    538  CD2 LEU A 121      16.620  19.930   6.490  1.00  0.00           C
ATOM    539 HD21 LEU A 121      17.240  20.760   6.840  1.00  0.00           H
ATOM    540 HD22 LEU A 121      16.140  20.170   5.540  1.00  0.00           H
ATOM    541 HD23 LEU A 121      15.930  19.720   7.310  1.00  0.00           H
ATOM    542  C   LEU A 121      18.230  16.300   4.360  1.00  0.00           C
ATOM    543  O   LEU A 121      17.260  16.150   3.610  1.00  0.00           O
ATOM    544  N   THR A 122      18.610  15.350   5.230  1.00  0.00           N
ATOM    545  H   THR A 122      19.500  15.400   5.720  1.00  0.00           H
ATOM    546  CA  THR A 122      17.740  14.250   5.710  1.00  0.00           C
ATOM    547  HA  THR A 122      16.720  14.530   5.470  1.00  0.00           H
ATOM    548  CB  THR A 122      18.170  12.860   5.130  1.00  0.00           C
ATOM    549  HB  THR A 122      17.310  12.190   5.140  1.00  0.00           H
ATOM    550  CG2 THR A 122      18.730  12.870   3.720  1.00  0.00           C
ATOM    551 HG21 THR A 122      18.910  11.860   3.330  1.00  0.00           H
ATOM    552 HG22 THR A 122      17.980  13.390   3.140  1.00  0.00           H
ATOM    553 HG23 THR A 122      19.640  13.450   3.610  1.00  0.00           H
ATOM    554  OG1 THR A 122      19.200  12.300   5.900  1.00  0.00           O
ATOM    555  HG1 THR A 122      19.550  11.440   5.640  1.00  0.00           H
ATOM    556  C   THR A 122      17.750  14.260   7.230  1.00  0.00           C
ATOM    557  O   THR A 122      18.740  14.800   7.750  1.00  0.00           O
ATOM    558  N   PRO A 123      16.710  13.760   7.920  1.00  0.00           N
ATOM    559  CD  PRO A 123      15.450  13.170   7.500  1.00  0.00           C
ATOM    560  HD1 PRO A 123      15.620  12.100   7.420  1.00  0.00           H
ATOM    561  HD2 PRO A 123      15.080  13.680   6.620  1.00  0.00           H
ATOM    562  CG  PRO A 123      14.540  13.260   8.670  1.00  0.00           C
ATOM    563  HG1 PRO A 123      13.880  12.390   8.720  1.00  0.00           H
ATOM    564  HG2 PRO A 123      13.930  14.160   8.700  1.00  0.00           H
ATOM    565  CB  PRO A 123      15.450  13.310   9.930  1.00  0.00           C
ATOM    566  HB1 PRO A 123      15.590  12.410  10.530  1.00  0.00           H
ATOM    567  HB2 PRO A 123      15.060  14.170  10.480  1.00  0.00           H
ATOM    568  CA  PRO A 123      16.780  13.840   9.410  1.00  0.00           C
ATOM    569  HA  PRO A 123      16.890  14.900   9.630  1.00  0.00           H
ATOM    570  C   PRO A 123      17.970  13.000  10.000  1.00  0.00           C
ATOM    571  O   PRO A 123      18.650  13.380  10.930  1.00  0.00           O
ATOM    572  N   PHE A 124      18.340  11.860   9.310  1.00  0.00           N
ATOM    573  H   PHE A 124      17.890  11.520   8.470  1.00  0.00           H
ATOM    574  CA  PHE A 124      19.460  10.990   9.680  1.00  0.00           C
ATOM    575  HA  PHE A 124      19.400  10.930  10.770  1.00  0.00           H
ATOM    576  CB  PHE A 124      19.230   9.570   9.150  1.00  0.00           C
ATOM    577  HB1 PHE A 124      18.240   9.200   9.440  1.00  0.00           H
ATOM    578  HB2 PHE A 124      20.040   8.990   9.590  1.00  0.00           H
ATOM    579  CG  PHE A 124      19.260   9.440   7.660  1.00  0.00           C
ATOM    580  CD1 PHE A 124      18.100   9.270   6.890  1.00  0.00           C
ATOM    581  HD1 PHE A 124      17.120   9.370   7.340  1.00  0.00           H
ATOM    582  CE1 PHE A 124      18.240   8.990   5.460  1.00  0.00           C
ATOM    583  HE1 PHE A 124      17.500   8.640   4.760  1.00  0.00           H
ATOM    584  CZ  PHE A 124      19.540   8.980   4.830  1.00  0.00           C
ATOM    585  HZ  PHE A 124      19.670   8.670   3.810  1.00  0.00           H
ATOM    586  CE2 PHE A 124      20.670   9.230   5.660  1.00  0.00           C
ATOM    587  HE2 PHE A 124      21.630   9.190   5.150  1.00  0.00           H
ATOM    588  CD2 PHE A 124      20.500   9.470   7.060  1.00  0.00           C
ATOM    589  HD2 PHE A 124      21.360   9.570   7.710  1.00  0.00           H
ATOM    590  C   PHE A 124      20.860  11.570   9.420  1.00  0.00           C
ATOM    591  O   PHE A 124      21.810  11.210  10.070  1.00  0.00           O
ATOM    592  N   THR A 125      20.910  12.580   8.610  1.00  0.00           N
ATOM    593  H   THR A 125      20.060  12.850   8.140  1.00  0.00           H
ATOM    594  CA  THR A 125      22.120  13.390   8.340  1.00  0.00           C
ATOM    595  HA  THR A 125      23.000  12.940   8.800  1.00  0.00           H
ATOM    596  CB  THR A 125      22.390  13.570   6.830  1.00  0.00           C
ATOM    597  HB  THR A 125      23.280  14.200   6.800  1.00  0.00           H
ATOM    598  CG2 THR A 125      22.620  12.310   6.090  1.00  0.00           C
ATOM    599 HG21 THR A 125      23.010  12.510   5.090  1.00  0.00           H
ATOM    600 HG22 THR A 125      23.450  11.930   6.670  1.00  0.00           H
ATOM    601 HG23 THR A 125      21.710  11.710   6.040  1.00  0.00           H
ATOM    602  OG1 THR A 125      21.380  14.190   6.120  1.00  0.00           O
ATOM    603  HG1 THR A 125      20.730  13.500   5.990  1.00  0.00           H
ATOM    604  C   THR A 125      22.030  14.670   9.100  1.00  0.00           C
ATOM    605  O   THR A 125      23.020  15.420   9.160  1.00  0.00           O
ATOM    606  N   ALA A 126      20.880  15.070   9.670  1.00  0.00           N
ATOM    607  H   ALA A 126      20.090  14.440   9.630  1.00  0.00           H
ATOM    608  CA  ALA A 126      20.550  16.500   9.870  1.00  0.00           C
ATOM    609  HA  ALA A 126      20.670  17.060   8.940  1.00  0.00           H
ATOM    610  CB  ALA A 126      19.070  16.700  10.280  1.00  0.00           C
ATOM    611  HB1 ALA A 126      18.470  16.680   9.380  1.00  0.00           H
ATOM    612  HB2 ALA A 126      18.750  16.080  11.120  1.00  0.00           H
ATOM    613  HB3 ALA A 126      19.000  17.740  10.600  1.00  0.00           H
ATOM    614  C   ALA A 126      21.500  17.130  10.840  1.00  0.00           C
ATOM    615  O   ALA A 126      22.100  18.190  10.560  1.00  0.00           O
ATOM    616  N   ARG A 127      21.820  16.410  11.950  1.00  0.00           N
ATOM    617  H   ARG A 127      21.460  15.490  12.170  1.00  0.00           H
ATOM    618  CA  ARG A 127      22.830  16.810  12.920  1.00  0.00           C
ATOM    619  HA  ARG A 127      22.540  17.760  13.380  1.00  0.00           H
ATOM    620  CB  ARG A 127      22.840  15.920  14.110  1.00  0.00           C
ATOM    621  HB1 ARG A 127      23.360  14.990  13.860  1.00  0.00           H
ATOM    622  HB2 ARG A 127      21.840  15.740  14.510  1.00  0.00           H
ATOM    623  CG  ARG A 127      23.540  16.590  15.250  1.00  0.00           C
ATOM    624  HG1 ARG A 127      23.120  17.590  15.350  1.00  0.00           H
ATOM    625  HG2 ARG A 127      24.610  16.660  15.020  1.00  0.00           H
ATOM    626  CD  ARG A 127      23.530  15.680  16.520  1.00  0.00           C
ATOM    627  HD1 ARG A 127      24.170  14.830  16.260  1.00  0.00           H
ATOM    628  HD2 ARG A 127      22.520  15.300  16.620  1.00  0.00           H
ATOM    629  NE  ARG A 127      23.820  16.460  17.710  1.00  0.00           N
ATOM    630  HE  ARG A 127      24.000  17.450  17.600  1.00  0.00           H
ATOM    631  CZ  ARG A 127      23.900  16.090  18.980  1.00  0.00           C
ATOM    632  NH1 ARG A 127      23.980  14.810  19.350  1.00  0.00           N
ATOM    633 HH11 ARG A 127      24.010  14.080  18.650  1.00  0.00           H
ATOM    634 HH12 ARG A 127      24.260  14.680  20.310  1.00  0.00           H
ATOM    635  NH2 ARG A 127      24.070  17.010  19.900  1.00  0.00           N
ATOM    636 HH21 ARG A 127      24.290  17.920  19.510  1.00  0.00           H
ATOM    637 HH22 ARG A 127      24.090  16.900  20.910  1.00  0.00           H
ATOM    638  C   ARG A 127      24.230  16.900  12.350  1.00  0.00           C
ATOM    639  O   ARG A 127      24.890  17.900  12.590  1.00  0.00           O
ATOM    640  N   GLY A 128      24.620  15.980  11.470  1.00  0.00           N
ATOM    641  H   GLY A 128      23.900  15.380  11.110  1.00  0.00           H
ATOM    642  CA  GLY A 128      25.950  15.810  10.900  1.00  0.00           C
ATOM    643  HA1 GLY A 128      25.980  14.840  10.420  1.00  0.00           H
ATOM    644  HA2 GLY A 128      26.690  15.920  11.690  1.00  0.00           H
ATOM    645  C   GLY A 128      26.160  16.930   9.800  1.00  0.00           C
ATOM    646  O   GLY A 128      27.170  17.660   9.820  1.00  0.00           O
ATOM    647  N   ARG A 129      25.190  17.250   8.970  1.00  0.00           N
ATOM    648  H   ARG A 129      24.400  16.620   8.930  1.00  0.00           H
ATOM    649  CA  ARG A 129      25.320  18.280   7.950  1.00  0.00           C
ATOM    650  HA  ARG A 129      26.300  18.200   7.500  1.00  0.00           H
ATOM    651  CB  ARG A 129      24.220  18.100   6.910  1.00  0.00           C
ATOM    652  HB1 ARG A 129      23.280  18.100   7.460  1.00  0.00           H
ATOM    653  HB2 ARG A 129      24.290  17.110   6.470  1.00  0.00           H
ATOM    654  CG  ARG A 129      24.130  19.100   5.770  1.00  0.00           C
ATOM    655  HG1 ARG A 129      23.850  20.100   6.080  1.00  0.00           H
ATOM    656  HG2 ARG A 129      23.170  18.900   5.280  1.00  0.00           H
ATOM    657  CD  ARG A 129      25.310  19.210   4.780  1.00  0.00           C
ATOM    658  HD1 ARG A 129      25.510  18.220   4.360  1.00  0.00           H
ATOM    659  HD2 ARG A 129      26.140  19.690   5.310  1.00  0.00           H
ATOM    660  NE  ARG A 129      24.970  19.970   3.580  1.00  0.00           N
ATOM    661  HE  ARG A 129      23.990  20.170   3.430  1.00  0.00           H
ATOM    662  CZ  ARG A 129      25.860  20.480   2.730  1.00  0.00           C
ATOM    663  NH1 ARG A 129      25.570  21.140   1.620  1.00  0.00           N
ATOM    664 HH11 ARG A 129      24.640  21.050   1.240  1.00  0.00           H
ATOM    665 HH12 ARG A 129      26.250  21.520   0.980  1.00  0.00           H
ATOM    666  NH2 ARG A 129      27.160  20.460   2.930  1.00  0.00           N
ATOM    667 HH21 ARG A 129      27.480  19.710   3.540  1.00  0.00           H
ATOM    668 HH22 ARG A 129      27.770  20.950   2.300  1.00  0.00           H
ATOM    669  C   ARG A 129      25.320  19.660   8.590  1.00  0.00           C
ATOM    670  O   ARG A 129      26.200  20.460   8.340  1.00  0.00           O
ATOM    671  N   PHE A 130      24.480  19.890   9.570  1.00  0.00           N
ATOM    672  H   PHE A 130      23.870  19.140   9.860  1.00  0.00           H
ATOM    673  CA  PHE A 130      24.440  21.110  10.380  1.00  0.00           C
ATOM    674  HA  PHE A 130      24.310  21.930   9.670  1.00  0.00           H
ATOM    675  CB  PHE A 130      23.160  21.110  11.250  1.00  0.00           C
ATOM    676  HB1 PHE A 130      23.250  20.290  11.970  1.00  0.00           H
ATOM    677  HB2 PHE A 130      22.280  20.770  10.720  1.00  0.00           H
ATOM    678  CG  PHE A 130      22.860  22.500  11.940  1.00  0.00           C
ATOM    679  CD1 PHE A 130      22.920  22.680  13.330  1.00  0.00           C
ATOM    680  HD1 PHE A 130      23.140  21.840  13.960  1.00  0.00           H
ATOM    681  CE1 PHE A 130      22.770  23.900  13.900  1.00  0.00           C
ATOM    682  HE1 PHE A 130      22.940  24.170  14.930  1.00  0.00           H
ATOM    683  CZ  PHE A 130      22.360  24.990  13.170  1.00  0.00           C
ATOM    684  HZ  PHE A 130      22.200  25.930  13.680  1.00  0.00           H
ATOM    685  CE2 PHE A 130      22.190  24.790  11.760  1.00  0.00           C
ATOM    686  HE2 PHE A 130      21.860  25.620  11.140  1.00  0.00           H
ATOM    687  CD2 PHE A 130      22.400  23.540  11.160  1.00  0.00           C
ATOM    688  HD2 PHE A 130      22.370  23.340  10.100  1.00  0.00           H
ATOM    689  C   PHE A 130      25.740  21.390  11.220  1.00  0.00           C
ATOM    690  O   PHE A 130      26.350  22.490  11.090  1.00  0.00           O
ATOM    691  N   ALA A 131      26.310  20.400  11.970  1.00  0.00           N
ATOM    692  H   ALA A 131      25.780  19.630  12.340  1.00  0.00           H
ATOM    693  CA  ALA A 131      27.610  20.500  12.630  1.00  0.00           C
ATOM    694  HA  ALA A 131      27.520  21.300  13.370  1.00  0.00           H
ATOM    695  CB  ALA A 131      27.830  19.170  13.400  1.00  0.00           C
ATOM    696  HB1 ALA A 131      27.070  19.150  14.170  1.00  0.00           H
ATOM    697  HB2 ALA A 131      27.630  18.330  12.740  1.00  0.00           H
ATOM    698  HB3 ALA A 131      28.830  19.030  13.820  1.00  0.00           H
ATOM    699  C   ALA A 131      28.780  20.770  11.640  1.00  0.00           C
ATOM    700  O   ALA A 131      29.710  21.450  12.020  1.00  0.00           O
ATOM    701  N   THR A 132      28.740  20.180  10.450  1.00  0.00           N
ATOM    702  H   THR A 132      27.920  19.640  10.210  1.00  0.00           H
ATOM    703  CA  THR A 132      29.760  20.230   9.400  1.00  0.00           C
ATOM    704  HA  THR A 132      30.720  20.090   9.910  1.00  0.00           H
ATOM    705  CB  THR A 132      29.560  19.230   8.340  1.00  0.00           C
ATOM    706  HB  THR A 132      28.540  19.310   7.970  1.00  0.00           H
ATOM    707  CG2 THR A 132      30.470  19.400   7.080  1.00  0.00           C
ATOM    708 HG21 THR A 132      31.460  19.360   7.550  1.00  0.00           H
ATOM    709 HG22 THR A 132      30.330  18.560   6.410  1.00  0.00           H
ATOM    710 HG23 THR A 132      30.300  20.380   6.620  1.00  0.00           H
ATOM    711  OG1 THR A 132      29.860  18.000   8.890  1.00  0.00           O
ATOM    712  HG1 THR A 132      29.120  17.770   9.450  1.00  0.00           H
ATOM    713  C   THR A 132      29.830  21.670   8.720  1.00  0.00           C
ATOM    714  O   THR A 132      30.890  22.180   8.560  1.00  0.00           O
ATOM    715  N   VAL A 133      28.660  22.320   8.460  1.00  0.00           N
ATOM    716  H   VAL A 133      27.840  21.950   8.920  1.00  0.00           H
ATOM    717  CA  VAL A 133      28.490  23.690   7.910  1.00  0.00           C
ATOM    718  HA  VAL A 133      29.300  23.790   7.180  1.00  0.00           H
ATOM    719  CB  VAL A 133      27.140  23.910   7.230  1.00  0.00           C
ATOM    720  HB  VAL A 133      26.350  23.700   7.960  1.00  0.00           H
ATOM    721  CG1 VAL A 133      27.040  25.320   6.550  1.00  0.00           C
ATOM    722 HG11 VAL A 133      26.120  25.430   5.970  1.00  0.00           H
ATOM    723 HG12 VAL A 133      26.870  26.110   7.270  1.00  0.00           H
ATOM    724 HG13 VAL A 133      27.870  25.550   5.880  1.00  0.00           H
ATOM    725  CG2 VAL A 133      26.890  23.000   6.010  1.00  0.00           C
ATOM    726 HG21 VAL A 133      25.850  23.110   5.710  1.00  0.00           H
ATOM    727 HG22 VAL A 133      27.610  23.220   5.230  1.00  0.00           H
ATOM    728 HG23 VAL A 133      27.110  21.950   6.220  1.00  0.00           H
ATOM    729  C   VAL A 133      28.700  24.860   8.920  1.00  0.00           C
ATOM    730  O   VAL A 133      29.260  25.910   8.530  1.00  0.00           O
ATOM    731  N   VAL A 134      28.230  24.670  10.210  1.00  0.00           N
ATOM    732  H   VAL A 134      27.520  23.970  10.410  1.00  0.00           H
ATOM    733  CA  VAL A 134      28.390  25.740  11.210  1.00  0.00           C
ATOM    734  HA  VAL A 134      27.800  26.560  10.800  1.00  0.00           H
ATOM    735  CB  VAL A 134      27.720  25.490  12.580  1.00  0.00           C
ATOM    736  HB  VAL A 134      26.730  25.060  12.440  1.00  0.00           H
ATOM    737  CG1 VAL A 134      28.380  24.310  13.350  1.00  0.00           C
ATOM    738 HG11 VAL A 134      27.680  23.960  14.110  1.00  0.00           H
ATOM    739 HG12 VAL A 134      28.630  23.470  12.710  1.00  0.00           H
ATOM    740 HG13 VAL A 134      29.230  24.680  13.930  1.00  0.00           H
ATOM    741  CG2 VAL A 134      27.640  26.710  13.430  1.00  0.00           C
ATOM    742 HG21 VAL A 134      27.140  27.460  12.810  1.00  0.00           H
ATOM    743 HG22 VAL A 134      27.010  26.530  14.300  1.00  0.00           H
ATOM    744 HG23 VAL A 134      28.650  26.990  13.750  1.00  0.00           H
ATOM    745  C   VAL A 134      29.820  26.240  11.430  1.00  0.00           C
ATOM    746  O   VAL A 134      30.050  27.450  11.630  1.00  0.00           O
ATOM    747  N   GLU A 135      30.780  25.280  11.450  1.00  0.00           N
ATOM    748  H   GLU A 135      30.600  24.320  11.230  1.00  0.00           H
ATOM    749  CA  GLU A 135      32.170  25.560  11.840  1.00  0.00           C
ATOM    750  HA  GLU A 135      32.240  26.030  12.820  1.00  0.00           H
ATOM    751  CB  GLU A 135      32.980  24.270  11.990  1.00  0.00           C
ATOM    752  HB1 GLU A 135      34.000  24.580  12.230  1.00  0.00           H
ATOM    753  HB2 GLU A 135      32.960  23.720  11.050  1.00  0.00           H
ATOM    754  CG  GLU A 135      32.400  23.340  13.080  1.00  0.00           C
ATOM    755  HG1 GLU A 135      32.680  22.300  12.910  1.00  0.00           H
ATOM    756  HG2 GLU A 135      31.320  23.300  12.910  1.00  0.00           H
ATOM    757  CD  GLU A 135      32.650  23.820  14.490  1.00  0.00           C
ATOM    758  OE1 GLU A 135      32.960  25.040  14.720  1.00  0.00           O
ATOM    759  OE2 GLU A 135      32.630  22.980  15.360  1.00  0.00           O
ATOM    760  C   GLU A 135      32.960  26.520  10.970  1.00  0.00           C
ATOM    761  O   GLU A 135      33.810  27.290  11.420  1.00  0.00           O
ATOM    762  N   GLU A 136      32.600  26.600   9.660  1.00  0.00           N
ATOM    763  H   GLU A 136      31.910  25.960   9.290  1.00  0.00           H
ATOM    764  CA  GLU A 136      33.150  27.490   8.630  1.00  0.00           C
ATOM    765  HA  GLU A 136      34.240  27.400   8.660  1.00  0.00           H
ATOM    766  CB  GLU A 136      32.670  27.020   7.210  1.00  0.00           C
ATOM    767  HB1 GLU A 136      33.260  27.650   6.540  1.00  0.00           H
ATOM    768  HB2 GLU A 136      31.600  27.230   7.170  1.00  0.00           H
ATOM    769  CG  GLU A 136      32.860  25.540   6.730  1.00  0.00           C
ATOM    770  HG1 GLU A 136      32.660  25.470   5.660  1.00  0.00           H
ATOM    771  HG2 GLU A 136      32.050  24.980   7.200  1.00  0.00           H
ATOM    772  CD  GLU A 136      34.210  24.770   7.090  1.00  0.00           C
ATOM    773  OE1 GLU A 136      34.110  23.520   7.080  1.00  0.00           O
ATOM    774  OE2 GLU A 136      35.180  25.390   7.620  1.00  0.00           O
ATOM    775  C   GLU A 136      32.800  28.940   8.860  1.00  0.00           C
ATOM    776  O   GLU A 136      33.620  29.830   8.630  1.00  0.00           O
ATOM    777  N   LEU A 137      31.570  29.170   9.250  1.00  0.00           N
ATOM    778  H   LEU A 137      30.940  28.390   9.370  1.00  0.00           H
ATOM    779  CA  LEU A 137      31.090  30.510   9.710  1.00  0.00           C
ATOM    780  HA  LEU A 137      31.080  31.180   8.850  1.00  0.00           H
ATOM    781  CB  LEU A 137      29.560  30.410  10.230  1.00  0.00           C
ATOM    782  HB1 LEU A 137      29.110  31.400  10.350  1.00  0.00           H
ATOM    783  HB2 LEU A 137      29.500  30.100  11.280  1.00  0.00           H
ATOM    784  CG  LEU A 137      28.680  29.610   9.330  1.00  0.00           C
ATOM    785  HG  LEU A 137      29.110  28.610   9.330  1.00  0.00           H
ATOM    786  CD1 LEU A 137      27.220  29.560   9.900  1.00  0.00           C
ATOM    787 HD11 LEU A 137      27.400  29.090  10.870  1.00  0.00           H
ATOM    788 HD12 LEU A 137      26.770  30.550   9.860  1.00  0.00           H
ATOM    789 HD13 LEU A 137      26.640  28.880   9.280  1.00  0.00           H
ATOM    790  CD2 LEU A 137      28.560  30.120   7.930  1.00  0.00           C
ATOM    791 HD21 LEU A 137      29.500  30.200   7.380  1.00  0.00           H
ATOM    792 HD22 LEU A 137      27.830  29.440   7.490  1.00  0.00           H
ATOM    793 HD23 LEU A 137      28.130  31.110   7.810  1.00  0.00           H
ATOM    794  C   LEU A 137      31.990  31.190  10.730  1.00  0.00           C
ATOM    795  O   LEU A 137      32.230  32.410  10.660  1.00  0.00           O
ATOM    796  N   PHE A 138      32.570  30.480  11.730  1.00  0.00           N
ATOM    797  H   PHE A 138      32.410  29.490  11.770  1.00  0.00           H
ATOM    798  CA  PHE A 138      33.470  30.920  12.780  1.00  0.00           C
ATOM    799  HA  PHE A 138      33.570  32.000  12.630  1.00  0.00           H
ATOM    800  CB  PHE A 138      32.850  30.670  14.180  1.00  0.00           C
ATOM    801  HB1 PHE A 138      33.380  31.310  14.890  1.00  0.00           H
ATOM    802  HB2 PHE A 138      33.140  29.640  14.360  1.00  0.00           H
ATOM    803  CG  PHE A 138      31.380  30.980  14.370  1.00  0.00           C
ATOM    804  CD1 PHE A 138      31.020  32.290  14.740  1.00  0.00           C
ATOM    805  HD1 PHE A 138      31.850  32.990  14.810  1.00  0.00           H
ATOM    806  CE1 PHE A 138      29.650  32.650  14.890  1.00  0.00           C
ATOM    807  HE1 PHE A 138      29.380  33.650  15.210  1.00  0.00           H
ATOM    808  CZ  PHE A 138      28.720  31.590  14.700  1.00  0.00           C
ATOM    809  HZ  PHE A 138      27.690  31.810  14.960  1.00  0.00           H
ATOM    810  CE2 PHE A 138      29.090  30.260  14.240  1.00  0.00           C
ATOM    811  HE2 PHE A 138      28.350  29.480  14.140  1.00  0.00           H
ATOM    812  CD2 PHE A 138      30.390  29.980  14.160  1.00  0.00           C
ATOM    813  HD2 PHE A 138      30.670  28.970  13.890  1.00  0.00           H
ATOM    814  C   PHE A 138      34.970  30.480  12.720  1.00  0.00           C
ATOM    815  O   PHE A 138      35.710  30.640  13.680  1.00  0.00           O
ATOM    816  N   ARG A 139      35.410  29.940  11.540  1.00  0.00           N
ATOM    817  H   ARG A 139      34.670  29.720  10.900  1.00  0.00           H
ATOM    818  CA  ARG A 139      36.740  29.480  11.240  1.00  0.00           C
ATOM    819  HA  ARG A 139      37.180  28.880  12.030  1.00  0.00           H
ATOM    820  CB  ARG A 139      36.690  28.620   9.970  1.00  0.00           C
ATOM    821  HB1 ARG A 139      36.530  29.270   9.100  1.00  0.00           H
ATOM    822  HB2 ARG A 139      35.840  27.950  10.020  1.00  0.00           H
ATOM    823  CG  ARG A 139      37.940  27.760   9.830  1.00  0.00           C
ATOM    824  HG1 ARG A 139      38.790  28.290  10.260  1.00  0.00           H
ATOM    825  HG2 ARG A 139      38.050  27.560   8.770  1.00  0.00           H
ATOM    826  CD  ARG A 139      37.720  26.450  10.660  1.00  0.00           C
ATOM    827  HD1 ARG A 139      37.420  26.680  11.690  1.00  0.00           H
ATOM    828  HD2 ARG A 139      38.640  25.900  10.840  1.00  0.00           H
ATOM    829  NE  ARG A 139      36.740  25.550  10.120  1.00  0.00           N
ATOM    830  HE  ARG A 139      36.360  25.870   9.240  1.00  0.00           H
ATOM    831  CZ  ARG A 139      36.500  24.320  10.400  1.00  0.00           C
ATOM    832  NH1 ARG A 139      35.710  23.660   9.650  1.00  0.00           N
ATOM    833 HH11 ARG A 139      35.310  24.080   8.820  1.00  0.00           H
ATOM    834 HH12 ARG A 139      35.490  22.690   9.810  1.00  0.00           H
ATOM    835  NH2 ARG A 139      37.080  23.740  11.400  1.00  0.00           N
ATOM    836 HH21 ARG A 139      37.810  24.290  11.830  1.00  0.00           H
ATOM    837 HH22 ARG A 139      36.880  22.790  11.670  1.00  0.00           H
ATOM    838  C   ARG A 139      37.680  30.670  11.240  1.00  0.00           C
ATOM    839  O   ARG A 139      38.650  30.620  11.950  1.00  0.00           O
ATOM    840  N   ASP A 140      37.460  31.750  10.450  1.00  0.00           N
ATOM    841  H   ASP A 140      36.690  31.810   9.800  1.00  0.00           H
ATOM    842  CA  ASP A 140      38.410  32.850  10.290  1.00  0.00           C
ATOM    843  HA  ASP A 140      39.410  32.500  10.570  1.00  0.00           H
ATOM    844  CB  ASP A 140      38.500  33.170   8.770  1.00  0.00           C
ATOM    845  HB1 ASP A 140      39.130  34.060   8.660  1.00  0.00           H
ATOM    846  HB2 ASP A 140      37.530  33.440   8.360  1.00  0.00           H
ATOM    847  CG  ASP A 140      39.060  31.980   7.960  1.00  0.00           C
ATOM    848  OD1 ASP A 140      39.420  30.920   8.560  1.00  0.00           O
ATOM    849  OD2 ASP A 140      39.180  32.080   6.740  1.00  0.00           O
ATOM    850  C   ASP A 140      38.190  34.110  11.120  1.00  0.00           C
ATOM    851  O   ASP A 140      38.990  35.050  11.170  1.00  0.00           O
ATOM    852  N   GLY A 141      37.210  34.120  12.020  1.00  0.00           N
ATOM    853  H   GLY A 141      36.500  33.400  12.050  1.00  0.00           H
ATOM    854  CA  GLY A 141      37.050  35.140  13.050  1.00  0.00           C
ATOM    855  HA1 GLY A 141      37.020  36.040  12.430  1.00  0.00           H
ATOM    856  HA2 GLY A 141      37.890  35.110  13.750  1.00  0.00           H
ATOM    857  C   GLY A 141      35.690  35.120  13.800  1.00  0.00           C
ATOM    858  O   GLY A 141      34.830  34.250  13.660  1.00  0.00           O
ATOM    859  N   VAL A 142      35.490  36.080  14.660  1.00  0.00           N
ATOM    860  H   VAL A 142      36.270  36.660  14.900  1.00  0.00           H
ATOM    861  CA  VAL A 142      34.180  36.370  15.330  1.00  0.00           C
ATOM    862  HA  VAL A 142      33.360  35.780  14.910  1.00  0.00           H
ATOM    863  CB  VAL A 142      34.150  35.920  16.850  1.00  0.00           C
ATOM    864  HB  VAL A 142      34.680  36.590  17.520  1.00  0.00           H
ATOM    865  CG1 VAL A 142      32.730  35.830  17.380  1.00  0.00           C
ATOM    866 HG11 VAL A 142      32.780  35.250  18.300  1.00  0.00           H
ATOM    867 HG12 VAL A 142      32.250  36.810  17.460  1.00  0.00           H
ATOM    868 HG13 VAL A 142      32.160  35.190  16.710  1.00  0.00           H
ATOM    869  CG2 VAL A 142      34.830  34.590  17.010  1.00  0.00           C
ATOM    870 HG21 VAL A 142      34.550  33.800  16.320  1.00  0.00           H
ATOM    871 HG22 VAL A 142      35.900  34.760  16.890  1.00  0.00           H
ATOM    872 HG23 VAL A 142      34.550  34.180  17.980  1.00  0.00           H
ATOM    873  C   VAL A 142      33.770  37.820  15.150  1.00  0.00           C
ATOM    874  O   VAL A 142      34.470  38.800  15.490  1.00  0.00           O
ATOM    875  N   ASN A 143      32.600  37.980  14.520  1.00  0.00           N
ATOM    876  H   ASN A 143      32.070  37.140  14.320  1.00  0.00           H
ATOM    877  CA  ASN A 143      31.970  39.270  14.130  1.00  0.00           C
ATOM    878  HA  ASN A 143      32.270  40.040  14.850  1.00  0.00           H
ATOM    879  CB  ASN A 143      32.300  39.670  12.710  1.00  0.00           C
ATOM    880  HB1 ASN A 143      31.940  40.670  12.480  1.00  0.00           H
ATOM    881  HB2 ASN A 143      31.900  38.970  11.970  1.00  0.00           H
ATOM    882  CG  ASN A 143      33.820  39.640  12.450  1.00  0.00           C
ATOM    883  OD1 ASN A 143      34.410  38.640  12.070  1.00  0.00           O
ATOM    884  ND2 ASN A 143      34.550  40.770  12.670  1.00  0.00           N
ATOM    885 HD21 ASN A 143      34.060  41.620  12.900  1.00  0.00           H
ATOM    886 HD22 ASN A 143      35.520  40.830  12.370  1.00  0.00           H
ATOM    887  C   ASN A 143      30.440  39.100  14.200  1.00  0.00           C
ATOM    888  O   ASN A 143      29.920  37.990  13.920  1.00  0.00           O
ATOM    889  N   TRP A 144      29.710  40.210  14.340  1.00  0.00           N
ATOM    890  H   TRP A 144      30.130  41.050  14.720  1.00  0.00           H
ATOM    891  CA  TRP A 144      28.240  40.150  14.290  1.00  0.00           C
ATOM    892  HA  TRP A 144      27.880  39.560  15.140  1.00  0.00           H
ATOM    893  CB  TRP A 144      27.610  41.510  14.450  1.00  0.00           C
ATOM    894  HB1 TRP A 144      26.540  41.430  14.260  1.00  0.00           H
ATOM    895  HB2 TRP A 144      28.010  42.090  13.620  1.00  0.00           H
ATOM    896  CG  TRP A 144      27.780  42.280  15.760  1.00  0.00           C
ATOM    897  CD1 TRP A 144      28.340  43.480  15.860  1.00  0.00           C
ATOM    898  HD1 TRP A 144      28.710  44.100  15.060  1.00  0.00           H
ATOM    899  NE1 TRP A 144      28.460  43.860  17.160  1.00  0.00           N
ATOM    900  HE1 TRP A 144      28.880  44.750  17.360  1.00  0.00           H
ATOM    901  CE2 TRP A 144      27.840  42.890  17.960  1.00  0.00           C
ATOM    902  CZ2 TRP A 144      27.690  42.780  19.320  1.00  0.00           C
ATOM    903  HZ2 TRP A 144      27.960  43.590  19.980  1.00  0.00           H
ATOM    904  CH2 TRP A 144      27.090  41.650  19.850  1.00  0.00           C
ATOM    905  HH2 TRP A 144      26.860  41.500  20.900  1.00  0.00           H
ATOM    906  CZ3 TRP A 144      26.550  40.690  19.030  1.00  0.00           C
ATOM    907  HZ3 TRP A 144      26.020  39.890  19.530  1.00  0.00           H
ATOM    908  CE3 TRP A 144      26.720  40.730  17.660  1.00  0.00           C
ATOM    909  HE3 TRP A 144      26.460  39.860  17.060  1.00  0.00           H
ATOM    910  CD2 TRP A 144      27.410  41.840  17.110  1.00  0.00           C
ATOM    911  C   TRP A 144      27.640  39.490  13.030  1.00  0.00           C
ATOM    912  O   TRP A 144      26.770  38.630  13.160  1.00  0.00           O
ATOM    913  N   GLY A 145      28.040  39.820  11.820  1.00  0.00           N
ATOM    914  H   GLY A 145      28.700  40.590  11.760  1.00  0.00           H
ATOM    915  CA  GLY A 145      27.600  39.310  10.600  1.00  0.00           C
ATOM    916  HA1 GLY A 145      28.130  39.840   9.810  1.00  0.00           H
ATOM    917  HA2 GLY A 145      26.520  39.410  10.490  1.00  0.00           H
ATOM    918  C   GLY A 145      27.890  37.810  10.480  1.00  0.00           C
ATOM    919  O   GLY A 145      27.210  37.160   9.670  1.00  0.00           O
ATOM    920  N   ARG A 146      28.720  37.190  11.330  1.00  0.00           N
ATOM    921  H   ARG A 146      28.940  37.630  12.210  1.00  0.00           H
ATOM    922  CA  ARG A 146      28.970  35.750  11.350  1.00  0.00           C
ATOM    923  HA  ARG A 146      28.830  35.310  10.360  1.00  0.00           H
ATOM    924  CB  ARG A 146      30.400  35.450  11.850  1.00  0.00           C
ATOM    925  HB1 ARG A 146      30.440  34.370  11.980  1.00  0.00           H
ATOM    926  HB2 ARG A 146      30.530  35.870  12.850  1.00  0.00           H
ATOM    927  CG  ARG A 146      31.580  35.830  11.000  1.00  0.00           C
ATOM    928  HG1 ARG A 146      31.500  36.860  10.660  1.00  0.00           H
ATOM    929  HG2 ARG A 146      31.600  35.220  10.100  1.00  0.00           H
ATOM    930  CD  ARG A 146      32.910  35.610  11.710  1.00  0.00           C
ATOM    931  HD1 ARG A 146      33.070  34.610  12.110  1.00  0.00           H
ATOM    932  HD2 ARG A 146      32.900  36.470  12.390  1.00  0.00           H
ATOM    933  NE  ARG A 146      34.030  35.920  10.840  1.00  0.00           N
ATOM    934  HE  ARG A 146      34.470  36.810  10.990  1.00  0.00           H
ATOM    935  CZ  ARG A 146      34.620  35.250   9.850  1.00  0.00           C
ATOM    936  NH1 ARG A 146      34.260  34.080   9.500  1.00  0.00           N
ATOM    937 HH11 ARG A 146      33.460  33.650   9.930  1.00  0.00           H
ATOM    938 HH12 ARG A 146      34.660  33.500   8.770  1.00  0.00           H
ATOM    939  NH2 ARG A 146      35.640  35.740   9.210  1.00  0.00           N
ATOM    940 HH21 ARG A 146      36.090  36.570   9.580  1.00  0.00           H
ATOM    941 HH22 ARG A 146      35.890  35.530   8.250  1.00  0.00           H
ATOM    942  C   ARG A 146      27.900  35.040  12.210  1.00  0.00           C
ATOM    943  O   ARG A 146      27.500  33.940  11.800  1.00  0.00           O
ATOM    944  N   ILE A 147      27.420  35.640  13.360  1.00  0.00           N
ATOM    945  H   ILE A 147      27.850  36.530  13.580  1.00  0.00           H
ATOM    946  CA  ILE A 147      26.270  35.130  14.130  1.00  0.00           C
ATOM    947  HA  ILE A 147      26.460  34.160  14.580  1.00  0.00           H
ATOM    948  CB  ILE A 147      26.160  35.970  15.510  1.00  0.00           C
ATOM    949  HB  ILE A 147      26.270  37.030  15.280  1.00  0.00           H
ATOM    950  CG2 ILE A 147      24.920  35.650  16.340  1.00  0.00           C
ATOM    951 HG21 ILE A 147      24.880  36.220  17.270  1.00  0.00           H
ATOM    952 HG22 ILE A 147      23.990  35.910  15.830  1.00  0.00           H
ATOM    953 HG23 ILE A 147      25.020  34.580  16.550  1.00  0.00           H
ATOM    954  CG1 ILE A 147      27.350  35.770  16.410  1.00  0.00           C
ATOM    955 HG11 ILE A 147      27.470  36.580  17.120  1.00  0.00           H
ATOM    956 HG12 ILE A 147      28.240  35.610  15.800  1.00  0.00           H
ATOM    957  CD  ILE A 147      27.390  34.380  17.180  1.00  0.00           C
ATOM    958  HD1 ILE A 147      28.380  34.330  17.630  1.00  0.00           H
ATOM    959  HD2 ILE A 147      26.770  34.500  18.070  1.00  0.00           H
ATOM    960  HD3 ILE A 147      27.080  33.530  16.580  1.00  0.00           H
ATOM    961  C   ILE A 147      24.940  35.220  13.350  1.00  0.00           C
ATOM    962  O   ILE A 147      24.080  34.380  13.470  1.00  0.00           O
ATOM    963  N   VAL A 148      24.720  36.270  12.540  1.00  0.00           N
ATOM    964  H   VAL A 148      25.230  37.140  12.490  1.00  0.00           H
ATOM    965  CA  VAL A 148      23.500  36.440  11.770  1.00  0.00           C
ATOM    966  HA  VAL A 148      22.700  36.200  12.470  1.00  0.00           H
ATOM    967  CB  VAL A 148      23.250  37.840  11.200  1.00  0.00           C
ATOM    968  HB  VAL A 148      23.990  38.140  10.460  1.00  0.00           H
ATOM    969  CG1 VAL A 148      21.900  37.980  10.480  1.00  0.00           C
ATOM    970 HG11 VAL A 148      21.890  37.400   9.560  1.00  0.00           H
ATOM    971 HG12 VAL A 148      21.010  37.730  11.060  1.00  0.00           H
ATOM    972 HG13 VAL A 148      21.710  39.050  10.350  1.00  0.00           H
ATOM    973  CG2 VAL A 148      23.420  38.800  12.370  1.00  0.00           C
ATOM    974 HG21 VAL A 148      24.480  38.910  12.580  1.00  0.00           H
ATOM    975 HG22 VAL A 148      23.210  39.800  11.990  1.00  0.00           H
ATOM    976 HG23 VAL A 148      22.680  38.500  13.110  1.00  0.00           H
ATOM    977  C   VAL A 148      23.520  35.360  10.660  1.00  0.00           C
ATOM    978  O   VAL A 148      22.530  34.710  10.470  1.00  0.00           O
ATOM    979  N   ALA A 149      24.560  35.240   9.890  1.00  0.00           N
ATOM    980  H   ALA A 149      25.300  35.920   9.970  1.00  0.00           H
ATOM    981  CA  ALA A 149      24.650  34.050   9.030  1.00  0.00           C
ATOM    982  HA  ALA A 149      24.090  34.160   8.100  1.00  0.00           H
ATOM    983  CB  ALA A 149      26.130  33.970   8.680  1.00  0.00           C
ATOM    984  HB1 ALA A 149      26.420  34.970   8.370  1.00  0.00           H
ATOM    985  HB2 ALA A 149      26.780  33.750   9.530  1.00  0.00           H
ATOM    986  HB3 ALA A 149      26.310  33.220   7.900  1.00  0.00           H
ATOM    987  C   ALA A 149      24.290  32.670   9.600  1.00  0.00           C
ATOM    988  O   ALA A 149      23.500  31.980   8.930  1.00  0.00           O
ATOM    989  N   PHE A 150      24.740  32.340  10.780  1.00  0.00           N
ATOM    990  H   PHE A 150      25.390  33.000  11.180  1.00  0.00           H
ATOM    991  CA  PHE A 150      24.450  31.150  11.590  1.00  0.00           C
ATOM    992  HA  PHE A 150      24.640  30.260  11.000  1.00  0.00           H
ATOM    993  CB  PHE A 150      25.340  31.140  12.760  1.00  0.00           C
ATOM    994  HB1 PHE A 150      25.670  32.150  13.010  1.00  0.00           H
ATOM    995  HB2 PHE A 150      26.300  30.730  12.470  1.00  0.00           H
ATOM    996  CG  PHE A 150      24.840  30.540  14.060  1.00  0.00           C
ATOM    997  CD1 PHE A 150      25.140  29.220  14.360  1.00  0.00           C
ATOM    998  HD1 PHE A 150      25.640  28.510  13.730  1.00  0.00           H
ATOM    999  CE1 PHE A 150      24.970  28.760  15.660  1.00  0.00           C
ATOM   1000  HE1 PHE A 150      25.180  27.710  15.730  1.00  0.00           H
ATOM   1001  CZ  PHE A 150      24.260  29.530  16.610  1.00  0.00           C
ATOM   1002  HZ  PHE A 150      24.030  29.100  17.570  1.00  0.00           H
ATOM   1003  CE2 PHE A 150      23.970  30.870  16.270  1.00  0.00           C
ATOM   1004  HE2 PHE A 150      23.520  31.570  16.960  1.00  0.00           H
ATOM   1005  CD2 PHE A 150      24.160  31.350  14.970  1.00  0.00           C
ATOM   1006  HD2 PHE A 150      23.780  32.310  14.660  1.00  0.00           H
ATOM   1007  C   PHE A 150      22.980  31.090  12.010  1.00  0.00           C
ATOM   1008  O   PHE A 150      22.420  30.000  12.000  1.00  0.00           O
ATOM   1009  N   PHE A 151      22.330  32.210  12.390  1.00  0.00           N
ATOM   1010  H   PHE A 151      22.820  33.090  12.310  1.00  0.00           H
ATOM   1011  CA  PHE A 151      20.860  32.390  12.590  1.00  0.00           C
ATOM   1012  HA  PHE A 151      20.500  31.600  13.260  1.00  0.00           H
ATOM   1013  CB  PHE A 151      20.630  33.790  13.290  1.00  0.00           C
ATOM   1014  HB1 PHE A 151      21.120  34.600  12.760  1.00  0.00           H
ATOM   1015  HB2 PHE A 151      21.120  33.700  14.260  1.00  0.00           H
ATOM   1016  CG  PHE A 151      19.110  34.170  13.360  1.00  0.00           C
ATOM   1017  CD1 PHE A 151      18.410  34.000  14.500  1.00  0.00           C
ATOM   1018  HD1 PHE A 151      18.780  33.440  15.340  1.00  0.00           H
ATOM   1019  CE1 PHE A 151      16.990  34.340  14.550  1.00  0.00           C
ATOM   1020  HE1 PHE A 151      16.380  34.100  15.410  1.00  0.00           H
ATOM   1021  CZ  PHE A 151      16.410  35.070  13.530  1.00  0.00           C
ATOM   1022  HZ  PHE A 151      15.400  35.430  13.610  1.00  0.00           H
ATOM   1023  CE2 PHE A 151      17.150  35.300  12.330  1.00  0.00           C
ATOM   1024  HE2 PHE A 151      16.680  35.690  11.450  1.00  0.00           H
ATOM   1025  CD2 PHE A 151      18.510  34.860  12.320  1.00  0.00           C
ATOM   1026  HD2 PHE A 151      19.140  35.140  11.490  1.00  0.00           H
ATOM   1027  C   PHE A 151      20.030  32.150  11.260  1.00  0.00           C
ATOM   1028  O   PHE A 151      19.150  31.320  11.260  1.00  0.00           O
ATOM   1029  N   GLU A 152      20.370  32.850  10.200  1.00  0.00           N
ATOM   1030  H   GLU A 152      21.140  33.490  10.330  1.00  0.00           H
ATOM   1031  CA  GLU A 152      19.780  32.780   8.890  1.00  0.00           C
ATOM   1032  HA  GLU A 152      18.720  32.970   8.990  1.00  0.00           H
ATOM   1033  CB  GLU A 152      20.420  33.840   7.980  1.00  0.00           C
ATOM   1034  HB1 GLU A 152      21.480  33.720   7.750  1.00  0.00           H
ATOM   1035  HB2 GLU A 152      20.350  34.840   8.410  1.00  0.00           H
ATOM   1036  CG  GLU A 152      19.860  33.940   6.500  1.00  0.00           C
ATOM   1037  HG1 GLU A 152      19.930  33.040   5.890  1.00  0.00           H
ATOM   1038  HG2 GLU A 152      20.370  34.710   5.920  1.00  0.00           H
ATOM   1039  CD  GLU A 152      18.350  34.290   6.430  1.00  0.00           C
ATOM   1040  OE1 GLU A 152      17.670  33.850   7.340  1.00  0.00           O
ATOM   1041  OE2 GLU A 152      17.920  35.130   5.620  1.00  0.00           O
ATOM   1042  C   GLU A 152      19.900  31.350   8.290  1.00  0.00           C
ATOM   1043  O   GLU A 152      19.010  30.850   7.650  1.00  0.00           O
ATOM   1044  N   PHE A 153      20.960  30.610   8.630  1.00  0.00           N
ATOM   1045  H   PHE A 153      21.740  31.180   8.920  1.00  0.00           H
ATOM   1046  CA  PHE A 153      21.170  29.190   8.220  1.00  0.00           C
ATOM   1047  HA  PHE A 153      20.840  29.130   7.180  1.00  0.00           H
ATOM   1048  CB  PHE A 153      22.620  28.710   8.420  1.00  0.00           C
ATOM   1049  HB1 PHE A 153      22.930  29.010   9.430  1.00  0.00           H
ATOM   1050  HB2 PHE A 153      23.290  29.250   7.750  1.00  0.00           H
ATOM   1051  CG  PHE A 153      22.910  27.240   8.250  1.00  0.00           C
ATOM   1052  CD1 PHE A 153      22.350  26.520   7.190  1.00  0.00           C
ATOM   1053  HD1 PHE A 153      21.620  27.030   6.570  1.00  0.00           H
ATOM   1054  CE1 PHE A 153      22.720  25.230   6.990  1.00  0.00           C
ATOM   1055  HE1 PHE A 153      22.270  24.590   6.240  1.00  0.00           H
ATOM   1056  CZ  PHE A 153      23.610  24.570   7.900  1.00  0.00           C
ATOM   1057  HZ  PHE A 153      23.840  23.530   7.690  1.00  0.00           H
ATOM   1058  CE2 PHE A 153      24.200  25.270   8.930  1.00  0.00           C
ATOM   1059  HE2 PHE A 153      24.960  24.910   9.610  1.00  0.00           H
ATOM   1060  CD2 PHE A 153      23.780  26.560   9.130  1.00  0.00           C
ATOM   1061  HD2 PHE A 153      24.170  27.090   9.990  1.00  0.00           H
ATOM   1062  C   PHE A 153      20.250  28.280   8.940  1.00  0.00           C
ATOM   1063  O   PHE A 153      19.630  27.390   8.370  1.00  0.00           O
ATOM   1064  N   GLY A 154      20.170  28.470  10.270  1.00  0.00           N
ATOM   1065  H   GLY A 154      20.680  29.280  10.580  1.00  0.00           H
ATOM   1066  CA  GLY A 154      19.130  27.870  11.080  1.00  0.00           C
ATOM   1067  HA1 GLY A 154      19.280  28.260  12.090  1.00  0.00           H
ATOM   1068  HA2 GLY A 154      19.140  26.790  10.960  1.00  0.00           H
ATOM   1069  C   GLY A 154      17.730  28.280  10.670  1.00  0.00           C
ATOM   1070  O   GLY A 154      16.840  27.430  10.770  1.00  0.00           O
ATOM   1071  N   GLY A 155      17.470  29.440  10.040  1.00  0.00           N
ATOM   1072  H   GLY A 155      18.170  30.160  10.030  1.00  0.00           H
ATOM   1073  CA  GLY A 155      16.190  29.820   9.590  1.00  0.00           C
ATOM   1074  HA1 GLY A 155      16.030  30.870   9.350  1.00  0.00           H
ATOM   1075  HA2 GLY A 155      15.510  29.740  10.430  1.00  0.00           H
ATOM   1076  C   GLY A 155      15.800  28.820   8.450  1.00  0.00           C
ATOM   1077  O   GLY A 155      14.670  28.220   8.510  1.00  0.00           O
ATOM   1078  N   VAL A 156      16.570  28.860   7.340  1.00  0.00           N
ATOM   1079  H   VAL A 156      17.370  29.470   7.370  1.00  0.00           H
ATOM   1080  CA  VAL A 156      16.410  28.000   6.150  1.00  0.00           C
ATOM   1081  HA  VAL A 156      15.450  28.200   5.680  1.00  0.00           H
ATOM   1082  CB  VAL A 156      17.410  28.300   5.000  1.00  0.00           C
ATOM   1083  HB  VAL A 156      17.080  27.620   4.210  1.00  0.00           H
ATOM   1084  CG1 VAL A 156      17.360  29.810   4.670  1.00  0.00           C
ATOM   1085 HG11 VAL A 156      17.850  29.840   3.700  1.00  0.00           H
ATOM   1086 HG12 VAL A 156      16.320  30.120   4.620  1.00  0.00           H
ATOM   1087 HG13 VAL A 156      17.860  30.480   5.370  1.00  0.00           H
ATOM   1088  CG2 VAL A 156      18.840  28.040   5.210  1.00  0.00           C
ATOM   1089 HG21 VAL A 156      19.020  26.980   5.440  1.00  0.00           H
ATOM   1090 HG22 VAL A 156      19.360  28.370   4.320  1.00  0.00           H
ATOM   1091 HG23 VAL A 156      19.340  28.650   5.960  1.00  0.00           H
ATOM   1092  C   VAL A 156      16.300  26.450   6.420  1.00  0.00           C
ATOM   1093  O   VAL A 156      15.520  25.740   5.720  1.00  0.00           O
ATOM   1094  N   MET A 157      17.020  25.920   7.420  1.00  0.00           N
ATOM   1095  H   MET A 157      17.670  26.510   7.910  1.00  0.00           H
ATOM   1096  CA  MET A 157      17.030  24.530   7.830  1.00  0.00           C
ATOM   1097  HA  MET A 157      17.210  23.860   6.990  1.00  0.00           H
ATOM   1098  CB  MET A 157      18.140  24.250   8.890  1.00  0.00           C
ATOM   1099  HB1 MET A 157      17.790  23.340   9.380  1.00  0.00           H
ATOM   1100  HB2 MET A 157      18.200  25.080   9.600  1.00  0.00           H
ATOM   1101  CG  MET A 157      19.630  24.140   8.350  1.00  0.00           C
ATOM   1102  HG1 MET A 157      20.130  24.170   9.310  1.00  0.00           H
ATOM   1103  HG2 MET A 157      19.940  24.920   7.660  1.00  0.00           H
ATOM   1104  SD  MET A 157      20.060  22.480   7.700  1.00  0.00           S
ATOM   1105  CE  MET A 157      19.930  21.490   9.140  1.00  0.00           C
ATOM   1106  HE1 MET A 157      20.560  21.940   9.910  1.00  0.00           H
ATOM   1107  HE2 MET A 157      18.880  21.470   9.430  1.00  0.00           H
ATOM   1108  HE3 MET A 157      20.300  20.480   9.010  1.00  0.00           H
ATOM   1109  C   MET A 157      15.640  24.140   8.380  1.00  0.00           C
ATOM   1110  O   MET A 157      15.070  23.150   7.970  1.00  0.00           O
ATOM   1111  N   CYS A 158      15.100  25.000   9.240  1.00  0.00           N
ATOM   1112  H   CYS A 158      15.580  25.860   9.450  1.00  0.00           H
ATOM   1113  CA  CYS A 158      13.730  24.940   9.800  1.00  0.00           C
ATOM   1114  HA  CYS A 158      13.690  23.900  10.120  1.00  0.00           H
ATOM   1115  CB  CYS A 158      13.650  26.010  10.950  1.00  0.00           C
ATOM   1116  HB1 CYS A 158      12.620  26.200  11.270  1.00  0.00           H
ATOM   1117  HB2 CYS A 158      14.000  27.000  10.640  1.00  0.00           H
ATOM   1118  SG  CYS A 158      14.670  25.550  12.370  1.00  0.00           S
ATOM   1119  HG  CYS A 158      15.800  25.830  11.720  1.00  0.00           H
ATOM   1120  C   CYS A 158      12.660  25.140   8.620  1.00  0.00           C
ATOM   1121  O   CYS A 158      11.760  24.360   8.670  1.00  0.00           O
ATOM   1122  N   VAL A 159      12.750  26.040   7.600  1.00  0.00           N
ATOM   1123  H   VAL A 159      13.570  26.630   7.600  1.00  0.00           H
ATOM   1124  CA  VAL A 159      11.830  26.150   6.510  1.00  0.00           C
ATOM   1125  HA  VAL A 159      10.890  26.350   7.020  1.00  0.00           H
ATOM   1126  CB  VAL A 159      12.190  27.520   5.810  1.00  0.00           C
ATOM   1127  HB  VAL A 159      13.250  27.500   5.540  1.00  0.00           H
ATOM   1128  CG1 VAL A 159      11.480  27.550   4.430  1.00  0.00           C
ATOM   1129 HG11 VAL A 159      11.770  28.460   3.920  1.00  0.00           H
ATOM   1130 HG12 VAL A 159      11.770  26.800   3.700  1.00  0.00           H
ATOM   1131 HG13 VAL A 159      10.400  27.450   4.510  1.00  0.00           H
ATOM   1132  CG2 VAL A 159      11.890  28.880   6.510  1.00  0.00           C
ATOM   1133 HG21 VAL A 159      10.810  28.920   6.520  1.00  0.00           H
ATOM   1134 HG22 VAL A 159      12.310  28.910   7.510  1.00  0.00           H
ATOM   1135 HG23 VAL A 159      12.120  29.800   5.960  1.00  0.00           H
ATOM   1136  C   VAL A 159      11.800  24.920   5.640  1.00  0.00           C
ATOM   1137  O   VAL A 159      10.650  24.420   5.420  1.00  0.00           O
ATOM   1138  N   GLU A 160      12.900  24.400   5.280  1.00  0.00           N
ATOM   1139  H   GLU A 160      13.760  24.930   5.350  1.00  0.00           H
ATOM   1140  CA  GLU A 160      13.010  23.080   4.550  1.00  0.00           C
ATOM   1141  HA  GLU A 160      12.470  23.050   3.610  1.00  0.00           H
ATOM   1142  CB  GLU A 160      14.500  22.740   4.200  1.00  0.00           C
ATOM   1143  HB1 GLU A 160      15.090  22.620   5.100  1.00  0.00           H
ATOM   1144  HB2 GLU A 160      14.810  23.690   3.760  1.00  0.00           H
ATOM   1145  CG  GLU A 160      14.830  21.510   3.290  1.00  0.00           C
ATOM   1146  HG1 GLU A 160      14.250  20.660   3.650  1.00  0.00           H
ATOM   1147  HG2 GLU A 160      15.860  21.160   3.340  1.00  0.00           H
ATOM   1148  CD  GLU A 160      14.380  21.580   1.880  1.00  0.00           C
ATOM   1149  OE1 GLU A 160      13.590  22.530   1.530  1.00  0.00           O
ATOM   1150  OE2 GLU A 160      14.690  20.660   1.100  1.00  0.00           O
ATOM   1151  C   GLU A 160      12.490  21.880   5.320  1.00  0.00           C
ATOM   1152  O   GLU A 160      12.140  20.910   4.720  1.00  0.00           O
ATOM   1153  N   SER A 161      12.430  21.960   6.630  1.00  0.00           N
ATOM   1154  H   SER A 161      12.510  22.890   7.010  1.00  0.00           H
ATOM   1155  CA  SER A 161      12.060  20.790   7.480  1.00  0.00           C
ATOM   1156  HA  SER A 161      12.590  19.890   7.150  1.00  0.00           H
ATOM   1157  CB  SER A 161      12.560  20.920   8.860  1.00  0.00           C
ATOM   1158  HB1 SER A 161      12.240  20.150   9.570  1.00  0.00           H
ATOM   1159  HB2 SER A 161      12.280  21.930   9.170  1.00  0.00           H
ATOM   1160  OG  SER A 161      13.930  20.770   8.930  1.00  0.00           O
ATOM   1161  HG  SER A 161      14.220  21.440   8.300  1.00  0.00           H
ATOM   1162  C   SER A 161      10.570  20.630   7.400  1.00  0.00           C
ATOM   1163  O   SER A 161      10.030  19.590   7.710  1.00  0.00           O
ATOM   1164  N   VAL A 162       9.850  21.670   7.040  1.00  0.00           N
ATOM   1165  H   VAL A 162      10.400  22.520   6.990  1.00  0.00           H
ATOM   1166  CA  VAL A 162       8.440  21.600   6.600  1.00  0.00           C
ATOM   1167  HA  VAL A 162       7.940  20.870   7.240  1.00  0.00           H
ATOM   1168  CB  VAL A 162       7.710  22.950   6.860  1.00  0.00           C
ATOM   1169  HB  VAL A 162       8.010  23.700   6.130  1.00  0.00           H
ATOM   1170  CG1 VAL A 162       6.150  22.820   6.740  1.00  0.00           C
ATOM   1171 HG11 VAL A 162       5.950  22.250   5.830  1.00  0.00           H
ATOM   1172 HG12 VAL A 162       5.650  22.430   7.620  1.00  0.00           H
ATOM   1173 HG13 VAL A 162       5.810  23.830   6.520  1.00  0.00           H
ATOM   1174  CG2 VAL A 162       8.110  23.560   8.200  1.00  0.00           C
ATOM   1175 HG21 VAL A 162       9.120  23.960   8.100  1.00  0.00           H
ATOM   1176 HG22 VAL A 162       7.370  24.310   8.490  1.00  0.00           H
ATOM   1177 HG23 VAL A 162       8.140  22.840   9.010  1.00  0.00           H
ATOM   1178  C   VAL A 162       8.270  21.100   5.130  1.00  0.00           C
ATOM   1179  O   VAL A 162       7.400  20.280   4.870  1.00  0.00           O
ATOM   1180  N   ASN A 163       9.140  21.510   4.240  1.00  0.00           N
ATOM   1181  H   ASN A 163       9.880  22.130   4.520  1.00  0.00           H
ATOM   1182  CA  ASN A 163       9.020  21.200   2.790  1.00  0.00           C
ATOM   1183  HA  ASN A 163       8.090  21.530   2.320  1.00  0.00           H
ATOM   1184  CB  ASN A 163      10.110  21.970   2.050  1.00  0.00           C
ATOM   1185  HB1 ASN A 163      11.060  21.730   2.540  1.00  0.00           H
ATOM   1186  HB2 ASN A 163      10.070  23.050   2.160  1.00  0.00           H
ATOM   1187  CG  ASN A 163      10.320  21.560   0.530  1.00  0.00           C
ATOM   1188  OD1 ASN A 163       9.360  21.190  -0.180  1.00  0.00           O
ATOM   1189  ND2 ASN A 163      11.540  21.660   0.080  1.00  0.00           N
ATOM   1190 HD21 ASN A 163      12.270  21.930   0.720  1.00  0.00           H
ATOM   1191 HD22 ASN A 163      11.780  21.190  -0.790  1.00  0.00           H
ATOM   1192  C   ASN A 163       9.320  19.680   2.640  1.00  0.00           C
ATOM   1193  O   ASN A 163       8.530  18.980   2.010  1.00  0.00           O
ATOM   1194  N   ARG A 164      10.350  19.200   3.360  1.00  0.00           N
ATOM   1195  H   ARG A 164      10.870  19.820   3.960  1.00  0.00           H
ATOM   1196  CA  ARG A 164      10.730  17.790   3.440  1.00  0.00           C
ATOM   1197  HA  ARG A 164      10.410  17.420   2.460  1.00  0.00           H
ATOM   1198  CB  ARG A 164      12.190  17.530   3.720  1.00  0.00           C
ATOM   1199  HB1 ARG A 164      12.360  16.460   3.690  1.00  0.00           H
ATOM   1200  HB2 ARG A 164      12.400  17.910   4.720  1.00  0.00           H
ATOM   1201  CG  ARG A 164      13.190  18.180   2.730  1.00  0.00           C
ATOM   1202  HG1 ARG A 164      14.210  17.950   3.040  1.00  0.00           H
ATOM   1203  HG2 ARG A 164      12.980  19.250   2.710  1.00  0.00           H
ATOM   1204  CD  ARG A 164      12.960  17.610   1.320  1.00  0.00           C
ATOM   1205  HD1 ARG A 164      11.970  17.870   0.950  1.00  0.00           H
ATOM   1206  HD2 ARG A 164      13.090  16.530   1.400  1.00  0.00           H
ATOM   1207  NE  ARG A 164      14.000  18.140   0.510  1.00  0.00           N
ATOM   1208  HE  ARG A 164      14.270  19.110   0.610  1.00  0.00           H
ATOM   1209  CZ  ARG A 164      14.630  17.540  -0.430  1.00  0.00           C
ATOM   1210  NH1 ARG A 164      14.350  16.330  -0.860  1.00  0.00           N
ATOM   1211 HH11 ARG A 164      13.860  15.700  -0.230  1.00  0.00           H
ATOM   1212 HH12 ARG A 164      14.680  16.050  -1.770  1.00  0.00           H
ATOM   1213  NH2 ARG A 164      15.510  18.180  -1.180  1.00  0.00           N
ATOM   1214 HH21 ARG A 164      15.660  19.160  -1.000  1.00  0.00           H
ATOM   1215 HH22 ARG A 164      16.100  17.670  -1.820  1.00  0.00           H
ATOM   1216  C   ARG A 164       9.870  16.960   4.440  1.00  0.00           C
ATOM   1217  O   ARG A 164       9.980  15.730   4.590  1.00  0.00           O
ATOM   1218  N   GLU A 165       8.870  17.600   5.050  1.00  0.00           N
ATOM   1219  H   GLU A 165       8.650  18.510   4.660  1.00  0.00           H
ATOM   1220  CA  GLU A 165       7.870  16.900   5.870  1.00  0.00           C
ATOM   1221  HA  GLU A 165       7.250  17.700   6.270  1.00  0.00           H
ATOM   1222  CB  GLU A 165       6.950  16.090   5.040  1.00  0.00           C
ATOM   1223  HB1 GLU A 165       6.280  15.540   5.700  1.00  0.00           H
ATOM   1224  HB2 GLU A 165       7.510  15.340   4.470  1.00  0.00           H
ATOM   1225  CG  GLU A 165       6.130  16.850   4.060  1.00  0.00           C
ATOM   1226  HG1 GLU A 165       6.840  17.340   3.390  1.00  0.00           H
ATOM   1227  HG2 GLU A 165       5.600  17.580   4.680  1.00  0.00           H
ATOM   1228  CD  GLU A 165       5.240  15.910   3.280  1.00  0.00           C
ATOM   1229  OE1 GLU A 165       4.020  15.940   3.490  1.00  0.00           O
ATOM   1230  OE2 GLU A 165       5.740  15.110   2.520  1.00  0.00           O
ATOM   1231  C   GLU A 165       8.550  16.190   7.110  1.00  0.00           C
ATOM   1232  O   GLU A 165       8.510  14.980   7.330  1.00  0.00           O
ATOM   1233  N   MET A 166       9.300  16.900   7.900  1.00  0.00           N
ATOM   1234  H   MET A 166       9.500  17.870   7.720  1.00  0.00           H
ATOM   1235  CA  MET A 166       9.860  16.420   9.230  1.00  0.00           C
ATOM   1236  HA  MET A 166       9.300  15.560   9.600  1.00  0.00           H
ATOM   1237  CB  MET A 166      11.290  16.030   8.870  1.00  0.00           C
ATOM   1238  HB1 MET A 166      11.320  15.370   8.000  1.00  0.00           H
ATOM   1239  HB2 MET A 166      11.700  15.520   9.740  1.00  0.00           H
ATOM   1240  CG  MET A 166      12.270  17.110   8.590  1.00  0.00           C
ATOM   1241  HG1 MET A 166      12.480  17.630   9.520  1.00  0.00           H
ATOM   1242  HG2 MET A 166      11.880  17.920   7.980  1.00  0.00           H
ATOM   1243  SD  MET A 166      13.770  16.750   7.680  1.00  0.00           S
ATOM   1244  CE  MET A 166      12.950  15.930   6.280  1.00  0.00           C
ATOM   1245  HE1 MET A 166      13.630  16.000   5.440  1.00  0.00           H
ATOM   1246  HE2 MET A 166      12.660  14.900   6.490  1.00  0.00           H
ATOM   1247  HE3 MET A 166      12.030  16.450   6.000  1.00  0.00           H
ATOM   1248  C   MET A 166       9.720  17.500  10.270  1.00  0.00           C
ATOM   1249  O   MET A 166      10.550  17.690  11.130  1.00  0.00           O
ATOM   1250  N   SER A 167       8.700  18.390  10.250  1.00  0.00           N
ATOM   1251  H   SER A 167       7.870  18.100   9.750  1.00  0.00           H
ATOM   1252  CA  SER A 167       8.650  19.700  10.820  1.00  0.00           C
ATOM   1253  HA  SER A 167       9.430  20.230  10.280  1.00  0.00           H
ATOM   1254  CB  SER A 167       7.270  20.270  10.520  1.00  0.00           C
ATOM   1255  HB1 SER A 167       6.530  19.520  10.780  1.00  0.00           H
ATOM   1256  HB2 SER A 167       7.100  20.390   9.450  1.00  0.00           H
ATOM   1257  OG  SER A 167       6.990  21.490  11.210  1.00  0.00           O
ATOM   1258  HG  SER A 167       6.220  21.830  10.740  1.00  0.00           H
ATOM   1259  C   SER A 167       8.960  19.650  12.290  1.00  0.00           C
ATOM   1260  O   SER A 167       9.530  20.650  12.770  1.00  0.00           O
ATOM   1261  N   PRO A 168       8.620  18.630  13.160  1.00  0.00           N
ATOM   1262  CD  PRO A 168       7.540  17.750  13.010  1.00  0.00           C
ATOM   1263  HD1 PRO A 168       7.950  16.810  12.640  1.00  0.00           H
ATOM   1264  HD2 PRO A 168       6.780  18.130  12.320  1.00  0.00           H
ATOM   1265  CG  PRO A 168       6.930  17.530  14.480  1.00  0.00           C
ATOM   1266  HG1 PRO A 168       6.300  16.650  14.450  1.00  0.00           H
ATOM   1267  HG2 PRO A 168       6.200  18.300  14.730  1.00  0.00           H
ATOM   1268  CB  PRO A 168       8.260  17.450  15.260  1.00  0.00           C
ATOM   1269  HB1 PRO A 168       8.680  16.450  15.150  1.00  0.00           H
ATOM   1270  HB2 PRO A 168       8.060  17.720  16.300  1.00  0.00           H
ATOM   1271  CA  PRO A 168       9.070  18.580  14.570  1.00  0.00           C
ATOM   1272  HA  PRO A 168       8.770  19.540  15.010  1.00  0.00           H
ATOM   1273  C   PRO A 168      10.580  18.640  14.860  1.00  0.00           C
ATOM   1274  O   PRO A 168      10.940  18.880  16.040  1.00  0.00           O
ATOM   1275  N   LEU A 169      11.480  18.420  13.890  1.00  0.00           N
ATOM   1276  H   LEU A 169      11.120  18.240  12.960  1.00  0.00           H
ATOM   1277  CA  LEU A 169      12.970  18.440  13.870  1.00  0.00           C
ATOM   1278  HA  LEU A 169      13.370  17.720  14.580  1.00  0.00           H
ATOM   1279  CB  LEU A 169      13.370  17.910  12.460  1.00  0.00           C
ATOM   1280  HB1 LEU A 169      12.930  18.600  11.740  1.00  0.00           H
ATOM   1281  HB2 LEU A 169      12.810  17.020  12.200  1.00  0.00           H
ATOM   1282  CG  LEU A 169      14.870  17.690  12.190  1.00  0.00           C
ATOM   1283  HG  LEU A 169      15.300  18.690  12.170  1.00  0.00           H
ATOM   1284  CD1 LEU A 169      15.570  16.660  13.140  1.00  0.00           C
ATOM   1285 HD11 LEU A 169      15.490  17.140  14.120  1.00  0.00           H
ATOM   1286 HD12 LEU A 169      15.030  15.720  13.230  1.00  0.00           H
ATOM   1287 HD13 LEU A 169      16.610  16.530  12.870  1.00  0.00           H
ATOM   1288  CD2 LEU A 169      15.230  17.370  10.690  1.00  0.00           C
ATOM   1289 HD21 LEU A 169      14.770  16.400  10.490  1.00  0.00           H
ATOM   1290 HD22 LEU A 169      14.930  18.140   9.990  1.00  0.00           H
ATOM   1291 HD23 LEU A 169      16.310  17.270  10.580  1.00  0.00           H
ATOM   1292  C   LEU A 169      13.560  19.810  14.140  1.00  0.00           C
ATOM   1293  O   LEU A 169      14.700  19.990  14.560  1.00  0.00           O
ATOM   1294  N   VAL A 170      12.680  20.840  14.010  1.00  0.00           N
ATOM   1295  H   VAL A 170      11.770  20.660  13.600  1.00  0.00           H
ATOM   1296  CA  VAL A 170      13.140  22.200  14.300  1.00  0.00           C
ATOM   1297  HA  VAL A 170      14.100  22.310  13.790  1.00  0.00           H
ATOM   1298  CB  VAL A 170      12.220  23.270  13.730  1.00  0.00           C
ATOM   1299  HB  VAL A 170      12.720  24.220  13.940  1.00  0.00           H
ATOM   1300  CG1 VAL A 170      11.940  23.100  12.190  1.00  0.00           C
ATOM   1301 HG11 VAL A 170      11.160  22.390  11.930  1.00  0.00           H
ATOM   1302 HG12 VAL A 170      11.610  24.080  11.840  1.00  0.00           H
ATOM   1303 HG13 VAL A 170      12.890  22.860  11.710  1.00  0.00           H
ATOM   1304  CG2 VAL A 170      10.830  23.480  14.440  1.00  0.00           C
ATOM   1305 HG21 VAL A 170      10.160  22.770  13.940  1.00  0.00           H
ATOM   1306 HG22 VAL A 170      10.870  23.320  15.510  1.00  0.00           H
ATOM   1307 HG23 VAL A 170      10.410  24.430  14.110  1.00  0.00           H
ATOM   1308  C   VAL A 170      13.500  22.410  15.760  1.00  0.00           C
ATOM   1309  O   VAL A 170      14.480  23.070  15.930  1.00  0.00           O
ATOM   1310  N   ASP A 171      12.790  21.790  16.750  1.00  0.00           N
ATOM   1311  H   ASP A 171      12.020  21.210  16.450  1.00  0.00           H
ATOM   1312  CA  ASP A 171      13.170  21.720  18.180  1.00  0.00           C
ATOM   1313  HA  ASP A 171      13.230  22.720  18.620  1.00  0.00           H
ATOM   1314  CB  ASP A 171      12.160  20.890  19.000  1.00  0.00           C
ATOM   1315  HB1 ASP A 171      12.540  20.880  20.020  1.00  0.00           H
ATOM   1316  HB2 ASP A 171      12.110  19.870  18.610  1.00  0.00           H
ATOM   1317  CG  ASP A 171      10.780  21.470  19.050  1.00  0.00           C
ATOM   1318  OD1 ASP A 171      10.540  22.700  18.930  1.00  0.00           O
ATOM   1319  OD2 ASP A 171       9.810  20.760  19.440  1.00  0.00           O
ATOM   1320  C   ASP A 171      14.580  21.120  18.410  1.00  0.00           C
ATOM   1321  O   ASP A 171      15.330  21.560  19.330  1.00  0.00           O
ATOM   1322  N   ASN A 172      14.940  20.060  17.660  1.00  0.00           N
ATOM   1323  H   ASN A 172      14.280  19.740  16.960  1.00  0.00           H
ATOM   1324  CA  ASN A 172      16.260  19.410  17.660  1.00  0.00           C
ATOM   1325  HA  ASN A 172      16.400  19.180  18.720  1.00  0.00           H
ATOM   1326  CB  ASN A 172      16.150  18.160  16.880  1.00  0.00           C
ATOM   1327  HB1 ASN A 172      17.070  17.570  16.860  1.00  0.00           H
ATOM   1328  HB2 ASN A 172      15.820  18.360  15.860  1.00  0.00           H
ATOM   1329  CG  ASN A 172      15.130  17.190  17.440  1.00  0.00           C
ATOM   1330  OD1 ASN A 172      14.240  16.620  16.770  1.00  0.00           O
ATOM   1331  ND2 ASN A 172      15.090  17.000  18.780  1.00  0.00           N
ATOM   1332 HD21 ASN A 172      15.650  17.600  19.370  1.00  0.00           H
ATOM   1333 HD22 ASN A 172      14.270  16.530  19.130  1.00  0.00           H
ATOM   1334  C   ASN A 172      17.350  20.340  17.040  1.00  0.00           C
ATOM   1335  O   ASN A 172      18.400  20.490  17.610  1.00  0.00           O
ATOM   1336  N   ILE A 173      17.000  21.000  15.910  1.00  0.00           N
ATOM   1337  H   ILE A 173      16.230  20.610  15.380  1.00  0.00           H
ATOM   1338  CA  ILE A 173      17.810  22.050  15.310  1.00  0.00           C
ATOM   1339  HA  ILE A 173      18.820  21.660  15.220  1.00  0.00           H
ATOM   1340  CB  ILE A 173      17.270  22.290  13.820  1.00  0.00           C
ATOM   1341  HB  ILE A 173      16.180  22.380  13.860  1.00  0.00           H
ATOM   1342  CG2 ILE A 173      17.890  23.580  13.240  1.00  0.00           C
ATOM   1343 HG21 ILE A 173      18.930  23.670  13.540  1.00  0.00           H
ATOM   1344 HG22 ILE A 173      17.770  23.540  12.160  1.00  0.00           H
ATOM   1345 HG23 ILE A 173      17.460  24.500  13.620  1.00  0.00           H
ATOM   1346  CG1 ILE A 173      17.450  21.200  12.850  1.00  0.00           C
ATOM   1347 HG11 ILE A 173      17.220  20.350  13.500  1.00  0.00           H
ATOM   1348 HG12 ILE A 173      18.490  21.150  12.530  1.00  0.00           H
ATOM   1349  CD  ILE A 173      16.610  21.250  11.580  1.00  0.00           C
ATOM   1350  HD1 ILE A 173      16.800  20.480  10.840  1.00  0.00           H
ATOM   1351  HD2 ILE A 173      15.540  21.370  11.760  1.00  0.00           H
ATOM   1352  HD3 ILE A 173      16.660  22.190  11.030  1.00  0.00           H
ATOM   1353  C   ILE A 173      17.950  23.260  16.200  1.00  0.00           C
ATOM   1354  O   ILE A 173      19.110  23.800  16.310  1.00  0.00           O
ATOM   1355  N   ALA A 174      16.950  23.620  17.050  1.00  0.00           N
ATOM   1356  H   ALA A 174      16.050  23.180  16.920  1.00  0.00           H
ATOM   1357  CA  ALA A 174      17.050  24.730  17.950  1.00  0.00           C
ATOM   1358  HA  ALA A 174      17.560  25.540  17.430  1.00  0.00           H
ATOM   1359  CB  ALA A 174      15.550  25.170  18.100  1.00  0.00           C
ATOM   1360  HB1 ALA A 174      15.320  25.860  18.920  1.00  0.00           H
ATOM   1361  HB2 ALA A 174      15.320  25.660  17.160  1.00  0.00           H
ATOM   1362  HB3 ALA A 174      14.950  24.300  18.340  1.00  0.00           H
ATOM   1363  C   ALA A 174      17.810  24.400  19.300  1.00  0.00           C
ATOM   1364  O   ALA A 174      18.680  25.150  19.750  1.00  0.00           O
ATOM   1365  N   LEU A 175      17.760  23.110  19.790  1.00  0.00           N
ATOM   1366  H   LEU A 175      17.120  22.440  19.390  1.00  0.00           H
ATOM   1367  CA  LEU A 175      18.650  22.580  20.900  1.00  0.00           C
ATOM   1368  HA  LEU A 175      18.570  23.140  21.830  1.00  0.00           H
ATOM   1369  CB  LEU A 175      18.210  21.090  21.130  1.00  0.00           C
ATOM   1370  HB1 LEU A 175      18.860  20.490  20.480  1.00  0.00           H
ATOM   1371  HB2 LEU A 175      17.180  20.840  20.910  1.00  0.00           H
ATOM   1372  CG  LEU A 175      18.370  20.600  22.600  1.00  0.00           C
ATOM   1373  HG  LEU A 175      18.010  19.580  22.520  1.00  0.00           H
ATOM   1374  CD1 LEU A 175      19.820  20.540  23.030  1.00  0.00           C
ATOM   1375 HD11 LEU A 175      20.240  21.550  23.020  1.00  0.00           H
ATOM   1376 HD12 LEU A 175      19.810  20.230  24.080  1.00  0.00           H
ATOM   1377 HD13 LEU A 175      20.300  19.770  22.430  1.00  0.00           H
ATOM   1378  CD2 LEU A 175      17.560  21.370  23.710  1.00  0.00           C
ATOM   1379 HD21 LEU A 175      17.890  22.410  23.790  1.00  0.00           H
ATOM   1380 HD22 LEU A 175      16.470  21.310  23.630  1.00  0.00           H
ATOM   1381 HD23 LEU A 175      17.710  21.010  24.730  1.00  0.00           H
ATOM   1382  C   LEU A 175      20.120  22.680  20.400  1.00  0.00           C
ATOM   1383  O   LEU A 175      20.920  23.300  21.090  1.00  0.00           O
ATOM   1384  N   TRP A 176      20.400  22.180  19.180  1.00  0.00           N
ATOM   1385  H   TRP A 176      19.690  21.700  18.650  1.00  0.00           H
ATOM   1386  CA  TRP A 176      21.720  22.110  18.630  1.00  0.00           C
ATOM   1387  HA  TRP A 176      22.450  21.540  19.200  1.00  0.00           H
ATOM   1388  CB  TRP A 176      21.680  21.350  17.280  1.00  0.00           C
ATOM   1389  HB1 TRP A 176      22.720  21.340  16.960  1.00  0.00           H
ATOM   1390  HB2 TRP A 176      21.050  21.880  16.560  1.00  0.00           H
ATOM   1391  CG  TRP A 176      21.180  19.910  17.320  1.00  0.00           C
ATOM   1392  CD1 TRP A 176      20.890  19.180  18.420  1.00  0.00           C
ATOM   1393  HD1 TRP A 176      21.030  19.510  19.440  1.00  0.00           H
ATOM   1394  NE1 TRP A 176      20.410  17.960  18.040  1.00  0.00           N
ATOM   1395  HE1 TRP A 176      20.090  17.190  18.620  1.00  0.00           H
ATOM   1396  CE2 TRP A 176      20.180  17.900  16.730  1.00  0.00           C
ATOM   1397  CZ2 TRP A 176      19.590  16.910  15.890  1.00  0.00           C
ATOM   1398  HZ2 TRP A 176      19.240  15.960  16.260  1.00  0.00           H
ATOM   1399  CH2 TRP A 176      19.470  17.150  14.500  1.00  0.00           C
ATOM   1400  HH2 TRP A 176      18.980  16.530  13.760  1.00  0.00           H
ATOM   1401  CZ3 TRP A 176      20.080  18.310  14.000  1.00  0.00           C
ATOM   1402  HZ3 TRP A 176      20.060  18.600  12.960  1.00  0.00           H
ATOM   1403  CE3 TRP A 176      20.670  19.290  14.800  1.00  0.00           C
ATOM   1404  HE3 TRP A 176      21.030  20.210  14.360  1.00  0.00           H
ATOM   1405  CD2 TRP A 176      20.740  19.100  16.180  1.00  0.00           C
ATOM   1406  C   TRP A 176      22.300  23.560  18.370  1.00  0.00           C
ATOM   1407  O   TRP A 176      23.440  23.810  18.690  1.00  0.00           O
ATOM   1408  N   MET A 177      21.440  24.570  17.960  1.00  0.00           N
ATOM   1409  H   MET A 177      20.560  24.290  17.530  1.00  0.00           H
ATOM   1410  CA  MET A 177      21.810  25.960  18.000  1.00  0.00           C
ATOM   1411  HA  MET A 177      22.690  26.130  17.380  1.00  0.00           H
ATOM   1412  CB  MET A 177      20.700  26.860  17.550  1.00  0.00           C
ATOM   1413  HB1 MET A 177      21.000  27.900  17.720  1.00  0.00           H
ATOM   1414  HB2 MET A 177      19.730  26.690  18.000  1.00  0.00           H
ATOM   1415  CG  MET A 177      20.630  26.800  16.020  1.00  0.00           C
ATOM   1416  HG1 MET A 177      20.290  25.860  15.590  1.00  0.00           H
ATOM   1417  HG2 MET A 177      21.650  26.840  15.630  1.00  0.00           H
ATOM   1418  SD  MET A 177      19.570  28.040  15.150  1.00  0.00           S
ATOM   1419  CE  MET A 177      20.710  29.500  15.200  1.00  0.00           C
ATOM   1420  HE1 MET A 177      21.730  29.480  14.810  1.00  0.00           H
ATOM   1421  HE2 MET A 177      20.170  30.350  14.780  1.00  0.00           H
ATOM   1422  HE3 MET A 177      20.750  29.900  16.210  1.00  0.00           H
ATOM   1423  C   MET A 177      22.020  26.450  19.460  1.00  0.00           C
ATOM   1424  O   MET A 177      22.840  27.320  19.680  1.00  0.00           O
ATOM   1425  N   THR A 178      21.270  26.050  20.520  1.00  0.00           N
ATOM   1426  H   THR A 178      20.550  25.370  20.330  1.00  0.00           H
ATOM   1427  CA  THR A 178      21.540  26.430  21.880  1.00  0.00           C
ATOM   1428  HA  THR A 178      21.640  27.520  21.940  1.00  0.00           H
ATOM   1429  CB  THR A 178      20.270  26.180  22.810  1.00  0.00           C
ATOM   1430  HB  THR A 178      20.140  25.100  22.890  1.00  0.00           H
ATOM   1431  CG2 THR A 178      20.470  26.900  24.120  1.00  0.00           C
ATOM   1432 HG21 THR A 178      20.840  27.930  24.120  1.00  0.00           H
ATOM   1433 HG22 THR A 178      19.500  26.880  24.640  1.00  0.00           H
ATOM   1434 HG23 THR A 178      21.120  26.330  24.790  1.00  0.00           H
ATOM   1435  OG1 THR A 178      19.100  26.730  22.360  1.00  0.00           O
ATOM   1436  HG1 THR A 178      18.880  26.310  21.520  1.00  0.00           H
ATOM   1437  C   THR A 178      22.810  25.840  22.530  1.00  0.00           C
ATOM   1438  O   THR A 178      23.610  26.600  23.050  1.00  0.00           O
ATOM   1439  N   GLU A 179      23.010  24.530  22.390  1.00  0.00           N
ATOM   1440  H   GLU A 179      22.250  24.000  22.000  1.00  0.00           H
ATOM   1441  CA  GLU A 179      24.180  23.720  22.700  1.00  0.00           C
ATOM   1442  HA  GLU A 179      24.320  23.720  23.780  1.00  0.00           H
ATOM   1443  CB  GLU A 179      24.070  22.300  22.230  1.00  0.00           C
ATOM   1444  HB1 GLU A 179      23.680  22.360  21.210  1.00  0.00           H
ATOM   1445  HB2 GLU A 179      23.460  21.720  22.930  1.00  0.00           H
ATOM   1446  CG  GLU A 179      25.380  21.600  22.090  1.00  0.00           C
ATOM   1447  HG1 GLU A 179      25.870  21.990  21.190  1.00  0.00           H
ATOM   1448  HG2 GLU A 179      25.180  20.590  21.750  1.00  0.00           H
ATOM   1449  CD  GLU A 179      26.290  21.720  23.340  1.00  0.00           C
ATOM   1450  OE1 GLU A 179      27.520  21.880  23.100  1.00  0.00           O
ATOM   1451  OE2 GLU A 179      25.740  21.640  24.480  1.00  0.00           O
ATOM   1452  C   GLU A 179      25.410  24.480  22.110  1.00  0.00           C
ATOM   1453  O   GLU A 179      26.350  24.870  22.840  1.00  0.00           O
ATOM   1454  N   TYR A 180      25.400  24.760  20.800  1.00  0.00           N
ATOM   1455  H   TYR A 180      24.560  24.380  20.400  1.00  0.00           H
ATOM   1456  CA  TYR A 180      26.560  25.290  20.100  1.00  0.00           C
ATOM   1457  HA  TYR A 180      27.470  24.690  20.230  1.00  0.00           H
ATOM   1458  CB  TYR A 180      26.350  25.490  18.550  1.00  0.00           C
ATOM   1459  HB1 TYR A 180      25.570  26.230  18.360  1.00  0.00           H
ATOM   1460  HB2 TYR A 180      26.030  24.540  18.110  1.00  0.00           H
ATOM   1461  CG  TYR A 180      27.600  25.900  17.750  1.00  0.00           C
ATOM   1462  CD1 TYR A 180      28.370  24.860  17.180  1.00  0.00           C
ATOM   1463  HD1 TYR A 180      28.090  23.830  17.290  1.00  0.00           H
ATOM   1464  CE1 TYR A 180      29.590  25.150  16.580  1.00  0.00           C
ATOM   1465  HE1 TYR A 180      30.290  24.380  16.300  1.00  0.00           H
ATOM   1466  CZ  TYR A 180      30.000  26.450  16.410  1.00  0.00           C
ATOM   1467  OH  TYR A 180      31.200  26.700  15.920  1.00  0.00           O
ATOM   1468  HH  TYR A 180      31.690  26.000  15.490  1.00  0.00           H
ATOM   1469  CE2 TYR A 180      29.230  27.560  16.890  1.00  0.00           C
ATOM   1470  HE2 TYR A 180      29.550  28.590  16.780  1.00  0.00           H
ATOM   1471  CD2 TYR A 180      28.010  27.280  17.620  1.00  0.00           C
ATOM   1472  HD2 TYR A 180      27.510  28.130  18.060  1.00  0.00           H
ATOM   1473  C   TYR A 180      26.960  26.700  20.620  1.00  0.00           C
ATOM   1474  O   TYR A 180      28.120  26.980  20.850  1.00  0.00           O
ATOM   1475  N   LEU A 181      25.940  27.570  20.780  1.00  0.00           N
ATOM   1476  H   LEU A 181      25.000  27.270  20.560  1.00  0.00           H
ATOM   1477  CA  LEU A 181      26.190  29.040  21.140  1.00  0.00           C
ATOM   1478  HA  LEU A 181      26.720  29.540  20.340  1.00  0.00           H
ATOM   1479  CB  LEU A 181      24.780  29.640  21.160  1.00  0.00           C
ATOM   1480  HB1 LEU A 181      24.250  29.010  21.870  1.00  0.00           H
ATOM   1481  HB2 LEU A 181      24.390  29.670  20.150  1.00  0.00           H
ATOM   1482  CG  LEU A 181      24.730  31.070  21.680  1.00  0.00           C
ATOM   1483  HG  LEU A 181      24.990  31.160  22.740  1.00  0.00           H
ATOM   1484  CD1 LEU A 181      25.540  32.160  20.940  1.00  0.00           C
ATOM   1485 HD11 LEU A 181      26.620  32.050  20.980  1.00  0.00           H
ATOM   1486 HD12 LEU A 181      25.300  32.040  19.880  1.00  0.00           H
ATOM   1487 HD13 LEU A 181      25.240  33.130  21.340  1.00  0.00           H
ATOM   1488  CD2 LEU A 181      23.250  31.500  21.680  1.00  0.00           C
ATOM   1489 HD21 LEU A 181      22.710  30.770  22.270  1.00  0.00           H
ATOM   1490 HD22 LEU A 181      23.140  32.480  22.140  1.00  0.00           H
ATOM   1491 HD23 LEU A 181      22.760  31.550  20.700  1.00  0.00           H
ATOM   1492  C   LEU A 181      27.010  29.200  22.520  1.00  0.00           C
ATOM   1493  O   LEU A 181      27.980  29.920  22.560  1.00  0.00           O
ATOM   1494  N   ASN A 182      26.600  28.400  23.520  1.00  0.00           N
ATOM   1495  H   ASN A 182      25.850  27.780  23.270  1.00  0.00           H
ATOM   1496  CA  ASN A 182      27.070  28.310  24.860  1.00  0.00           C
ATOM   1497  HA  ASN A 182      27.270  29.320  25.220  1.00  0.00           H
ATOM   1498  CB  ASN A 182      25.910  27.840  25.810  1.00  0.00           C
ATOM   1499  HB1 ASN A 182      26.370  27.740  26.790  1.00  0.00           H
ATOM   1500  HB2 ASN A 182      25.420  26.910  25.500  1.00  0.00           H
ATOM   1501  CG  ASN A 182      24.780  28.850  26.030  1.00  0.00           C
ATOM   1502  OD1 ASN A 182      24.870  29.770  26.840  1.00  0.00           O
ATOM   1503  ND2 ASN A 182      23.680  28.600  25.300  1.00  0.00           N
ATOM   1504 HD21 ASN A 182      23.630  27.810  24.670  1.00  0.00           H
ATOM   1505 HD22 ASN A 182      22.940  29.270  25.450  1.00  0.00           H
ATOM   1506  C   ASN A 182      28.380  27.510  25.060  1.00  0.00           C
ATOM   1507  O   ASN A 182      28.710  27.160  26.180  1.00  0.00           O
ATOM   1508  N   ARG A 183      29.100  27.340  23.930  1.00  0.00           N
ATOM   1509  H   ARG A 183      28.650  27.730  23.120  1.00  0.00           H
ATOM   1510  CA  ARG A 183      30.460  26.860  23.920  1.00  0.00           C
ATOM   1511  HA  ARG A 183      30.610  26.240  24.800  1.00  0.00           H
ATOM   1512  CB  ARG A 183      30.800  25.870  22.830  1.00  0.00           C
ATOM   1513  HB1 ARG A 183      31.810  25.550  23.050  1.00  0.00           H
ATOM   1514  HB2 ARG A 183      30.750  26.370  21.860  1.00  0.00           H
ATOM   1515  CG  ARG A 183      29.870  24.660  22.850  1.00  0.00           C
ATOM   1516  HG1 ARG A 183      28.810  24.820  22.650  1.00  0.00           H
ATOM   1517  HG2 ARG A 183      29.960  24.220  23.840  1.00  0.00           H
ATOM   1518  CD  ARG A 183      30.430  23.800  21.630  1.00  0.00           C
ATOM   1519  HD1 ARG A 183      31.460  23.530  21.850  1.00  0.00           H
ATOM   1520  HD2 ARG A 183      30.370  24.450  20.760  1.00  0.00           H
ATOM   1521  NE  ARG A 183      29.640  22.590  21.470  1.00  0.00           N
ATOM   1522  HE  ARG A 183      28.820  22.570  22.070  1.00  0.00           H
ATOM   1523  CZ  ARG A 183      29.800  21.680  20.580  1.00  0.00           C
ATOM   1524  NH1 ARG A 183      28.880  20.760  20.570  1.00  0.00           N
ATOM   1525 HH11 ARG A 183      28.290  20.620  21.380  1.00  0.00           H
ATOM   1526 HH12 ARG A 183      28.730  20.240  19.720  1.00  0.00           H
ATOM   1527  NH2 ARG A 183      30.840  21.500  19.720  1.00  0.00           N
ATOM   1528 HH21 ARG A 183      31.610  22.150  19.800  1.00  0.00           H
ATOM   1529 HH22 ARG A 183      30.810  20.760  19.040  1.00  0.00           H
ATOM   1530  C   ARG A 183      31.570  27.920  24.020  1.00  0.00           C
ATOM   1531  O   ARG A 183      32.510  27.710  24.820  1.00  0.00           O
ATOM   1532  N   HIS A 184      31.420  29.100  23.370  1.00  0.00           N
ATOM   1533  H   HIS A 184      30.700  29.180  22.670  1.00  0.00           H
ATOM   1534  CA  HIS A 184      32.320  30.280  23.500  1.00  0.00           C
ATOM   1535  HA  HIS A 184      32.600  30.350  24.550  1.00  0.00           H
ATOM   1536  CB  HIS A 184      33.570  30.030  22.570  1.00  0.00           C
ATOM   1537  HB1 HIS A 184      33.230  29.510  21.670  1.00  0.00           H
ATOM   1538  HB2 HIS A 184      34.230  29.400  23.150  1.00  0.00           H
ATOM   1539  CG  HIS A 184      34.290  31.270  22.210  1.00  0.00           C
ATOM   1540  ND1 HIS A 184      35.090  32.080  23.030  1.00  0.00           N
ATOM   1541  CE1 HIS A 184      35.530  33.060  22.220  1.00  0.00           C
ATOM   1542  HE1 HIS A 184      36.160  33.850  22.600  1.00  0.00           H
ATOM   1543  NE2 HIS A 184      35.120  32.900  20.950  1.00  0.00           N
ATOM   1544  HE2 HIS A 184      35.570  33.390  20.190  1.00  0.00           H
ATOM   1545  CD2 HIS A 184      34.320  31.810  20.990  1.00  0.00           C
ATOM   1546  HD2 HIS A 184      33.810  31.290  20.190  1.00  0.00           H
ATOM   1547  C   HIS A 184      31.590  31.620  23.150  1.00  0.00           C
ATOM   1548  O   HIS A 184      31.740  32.570  23.930  1.00  0.00           O
ATOM   1549  N   LEU A 185      30.770  31.630  22.120  1.00  0.00           N
ATOM   1550  H   LEU A 185      30.800  30.730  21.660  1.00  0.00           H
ATOM   1551  CA  LEU A 185      30.170  32.830  21.460  1.00  0.00           C
ATOM   1552  HA  LEU A 185      30.980  33.540  21.300  1.00  0.00           H
ATOM   1553  CB  LEU A 185      29.380  32.380  20.210  1.00  0.00           C
ATOM   1554  HB1 LEU A 185      28.770  33.230  19.920  1.00  0.00           H
ATOM   1555  HB2 LEU A 185      28.740  31.540  20.490  1.00  0.00           H
ATOM   1556  CG  LEU A 185      30.250  31.850  19.010  1.00  0.00           C
ATOM   1557  HG  LEU A 185      30.760  30.990  19.440  1.00  0.00           H
ATOM   1558  CD1 LEU A 185      29.300  31.260  17.940  1.00  0.00           C
ATOM   1559 HD11 LEU A 185      28.880  30.330  18.320  1.00  0.00           H
ATOM   1560 HD12 LEU A 185      28.530  32.000  17.720  1.00  0.00           H
ATOM   1561 HD13 LEU A 185      29.960  31.070  17.090  1.00  0.00           H
ATOM   1562  CD2 LEU A 185      31.300  32.850  18.470  1.00  0.00           C
ATOM   1563 HD21 LEU A 185      31.960  32.250  17.830  1.00  0.00           H
ATOM   1564 HD22 LEU A 185      30.820  33.590  17.830  1.00  0.00           H
ATOM   1565 HD23 LEU A 185      31.930  33.330  19.220  1.00  0.00           H
ATOM   1566  C   LEU A 185      29.150  33.560  22.430  1.00  0.00           C
ATOM   1567  O   LEU A 185      29.010  34.760  22.350  1.00  0.00           O
ATOM   1568  N   HIS A 186      28.640  32.810  23.480  1.00  0.00           N
ATOM   1569  H   HIS A 186      28.940  31.860  23.670  1.00  0.00           H
ATOM   1570  CA  HIS A 186      27.750  33.470  24.490  1.00  0.00           C
ATOM   1571  HA  HIS A 186      26.980  34.030  23.970  1.00  0.00           H
ATOM   1572  CB  HIS A 186      27.020  32.510  25.460  1.00  0.00           C
ATOM   1573  HB1 HIS A 186      26.340  31.870  24.910  1.00  0.00           H
ATOM   1574  HB2 HIS A 186      26.370  33.060  26.140  1.00  0.00           H
ATOM   1575  CG  HIS A 186      27.960  31.610  26.280  1.00  0.00           C
ATOM   1576  ND1 HIS A 186      29.060  31.030  25.730  1.00  0.00           N
ATOM   1577  CE1 HIS A 186      29.490  30.140  26.630  1.00  0.00           C
ATOM   1578  HE1 HIS A 186      30.310  29.440  26.630  1.00  0.00           H
ATOM   1579  NE2 HIS A 186      28.740  30.160  27.720  1.00  0.00           N
ATOM   1580  HE2 HIS A 186      29.140  29.730  28.540  1.00  0.00           H
ATOM   1581  CD2 HIS A 186      27.800  31.120  27.540  1.00  0.00           C
ATOM   1582  HD2 HIS A 186      27.030  31.440  28.230  1.00  0.00           H
ATOM   1583  C   HIS A 186      28.640  34.480  25.300  1.00  0.00           C
ATOM   1584  O   HIS A 186      28.190  35.560  25.720  1.00  0.00           O
ATOM   1585  N   THR A 187      29.870  34.100  25.640  1.00  0.00           N
ATOM   1586  H   THR A 187      30.200  33.190  25.340  1.00  0.00           H
ATOM   1587  CA  THR A 187      30.790  35.010  26.290  1.00  0.00           C
ATOM   1588  HA  THR A 187      30.290  35.480  27.140  1.00  0.00           H
ATOM   1589  CB  THR A 187      32.050  34.350  26.870  1.00  0.00           C
ATOM   1590  HB  THR A 187      32.620  35.040  27.490  1.00  0.00           H
ATOM   1591  CG2 THR A 187      31.740  33.190  27.840  1.00  0.00           C
ATOM   1592 HG21 THR A 187      32.670  32.610  27.900  1.00  0.00           H
ATOM   1593 HG22 THR A 187      31.520  33.730  28.770  1.00  0.00           H
ATOM   1594 HG23 THR A 187      30.880  32.660  27.430  1.00  0.00           H
ATOM   1595  OG1 THR A 187      32.900  33.860  25.880  1.00  0.00           O
ATOM   1596  HG1 THR A 187      32.480  33.110  25.440  1.00  0.00           H
ATOM   1597  C   THR A 187      31.220  36.140  25.440  1.00  0.00           C
ATOM   1598  O   THR A 187      31.110  37.300  25.910  1.00  0.00           O
ATOM   1599  N   TRP A 188      31.470  35.860  24.140  1.00  0.00           N
ATOM   1600  H   TRP A 188      31.720  34.910  23.880  1.00  0.00           H
ATOM   1601  CA  TRP A 188      32.010  36.960  23.270  1.00  0.00           C
ATOM   1602  HA  TRP A 188      32.800  37.510  23.780  1.00  0.00           H
ATOM   1603  CB  TRP A 188      32.480  36.300  21.990  1.00  0.00           C
ATOM   1604  HB1 TRP A 188      31.650  35.730  21.560  1.00  0.00           H
ATOM   1605  HB2 TRP A 188      33.090  35.430  22.230  1.00  0.00           H
ATOM   1606  CG  TRP A 188      33.000  37.220  20.900  1.00  0.00           C
ATOM   1607  CD1 TRP A 188      34.320  37.530  20.680  1.00  0.00           C
ATOM   1608  HD1 TRP A 188      35.130  37.090  21.250  1.00  0.00           H
ATOM   1609  NE1 TRP A 188      34.410  38.380  19.620  1.00  0.00           N
ATOM   1610  HE1 TRP A 188      35.290  38.800  19.350  1.00  0.00           H
ATOM   1611  CE2 TRP A 188      33.220  38.860  19.210  1.00  0.00           C
ATOM   1612  CZ2 TRP A 188      32.900  39.870  18.270  1.00  0.00           C
ATOM   1613  HZ2 TRP A 188      33.640  40.460  17.740  1.00  0.00           H
ATOM   1614  CH2 TRP A 188      31.590  39.960  17.870  1.00  0.00           C
ATOM   1615  HH2 TRP A 188      31.200  40.580  17.080  1.00  0.00           H
ATOM   1616  CZ3 TRP A 188      30.590  39.300  18.610  1.00  0.00           C
ATOM   1617  HZ3 TRP A 188      29.560  39.470  18.340  1.00  0.00           H
ATOM   1618  CE3 TRP A 188      30.940  38.400  19.600  1.00  0.00           C
ATOM   1619  HE3 TRP A 188      30.180  37.840  20.130  1.00  0.00           H
ATOM   1620  CD2 TRP A 188      32.270  38.100  19.910  1.00  0.00           C
ATOM   1621  C   TRP A 188      30.990  38.030  23.040  1.00  0.00           C
ATOM   1622  O   TRP A 188      31.360  39.220  22.930  1.00  0.00           O
ATOM   1623  N   ILE A 189      29.660  37.650  23.000  1.00  0.00           N
ATOM   1624  H   ILE A 189      29.450  36.670  23.110  1.00  0.00           H
ATOM   1625  CA  ILE A 189      28.510  38.590  22.870  1.00  0.00           C
ATOM   1626  HA  ILE A 189      28.740  39.270  22.040  1.00  0.00           H
ATOM   1627  CB  ILE A 189      27.200  37.860  22.470  1.00  0.00           C
ATOM   1628  HB  ILE A 189      26.950  37.010  23.110  1.00  0.00           H
ATOM   1629  CG2 ILE A 189      25.980  38.820  22.560  1.00  0.00           C
ATOM   1630 HG21 ILE A 189      25.150  38.230  22.180  1.00  0.00           H
ATOM   1631 HG22 ILE A 189      25.840  39.140  23.590  1.00  0.00           H
ATOM   1632 HG23 ILE A 189      26.130  39.730  21.980  1.00  0.00           H
ATOM   1633  CG1 ILE A 189      27.350  37.380  20.970  1.00  0.00           C
ATOM   1634 HG11 ILE A 189      28.240  36.750  20.930  1.00  0.00           H
ATOM   1635 HG12 ILE A 189      27.450  38.210  20.270  1.00  0.00           H
ATOM   1636  CD  ILE A 189      26.240  36.410  20.550  1.00  0.00           C
ATOM   1637  HD1 ILE A 189      26.430  35.970  19.570  1.00  0.00           H
ATOM   1638  HD2 ILE A 189      26.000  35.550  21.180  1.00  0.00           H
ATOM   1639  HD3 ILE A 189      25.310  36.950  20.390  1.00  0.00           H
ATOM   1640  C   ILE A 189      28.350  39.430  24.140  1.00  0.00           C
ATOM   1641  O   ILE A 189      28.230  40.650  24.090  1.00  0.00           O
ATOM   1642  N   GLN A 190      28.480  38.770  25.320  1.00  0.00           N
ATOM   1643  H   GLN A 190      28.460  37.760  25.300  1.00  0.00           H
ATOM   1644  CA  GLN A 190      28.610  39.620  26.590  1.00  0.00           C
ATOM   1645  HA  GLN A 190      27.710  40.230  26.660  1.00  0.00           H
ATOM   1646  CB  GLN A 190      28.540  38.500  27.630  1.00  0.00           C
ATOM   1647  HB1 GLN A 190      29.320  37.750  27.480  1.00  0.00           H
ATOM   1648  HB2 GLN A 190      27.600  37.960  27.480  1.00  0.00           H
ATOM   1649  CG  GLN A 190      28.660  39.100  29.060  1.00  0.00           C
ATOM   1650  HG1 GLN A 190      28.130  40.050  28.980  1.00  0.00           H
ATOM   1651  HG2 GLN A 190      29.700  39.280  29.360  1.00  0.00           H
ATOM   1652  CD  GLN A 190      27.990  38.330  30.180  1.00  0.00           C
ATOM   1653  OE1 GLN A 190      27.370  37.290  29.970  1.00  0.00           O
ATOM   1654  NE2 GLN A 190      28.090  38.720  31.390  1.00  0.00           N
ATOM   1655 HE21 GLN A 190      28.480  39.630  31.610  1.00  0.00           H
ATOM   1656 HE22 GLN A 190      27.690  38.050  32.030  1.00  0.00           H
ATOM   1657  C   GLN A 190      29.860  40.520  26.660  1.00  0.00           C
ATOM   1658  O   GLN A 190      29.780  41.600  27.210  1.00  0.00           O
ATOM   1659  N   ASP A 191      31.000  40.060  26.100  1.00  0.00           N
ATOM   1660  H   ASP A 191      31.010  39.130  25.700  1.00  0.00           H
ATOM   1661  CA  ASP A 191      32.190  40.870  25.980  1.00  0.00           C
ATOM   1662  HA  ASP A 191      32.460  41.330  26.930  1.00  0.00           H
ATOM   1663  CB  ASP A 191      33.410  39.890  25.610  1.00  0.00           C
ATOM   1664  HB1 ASP A 191      33.520  39.860  24.530  1.00  0.00           H
ATOM   1665  HB2 ASP A 191      33.150  38.860  25.870  1.00  0.00           H
ATOM   1666  CG  ASP A 191      34.780  40.280  26.310  1.00  0.00           C
ATOM   1667  OD1 ASP A 191      35.700  39.470  26.390  1.00  0.00           O
ATOM   1668  OD2 ASP A 191      34.790  41.390  26.850  1.00  0.00           O
ATOM   1669  C   ASP A 191      32.010  42.060  24.950  1.00  0.00           C
ATOM   1670  O   ASP A 191      32.560  43.100  25.110  1.00  0.00           O
ATOM   1671  N   ASN A 192      31.140  41.840  23.950  1.00  0.00           N
ATOM   1672  H   ASN A 192      30.800  40.890  23.830  1.00  0.00           H
ATOM   1673  CA  ASN A 192      30.670  42.850  22.960  1.00  0.00           C
ATOM   1674  HA  ASN A 192      31.370  43.690  22.940  1.00  0.00           H
ATOM   1675  CB  ASN A 192      30.720  42.240  21.560  1.00  0.00           C
ATOM   1676  HB1 ASN A 192      30.180  42.940  20.920  1.00  0.00           H
ATOM   1677  HB2 ASN A 192      30.210  41.270  21.610  1.00  0.00           H
ATOM   1678  CG  ASN A 192      32.080  42.040  20.940  1.00  0.00           C
ATOM   1679  OD1 ASN A 192      32.650  42.870  20.230  1.00  0.00           O
ATOM   1680  ND2 ASN A 192      32.740  41.020  21.150  1.00  0.00           N
ATOM   1681 HD21 ASN A 192      32.420  40.240  21.710  1.00  0.00           H
ATOM   1682 HD22 ASN A 192      33.520  40.930  20.510  1.00  0.00           H
ATOM   1683  C   ASN A 192      29.350  43.590  23.350  1.00  0.00           C
ATOM   1684  O   ASN A 192      28.670  44.120  22.500  1.00  0.00           O
ATOM   1685  N   GLY A 193      29.010  43.700  24.610  1.00  0.00           N
ATOM   1686  H   GLY A 193      29.460  43.240  25.390  1.00  0.00           H
ATOM   1687  CA  GLY A 193      27.970  44.530  25.250  1.00  0.00           C
ATOM   1688  HA1 GLY A 193      27.850  45.470  24.710  1.00  0.00           H
ATOM   1689  HA2 GLY A 193      28.220  44.810  26.280  1.00  0.00           H
ATOM   1690  C   GLY A 193      26.640  43.880  25.250  1.00  0.00           C
ATOM   1691  O   GLY A 193      25.630  44.580  25.510  1.00  0.00           O
ATOM   1692  N   GLY A 194      26.600  42.540  25.050  1.00  0.00           N
ATOM   1693  H   GLY A 194      27.460  42.060  24.820  1.00  0.00           H
ATOM   1694  CA  GLY A 194      25.350  41.740  25.030  1.00  0.00           C
ATOM   1695  HA1 GLY A 194      24.680  42.140  25.800  1.00  0.00           H
ATOM   1696  HA2 GLY A 194      25.660  40.750  25.370  1.00  0.00           H
ATOM   1697  C   GLY A 194      24.560  42.000  23.710  1.00  0.00           C
ATOM   1698  O   GLY A 194      25.020  42.720  22.830  1.00  0.00           O
ATOM   1699  N   TRP A 195      23.390  41.450  23.690  1.00  0.00           N
ATOM   1700  H   TRP A 195      23.130  40.890  24.490  1.00  0.00           H
ATOM   1701  CA  TRP A 195      22.400  41.530  22.630  1.00  0.00           C
ATOM   1702  HA  TRP A 195      22.820  41.200  21.680  1.00  0.00           H
ATOM   1703  CB  TRP A 195      21.290  40.470  22.740  1.00  0.00           C
ATOM   1704  HB1 TRP A 195      20.730  40.520  21.810  1.00  0.00           H
ATOM   1705  HB2 TRP A 195      20.610  40.790  23.530  1.00  0.00           H
ATOM   1706  CG  TRP A 195      21.650  39.010  22.840  1.00  0.00           C
ATOM   1707  CD1 TRP A 195      21.510  38.230  23.940  1.00  0.00           C
ATOM   1708  HD1 TRP A 195      21.200  38.670  24.870  1.00  0.00           H
ATOM   1709  NE1 TRP A 195      21.760  36.910  23.540  1.00  0.00           N
ATOM   1710  HE1 TRP A 195      21.850  36.170  24.220  1.00  0.00           H
ATOM   1711  CE2 TRP A 195      22.220  36.860  22.240  1.00  0.00           C
ATOM   1712  CZ2 TRP A 195      22.670  35.780  21.530  1.00  0.00           C
ATOM   1713  HZ2 TRP A 195      22.760  34.790  21.970  1.00  0.00           H
ATOM   1714  CH2 TRP A 195      22.850  35.910  20.190  1.00  0.00           C
ATOM   1715  HH2 TRP A 195      23.000  35.030  19.590  1.00  0.00           H
ATOM   1716  CZ3 TRP A 195      22.780  37.190  19.590  1.00  0.00           C
ATOM   1717  HZ3 TRP A 195      23.120  37.290  18.560  1.00  0.00           H
ATOM   1718  CE3 TRP A 195      22.460  38.300  20.390  1.00  0.00           C
ATOM   1719  HE3 TRP A 195      22.450  39.250  19.870  1.00  0.00           H
ATOM   1720  CD2 TRP A 195      22.120  38.140  21.760  1.00  0.00           C
ATOM   1721  C   TRP A 195      21.780  42.890  22.380  1.00  0.00           C
ATOM   1722  O   TRP A 195      21.540  43.180  21.180  1.00  0.00           O
ATOM   1723  N   ASP A 196      21.620  43.750  23.370  1.00  0.00           N
ATOM   1724  H   ASP A 196      21.850  43.380  24.280  1.00  0.00           H
ATOM   1725  CA  ASP A 196      21.220  45.120  23.360  1.00  0.00           C
ATOM   1726  HA  ASP A 196      20.200  45.130  22.970  1.00  0.00           H
ATOM   1727  CB  ASP A 196      21.210  45.700  24.740  1.00  0.00           C
ATOM   1728  HB1 ASP A 196      20.930  46.750  24.660  1.00  0.00           H
ATOM   1729  HB2 ASP A 196      22.180  45.700  25.240  1.00  0.00           H
ATOM   1730  CG  ASP A 196      20.240  44.960  25.680  1.00  0.00           C
ATOM   1731  OD1 ASP A 196      19.140  44.630  25.190  1.00  0.00           O
ATOM   1732  OD2 ASP A 196      20.540  44.750  26.870  1.00  0.00           O
ATOM   1733  C   ASP A 196      22.080  46.000  22.380  1.00  0.00           C
ATOM   1734  O   ASP A 196      21.510  46.680  21.470  1.00  0.00           O
ATOM   1735  N   ALA A 197      23.430  45.980  22.510  1.00  0.00           N
ATOM   1736  H   ALA A 197      23.950  45.520  23.240  1.00  0.00           H
ATOM   1737  CA  ALA A 197      24.400  46.760  21.680  1.00  0.00           C
ATOM   1738  HA  ALA A 197      24.190  47.810  21.860  1.00  0.00           H
ATOM   1739  CB  ALA A 197      25.770  46.370  22.290  1.00  0.00           C
ATOM   1740  HB1 ALA A 197      26.100  47.010  23.110  1.00  0.00           H
ATOM   1741  HB2 ALA A 197      25.850  45.330  22.610  1.00  0.00           H
ATOM   1742  HB3 ALA A 197      26.630  46.470  21.630  1.00  0.00           H
ATOM   1743  C   ALA A 197      24.230  46.380  20.200  1.00  0.00           C
ATOM   1744  O   ALA A 197      24.290  47.240  19.350  1.00  0.00           O
ATOM   1745  N   PHE A 198      24.020  45.080  19.910  1.00  0.00           N
ATOM   1746  H   PHE A 198      24.010  44.390  20.650  1.00  0.00           H
ATOM   1747  CA  PHE A 198      23.730  44.660  18.540  1.00  0.00           C
ATOM   1748  HA  PHE A 198      24.480  45.030  17.830  1.00  0.00           H
ATOM   1749  CB  PHE A 198      23.850  43.150  18.550  1.00  0.00           C
ATOM   1750  HB1 PHE A 198      23.380  42.640  19.390  1.00  0.00           H
ATOM   1751  HB2 PHE A 198      24.900  42.880  18.680  1.00  0.00           H
ATOM   1752  CG  PHE A 198      23.340  42.410  17.340  1.00  0.00           C
ATOM   1753  CD1 PHE A 198      22.140  41.700  17.470  1.00  0.00           C
ATOM   1754  HD1 PHE A 198      21.640  41.770  18.420  1.00  0.00           H
ATOM   1755  CE1 PHE A 198      21.540  41.040  16.420  1.00  0.00           C
ATOM   1756  HE1 PHE A 198      20.600  40.530  16.570  1.00  0.00           H
ATOM   1757  CZ  PHE A 198      22.180  41.130  15.160  1.00  0.00           C
ATOM   1758  HZ  PHE A 198      21.720  40.570  14.360  1.00  0.00           H
ATOM   1759  CE2 PHE A 198      23.450  41.660  15.040  1.00  0.00           C
ATOM   1760  HE2 PHE A 198      24.010  41.460  14.140  1.00  0.00           H
ATOM   1761  CD2 PHE A 198      24.020  42.360  16.120  1.00  0.00           C
ATOM   1762  HD2 PHE A 198      24.970  42.870  16.010  1.00  0.00           H
ATOM   1763  C   PHE A 198      22.360  45.150  18.030  1.00  0.00           C
ATOM   1764  O   PHE A 198      22.280  45.570  16.850  1.00  0.00           O
ATOM   1765  N   VAL A 199      21.270  45.190  18.870  1.00  0.00           N
ATOM   1766  H   VAL A 199      21.360  45.030  19.870  1.00  0.00           H
ATOM   1767  CA  VAL A 199      19.910  45.620  18.470  1.00  0.00           C
ATOM   1768  HA  VAL A 199      19.610  45.070  17.580  1.00  0.00           H
ATOM   1769  CB  VAL A 199      18.900  45.100  19.590  1.00  0.00           C
ATOM   1770  HB  VAL A 199      19.400  45.140  20.560  1.00  0.00           H
ATOM   1771  CG1 VAL A 199      17.630  45.850  19.720  1.00  0.00           C
ATOM   1772 HG11 VAL A 199      17.130  45.940  18.750  1.00  0.00           H
ATOM   1773 HG12 VAL A 199      16.930  45.430  20.430  1.00  0.00           H
ATOM   1774 HG13 VAL A 199      17.780  46.790  20.260  1.00  0.00           H
ATOM   1775  CG2 VAL A 199      18.420  43.690  19.310  1.00  0.00           C
ATOM   1776 HG21 VAL A 199      19.290  43.100  19.580  1.00  0.00           H
ATOM   1777 HG22 VAL A 199      17.680  43.440  20.070  1.00  0.00           H
ATOM   1778 HG23 VAL A 199      18.000  43.540  18.310  1.00  0.00           H
ATOM   1779  C   VAL A 199      19.910  47.140  18.210  1.00  0.00           C
ATOM   1780  O   VAL A 199      19.060  47.600  17.470  1.00  0.00           O
ATOM   1781  N   GLU A 200      20.830  47.950  18.780  1.00  0.00           N
ATOM   1782  H   GLU A 200      21.520  47.540  19.390  1.00  0.00           H
ATOM   1783  CA  GLU A 200      21.130  49.320  18.280  1.00  0.00           C
ATOM   1784  HA  GLU A 200      20.140  49.770  18.190  1.00  0.00           H
ATOM   1785  CB  GLU A 200      21.870  50.200  19.350  1.00  0.00           C
ATOM   1786  HB1 GLU A 200      22.740  49.650  19.720  1.00  0.00           H
ATOM   1787  HB2 GLU A 200      21.200  50.170  20.210  1.00  0.00           H
ATOM   1788  CG  GLU A 200      22.350  51.580  18.830  1.00  0.00           C
ATOM   1789  HG1 GLU A 200      22.830  51.490  17.850  1.00  0.00           H
ATOM   1790  HG2 GLU A 200      23.140  51.860  19.520  1.00  0.00           H
ATOM   1791  CD  GLU A 200      21.300  52.770  18.940  1.00  0.00           C
ATOM   1792  OE1 GLU A 200      21.100  53.530  17.950  1.00  0.00           O
ATOM   1793  OE2 GLU A 200      20.630  52.770  20.000  1.00  0.00           O
ATOM   1794  C   GLU A 200      21.760  49.250  16.880  1.00  0.00           C
ATOM   1795  O   GLU A 200      21.210  49.850  15.990  1.00  0.00           O
ATOM   1796  N   LEU A 201      22.870  48.620  16.740  1.00  0.00           N
ATOM   1797  H   LEU A 201      23.300  48.080  17.480  1.00  0.00           H
ATOM   1798  CA  LEU A 201      23.710  48.520  15.540  1.00  0.00           C
ATOM   1799  HA  LEU A 201      24.150  49.470  15.230  1.00  0.00           H
ATOM   1800  CB  LEU A 201      24.980  47.710  15.790  1.00  0.00           C
ATOM   1801  HB1 LEU A 201      24.610  46.750  16.130  1.00  0.00           H
ATOM   1802  HB2 LEU A 201      25.570  48.180  16.570  1.00  0.00           H
ATOM   1803  CG  LEU A 201      26.030  47.500  14.580  1.00  0.00           C
ATOM   1804  HG  LEU A 201      25.490  46.820  13.920  1.00  0.00           H
ATOM   1805  CD1 LEU A 201      26.500  48.800  13.810  1.00  0.00           C
ATOM   1806 HD11 LEU A 201      27.170  49.230  14.550  1.00  0.00           H
ATOM   1807 HD12 LEU A 201      27.030  48.510  12.900  1.00  0.00           H
ATOM   1808 HD13 LEU A 201      25.710  49.500  13.540  1.00  0.00           H
ATOM   1809  CD2 LEU A 201      27.240  46.760  15.070  1.00  0.00           C
ATOM   1810 HD21 LEU A 201      26.960  45.780  15.460  1.00  0.00           H
ATOM   1811 HD22 LEU A 201      27.930  46.580  14.250  1.00  0.00           H
ATOM   1812 HD23 LEU A 201      27.780  47.270  15.870  1.00  0.00           H
ATOM   1813  C   LEU A 201      22.930  48.030  14.280  1.00  0.00           C
ATOM   1814  O   LEU A 201      23.060  48.510  13.180  1.00  0.00           O
ATOM   1815  N   TYR A 202      22.060  47.060  14.460  1.00  0.00           N
ATOM   1816  H   TYR A 202      21.870  46.850  15.430  1.00  0.00           H
ATOM   1817  CA  TYR A 202      21.260  46.470  13.400  1.00  0.00           C
ATOM   1818  HA  TYR A 202      21.440  46.970  12.450  1.00  0.00           H
ATOM   1819  CB  TYR A 202      21.530  44.920  13.330  1.00  0.00           C
ATOM   1820  HB1 TYR A 202      20.780  44.400  12.750  1.00  0.00           H
ATOM   1821  HB2 TYR A 202      21.330  44.620  14.360  1.00  0.00           H
ATOM   1822  CG  TYR A 202      22.900  44.540  12.780  1.00  0.00           C
ATOM   1823  CD1 TYR A 202      23.960  44.510  13.660  1.00  0.00           C
ATOM   1824  HD1 TYR A 202      23.770  44.940  14.630  1.00  0.00           H
ATOM   1825  CE1 TYR A 202      25.220  44.060  13.270  1.00  0.00           C
ATOM   1826  HE1 TYR A 202      26.070  44.110  13.940  1.00  0.00           H
ATOM   1827  CZ  TYR A 202      25.380  43.500  12.010  1.00  0.00           C
ATOM   1828  OH  TYR A 202      26.590  43.070  11.590  1.00  0.00           O
ATOM   1829  HH  TYR A 202      27.350  43.530  11.930  1.00  0.00           H
ATOM   1830  CE2 TYR A 202      24.310  43.540  11.080  1.00  0.00           C
ATOM   1831  HE2 TYR A 202      24.450  43.080  10.110  1.00  0.00           H
ATOM   1832  CD2 TYR A 202      23.080  44.080  11.470  1.00  0.00           C
ATOM   1833  HD2 TYR A 202      22.330  44.080  10.690  1.00  0.00           H
ATOM   1834  C   TYR A 202      19.740  46.600  13.710  1.00  0.00           C
ATOM   1835  O   TYR A 202      19.320  46.820  14.840  1.00  0.00           O
ATOM   1836  N   GLY A 203      18.900  46.560  12.630  1.00  0.00           N
ATOM   1837  H   GLY A 203      19.330  46.360  11.740  1.00  0.00           H
ATOM   1838  CA  GLY A 203      17.480  46.910  12.710  1.00  0.00           C
ATOM   1839  HA1 GLY A 203      16.990  46.440  13.570  1.00  0.00           H
ATOM   1840  HA2 GLY A 203      16.980  46.540  11.820  1.00  0.00           H
ATOM   1841  C   GLY A 203      17.110  48.390  12.850  1.00  0.00           C
ATOM   1842  OC1 GLY A 203      17.280  48.920  13.970  1.00  0.00           O
ATOM   1843  OC2 GLY A 203      16.510  48.980  11.910  1.00  0.00           O
ATOM   1844  O1  MOL B 204      24.280  31.660   2.890  1.00  0.00           O
ATOM   1845  O2  MOL B 204      25.360  31.460   5.160  1.00  0.00           O
ATOM   1846  S3  MOL B 204      25.400  31.260   3.730  1.00  0.00           S
ATOM   1847  C4  MOL B 204      26.270  29.740   3.200  1.00  0.00           C
ATOM   1848  C5  MOL B 204      26.740  28.800   4.120  1.00  0.00           C
ATOM   1849  C6  MOL B 204      27.660  27.820   3.760  1.00  0.00           C
ATOM   1850  C7  MOL B 204      28.170  27.770   2.430  1.00  0.00           C
ATOM   1851  C8  MOL B 204      27.670  28.660   1.440  1.00  0.00           C
ATOM   1852  C9  MOL B 204      26.680  29.600   1.860  1.00  0.00           C
ATOM   1853  N10 MOL B 204      29.130  26.850   2.100  1.00  0.00           N
ATOM   1854  C11 MOL B 204      30.170  26.150   2.980  1.00  0.00           C
ATOM   1855  C12 MOL B 204      31.430  27.050   2.960  1.00  0.00           C
ATOM   1856  C13 MOL B 204      31.130  28.380   3.660  1.00  0.00           C
ATOM   1857  N14 MOL B 204      32.350  29.140   4.060  1.00  0.00           N
ATOM   1858  C15 MOL B 204      31.990  30.200   5.040  1.00  0.00           C
ATOM   1859  C16 MOL B 204      33.300  30.950   5.520  1.00  0.00           C
ATOM   1860  O17 MOL B 204      33.790  31.600   4.280  1.00  0.00           O
ATOM   1861  C18 MOL B 204      34.170  30.680   3.160  1.00  0.00           C
ATOM   1862  C19 MOL B 204      32.970  29.770   2.880  1.00  0.00           C
ATOM   1863  C20 MOL B 204      30.520  24.720   2.490  1.00  0.00           C
ATOM   1864  S21 MOL B 204      29.120  23.500   2.830  1.00  0.00           S
ATOM   1865  C22 MOL B 204      27.820  24.110   1.750  1.00  0.00           C
ATOM   1866  C23 MOL B 204      27.950  24.150   0.300  1.00  0.00           C
ATOM   1867  C24 MOL B 204      26.900  24.590  -0.570  1.00  0.00           C
ATOM   1868  C25 MOL B 204      25.730  25.120   0.000  1.00  0.00           C
ATOM   1869  C26 MOL B 204      25.620  25.090   1.440  1.00  0.00           C
ATOM   1870  C27 MOL B 204      26.600  24.560   2.300  1.00  0.00           C
ATOM   1871  S28 MOL B 204      28.270  28.560  -0.170  1.00  0.00           S
ATOM   1872  O29 MOL B 204      28.600  27.230  -0.590  1.00  0.00           O
ATOM   1873  O30 MOL B 204      27.370  29.260  -1.080  1.00  0.00           O
ATOM   1874  C31 MOL B 204      29.840  29.510  -0.200  1.00  0.00           C
ATOM   1875  F32 MOL B 204      30.160  29.900  -1.430  1.00  0.00           F
ATOM   1876  F33 MOL B 204      30.940  28.820   0.160  1.00  0.00           F
ATOM   1877  F34 MOL B 204      29.780  30.670   0.520  1.00  0.00           F
ATOM   1878  N35 MOL B 204      26.470  32.420   3.310  1.00  0.00           N
ATOM   1879  C36 MOL B 204      27.810  32.490   3.520  1.00  0.00           C
ATOM   1880  O37 MOL B 204      28.360  31.490   4.010  1.00  0.00           O
ATOM   1881  C38 MOL B 204      28.550  33.740   3.210  1.00  0.00           C
ATOM   1882  C39 MOL B 204      27.930  35.060   3.250  1.00  0.00           C
ATOM   1883  C40 MOL B 204      28.660  36.220   2.990  1.00  0.00           C
ATOM   1884  C41 MOL B 204      30.060  36.150   2.890  1.00  0.00           C
ATOM   1885  C42 MOL B 204      30.670  34.890   2.840  1.00  0.00           C
ATOM   1886  C43 MOL B 204      29.930  33.720   3.000  1.00  0.00           C
ATOM   1887  N44 MOL B 204      30.830  37.260   2.970  1.00  0.00           N
ATOM   1888  C45 MOL B 204      30.300  38.650   2.780  1.00  0.00           C
ATOM   1889  C46 MOL B 204      31.450  39.760   2.750  1.00  0.00           C
ATOM   1890  N47 MOL B 204      32.290  39.750   4.030  1.00  0.00           N
ATOM   1891  C48 MOL B 204      32.870  38.400   4.010  1.00  0.00           C
ATOM   1892  C49 MOL B 204      31.910  37.210   3.970  1.00  0.00           C
ATOM   1893  C50 MOL B 204      31.500  39.930   5.270  1.00  0.00           C
ATOM   1894  C51 MOL B 204      32.310  40.240   6.480  1.00  0.00           C
ATOM   1895  C52 MOL B 204      32.450  39.420   7.580  1.00  0.00           C
ATOM   1896  C53 MOL B 204      33.330  39.790   8.780  1.00  0.00           C
ATOM   1897  C54 MOL B 204      33.740  41.300   8.830  1.00  0.00           C
ATOM   1898  C55 MOL B 204      34.110  41.840   7.390  1.00  0.00           C
ATOM   1899  C56 MOL B 204      32.830  41.680   6.540  1.00  0.00           C
ATOM   1900  C57 MOL B 204      35.240  41.120   6.680  1.00  0.00           C
ATOM   1901  C58 MOL B 204      34.510  43.300   7.450  1.00  0.00           C
ATOM   1902  C59 MOL B 204      31.930  38.030   7.590  1.00  0.00           C
ATOM   1903  C60 MOL B 204      32.850  36.970   7.200  1.00  0.00           C
ATOM   1904  C61 MOL B 204      32.260  35.640   7.060  1.00  0.00           C
ATOM   1905  C62 MOL B 204      30.910  35.390   7.330  1.00  0.00           C
ATOM   1906  C63 MOL B 204      30.070  36.460   7.730  1.00  0.00           C
ATOM   1907 Cl64 MOL B 204      30.330  33.770   7.180  1.00  0.00          Cl
ATOM   1908  C65 MOL B 204      30.570  37.770   7.860  1.00  0.00           C
ATOM   1909  H66 MOL B 204      26.450  28.890   5.160  1.00  0.00           H
ATOM   1910  H67 MOL B 204      28.020  27.130   4.520  1.00  0.00           H
ATOM   1911  H68 MOL B 204      26.440  30.340   1.100  1.00  0.00           H
ATOM   1912  H69 MOL B 204      28.860  26.290   1.300  1.00  0.00           H
ATOM   1913  H70 MOL B 204      29.840  26.040   4.020  1.00  0.00           H
ATOM   1914  H71 MOL B 204      31.920  27.200   1.990  1.00  0.00           H
ATOM   1915  H72 MOL B 204      32.270  26.540   3.440  1.00  0.00           H
ATOM   1916  H73 MOL B 204      30.520  28.980   2.980  1.00  0.00           H
ATOM   1917  H74 MOL B 204      30.510  28.130   4.530  1.00  0.00           H
ATOM   1918  H75 MOL B 204      31.230  30.930   4.730  1.00  0.00           H
ATOM   1919  H76 MOL B 204      31.490  29.740   5.900  1.00  0.00           H
ATOM   1920  H77 MOL B 204      32.930  31.680   6.250  1.00  0.00           H
ATOM   1921  H78 MOL B 204      34.000  30.220   5.940  1.00  0.00           H
ATOM   1922  H79 MOL B 204      34.980  30.030   3.510  1.00  0.00           H
ATOM   1923  H80 MOL B 204      34.460  31.140   2.210  1.00  0.00           H
ATOM   1924  H81 MOL B 204      33.310  29.040   2.130  1.00  0.00           H
ATOM   1925  H82 MOL B 204      32.200  30.430   2.480  1.00  0.00           H
ATOM   1926  H83 MOL B 204      30.600  24.780   1.390  1.00  0.00           H
ATOM   1927  H84 MOL B 204      31.500  24.430   2.890  1.00  0.00           H
ATOM   1928  H85 MOL B 204      28.850  23.680  -0.090  1.00  0.00           H
ATOM   1929  H86 MOL B 204      27.080  24.710  -1.630  1.00  0.00           H
ATOM   1930  H87 MOL B 204      24.920  25.500  -0.610  1.00  0.00           H
ATOM   1931  H88 MOL B 204      24.710  25.430   1.930  1.00  0.00           H
ATOM   1932  H89 MOL B 204      26.420  24.530   3.370  1.00  0.00           H
ATOM   1933  H90 MOL B 204      25.950  33.150   2.830  1.00  0.00           H
ATOM   1934  H91 MOL B 204      26.850  35.180   3.240  1.00  0.00           H
ATOM   1935  H92 MOL B 204      28.170  37.190   3.040  1.00  0.00           H
ATOM   1936  H93 MOL B 204      31.730  34.750   2.680  1.00  0.00           H
ATOM   1937  H94 MOL B 204      30.310  32.700   2.910  1.00  0.00           H
ATOM   1938  H95 MOL B 204      29.890  38.810   1.770  1.00  0.00           H
ATOM   1939  H96 MOL B 204      29.550  38.900   3.550  1.00  0.00           H
ATOM   1940  H97 MOL B 204      31.990  39.720   1.790  1.00  0.00           H
ATOM   1941  H98 MOL B 204      30.960  40.740   2.740  1.00  0.00           H
ATOM   1942  H99 MOL B 204      33.500  38.180   4.880  1.00  0.00           H
ATOM   1943 H100 MOL B 204      33.510  38.290   3.130  1.00  0.00           H
ATOM   1944 H101 MOL B 204      31.400  37.150   4.940  1.00  0.00           H
ATOM   1945 H102 MOL B 204      32.540  36.320   3.840  1.00  0.00           H
ATOM   1946 H103 MOL B 204      30.750  40.720   5.200  1.00  0.00           H
ATOM   1947 H104 MOL B 204      30.890  39.040   5.480  1.00  0.00           H
ATOM   1948 H105 MOL B 204      32.690  39.660   9.660  1.00  0.00           H
ATOM   1949 H106 MOL B 204      34.200  39.130   8.850  1.00  0.00           H
ATOM   1950 H107 MOL B 204      34.560  41.470   9.540  1.00  0.00           H
ATOM   1951 H108 MOL B 204      32.860  41.890   9.110  1.00  0.00           H
ATOM   1952 H109 MOL B 204      32.070  42.390   6.880  1.00  0.00           H
ATOM   1953 H110 MOL B 204      33.070  42.050   5.540  1.00  0.00           H
ATOM   1954 H111 MOL B 204      35.460  41.580   5.710  1.00  0.00           H
ATOM   1955 H112 MOL B 204      36.110  41.010   7.330  1.00  0.00           H
ATOM   1956 H113 MOL B 204      34.990  40.070   6.450  1.00  0.00           H
ATOM   1957 H114 MOL B 204      35.520  43.390   7.880  1.00  0.00           H
ATOM   1958 H115 MOL B 204      34.580  43.830   6.490  1.00  0.00           H
ATOM   1959 H116 MOL B 204      33.790  43.850   8.070  1.00  0.00           H
ATOM   1960 H117 MOL B 204      33.870  37.180   6.890  1.00  0.00           H
ATOM   1961 H118 MOL B 204      32.910  34.830   6.760  1.00  0.00           H
ATOM   1962 H119 MOL B 204      29.010  36.320   7.910  1.00  0.00           H
ATOM   1963 H120 MOL B 204      29.830  38.510   8.140  1.00  0.00           H
TER
ENDMDL
