# Supplementary material for: An electron-density point-cloud framework for robust protein-ligand interaction prediction
Source: Nat Commun. 2026 Jun 11;17:7424. doi: 10.1038/s41467-026-74196-5 (PMC13408660; doi:10.1038/s41467-026-74196-5)
Supplement: Supplementary file 5 — Source Data [file 41467_2026_74196_MOESM5_ESM.zip › Source Data_rev/figure7/b/final_configurations/bcl2_ZINC38931626.pdb]

REMARK    GENERATED BY TRJCONV
TITLE     Protein in water
REMARK    THIS IS A SIMULATION BOX
CRYST1   63.426   63.426   63.426  90.00  90.00  90.00 P 1           1
MODEL        1
ATOM      1  N   GLY A   6      22.530  37.920  11.170  1.00  0.00           N
ATOM      2  H1  GLY A   6      22.230  37.600  12.080  1.00  0.00           H
ATOM      3  H2  GLY A   6      23.530  38.000  11.150  1.00  0.00           H
ATOM      4  H3  GLY A   6      22.140  38.850  11.170  1.00  0.00           H
ATOM      5  CA  GLY A   6      21.950  37.140  10.060  1.00  0.00           C
ATOM      6  HA1 GLY A   6      20.860  37.130  10.020  1.00  0.00           H
ATOM      7  HA2 GLY A   6      22.340  36.130  10.100  1.00  0.00           H
ATOM      8  C   GLY A   6      22.370  37.730   8.700  1.00  0.00           C
ATOM      9  O   GLY A   6      22.770  38.900   8.590  1.00  0.00           O
ATOM     10  N   TYR A   7      22.110  36.900   7.670  1.00  0.00           N
ATOM     11  H   TYR A   7      21.670  36.020   7.900  1.00  0.00           H
ATOM     12  CA  TYR A   7      22.480  37.060   6.200  1.00  0.00           C
ATOM     13  HA  TYR A   7      23.350  37.700   6.100  1.00  0.00           H
ATOM     14  CB  TYR A   7      22.730  35.690   5.610  1.00  0.00           C
ATOM     15  HB1 TYR A   7      22.880  35.860   4.550  1.00  0.00           H
ATOM     16  HB2 TYR A   7      21.740  35.230   5.620  1.00  0.00           H
ATOM     17  CG  TYR A   7      23.720  34.760   6.220  1.00  0.00           C
ATOM     18  CD1 TYR A   7      23.530  33.330   6.120  1.00  0.00           C
ATOM     19  HD1 TYR A   7      22.630  32.920   5.700  1.00  0.00           H
ATOM     20  CE1 TYR A   7      24.430  32.440   6.740  1.00  0.00           C
ATOM     21  HE1 TYR A   7      24.200  31.410   6.500  1.00  0.00           H
ATOM     22  CZ  TYR A   7      25.580  32.910   7.460  1.00  0.00           C
ATOM     23  OH  TYR A   7      26.330  32.080   8.200  1.00  0.00           O
ATOM     24  HH  TYR A   7      26.610  32.620   8.940  1.00  0.00           H
ATOM     25  CE2 TYR A   7      25.730  34.270   7.600  1.00  0.00           C
ATOM     26  HE2 TYR A   7      26.520  34.720   8.180  1.00  0.00           H
ATOM     27  CD2 TYR A   7      24.850  35.180   6.960  1.00  0.00           C
ATOM     28  HD2 TYR A   7      24.920  36.250   7.020  1.00  0.00           H
ATOM     29  C   TYR A   7      21.330  37.890   5.540  1.00  0.00           C
ATOM     30  O   TYR A   7      20.230  37.990   6.050  1.00  0.00           O
ATOM     31  N   ASP A   8      21.630  38.460   4.420  1.00  0.00           N
ATOM     32  H   ASP A   8      22.530  38.350   3.970  1.00  0.00           H
ATOM     33  CA  ASP A   8      20.850  39.530   3.790  1.00  0.00           C
ATOM     34  HA  ASP A   8      19.780  39.330   3.810  1.00  0.00           H
ATOM     35  CB  ASP A   8      21.140  40.800   4.550  1.00  0.00           C
ATOM     36  HB1 ASP A   8      22.140  41.110   4.270  1.00  0.00           H
ATOM     37  HB2 ASP A   8      20.970  40.570   5.600  1.00  0.00           H
ATOM     38  CG  ASP A   8      20.140  41.890   4.150  1.00  0.00           C
ATOM     39  OD1 ASP A   8      19.550  42.580   5.070  1.00  0.00           O
ATOM     40  OD2 ASP A   8      19.780  42.000   2.910  1.00  0.00           O
ATOM     41  C   ASP A   8      21.200  39.600   2.320  1.00  0.00           C
ATOM     42  O   ASP A   8      22.250  40.070   1.960  1.00  0.00           O
ATOM     43  N   ASN A   9      20.180  39.450   1.420  1.00  0.00           N
ATOM     44  H   ASN A   9      19.280  39.180   1.800  1.00  0.00           H
ATOM     45  CA  ASN A   9      20.310  39.450  -0.080  1.00  0.00           C
ATOM     46  HA  ASN A   9      21.160  38.810  -0.330  1.00  0.00           H
ATOM     47  CB  ASN A   9      19.090  38.880  -0.780  1.00  0.00           C
ATOM     48  HB1 ASN A   9      19.220  39.080  -1.840  1.00  0.00           H
ATOM     49  HB2 ASN A   9      18.340  39.560  -0.380  1.00  0.00           H
ATOM     50  CG  ASN A   9      18.860  37.400  -0.460  1.00  0.00           C
ATOM     51  OD1 ASN A   9      19.730  36.600  -0.480  1.00  0.00           O
ATOM     52  ND2 ASN A   9      17.640  37.010  -0.160  1.00  0.00           N
ATOM     53 HD21 ASN A   9      16.850  37.620  -0.270  1.00  0.00           H
ATOM     54 HD22 ASN A   9      17.510  36.020   0.020  1.00  0.00           H
ATOM     55  C   ASN A   9      20.760  40.880  -0.620  1.00  0.00           C
ATOM     56  O   ASN A   9      21.270  41.070  -1.740  1.00  0.00           O
ATOM     57  N   ARG A  10      20.640  41.950   0.190  1.00  0.00           N
ATOM     58  H   ARG A  10      20.210  41.870   1.100  1.00  0.00           H
ATOM     59  CA  ARG A  10      21.120  43.280  -0.260  1.00  0.00           C
ATOM     60  HA  ARG A  10      20.920  43.490  -1.310  1.00  0.00           H
ATOM     61  CB  ARG A  10      20.370  44.330   0.550  1.00  0.00           C
ATOM     62  HB1 ARG A  10      20.730  45.340   0.340  1.00  0.00           H
ATOM     63  HB2 ARG A  10      20.570  44.210   1.610  1.00  0.00           H
ATOM     64  CG  ARG A  10      18.890  44.220   0.420  1.00  0.00           C
ATOM     65  HG1 ARG A  10      18.520  43.190   0.380  1.00  0.00           H
ATOM     66  HG2 ARG A  10      18.630  44.480  -0.600  1.00  0.00           H
ATOM     67  CD  ARG A  10      18.030  44.970   1.380  1.00  0.00           C
ATOM     68  HD1 ARG A  10      16.980  44.940   1.070  1.00  0.00           H
ATOM     69  HD2 ARG A  10      18.240  46.040   1.450  1.00  0.00           H
ATOM     70  NE  ARG A  10      18.090  44.510   2.730  1.00  0.00           N
ATOM     71  HE  ARG A  10      18.520  43.620   2.940  1.00  0.00           H
ATOM     72  CZ  ARG A  10      17.530  45.010   3.740  1.00  0.00           C
ATOM     73  NH1 ARG A  10      16.820  46.080   3.660  1.00  0.00           N
ATOM     74 HH11 ARG A  10      16.640  46.560   2.790  1.00  0.00           H
ATOM     75 HH12 ARG A  10      16.250  46.350   4.450  1.00  0.00           H
ATOM     76  NH2 ARG A  10      17.600  44.520   4.950  1.00  0.00           N
ATOM     77 HH21 ARG A  10      18.180  43.700   5.000  1.00  0.00           H
ATOM     78 HH22 ARG A  10      17.140  44.930   5.750  1.00  0.00           H
ATOM     79  C   ARG A  10      22.620  43.490  -0.040  1.00  0.00           C
ATOM     80  O   ARG A  10      23.270  44.330  -0.730  1.00  0.00           O
ATOM     81  N   GLU A  11      23.260  42.700   0.780  1.00  0.00           N
ATOM     82  H   GLU A  11      22.690  41.990   1.220  1.00  0.00           H
ATOM     83  CA  GLU A  11      24.720  42.700   1.110  1.00  0.00           C
ATOM     84  HA  GLU A  11      25.120  43.460   0.440  1.00  0.00           H
ATOM     85  CB  GLU A  11      24.750  43.220   2.510  1.00  0.00           C
ATOM     86  HB1 GLU A  11      24.480  42.380   3.150  1.00  0.00           H
ATOM     87  HB2 GLU A  11      24.060  44.050   2.690  1.00  0.00           H
ATOM     88  CG  GLU A  11      26.140  43.680   3.020  1.00  0.00           C
ATOM     89  HG1 GLU A  11      26.860  43.020   2.540  1.00  0.00           H
ATOM     90  HG2 GLU A  11      26.370  43.590   4.080  1.00  0.00           H
ATOM     91  CD  GLU A  11      26.590  45.070   2.450  1.00  0.00           C
ATOM     92  OE1 GLU A  11      27.830  45.400   2.470  1.00  0.00           O
ATOM     93  OE2 GLU A  11      25.820  45.920   1.920  1.00  0.00           O
ATOM     94  C   GLU A  11      25.510  41.340   0.950  1.00  0.00           C
ATOM     95  O   GLU A  11      26.670  41.380   0.750  1.00  0.00           O
ATOM     96  N   ILE A  12      24.850  40.190   0.870  1.00  0.00           N
ATOM     97  H   ILE A  12      23.870  40.260   1.070  1.00  0.00           H
ATOM     98  CA  ILE A  12      25.420  38.900   0.600  1.00  0.00           C
ATOM     99  HA  ILE A  12      25.960  38.410   1.410  1.00  0.00           H
ATOM    100  CB  ILE A  12      24.390  37.840   0.270  1.00  0.00           C
ATOM    101  HB  ILE A  12      23.680  37.770   1.100  1.00  0.00           H
ATOM    102  CG2 ILE A  12      23.530  38.130  -0.960  1.00  0.00           C
ATOM    103 HG21 ILE A  12      22.720  37.420  -1.100  1.00  0.00           H
ATOM    104 HG22 ILE A  12      23.250  39.170  -0.780  1.00  0.00           H
ATOM    105 HG23 ILE A  12      24.140  38.060  -1.870  1.00  0.00           H
ATOM    106  CG1 ILE A  12      24.830  36.420   0.120  1.00  0.00           C
ATOM    107 HG11 ILE A  12      25.610  36.390  -0.640  1.00  0.00           H
ATOM    108 HG12 ILE A  12      24.000  35.770  -0.180  1.00  0.00           H
ATOM    109  CD  ILE A  12      25.510  35.770   1.340  1.00  0.00           C
ATOM    110  HD1 ILE A  12      26.500  36.130   1.620  1.00  0.00           H
ATOM    111  HD2 ILE A  12      24.860  35.930   2.190  1.00  0.00           H
ATOM    112  HD3 ILE A  12      25.720  34.720   1.110  1.00  0.00           H
ATOM    113  C   ILE A  12      26.430  38.930  -0.560  1.00  0.00           C
ATOM    114  O   ILE A  12      27.530  38.460  -0.470  1.00  0.00           O
ATOM    115  N   VAL A  13      26.080  39.710  -1.580  1.00  0.00           N
ATOM    116  H   VAL A  13      25.260  40.300  -1.500  1.00  0.00           H
ATOM    117  CA  VAL A  13      26.970  39.800  -2.810  1.00  0.00           C
ATOM    118  HA  VAL A  13      27.340  38.790  -2.950  1.00  0.00           H
ATOM    119  CB  VAL A  13      26.250  40.320  -4.080  1.00  0.00           C
ATOM    120  HB  VAL A  13      25.820  41.310  -3.920  1.00  0.00           H
ATOM    121  CG1 VAL A  13      27.170  40.490  -5.300  1.00  0.00           C
ATOM    122 HG11 VAL A  13      28.070  41.090  -5.130  1.00  0.00           H
ATOM    123 HG12 VAL A  13      27.460  39.480  -5.580  1.00  0.00           H
ATOM    124 HG13 VAL A  13      26.530  41.020  -6.010  1.00  0.00           H
ATOM    125  CG2 VAL A  13      25.100  39.430  -4.470  1.00  0.00           C
ATOM    126 HG21 VAL A  13      25.550  38.460  -4.710  1.00  0.00           H
ATOM    127 HG22 VAL A  13      24.330  39.360  -3.700  1.00  0.00           H
ATOM    128 HG23 VAL A  13      24.580  39.790  -5.350  1.00  0.00           H
ATOM    129  C   VAL A  13      28.150  40.680  -2.490  1.00  0.00           C
ATOM    130  O   VAL A  13      29.270  40.320  -2.850  1.00  0.00           O
ATOM    131  N   MET A  14      27.990  41.890  -1.820  1.00  0.00           N
ATOM    132  H   MET A  14      27.050  42.120  -1.550  1.00  0.00           H
ATOM    133  CA  MET A  14      29.120  42.740  -1.500  1.00  0.00           C
ATOM    134  HA  MET A  14      29.650  42.980  -2.420  1.00  0.00           H
ATOM    135  CB  MET A  14      28.690  44.080  -0.860  1.00  0.00           C
ATOM    136  HB1 MET A  14      29.580  44.680  -0.640  1.00  0.00           H
ATOM    137  HB2 MET A  14      28.210  43.860   0.100  1.00  0.00           H
ATOM    138  CG  MET A  14      27.620  44.920  -1.660  1.00  0.00           C
ATOM    139  HG1 MET A  14      26.930  45.440  -0.990  1.00  0.00           H
ATOM    140  HG2 MET A  14      26.940  44.270  -2.210  1.00  0.00           H
ATOM    141  SD  MET A  14      28.480  45.990  -2.860  1.00  0.00           S
ATOM    142  CE  MET A  14      27.230  46.630  -4.050  1.00  0.00           C
ATOM    143  HE1 MET A  14      26.750  45.860  -4.650  1.00  0.00           H
ATOM    144  HE2 MET A  14      26.580  47.340  -3.540  1.00  0.00           H
ATOM    145  HE3 MET A  14      27.850  47.070  -4.830  1.00  0.00           H
ATOM    146  C   MET A  14      30.100  41.980  -0.550  1.00  0.00           C
ATOM    147  O   MET A  14      31.250  42.380  -0.570  1.00  0.00           O
ATOM    148  N   LYS A  15      29.710  41.000   0.220  1.00  0.00           N
ATOM    149  H   LYS A  15      28.710  40.840   0.170  1.00  0.00           H
ATOM    150  CA  LYS A  15      30.560  40.280   1.170  1.00  0.00           C
ATOM    151  HA  LYS A  15      31.370  40.960   1.410  1.00  0.00           H
ATOM    152  CB  LYS A  15      29.990  39.880   2.510  1.00  0.00           C
ATOM    153  HB1 LYS A  15      30.770  39.290   2.990  1.00  0.00           H
ATOM    154  HB2 LYS A  15      29.120  39.250   2.340  1.00  0.00           H
ATOM    155  CG  LYS A  15      29.520  41.080   3.410  1.00  0.00           C
ATOM    156  HG1 LYS A  15      28.940  41.770   2.790  1.00  0.00           H
ATOM    157  HG2 LYS A  15      30.350  41.690   3.770  1.00  0.00           H
ATOM    158  CD  LYS A  15      28.730  40.640   4.660  1.00  0.00           C
ATOM    159  HD1 LYS A  15      29.410  40.070   5.290  1.00  0.00           H
ATOM    160  HD2 LYS A  15      27.960  39.930   4.340  1.00  0.00           H
ATOM    161  CE  LYS A  15      28.220  41.830   5.430  1.00  0.00           C
ATOM    162  HE1 LYS A  15      27.700  42.540   4.780  1.00  0.00           H
ATOM    163  HE2 LYS A  15      29.080  42.380   5.830  1.00  0.00           H
ATOM    164  NZ  LYS A  15      27.370  41.460   6.630  1.00  0.00           N
ATOM    165  HZ1 LYS A  15      27.840  41.040   7.420  1.00  0.00           H
ATOM    166  HZ2 LYS A  15      26.760  42.210   6.930  1.00  0.00           H
ATOM    167  HZ3 LYS A  15      26.690  40.750   6.410  1.00  0.00           H
ATOM    168  C   LYS A  15      31.250  39.120   0.450  1.00  0.00           C
ATOM    169  O   LYS A  15      32.390  38.770   0.770  1.00  0.00           O
ATOM    170  N   TYR A  16      30.550  38.490  -0.490  1.00  0.00           N
ATOM    171  H   TYR A  16      29.590  38.810  -0.530  1.00  0.00           H
ATOM    172  CA  TYR A  16      31.080  37.500  -1.400  1.00  0.00           C
ATOM    173  HA  TYR A  16      31.600  36.710  -0.850  1.00  0.00           H
ATOM    174  CB  TYR A  16      29.870  36.900  -2.190  1.00  0.00           C
ATOM    175  HB1 TYR A  16      29.350  37.750  -2.630  1.00  0.00           H
ATOM    176  HB2 TYR A  16      29.150  36.350  -1.570  1.00  0.00           H
ATOM    177  CG  TYR A  16      30.390  35.950  -3.210  1.00  0.00           C
ATOM    178  CD1 TYR A  16      30.190  36.410  -4.520  1.00  0.00           C
ATOM    179  HD1 TYR A  16      29.660  37.320  -4.770  1.00  0.00           H
ATOM    180  CE1 TYR A  16      30.680  35.620  -5.600  1.00  0.00           C
ATOM    181  HE1 TYR A  16      30.470  35.930  -6.610  1.00  0.00           H
ATOM    182  CZ  TYR A  16      31.340  34.340  -5.410  1.00  0.00           C
ATOM    183  OH  TYR A  16      31.760  33.700  -6.480  1.00  0.00           O
ATOM    184  HH  TYR A  16      32.030  32.780  -6.390  1.00  0.00           H
ATOM    185  CE2 TYR A  16      31.430  33.830  -4.080  1.00  0.00           C
ATOM    186  HE2 TYR A  16      31.970  32.900  -4.050  1.00  0.00           H
ATOM    187  CD2 TYR A  16      30.950  34.620  -2.980  1.00  0.00           C
ATOM    188  HD2 TYR A  16      31.090  34.470  -1.920  1.00  0.00           H
ATOM    189  C   TYR A  16      32.170  38.040  -2.310  1.00  0.00           C
ATOM    190  O   TYR A  16      33.290  37.480  -2.420  1.00  0.00           O
ATOM    191  N   ILE A  17      31.900  39.140  -2.930  1.00  0.00           N
ATOM    192  H   ILE A  17      30.930  39.410  -2.980  1.00  0.00           H
ATOM    193  CA  ILE A  17      32.850  39.770  -3.850  1.00  0.00           C
ATOM    194  HA  ILE A  17      33.180  38.980  -4.530  1.00  0.00           H
ATOM    195  CB  ILE A  17      32.240  40.890  -4.760  1.00  0.00           C
ATOM    196  HB  ILE A  17      31.760  41.610  -4.100  1.00  0.00           H
ATOM    197  CG2 ILE A  17      33.250  41.760  -5.440  1.00  0.00           C
ATOM    198 HG21 ILE A  17      34.010  41.140  -5.910  1.00  0.00           H
ATOM    199 HG22 ILE A  17      32.820  42.450  -6.170  1.00  0.00           H
ATOM    200 HG23 ILE A  17      33.790  42.320  -4.670  1.00  0.00           H
ATOM    201  CG1 ILE A  17      31.190  40.370  -5.740  1.00  0.00           C
ATOM    202 HG11 ILE A  17      30.930  41.220  -6.380  1.00  0.00           H
ATOM    203 HG12 ILE A  17      30.240  40.080  -5.300  1.00  0.00           H
ATOM    204  CD  ILE A  17      31.750  39.250  -6.690  1.00  0.00           C
ATOM    205  HD1 ILE A  17      32.690  39.610  -7.110  1.00  0.00           H
ATOM    206  HD2 ILE A  17      31.840  38.310  -6.140  1.00  0.00           H
ATOM    207  HD3 ILE A  17      31.040  39.040  -7.490  1.00  0.00           H
ATOM    208  C   ILE A  17      34.200  40.180  -3.170  1.00  0.00           C
ATOM    209  O   ILE A  17      35.310  39.940  -3.710  1.00  0.00           O
ATOM    210  N   HIS A  18      34.090  40.660  -1.910  1.00  0.00           N
ATOM    211  H   HIS A  18      33.190  40.860  -1.510  1.00  0.00           H
ATOM    212  CA  HIS A  18      35.270  40.930  -1.060  1.00  0.00           C
ATOM    213  HA  HIS A  18      36.090  41.500  -1.490  1.00  0.00           H
ATOM    214  CB  HIS A  18      34.890  41.610   0.200  1.00  0.00           C
ATOM    215  HB1 HIS A  18      34.320  41.000   0.900  1.00  0.00           H
ATOM    216  HB2 HIS A  18      34.320  42.480  -0.110  1.00  0.00           H
ATOM    217  CG  HIS A  18      36.130  42.090   0.940  1.00  0.00           C
ATOM    218  ND1 HIS A  18      37.070  43.070   0.580  1.00  0.00           N
ATOM    219  CE1 HIS A  18      38.070  43.050   1.440  1.00  0.00           C
ATOM    220  HE1 HIS A  18      38.950  43.670   1.330  1.00  0.00           H
ATOM    221  NE2 HIS A  18      37.980  42.020   2.280  1.00  0.00           N
ATOM    222  HE2 HIS A  18      38.660  41.690   2.940  1.00  0.00           H
ATOM    223  CD2 HIS A  18      36.710  41.470   1.970  1.00  0.00           C
ATOM    224  HD2 HIS A  18      36.340  40.640   2.550  1.00  0.00           H
ATOM    225  C   HIS A  18      36.010  39.660  -0.740  1.00  0.00           C
ATOM    226  O   HIS A  18      37.250  39.660  -0.860  1.00  0.00           O
ATOM    227  N   TYR A  19      35.360  38.570  -0.340  1.00  0.00           N
ATOM    228  H   TYR A  19      34.360  38.580  -0.250  1.00  0.00           H
ATOM    229  CA  TYR A  19      36.100  37.310   0.040  1.00  0.00           C
ATOM    230  HA  TYR A  19      36.810  37.550   0.830  1.00  0.00           H
ATOM    231  CB  TYR A  19      34.970  36.260   0.540  1.00  0.00           C
ATOM    232  HB1 TYR A  19      34.160  36.390  -0.180  1.00  0.00           H
ATOM    233  HB2 TYR A  19      34.510  36.680   1.430  1.00  0.00           H
ATOM    234  CG  TYR A  19      35.470  34.870   0.910  1.00  0.00           C
ATOM    235  CD1 TYR A  19      34.770  33.790   0.390  1.00  0.00           C
ATOM    236  HD1 TYR A  19      34.010  33.950  -0.370  1.00  0.00           H
ATOM    237  CE1 TYR A  19      35.120  32.500   0.850  1.00  0.00           C
ATOM    238  HE1 TYR A  19      34.530  31.690   0.430  1.00  0.00           H
ATOM    239  CZ  TYR A  19      36.130  32.340   1.850  1.00  0.00           C
ATOM    240  OH  TYR A  19      36.470  31.090   2.240  1.00  0.00           O
ATOM    241  HH  TYR A  19      36.800  31.130   3.150  1.00  0.00           H
ATOM    242  CE2 TYR A  19      36.920  33.430   2.310  1.00  0.00           C
ATOM    243  HE2 TYR A  19      37.790  33.290   2.930  1.00  0.00           H
ATOM    244  CD2 TYR A  19      36.550  34.700   1.840  1.00  0.00           C
ATOM    245  HD2 TYR A  19      37.070  35.580   2.180  1.00  0.00           H
ATOM    246  C   TYR A  19      36.740  36.680  -1.200  1.00  0.00           C
ATOM    247  O   TYR A  19      37.890  36.300  -1.060  1.00  0.00           O
ATOM    248  N   LYS A  20      36.080  36.680  -2.370  1.00  0.00           N
ATOM    249  H   LYS A  20      35.140  37.030  -2.360  1.00  0.00           H
ATOM    250  CA  LYS A  20      36.530  36.130  -3.690  1.00  0.00           C
ATOM    251  HA  LYS A  20      36.770  35.080  -3.540  1.00  0.00           H
ATOM    252  CB  LYS A  20      35.290  36.280  -4.610  1.00  0.00           C
ATOM    253  HB1 LYS A  20      35.150  37.310  -4.940  1.00  0.00           H
ATOM    254  HB2 LYS A  20      34.420  35.970  -4.030  1.00  0.00           H
ATOM    255  CG  LYS A  20      35.360  35.390  -5.870  1.00  0.00           C
ATOM    256  HG1 LYS A  20      36.160  35.770  -6.500  1.00  0.00           H
ATOM    257  HG2 LYS A  20      34.430  35.600  -6.410  1.00  0.00           H
ATOM    258  CD  LYS A  20      35.650  33.910  -5.580  1.00  0.00           C
ATOM    259  HD1 LYS A  20      35.020  33.430  -4.830  1.00  0.00           H
ATOM    260  HD2 LYS A  20      36.720  33.750  -5.440  1.00  0.00           H
ATOM    261  CE  LYS A  20      35.310  33.170  -6.890  1.00  0.00           C
ATOM    262  HE1 LYS A  20      35.680  33.700  -7.770  1.00  0.00           H
ATOM    263  HE2 LYS A  20      34.220  33.170  -6.960  1.00  0.00           H
ATOM    264  NZ  LYS A  20      35.700  31.760  -6.880  1.00  0.00           N
ATOM    265  HZ1 LYS A  20      35.600  31.320  -5.980  1.00  0.00           H
ATOM    266  HZ2 LYS A  20      34.970  31.270  -7.390  1.00  0.00           H
ATOM    267  HZ3 LYS A  20      36.570  31.530  -7.340  1.00  0.00           H
ATOM    268  C   LYS A  20      37.800  36.830  -4.220  1.00  0.00           C
ATOM    269  O   LYS A  20      38.450  36.260  -5.100  1.00  0.00           O
ATOM    270  N   LEU A  21      37.990  38.120  -3.900  1.00  0.00           N
ATOM    271  H   LEU A  21      37.320  38.560  -3.290  1.00  0.00           H
ATOM    272  CA  LEU A  21      39.090  38.960  -4.320  1.00  0.00           C
ATOM    273  HA  LEU A  21      39.520  38.410  -5.170  1.00  0.00           H
ATOM    274  CB  LEU A  21      38.740  40.410  -4.730  1.00  0.00           C
ATOM    275  HB1 LEU A  21      39.690  40.940  -4.830  1.00  0.00           H
ATOM    276  HB2 LEU A  21      38.190  41.010  -4.020  1.00  0.00           H
ATOM    277  CG  LEU A  21      38.000  40.560  -6.150  1.00  0.00           C
ATOM    278  HG  LEU A  21      37.050  40.040  -6.140  1.00  0.00           H
ATOM    279  CD1 LEU A  21      37.680  42.010  -6.520  1.00  0.00           C
ATOM    280 HD11 LEU A  21      36.960  42.030  -7.330  1.00  0.00           H
ATOM    281 HD12 LEU A  21      37.320  42.640  -5.700  1.00  0.00           H
ATOM    282 HD13 LEU A  21      38.560  42.500  -6.930  1.00  0.00           H
ATOM    283  CD2 LEU A  21      38.750  39.940  -7.300  1.00  0.00           C
ATOM    284 HD21 LEU A  21      38.700  38.850  -7.220  1.00  0.00           H
ATOM    285 HD22 LEU A  21      38.290  40.220  -8.250  1.00  0.00           H
ATOM    286 HD23 LEU A  21      39.820  40.140  -7.220  1.00  0.00           H
ATOM    287  C   LEU A  21      40.220  39.070  -3.290  1.00  0.00           C
ATOM    288  O   LEU A  21      41.400  39.000  -3.600  1.00  0.00           O
ATOM    289  N   SER A  22      39.860  39.330  -2.020  1.00  0.00           N
ATOM    290  H   SER A  22      38.880  39.570  -1.950  1.00  0.00           H
ATOM    291  CA  SER A  22      40.810  39.460  -0.930  1.00  0.00           C
ATOM    292  HA  SER A  22      41.670  39.960  -1.360  1.00  0.00           H
ATOM    293  CB  SER A  22      40.210  40.190   0.210  1.00  0.00           C
ATOM    294  HB1 SER A  22      39.770  41.130  -0.120  1.00  0.00           H
ATOM    295  HB2 SER A  22      41.080  40.540   0.770  1.00  0.00           H
ATOM    296  OG  SER A  22      39.280  39.340   0.860  1.00  0.00           O
ATOM    297  HG  SER A  22      38.600  39.120   0.220  1.00  0.00           H
ATOM    298  C   SER A  22      41.270  38.070  -0.400  1.00  0.00           C
ATOM    299  O   SER A  22      42.360  38.010   0.030  1.00  0.00           O
ATOM    300  N   GLN A  23      40.510  36.940  -0.500  1.00  0.00           N
ATOM    301  H   GLN A  23      39.570  37.020  -0.850  1.00  0.00           H
ATOM    302  CA  GLN A  23      40.940  35.650   0.180  1.00  0.00           C
ATOM    303  HA  GLN A  23      40.020  35.070   0.290  1.00  0.00           H
ATOM    304  CB  GLN A  23      41.950  34.890  -0.730  1.00  0.00           C
ATOM    305  HB1 GLN A  23      42.240  33.950  -0.260  1.00  0.00           H
ATOM    306  HB2 GLN A  23      42.880  35.460  -0.800  1.00  0.00           H
ATOM    307  CG  GLN A  23      41.390  34.580  -2.100  1.00  0.00           C
ATOM    308  HG1 GLN A  23      42.190  34.180  -2.710  1.00  0.00           H
ATOM    309  HG2 GLN A  23      41.050  35.500  -2.580  1.00  0.00           H
ATOM    310  CD  GLN A  23      40.320  33.520  -2.050  1.00  0.00           C
ATOM    311  OE1 GLN A  23      40.640  32.330  -1.930  1.00  0.00           O
ATOM    312  NE2 GLN A  23      39.110  33.930  -2.000  1.00  0.00           N
ATOM    313 HE21 GLN A  23      38.970  34.930  -1.950  1.00  0.00           H
ATOM    314 HE22 GLN A  23      38.350  33.290  -1.810  1.00  0.00           H
ATOM    315  C   GLN A  23      41.490  35.760   1.660  1.00  0.00           C
ATOM    316  O   GLN A  23      42.210  34.930   2.190  1.00  0.00           O
ATOM    317  N   ARG A  24      40.960  36.700   2.400  1.00  0.00           N
ATOM    318  H   ARG A  24      40.240  37.300   2.010  1.00  0.00           H
ATOM    319  CA  ARG A  24      41.100  36.730   3.840  1.00  0.00           C
ATOM    320  HA  ARG A  24      42.150  36.580   4.080  1.00  0.00           H
ATOM    321  CB  ARG A  24      40.410  38.010   4.400  1.00  0.00           C
ATOM    322  HB1 ARG A  24      40.740  38.930   3.920  1.00  0.00           H
ATOM    323  HB2 ARG A  24      40.680  38.140   5.450  1.00  0.00           H
ATOM    324  CG  ARG A  24      38.890  38.150   4.310  1.00  0.00           C
ATOM    325  HG1 ARG A  24      38.460  37.270   4.780  1.00  0.00           H
ATOM    326  HG2 ARG A  24      38.630  38.230   3.260  1.00  0.00           H
ATOM    327  CD  ARG A  24      38.270  39.320   5.100  1.00  0.00           C
ATOM    328  HD1 ARG A  24      38.510  40.250   4.580  1.00  0.00           H
ATOM    329  HD2 ARG A  24      38.610  39.410   6.130  1.00  0.00           H
ATOM    330  NE  ARG A  24      36.820  39.280   5.110  1.00  0.00           N
ATOM    331  HE  ARG A  24      36.320  39.140   4.250  1.00  0.00           H
ATOM    332  CZ  ARG A  24      36.050  39.580   6.170  1.00  0.00           C
ATOM    333  NH1 ARG A  24      36.520  39.740   7.360  1.00  0.00           N
ATOM    334 HH11 ARG A  24      37.440  39.360   7.480  1.00  0.00           H
ATOM    335 HH12 ARG A  24      35.930  40.040   8.120  1.00  0.00           H
ATOM    336  NH2 ARG A  24      34.730  39.830   6.050  1.00  0.00           N
ATOM    337 HH21 ARG A  24      34.340  39.860   5.120  1.00  0.00           H
ATOM    338 HH22 ARG A  24      34.180  40.140   6.830  1.00  0.00           H
ATOM    339  C   ARG A  24      40.380  35.520   4.500  1.00  0.00           C
ATOM    340  O   ARG A  24      39.430  34.970   3.950  1.00  0.00           O
ATOM    341  N   GLY A  25      40.810  35.170   5.750  1.00  0.00           N
ATOM    342  H   GLY A  25      41.610  35.630   6.160  1.00  0.00           H
ATOM    343  CA  GLY A  25      40.330  33.920   6.350  1.00  0.00           C
ATOM    344  HA1 GLY A  25      40.950  33.690   7.220  1.00  0.00           H
ATOM    345  HA2 GLY A  25      40.360  33.160   5.570  1.00  0.00           H
ATOM    346  C   GLY A  25      38.890  34.110   6.980  1.00  0.00           C
ATOM    347  O   GLY A  25      38.820  34.110   8.210  1.00  0.00           O
ATOM    348  N   TYR A  26      37.950  34.350   6.130  1.00  0.00           N
ATOM    349  H   TYR A  26      38.220  34.330   5.160  1.00  0.00           H
ATOM    350  CA  TYR A  26      36.650  34.840   6.480  1.00  0.00           C
ATOM    351  HA  TYR A  26      36.820  35.670   7.160  1.00  0.00           H
ATOM    352  CB  TYR A  26      35.930  35.160   5.190  1.00  0.00           C
ATOM    353  HB1 TYR A  26      35.850  34.200   4.670  1.00  0.00           H
ATOM    354  HB2 TYR A  26      36.560  35.860   4.640  1.00  0.00           H
ATOM    355  CG  TYR A  26      34.570  35.760   5.240  1.00  0.00           C
ATOM    356  CD1 TYR A  26      34.180  36.530   6.360  1.00  0.00           C
ATOM    357  HD1 TYR A  26      34.810  36.530   7.240  1.00  0.00           H
ATOM    358  CE1 TYR A  26      32.930  37.240   6.380  1.00  0.00           C
ATOM    359  HE1 TYR A  26      32.720  37.780   7.290  1.00  0.00           H
ATOM    360  CZ  TYR A  26      32.160  37.420   5.240  1.00  0.00           C
ATOM    361  OH  TYR A  26      31.020  38.110   5.190  1.00  0.00           O
ATOM    362  HH  TYR A  26      30.730  38.330   6.080  1.00  0.00           H
ATOM    363  CE2 TYR A  26      32.580  36.670   4.090  1.00  0.00           C
ATOM    364  HE2 TYR A  26      31.970  36.650   3.200  1.00  0.00           H
ATOM    365  CD2 TYR A  26      33.730  35.840   4.120  1.00  0.00           C
ATOM    366  HD2 TYR A  26      33.990  35.270   3.230  1.00  0.00           H
ATOM    367  C   TYR A  26      35.810  33.860   7.330  1.00  0.00           C
ATOM    368  O   TYR A  26      35.250  34.370   8.320  1.00  0.00           O
ATOM    369  N   GLU A  27      35.720  32.580   6.960  1.00  0.00           N
ATOM    370  H   GLU A  27      36.130  32.180   6.120  1.00  0.00           H
ATOM    371  CA  GLU A  27      35.000  31.550   7.730  1.00  0.00           C
ATOM    372  HA  GLU A  27      35.010  30.640   7.140  1.00  0.00           H
ATOM    373  CB  GLU A  27      35.690  31.240   9.110  1.00  0.00           C
ATOM    374  HB1 GLU A  27      35.070  30.530   9.650  1.00  0.00           H
ATOM    375  HB2 GLU A  27      35.620  32.050   9.830  1.00  0.00           H
ATOM    376  CG  GLU A  27      37.160  30.850   9.090  1.00  0.00           C
ATOM    377  HG1 GLU A  27      37.430  30.420  10.050  1.00  0.00           H
ATOM    378  HG2 GLU A  27      37.700  31.800   9.060  1.00  0.00           H
ATOM    379  CD  GLU A  27      37.460  29.930   7.920  1.00  0.00           C
ATOM    380  OE1 GLU A  27      38.190  30.280   7.010  1.00  0.00           O
ATOM    381  OE2 GLU A  27      36.840  28.820   8.020  1.00  0.00           O
ATOM    382  C   GLU A  27      33.480  31.840   8.000  1.00  0.00           C
ATOM    383  O   GLU A  27      32.830  31.120   8.780  1.00  0.00           O
ATOM    384  N   GLU A  88      32.830  32.840   7.390  1.00  0.00           N
ATOM    385  H   GLU A  88      33.390  33.370   6.740  1.00  0.00           H
ATOM    386  CA  GLU A  88      31.350  33.060   7.350  1.00  0.00           C
ATOM    387  HA  GLU A  88      31.030  33.040   8.390  1.00  0.00           H
ATOM    388  CB  GLU A  88      31.020  34.420   6.690  1.00  0.00           C
ATOM    389  HB1 GLU A  88      31.280  34.440   5.630  1.00  0.00           H
ATOM    390  HB2 GLU A  88      31.550  35.170   7.270  1.00  0.00           H
ATOM    391  CG  GLU A  88      29.520  34.920   6.860  1.00  0.00           C
ATOM    392  HG1 GLU A  88      28.820  34.160   6.510  1.00  0.00           H
ATOM    393  HG2 GLU A  88      29.330  35.880   6.360  1.00  0.00           H
ATOM    394  CD  GLU A  88      29.220  35.120   8.310  1.00  0.00           C
ATOM    395  OE1 GLU A  88      29.290  36.260   8.820  1.00  0.00           O
ATOM    396  OE2 GLU A  88      29.040  34.110   9.030  1.00  0.00           O
ATOM    397  C   GLU A  88      30.690  31.890   6.560  1.00  0.00           C
ATOM    398  O   GLU A  88      31.160  31.450   5.530  1.00  0.00           O
ATOM    399  N   VAL A  89      29.680  31.240   7.230  1.00  0.00           N
ATOM    400  H   VAL A  89      29.160  31.720   7.950  1.00  0.00           H
ATOM    401  CA  VAL A  89      29.350  29.850   6.930  1.00  0.00           C
ATOM    402  HA  VAL A  89      30.290  29.290   6.890  1.00  0.00           H
ATOM    403  CB  VAL A  89      28.650  29.020   8.060  1.00  0.00           C
ATOM    404  HB  VAL A  89      27.860  29.640   8.470  1.00  0.00           H
ATOM    405  CG1 VAL A  89      28.410  27.550   7.680  1.00  0.00           C
ATOM    406 HG11 VAL A  89      28.170  26.840   8.470  1.00  0.00           H
ATOM    407 HG12 VAL A  89      27.550  27.570   7.020  1.00  0.00           H
ATOM    408 HG13 VAL A  89      29.330  27.160   7.260  1.00  0.00           H
ATOM    409  CG2 VAL A  89      29.600  28.940   9.250  1.00  0.00           C
ATOM    410 HG21 VAL A  89      30.640  28.700   9.040  1.00  0.00           H
ATOM    411 HG22 VAL A  89      29.640  29.870   9.830  1.00  0.00           H
ATOM    412 HG23 VAL A  89      29.200  28.150   9.890  1.00  0.00           H
ATOM    413  C   VAL A  89      28.600  29.670   5.590  1.00  0.00           C
ATOM    414  O   VAL A  89      28.750  28.650   4.900  1.00  0.00           O
ATOM    415  N   VAL A  90      27.820  30.660   5.150  1.00  0.00           N
ATOM    416  H   VAL A  90      27.610  31.430   5.780  1.00  0.00           H
ATOM    417  CA  VAL A  90      27.280  30.700   3.740  1.00  0.00           C
ATOM    418  HA  VAL A  90      26.800  29.780   3.410  1.00  0.00           H
ATOM    419  CB  VAL A  90      26.290  31.830   3.730  1.00  0.00           C
ATOM    420  HB  VAL A  90      25.640  31.590   4.560  1.00  0.00           H
ATOM    421  CG1 VAL A  90      26.900  33.230   3.990  1.00  0.00           C
ATOM    422 HG11 VAL A  90      26.070  33.910   4.190  1.00  0.00           H
ATOM    423 HG12 VAL A  90      27.630  33.340   4.790  1.00  0.00           H
ATOM    424 HG13 VAL A  90      27.260  33.640   3.050  1.00  0.00           H
ATOM    425  CG2 VAL A  90      25.350  31.960   2.580  1.00  0.00           C
ATOM    426 HG21 VAL A  90      24.790  32.900   2.570  1.00  0.00           H
ATOM    427 HG22 VAL A  90      25.930  31.900   1.660  1.00  0.00           H
ATOM    428 HG23 VAL A  90      24.690  31.090   2.530  1.00  0.00           H
ATOM    429  C   VAL A  90      28.380  30.910   2.760  1.00  0.00           C
ATOM    430  O   VAL A  90      28.230  30.460   1.630  1.00  0.00           O
ATOM    431  N   HIS A  91      29.440  31.640   3.110  1.00  0.00           N
ATOM    432  H   HIS A  91      29.580  32.010   4.040  1.00  0.00           H
ATOM    433  CA  HIS A  91      30.590  31.870   2.160  1.00  0.00           C
ATOM    434  HA  HIS A  91      30.130  32.010   1.190  1.00  0.00           H
ATOM    435  CB  HIS A  91      31.320  33.150   2.480  1.00  0.00           C
ATOM    436  HB1 HIS A  91      32.220  33.110   1.860  1.00  0.00           H
ATOM    437  HB2 HIS A  91      31.610  33.170   3.540  1.00  0.00           H
ATOM    438  CG  HIS A  91      30.480  34.410   2.240  1.00  0.00           C
ATOM    439  ND1 HIS A  91      30.060  34.860   0.970  1.00  0.00           N
ATOM    440  CE1 HIS A  91      29.140  35.820   1.220  1.00  0.00           C
ATOM    441  HE1 HIS A  91      28.520  36.290   0.480  1.00  0.00           H
ATOM    442  NE2 HIS A  91      29.020  35.990   2.580  1.00  0.00           N
ATOM    443  HE2 HIS A  91      28.300  36.600   2.940  1.00  0.00           H
ATOM    444  CD2 HIS A  91      29.900  35.140   3.230  1.00  0.00           C
ATOM    445  HD2 HIS A  91      29.980  35.020   4.300  1.00  0.00           H
ATOM    446  C   HIS A  91      31.500  30.620   2.130  1.00  0.00           C
ATOM    447  O   HIS A  91      31.980  30.220   1.050  1.00  0.00           O
ATOM    448  N   LEU A  92      31.630  29.930   3.220  1.00  0.00           N
ATOM    449  H   LEU A  92      31.180  30.280   4.060  1.00  0.00           H
ATOM    450  CA  LEU A  92      32.260  28.620   3.270  1.00  0.00           C
ATOM    451  HA  LEU A  92      33.280  28.750   2.910  1.00  0.00           H
ATOM    452  CB  LEU A  92      32.350  28.110   4.650  1.00  0.00           C
ATOM    453  HB1 LEU A  92      32.640  27.060   4.610  1.00  0.00           H
ATOM    454  HB2 LEU A  92      31.450  28.110   5.260  1.00  0.00           H
ATOM    455  CG  LEU A  92      33.420  28.730   5.590  1.00  0.00           C
ATOM    456  HG  LEU A  92      33.380  29.810   5.660  1.00  0.00           H
ATOM    457  CD1 LEU A  92      33.260  27.910   6.940  1.00  0.00           C
ATOM    458 HD11 LEU A  92      33.480  26.860   6.770  1.00  0.00           H
ATOM    459 HD12 LEU A  92      33.950  28.360   7.660  1.00  0.00           H
ATOM    460 HD13 LEU A  92      32.240  27.950   7.340  1.00  0.00           H
ATOM    461  CD2 LEU A  92      34.860  28.550   5.060  1.00  0.00           C
ATOM    462 HD21 LEU A  92      35.110  29.170   4.200  1.00  0.00           H
ATOM    463 HD22 LEU A  92      35.580  28.870   5.810  1.00  0.00           H
ATOM    464 HD23 LEU A  92      35.000  27.470   4.920  1.00  0.00           H
ATOM    465  C   LEU A  92      31.500  27.650   2.410  1.00  0.00           C
ATOM    466  O   LEU A  92      32.080  26.930   1.590  1.00  0.00           O
ATOM    467  N   THR A  93      30.100  27.570   2.530  1.00  0.00           N
ATOM    468  H   THR A  93      29.700  28.190   3.220  1.00  0.00           H
ATOM    469  CA  THR A  93      29.300  26.620   1.750  1.00  0.00           C
ATOM    470  HA  THR A  93      29.750  25.630   1.840  1.00  0.00           H
ATOM    471  CB  THR A  93      27.820  26.590   2.190  1.00  0.00           C
ATOM    472  HB  THR A  93      27.370  27.570   2.010  1.00  0.00           H
ATOM    473  CG2 THR A  93      26.930  25.520   1.520  1.00  0.00           C
ATOM    474 HG21 THR A  93      25.960  25.580   2.010  1.00  0.00           H
ATOM    475 HG22 THR A  93      26.820  25.750   0.460  1.00  0.00           H
ATOM    476 HG23 THR A  93      27.360  24.540   1.710  1.00  0.00           H
ATOM    477  OG1 THR A  93      27.900  26.350   3.630  1.00  0.00           O
ATOM    478  HG1 THR A  93      28.430  27.000   4.100  1.00  0.00           H
ATOM    479  C   THR A  93      29.390  27.020   0.230  1.00  0.00           C
ATOM    480  O   THR A  93      29.380  26.180  -0.680  1.00  0.00           O
ATOM    481  N   LEU A  94      29.400  28.340  -0.040  1.00  0.00           N
ATOM    482  H   LEU A  94      29.330  29.020   0.700  1.00  0.00           H
ATOM    483  CA  LEU A  94      29.640  28.950  -1.320  1.00  0.00           C
ATOM    484  HA  LEU A  94      28.920  28.630  -2.070  1.00  0.00           H
ATOM    485  CB  LEU A  94      29.640  30.550  -1.360  1.00  0.00           C
ATOM    486  HB1 LEU A  94      30.300  30.940  -2.130  1.00  0.00           H
ATOM    487  HB2 LEU A  94      30.000  30.950  -0.410  1.00  0.00           H
ATOM    488  CG  LEU A  94      28.240  31.150  -1.670  1.00  0.00           C
ATOM    489  HG  LEU A  94      27.510  30.520  -1.170  1.00  0.00           H
ATOM    490  CD1 LEU A  94      28.110  32.580  -1.100  1.00  0.00           C
ATOM    491 HD11 LEU A  94      27.190  33.080  -1.380  1.00  0.00           H
ATOM    492 HD12 LEU A  94      28.150  32.610  -0.010  1.00  0.00           H
ATOM    493 HD13 LEU A  94      29.010  33.060  -1.480  1.00  0.00           H
ATOM    494  CD2 LEU A  94      27.910  31.130  -3.170  1.00  0.00           C
ATOM    495 HD21 LEU A  94      26.850  31.350  -3.270  1.00  0.00           H
ATOM    496 HD22 LEU A  94      28.530  31.860  -3.700  1.00  0.00           H
ATOM    497 HD23 LEU A  94      28.120  30.170  -3.630  1.00  0.00           H
ATOM    498  C   LEU A  94      30.950  28.460  -1.920  1.00  0.00           C
ATOM    499  O   LEU A  94      30.910  27.940  -3.010  1.00  0.00           O
ATOM    500  N   ARG A  95      32.060  28.520  -1.170  1.00  0.00           N
ATOM    501  H   ARG A  95      32.020  28.930  -0.250  1.00  0.00           H
ATOM    502  CA  ARG A  95      33.360  28.090  -1.570  1.00  0.00           C
ATOM    503  HA  ARG A  95      33.720  28.700  -2.410  1.00  0.00           H
ATOM    504  CB  ARG A  95      34.400  28.010  -0.460  1.00  0.00           C
ATOM    505  HB1 ARG A  95      34.090  27.390   0.390  1.00  0.00           H
ATOM    506  HB2 ARG A  95      34.370  28.990   0.020  1.00  0.00           H
ATOM    507  CG  ARG A  95      35.840  27.610  -0.890  1.00  0.00           C
ATOM    508  HG1 ARG A  95      36.060  28.260  -1.740  1.00  0.00           H
ATOM    509  HG2 ARG A  95      35.870  26.550  -1.110  1.00  0.00           H
ATOM    510  CD  ARG A  95      36.980  27.810   0.140  1.00  0.00           C
ATOM    511  HD1 ARG A  95      36.940  28.820   0.540  1.00  0.00           H
ATOM    512  HD2 ARG A  95      37.930  27.720  -0.390  1.00  0.00           H
ATOM    513  NE  ARG A  95      37.000  26.760   1.210  1.00  0.00           N
ATOM    514  HE  ARG A  95      36.690  25.830   0.980  1.00  0.00           H
ATOM    515  CZ  ARG A  95      37.250  26.870   2.500  1.00  0.00           C
ATOM    516  NH1 ARG A  95      37.450  28.010   3.040  1.00  0.00           N
ATOM    517 HH11 ARG A  95      37.580  28.880   2.540  1.00  0.00           H
ATOM    518 HH12 ARG A  95      37.760  27.860   3.990  1.00  0.00           H
ATOM    519  NH2 ARG A  95      37.400  25.760   3.280  1.00  0.00           N
ATOM    520 HH21 ARG A  95      37.250  24.850   2.870  1.00  0.00           H
ATOM    521 HH22 ARG A  95      37.980  25.790   4.100  1.00  0.00           H
ATOM    522  C   ARG A  95      33.380  26.690  -2.150  1.00  0.00           C
ATOM    523  O   ARG A  95      33.900  26.400  -3.220  1.00  0.00           O
ATOM    524  N   GLN A  96      32.570  25.820  -1.460  1.00  0.00           N
ATOM    525  H   GLN A  96      32.370  26.120  -0.510  1.00  0.00           H
ATOM    526  CA  GLN A  96      32.470  24.440  -1.750  1.00  0.00           C
ATOM    527  HA  GLN A  96      33.410  23.980  -2.030  1.00  0.00           H
ATOM    528  CB  GLN A  96      31.960  23.620  -0.550  1.00  0.00           C
ATOM    529  HB1 GLN A  96      31.810  22.590  -0.870  1.00  0.00           H
ATOM    530  HB2 GLN A  96      31.030  24.060  -0.180  1.00  0.00           H
ATOM    531  CG  GLN A  96      32.910  23.610   0.670  1.00  0.00           C
ATOM    532  HG1 GLN A  96      32.520  22.990   1.480  1.00  0.00           H
ATOM    533  HG2 GLN A  96      32.900  24.640   1.020  1.00  0.00           H
ATOM    534  CD  GLN A  96      34.360  23.360   0.280  1.00  0.00           C
ATOM    535  OE1 GLN A  96      35.190  24.220   0.140  1.00  0.00           O
ATOM    536  NE2 GLN A  96      34.710  22.120   0.060  1.00  0.00           N
ATOM    537 HE21 GLN A  96      34.110  21.340   0.290  1.00  0.00           H
ATOM    538 HE22 GLN A  96      35.670  21.900  -0.180  1.00  0.00           H
ATOM    539  C   GLN A  96      31.480  24.200  -2.900  1.00  0.00           C
ATOM    540  O   GLN A  96      31.450  23.170  -3.500  1.00  0.00           O
ATOM    541  N   ALA A  97      30.690  25.210  -3.340  1.00  0.00           N
ATOM    542  H   ALA A  97      30.710  26.050  -2.780  1.00  0.00           H
ATOM    543  CA  ALA A  97      29.850  25.180  -4.540  1.00  0.00           C
ATOM    544  HA  ALA A  97      29.570  24.160  -4.800  1.00  0.00           H
ATOM    545  CB  ALA A  97      28.570  25.930  -4.260  1.00  0.00           C
ATOM    546  HB1 ALA A  97      28.200  25.610  -3.290  1.00  0.00           H
ATOM    547  HB2 ALA A  97      28.790  26.990  -4.090  1.00  0.00           H
ATOM    548  HB3 ALA A  97      27.940  25.720  -5.130  1.00  0.00           H
ATOM    549  C   ALA A  97      30.600  25.660  -5.790  1.00  0.00           C
ATOM    550  O   ALA A  97      30.440  25.190  -6.920  1.00  0.00           O
ATOM    551  N   GLY A  98      31.400  26.670  -5.600  1.00  0.00           N
ATOM    552  H   GLY A  98      31.360  27.120  -4.690  1.00  0.00           H
ATOM    553  CA  GLY A  98      32.230  27.180  -6.650  1.00  0.00           C
ATOM    554  HA1 GLY A  98      32.660  28.130  -6.330  1.00  0.00           H
ATOM    555  HA2 GLY A  98      31.680  27.360  -7.580  1.00  0.00           H
ATOM    556  C   GLY A  98      33.370  26.240  -6.960  1.00  0.00           C
ATOM    557  O   GLY A  98      33.740  26.180  -8.110  1.00  0.00           O
ATOM    558  N   ASP A  99      33.760  25.360  -6.030  1.00  0.00           N
ATOM    559  H   ASP A  99      33.460  25.450  -5.070  1.00  0.00           H
ATOM    560  CA  ASP A  99      34.460  24.150  -6.320  1.00  0.00           C
ATOM    561  HA  ASP A  99      35.320  24.460  -6.920  1.00  0.00           H
ATOM    562  CB  ASP A  99      34.950  23.570  -4.960  1.00  0.00           C
ATOM    563  HB1 ASP A  99      34.190  23.600  -4.180  1.00  0.00           H
ATOM    564  HB2 ASP A  99      35.730  24.250  -4.610  1.00  0.00           H
ATOM    565  CG  ASP A  99      35.550  22.160  -4.960  1.00  0.00           C
ATOM    566  OD1 ASP A  99      36.810  22.010  -4.970  1.00  0.00           O
ATOM    567  OD2 ASP A  99      34.870  21.210  -4.820  1.00  0.00           O
ATOM    568  C   ASP A  99      33.750  23.190  -7.220  1.00  0.00           C
ATOM    569  O   ASP A  99      34.420  22.410  -7.880  1.00  0.00           O
ATOM    570  N   ASP A 100      32.430  23.120  -7.100  1.00  0.00           N
ATOM    571  H   ASP A 100      31.920  23.910  -6.730  1.00  0.00           H
ATOM    572  CA  ASP A 100      31.620  22.140  -7.880  1.00  0.00           C
ATOM    573  HA  ASP A 100      32.170  21.200  -7.940  1.00  0.00           H
ATOM    574  CB  ASP A 100      30.350  21.760  -7.100  1.00  0.00           C
ATOM    575  HB1 ASP A 100      29.670  22.600  -7.270  1.00  0.00           H
ATOM    576  HB2 ASP A 100      30.540  21.650  -6.030  1.00  0.00           H
ATOM    577  CG  ASP A 100      29.600  20.540  -7.700  1.00  0.00           C
ATOM    578  OD1 ASP A 100      28.370  20.450  -7.540  1.00  0.00           O
ATOM    579  OD2 ASP A 100      30.240  19.610  -8.180  1.00  0.00           O
ATOM    580  C   ASP A 100      31.300  22.630  -9.250  1.00  0.00           C
ATOM    581  O   ASP A 100      31.350  21.830 -10.210  1.00  0.00           O
ATOM    582  N   PHE A 101      31.050  23.890  -9.410  1.00  0.00           N
ATOM    583  H   PHE A 101      30.910  24.430  -8.560  1.00  0.00           H
ATOM    584  CA  PHE A 101      31.190  24.680 -10.570  1.00  0.00           C
ATOM    585  HA  PHE A 101      30.420  24.290 -11.240  1.00  0.00           H
ATOM    586  CB  PHE A 101      30.880  26.130 -10.140  1.00  0.00           C
ATOM    587  HB1 PHE A 101      31.490  26.450  -9.290  1.00  0.00           H
ATOM    588  HB2 PHE A 101      29.820  26.190  -9.920  1.00  0.00           H
ATOM    589  CG  PHE A 101      31.000  27.160 -11.240  1.00  0.00           C
ATOM    590  CD1 PHE A 101      32.090  28.070 -11.180  1.00  0.00           C
ATOM    591  HD1 PHE A 101      32.860  27.990 -10.430  1.00  0.00           H
ATOM    592  CE1 PHE A 101      32.240  28.970 -12.200  1.00  0.00           C
ATOM    593  HE1 PHE A 101      33.090  29.630 -12.200  1.00  0.00           H
ATOM    594  CZ  PHE A 101      31.330  28.990 -13.260  1.00  0.00           C
ATOM    595  HZ  PHE A 101      31.440  29.670 -14.090  1.00  0.00           H
ATOM    596  CE2 PHE A 101      30.220  28.150 -13.290  1.00  0.00           C
ATOM    597  HE2 PHE A 101      29.570  28.250 -14.150  1.00  0.00           H
ATOM    598  CD2 PHE A 101      30.020  27.250 -12.240  1.00  0.00           C
ATOM    599  HD2 PHE A 101      29.160  26.590 -12.280  1.00  0.00           H
ATOM    600  C   PHE A 101      32.570  24.510 -11.290  1.00  0.00           C
ATOM    601  O   PHE A 101      32.630  24.300 -12.460  1.00  0.00           O
ATOM    602  N   SER A 102      33.720  24.730 -10.620  1.00  0.00           N
ATOM    603  H   SER A 102      33.650  24.950  -9.640  1.00  0.00           H
ATOM    604  CA  SER A 102      35.100  24.600 -11.180  1.00  0.00           C
ATOM    605  HA  SER A 102      35.190  25.240 -12.060  1.00  0.00           H
ATOM    606  CB  SER A 102      36.060  25.020 -10.040  1.00  0.00           C
ATOM    607  HB1 SER A 102      35.900  24.400  -9.160  1.00  0.00           H
ATOM    608  HB2 SER A 102      35.810  26.070  -9.890  1.00  0.00           H
ATOM    609  OG  SER A 102      37.300  24.740 -10.660  1.00  0.00           O
ATOM    610  HG  SER A 102      37.960  25.300 -10.260  1.00  0.00           H
ATOM    611  C   SER A 102      35.380  23.180 -11.780  1.00  0.00           C
ATOM    612  O   SER A 102      35.790  23.120 -12.950  1.00  0.00           O
ATOM    613  N   ARG A 103      35.040  22.160 -10.970  1.00  0.00           N
ATOM    614  H   ARG A 103      34.690  22.290 -10.040  1.00  0.00           H
ATOM    615  CA  ARG A 103      35.260  20.730 -11.340  1.00  0.00           C
ATOM    616  HA  ARG A 103      36.320  20.570 -11.570  1.00  0.00           H
ATOM    617  CB  ARG A 103      34.990  19.850 -10.110  1.00  0.00           C
ATOM    618  HB1 ARG A 103      33.940  19.860  -9.820  1.00  0.00           H
ATOM    619  HB2 ARG A 103      35.610  20.310  -9.330  1.00  0.00           H
ATOM    620  CG  ARG A 103      35.530  18.440 -10.380  1.00  0.00           C
ATOM    621  HG1 ARG A 103      36.530  18.520 -10.800  1.00  0.00           H
ATOM    622  HG2 ARG A 103      34.770  17.970 -11.010  1.00  0.00           H
ATOM    623  CD  ARG A 103      35.600  17.610  -9.110  1.00  0.00           C
ATOM    624  HD1 ARG A 103      36.060  16.700  -9.500  1.00  0.00           H
ATOM    625  HD2 ARG A 103      34.640  17.390  -8.650  1.00  0.00           H
ATOM    626  NE  ARG A 103      36.510  18.080  -8.000  1.00  0.00           N
ATOM    627  HE  ARG A 103      37.500  18.190  -8.170  1.00  0.00           H
ATOM    628  CZ  ARG A 103      36.080  18.810  -7.030  1.00  0.00           C
ATOM    629  NH1 ARG A 103      34.790  19.060  -6.760  1.00  0.00           N
ATOM    630 HH11 ARG A 103      34.140  18.610  -7.400  1.00  0.00           H
ATOM    631 HH12 ARG A 103      34.560  19.770  -6.080  1.00  0.00           H
ATOM    632  NH2 ARG A 103      36.900  19.400  -6.120  1.00  0.00           N
ATOM    633 HH21 ARG A 103      37.890  19.210  -6.160  1.00  0.00           H
ATOM    634 HH22 ARG A 103      36.620  20.130  -5.480  1.00  0.00           H
ATOM    635  C   ARG A 103      34.500  20.230 -12.560  1.00  0.00           C
ATOM    636  O   ARG A 103      35.120  19.570 -13.360  1.00  0.00           O
ATOM    637  N   ARG A 104      33.230  20.520 -12.740  1.00  0.00           N
ATOM    638  H   ARG A 104      32.880  21.050 -11.960  1.00  0.00           H
ATOM    639  CA  ARG A 104      32.300  19.960 -13.750  1.00  0.00           C
ATOM    640  HA  ARG A 104      32.900  19.470 -14.520  1.00  0.00           H
ATOM    641  CB  ARG A 104      31.500  18.740 -13.230  1.00  0.00           C
ATOM    642  HB1 ARG A 104      32.290  18.010 -13.050  1.00  0.00           H
ATOM    643  HB2 ARG A 104      30.740  18.460 -13.970  1.00  0.00           H
ATOM    644  CG  ARG A 104      30.920  18.920 -11.810  1.00  0.00           C
ATOM    645  HG1 ARG A 104      30.140  19.680 -11.880  1.00  0.00           H
ATOM    646  HG2 ARG A 104      31.620  19.250 -11.040  1.00  0.00           H
ATOM    647  CD  ARG A 104      30.380  17.600 -11.150  1.00  0.00           C
ATOM    648  HD1 ARG A 104      31.260  17.030 -10.840  1.00  0.00           H
ATOM    649  HD2 ARG A 104      29.960  16.860 -11.830  1.00  0.00           H
ATOM    650  NE  ARG A 104      29.450  17.910 -10.100  1.00  0.00           N
ATOM    651  HE  ARG A 104      29.740  18.720  -9.570  1.00  0.00           H
ATOM    652  CZ  ARG A 104      28.320  17.430  -9.650  1.00  0.00           C
ATOM    653  NH1 ARG A 104      27.610  16.420 -10.120  1.00  0.00           N
ATOM    654 HH11 ARG A 104      28.000  15.870 -10.880  1.00  0.00           H
ATOM    655 HH12 ARG A 104      26.650  16.280  -9.860  1.00  0.00           H
ATOM    656  NH2 ARG A 104      27.730  18.060  -8.710  1.00  0.00           N
ATOM    657 HH21 ARG A 104      28.090  18.970  -8.450  1.00  0.00           H
ATOM    658 HH22 ARG A 104      26.790  17.790  -8.470  1.00  0.00           H
ATOM    659  C   ARG A 104      31.490  20.960 -14.500  1.00  0.00           C
ATOM    660  O   ARG A 104      31.610  21.120 -15.710  1.00  0.00           O
ATOM    661  N   TYR A 105      30.700  21.750 -13.860  1.00  0.00           N
ATOM    662  H   TYR A 105      30.650  21.720 -12.850  1.00  0.00           H
ATOM    663  CA  TYR A 105      29.740  22.670 -14.570  1.00  0.00           C
ATOM    664  HA  TYR A 105      29.250  22.050 -15.320  1.00  0.00           H
ATOM    665  CB  TYR A 105      28.580  23.100 -13.640  1.00  0.00           C
ATOM    666  HB1 TYR A 105      27.960  23.790 -14.210  1.00  0.00           H
ATOM    667  HB2 TYR A 105      29.010  23.770 -12.900  1.00  0.00           H
ATOM    668  CG  TYR A 105      27.790  22.040 -12.990  1.00  0.00           C
ATOM    669  CD1 TYR A 105      28.020  21.790 -11.640  1.00  0.00           C
ATOM    670  HD1 TYR A 105      28.720  22.440 -11.140  1.00  0.00           H
ATOM    671  CE1 TYR A 105      27.430  20.680 -11.060  1.00  0.00           C
ATOM    672  HE1 TYR A 105      27.550  20.470 -10.010  1.00  0.00           H
ATOM    673  CZ  TYR A 105      26.540  19.790 -11.770  1.00  0.00           C
ATOM    674  OH  TYR A 105      25.770  18.840 -11.050  1.00  0.00           O
ATOM    675  HH  TYR A 105      25.540  18.140 -11.670  1.00  0.00           H
ATOM    676  CE2 TYR A 105      26.340  20.030 -13.140  1.00  0.00           C
ATOM    677  HE2 TYR A 105      25.790  19.350 -13.770  1.00  0.00           H
ATOM    678  CD2 TYR A 105      27.020  21.150 -13.740  1.00  0.00           C
ATOM    679  HD2 TYR A 105      26.810  21.230 -14.800  1.00  0.00           H
ATOM    680  C   TYR A 105      30.360  23.830 -15.340  1.00  0.00           C
ATOM    681  O   TYR A 105      29.720  24.320 -16.280  1.00  0.00           O
ATOM    682  N   ARG A 106      31.550  24.330 -15.010  1.00  0.00           N
ATOM    683  H   ARG A 106      32.000  23.900 -14.210  1.00  0.00           H
ATOM    684  CA  ARG A 106      32.050  25.710 -15.430  1.00  0.00           C
ATOM    685  HA  ARG A 106      31.170  26.340 -15.300  1.00  0.00           H
ATOM    686  CB  ARG A 106      33.280  26.190 -14.670  1.00  0.00           C
ATOM    687  HB1 ARG A 106      34.100  25.470 -14.670  1.00  0.00           H
ATOM    688  HB2 ARG A 106      32.920  26.410 -13.670  1.00  0.00           H
ATOM    689  CG  ARG A 106      33.840  27.510 -15.210  1.00  0.00           C
ATOM    690  HG1 ARG A 106      33.070  28.260 -15.020  1.00  0.00           H
ATOM    691  HG2 ARG A 106      34.160  27.600 -16.250  1.00  0.00           H
ATOM    692  CD  ARG A 106      35.120  27.890 -14.430  1.00  0.00           C
ATOM    693  HD1 ARG A 106      34.810  27.880 -13.390  1.00  0.00           H
ATOM    694  HD2 ARG A 106      35.480  28.900 -14.630  1.00  0.00           H
ATOM    695  NE  ARG A 106      36.150  26.820 -14.500  1.00  0.00           N
ATOM    696  HE  ARG A 106      35.950  26.110 -15.180  1.00  0.00           H
ATOM    697  CZ  ARG A 106      37.210  26.760 -13.750  1.00  0.00           C
ATOM    698  NH1 ARG A 106      37.980  25.790 -13.710  1.00  0.00           N
ATOM    699 HH11 ARG A 106      37.700  24.950 -14.190  1.00  0.00           H
ATOM    700 HH12 ARG A 106      38.940  25.890 -13.380  1.00  0.00           H
ATOM    701  NH2 ARG A 106      37.550  27.780 -13.020  1.00  0.00           N
ATOM    702 HH21 ARG A 106      36.960  28.600 -13.090  1.00  0.00           H
ATOM    703 HH22 ARG A 106      38.510  27.810 -12.720  1.00  0.00           H
ATOM    704  C   ARG A 106      32.310  25.550 -16.970  1.00  0.00           C
ATOM    705  O   ARG A 106      32.150  26.510 -17.710  1.00  0.00           O
ATOM    706  N   ARG A 107      32.670  24.340 -17.420  1.00  0.00           N
ATOM    707  H   ARG A 107      32.990  23.660 -16.750  1.00  0.00           H
ATOM    708  CA  ARG A 107      32.740  23.990 -18.850  1.00  0.00           C
ATOM    709  HA  ARG A 107      33.420  24.630 -19.410  1.00  0.00           H
ATOM    710  CB  ARG A 107      33.420  22.650 -18.910  1.00  0.00           C
ATOM    711  HB1 ARG A 107      32.780  21.870 -18.500  1.00  0.00           H
ATOM    712  HB2 ARG A 107      34.340  22.590 -18.330  1.00  0.00           H
ATOM    713  CG  ARG A 107      33.910  22.350 -20.360  1.00  0.00           C
ATOM    714  HG1 ARG A 107      34.620  23.110 -20.660  1.00  0.00           H
ATOM    715  HG2 ARG A 107      33.160  22.380 -21.150  1.00  0.00           H
ATOM    716  CD  ARG A 107      34.570  20.890 -20.460  1.00  0.00           C
ATOM    717  HD1 ARG A 107      33.810  20.120 -20.340  1.00  0.00           H
ATOM    718  HD2 ARG A 107      35.220  20.730 -19.610  1.00  0.00           H
ATOM    719  NE  ARG A 107      35.310  20.790 -21.770  1.00  0.00           N
ATOM    720  HE  ARG A 107      36.090  21.430 -21.820  1.00  0.00           H
ATOM    721  CZ  ARG A 107      34.750  20.310 -22.930  1.00  0.00           C
ATOM    722  NH1 ARG A 107      33.440  20.080 -23.050  1.00  0.00           N
ATOM    723 HH11 ARG A 107      32.710  20.110 -22.350  1.00  0.00           H
ATOM    724 HH12 ARG A 107      33.110  19.910 -23.990  1.00  0.00           H
ATOM    725  NH2 ARG A 107      35.500  20.220 -23.970  1.00  0.00           N
ATOM    726 HH21 ARG A 107      36.470  20.480 -23.890  1.00  0.00           H
ATOM    727 HH22 ARG A 107      35.130  19.900 -24.850  1.00  0.00           H
ATOM    728  C   ARG A 107      31.330  23.920 -19.570  1.00  0.00           C
ATOM    729  O   ARG A 107      31.290  24.100 -20.750  1.00  0.00           O
ATOM    730  N   ASP A 108      30.250  23.550 -18.820  1.00  0.00           N
ATOM    731  H   ASP A 108      30.380  23.350 -17.840  1.00  0.00           H
ATOM    732  CA  ASP A 108      28.860  23.570 -19.400  1.00  0.00           C
ATOM    733  HA  ASP A 108      28.880  23.120 -20.400  1.00  0.00           H
ATOM    734  CB  ASP A 108      27.880  22.620 -18.550  1.00  0.00           C
ATOM    735  HB1 ASP A 108      26.920  22.540 -19.070  1.00  0.00           H
ATOM    736  HB2 ASP A 108      27.710  23.090 -17.580  1.00  0.00           H
ATOM    737  CG  ASP A 108      28.370  21.190 -18.340  1.00  0.00           C
ATOM    738  OD1 ASP A 108      28.040  20.570 -17.340  1.00  0.00           O
ATOM    739  OD2 ASP A 108      29.040  20.590 -19.190  1.00  0.00           O
ATOM    740  C   ASP A 108      28.300  25.010 -19.510  1.00  0.00           C
ATOM    741  O   ASP A 108      27.650  25.350 -20.520  1.00  0.00           O
ATOM    742  N   PHE A 109      28.580  25.830 -18.460  1.00  0.00           N
ATOM    743  H   PHE A 109      29.060  25.510 -17.630  1.00  0.00           H
ATOM    744  CA  PHE A 109      28.190  27.190 -18.630  1.00  0.00           C
ATOM    745  HA  PHE A 109      27.130  27.070 -18.840  1.00  0.00           H
ATOM    746  CB  PHE A 109      28.510  27.930 -17.290  1.00  0.00           C
ATOM    747  HB1 PHE A 109      29.580  27.850 -17.090  1.00  0.00           H
ATOM    748  HB2 PHE A 109      28.050  27.350 -16.490  1.00  0.00           H
ATOM    749  CG  PHE A 109      28.120  29.400 -17.120  1.00  0.00           C
ATOM    750  CD1 PHE A 109      29.140  30.370 -17.160  1.00  0.00           C
ATOM    751  HD1 PHE A 109      30.150  30.120 -17.470  1.00  0.00           H
ATOM    752  CE1 PHE A 109      28.840  31.710 -16.900  1.00  0.00           C
ATOM    753  HE1 PHE A 109      29.650  32.410 -16.990  1.00  0.00           H
ATOM    754  CZ  PHE A 109      27.510  32.120 -16.560  1.00  0.00           C
ATOM    755  HZ  PHE A 109      27.280  33.160 -16.440  1.00  0.00           H
ATOM    756  CE2 PHE A 109      26.560  31.120 -16.400  1.00  0.00           C
ATOM    757  HE2 PHE A 109      25.560  31.480 -16.170  1.00  0.00           H
ATOM    758  CD2 PHE A 109      26.870  29.760 -16.630  1.00  0.00           C
ATOM    759  HD2 PHE A 109      26.160  28.970 -16.440  1.00  0.00           H
ATOM    760  C   PHE A 109      28.890  27.960 -19.820  1.00  0.00           C
ATOM    761  O   PHE A 109      28.420  28.980 -20.350  1.00  0.00           O
ATOM    762  N   ALA A 110      30.140  27.610 -20.050  1.00  0.00           N
ATOM    763  H   ALA A 110      30.510  26.840 -19.510  1.00  0.00           H
ATOM    764  CA  ALA A 110      30.950  28.180 -21.210  1.00  0.00           C
ATOM    765  HA  ALA A 110      30.960  29.260 -21.040  1.00  0.00           H
ATOM    766  CB  ALA A 110      32.390  27.680 -21.220  1.00  0.00           C
ATOM    767  HB1 ALA A 110      32.410  26.680 -21.640  1.00  0.00           H
ATOM    768  HB2 ALA A 110      32.940  28.390 -21.830  1.00  0.00           H
ATOM    769  HB3 ALA A 110      32.880  27.610 -20.250  1.00  0.00           H
ATOM    770  C   ALA A 110      30.270  27.930 -22.600  1.00  0.00           C
ATOM    771  O   ALA A 110      30.270  28.910 -23.350  1.00  0.00           O
ATOM    772  N   GLU A 111      29.570  26.830 -22.790  1.00  0.00           N
ATOM    773  H   GLU A 111      29.630  26.060 -22.140  1.00  0.00           H
ATOM    774  CA  GLU A 111      28.670  26.730 -23.920  1.00  0.00           C
ATOM    775  HA  GLU A 111      29.260  26.870 -24.820  1.00  0.00           H
ATOM    776  CB  GLU A 111      28.060  25.310 -24.010  1.00  0.00           C
ATOM    777  HB1 GLU A 111      27.210  25.430 -24.690  1.00  0.00           H
ATOM    778  HB2 GLU A 111      27.610  25.070 -23.040  1.00  0.00           H
ATOM    779  CG  GLU A 111      29.030  24.240 -24.620  1.00  0.00           C
ATOM    780  HG1 GLU A 111      28.690  23.240 -24.360  1.00  0.00           H
ATOM    781  HG2 GLU A 111      30.060  24.300 -24.260  1.00  0.00           H
ATOM    782  CD  GLU A 111      29.190  24.350 -26.180  1.00  0.00           C
ATOM    783  OE1 GLU A 111      28.550  25.210 -26.800  1.00  0.00           O
ATOM    784  OE2 GLU A 111      30.090  23.660 -26.800  1.00  0.00           O
ATOM    785  C   GLU A 111      27.590  27.810 -24.000  1.00  0.00           C
ATOM    786  O   GLU A 111      27.350  28.380 -25.070  1.00  0.00           O
ATOM    787  N   MET A 112      26.930  28.010 -22.910  1.00  0.00           N
ATOM    788  H   MET A 112      27.320  27.600 -22.070  1.00  0.00           H
ATOM    789  CA  MET A 112      25.850  29.000 -22.790  1.00  0.00           C
ATOM    790  HA  MET A 112      25.170  28.940 -23.630  1.00  0.00           H
ATOM    791  CB  MET A 112      25.040  28.800 -21.470  1.00  0.00           C
ATOM    792  HB1 MET A 112      25.740  29.020 -20.660  1.00  0.00           H
ATOM    793  HB2 MET A 112      24.760  27.750 -21.410  1.00  0.00           H
ATOM    794  CG  MET A 112      23.800  29.620 -21.160  1.00  0.00           C
ATOM    795  HG1 MET A 112      22.980  29.180 -21.730  1.00  0.00           H
ATOM    796  HG2 MET A 112      24.030  30.620 -21.520  1.00  0.00           H
ATOM    797  SD  MET A 112      23.460  29.800 -19.310  1.00  0.00           S
ATOM    798  CE  MET A 112      24.370  31.370 -19.070  1.00  0.00           C
ATOM    799  HE1 MET A 112      23.680  32.150 -19.390  1.00  0.00           H
ATOM    800  HE2 MET A 112      24.520  31.590 -18.010  1.00  0.00           H
ATOM    801  HE3 MET A 112      25.310  31.410 -19.620  1.00  0.00           H
ATOM    802  C   MET A 112      26.340  30.460 -22.840  1.00  0.00           C
ATOM    803  O   MET A 112      25.540  31.350 -23.280  1.00  0.00           O
ATOM    804  N   SER A 113      27.500  30.810 -22.380  1.00  0.00           N
ATOM    805  H   SER A 113      28.090  30.080 -22.000  1.00  0.00           H
ATOM    806  CA  SER A 113      27.890  32.190 -22.220  1.00  0.00           C
ATOM    807  HA  SER A 113      27.010  32.810 -22.400  1.00  0.00           H
ATOM    808  CB  SER A 113      28.180  32.380 -20.700  1.00  0.00           C
ATOM    809  HB1 SER A 113      27.330  32.230 -20.040  1.00  0.00           H
ATOM    810  HB2 SER A 113      28.510  33.410 -20.540  1.00  0.00           H
ATOM    811  OG  SER A 113      29.280  31.570 -20.410  1.00  0.00           O
ATOM    812  HG  SER A 113      29.040  30.640 -20.300  1.00  0.00           H
ATOM    813  C   SER A 113      28.900  32.800 -23.180  1.00  0.00           C
ATOM    814  O   SER A 113      29.160  34.020 -23.150  1.00  0.00           O
ATOM    815  N   SER A 114      29.510  31.960 -24.020  1.00  0.00           N
ATOM    816  H   SER A 114      29.360  30.980 -23.830  1.00  0.00           H
ATOM    817  CA  SER A 114      30.550  32.340 -24.980  1.00  0.00           C
ATOM    818  HA  SER A 114      30.810  31.430 -25.520  1.00  0.00           H
ATOM    819  CB  SER A 114      29.960  33.320 -26.070  1.00  0.00           C
ATOM    820  HB1 SER A 114      29.480  34.170 -25.580  1.00  0.00           H
ATOM    821  HB2 SER A 114      29.110  32.780 -26.490  1.00  0.00           H
ATOM    822  OG  SER A 114      30.940  33.690 -27.060  1.00  0.00           O
ATOM    823  HG  SER A 114      31.250  32.910 -27.520  1.00  0.00           H
ATOM    824  C   SER A 114      31.890  32.700 -24.310  1.00  0.00           C
ATOM    825  O   SER A 114      31.930  32.820 -23.100  1.00  0.00           O
ATOM    826  N   GLN A 115      32.890  32.800 -25.080  1.00  0.00           N
ATOM    827  H   GLN A 115      32.860  32.470 -26.040  1.00  0.00           H
ATOM    828  CA  GLN A 115      34.240  33.190 -24.590  1.00  0.00           C
ATOM    829  HA  GLN A 115      34.520  32.580 -23.730  1.00  0.00           H
ATOM    830  CB  GLN A 115      35.280  33.070 -25.700  1.00  0.00           C
ATOM    831  HB1 GLN A 115      35.030  33.620 -26.600  1.00  0.00           H
ATOM    832  HB2 GLN A 115      35.350  32.030 -26.010  1.00  0.00           H
ATOM    833  CG  GLN A 115      36.730  33.550 -25.260  1.00  0.00           C
ATOM    834  HG1 GLN A 115      37.030  32.960 -24.390  1.00  0.00           H
ATOM    835  HG2 GLN A 115      36.700  34.610 -25.010  1.00  0.00           H
ATOM    836  CD  GLN A 115      37.720  33.330 -26.380  1.00  0.00           C
ATOM    837  OE1 GLN A 115      38.530  32.360 -26.340  1.00  0.00           O
ATOM    838  NE2 GLN A 115      37.810  34.280 -27.300  1.00  0.00           N
ATOM    839 HE21 GLN A 115      37.170  35.060 -27.220  1.00  0.00           H
ATOM    840 HE22 GLN A 115      38.360  34.020 -28.100  1.00  0.00           H
ATOM    841  C   GLN A 115      34.200  34.650 -24.040  1.00  0.00           C
ATOM    842  O   GLN A 115      33.690  35.560 -24.650  1.00  0.00           O
ATOM    843  N   LEU A 116      34.820  34.880 -22.910  1.00  0.00           N
ATOM    844  H   LEU A 116      35.530  34.210 -22.650  1.00  0.00           H
ATOM    845  CA  LEU A 116      34.810  36.070 -22.060  1.00  0.00           C
ATOM    846  HA  LEU A 116      33.780  36.400 -21.960  1.00  0.00           H
ATOM    847  CB  LEU A 116      35.420  35.720 -20.730  1.00  0.00           C
ATOM    848  HB1 LEU A 116      36.440  35.350 -20.780  1.00  0.00           H
ATOM    849  HB2 LEU A 116      34.810  34.910 -20.330  1.00  0.00           H
ATOM    850  CG  LEU A 116      35.400  36.870 -19.640  1.00  0.00           C
ATOM    851  HG  LEU A 116      35.840  37.790 -20.020  1.00  0.00           H
ATOM    852  CD1 LEU A 116      33.990  37.230 -19.080  1.00  0.00           C
ATOM    853 HD11 LEU A 116      34.030  38.060 -18.370  1.00  0.00           H
ATOM    854 HD12 LEU A 116      33.360  37.580 -19.890  1.00  0.00           H
ATOM    855 HD13 LEU A 116      33.460  36.440 -18.560  1.00  0.00           H
ATOM    856  CD2 LEU A 116      36.280  36.520 -18.490  1.00  0.00           C
ATOM    857 HD21 LEU A 116      37.350  36.630 -18.660  1.00  0.00           H
ATOM    858 HD22 LEU A 116      36.010  37.290 -17.770  1.00  0.00           H
ATOM    859 HD23 LEU A 116      36.040  35.510 -18.170  1.00  0.00           H
ATOM    860  C   LEU A 116      35.690  37.230 -22.600  1.00  0.00           C
ATOM    861  O   LEU A 116      36.880  37.010 -22.940  1.00  0.00           O
ATOM    862  N   HIS A 117      35.100  38.440 -22.650  1.00  0.00           N
ATOM    863  H   HIS A 117      34.090  38.430 -22.600  1.00  0.00           H
ATOM    864  CA  HIS A 117      35.740  39.650 -23.020  1.00  0.00           C
ATOM    865  HA  HIS A 117      36.790  39.650 -22.700  1.00  0.00           H
ATOM    866  CB  HIS A 117      35.810  39.960 -24.560  1.00  0.00           C
ATOM    867  HB1 HIS A 117      34.800  40.030 -24.980  1.00  0.00           H
ATOM    868  HB2 HIS A 117      36.270  39.200 -25.190  1.00  0.00           H
ATOM    869  CG  HIS A 117      36.620  41.190 -24.900  1.00  0.00           C
ATOM    870  ND1 HIS A 117      36.110  42.420 -25.290  1.00  0.00           N
ATOM    871  CE1 HIS A 117      37.160  43.270 -25.390  1.00  0.00           C
ATOM    872  HE1 HIS A 117      37.080  44.230 -25.880  1.00  0.00           H
ATOM    873  NE2 HIS A 117      38.250  42.620 -25.090  1.00  0.00           N
ATOM    874  HE2 HIS A 117      39.180  42.950 -25.300  1.00  0.00           H
ATOM    875  CD2 HIS A 117      37.970  41.320 -24.800  1.00  0.00           C
ATOM    876  HD2 HIS A 117      38.620  40.660 -24.260  1.00  0.00           H
ATOM    877  C   HIS A 117      35.090  40.810 -22.280  1.00  0.00           C
ATOM    878  O   HIS A 117      33.880  41.000 -22.400  1.00  0.00           O
ATOM    879  N   LEU A 118      35.850  41.580 -21.580  1.00  0.00           N
ATOM    880  H   LEU A 118      36.820  41.290 -21.540  1.00  0.00           H
ATOM    881  CA  LEU A 118      35.480  42.830 -20.880  1.00  0.00           C
ATOM    882  HA  LEU A 118      34.420  43.010 -21.060  1.00  0.00           H
ATOM    883  CB  LEU A 118      35.700  42.690 -19.380  1.00  0.00           C
ATOM    884  HB1 LEU A 118      35.670  43.690 -18.940  1.00  0.00           H
ATOM    885  HB2 LEU A 118      36.670  42.180 -19.390  1.00  0.00           H
ATOM    886  CG  LEU A 118      34.770  41.770 -18.650  1.00  0.00           C
ATOM    887  HG  LEU A 118      34.700  40.850 -19.230  1.00  0.00           H
ATOM    888  CD1 LEU A 118      35.310  41.470 -17.240  1.00  0.00           C
ATOM    889 HD11 LEU A 118      36.310  41.070 -17.390  1.00  0.00           H
ATOM    890 HD12 LEU A 118      35.320  42.400 -16.670  1.00  0.00           H
ATOM    891 HD13 LEU A 118      34.620  40.780 -16.760  1.00  0.00           H
ATOM    892  CD2 LEU A 118      33.380  42.460 -18.540  1.00  0.00           C
ATOM    893 HD21 LEU A 118      33.410  43.300 -17.840  1.00  0.00           H
ATOM    894 HD22 LEU A 118      33.100  42.900 -19.490  1.00  0.00           H
ATOM    895 HD23 LEU A 118      32.540  41.800 -18.300  1.00  0.00           H
ATOM    896  C   LEU A 118      36.260  44.000 -21.480  1.00  0.00           C
ATOM    897  O   LEU A 118      37.480  43.980 -21.770  1.00  0.00           O
ATOM    898  N   THR A 119      35.550  45.130 -21.560  1.00  0.00           N
ATOM    899  H   THR A 119      34.560  44.960 -21.460  1.00  0.00           H
ATOM    900  CA  THR A 119      36.000  46.540 -21.500  1.00  0.00           C
ATOM    901  HA  THR A 119      37.030  46.670 -21.160  1.00  0.00           H
ATOM    902  CB  THR A 119      36.150  47.260 -22.870  1.00  0.00           C
ATOM    903  HB  THR A 119      36.570  48.260 -22.770  1.00  0.00           H
ATOM    904  CG2 THR A 119      36.900  46.460 -23.870  1.00  0.00           C
ATOM    905 HG21 THR A 119      37.930  46.330 -23.530  1.00  0.00           H
ATOM    906 HG22 THR A 119      36.320  45.550 -24.020  1.00  0.00           H
ATOM    907 HG23 THR A 119      36.850  47.020 -24.800  1.00  0.00           H
ATOM    908  OG1 THR A 119      34.840  47.490 -23.480  1.00  0.00           O
ATOM    909  HG1 THR A 119      34.240  46.750 -23.510  1.00  0.00           H
ATOM    910  C   THR A 119      34.940  47.330 -20.740  1.00  0.00           C
ATOM    911  O   THR A 119      33.820  46.840 -20.750  1.00  0.00           O
ATOM    912  N   PRO A 120      35.130  48.390 -19.940  1.00  0.00           N
ATOM    913  CD  PRO A 120      36.360  49.140 -19.700  1.00  0.00           C
ATOM    914  HD1 PRO A 120      36.440  49.920 -20.450  1.00  0.00           H
ATOM    915  HD2 PRO A 120      37.210  48.450 -19.660  1.00  0.00           H
ATOM    916  CG  PRO A 120      36.240  49.730 -18.250  1.00  0.00           C
ATOM    917  HG1 PRO A 120      36.870  50.630 -18.250  1.00  0.00           H
ATOM    918  HG2 PRO A 120      36.450  49.030 -17.450  1.00  0.00           H
ATOM    919  CB  PRO A 120      34.830  50.190 -18.250  1.00  0.00           C
ATOM    920  HB1 PRO A 120      34.730  51.190 -18.680  1.00  0.00           H
ATOM    921  HB2 PRO A 120      34.370  50.280 -17.270  1.00  0.00           H
ATOM    922  CA  PRO A 120      34.130  49.050 -19.040  1.00  0.00           C
ATOM    923  HA  PRO A 120      33.850  48.330 -18.270  1.00  0.00           H
ATOM    924  C   PRO A 120      32.840  49.500 -19.630  1.00  0.00           C
ATOM    925  O   PRO A 120      31.850  49.710 -18.890  1.00  0.00           O
ATOM    926  N   PHE A 121      32.800  49.640 -20.950  1.00  0.00           N
ATOM    927  H   PHE A 121      33.620  49.530 -21.520  1.00  0.00           H
ATOM    928  CA  PHE A 121      31.510  49.920 -21.580  1.00  0.00           C
ATOM    929  HA  PHE A 121      30.850  50.450 -20.900  1.00  0.00           H
ATOM    930  CB  PHE A 121      31.780  50.770 -22.790  1.00  0.00           C
ATOM    931  HB1 PHE A 121      32.190  50.170 -23.600  1.00  0.00           H
ATOM    932  HB2 PHE A 121      32.610  51.420 -22.520  1.00  0.00           H
ATOM    933  CG  PHE A 121      30.470  51.420 -23.300  1.00  0.00           C
ATOM    934  CD1 PHE A 121      29.910  52.500 -22.560  1.00  0.00           C
ATOM    935  HD1 PHE A 121      30.360  52.820 -21.630  1.00  0.00           H
ATOM    936  CE1 PHE A 121      28.720  53.080 -22.980  1.00  0.00           C
ATOM    937  HE1 PHE A 121      28.220  53.890 -22.460  1.00  0.00           H
ATOM    938  CZ  PHE A 121      28.090  52.600 -24.130  1.00  0.00           C
ATOM    939  HZ  PHE A 121      27.200  53.130 -24.440  1.00  0.00           H
ATOM    940  CE2 PHE A 121      28.470  51.440 -24.760  1.00  0.00           C
ATOM    941  HE2 PHE A 121      27.900  51.090 -25.610  1.00  0.00           H
ATOM    942  CD2 PHE A 121      29.740  50.930 -24.360  1.00  0.00           C
ATOM    943  HD2 PHE A 121      30.020  50.010 -24.850  1.00  0.00           H
ATOM    944  C   PHE A 121      30.680  48.690 -21.980  1.00  0.00           C
ATOM    945  O   PHE A 121      29.530  48.510 -21.570  1.00  0.00           O
ATOM    946  N   THR A 122      31.300  47.790 -22.780  1.00  0.00           N
ATOM    947  H   THR A 122      32.250  48.030 -23.010  1.00  0.00           H
ATOM    948  CA  THR A 122      30.630  46.570 -23.280  1.00  0.00           C
ATOM    949  HA  THR A 122      29.660  46.870 -23.680  1.00  0.00           H
ATOM    950  CB  THR A 122      31.390  46.010 -24.520  1.00  0.00           C
ATOM    951  HB  THR A 122      30.810  45.160 -24.880  1.00  0.00           H
ATOM    952  CG2 THR A 122      31.570  47.070 -25.590  1.00  0.00           C
ATOM    953 HG21 THR A 122      31.710  46.550 -26.540  1.00  0.00           H
ATOM    954 HG22 THR A 122      30.620  47.600 -25.640  1.00  0.00           H
ATOM    955 HG23 THR A 122      32.320  47.850 -25.460  1.00  0.00           H
ATOM    956  OG1 THR A 122      32.670  45.540 -24.100  1.00  0.00           O
ATOM    957  HG1 THR A 122      32.630  44.670 -23.700  1.00  0.00           H
ATOM    958  C   THR A 122      30.380  45.580 -22.100  1.00  0.00           C
ATOM    959  O   THR A 122      29.400  44.870 -22.060  1.00  0.00           O
ATOM    960  N   ALA A 123      31.120  45.670 -20.980  1.00  0.00           N
ATOM    961  H   ALA A 123      32.030  46.100 -20.870  1.00  0.00           H
ATOM    962  CA  ALA A 123      30.880  45.010 -19.690  1.00  0.00           C
ATOM    963  HA  ALA A 123      31.220  43.980 -19.820  1.00  0.00           H
ATOM    964  CB  ALA A 123      31.780  45.680 -18.540  1.00  0.00           C
ATOM    965  HB1 ALA A 123      32.840  45.480 -18.650  1.00  0.00           H
ATOM    966  HB2 ALA A 123      31.570  46.750 -18.570  1.00  0.00           H
ATOM    967  HB3 ALA A 123      31.460  45.460 -17.520  1.00  0.00           H
ATOM    968  C   ALA A 123      29.400  45.000 -19.140  1.00  0.00           C
ATOM    969  O   ALA A 123      28.890  43.930 -18.710  1.00  0.00           O
ATOM    970  N   ARG A 124      28.570  46.080 -19.250  1.00  0.00           N
ATOM    971  H   ARG A 124      29.000  46.980 -19.440  1.00  0.00           H
ATOM    972  CA  ARG A 124      27.200  46.190 -18.770  1.00  0.00           C
ATOM    973  HA  ARG A 124      27.260  45.940 -17.710  1.00  0.00           H
ATOM    974  CB  ARG A 124      26.770  47.660 -18.870  1.00  0.00           C
ATOM    975  HB1 ARG A 124      26.710  47.960 -19.920  1.00  0.00           H
ATOM    976  HB2 ARG A 124      27.590  48.240 -18.450  1.00  0.00           H
ATOM    977  CG  ARG A 124      25.390  47.900 -18.270  1.00  0.00           C
ATOM    978  HG1 ARG A 124      24.750  47.160 -18.750  1.00  0.00           H
ATOM    979  HG2 ARG A 124      24.960  48.890 -18.440  1.00  0.00           H
ATOM    980  CD  ARG A 124      25.370  47.780 -16.720  1.00  0.00           C
ATOM    981  HD1 ARG A 124      26.120  48.440 -16.290  1.00  0.00           H
ATOM    982  HD2 ARG A 124      25.740  46.770 -16.520  1.00  0.00           H
ATOM    983  NE  ARG A 124      24.030  48.070 -16.200  1.00  0.00           N
ATOM    984  HE  ARG A 124      23.410  47.280 -16.330  1.00  0.00           H
ATOM    985  CZ  ARG A 124      23.540  49.150 -15.610  1.00  0.00           C
ATOM    986  NH1 ARG A 124      24.200  50.280 -15.490  1.00  0.00           N
ATOM    987 HH11 ARG A 124      25.190  50.170 -15.650  1.00  0.00           H
ATOM    988 HH12 ARG A 124      23.740  51.020 -14.970  1.00  0.00           H
ATOM    989  NH2 ARG A 124      22.340  49.160 -15.200  1.00  0.00           N
ATOM    990 HH21 ARG A 124      21.790  48.310 -15.230  1.00  0.00           H
ATOM    991 HH22 ARG A 124      22.010  50.070 -14.950  1.00  0.00           H
ATOM    992  C   ARG A 124      26.340  45.140 -19.570  1.00  0.00           C
ATOM    993  O   ARG A 124      25.520  44.490 -19.010  1.00  0.00           O
ATOM    994  N   GLY A 125      26.610  44.840 -20.840  1.00  0.00           N
ATOM    995  H   GLY A 125      27.170  45.480 -21.390  1.00  0.00           H
ATOM    996  CA  GLY A 125      25.800  43.880 -21.600  1.00  0.00           C
ATOM    997  HA1 GLY A 125      25.910  44.110 -22.660  1.00  0.00           H
ATOM    998  HA2 GLY A 125      24.750  43.800 -21.310  1.00  0.00           H
ATOM    999  C   GLY A 125      26.440  42.510 -21.580  1.00  0.00           C
ATOM   1000  O   GLY A 125      25.730  41.540 -21.730  1.00  0.00           O
ATOM   1001  N   ARG A 126      27.810  42.470 -21.390  1.00  0.00           N
ATOM   1002  H   ARG A 126      28.160  43.400 -21.210  1.00  0.00           H
ATOM   1003  CA  ARG A 126      28.500  41.250 -20.950  1.00  0.00           C
ATOM   1004  HA  ARG A 126      28.370  40.470 -21.700  1.00  0.00           H
ATOM   1005  CB  ARG A 126      30.020  41.490 -20.870  1.00  0.00           C
ATOM   1006  HB1 ARG A 126      30.260  42.210 -20.080  1.00  0.00           H
ATOM   1007  HB2 ARG A 126      30.280  41.860 -21.860  1.00  0.00           H
ATOM   1008  CG  ARG A 126      30.840  40.260 -20.520  1.00  0.00           C
ATOM   1009  HG1 ARG A 126      30.580  39.850 -19.550  1.00  0.00           H
ATOM   1010  HG2 ARG A 126      31.910  40.470 -20.500  1.00  0.00           H
ATOM   1011  CD  ARG A 126      30.680  39.130 -21.580  1.00  0.00           C
ATOM   1012  HD1 ARG A 126      29.620  38.880 -21.670  1.00  0.00           H
ATOM   1013  HD2 ARG A 126      31.260  38.260 -21.270  1.00  0.00           H
ATOM   1014  NE  ARG A 126      31.290  39.550 -22.900  1.00  0.00           N
ATOM   1015  HE  ARG A 126      31.190  40.530 -23.130  1.00  0.00           H
ATOM   1016  CZ  ARG A 126      31.770  38.720 -23.780  1.00  0.00           C
ATOM   1017  NH1 ARG A 126      31.820  37.400 -23.620  1.00  0.00           N
ATOM   1018 HH11 ARG A 126      31.580  36.900 -22.780  1.00  0.00           H
ATOM   1019 HH12 ARG A 126      32.120  36.860 -24.420  1.00  0.00           H
ATOM   1020  NH2 ARG A 126      32.190  39.160 -24.890  1.00  0.00           N
ATOM   1021 HH21 ARG A 126      32.140  40.120 -25.190  1.00  0.00           H
ATOM   1022 HH22 ARG A 126      32.690  38.560 -25.540  1.00  0.00           H
ATOM   1023  C   ARG A 126      27.900  40.700 -19.670  1.00  0.00           C
ATOM   1024  O   ARG A 126      27.820  39.510 -19.460  1.00  0.00           O
ATOM   1025  N   PHE A 127      27.390  41.490 -18.800  1.00  0.00           N
ATOM   1026  H   PHE A 127      27.690  42.450 -18.870  1.00  0.00           H
ATOM   1027  CA  PHE A 127      26.630  41.010 -17.650  1.00  0.00           C
ATOM   1028  HA  PHE A 127      26.990  40.060 -17.260  1.00  0.00           H
ATOM   1029  CB  PHE A 127      26.850  42.070 -16.500  1.00  0.00           C
ATOM   1030  HB1 PHE A 127      26.620  43.100 -16.770  1.00  0.00           H
ATOM   1031  HB2 PHE A 127      27.910  42.120 -16.240  1.00  0.00           H
ATOM   1032  CG  PHE A 127      26.030  41.780 -15.260  1.00  0.00           C
ATOM   1033  CD1 PHE A 127      26.620  40.970 -14.300  1.00  0.00           C
ATOM   1034  HD1 PHE A 127      27.600  40.550 -14.480  1.00  0.00           H
ATOM   1035  CE1 PHE A 127      25.870  40.560 -13.200  1.00  0.00           C
ATOM   1036  HE1 PHE A 127      26.310  39.840 -12.520  1.00  0.00           H
ATOM   1037  CZ  PHE A 127      24.510  40.980 -13.040  1.00  0.00           C
ATOM   1038  HZ  PHE A 127      23.950  40.700 -12.160  1.00  0.00           H
ATOM   1039  CE2 PHE A 127      23.970  41.960 -13.980  1.00  0.00           C
ATOM   1040  HE2 PHE A 127      23.040  42.480 -13.800  1.00  0.00           H
ATOM   1041  CD2 PHE A 127      24.700  42.310 -15.120  1.00  0.00           C
ATOM   1042  HD2 PHE A 127      24.390  43.020 -15.870  1.00  0.00           H
ATOM   1043  C   PHE A 127      25.160  40.740 -17.880  1.00  0.00           C
ATOM   1044  O   PHE A 127      24.650  39.580 -17.700  1.00  0.00           O
ATOM   1045  N   ALA A 128      24.420  41.740 -18.310  1.00  0.00           N
ATOM   1046  H   ALA A 128      24.790  42.670 -18.450  1.00  0.00           H
ATOM   1047  CA  ALA A 128      22.980  41.620 -18.550  1.00  0.00           C
ATOM   1048  HA  ALA A 128      22.520  41.520 -17.560  1.00  0.00           H
ATOM   1049  CB  ALA A 128      22.500  42.890 -19.230  1.00  0.00           C
ATOM   1050  HB1 ALA A 128      22.970  43.760 -18.770  1.00  0.00           H
ATOM   1051  HB2 ALA A 128      22.700  42.790 -20.300  1.00  0.00           H
ATOM   1052  HB3 ALA A 128      21.410  42.910 -19.240  1.00  0.00           H
ATOM   1053  C   ALA A 128      22.500  40.390 -19.330  1.00  0.00           C
ATOM   1054  O   ALA A 128      21.590  39.680 -18.910  1.00  0.00           O
ATOM   1055  N   THR A 129      23.070  40.180 -20.560  1.00  0.00           N
ATOM   1056  H   THR A 129      23.760  40.840 -20.860  1.00  0.00           H
ATOM   1057  CA  THR A 129      22.770  39.080 -21.460  1.00  0.00           C
ATOM   1058  HA  THR A 129      21.680  39.020 -21.490  1.00  0.00           H
ATOM   1059  CB  THR A 129      23.320  39.350 -22.860  1.00  0.00           C
ATOM   1060  HB  THR A 129      22.890  38.620 -23.540  1.00  0.00           H
ATOM   1061  CG2 THR A 129      22.950  40.700 -23.380  1.00  0.00           C
ATOM   1062 HG21 THR A 129      23.310  40.850 -24.400  1.00  0.00           H
ATOM   1063 HG22 THR A 129      21.870  40.770 -23.290  1.00  0.00           H
ATOM   1064 HG23 THR A 129      23.290  41.560 -22.810  1.00  0.00           H
ATOM   1065  OG1 THR A 129      24.690  39.340 -22.840  1.00  0.00           O
ATOM   1066  HG1 THR A 129      24.960  40.170 -22.450  1.00  0.00           H
ATOM   1067  C   THR A 129      23.320  37.730 -20.980  1.00  0.00           C
ATOM   1068  O   THR A 129      22.650  36.760 -21.350  1.00  0.00           O
ATOM   1069  N   VAL A 130      24.390  37.690 -20.190  1.00  0.00           N
ATOM   1070  H   VAL A 130      24.700  38.580 -19.830  1.00  0.00           H
ATOM   1071  CA  VAL A 130      24.740  36.390 -19.520  1.00  0.00           C
ATOM   1072  HA  VAL A 130      24.700  35.620 -20.290  1.00  0.00           H
ATOM   1073  CB  VAL A 130      26.170  36.430 -19.020  1.00  0.00           C
ATOM   1074  HB  VAL A 130      26.370  37.360 -18.490  1.00  0.00           H
ATOM   1075  CG1 VAL A 130      26.450  35.320 -18.020  1.00  0.00           C
ATOM   1076 HG11 VAL A 130      26.270  34.350 -18.500  1.00  0.00           H
ATOM   1077 HG12 VAL A 130      27.440  35.500 -17.600  1.00  0.00           H
ATOM   1078 HG13 VAL A 130      25.830  35.400 -17.130  1.00  0.00           H
ATOM   1079  CG2 VAL A 130      27.110  36.440 -20.200  1.00  0.00           C
ATOM   1080 HG21 VAL A 130      26.810  37.240 -20.870  1.00  0.00           H
ATOM   1081 HG22 VAL A 130      28.080  36.770 -19.830  1.00  0.00           H
ATOM   1082 HG23 VAL A 130      27.140  35.490 -20.740  1.00  0.00           H
ATOM   1083  C   VAL A 130      23.690  35.860 -18.470  1.00  0.00           C
ATOM   1084  O   VAL A 130      23.320  34.660 -18.490  1.00  0.00           O
ATOM   1085  N   VAL A 131      23.170  36.800 -17.650  1.00  0.00           N
ATOM   1086  H   VAL A 131      23.590  37.720 -17.740  1.00  0.00           H
ATOM   1087  CA  VAL A 131      22.440  36.440 -16.450  1.00  0.00           C
ATOM   1088  HA  VAL A 131      22.890  35.450 -16.280  1.00  0.00           H
ATOM   1089  CB  VAL A 131      22.740  37.350 -15.250  1.00  0.00           C
ATOM   1090  HB  VAL A 131      22.130  37.000 -14.420  1.00  0.00           H
ATOM   1091  CG1 VAL A 131      24.240  37.170 -14.870  1.00  0.00           C
ATOM   1092 HG11 VAL A 131      24.400  37.910 -14.090  1.00  0.00           H
ATOM   1093 HG12 VAL A 131      24.530  36.170 -14.560  1.00  0.00           H
ATOM   1094 HG13 VAL A 131      24.710  37.490 -15.800  1.00  0.00           H
ATOM   1095  CG2 VAL A 131      22.240  38.800 -15.380  1.00  0.00           C
ATOM   1096 HG21 VAL A 131      21.160  38.690 -15.390  1.00  0.00           H
ATOM   1097 HG22 VAL A 131      22.600  39.370 -14.520  1.00  0.00           H
ATOM   1098 HG23 VAL A 131      22.580  39.230 -16.330  1.00  0.00           H
ATOM   1099  C   VAL A 131      20.950  36.360 -16.640  1.00  0.00           C
ATOM   1100  O   VAL A 131      20.260  35.580 -16.000  1.00  0.00           O
ATOM   1101  N   GLU A 132      20.470  37.130 -17.670  1.00  0.00           N
ATOM   1102  H   GLU A 132      21.030  37.900 -18.000  1.00  0.00           H
ATOM   1103  CA  GLU A 132      19.110  36.950 -18.130  1.00  0.00           C
ATOM   1104  HA  GLU A 132      18.360  36.840 -17.340  1.00  0.00           H
ATOM   1105  CB  GLU A 132      18.630  38.170 -18.960  1.00  0.00           C
ATOM   1106  HB1 GLU A 132      19.130  38.060 -19.930  1.00  0.00           H
ATOM   1107  HB2 GLU A 132      19.000  39.110 -18.560  1.00  0.00           H
ATOM   1108  CG  GLU A 132      17.140  38.200 -19.160  1.00  0.00           C
ATOM   1109  HG1 GLU A 132      16.660  37.230 -19.350  1.00  0.00           H
ATOM   1110  HG2 GLU A 132      16.950  38.840 -20.020  1.00  0.00           H
ATOM   1111  CD  GLU A 132      16.540  38.790 -17.880  1.00  0.00           C
ATOM   1112  OE1 GLU A 132      16.500  40.030 -17.690  1.00  0.00           O
ATOM   1113  OE2 GLU A 132      16.080  38.020 -17.020  1.00  0.00           O
ATOM   1114  C   GLU A 132      18.950  35.640 -18.950  1.00  0.00           C
ATOM   1115  O   GLU A 132      17.910  34.960 -18.730  1.00  0.00           O
ATOM   1116  N   GLU A 133      19.950  35.190 -19.670  1.00  0.00           N
ATOM   1117  H   GLU A 133      20.800  35.720 -19.670  1.00  0.00           H
ATOM   1118  CA  GLU A 133      19.950  33.950 -20.370  1.00  0.00           C
ATOM   1119  HA  GLU A 133      19.050  33.810 -20.970  1.00  0.00           H
ATOM   1120  CB  GLU A 133      21.170  33.960 -21.290  1.00  0.00           C
ATOM   1121  HB1 GLU A 133      22.010  34.310 -20.700  1.00  0.00           H
ATOM   1122  HB2 GLU A 133      20.930  34.650 -22.100  1.00  0.00           H
ATOM   1123  CG  GLU A 133      21.600  32.680 -21.930  1.00  0.00           C
ATOM   1124  HG1 GLU A 133      21.810  31.920 -21.190  1.00  0.00           H
ATOM   1125  HG2 GLU A 133      22.550  32.670 -22.450  1.00  0.00           H
ATOM   1126  CD  GLU A 133      20.440  32.030 -22.730  1.00  0.00           C
ATOM   1127  OE1 GLU A 133      20.330  30.760 -22.680  1.00  0.00           O
ATOM   1128  OE2 GLU A 133      19.520  32.690 -23.270  1.00  0.00           O
ATOM   1129  C   GLU A 133      20.050  32.780 -19.360  1.00  0.00           C
ATOM   1130  O   GLU A 133      19.400  31.770 -19.510  1.00  0.00           O
ATOM   1131  N   LEU A 134      20.850  32.940 -18.310  1.00  0.00           N
ATOM   1132  H   LEU A 134      21.480  33.730 -18.250  1.00  0.00           H
ATOM   1133  CA  LEU A 134      20.970  31.950 -17.200  1.00  0.00           C
ATOM   1134  HA  LEU A 134      21.460  31.090 -17.650  1.00  0.00           H
ATOM   1135  CB  LEU A 134      21.920  32.500 -16.130  1.00  0.00           C
ATOM   1136  HB1 LEU A 134      21.480  33.440 -15.790  1.00  0.00           H
ATOM   1137  HB2 LEU A 134      22.820  32.840 -16.630  1.00  0.00           H
ATOM   1138  CG  LEU A 134      22.320  31.630 -14.940  1.00  0.00           C
ATOM   1139  HG  LEU A 134      21.520  31.310 -14.270  1.00  0.00           H
ATOM   1140  CD1 LEU A 134      22.920  30.280 -15.310  1.00  0.00           C
ATOM   1141 HD11 LEU A 134      22.100  29.640 -15.640  1.00  0.00           H
ATOM   1142 HD12 LEU A 134      23.620  30.430 -16.140  1.00  0.00           H
ATOM   1143 HD13 LEU A 134      23.410  29.790 -14.470  1.00  0.00           H
ATOM   1144  CD2 LEU A 134      23.450  32.350 -14.100  1.00  0.00           C
ATOM   1145 HD21 LEU A 134      24.390  32.510 -14.620  1.00  0.00           H
ATOM   1146 HD22 LEU A 134      23.090  33.310 -13.730  1.00  0.00           H
ATOM   1147 HD23 LEU A 134      23.560  31.780 -13.180  1.00  0.00           H
ATOM   1148  C   LEU A 134      19.630  31.570 -16.600  1.00  0.00           C
ATOM   1149  O   LEU A 134      19.450  30.380 -16.490  1.00  0.00           O
ATOM   1150  N   PHE A 135      18.760  32.500 -16.270  1.00  0.00           N
ATOM   1151  H   PHE A 135      18.960  33.450 -16.560  1.00  0.00           H
ATOM   1152  CA  PHE A 135      17.500  32.090 -15.550  1.00  0.00           C
ATOM   1153  HA  PHE A 135      17.630  31.120 -15.090  1.00  0.00           H
ATOM   1154  CB  PHE A 135      17.260  32.960 -14.300  1.00  0.00           C
ATOM   1155  HB1 PHE A 135      16.340  32.510 -13.950  1.00  0.00           H
ATOM   1156  HB2 PHE A 135      17.060  33.970 -14.650  1.00  0.00           H
ATOM   1157  CG  PHE A 135      18.270  33.080 -13.130  1.00  0.00           C
ATOM   1158  CD1 PHE A 135      19.300  34.060 -13.010  1.00  0.00           C
ATOM   1159  HD1 PHE A 135      19.440  34.670 -13.890  1.00  0.00           H
ATOM   1160  CE1 PHE A 135      20.250  33.990 -11.940  1.00  0.00           C
ATOM   1161  HE1 PHE A 135      21.080  34.670 -11.870  1.00  0.00           H
ATOM   1162  CZ  PHE A 135      20.170  33.010 -10.940  1.00  0.00           C
ATOM   1163  HZ  PHE A 135      20.950  32.840 -10.210  1.00  0.00           H
ATOM   1164  CE2 PHE A 135      19.140  32.090 -11.040  1.00  0.00           C
ATOM   1165  HE2 PHE A 135      19.050  31.250 -10.360  1.00  0.00           H
ATOM   1166  CD2 PHE A 135      18.230  32.040 -12.140  1.00  0.00           C
ATOM   1167  HD2 PHE A 135      17.370  31.380 -12.090  1.00  0.00           H
ATOM   1168  C   PHE A 135      16.300  31.930 -16.560  1.00  0.00           C
ATOM   1169  O   PHE A 135      15.200  31.590 -16.110  1.00  0.00           O
ATOM   1170  N   ARG A 136      16.480  32.110 -17.830  1.00  0.00           N
ATOM   1171  H   ARG A 136      17.430  32.280 -18.130  1.00  0.00           H
ATOM   1172  CA  ARG A 136      15.470  32.090 -18.910  1.00  0.00           C
ATOM   1173  HA  ARG A 136      14.850  32.980 -18.830  1.00  0.00           H
ATOM   1174  CB  ARG A 136      16.190  32.110 -20.320  1.00  0.00           C
ATOM   1175  HB1 ARG A 136      16.830  31.230 -20.400  1.00  0.00           H
ATOM   1176  HB2 ARG A 136      16.780  33.030 -20.330  1.00  0.00           H
ATOM   1177  CG  ARG A 136      15.200  32.060 -21.460  1.00  0.00           C
ATOM   1178  HG1 ARG A 136      14.530  32.920 -21.420  1.00  0.00           H
ATOM   1179  HG2 ARG A 136      14.700  31.100 -21.400  1.00  0.00           H
ATOM   1180  CD  ARG A 136      15.810  32.180 -22.890  1.00  0.00           C
ATOM   1181  HD1 ARG A 136      16.180  33.180 -23.110  1.00  0.00           H
ATOM   1182  HD2 ARG A 136      15.060  31.880 -23.620  1.00  0.00           H
ATOM   1183  NE  ARG A 136      16.970  31.310 -22.990  1.00  0.00           N
ATOM   1184  HE  ARG A 136      17.830  31.800 -22.780  1.00  0.00           H
ATOM   1185  CZ  ARG A 136      16.930  30.070 -23.370  1.00  0.00           C
ATOM   1186  NH1 ARG A 136      15.880  29.270 -23.530  1.00  0.00           N
ATOM   1187 HH11 ARG A 136      14.940  29.630 -23.420  1.00  0.00           H
ATOM   1188 HH12 ARG A 136      15.980  28.370 -23.970  1.00  0.00           H
ATOM   1189  NH2 ARG A 136      18.090  29.460 -23.460  1.00  0.00           N
ATOM   1190 HH21 ARG A 136      18.880  30.070 -23.350  1.00  0.00           H
ATOM   1191 HH22 ARG A 136      18.180  28.460 -23.630  1.00  0.00           H
ATOM   1192  C   ARG A 136      14.500  30.950 -18.850  1.00  0.00           C
ATOM   1193  O   ARG A 136      13.330  31.270 -18.840  1.00  0.00           O
ATOM   1194  N   ASP A 137      14.910  29.680 -18.580  1.00  0.00           N
ATOM   1195  H   ASP A 137      15.900  29.550 -18.720  1.00  0.00           H
ATOM   1196  CA  ASP A 137      13.970  28.530 -18.600  1.00  0.00           C
ATOM   1197  HA  ASP A 137      13.040  28.970 -18.970  1.00  0.00           H
ATOM   1198  CB  ASP A 137      14.310  27.500 -19.650  1.00  0.00           C
ATOM   1199  HB1 ASP A 137      14.460  27.980 -20.620  1.00  0.00           H
ATOM   1200  HB2 ASP A 137      13.460  26.830 -19.740  1.00  0.00           H
ATOM   1201  CG  ASP A 137      15.550  26.660 -19.340  1.00  0.00           C
ATOM   1202  OD1 ASP A 137      16.080  26.080 -20.290  1.00  0.00           O
ATOM   1203  OD2 ASP A 137      16.110  26.570 -18.220  1.00  0.00           O
ATOM   1204  C   ASP A 137      13.720  27.970 -17.200  1.00  0.00           C
ATOM   1205  O   ASP A 137      12.990  27.000 -17.090  1.00  0.00           O
ATOM   1206  N   GLY A 138      14.160  28.580 -16.080  1.00  0.00           N
ATOM   1207  H   GLY A 138      14.290  29.580 -16.140  1.00  0.00           H
ATOM   1208  CA  GLY A 138      14.060  28.040 -14.710  1.00  0.00           C
ATOM   1209  HA1 GLY A 138      14.300  26.970 -14.740  1.00  0.00           H
ATOM   1210  HA2 GLY A 138      13.010  28.160 -14.430  1.00  0.00           H
ATOM   1211  C   GLY A 138      14.950  28.800 -13.710  1.00  0.00           C
ATOM   1212  O   GLY A 138      15.980  29.410 -14.110  1.00  0.00           O
ATOM   1213  N   VAL A 139      14.460  28.700 -12.460  1.00  0.00           N
ATOM   1214  H   VAL A 139      13.590  28.260 -12.200  1.00  0.00           H
ATOM   1215  CA  VAL A 139      15.170  29.200 -11.280  1.00  0.00           C
ATOM   1216  HA  VAL A 139      16.100  29.630 -11.640  1.00  0.00           H
ATOM   1217  CB  VAL A 139      14.550  30.410 -10.510  1.00  0.00           C
ATOM   1218  HB  VAL A 139      13.620  30.020 -10.090  1.00  0.00           H
ATOM   1219  CG1 VAL A 139      15.290  30.960  -9.300  1.00  0.00           C
ATOM   1220 HG11 VAL A 139      14.990  30.190  -8.580  1.00  0.00           H
ATOM   1221 HG12 VAL A 139      16.350  31.000  -9.520  1.00  0.00           H
ATOM   1222 HG13 VAL A 139      14.990  31.950  -8.940  1.00  0.00           H
ATOM   1223  CG2 VAL A 139      14.320  31.560 -11.440  1.00  0.00           C
ATOM   1224 HG21 VAL A 139      15.230  31.880 -11.930  1.00  0.00           H
ATOM   1225 HG22 VAL A 139      13.690  31.240 -12.270  1.00  0.00           H
ATOM   1226 HG23 VAL A 139      13.780  32.380 -10.970  1.00  0.00           H
ATOM   1227  C   VAL A 139      15.500  28.050 -10.360  1.00  0.00           C
ATOM   1228  O   VAL A 139      14.670  27.200 -10.140  1.00  0.00           O
ATOM   1229  N   ASN A 140      16.810  27.980  -9.900  1.00  0.00           N
ATOM   1230  H   ASN A 140      17.530  28.630 -10.200  1.00  0.00           H
ATOM   1231  CA  ASN A 140      17.290  26.870  -9.070  1.00  0.00           C
ATOM   1232  HA  ASN A 140      16.510  26.670  -8.340  1.00  0.00           H
ATOM   1233  CB  ASN A 140      17.410  25.580  -9.970  1.00  0.00           C
ATOM   1234  HB1 ASN A 140      16.480  25.330 -10.470  1.00  0.00           H
ATOM   1235  HB2 ASN A 140      17.550  24.690  -9.360  1.00  0.00           H
ATOM   1236  CG  ASN A 140      18.530  25.700 -10.940  1.00  0.00           C
ATOM   1237  OD1 ASN A 140      19.720  25.620 -10.670  1.00  0.00           O
ATOM   1238  ND2 ASN A 140      18.400  25.680 -12.230  1.00  0.00           N
ATOM   1239 HD21 ASN A 140      17.470  25.720 -12.610  1.00  0.00           H
ATOM   1240 HD22 ASN A 140      19.150  25.510 -12.880  1.00  0.00           H
ATOM   1241  C   ASN A 140      18.630  27.150  -8.270  1.00  0.00           C
ATOM   1242  O   ASN A 140      19.340  28.050  -8.670  1.00  0.00           O
ATOM   1243  N   TRP A 141      18.950  26.430  -7.150  1.00  0.00           N
ATOM   1244  H   TRP A 141      18.230  25.810  -6.820  1.00  0.00           H
ATOM   1245  CA  TRP A 141      20.180  26.670  -6.380  1.00  0.00           C
ATOM   1246  HA  TRP A 141      20.150  27.690  -5.990  1.00  0.00           H
ATOM   1247  CB  TRP A 141      20.140  25.780  -5.140  1.00  0.00           C
ATOM   1248  HB1 TRP A 141      21.100  25.650  -4.650  1.00  0.00           H
ATOM   1249  HB2 TRP A 141      20.020  24.750  -5.470  1.00  0.00           H
ATOM   1250  CG  TRP A 141      19.160  26.120  -4.010  1.00  0.00           C
ATOM   1251  CD1 TRP A 141      18.070  25.340  -3.630  1.00  0.00           C
ATOM   1252  HD1 TRP A 141      17.930  24.330  -4.010  1.00  0.00           H
ATOM   1253  NE1 TRP A 141      17.380  25.930  -2.610  1.00  0.00           N
ATOM   1254  HE1 TRP A 141      16.600  25.440  -2.190  1.00  0.00           H
ATOM   1255  CE2 TRP A 141      18.110  27.050  -2.180  1.00  0.00           C
ATOM   1256  CZ2 TRP A 141      17.850  28.020  -1.160  1.00  0.00           C
ATOM   1257  HZ2 TRP A 141      17.080  27.900  -0.400  1.00  0.00           H
ATOM   1258  CH2 TRP A 141      18.590  29.160  -1.180  1.00  0.00           C
ATOM   1259  HH2 TRP A 141      18.390  29.920  -0.440  1.00  0.00           H
ATOM   1260  CZ3 TRP A 141      19.570  29.360  -2.100  1.00  0.00           C
ATOM   1261  HZ3 TRP A 141      20.170  30.250  -1.960  1.00  0.00           H
ATOM   1262  CE3 TRP A 141      19.900  28.410  -3.060  1.00  0.00           C
ATOM   1263  HE3 TRP A 141      20.780  28.450  -3.690  1.00  0.00           H
ATOM   1264  CD2 TRP A 141      19.150  27.260  -3.120  1.00  0.00           C
ATOM   1265  C   TRP A 141      21.500  26.610  -7.260  1.00  0.00           C
ATOM   1266  O   TRP A 141      22.520  27.270  -6.970  1.00  0.00           O
ATOM   1267  N   GLY A 142      21.610  25.710  -8.270  1.00  0.00           N
ATOM   1268  H   GLY A 142      20.830  25.090  -8.440  1.00  0.00           H
ATOM   1269  CA  GLY A 142      22.910  25.570  -9.090  1.00  0.00           C
ATOM   1270  HA1 GLY A 142      22.680  24.760  -9.770  1.00  0.00           H
ATOM   1271  HA2 GLY A 142      23.780  25.290  -8.490  1.00  0.00           H
ATOM   1272  C   GLY A 142      23.180  26.860  -9.950  1.00  0.00           C
ATOM   1273  O   GLY A 142      24.300  27.400 -10.030  1.00  0.00           O
ATOM   1274  N   ARG A 143      22.150  27.380 -10.540  1.00  0.00           N
ATOM   1275  H   ARG A 143      21.290  26.850 -10.540  1.00  0.00           H
ATOM   1276  CA  ARG A 143      22.180  28.670 -11.270  1.00  0.00           C
ATOM   1277  HA  ARG A 143      23.010  28.640 -11.980  1.00  0.00           H
ATOM   1278  CB  ARG A 143      20.930  28.910 -12.130  1.00  0.00           C
ATOM   1279  HB1 ARG A 143      20.840  29.920 -12.540  1.00  0.00           H
ATOM   1280  HB2 ARG A 143      20.020  28.840 -11.540  1.00  0.00           H
ATOM   1281  CG  ARG A 143      20.880  27.930 -13.320  1.00  0.00           C
ATOM   1282  HG1 ARG A 143      20.840  26.910 -12.950  1.00  0.00           H
ATOM   1283  HG2 ARG A 143      21.750  28.010 -13.960  1.00  0.00           H
ATOM   1284  CD  ARG A 143      19.540  28.150 -14.040  1.00  0.00           C
ATOM   1285  HD1 ARG A 143      19.520  29.180 -14.380  1.00  0.00           H
ATOM   1286  HD2 ARG A 143      18.630  27.980 -13.450  1.00  0.00           H
ATOM   1287  NE  ARG A 143      19.380  27.180 -15.140  1.00  0.00           N
ATOM   1288  HE  ARG A 143      20.220  26.660 -15.390  1.00  0.00           H
ATOM   1289  CZ  ARG A 143      18.480  27.210 -16.090  1.00  0.00           C
ATOM   1290  NH1 ARG A 143      17.340  27.710 -15.910  1.00  0.00           N
ATOM   1291 HH11 ARG A 143      17.050  28.270 -15.120  1.00  0.00           H
ATOM   1292 HH12 ARG A 143      16.700  27.480 -16.660  1.00  0.00           H
ATOM   1293  NH2 ARG A 143      18.710  26.610 -17.220  1.00  0.00           N
ATOM   1294 HH21 ARG A 143      19.640  26.270 -17.440  1.00  0.00           H
ATOM   1295 HH22 ARG A 143      17.930  26.580 -17.860  1.00  0.00           H
ATOM   1296  C   ARG A 143      22.440  29.780 -10.360  1.00  0.00           C
ATOM   1297  O   ARG A 143      23.070  30.690 -10.880  1.00  0.00           O
ATOM   1298  N   ILE A 144      21.940  29.830  -9.070  1.00  0.00           N
ATOM   1299  H   ILE A 144      21.330  29.090  -8.750  1.00  0.00           H
ATOM   1300  CA  ILE A 144      22.380  30.810  -8.100  1.00  0.00           C
ATOM   1301  HA  ILE A 144      22.220  31.770  -8.610  1.00  0.00           H
ATOM   1302  CB  ILE A 144      21.580  30.700  -6.780  1.00  0.00           C
ATOM   1303  HB  ILE A 144      21.330  29.680  -6.520  1.00  0.00           H
ATOM   1304  CG2 ILE A 144      22.340  31.470  -5.660  1.00  0.00           C
ATOM   1305 HG21 ILE A 144      22.620  32.460  -6.000  1.00  0.00           H
ATOM   1306 HG22 ILE A 144      21.730  31.520  -4.760  1.00  0.00           H
ATOM   1307 HG23 ILE A 144      23.320  31.060  -5.410  1.00  0.00           H
ATOM   1308  CG1 ILE A 144      20.220  31.410  -6.940  1.00  0.00           C
ATOM   1309 HG11 ILE A 144      19.870  31.120  -7.930  1.00  0.00           H
ATOM   1310 HG12 ILE A 144      20.350  32.480  -6.820  1.00  0.00           H
ATOM   1311  CD  ILE A 144      19.110  30.970  -6.010  1.00  0.00           C
ATOM   1312  HD1 ILE A 144      19.390  31.150  -4.970  1.00  0.00           H
ATOM   1313  HD2 ILE A 144      18.150  31.380  -6.340  1.00  0.00           H
ATOM   1314  HD3 ILE A 144      19.100  29.890  -6.160  1.00  0.00           H
ATOM   1315  C   ILE A 144      23.930  30.590  -7.910  1.00  0.00           C
ATOM   1316  O   ILE A 144      24.660  31.630  -7.880  1.00  0.00           O
ATOM   1317  N   VAL A 145      24.410  29.370  -7.760  1.00  0.00           N
ATOM   1318  H   VAL A 145      23.800  28.570  -7.710  1.00  0.00           H
ATOM   1319  CA  VAL A 145      25.850  29.130  -7.580  1.00  0.00           C
ATOM   1320  HA  VAL A 145      26.340  29.650  -6.760  1.00  0.00           H
ATOM   1321  CB  VAL A 145      26.130  27.630  -7.380  1.00  0.00           C
ATOM   1322  HB  VAL A 145      25.570  27.050  -8.120  1.00  0.00           H
ATOM   1323  CG1 VAL A 145      27.680  27.340  -7.570  1.00  0.00           C
ATOM   1324 HG11 VAL A 145      27.990  26.310  -7.460  1.00  0.00           H
ATOM   1325 HG12 VAL A 145      27.960  27.660  -8.580  1.00  0.00           H
ATOM   1326 HG13 VAL A 145      28.290  27.940  -6.890  1.00  0.00           H
ATOM   1327  CG2 VAL A 145      25.740  27.030  -5.980  1.00  0.00           C
ATOM   1328 HG21 VAL A 145      25.890  25.950  -5.890  1.00  0.00           H
ATOM   1329 HG22 VAL A 145      26.380  27.590  -5.300  1.00  0.00           H
ATOM   1330 HG23 VAL A 145      24.700  27.280  -5.720  1.00  0.00           H
ATOM   1331  C   VAL A 145      26.580  29.730  -8.820  1.00  0.00           C
ATOM   1332  O   VAL A 145      27.570  30.480  -8.630  1.00  0.00           O
ATOM   1333  N   ALA A 146      26.080  29.430 -10.030  1.00  0.00           N
ATOM   1334  H   ALA A 146      25.390  28.710 -10.180  1.00  0.00           H
ATOM   1335  CA  ALA A 146      26.730  30.050 -11.190  1.00  0.00           C
ATOM   1336  HA  ALA A 146      27.810  29.970 -11.050  1.00  0.00           H
ATOM   1337  CB  ALA A 146      26.340  29.230 -12.380  1.00  0.00           C
ATOM   1338  HB1 ALA A 146      26.450  29.870 -13.260  1.00  0.00           H
ATOM   1339  HB2 ALA A 146      26.780  28.230 -12.390  1.00  0.00           H
ATOM   1340  HB3 ALA A 146      25.330  28.870 -12.220  1.00  0.00           H
ATOM   1341  C   ALA A 146      26.560  31.610 -11.440  1.00  0.00           C
ATOM   1342  O   ALA A 146      27.360  32.280 -12.030  1.00  0.00           O
ATOM   1343  N   PHE A 147      25.440  32.230 -10.950  1.00  0.00           N
ATOM   1344  H   PHE A 147      24.710  31.690 -10.500  1.00  0.00           H
ATOM   1345  CA  PHE A 147      25.300  33.670 -10.980  1.00  0.00           C
ATOM   1346  HA  PHE A 147      25.470  33.990 -12.000  1.00  0.00           H
ATOM   1347  CB  PHE A 147      23.900  34.030 -10.510  1.00  0.00           C
ATOM   1348  HB1 PHE A 147      23.670  33.530  -9.570  1.00  0.00           H
ATOM   1349  HB2 PHE A 147      23.130  33.700 -11.200  1.00  0.00           H
ATOM   1350  CG  PHE A 147      23.670  35.520 -10.280  1.00  0.00           C
ATOM   1351  CD1 PHE A 147      23.450  36.050  -8.970  1.00  0.00           C
ATOM   1352  HD1 PHE A 147      23.510  35.470  -8.060  1.00  0.00           H
ATOM   1353  CE1 PHE A 147      23.260  37.450  -8.820  1.00  0.00           C
ATOM   1354  HE1 PHE A 147      23.190  37.910  -7.840  1.00  0.00           H
ATOM   1355  CZ  PHE A 147      23.220  38.330  -9.910  1.00  0.00           C
ATOM   1356  HZ  PHE A 147      23.170  39.380  -9.660  1.00  0.00           H
ATOM   1357  CE2 PHE A 147      23.400  37.790 -11.200  1.00  0.00           C
ATOM   1358  HE2 PHE A 147      23.380  38.430 -12.070  1.00  0.00           H
ATOM   1359  CD2 PHE A 147      23.510  36.390 -11.350  1.00  0.00           C
ATOM   1360  HD2 PHE A 147      23.500  36.010 -12.360  1.00  0.00           H
ATOM   1361  C   PHE A 147      26.340  34.450 -10.110  1.00  0.00           C
ATOM   1362  O   PHE A 147      27.040  35.360 -10.670  1.00  0.00           O
ATOM   1363  N   PHE A 148      26.530  33.920  -8.900  1.00  0.00           N
ATOM   1364  H   PHE A 148      25.880  33.210  -8.590  1.00  0.00           H
ATOM   1365  CA  PHE A 148      27.710  34.340  -8.110  1.00  0.00           C
ATOM   1366  HA  PHE A 148      27.670  35.400  -7.850  1.00  0.00           H
ATOM   1367  CB  PHE A 148      27.600  33.540  -6.800  1.00  0.00           C
ATOM   1368  HB1 PHE A 148      28.580  33.480  -6.340  1.00  0.00           H
ATOM   1369  HB2 PHE A 148      27.300  32.520  -7.020  1.00  0.00           H
ATOM   1370  CG  PHE A 148      26.700  34.160  -5.750  1.00  0.00           C
ATOM   1371  CD1 PHE A 148      27.270  34.550  -4.530  1.00  0.00           C
ATOM   1372  HD1 PHE A 148      28.350  34.510  -4.460  1.00  0.00           H
ATOM   1373  CE1 PHE A 148      26.470  34.840  -3.390  1.00  0.00           C
ATOM   1374  HE1 PHE A 148      26.890  35.090  -2.420  1.00  0.00           H
ATOM   1375  CZ  PHE A 148      25.120  35.030  -3.550  1.00  0.00           C
ATOM   1376  HZ  PHE A 148      24.540  35.370  -2.710  1.00  0.00           H
ATOM   1377  CE2 PHE A 148      24.540  34.810  -4.840  1.00  0.00           C
ATOM   1378  HE2 PHE A 148      23.500  35.090  -4.970  1.00  0.00           H
ATOM   1379  CD2 PHE A 148      25.290  34.210  -5.890  1.00  0.00           C
ATOM   1380  HD2 PHE A 148      24.750  34.040  -6.810  1.00  0.00           H
ATOM   1381  C   PHE A 148      29.110  34.030  -8.720  1.00  0.00           C
ATOM   1382  O   PHE A 148      29.980  34.950  -8.750  1.00  0.00           O
ATOM   1383  N   GLU A 149      29.320  32.820  -9.260  1.00  0.00           N
ATOM   1384  H   GLU A 149      28.610  32.100  -9.300  1.00  0.00           H
ATOM   1385  CA  GLU A 149      30.640  32.460  -9.810  1.00  0.00           C
ATOM   1386  HA  GLU A 149      31.410  32.920  -9.190  1.00  0.00           H
ATOM   1387  CB  GLU A 149      30.860  30.940  -9.810  1.00  0.00           C
ATOM   1388  HB1 GLU A 149      31.760  30.780 -10.400  1.00  0.00           H
ATOM   1389  HB2 GLU A 149      29.960  30.510 -10.240  1.00  0.00           H
ATOM   1390  CG  GLU A 149      31.140  30.320  -8.380  1.00  0.00           C
ATOM   1391  HG1 GLU A 149      31.100  29.240  -8.490  1.00  0.00           H
ATOM   1392  HG2 GLU A 149      30.310  30.580  -7.720  1.00  0.00           H
ATOM   1393  CD  GLU A 149      32.480  30.730  -7.750  1.00  0.00           C
ATOM   1394  OE1 GLU A 149      33.510  30.770  -8.450  1.00  0.00           O
ATOM   1395  OE2 GLU A 149      32.510  31.110  -6.540  1.00  0.00           O
ATOM   1396  C   GLU A 149      30.950  33.110 -11.140  1.00  0.00           C
ATOM   1397  O   GLU A 149      32.120  33.270 -11.490  1.00  0.00           O
ATOM   1398  N   PHE A 150      29.950  33.550 -11.960  1.00  0.00           N
ATOM   1399  H   PHE A 150      28.990  33.290 -11.760  1.00  0.00           H
ATOM   1400  CA  PHE A 150      30.140  34.290 -13.200  1.00  0.00           C
ATOM   1401  HA  PHE A 150      31.030  33.990 -13.750  1.00  0.00           H
ATOM   1402  CB  PHE A 150      28.940  34.210 -14.210  1.00  0.00           C
ATOM   1403  HB1 PHE A 150      28.050  34.140 -13.590  1.00  0.00           H
ATOM   1404  HB2 PHE A 150      29.140  33.240 -14.650  1.00  0.00           H
ATOM   1405  CG  PHE A 150      28.890  35.390 -15.080  1.00  0.00           C
ATOM   1406  CD1 PHE A 150      29.840  35.550 -16.100  1.00  0.00           C
ATOM   1407  HD1 PHE A 150      30.630  34.810 -16.210  1.00  0.00           H
ATOM   1408  CE1 PHE A 150      29.800  36.720 -16.930  1.00  0.00           C
ATOM   1409  HE1 PHE A 150      30.450  36.780 -17.790  1.00  0.00           H
ATOM   1410  CZ  PHE A 150      28.810  37.710 -16.710  1.00  0.00           C
ATOM   1411  HZ  PHE A 150      28.770  38.560 -17.370  1.00  0.00           H
ATOM   1412  CE2 PHE A 150      27.940  37.540 -15.630  1.00  0.00           C
ATOM   1413  HE2 PHE A 150      27.220  38.320 -15.440  1.00  0.00           H
ATOM   1414  CD2 PHE A 150      27.950  36.380 -14.860  1.00  0.00           C
ATOM   1415  HD2 PHE A 150      27.160  36.250 -14.140  1.00  0.00           H
ATOM   1416  C   PHE A 150      30.420  35.730 -12.840  1.00  0.00           C
ATOM   1417  O   PHE A 150      31.490  36.190 -13.180  1.00  0.00           O
ATOM   1418  N   GLY A 151      29.760  36.370 -11.950  1.00  0.00           N
ATOM   1419  H   GLY A 151      28.920  35.940 -11.590  1.00  0.00           H
ATOM   1420  CA  GLY A 151      30.130  37.670 -11.350  1.00  0.00           C
ATOM   1421  HA1 GLY A 151      29.350  37.890 -10.610  1.00  0.00           H
ATOM   1422  HA2 GLY A 151      30.080  38.430 -12.130  1.00  0.00           H
ATOM   1423  C   GLY A 151      31.440  37.680 -10.660  1.00  0.00           C
ATOM   1424  O   GLY A 151      32.140  38.670 -10.680  1.00  0.00           O
ATOM   1425  N   GLY A 152      31.900  36.560 -10.070  1.00  0.00           N
ATOM   1426  H   GLY A 152      31.210  35.820 -10.000  1.00  0.00           H
ATOM   1427  CA  GLY A 152      33.300  36.350  -9.550  1.00  0.00           C
ATOM   1428  HA1 GLY A 152      33.420  35.350  -9.130  1.00  0.00           H
ATOM   1429  HA2 GLY A 152      33.590  37.030  -8.750  1.00  0.00           H
ATOM   1430  C   GLY A 152      34.400  36.360 -10.670  1.00  0.00           C
ATOM   1431  O   GLY A 152      35.370  37.020 -10.480  1.00  0.00           O
ATOM   1432  N   VAL A 153      34.210  35.620 -11.790  1.00  0.00           N
ATOM   1433  H   VAL A 153      33.360  35.080 -11.820  1.00  0.00           H
ATOM   1434  CA  VAL A 153      35.010  35.790 -13.060  1.00  0.00           C
ATOM   1435  HA  VAL A 153      36.020  35.520 -12.780  1.00  0.00           H
ATOM   1436  CB  VAL A 153      34.640  34.800 -14.200  1.00  0.00           C
ATOM   1437  HB  VAL A 153      33.630  34.420 -13.990  1.00  0.00           H
ATOM   1438  CG1 VAL A 153      34.790  35.340 -15.620  1.00  0.00           C
ATOM   1439 HG11 VAL A 153      35.830  35.660 -15.760  1.00  0.00           H
ATOM   1440 HG12 VAL A 153      34.530  34.570 -16.340  1.00  0.00           H
ATOM   1441 HG13 VAL A 153      34.180  36.230 -15.760  1.00  0.00           H
ATOM   1442  CG2 VAL A 153      35.560  33.550 -14.030  1.00  0.00           C
ATOM   1443 HG21 VAL A 153      35.110  32.620 -14.380  1.00  0.00           H
ATOM   1444 HG22 VAL A 153      36.500  33.670 -14.580  1.00  0.00           H
ATOM   1445 HG23 VAL A 153      35.880  33.360 -13.010  1.00  0.00           H
ATOM   1446  C   VAL A 153      35.120  37.120 -13.590  1.00  0.00           C
ATOM   1447  O   VAL A 153      36.210  37.590 -13.910  1.00  0.00           O
ATOM   1448  N   MET A 154      33.970  37.790 -13.640  1.00  0.00           N
ATOM   1449  H   MET A 154      33.120  37.280 -13.430  1.00  0.00           H
ATOM   1450  CA  MET A 154      33.890  39.260 -13.930  1.00  0.00           C
ATOM   1451  HA  MET A 154      34.210  39.450 -14.950  1.00  0.00           H
ATOM   1452  CB  MET A 154      32.430  39.690 -13.850  1.00  0.00           C
ATOM   1453  HB1 MET A 154      32.350  40.760 -14.050  1.00  0.00           H
ATOM   1454  HB2 MET A 154      31.920  39.410 -12.920  1.00  0.00           H
ATOM   1455  CG  MET A 154      31.600  38.900 -14.890  1.00  0.00           C
ATOM   1456  HG1 MET A 154      30.550  38.860 -14.600  1.00  0.00           H
ATOM   1457  HG2 MET A 154      31.930  37.860 -14.930  1.00  0.00           H
ATOM   1458  SD  MET A 154      31.670  39.590 -16.590  1.00  0.00           S
ATOM   1459  CE  MET A 154      30.570  41.090 -16.290  1.00  0.00           C
ATOM   1460  HE1 MET A 154      30.400  41.690 -17.180  1.00  0.00           H
ATOM   1461  HE2 MET A 154      29.630  40.660 -15.960  1.00  0.00           H
ATOM   1462  HE3 MET A 154      31.030  41.590 -15.440  1.00  0.00           H
ATOM   1463  C   MET A 154      34.730  40.060 -13.040  1.00  0.00           C
ATOM   1464  O   MET A 154      35.430  40.850 -13.550  1.00  0.00           O
ATOM   1465  N   CYS A 155      34.650  39.890 -11.740  1.00  0.00           N
ATOM   1466  H   CYS A 155      34.030  39.240 -11.290  1.00  0.00           H
ATOM   1467  CA  CYS A 155      35.520  40.620 -10.830  1.00  0.00           C
ATOM   1468  HA  CYS A 155      35.350  41.670 -11.050  1.00  0.00           H
ATOM   1469  CB  CYS A 155      35.090  40.320  -9.440  1.00  0.00           C
ATOM   1470  HB1 CYS A 155      35.800  40.650  -8.680  1.00  0.00           H
ATOM   1471  HB2 CYS A 155      34.910  39.250  -9.370  1.00  0.00           H
ATOM   1472  SG  CYS A 155      33.490  41.110  -9.060  1.00  0.00           S
ATOM   1473  HG  CYS A 155      32.750  40.030  -9.330  1.00  0.00           H
ATOM   1474  C   CYS A 155      37.030  40.390 -10.940  1.00  0.00           C
ATOM   1475  O   CYS A 155      37.800  41.330 -10.910  1.00  0.00           O
ATOM   1476  N   VAL A 156      37.400  39.090 -11.100  1.00  0.00           N
ATOM   1477  H   VAL A 156      36.650  38.420 -11.050  1.00  0.00           H
ATOM   1478  CA  VAL A 156      38.780  38.750 -11.250  1.00  0.00           C
ATOM   1479  HA  VAL A 156      39.350  38.980 -10.350  1.00  0.00           H
ATOM   1480  CB  VAL A 156      38.900  37.180 -11.300  1.00  0.00           C
ATOM   1481  HB  VAL A 156      38.210  36.700 -12.000  1.00  0.00           H
ATOM   1482  CG1 VAL A 156      40.290  36.910 -11.880  1.00  0.00           C
ATOM   1483 HG11 VAL A 156      40.230  37.050 -12.960  1.00  0.00           H
ATOM   1484 HG12 VAL A 156      41.050  37.470 -11.360  1.00  0.00           H
ATOM   1485 HG13 VAL A 156      40.560  35.850 -11.880  1.00  0.00           H
ATOM   1486  CG2 VAL A 156      38.840  36.410  -9.950  1.00  0.00           C
ATOM   1487 HG21 VAL A 156      39.650  36.730  -9.290  1.00  0.00           H
ATOM   1488 HG22 VAL A 156      37.880  36.560  -9.450  1.00  0.00           H
ATOM   1489 HG23 VAL A 156      39.040  35.380 -10.220  1.00  0.00           H
ATOM   1490  C   VAL A 156      39.380  39.490 -12.490  1.00  0.00           C
ATOM   1491  O   VAL A 156      40.390  40.140 -12.320  1.00  0.00           O
ATOM   1492  N   GLU A 157      38.630  39.490 -13.580  1.00  0.00           N
ATOM   1493  H   GLU A 157      37.700  39.110 -13.460  1.00  0.00           H
ATOM   1494  CA  GLU A 157      39.170  39.910 -14.890  1.00  0.00           C
ATOM   1495  HA  GLU A 157      40.210  39.610 -15.010  1.00  0.00           H
ATOM   1496  CB  GLU A 157      38.320  39.290 -16.010  1.00  0.00           C
ATOM   1497  HB1 GLU A 157      37.290  39.620 -15.890  1.00  0.00           H
ATOM   1498  HB2 GLU A 157      38.440  38.200 -15.940  1.00  0.00           H
ATOM   1499  CG  GLU A 157      38.670  39.640 -17.440  1.00  0.00           C
ATOM   1500  HG1 GLU A 157      38.620  40.720 -17.600  1.00  0.00           H
ATOM   1501  HG2 GLU A 157      37.890  39.180 -18.040  1.00  0.00           H
ATOM   1502  CD  GLU A 157      39.980  39.120 -18.050  1.00  0.00           C
ATOM   1503  OE1 GLU A 157      40.990  39.010 -17.330  1.00  0.00           O
ATOM   1504  OE2 GLU A 157      39.990  38.670 -19.210  1.00  0.00           O
ATOM   1505  C   GLU A 157      39.140  41.510 -14.940  1.00  0.00           C
ATOM   1506  O   GLU A 157      40.010  42.150 -15.580  1.00  0.00           O
ATOM   1507  N   SER A 158      38.280  42.200 -14.190  1.00  0.00           N
ATOM   1508  H   SER A 158      37.520  41.710 -13.750  1.00  0.00           H
ATOM   1509  CA  SER A 158      38.300  43.630 -13.950  1.00  0.00           C
ATOM   1510  HA  SER A 158      38.080  44.200 -14.850  1.00  0.00           H
ATOM   1511  CB  SER A 158      37.150  44.120 -13.120  1.00  0.00           C
ATOM   1512  HB1 SER A 158      37.160  45.160 -12.790  1.00  0.00           H
ATOM   1513  HB2 SER A 158      36.880  43.510 -12.250  1.00  0.00           H
ATOM   1514  OG  SER A 158      36.050  43.990 -13.980  1.00  0.00           O
ATOM   1515  HG  SER A 158      35.770  43.080 -14.050  1.00  0.00           H
ATOM   1516  C   SER A 158      39.560  44.010 -13.270  1.00  0.00           C
ATOM   1517  O   SER A 158      40.140  45.010 -13.600  1.00  0.00           O
ATOM   1518  N   VAL A 159      40.080  43.200 -12.350  1.00  0.00           N
ATOM   1519  H   VAL A 159      39.600  42.340 -12.140  1.00  0.00           H
ATOM   1520  CA  VAL A 159      41.330  43.500 -11.580  1.00  0.00           C
ATOM   1521  HA  VAL A 159      41.470  44.580 -11.470  1.00  0.00           H
ATOM   1522  CB  VAL A 159      41.300  42.920 -10.150  1.00  0.00           C
ATOM   1523  HB  VAL A 159      41.160  41.840 -10.190  1.00  0.00           H
ATOM   1524  CG1 VAL A 159      42.470  43.190  -9.260  1.00  0.00           C
ATOM   1525 HG11 VAL A 159      42.500  44.260  -9.040  1.00  0.00           H
ATOM   1526 HG12 VAL A 159      42.320  42.630  -8.330  1.00  0.00           H
ATOM   1527 HG13 VAL A 159      43.370  42.880  -9.780  1.00  0.00           H
ATOM   1528  CG2 VAL A 159      40.020  43.480  -9.480  1.00  0.00           C
ATOM   1529 HG21 VAL A 159      39.140  42.910  -9.760  1.00  0.00           H
ATOM   1530 HG22 VAL A 159      40.080  43.150  -8.450  1.00  0.00           H
ATOM   1531 HG23 VAL A 159      39.970  44.570  -9.490  1.00  0.00           H
ATOM   1532  C   VAL A 159      42.540  43.080 -12.390  1.00  0.00           C
ATOM   1533  O   VAL A 159      43.510  43.890 -12.480  1.00  0.00           O
ATOM   1534  N   ASN A 160      42.450  41.930 -13.110  1.00  0.00           N
ATOM   1535  H   ASN A 160      41.720  41.270 -12.860  1.00  0.00           H
ATOM   1536  CA  ASN A 160      43.450  41.420 -14.020  1.00  0.00           C
ATOM   1537  HA  ASN A 160      44.290  41.190 -13.360  1.00  0.00           H
ATOM   1538  CB  ASN A 160      42.980  40.070 -14.640  1.00  0.00           C
ATOM   1539  HB1 ASN A 160      42.170  40.190 -15.360  1.00  0.00           H
ATOM   1540  HB2 ASN A 160      42.600  39.360 -13.910  1.00  0.00           H
ATOM   1541  CG  ASN A 160      44.110  39.510 -15.470  1.00  0.00           C
ATOM   1542  OD1 ASN A 160      45.280  39.330 -15.130  1.00  0.00           O
ATOM   1543  ND2 ASN A 160      43.800  39.100 -16.700  1.00  0.00           N
ATOM   1544 HD21 ASN A 160      42.830  39.070 -16.960  1.00  0.00           H
ATOM   1545 HD22 ASN A 160      44.510  38.770 -17.340  1.00  0.00           H
ATOM   1546  C   ASN A 160      43.820  42.460 -15.030  1.00  0.00           C
ATOM   1547  O   ASN A 160      45.000  42.870 -15.230  1.00  0.00           O
ATOM   1548  N   ARG A 161      42.810  43.110 -15.640  1.00  0.00           N
ATOM   1549  H   ARG A 161      41.870  42.870 -15.360  1.00  0.00           H
ATOM   1550  CA  ARG A 161      43.080  44.150 -16.700  1.00  0.00           C
ATOM   1551  HA  ARG A 161      44.100  44.100 -17.110  1.00  0.00           H
ATOM   1552  CB  ARG A 161      42.060  43.950 -17.860  1.00  0.00           C
ATOM   1553  HB1 ARG A 161      42.080  44.820 -18.530  1.00  0.00           H
ATOM   1554  HB2 ARG A 161      41.180  43.850 -17.230  1.00  0.00           H
ATOM   1555  CG  ARG A 161      42.060  42.620 -18.630  1.00  0.00           C
ATOM   1556  HG1 ARG A 161      41.100  42.440 -19.100  1.00  0.00           H
ATOM   1557  HG2 ARG A 161      42.350  41.900 -17.870  1.00  0.00           H
ATOM   1558  CD  ARG A 161      43.040  42.550 -19.750  1.00  0.00           C
ATOM   1559  HD1 ARG A 161      43.090  41.520 -20.120  1.00  0.00           H
ATOM   1560  HD2 ARG A 161      44.020  42.890 -19.400  1.00  0.00           H
ATOM   1561  NE  ARG A 161      42.650  43.500 -20.770  1.00  0.00           N
ATOM   1562  HE  ARG A 161      41.710  43.420 -21.150  1.00  0.00           H
ATOM   1563  CZ  ARG A 161      43.440  44.350 -21.470  1.00  0.00           C
ATOM   1564  NH1 ARG A 161      44.710  44.480 -21.240  1.00  0.00           N
ATOM   1565 HH11 ARG A 161      45.100  43.900 -20.510  1.00  0.00           H
ATOM   1566 HH12 ARG A 161      45.180  45.080 -21.910  1.00  0.00           H
ATOM   1567  NH2 ARG A 161      42.910  45.170 -22.320  1.00  0.00           N
ATOM   1568 HH21 ARG A 161      41.910  45.250 -22.410  1.00  0.00           H
ATOM   1569 HH22 ARG A 161      43.500  45.900 -22.700  1.00  0.00           H
ATOM   1570  C   ARG A 161      42.990  45.530 -16.120  1.00  0.00           C
ATOM   1571  O   ARG A 161      42.550  46.470 -16.790  1.00  0.00           O
ATOM   1572  N   GLU A 162      43.540  45.710 -14.960  1.00  0.00           N
ATOM   1573  H   GLU A 162      43.910  44.860 -14.550  1.00  0.00           H
ATOM   1574  CA  GLU A 162      43.680  47.050 -14.310  1.00  0.00           C
ATOM   1575  HA  GLU A 162      43.790  46.900 -13.240  1.00  0.00           H
ATOM   1576  CB  GLU A 162      44.900  47.840 -14.860  1.00  0.00           C
ATOM   1577  HB1 GLU A 162      44.940  48.770 -14.290  1.00  0.00           H
ATOM   1578  HB2 GLU A 162      44.650  47.970 -15.920  1.00  0.00           H
ATOM   1579  CG  GLU A 162      46.220  47.090 -14.730  1.00  0.00           C
ATOM   1580  HG1 GLU A 162      47.110  47.570 -15.150  1.00  0.00           H
ATOM   1581  HG2 GLU A 162      46.050  46.150 -15.270  1.00  0.00           H
ATOM   1582  CD  GLU A 162      46.580  46.770 -13.290  1.00  0.00           C
ATOM   1583  OE1 GLU A 162      47.490  45.950 -12.890  1.00  0.00           O
ATOM   1584  OE2 GLU A 162      45.920  47.390 -12.430  1.00  0.00           O
ATOM   1585  C   GLU A 162      42.400  47.920 -14.170  1.00  0.00           C
ATOM   1586  O   GLU A 162      42.560  49.050 -13.720  1.00  0.00           O
ATOM   1587  N   MET A 163      41.200  47.530 -14.580  1.00  0.00           N
ATOM   1588  H   MET A 163      41.200  46.600 -14.990  1.00  0.00           H
ATOM   1589  CA  MET A 163      39.940  48.270 -14.420  1.00  0.00           C
ATOM   1590  HA  MET A 163      40.280  49.310 -14.330  1.00  0.00           H
ATOM   1591  CB  MET A 163      39.050  48.130 -15.690  1.00  0.00           C
ATOM   1592  HB1 MET A 163      39.600  48.560 -16.520  1.00  0.00           H
ATOM   1593  HB2 MET A 163      38.250  48.850 -15.520  1.00  0.00           H
ATOM   1594  CG  MET A 163      38.470  46.730 -15.950  1.00  0.00           C
ATOM   1595  HG1 MET A 163      37.700  46.400 -15.250  1.00  0.00           H
ATOM   1596  HG2 MET A 163      39.310  46.030 -15.920  1.00  0.00           H
ATOM   1597  SD  MET A 163      37.760  46.550 -17.610  1.00  0.00           S
ATOM   1598  CE  MET A 163      38.260  44.850 -17.920  1.00  0.00           C
ATOM   1599  HE1 MET A 163      39.290  44.590 -17.680  1.00  0.00           H
ATOM   1600  HE2 MET A 163      37.580  44.170 -17.420  1.00  0.00           H
ATOM   1601  HE3 MET A 163      38.150  44.580 -18.970  1.00  0.00           H
ATOM   1602  C   MET A 163      39.350  47.900 -13.100  1.00  0.00           C
ATOM   1603  O   MET A 163      38.160  47.700 -12.950  1.00  0.00           O
ATOM   1604  N   SER A 164      40.130  47.700 -12.020  1.00  0.00           N
ATOM   1605  H   SER A 164      41.130  47.740 -12.170  1.00  0.00           H
ATOM   1606  CA  SER A 164      39.630  47.280 -10.710  1.00  0.00           C
ATOM   1607  HA  SER A 164      39.250  46.260 -10.720  1.00  0.00           H
ATOM   1608  CB  SER A 164      40.790  47.250  -9.710  1.00  0.00           C
ATOM   1609  HB1 SER A 164      41.430  46.440 -10.050  1.00  0.00           H
ATOM   1610  HB2 SER A 164      40.470  46.910  -8.730  1.00  0.00           H
ATOM   1611  OG  SER A 164      41.580  48.390  -9.770  1.00  0.00           O
ATOM   1612  HG  SER A 164      42.510  48.160  -9.780  1.00  0.00           H
ATOM   1613  C   SER A 164      38.530  48.210 -10.110  1.00  0.00           C
ATOM   1614  O   SER A 164      37.700  47.650  -9.390  1.00  0.00           O
ATOM   1615  N   PRO A 165      38.330  49.540 -10.480  1.00  0.00           N
ATOM   1616  CD  PRO A 165      39.250  50.430 -11.130  1.00  0.00           C
ATOM   1617  HD1 PRO A 165      39.110  50.300 -12.210  1.00  0.00           H
ATOM   1618  HD2 PRO A 165      40.270  50.110 -10.890  1.00  0.00           H
ATOM   1619  CG  PRO A 165      38.910  51.820 -10.540  1.00  0.00           C
ATOM   1620  HG1 PRO A 165      39.070  52.570 -11.310  1.00  0.00           H
ATOM   1621  HG2 PRO A 165      39.500  51.950  -9.630  1.00  0.00           H
ATOM   1622  CB  PRO A 165      37.420  51.700 -10.270  1.00  0.00           C
ATOM   1623  HB1 PRO A 165      36.750  51.980 -11.080  1.00  0.00           H
ATOM   1624  HB2 PRO A 165      37.180  52.280  -9.370  1.00  0.00           H
ATOM   1625  CA  PRO A 165      37.200  50.230  -9.940  1.00  0.00           C
ATOM   1626  HA  PRO A 165      37.110  50.120  -8.850  1.00  0.00           H
ATOM   1627  C   PRO A 165      35.860  49.700 -10.510  1.00  0.00           C
ATOM   1628  O   PRO A 165      34.830  49.890  -9.850  1.00  0.00           O
ATOM   1629  N   LEU A 166      35.900  49.000 -11.630  1.00  0.00           N
ATOM   1630  H   LEU A 166      36.730  49.000 -12.220  1.00  0.00           H
ATOM   1631  CA  LEU A 166      34.680  48.400 -12.210  1.00  0.00           C
ATOM   1632  HA  LEU A 166      34.040  49.260 -12.390  1.00  0.00           H
ATOM   1633  CB  LEU A 166      35.050  47.890 -13.600  1.00  0.00           C
ATOM   1634  HB1 LEU A 166      35.590  46.970 -13.350  1.00  0.00           H
ATOM   1635  HB2 LEU A 166      35.560  48.670 -14.170  1.00  0.00           H
ATOM   1636  CG  LEU A 166      33.870  47.470 -14.470  1.00  0.00           C
ATOM   1637  HG  LEU A 166      33.250  46.710 -14.010  1.00  0.00           H
ATOM   1638  CD1 LEU A 166      33.060  48.680 -14.900  1.00  0.00           C
ATOM   1639 HD11 LEU A 166      32.160  48.490 -15.480  1.00  0.00           H
ATOM   1640 HD12 LEU A 166      32.830  49.240 -13.990  1.00  0.00           H
ATOM   1641 HD13 LEU A 166      33.560  49.330 -15.620  1.00  0.00           H
ATOM   1642  CD2 LEU A 166      34.510  46.860 -15.790  1.00  0.00           C
ATOM   1643 HD21 LEU A 166      35.040  47.670 -16.280  1.00  0.00           H
ATOM   1644 HD22 LEU A 166      35.200  46.050 -15.540  1.00  0.00           H
ATOM   1645 HD23 LEU A 166      33.800  46.640 -16.600  1.00  0.00           H
ATOM   1646  C   LEU A 166      33.990  47.260 -11.360  1.00  0.00           C
ATOM   1647  O   LEU A 166      32.780  47.030 -11.360  1.00  0.00           O
ATOM   1648  N   VAL A 167      34.820  46.710 -10.510  1.00  0.00           N
ATOM   1649  H   VAL A 167      35.750  47.090 -10.480  1.00  0.00           H
ATOM   1650  CA  VAL A 167      34.410  45.760  -9.390  1.00  0.00           C
ATOM   1651  HA  VAL A 167      34.090  44.800  -9.780  1.00  0.00           H
ATOM   1652  CB  VAL A 167      35.580  45.540  -8.450  1.00  0.00           C
ATOM   1653  HB  VAL A 167      36.040  46.460  -8.080  1.00  0.00           H
ATOM   1654  CG1 VAL A 167      35.230  44.730  -7.150  1.00  0.00           C
ATOM   1655 HG11 VAL A 167      36.100  44.280  -6.670  1.00  0.00           H
ATOM   1656 HG12 VAL A 167      34.720  45.390  -6.440  1.00  0.00           H
ATOM   1657 HG13 VAL A 167      34.470  43.970  -7.300  1.00  0.00           H
ATOM   1658  CG2 VAL A 167      36.720  44.690  -9.130  1.00  0.00           C
ATOM   1659 HG21 VAL A 167      37.640  44.870  -8.590  1.00  0.00           H
ATOM   1660 HG22 VAL A 167      36.500  43.630  -9.100  1.00  0.00           H
ATOM   1661 HG23 VAL A 167      36.760  44.910 -10.200  1.00  0.00           H
ATOM   1662  C   VAL A 167      33.120  46.200  -8.720  1.00  0.00           C
ATOM   1663  O   VAL A 167      32.110  45.540  -8.840  1.00  0.00           O
ATOM   1664  N   ASP A 168      33.180  47.360  -8.070  1.00  0.00           N
ATOM   1665  H   ASP A 168      33.990  47.930  -8.290  1.00  0.00           H
ATOM   1666  CA  ASP A 168      32.080  48.040  -7.300  1.00  0.00           C
ATOM   1667  HA  ASP A 168      31.680  47.430  -6.500  1.00  0.00           H
ATOM   1668  CB  ASP A 168      32.730  49.320  -6.750  1.00  0.00           C
ATOM   1669  HB1 ASP A 168      32.010  49.960  -6.240  1.00  0.00           H
ATOM   1670  HB2 ASP A 168      32.970  49.880  -7.660  1.00  0.00           H
ATOM   1671  CG  ASP A 168      34.000  49.210  -5.820  1.00  0.00           C
ATOM   1672  OD1 ASP A 168      33.800  48.790  -4.640  1.00  0.00           O
ATOM   1673  OD2 ASP A 168      35.120  49.520  -6.290  1.00  0.00           O
ATOM   1674  C   ASP A 168      30.910  48.280  -8.180  1.00  0.00           C
ATOM   1675  O   ASP A 168      29.750  48.300  -7.650  1.00  0.00           O
ATOM   1676  N   ASN A 169      31.080  48.490  -9.470  1.00  0.00           N
ATOM   1677  H   ASN A 169      32.020  48.490  -9.820  1.00  0.00           H
ATOM   1678  CA  ASN A 169      29.940  48.600 -10.400  1.00  0.00           C
ATOM   1679  HA  ASN A 169      29.100  49.140  -9.960  1.00  0.00           H
ATOM   1680  CB  ASN A 169      30.390  49.470 -11.610  1.00  0.00           C
ATOM   1681  HB1 ASN A 169      29.520  49.760 -12.200  1.00  0.00           H
ATOM   1682  HB2 ASN A 169      31.040  48.860 -12.250  1.00  0.00           H
ATOM   1683  CG  ASN A 169      31.150  50.610 -11.180  1.00  0.00           C
ATOM   1684  OD1 ASN A 169      32.370  50.590 -11.160  1.00  0.00           O
ATOM   1685  ND2 ASN A 169      30.500  51.660 -10.720  1.00  0.00           N
ATOM   1686 HD21 ASN A 169      29.490  51.670 -10.840  1.00  0.00           H
ATOM   1687 HD22 ASN A 169      30.970  52.470 -10.340  1.00  0.00           H
ATOM   1688  C   ASN A 169      29.360  47.300 -10.900  1.00  0.00           C
ATOM   1689  O   ASN A 169      28.190  47.130 -10.950  1.00  0.00           O
ATOM   1690  N   ILE A 170      30.160  46.320 -11.150  1.00  0.00           N
ATOM   1691  H   ILE A 170      31.110  46.580 -10.920  1.00  0.00           H
ATOM   1692  CA  ILE A 170      29.780  44.890 -11.350  1.00  0.00           C
ATOM   1693  HA  ILE A 170      29.040  44.860 -12.160  1.00  0.00           H
ATOM   1694  CB  ILE A 170      30.950  44.040 -11.760  1.00  0.00           C
ATOM   1695  HB  ILE A 170      31.650  44.030 -10.920  1.00  0.00           H
ATOM   1696  CG2 ILE A 170      30.460  42.490 -11.940  1.00  0.00           C
ATOM   1697 HG21 ILE A 170      29.900  42.330 -12.860  1.00  0.00           H
ATOM   1698 HG22 ILE A 170      31.390  41.910 -11.950  1.00  0.00           H
ATOM   1699 HG23 ILE A 170      29.950  41.990 -11.120  1.00  0.00           H
ATOM   1700  CG1 ILE A 170      31.560  44.520 -13.080  1.00  0.00           C
ATOM   1701 HG11 ILE A 170      31.570  45.610 -13.080  1.00  0.00           H
ATOM   1702 HG12 ILE A 170      31.030  44.100 -13.930  1.00  0.00           H
ATOM   1703  CD  ILE A 170      32.980  43.920 -13.180  1.00  0.00           C
ATOM   1704  HD1 ILE A 170      33.690  44.250 -12.420  1.00  0.00           H
ATOM   1705  HD2 ILE A 170      32.930  42.840 -13.140  1.00  0.00           H
ATOM   1706  HD3 ILE A 170      33.460  44.100 -14.140  1.00  0.00           H
ATOM   1707  C   ILE A 170      28.960  44.250 -10.250  1.00  0.00           C
ATOM   1708  O   ILE A 170      27.900  43.690 -10.500  1.00  0.00           O
ATOM   1709  N   ALA A 171      29.450  44.530  -9.020  1.00  0.00           N
ATOM   1710  H   ALA A 171      30.280  45.110  -8.990  1.00  0.00           H
ATOM   1711  CA  ALA A 171      28.970  44.020  -7.690  1.00  0.00           C
ATOM   1712  HA  ALA A 171      28.730  42.960  -7.630  1.00  0.00           H
ATOM   1713  CB  ALA A 171      30.050  44.270  -6.630  1.00  0.00           C
ATOM   1714  HB1 ALA A 171      31.030  43.920  -6.950  1.00  0.00           H
ATOM   1715  HB2 ALA A 171      30.250  45.290  -6.300  1.00  0.00           H
ATOM   1716  HB3 ALA A 171      29.790  43.660  -5.760  1.00  0.00           H
ATOM   1717  C   ALA A 171      27.660  44.690  -7.350  1.00  0.00           C
ATOM   1718  O   ALA A 171      26.840  44.010  -6.720  1.00  0.00           O
ATOM   1719  N   LEU A 172      27.450  45.920  -7.770  1.00  0.00           N
ATOM   1720  H   LEU A 172      28.220  46.400  -8.210  1.00  0.00           H
ATOM   1721  CA  LEU A 172      26.100  46.540  -7.690  1.00  0.00           C
ATOM   1722  HA  LEU A 172      25.670  46.300  -6.720  1.00  0.00           H
ATOM   1723  CB  LEU A 172      26.240  48.050  -7.750  1.00  0.00           C
ATOM   1724  HB1 LEU A 172      26.690  48.320  -8.710  1.00  0.00           H
ATOM   1725  HB2 LEU A 172      26.980  48.370  -7.020  1.00  0.00           H
ATOM   1726  CG  LEU A 172      24.930  48.770  -7.520  1.00  0.00           C
ATOM   1727  HG  LEU A 172      24.140  48.460  -8.200  1.00  0.00           H
ATOM   1728  CD1 LEU A 172      24.290  48.590  -6.170  1.00  0.00           C
ATOM   1729 HD11 LEU A 172      25.030  48.990  -5.470  1.00  0.00           H
ATOM   1730 HD12 LEU A 172      23.340  49.100  -6.030  1.00  0.00           H
ATOM   1731 HD13 LEU A 172      24.190  47.570  -5.790  1.00  0.00           H
ATOM   1732  CD2 LEU A 172      25.180  50.310  -7.720  1.00  0.00           C
ATOM   1733 HD21 LEU A 172      24.200  50.770  -7.560  1.00  0.00           H
ATOM   1734 HD22 LEU A 172      25.990  50.670  -7.090  1.00  0.00           H
ATOM   1735 HD23 LEU A 172      25.560  50.510  -8.720  1.00  0.00           H
ATOM   1736  C   LEU A 172      25.120  46.170  -8.820  1.00  0.00           C
ATOM   1737  O   LEU A 172      23.950  45.990  -8.520  1.00  0.00           O
ATOM   1738  N   TRP A 173      25.610  45.820 -10.030  1.00  0.00           N
ATOM   1739  H   TRP A 173      26.560  46.070 -10.250  1.00  0.00           H
ATOM   1740  CA  TRP A 173      24.730  45.250 -11.070  1.00  0.00           C
ATOM   1741  HA  TRP A 173      23.830  45.840 -11.200  1.00  0.00           H
ATOM   1742  CB  TRP A 173      25.410  45.150 -12.460  1.00  0.00           C
ATOM   1743  HB1 TRP A 173      24.620  44.840 -13.150  1.00  0.00           H
ATOM   1744  HB2 TRP A 173      26.070  44.280 -12.480  1.00  0.00           H
ATOM   1745  CG  TRP A 173      26.130  46.320 -13.000  1.00  0.00           C
ATOM   1746  CD1 TRP A 173      25.750  47.580 -12.850  1.00  0.00           C
ATOM   1747  HD1 TRP A 173      25.040  47.940 -12.120  1.00  0.00           H
ATOM   1748  NE1 TRP A 173      26.620  48.390 -13.540  1.00  0.00           N
ATOM   1749  HE1 TRP A 173      26.550  49.390 -13.470  1.00  0.00           H
ATOM   1750  CE2 TRP A 173      27.470  47.640 -14.320  1.00  0.00           C
ATOM   1751  CZ2 TRP A 173      28.460  48.010 -15.210  1.00  0.00           C
ATOM   1752  HZ2 TRP A 173      28.700  49.060 -15.280  1.00  0.00           H
ATOM   1753  CH2 TRP A 173      29.220  47.070 -15.840  1.00  0.00           C
ATOM   1754  HH2 TRP A 173      30.120  47.330 -16.370  1.00  0.00           H
ATOM   1755  CZ3 TRP A 173      28.910  45.700 -15.660  1.00  0.00           C
ATOM   1756  HZ3 TRP A 173      29.530  44.960 -16.130  1.00  0.00           H
ATOM   1757  CE3 TRP A 173      27.770  45.350 -14.850  1.00  0.00           C
ATOM   1758  HE3 TRP A 173      27.520  44.300 -14.730  1.00  0.00           H
ATOM   1759  CD2 TRP A 173      27.060  46.310 -14.100  1.00  0.00           C
ATOM   1760  C   TRP A 173      24.210  43.880 -10.680  1.00  0.00           C
ATOM   1761  O   TRP A 173      23.050  43.550 -10.890  1.00  0.00           O
ATOM   1762  N   MET A 174      25.070  43.130  -9.960  1.00  0.00           N
ATOM   1763  H   MET A 174      26.020  43.460  -9.970  1.00  0.00           H
ATOM   1764  CA  MET A 174      24.780  41.810  -9.280  1.00  0.00           C
ATOM   1765  HA  MET A 174      24.260  41.220 -10.040  1.00  0.00           H
ATOM   1766  CB  MET A 174      26.030  41.100  -8.770  1.00  0.00           C
ATOM   1767  HB1 MET A 174      25.820  40.340  -8.020  1.00  0.00           H
ATOM   1768  HB2 MET A 174      26.650  41.870  -8.320  1.00  0.00           H
ATOM   1769  CG  MET A 174      26.800  40.430  -9.830  1.00  0.00           C
ATOM   1770  HG1 MET A 174      27.010  41.280 -10.490  1.00  0.00           H
ATOM   1771  HG2 MET A 174      26.250  39.590 -10.250  1.00  0.00           H
ATOM   1772  SD  MET A 174      28.320  39.850  -9.080  1.00  0.00           S
ATOM   1773  CE  MET A 174      27.660  38.300  -8.400  1.00  0.00           C
ATOM   1774  HE1 MET A 174      26.890  38.580  -7.690  1.00  0.00           H
ATOM   1775  HE2 MET A 174      27.330  37.660  -9.220  1.00  0.00           H
ATOM   1776  HE3 MET A 174      28.530  37.830  -7.940  1.00  0.00           H
ATOM   1777  C   MET A 174      23.800  41.930  -8.130  1.00  0.00           C
ATOM   1778  O   MET A 174      22.780  41.240  -8.070  1.00  0.00           O
ATOM   1779  N   THR A 175      24.110  42.880  -7.220  1.00  0.00           N
ATOM   1780  H   THR A 175      24.960  43.430  -7.220  1.00  0.00           H
ATOM   1781  CA  THR A 175      23.200  43.100  -6.070  1.00  0.00           C
ATOM   1782  HA  THR A 175      23.060  42.180  -5.500  1.00  0.00           H
ATOM   1783  CB  THR A 175      23.810  44.160  -5.110  1.00  0.00           C
ATOM   1784  HB  THR A 175      23.930  45.080  -5.690  1.00  0.00           H
ATOM   1785  CG2 THR A 175      22.980  44.410  -3.850  1.00  0.00           C
ATOM   1786 HG21 THR A 175      22.080  44.960  -4.130  1.00  0.00           H
ATOM   1787 HG22 THR A 175      22.740  43.450  -3.400  1.00  0.00           H
ATOM   1788 HG23 THR A 175      23.560  44.890  -3.060  1.00  0.00           H
ATOM   1789  OG1 THR A 175      25.070  43.730  -4.650  1.00  0.00           O
ATOM   1790  HG1 THR A 175      25.690  43.780  -5.390  1.00  0.00           H
ATOM   1791  C   THR A 175      21.740  43.530  -6.500  1.00  0.00           C
ATOM   1792  O   THR A 175      20.720  42.880  -6.110  1.00  0.00           O
ATOM   1793  N   GLU A 176      21.700  44.480  -7.410  1.00  0.00           N
ATOM   1794  H   GLU A 176      22.530  45.040  -7.570  1.00  0.00           H
ATOM   1795  CA  GLU A 176      20.410  44.810  -8.090  1.00  0.00           C
ATOM   1796  HA  GLU A 176      19.750  45.090  -7.280  1.00  0.00           H
ATOM   1797  CB  GLU A 176      20.630  46.080  -8.920  1.00  0.00           C
ATOM   1798  HB1 GLU A 176      21.130  45.830  -9.850  1.00  0.00           H
ATOM   1799  HB2 GLU A 176      21.190  46.760  -8.280  1.00  0.00           H
ATOM   1800  CG  GLU A 176      19.360  46.780  -9.370  1.00  0.00           C
ATOM   1801  HG1 GLU A 176      19.650  47.800  -9.620  1.00  0.00           H
ATOM   1802  HG2 GLU A 176      18.570  46.740  -8.610  1.00  0.00           H
ATOM   1803  CD  GLU A 176      18.850  46.270 -10.760  1.00  0.00           C
ATOM   1804  OE1 GLU A 176      17.620  46.020 -10.850  1.00  0.00           O
ATOM   1805  OE2 GLU A 176      19.650  46.240 -11.750  1.00  0.00           O
ATOM   1806  C   GLU A 176      19.630  43.680  -8.800  1.00  0.00           C
ATOM   1807  O   GLU A 176      18.460  43.560  -8.570  1.00  0.00           O
ATOM   1808  N   TYR A 177      20.350  42.860  -9.480  1.00  0.00           N
ATOM   1809  H   TYR A 177      21.360  42.940  -9.550  1.00  0.00           H
ATOM   1810  CA  TYR A 177      19.790  41.720 -10.220  1.00  0.00           C
ATOM   1811  HA  TYR A 177      18.880  42.060 -10.720  1.00  0.00           H
ATOM   1812  CB  TYR A 177      20.800  41.160 -11.180  1.00  0.00           C
ATOM   1813  HB1 TYR A 177      21.590  40.590 -10.700  1.00  0.00           H
ATOM   1814  HB2 TYR A 177      21.290  42.020 -11.650  1.00  0.00           H
ATOM   1815  CG  TYR A 177      20.180  40.310 -12.250  1.00  0.00           C
ATOM   1816  CD1 TYR A 177      19.540  40.910 -13.330  1.00  0.00           C
ATOM   1817  HD1 TYR A 177      19.520  41.980 -13.460  1.00  0.00           H
ATOM   1818  CE1 TYR A 177      18.780  40.110 -14.220  1.00  0.00           C
ATOM   1819  HE1 TYR A 177      18.270  40.650 -15.010  1.00  0.00           H
ATOM   1820  CZ  TYR A 177      18.690  38.690 -14.050  1.00  0.00           C
ATOM   1821  OH  TYR A 177      17.920  37.990 -14.910  1.00  0.00           O
ATOM   1822  HH  TYR A 177      17.600  38.560 -15.610  1.00  0.00           H
ATOM   1823  CE2 TYR A 177      19.360  38.100 -13.010  1.00  0.00           C
ATOM   1824  HE2 TYR A 177      19.330  37.030 -12.880  1.00  0.00           H
ATOM   1825  CD2 TYR A 177      20.030  38.910 -12.100  1.00  0.00           C
ATOM   1826  HD2 TYR A 177      20.480  38.380 -11.270  1.00  0.00           H
ATOM   1827  C   TYR A 177      19.270  40.590  -9.250  1.00  0.00           C
ATOM   1828  O   TYR A 177      18.340  39.910  -9.520  1.00  0.00           O
ATOM   1829  N   LEU A 178      19.840  40.410  -8.080  1.00  0.00           N
ATOM   1830  H   LEU A 178      20.510  41.140  -7.860  1.00  0.00           H
ATOM   1831  CA  LEU A 178      19.220  39.490  -7.030  1.00  0.00           C
ATOM   1832  HA  LEU A 178      18.910  38.600  -7.570  1.00  0.00           H
ATOM   1833  CB  LEU A 178      20.300  39.010  -5.970  1.00  0.00           C
ATOM   1834  HB1 LEU A 178      20.330  39.750  -5.170  1.00  0.00           H
ATOM   1835  HB2 LEU A 178      21.240  39.220  -6.490  1.00  0.00           H
ATOM   1836  CG  LEU A 178      20.210  37.550  -5.390  1.00  0.00           C
ATOM   1837  HG  LEU A 178      19.170  37.290  -5.170  1.00  0.00           H
ATOM   1838  CD1 LEU A 178      20.810  36.550  -6.420  1.00  0.00           C
ATOM   1839 HD11 LEU A 178      21.880  36.760  -6.350  1.00  0.00           H
ATOM   1840 HD12 LEU A 178      20.490  35.560  -6.110  1.00  0.00           H
ATOM   1841 HD13 LEU A 178      20.400  36.850  -7.390  1.00  0.00           H
ATOM   1842  CD2 LEU A 178      20.950  37.450  -4.080  1.00  0.00           C
ATOM   1843 HD21 LEU A 178      20.630  38.240  -3.410  1.00  0.00           H
ATOM   1844 HD22 LEU A 178      20.950  36.410  -3.740  1.00  0.00           H
ATOM   1845 HD23 LEU A 178      21.980  37.690  -4.370  1.00  0.00           H
ATOM   1846  C   LEU A 178      17.930  40.140  -6.480  1.00  0.00           C
ATOM   1847  O   LEU A 178      16.990  39.400  -6.190  1.00  0.00           O
ATOM   1848  N   ASN A 179      17.760  41.470  -6.450  1.00  0.00           N
ATOM   1849  H   ASN A 179      18.580  42.020  -6.660  1.00  0.00           H
ATOM   1850  CA  ASN A 179      16.700  42.160  -5.860  1.00  0.00           C
ATOM   1851  HA  ASN A 179      16.170  41.570  -5.110  1.00  0.00           H
ATOM   1852  CB  ASN A 179      17.260  43.290  -4.890  1.00  0.00           C
ATOM   1853  HB1 ASN A 179      16.400  43.870  -4.540  1.00  0.00           H
ATOM   1854  HB2 ASN A 179      17.830  44.050  -5.430  1.00  0.00           H
ATOM   1855  CG  ASN A 179      18.060  42.780  -3.650  1.00  0.00           C
ATOM   1856  OD1 ASN A 179      17.470  42.460  -2.600  1.00  0.00           O
ATOM   1857  ND2 ASN A 179      19.370  42.830  -3.650  1.00  0.00           N
ATOM   1858 HD21 ASN A 179      19.840  43.090  -4.510  1.00  0.00           H
ATOM   1859 HD22 ASN A 179      19.860  42.300  -2.940  1.00  0.00           H
ATOM   1860  C   ASN A 179      15.540  42.470  -6.900  1.00  0.00           C
ATOM   1861  O   ASN A 179      15.100  43.580  -7.110  1.00  0.00           O
ATOM   1862  N   ARG A 180      15.120  41.390  -7.520  1.00  0.00           N
ATOM   1863  H   ARG A 180      15.570  40.510  -7.310  1.00  0.00           H
ATOM   1864  CA  ARG A 180      13.930  41.340  -8.470  1.00  0.00           C
ATOM   1865  HA  ARG A 180      13.320  42.230  -8.320  1.00  0.00           H
ATOM   1866  CB  ARG A 180      14.300  41.410  -9.940  1.00  0.00           C
ATOM   1867  HB1 ARG A 180      13.360  41.640 -10.450  1.00  0.00           H
ATOM   1868  HB2 ARG A 180      14.660  40.440 -10.280  1.00  0.00           H
ATOM   1869  CG  ARG A 180      15.400  42.460 -10.260  1.00  0.00           C
ATOM   1870  HG1 ARG A 180      16.340  42.120  -9.810  1.00  0.00           H
ATOM   1871  HG2 ARG A 180      15.150  43.430  -9.840  1.00  0.00           H
ATOM   1872  CD  ARG A 180      15.710  42.460 -11.800  1.00  0.00           C
ATOM   1873  HD1 ARG A 180      14.760  42.710 -12.260  1.00  0.00           H
ATOM   1874  HD2 ARG A 180      15.980  41.440 -12.060  1.00  0.00           H
ATOM   1875  NE  ARG A 180      16.640  43.590 -12.200  1.00  0.00           N
ATOM   1876  HE  ARG A 180      16.960  44.170 -11.440  1.00  0.00           H
ATOM   1877  CZ  ARG A 180      17.210  43.810 -13.350  1.00  0.00           C
ATOM   1878  NH1 ARG A 180      16.950  43.090 -14.340  1.00  0.00           N
ATOM   1879 HH11 ARG A 180      16.150  42.480 -14.230  1.00  0.00           H
ATOM   1880 HH12 ARG A 180      17.190  43.530 -15.220  1.00  0.00           H
ATOM   1881  NH2 ARG A 180      18.110  44.770 -13.650  1.00  0.00           N
ATOM   1882 HH21 ARG A 180      18.280  45.420 -12.900  1.00  0.00           H
ATOM   1883 HH22 ARG A 180      18.530  44.820 -14.570  1.00  0.00           H
ATOM   1884  C   ARG A 180      12.950  40.140  -8.310  1.00  0.00           C
ATOM   1885  O   ARG A 180      11.780  40.320  -8.510  1.00  0.00           O
ATOM   1886  N   HIS A 181      13.460  38.990  -7.990  1.00  0.00           N
ATOM   1887  H   HIS A 181      14.460  38.910  -8.110  1.00  0.00           H
ATOM   1888  CA  HIS A 181      12.730  37.790  -7.560  1.00  0.00           C
ATOM   1889  HA  HIS A 181      11.960  38.140  -6.880  1.00  0.00           H
ATOM   1890  CB  HIS A 181      11.920  37.160  -8.720  1.00  0.00           C
ATOM   1891  HB1 HIS A 181      11.210  37.870  -9.150  1.00  0.00           H
ATOM   1892  HB2 HIS A 181      11.410  36.280  -8.330  1.00  0.00           H
ATOM   1893  CG  HIS A 181      12.860  36.540  -9.770  1.00  0.00           C
ATOM   1894  ND1 HIS A 181      13.340  35.260  -9.820  1.00  0.00           N
ATOM   1895  CE1 HIS A 181      14.060  35.180 -10.970  1.00  0.00           C
ATOM   1896  HE1 HIS A 181      14.620  34.290 -11.220  1.00  0.00           H
ATOM   1897  NE2 HIS A 181      13.990  36.360 -11.630  1.00  0.00           N
ATOM   1898  HE2 HIS A 181      14.420  36.520 -12.530  1.00  0.00           H
ATOM   1899  CD2 HIS A 181      13.260  37.260 -10.870  1.00  0.00           C
ATOM   1900  HD2 HIS A 181      13.040  38.290 -11.100  1.00  0.00           H
ATOM   1901  C   HIS A 181      13.700  36.750  -6.850  1.00  0.00           C
ATOM   1902  O   HIS A 181      13.140  35.980  -6.070  1.00  0.00           O
ATOM   1903  N   LEU A 182      15.020  36.760  -7.010  1.00  0.00           N
ATOM   1904  H   LEU A 182      15.460  37.390  -7.660  1.00  0.00           H
ATOM   1905  CA  LEU A 182      16.000  35.810  -6.530  1.00  0.00           C
ATOM   1906  HA  LEU A 182      15.570  34.820  -6.720  1.00  0.00           H
ATOM   1907  CB  LEU A 182      17.330  35.960  -7.280  1.00  0.00           C
ATOM   1908  HB1 LEU A 182      18.090  35.280  -6.880  1.00  0.00           H
ATOM   1909  HB2 LEU A 182      17.590  37.010  -7.180  1.00  0.00           H
ATOM   1910  CG  LEU A 182      17.240  35.500  -8.780  1.00  0.00           C
ATOM   1911  HG  LEU A 182      16.320  35.980  -9.110  1.00  0.00           H
ATOM   1912  CD1 LEU A 182      18.460  35.960  -9.480  1.00  0.00           C
ATOM   1913 HD11 LEU A 182      18.690  37.010  -9.320  1.00  0.00           H
ATOM   1914 HD12 LEU A 182      19.300  35.340  -9.170  1.00  0.00           H
ATOM   1915 HD13 LEU A 182      18.260  35.760 -10.530  1.00  0.00           H
ATOM   1916  CD2 LEU A 182      17.170  33.990  -8.880  1.00  0.00           C
ATOM   1917 HD21 LEU A 182      16.290  33.500  -8.470  1.00  0.00           H
ATOM   1918 HD22 LEU A 182      17.010  33.670  -9.910  1.00  0.00           H
ATOM   1919 HD23 LEU A 182      18.070  33.470  -8.540  1.00  0.00           H
ATOM   1920  C   LEU A 182      16.170  35.960  -5.010  1.00  0.00           C
ATOM   1921  O   LEU A 182      16.210  34.970  -4.320  1.00  0.00           O
ATOM   1922  N   HIS A 183      16.180  37.160  -4.520  1.00  0.00           N
ATOM   1923  H   HIS A 183      16.300  37.940  -5.160  1.00  0.00           H
ATOM   1924  CA  HIS A 183      16.100  37.440  -3.040  1.00  0.00           C
ATOM   1925  HA  HIS A 183      16.930  36.950  -2.520  1.00  0.00           H
ATOM   1926  CB  HIS A 183      16.190  38.960  -2.890  1.00  0.00           C
ATOM   1927  HB1 HIS A 183      17.060  39.360  -3.420  1.00  0.00           H
ATOM   1928  HB2 HIS A 183      16.410  39.180  -1.840  1.00  0.00           H
ATOM   1929  CG  HIS A 183      15.090  39.890  -3.370  1.00  0.00           C
ATOM   1930  ND1 HIS A 183      14.280  39.540  -4.490  1.00  0.00           N
ATOM   1931  CE1 HIS A 183      13.360  40.570  -4.460  1.00  0.00           C
ATOM   1932  HE1 HIS A 183      12.550  40.710  -5.150  1.00  0.00           H
ATOM   1933  NE2 HIS A 183      13.570  41.420  -3.480  1.00  0.00           N
ATOM   1934  HE2 HIS A 183      12.960  42.220  -3.360  1.00  0.00           H
ATOM   1935  CD2 HIS A 183      14.670  41.040  -2.770  1.00  0.00           C
ATOM   1936  HD2 HIS A 183      14.970  41.460  -1.820  1.00  0.00           H
ATOM   1937  C   HIS A 183      14.850  36.840  -2.260  1.00  0.00           C
ATOM   1938  O   HIS A 183      14.990  36.110  -1.270  1.00  0.00           O
ATOM   1939  N   THR A 184      13.670  36.990  -2.840  1.00  0.00           N
ATOM   1940  H   THR A 184      13.650  37.440  -3.740  1.00  0.00           H
ATOM   1941  CA  THR A 184      12.510  36.250  -2.310  1.00  0.00           C
ATOM   1942  HA  THR A 184      12.640  36.290  -1.230  1.00  0.00           H
ATOM   1943  CB  THR A 184      11.180  36.940  -2.690  1.00  0.00           C
ATOM   1944  HB  THR A 184      10.370  36.250  -2.450  1.00  0.00           H
ATOM   1945  CG2 THR A 184      10.890  38.320  -2.040  1.00  0.00           C
ATOM   1946 HG21 THR A 184      10.880  38.100  -0.970  1.00  0.00           H
ATOM   1947 HG22 THR A 184      11.660  39.020  -2.350  1.00  0.00           H
ATOM   1948 HG23 THR A 184       9.920  38.700  -2.370  1.00  0.00           H
ATOM   1949  OG1 THR A 184      11.210  37.210  -4.100  1.00  0.00           O
ATOM   1950  HG1 THR A 184      11.790  37.950  -4.260  1.00  0.00           H
ATOM   1951  C   THR A 184      12.540  34.740  -2.680  1.00  0.00           C
ATOM   1952  O   THR A 184      11.950  33.950  -1.960  1.00  0.00           O
ATOM   1953  N   TRP A 185      13.200  34.300  -3.800  1.00  0.00           N
ATOM   1954  H   TRP A 185      13.690  35.010  -4.330  1.00  0.00           H
ATOM   1955  CA  TRP A 185      13.260  32.860  -4.130  1.00  0.00           C
ATOM   1956  HA  TRP A 185      12.340  32.310  -3.970  1.00  0.00           H
ATOM   1957  CB  TRP A 185      13.800  32.750  -5.550  1.00  0.00           C
ATOM   1958  HB1 TRP A 185      14.850  33.000  -5.710  1.00  0.00           H
ATOM   1959  HB2 TRP A 185      13.320  33.380  -6.300  1.00  0.00           H
ATOM   1960  CG  TRP A 185      13.660  31.380  -6.100  1.00  0.00           C
ATOM   1961  CD1 TRP A 185      12.660  31.010  -6.900  1.00  0.00           C
ATOM   1962  HD1 TRP A 185      11.840  31.660  -7.180  1.00  0.00           H
ATOM   1963  NE1 TRP A 185      12.800  29.680  -7.100  1.00  0.00           N
ATOM   1964  HE1 TRP A 185      12.020  29.110  -7.420  1.00  0.00           H
ATOM   1965  CE2 TRP A 185      13.900  29.130  -6.560  1.00  0.00           C
ATOM   1966  CZ2 TRP A 185      14.460  27.860  -6.620  1.00  0.00           C
ATOM   1967  HZ2 TRP A 185      13.920  27.130  -7.200  1.00  0.00           H
ATOM   1968  CH2 TRP A 185      15.660  27.600  -5.960  1.00  0.00           C
ATOM   1969  HH2 TRP A 185      16.050  26.590  -5.980  1.00  0.00           H
ATOM   1970  CZ3 TRP A 185      16.310  28.620  -5.280  1.00  0.00           C
ATOM   1971  HZ3 TRP A 185      17.190  28.470  -4.660  1.00  0.00           H
ATOM   1972  CE3 TRP A 185      15.790  29.930  -5.330  1.00  0.00           C
ATOM   1973  HE3 TRP A 185      16.260  30.720  -4.770  1.00  0.00           H
ATOM   1974  CD2 TRP A 185      14.560  30.250  -5.960  1.00  0.00           C
ATOM   1975  C   TRP A 185      14.270  32.160  -3.210  1.00  0.00           C
ATOM   1976  O   TRP A 185      13.950  31.050  -2.760  1.00  0.00           O
ATOM   1977  N   ILE A 186      15.350  32.770  -2.830  1.00  0.00           N
ATOM   1978  H   ILE A 186      15.490  33.660  -3.280  1.00  0.00           H
ATOM   1979  CA  ILE A 186      16.230  32.370  -1.750  1.00  0.00           C
ATOM   1980  HA  ILE A 186      16.680  31.420  -2.050  1.00  0.00           H
ATOM   1981  CB  ILE A 186      17.420  33.390  -1.570  1.00  0.00           C
ATOM   1982  HB  ILE A 186      16.940  34.370  -1.540  1.00  0.00           H
ATOM   1983  CG2 ILE A 186      18.250  33.170  -0.320  1.00  0.00           C
ATOM   1984 HG21 ILE A 186      19.140  33.790  -0.260  1.00  0.00           H
ATOM   1985 HG22 ILE A 186      17.690  33.430   0.580  1.00  0.00           H
ATOM   1986 HG23 ILE A 186      18.440  32.100  -0.250  1.00  0.00           H
ATOM   1987  CG1 ILE A 186      18.260  33.200  -2.810  1.00  0.00           C
ATOM   1988 HG11 ILE A 186      17.590  33.100  -3.660  1.00  0.00           H
ATOM   1989 HG12 ILE A 186      18.720  32.230  -2.680  1.00  0.00           H
ATOM   1990  CD  ILE A 186      19.280  34.260  -3.110  1.00  0.00           C
ATOM   1991  HD1 ILE A 186      18.750  35.190  -3.310  1.00  0.00           H
ATOM   1992  HD2 ILE A 186      19.930  34.440  -2.250  1.00  0.00           H
ATOM   1993  HD3 ILE A 186      19.840  34.090  -4.030  1.00  0.00           H
ATOM   1994  C   ILE A 186      15.440  32.120  -0.470  1.00  0.00           C
ATOM   1995  O   ILE A 186      15.470  30.960   0.040  1.00  0.00           O
ATOM   1996  N   GLN A 187      14.680  33.110  -0.010  1.00  0.00           N
ATOM   1997  H   GLN A 187      14.800  34.000  -0.490  1.00  0.00           H
ATOM   1998  CA  GLN A 187      13.890  33.040   1.260  1.00  0.00           C
ATOM   1999  HA  GLN A 187      14.560  32.720   2.060  1.00  0.00           H
ATOM   2000  CB  GLN A 187      13.460  34.520   1.650  1.00  0.00           C
ATOM   2001  HB1 GLN A 187      12.760  34.490   2.490  1.00  0.00           H
ATOM   2002  HB2 GLN A 187      12.930  34.970   0.820  1.00  0.00           H
ATOM   2003  CG  GLN A 187      14.630  35.450   2.040  1.00  0.00           C
ATOM   2004  HG1 GLN A 187      14.240  36.470   2.150  1.00  0.00           H
ATOM   2005  HG2 GLN A 187      15.350  35.500   1.230  1.00  0.00           H
ATOM   2006  CD  GLN A 187      15.460  34.970   3.200  1.00  0.00           C
ATOM   2007  OE1 GLN A 187      16.680  34.980   3.180  1.00  0.00           O
ATOM   2008  NE2 GLN A 187      14.890  34.810   4.340  1.00  0.00           N
ATOM   2009 HE21 GLN A 187      13.880  34.840   4.420  1.00  0.00           H
ATOM   2010 HE22 GLN A 187      15.450  34.500   5.120  1.00  0.00           H
ATOM   2011  C   GLN A 187      12.620  32.130   1.250  1.00  0.00           C
ATOM   2012  O   GLN A 187      12.340  31.530   2.320  1.00  0.00           O
ATOM   2013  N   ASP A 188      11.980  31.910   0.140  1.00  0.00           N
ATOM   2014  H   ASP A 188      12.090  32.650  -0.540  1.00  0.00           H
ATOM   2015  CA  ASP A 188      10.810  31.040  -0.020  1.00  0.00           C
ATOM   2016  HA  ASP A 188      10.080  31.080   0.790  1.00  0.00           H
ATOM   2017  CB  ASP A 188      10.080  31.350  -1.230  1.00  0.00           C
ATOM   2018  HB1 ASP A 188      10.650  31.220  -2.150  1.00  0.00           H
ATOM   2019  HB2 ASP A 188       9.880  32.420  -1.140  1.00  0.00           H
ATOM   2020  CG  ASP A 188       8.800  30.470  -1.310  1.00  0.00           C
ATOM   2021  OD1 ASP A 188       7.830  30.620  -0.550  1.00  0.00           O
ATOM   2022  OD2 ASP A 188       8.640  29.580  -2.180  1.00  0.00           O
ATOM   2023  C   ASP A 188      11.210  29.570   0.020  1.00  0.00           C
ATOM   2024  O   ASP A 188      10.470  28.690   0.430  1.00  0.00           O
ATOM   2025  N   ASN A 189      12.430  29.310  -0.450  1.00  0.00           N
ATOM   2026  H   ASN A 189      12.990  30.030  -0.890  1.00  0.00           H
ATOM   2027  CA  ASN A 189      13.040  27.980  -0.340  1.00  0.00           C
ATOM   2028  HA  ASN A 189      12.320  27.210  -0.090  1.00  0.00           H
ATOM   2029  CB  ASN A 189      13.810  27.690  -1.640  1.00  0.00           C
ATOM   2030  HB1 ASN A 189      14.360  26.760  -1.510  1.00  0.00           H
ATOM   2031  HB2 ASN A 189      14.560  28.440  -1.850  1.00  0.00           H
ATOM   2032  CG  ASN A 189      12.790  27.610  -2.770  1.00  0.00           C
ATOM   2033  OD1 ASN A 189      12.360  26.550  -3.140  1.00  0.00           O
ATOM   2034  ND2 ASN A 189      12.450  28.760  -3.390  1.00  0.00           N
ATOM   2035 HD21 ASN A 189      12.850  29.620  -3.040  1.00  0.00           H
ATOM   2036 HD22 ASN A 189      11.970  28.750  -4.280  1.00  0.00           H
ATOM   2037  C   ASN A 189      13.940  27.790   1.010  1.00  0.00           C
ATOM   2038  O   ASN A 189      14.590  26.800   1.190  1.00  0.00           O
ATOM   2039  N   GLY A 190      13.880  28.750   1.890  1.00  0.00           N
ATOM   2040  H   GLY A 190      13.200  29.490   1.770  1.00  0.00           H
ATOM   2041  CA  GLY A 190      14.390  28.610   3.240  1.00  0.00           C
ATOM   2042  HA1 GLY A 190      14.880  27.640   3.300  1.00  0.00           H
ATOM   2043  HA2 GLY A 190      13.570  28.560   3.950  1.00  0.00           H
ATOM   2044  C   GLY A 190      15.410  29.600   3.720  1.00  0.00           C
ATOM   2045  O   GLY A 190      15.500  29.860   4.910  1.00  0.00           O
ATOM   2046  N   GLY A 191      16.040  30.330   2.730  1.00  0.00           N
ATOM   2047  H   GLY A 191      15.770  30.090   1.790  1.00  0.00           H
ATOM   2048  CA  GLY A 191      17.190  31.300   2.820  1.00  0.00           C
ATOM   2049  HA1 GLY A 191      17.130  31.910   3.720  1.00  0.00           H
ATOM   2050  HA2 GLY A 191      17.080  32.040   2.030  1.00  0.00           H
ATOM   2051  C   GLY A 191      18.600  30.730   2.730  1.00  0.00           C
ATOM   2052  O   GLY A 191      18.830  29.540   2.530  1.00  0.00           O
ATOM   2053  N   TRP A 192      19.600  31.590   2.950  1.00  0.00           N
ATOM   2054  H   TRP A 192      19.450  32.490   3.370  1.00  0.00           H
ATOM   2055  CA  TRP A 192      21.000  31.110   3.080  1.00  0.00           C
ATOM   2056  HA  TRP A 192      21.240  30.440   2.250  1.00  0.00           H
ATOM   2057  CB  TRP A 192      21.970  32.300   3.160  1.00  0.00           C
ATOM   2058  HB1 TRP A 192      22.870  31.790   3.510  1.00  0.00           H
ATOM   2059  HB2 TRP A 192      21.750  33.000   3.960  1.00  0.00           H
ATOM   2060  CG  TRP A 192      22.010  33.100   1.860  1.00  0.00           C
ATOM   2061  CD1 TRP A 192      21.520  34.350   1.720  1.00  0.00           C
ATOM   2062  HD1 TRP A 192      20.950  34.890   2.470  1.00  0.00           H
ATOM   2063  NE1 TRP A 192      21.720  34.770   0.390  1.00  0.00           N
ATOM   2064  HE1 TRP A 192      21.480  35.690   0.030  1.00  0.00           H
ATOM   2065  CE2 TRP A 192      22.430  33.810  -0.320  1.00  0.00           C
ATOM   2066  CZ2 TRP A 192      22.740  33.650  -1.670  1.00  0.00           C
ATOM   2067  HZ2 TRP A 192      22.730  34.460  -2.380  1.00  0.00           H
ATOM   2068  CH2 TRP A 192      23.460  32.490  -2.030  1.00  0.00           C
ATOM   2069  HH2 TRP A 192      23.810  32.450  -3.050  1.00  0.00           H
ATOM   2070  CZ3 TRP A 192      23.630  31.450  -1.150  1.00  0.00           C
ATOM   2071  HZ3 TRP A 192      24.100  30.560  -1.540  1.00  0.00           H
ATOM   2072  CE3 TRP A 192      23.240  31.530   0.160  1.00  0.00           C
ATOM   2073  HE3 TRP A 192      23.370  30.730   0.870  1.00  0.00           H
ATOM   2074  CD2 TRP A 192      22.620  32.720   0.570  1.00  0.00           C
ATOM   2075  C   TRP A 192      21.100  30.130   4.340  1.00  0.00           C
ATOM   2076  O   TRP A 192      21.880  29.210   4.320  1.00  0.00           O
ATOM   2077  N   ASP A 193      20.340  30.330   5.360  1.00  0.00           N
ATOM   2078  H   ASP A 193      19.980  31.270   5.480  1.00  0.00           H
ATOM   2079  CA  ASP A 193      20.180  29.460   6.540  1.00  0.00           C
ATOM   2080  HA  ASP A 193      21.140  29.450   7.040  1.00  0.00           H
ATOM   2081  CB  ASP A 193      19.080  30.050   7.370  1.00  0.00           C
ATOM   2082  HB1 ASP A 193      19.050  29.410   8.260  1.00  0.00           H
ATOM   2083  HB2 ASP A 193      18.180  29.920   6.780  1.00  0.00           H
ATOM   2084  CG  ASP A 193      19.320  31.510   7.790  1.00  0.00           C
ATOM   2085  OD1 ASP A 193      20.350  31.800   8.430  1.00  0.00           O
ATOM   2086  OD2 ASP A 193      18.370  32.310   7.640  1.00  0.00           O
ATOM   2087  C   ASP A 193      19.700  28.060   6.110  1.00  0.00           C
ATOM   2088  O   ASP A 193      20.040  27.070   6.810  1.00  0.00           O
ATOM   2089  N   ALA A 194      19.130  27.980   4.930  1.00  0.00           N
ATOM   2090  H   ALA A 194      18.910  28.820   4.420  1.00  0.00           H
ATOM   2091  CA  ALA A 194      18.830  26.660   4.410  1.00  0.00           C
ATOM   2092  HA  ALA A 194      18.870  25.890   5.190  1.00  0.00           H
ATOM   2093  CB  ALA A 194      17.410  26.660   3.770  1.00  0.00           C
ATOM   2094  HB1 ALA A 194      17.410  25.690   3.260  1.00  0.00           H
ATOM   2095  HB2 ALA A 194      16.670  26.800   4.560  1.00  0.00           H
ATOM   2096  HB3 ALA A 194      17.280  27.380   2.960  1.00  0.00           H
ATOM   2097  C   ALA A 194      19.950  26.200   3.500  1.00  0.00           C
ATOM   2098  O   ALA A 194      20.130  24.980   3.420  1.00  0.00           O
ATOM   2099  N   PHE A 195      20.540  27.040   2.660  1.00  0.00           N
ATOM   2100  H   PHE A 195      20.350  28.030   2.780  1.00  0.00           H
ATOM   2101  CA  PHE A 195      21.630  26.690   1.670  1.00  0.00           C
ATOM   2102  HA  PHE A 195      21.310  25.950   0.940  1.00  0.00           H
ATOM   2103  CB  PHE A 195      22.240  27.920   0.970  1.00  0.00           C
ATOM   2104  HB1 PHE A 195      22.570  28.580   1.770  1.00  0.00           H
ATOM   2105  HB2 PHE A 195      21.500  28.510   0.440  1.00  0.00           H
ATOM   2106  CG  PHE A 195      23.410  27.680   0.060  1.00  0.00           C
ATOM   2107  CD1 PHE A 195      23.380  26.720  -1.020  1.00  0.00           C
ATOM   2108  HD1 PHE A 195      22.540  26.090  -1.240  1.00  0.00           H
ATOM   2109  CE1 PHE A 195      24.510  26.580  -1.840  1.00  0.00           C
ATOM   2110  HE1 PHE A 195      24.610  25.970  -2.720  1.00  0.00           H
ATOM   2111  CZ  PHE A 195      25.690  27.270  -1.480  1.00  0.00           C
ATOM   2112  HZ  PHE A 195      26.540  27.200  -2.150  1.00  0.00           H
ATOM   2113  CE2 PHE A 195      25.810  28.160  -0.410  1.00  0.00           C
ATOM   2114  HE2 PHE A 195      26.730  28.700  -0.240  1.00  0.00           H
ATOM   2115  CD2 PHE A 195      24.650  28.280   0.330  1.00  0.00           C
ATOM   2116  HD2 PHE A 195      24.710  28.960   1.170  1.00  0.00           H
ATOM   2117  C   PHE A 195      22.790  25.960   2.440  1.00  0.00           C
ATOM   2118  O   PHE A 195      23.240  24.930   1.970  1.00  0.00           O
ATOM   2119  N   VAL A 196      23.140  26.440   3.700  1.00  0.00           N
ATOM   2120  H   VAL A 196      22.460  27.040   4.160  1.00  0.00           H
ATOM   2121  CA  VAL A 196      24.190  25.860   4.620  1.00  0.00           C
ATOM   2122  HA  VAL A 196      25.100  25.680   4.040  1.00  0.00           H
ATOM   2123  CB  VAL A 196      24.390  26.830   5.850  1.00  0.00           C
ATOM   2124  HB  VAL A 196      25.120  26.370   6.520  1.00  0.00           H
ATOM   2125  CG1 VAL A 196      24.960  28.200   5.340  1.00  0.00           C
ATOM   2126 HG11 VAL A 196      24.100  28.750   4.970  1.00  0.00           H
ATOM   2127 HG12 VAL A 196      25.470  28.810   6.090  1.00  0.00           H
ATOM   2128 HG13 VAL A 196      25.570  28.070   4.450  1.00  0.00           H
ATOM   2129  CG2 VAL A 196      23.190  27.060   6.730  1.00  0.00           C
ATOM   2130 HG21 VAL A 196      22.840  26.110   7.120  1.00  0.00           H
ATOM   2131 HG22 VAL A 196      23.460  27.760   7.520  1.00  0.00           H
ATOM   2132 HG23 VAL A 196      22.360  27.560   6.230  1.00  0.00           H
ATOM   2133  C   VAL A 196      23.770  24.500   5.120  1.00  0.00           C
ATOM   2134  O   VAL A 196      24.560  23.810   5.820  1.00  0.00           O
ATOM   2135  N   GLU A 197      22.600  24.050   4.750  1.00  0.00           N
ATOM   2136  H   GLU A 197      21.970  24.650   4.240  1.00  0.00           H
ATOM   2137  CA  GLU A 197      22.200  22.650   5.140  1.00  0.00           C
ATOM   2138  HA  GLU A 197      23.080  22.080   5.420  1.00  0.00           H
ATOM   2139  CB  GLU A 197      21.250  22.750   6.350  1.00  0.00           C
ATOM   2140  HB1 GLU A 197      20.260  22.820   5.910  1.00  0.00           H
ATOM   2141  HB2 GLU A 197      21.460  23.660   6.910  1.00  0.00           H
ATOM   2142  CG  GLU A 197      21.240  21.500   7.290  1.00  0.00           C
ATOM   2143  HG1 GLU A 197      22.160  21.600   7.850  1.00  0.00           H
ATOM   2144  HG2 GLU A 197      21.290  20.570   6.720  1.00  0.00           H
ATOM   2145  CD  GLU A 197      20.050  21.590   8.240  1.00  0.00           C
ATOM   2146  OE1 GLU A 197      19.260  20.610   8.250  1.00  0.00           O
ATOM   2147  OE2 GLU A 197      19.860  22.550   9.030  1.00  0.00           O
ATOM   2148  C   GLU A 197      21.560  21.860   3.910  1.00  0.00           C
ATOM   2149  O   GLU A 197      21.010  20.830   4.110  1.00  0.00           O
ATOM   2150  N   LEU A 198      21.600  22.470   2.760  1.00  0.00           N
ATOM   2151  H   LEU A 198      21.900  23.440   2.770  1.00  0.00           H
ATOM   2152  CA  LEU A 198      21.120  21.900   1.450  1.00  0.00           C
ATOM   2153  HA  LEU A 198      20.200  21.320   1.590  1.00  0.00           H
ATOM   2154  CB  LEU A 198      20.900  23.020   0.380  1.00  0.00           C
ATOM   2155  HB1 LEU A 198      21.880  23.480   0.250  1.00  0.00           H
ATOM   2156  HB2 LEU A 198      20.290  23.780   0.860  1.00  0.00           H
ATOM   2157  CG  LEU A 198      20.460  22.630  -1.020  1.00  0.00           C
ATOM   2158  HG  LEU A 198      20.800  21.630  -1.290  1.00  0.00           H
ATOM   2159  CD1 LEU A 198      18.970  22.530  -1.070  1.00  0.00           C
ATOM   2160 HD11 LEU A 198      18.610  23.410  -0.540  1.00  0.00           H
ATOM   2161 HD12 LEU A 198      18.560  22.490  -2.080  1.00  0.00           H
ATOM   2162 HD13 LEU A 198      18.710  21.670  -0.450  1.00  0.00           H
ATOM   2163  CD2 LEU A 198      20.850  23.670  -2.070  1.00  0.00           C
ATOM   2164 HD21 LEU A 198      20.570  24.650  -1.690  1.00  0.00           H
ATOM   2165 HD22 LEU A 198      21.940  23.640  -2.120  1.00  0.00           H
ATOM   2166 HD23 LEU A 198      20.490  23.610  -3.090  1.00  0.00           H
ATOM   2167  C   LEU A 198      22.070  20.910   0.860  1.00  0.00           C
ATOM   2168  O   LEU A 198      21.660  19.790   0.560  1.00  0.00           O
ATOM   2169  N   TYR A 199      23.310  21.380   0.570  1.00  0.00           N
ATOM   2170  H   TYR A 199      23.510  22.350   0.760  1.00  0.00           H
ATOM   2171  CA  TYR A 199      24.400  20.530   0.140  1.00  0.00           C
ATOM   2172  HA  TYR A 199      23.990  19.650  -0.350  1.00  0.00           H
ATOM   2173  CB  TYR A 199      25.250  21.240  -0.940  1.00  0.00           C
ATOM   2174  HB1 TYR A 199      25.960  20.500  -1.310  1.00  0.00           H
ATOM   2175  HB2 TYR A 199      25.740  22.040  -0.380  1.00  0.00           H
ATOM   2176  CG  TYR A 199      24.490  21.690  -2.200  1.00  0.00           C
ATOM   2177  CD1 TYR A 199      24.900  22.950  -2.820  1.00  0.00           C
ATOM   2178  HD1 TYR A 199      25.760  23.490  -2.480  1.00  0.00           H
ATOM   2179  CE1 TYR A 199      24.200  23.430  -3.930  1.00  0.00           C
ATOM   2180  HE1 TYR A 199      24.460  24.330  -4.460  1.00  0.00           H
ATOM   2181  CZ  TYR A 199      23.130  22.650  -4.460  1.00  0.00           C
ATOM   2182  OH  TYR A 199      22.470  23.170  -5.560  1.00  0.00           O
ATOM   2183  HH  TYR A 199      21.740  22.590  -5.770  1.00  0.00           H
ATOM   2184  CE2 TYR A 199      22.660  21.530  -3.840  1.00  0.00           C
ATOM   2185  HE2 TYR A 199      21.840  20.980  -4.250  1.00  0.00           H
ATOM   2186  CD2 TYR A 199      23.390  20.990  -2.780  1.00  0.00           C
ATOM   2187  HD2 TYR A 199      23.050  20.030  -2.420  1.00  0.00           H
ATOM   2188  C   TYR A 199      25.210  20.030   1.310  1.00  0.00           C
ATOM   2189  O   TYR A 199      24.920  20.380   2.480  1.00  0.00           O
ATOM   2190  N   GLY A 200      26.360  19.380   1.050  1.00  0.00           N
ATOM   2191  H   GLY A 200      26.700  19.120   0.140  1.00  0.00           H
ATOM   2192  CA  GLY A 200      27.380  19.080   2.060  1.00  0.00           C
ATOM   2193  HA1 GLY A 200      27.510  20.000   2.630  1.00  0.00           H
ATOM   2194  HA2 GLY A 200      28.430  18.950   1.770  1.00  0.00           H
ATOM   2195  C   GLY A 200      26.880  17.930   2.940  1.00  0.00           C
ATOM   2196  O   GLY A 200      26.430  16.880   2.410  1.00  0.00           O
ATOM   2197  N   PRO A 201      27.040  17.970   4.290  1.00  0.00           N
ATOM   2198  CD  PRO A 201      27.170  19.220   5.020  1.00  0.00           C
ATOM   2199  HD1 PRO A 201      26.470  19.960   4.630  1.00  0.00           H
ATOM   2200  HD2 PRO A 201      28.200  19.570   4.940  1.00  0.00           H
ATOM   2201  CG  PRO A 201      26.840  18.860   6.480  1.00  0.00           C
ATOM   2202  HG1 PRO A 201      25.760  18.910   6.600  1.00  0.00           H
ATOM   2203  HG2 PRO A 201      27.310  19.520   7.220  1.00  0.00           H
ATOM   2204  CB  PRO A 201      27.310  17.450   6.620  1.00  0.00           C
ATOM   2205  HB1 PRO A 201      26.900  16.890   7.460  1.00  0.00           H
ATOM   2206  HB2 PRO A 201      28.400  17.420   6.630  1.00  0.00           H
ATOM   2207  CA  PRO A 201      26.790  16.870   5.270  1.00  0.00           C
ATOM   2208  HA  PRO A 201      27.410  15.980   5.080  1.00  0.00           H
ATOM   2209  C   PRO A 201      25.310  16.380   5.360  1.00  0.00           C
ATOM   2210  OC1 PRO A 201      24.370  17.150   5.310  1.00  0.00           O
ATOM   2211  OC2 PRO A 201      25.020  15.180   5.440  1.00  0.00           O
ATOM   2212  C   MOL B 202      24.770  22.240  -8.686  1.00  0.00           C
ATOM   2213  O   MOL B 202      23.990  21.310  -9.006  1.00  0.00           O
ATOM   2214  N   MOL B 202      25.450  22.940  -9.666  1.00  0.00           N
ATOM   2215  C   MOL B 202      26.310  23.940  -9.296  1.00  0.00           C
ATOM   2216  C   MOL B 202      26.770  24.840  -9.956  1.00  0.00           C
ATOM   2217  C   MOL B 202      26.680  25.360 -11.046  1.00  0.00           C
ATOM   2218  C   MOL B 202      25.700  24.620 -11.656  1.00  0.00           C
ATOM   2219  C   MOL B 202      25.460  24.880 -12.906  1.00  0.00           C
ATOM   2220  C   MOL B 202      24.750  23.950 -13.576  1.00  0.00           C
ATOM   2221  C   MOL B 202      24.270  22.800 -13.016  1.00  0.00           C
ATOM   2222  C   MOL B 202      24.330  22.490 -11.826  1.00  0.00           C
ATOM   2223  C   MOL B 202      25.020  23.310 -11.026  1.00  0.00           C
ATOM   2224  C   MOL B 202      24.890  22.540  -7.276  1.00  0.00           C
ATOM   2225  N   MOL B 202      25.740  21.850  -6.536  1.00  0.00           N
ATOM   2226  C   MOL B 202      25.610  20.500  -6.236  1.00  0.00           C
ATOM   2227  O   MOL B 202      24.930  19.610  -6.646  1.00  0.00           O
ATOM   2228  C   MOL B 202      26.520  20.270  -5.216  1.00  0.00           C
ATOM   2229  C   MOL B 202      27.010  19.260  -4.436  1.00  0.00           C
ATOM   2230  C   MOL B 202      27.240  21.460  -4.966  1.00  0.00           C
ATOM   2231  C   MOL B 202      27.850  19.350  -3.556  1.00  0.00           C
ATOM   2232  C   MOL B 202      28.330  20.410  -3.386  1.00  0.00           C
ATOM   2233  C   MOL B 202      28.140  21.430  -3.946  1.00  0.00           C
ATOM   2234  C   MOL B 202      26.700  22.470  -5.716  1.00  0.00           C
ATOM   2235  O   MOL B 202      27.080  23.630  -5.816  1.00  0.00           O
ATOM   2236  O   MOL B 202      24.160  24.190 -14.836  1.00  0.00           O
ATOM   2237  C   MOL B 202      24.990  24.400 -15.986  1.00  0.00           C
ATOM   2238  F   MOL B 202      25.660  23.260 -16.186  1.00  0.00           F
ATOM   2239  F   MOL B 202      25.900  25.430 -15.866  1.00  0.00           F
ATOM   2240  F   MOL B 202      24.180  24.640 -17.026  1.00  0.00           F
TER
ENDMDL
