# Supplementary material for: An electron-density point-cloud framework for robust protein-ligand interaction prediction
Source: Nat Commun. 2026 Jun 11;17:7424. doi: 10.1038/s41467-026-74196-5 (PMC13408660; doi:10.1038/s41467-026-74196-5)
Supplement: Supplementary file 5 — Source Data [file 41467_2026_74196_MOESM5_ESM.zip › Source Data_rev/figure7/b/final_configurations/bcl2_ZINC57101123.pdb]

REMARK    GENERATED BY TRJCONV
TITLE     Protein in water
REMARK    THIS IS A SIMULATION BOX
CRYST1   63.112   63.112   63.112  90.00  90.00  90.00 P 1           1
MODEL        1
ATOM      1  N   GLU A  48      26.140  47.470  49.230  1.00  0.00           N
ATOM      2  H1  GLU A  48      27.030  47.920  49.380  1.00  0.00           H
ATOM      3  H2  GLU A  48      25.740  47.780  48.360  1.00  0.00           H
ATOM      4  H3  GLU A  48      25.590  47.730  50.040  1.00  0.00           H
ATOM      5  CA  GLU A  48      26.320  45.990  49.280  1.00  0.00           C
ATOM      6  HA  GLU A  48      25.700  45.540  48.510  1.00  0.00           H
ATOM      7  CB  GLU A  48      27.770  45.520  49.080  1.00  0.00           C
ATOM      8  HB1 GLU A  48      27.850  44.550  49.580  1.00  0.00           H
ATOM      9  HB2 GLU A  48      28.520  46.160  49.540  1.00  0.00           H
ATOM     10  CG  GLU A  48      28.020  45.390  47.630  1.00  0.00           C
ATOM     11  HG1 GLU A  48      27.170  45.120  47.010  1.00  0.00           H
ATOM     12  HG2 GLU A  48      28.740  44.600  47.430  1.00  0.00           H
ATOM     13  CD  GLU A  48      28.680  46.630  47.110  1.00  0.00           C
ATOM     14  OE1 GLU A  48      28.510  47.760  47.700  1.00  0.00           O
ATOM     15  OE2 GLU A  48      29.430  46.470  46.090  1.00  0.00           O
ATOM     16  C   GLU A  48      25.760  45.510  50.630  1.00  0.00           C
ATOM     17  O   GLU A  48      25.900  46.140  51.720  1.00  0.00           O
ATOM     18  N   SER A  49      25.230  44.330  50.610  1.00  0.00           N
ATOM     19  H   SER A  49      25.220  43.930  49.690  1.00  0.00           H
ATOM     20  CA  SER A  49      24.550  43.530  51.680  1.00  0.00           C
ATOM     21  HA  SER A  49      24.940  43.940  52.610  1.00  0.00           H
ATOM     22  CB  SER A  49      23.080  43.840  51.700  1.00  0.00           C
ATOM     23  HB1 SER A  49      22.590  43.720  50.730  1.00  0.00           H
ATOM     24  HB2 SER A  49      22.900  44.890  51.910  1.00  0.00           H
ATOM     25  OG  SER A  49      22.490  43.140  52.660  1.00  0.00           O
ATOM     26  HG  SER A  49      22.440  43.720  53.430  1.00  0.00           H
ATOM     27  C   SER A  49      24.730  42.010  51.600  1.00  0.00           C
ATOM     28  O   SER A  49      24.660  41.380  50.550  1.00  0.00           O
ATOM     29  N   GLU A  50      25.030  41.450  52.760  1.00  0.00           N
ATOM     30  H   GLU A  50      25.070  42.060  53.560  1.00  0.00           H
ATOM     31  CA  GLU A  50      24.990  40.000  52.910  1.00  0.00           C
ATOM     32  HA  GLU A  50      25.720  39.560  52.230  1.00  0.00           H
ATOM     33  CB  GLU A  50      25.340  39.680  54.340  1.00  0.00           C
ATOM     34  HB1 GLU A  50      24.510  40.060  54.940  1.00  0.00           H
ATOM     35  HB2 GLU A  50      26.150  40.410  54.480  1.00  0.00           H
ATOM     36  CG  GLU A  50      25.710  38.210  54.670  1.00  0.00           C
ATOM     37  HG1 GLU A  50      24.860  37.540  54.530  1.00  0.00           H
ATOM     38  HG2 GLU A  50      26.070  38.230  55.700  1.00  0.00           H
ATOM     39  CD  GLU A  50      26.980  37.610  53.930  1.00  0.00           C
ATOM     40  OE1 GLU A  50      26.990  36.390  53.720  1.00  0.00           O
ATOM     41  OE2 GLU A  50      27.750  38.280  53.230  1.00  0.00           O
ATOM     42  C   GLU A  50      23.630  39.420  52.670  1.00  0.00           C
ATOM     43  O   GLU A  50      23.510  38.240  52.390  1.00  0.00           O
ATOM     44  N   VAL A  92      22.560  40.220  52.770  1.00  0.00           N
ATOM     45  H   VAL A  92      22.750  41.110  53.200  1.00  0.00           H
ATOM     46  CA  VAL A  92      21.160  39.850  52.380  1.00  0.00           C
ATOM     47  HA  VAL A  92      20.870  38.990  52.990  1.00  0.00           H
ATOM     48  CB  VAL A  92      20.200  41.020  52.630  1.00  0.00           C
ATOM     49  HB  VAL A  92      20.480  41.870  52.000  1.00  0.00           H
ATOM     50  CG1 VAL A  92      18.800  40.690  52.230  1.00  0.00           C
ATOM     51 HG11 VAL A  92      18.610  40.530  51.170  1.00  0.00           H
ATOM     52 HG12 VAL A  92      18.370  39.940  52.900  1.00  0.00           H
ATOM     53 HG13 VAL A  92      18.290  41.640  52.410  1.00  0.00           H
ATOM     54  CG2 VAL A  92      20.070  41.580  54.100  1.00  0.00           C
ATOM     55 HG21 VAL A  92      19.550  42.540  54.160  1.00  0.00           H
ATOM     56 HG22 VAL A  92      19.550  40.820  54.690  1.00  0.00           H
ATOM     57 HG23 VAL A  92      21.060  41.700  54.560  1.00  0.00           H
ATOM     58  C   VAL A  92      21.050  39.510  50.870  1.00  0.00           C
ATOM     59  O   VAL A  92      20.280  38.650  50.460  1.00  0.00           O
ATOM     60  N   VAL A  93      21.790  40.220  50.020  1.00  0.00           N
ATOM     61  H   VAL A  93      22.490  40.850  50.390  1.00  0.00           H
ATOM     62  CA  VAL A  93      21.920  39.820  48.580  1.00  0.00           C
ATOM     63  HA  VAL A  93      20.930  39.430  48.320  1.00  0.00           H
ATOM     64  CB  VAL A  93      22.140  41.050  47.660  1.00  0.00           C
ATOM     65  HB  VAL A  93      23.060  41.530  47.980  1.00  0.00           H
ATOM     66  CG1 VAL A  93      22.180  40.680  46.140  1.00  0.00           C
ATOM     67 HG11 VAL A  93      21.150  40.680  45.790  1.00  0.00           H
ATOM     68 HG12 VAL A  93      22.700  41.430  45.550  1.00  0.00           H
ATOM     69 HG13 VAL A  93      22.830  39.810  45.970  1.00  0.00           H
ATOM     70  CG2 VAL A  93      21.010  42.050  47.800  1.00  0.00           C
ATOM     71 HG21 VAL A  93      21.190  42.990  47.280  1.00  0.00           H
ATOM     72 HG22 VAL A  93      20.090  41.580  47.450  1.00  0.00           H
ATOM     73 HG23 VAL A  93      20.880  42.360  48.840  1.00  0.00           H
ATOM     74  C   VAL A  93      22.880  38.690  48.360  1.00  0.00           C
ATOM     75  O   VAL A  93      22.540  37.720  47.650  1.00  0.00           O
ATOM     76  N   HIS A  94      23.970  38.590  49.130  1.00  0.00           N
ATOM     77  H   HIS A  94      24.300  39.340  49.710  1.00  0.00           H
ATOM     78  CA  HIS A  94      24.910  37.560  48.770  1.00  0.00           C
ATOM     79  HA  HIS A  94      25.040  37.540  47.690  1.00  0.00           H
ATOM     80  CB  HIS A  94      26.340  37.860  49.390  1.00  0.00           C
ATOM     81  HB1 HIS A  94      26.970  37.090  48.950  1.00  0.00           H
ATOM     82  HB2 HIS A  94      26.220  37.770  50.470  1.00  0.00           H
ATOM     83  CG  HIS A  94      26.880  39.220  49.150  1.00  0.00           C
ATOM     84  ND1 HIS A  94      26.920  39.840  47.960  1.00  0.00           N
ATOM     85  CE1 HIS A  94      27.620  41.030  48.040  1.00  0.00           C
ATOM     86  HE1 HIS A  94      27.770  41.730  47.230  1.00  0.00           H
ATOM     87  NE2 HIS A  94      28.020  41.110  49.320  1.00  0.00           N
ATOM     88  HE2 HIS A  94      28.800  41.660  49.650  1.00  0.00           H
ATOM     89  CD2 HIS A  94      27.540  40.040  50.020  1.00  0.00           C
ATOM     90  HD2 HIS A  94      27.760  39.840  51.060  1.00  0.00           H
ATOM     91  C   HIS A  94      24.430  36.220  49.180  1.00  0.00           C
ATOM     92  O   HIS A  94      24.670  35.200  48.480  1.00  0.00           O
ATOM     93  N   LYS A  95      23.630  36.110  50.290  1.00  0.00           N
ATOM     94  H   LYS A  95      23.590  36.840  50.990  1.00  0.00           H
ATOM     95  CA  LYS A  95      22.790  34.960  50.610  1.00  0.00           C
ATOM     96  HA  LYS A  95      23.460  34.130  50.820  1.00  0.00           H
ATOM     97  CB  LYS A  95      21.870  35.180  51.860  1.00  0.00           C
ATOM     98  HB1 LYS A  95      21.010  34.530  51.950  1.00  0.00           H
ATOM     99  HB2 LYS A  95      21.440  36.190  51.830  1.00  0.00           H
ATOM    100  CG  LYS A  95      22.760  34.880  53.070  1.00  0.00           C
ATOM    101  HG1 LYS A  95      23.700  35.420  52.910  1.00  0.00           H
ATOM    102  HG2 LYS A  95      22.890  33.800  53.140  1.00  0.00           H
ATOM    103  CD  LYS A  95      22.120  35.390  54.400  1.00  0.00           C
ATOM    104  HD1 LYS A  95      21.240  34.780  54.620  1.00  0.00           H
ATOM    105  HD2 LYS A  95      21.750  36.410  54.300  1.00  0.00           H
ATOM    106  CE  LYS A  95      23.190  35.230  55.540  1.00  0.00           C
ATOM    107  HE1 LYS A  95      24.020  35.880  55.270  1.00  0.00           H
ATOM    108  HE2 LYS A  95      23.550  34.200  55.570  1.00  0.00           H
ATOM    109  NZ  LYS A  95      22.590  35.580  56.810  1.00  0.00           N
ATOM    110  HZ1 LYS A  95      22.120  34.800  57.250  1.00  0.00           H
ATOM    111  HZ2 LYS A  95      23.260  35.840  57.530  1.00  0.00           H
ATOM    112  HZ3 LYS A  95      21.970  36.380  56.760  1.00  0.00           H
ATOM    113  C   LYS A  95      21.910  34.440  49.510  1.00  0.00           C
ATOM    114  O   LYS A  95      21.910  33.190  49.440  1.00  0.00           O
ATOM    115  N   THR A  96      21.320  35.250  48.650  1.00  0.00           N
ATOM    116  H   THR A  96      21.590  36.220  48.590  1.00  0.00           H
ATOM    117  CA  THR A  96      20.550  34.600  47.510  1.00  0.00           C
ATOM    118  HA  THR A  96      20.060  33.710  47.900  1.00  0.00           H
ATOM    119  CB  THR A  96      19.450  35.580  46.960  1.00  0.00           C
ATOM    120  HB  THR A  96      20.000  36.400  46.490  1.00  0.00           H
ATOM    121  CG2 THR A  96      18.440  35.000  46.070  1.00  0.00           C
ATOM    122 HG21 THR A  96      17.610  35.690  45.900  1.00  0.00           H
ATOM    123 HG22 THR A  96      18.930  34.610  45.180  1.00  0.00           H
ATOM    124 HG23 THR A  96      17.930  34.140  46.510  1.00  0.00           H
ATOM    125  OG1 THR A  96      18.670  36.180  47.990  1.00  0.00           O
ATOM    126  HG1 THR A  96      18.280  35.430  48.450  1.00  0.00           H
ATOM    127  C   THR A  96      21.450  34.150  46.330  1.00  0.00           C
ATOM    128  O   THR A  96      21.150  33.260  45.560  1.00  0.00           O
ATOM    129  N   LEU A  97      22.590  34.790  46.120  1.00  0.00           N
ATOM    130  H   LEU A  97      22.810  35.700  46.510  1.00  0.00           H
ATOM    131  CA  LEU A  97      23.580  34.260  45.120  1.00  0.00           C
ATOM    132  HA  LEU A  97      23.140  34.180  44.120  1.00  0.00           H
ATOM    133  CB  LEU A  97      24.710  35.220  44.950  1.00  0.00           C
ATOM    134  HB1 LEU A  97      25.560  34.750  44.470  1.00  0.00           H
ATOM    135  HB2 LEU A  97      24.930  35.480  45.990  1.00  0.00           H
ATOM    136  CG  LEU A  97      24.280  36.450  44.150  1.00  0.00           C
ATOM    137  HG  LEU A  97      23.310  36.810  44.500  1.00  0.00           H
ATOM    138  CD1 LEU A  97      25.290  37.560  44.520  1.00  0.00           C
ATOM    139 HD11 LEU A  97      24.870  38.500  44.170  1.00  0.00           H
ATOM    140 HD12 LEU A  97      25.420  37.640  45.600  1.00  0.00           H
ATOM    141 HD13 LEU A  97      26.260  37.360  44.060  1.00  0.00           H
ATOM    142  CD2 LEU A  97      24.210  36.240  42.690  1.00  0.00           C
ATOM    143 HD21 LEU A  97      24.950  35.460  42.480  1.00  0.00           H
ATOM    144 HD22 LEU A  97      23.250  35.810  42.400  1.00  0.00           H
ATOM    145 HD23 LEU A  97      24.500  37.140  42.150  1.00  0.00           H
ATOM    146  C   LEU A  97      24.090  32.860  45.550  1.00  0.00           C
ATOM    147  O   LEU A  97      24.360  31.990  44.730  1.00  0.00           O
ATOM    148  N   ARG A  98      24.180  32.610  46.850  1.00  0.00           N
ATOM    149  H   ARG A  98      24.130  33.380  47.500  1.00  0.00           H
ATOM    150  CA  ARG A  98      24.510  31.310  47.440  1.00  0.00           C
ATOM    151  HA  ARG A  98      25.330  30.820  46.920  1.00  0.00           H
ATOM    152  CB  ARG A  98      25.050  31.630  48.890  1.00  0.00           C
ATOM    153  HB1 ARG A  98      24.200  31.950  49.480  1.00  0.00           H
ATOM    154  HB2 ARG A  98      25.730  32.480  48.970  1.00  0.00           H
ATOM    155  CG  ARG A  98      25.550  30.360  49.620  1.00  0.00           C
ATOM    156  HG1 ARG A  98      24.730  29.650  49.550  1.00  0.00           H
ATOM    157  HG2 ARG A  98      25.700  30.710  50.650  1.00  0.00           H
ATOM    158  CD  ARG A  98      26.870  29.830  49.100  1.00  0.00           C
ATOM    159  HD1 ARG A  98      27.320  29.150  49.830  1.00  0.00           H
ATOM    160  HD2 ARG A  98      27.550  30.650  48.850  1.00  0.00           H
ATOM    161  NE  ARG A  98      26.760  29.060  47.850  1.00  0.00           N
ATOM    162  HE  ARG A  98      27.030  29.560  47.020  1.00  0.00           H
ATOM    163  CZ  ARG A  98      26.420  27.780  47.720  1.00  0.00           C
ATOM    164  NH1 ARG A  98      26.080  26.950  48.680  1.00  0.00           N
ATOM    165 HH11 ARG A  98      26.160  27.140  49.670  1.00  0.00           H
ATOM    166 HH12 ARG A  98      25.680  26.070  48.390  1.00  0.00           H
ATOM    167  NH2 ARG A  98      26.290  27.280  46.540  1.00  0.00           N
ATOM    168 HH21 ARG A  98      26.810  27.690  45.780  1.00  0.00           H
ATOM    169 HH22 ARG A  98      25.880  26.360  46.530  1.00  0.00           H
ATOM    170  C   ARG A  98      23.310  30.400  47.410  1.00  0.00           C
ATOM    171  O   ARG A  98      23.490  29.190  47.180  1.00  0.00           O
ATOM    172  N   GLU A  99      22.080  30.900  47.640  1.00  0.00           N
ATOM    173  H   GLU A  99      22.110  31.870  47.910  1.00  0.00           H
ATOM    174  CA  GLU A  99      20.860  30.120  47.630  1.00  0.00           C
ATOM    175  HA  GLU A  99      20.850  29.300  48.350  1.00  0.00           H
ATOM    176  CB  GLU A  99      19.680  31.060  48.030  1.00  0.00           C
ATOM    177  HB1 GLU A  99      19.420  31.770  47.240  1.00  0.00           H
ATOM    178  HB2 GLU A  99      19.940  31.600  48.940  1.00  0.00           H
ATOM    179  CG  GLU A  99      18.360  30.240  48.360  1.00  0.00           C
ATOM    180  HG1 GLU A  99      18.100  29.680  47.460  1.00  0.00           H
ATOM    181  HG2 GLU A  99      17.480  30.860  48.500  1.00  0.00           H
ATOM    182  CD  GLU A  99      18.520  29.320  49.590  1.00  0.00           C
ATOM    183  OE1 GLU A  99      19.150  29.730  50.630  1.00  0.00           O
ATOM    184  OE2 GLU A  99      18.140  28.120  49.630  1.00  0.00           O
ATOM    185  C   GLU A  99      20.630  29.560  46.220  1.00  0.00           C
ATOM    186  O   GLU A  99      20.100  28.460  46.150  1.00  0.00           O
ATOM    187  N   ALA A 100      20.970  30.300  45.160  1.00  0.00           N
ATOM    188  H   ALA A 100      21.440  31.160  45.400  1.00  0.00           H
ATOM    189  CA  ALA A 100      20.890  29.820  43.760  1.00  0.00           C
ATOM    190  HA  ALA A 100      19.910  29.350  43.660  1.00  0.00           H
ATOM    191  CB  ALA A 100      21.040  30.960  42.790  1.00  0.00           C
ATOM    192  HB1 ALA A 100      22.040  31.370  42.850  1.00  0.00           H
ATOM    193  HB2 ALA A 100      20.800  30.590  41.800  1.00  0.00           H
ATOM    194  HB3 ALA A 100      20.310  31.740  43.020  1.00  0.00           H
ATOM    195  C   ALA A 100      21.960  28.790  43.450  1.00  0.00           C
ATOM    196  O   ALA A 100      21.680  27.900  42.670  1.00  0.00           O
ATOM    197  N   GLY A 101      23.200  29.000  43.900  1.00  0.00           N
ATOM    198  H   GLY A 101      23.180  29.750  44.580  1.00  0.00           H
ATOM    199  CA  GLY A 101      24.450  28.340  43.380  1.00  0.00           C
ATOM    200  HA1 GLY A 101      25.220  28.870  43.940  1.00  0.00           H
ATOM    201  HA2 GLY A 101      24.510  28.560  42.310  1.00  0.00           H
ATOM    202  C   GLY A 101      24.480  26.750  43.450  1.00  0.00           C
ATOM    203  O   GLY A 101      24.880  25.980  42.500  1.00  0.00           O
ATOM    204  N   ASP A 102      23.800  26.200  44.460  1.00  0.00           N
ATOM    205  H   ASP A 102      23.410  26.860  45.130  1.00  0.00           H
ATOM    206  CA  ASP A 102      23.810  24.770  44.640  1.00  0.00           C
ATOM    207  HA  ASP A 102      24.880  24.560  44.730  1.00  0.00           H
ATOM    208  CB  ASP A 102      23.160  24.370  45.940  1.00  0.00           C
ATOM    209  HB1 ASP A 102      23.230  23.280  45.990  1.00  0.00           H
ATOM    210  HB2 ASP A 102      22.150  24.790  45.970  1.00  0.00           H
ATOM    211  CG  ASP A 102      23.850  25.040  47.170  1.00  0.00           C
ATOM    212  OD1 ASP A 102      23.140  25.510  48.090  1.00  0.00           O
ATOM    213  OD2 ASP A 102      25.100  24.930  47.220  1.00  0.00           O
ATOM    214  C   ASP A 102      23.320  23.940  43.430  1.00  0.00           C
ATOM    215  O   ASP A 102      23.810  22.870  43.110  1.00  0.00           O
ATOM    216  N   ASP A 103      22.300  24.450  42.740  1.00  0.00           N
ATOM    217  H   ASP A 103      21.970  25.290  43.190  1.00  0.00           H
ATOM    218  CA  ASP A 103      21.760  23.990  41.420  1.00  0.00           C
ATOM    219  HA  ASP A 103      21.550  22.920  41.460  1.00  0.00           H
ATOM    220  CB  ASP A 103      20.460  24.790  41.140  1.00  0.00           C
ATOM    221  HB1 ASP A 103      20.640  25.850  40.940  1.00  0.00           H
ATOM    222  HB2 ASP A 103      19.920  24.790  42.090  1.00  0.00           H
ATOM    223  CG  ASP A 103      19.730  24.350  39.900  1.00  0.00           C
ATOM    224  OD1 ASP A 103      20.150  24.730  38.810  1.00  0.00           O
ATOM    225  OD2 ASP A 103      18.800  23.480  40.080  1.00  0.00           O
ATOM    226  C   ASP A 103      22.770  24.090  40.240  1.00  0.00           C
ATOM    227  O   ASP A 103      22.910  23.260  39.360  1.00  0.00           O
ATOM    228  N   PHE A 104      23.510  25.190  40.230  1.00  0.00           N
ATOM    229  H   PHE A 104      23.270  25.960  40.830  1.00  0.00           H
ATOM    230  CA  PHE A 104      24.510  25.430  39.190  1.00  0.00           C
ATOM    231  HA  PHE A 104      24.140  25.170  38.200  1.00  0.00           H
ATOM    232  CB  PHE A 104      24.920  26.860  39.180  1.00  0.00           C
ATOM    233  HB1 PHE A 104      25.750  26.970  38.480  1.00  0.00           H
ATOM    234  HB2 PHE A 104      25.200  27.190  40.180  1.00  0.00           H
ATOM    235  CG  PHE A 104      23.780  27.620  38.540  1.00  0.00           C
ATOM    236  CD1 PHE A 104      22.640  28.030  39.320  1.00  0.00           C
ATOM    237  HD1 PHE A 104      22.620  27.790  40.370  1.00  0.00           H
ATOM    238  CE1 PHE A 104      21.480  28.620  38.690  1.00  0.00           C
ATOM    239  HE1 PHE A 104      20.650  28.790  39.360  1.00  0.00           H
ATOM    240  CZ  PHE A 104      21.500  28.940  37.350  1.00  0.00           C
ATOM    241  HZ  PHE A 104      20.650  29.440  36.890  1.00  0.00           H
ATOM    242  CE2 PHE A 104      22.620  28.600  36.560  1.00  0.00           C
ATOM    243  HE2 PHE A 104      22.560  28.850  35.510  1.00  0.00           H
ATOM    244  CD2 PHE A 104      23.710  27.970  37.170  1.00  0.00           C
ATOM    245  HD2 PHE A 104      24.580  27.780  36.560  1.00  0.00           H
ATOM    246  C   PHE A 104      25.710  24.520  39.430  1.00  0.00           C
ATOM    247  O   PHE A 104      26.430  24.090  38.520  1.00  0.00           O
ATOM    248  N   SER A 105      25.940  24.120  40.690  1.00  0.00           N
ATOM    249  H   SER A 105      25.340  24.430  41.440  1.00  0.00           H
ATOM    250  CA  SER A 105      26.990  23.200  41.010  1.00  0.00           C
ATOM    251  HA  SER A 105      27.860  23.480  40.410  1.00  0.00           H
ATOM    252  CB  SER A 105      27.210  23.330  42.540  1.00  0.00           C
ATOM    253  HB1 SER A 105      26.260  23.230  43.060  1.00  0.00           H
ATOM    254  HB2 SER A 105      27.600  24.330  42.740  1.00  0.00           H
ATOM    255  OG  SER A 105      28.060  22.380  42.910  1.00  0.00           O
ATOM    256  HG  SER A 105      28.070  22.390  43.870  1.00  0.00           H
ATOM    257  C   SER A 105      26.620  21.770  40.640  1.00  0.00           C
ATOM    258  O   SER A 105      27.380  21.120  39.890  1.00  0.00           O
ATOM    259  N   ARG A 106      25.410  21.290  41.020  1.00  0.00           N
ATOM    260  H   ARG A 106      24.920  21.690  41.810  1.00  0.00           H
ATOM    261  CA  ARG A 106      24.910  19.980  40.510  1.00  0.00           C
ATOM    262  HA  ARG A 106      25.640  19.210  40.790  1.00  0.00           H
ATOM    263  CB  ARG A 106      23.450  19.550  41.010  1.00  0.00           C
ATOM    264  HB1 ARG A 106      23.240  18.600  40.530  1.00  0.00           H
ATOM    265  HB2 ARG A 106      22.750  20.340  40.720  1.00  0.00           H
ATOM    266  CG  ARG A 106      23.420  19.250  42.560  1.00  0.00           C
ATOM    267  HG1 ARG A 106      23.680  20.180  43.060  1.00  0.00           H
ATOM    268  HG2 ARG A 106      24.110  18.440  42.760  1.00  0.00           H
ATOM    269  CD  ARG A 106      22.060  18.830  43.090  1.00  0.00           C
ATOM    270  HD1 ARG A 106      22.100  18.800  44.180  1.00  0.00           H
ATOM    271  HD2 ARG A 106      21.800  17.800  42.840  1.00  0.00           H
ATOM    272  NE  ARG A 106      21.000  19.750  42.770  1.00  0.00           N
ATOM    273  HE  ARG A 106      20.520  19.610  41.890  1.00  0.00           H
ATOM    274  CZ  ARG A 106      20.410  20.660  43.530  1.00  0.00           C
ATOM    275  NH1 ARG A 106      20.820  20.930  44.720  1.00  0.00           N
ATOM    276 HH11 ARG A 106      21.690  20.520  45.040  1.00  0.00           H
ATOM    277 HH12 ARG A 106      20.350  21.590  45.330  1.00  0.00           H
ATOM    278  NH2 ARG A 106      19.380  21.230  43.090  1.00  0.00           N
ATOM    279 HH21 ARG A 106      18.980  21.040  42.180  1.00  0.00           H
ATOM    280 HH22 ARG A 106      18.920  21.840  43.750  1.00  0.00           H
ATOM    281  C   ARG A 106      24.950  19.760  39.050  1.00  0.00           C
ATOM    282  O   ARG A 106      25.260  18.670  38.630  1.00  0.00           O
ATOM    283  N   ARG A 107      24.560  20.780  38.250  1.00  0.00           N
ATOM    284  H   ARG A 107      24.270  21.610  38.750  1.00  0.00           H
ATOM    285  CA  ARG A 107      24.480  20.890  36.750  1.00  0.00           C
ATOM    286  HA  ARG A 107      24.110  19.900  36.470  1.00  0.00           H
ATOM    287  CB  ARG A 107      23.440  21.910  36.310  1.00  0.00           C
ATOM    288  HB1 ARG A 107      23.480  22.020  35.230  1.00  0.00           H
ATOM    289  HB2 ARG A 107      23.550  22.920  36.700  1.00  0.00           H
ATOM    290  CG  ARG A 107      22.080  21.420  36.680  1.00  0.00           C
ATOM    291  HG1 ARG A 107      22.030  21.400  37.770  1.00  0.00           H
ATOM    292  HG2 ARG A 107      21.880  20.400  36.350  1.00  0.00           H
ATOM    293  CD  ARG A 107      20.940  22.270  36.150  1.00  0.00           C
ATOM    294  HD1 ARG A 107      20.020  21.820  36.530  1.00  0.00           H
ATOM    295  HD2 ARG A 107      20.840  22.060  35.090  1.00  0.00           H
ATOM    296  NE  ARG A 107      21.000  23.660  36.490  1.00  0.00           N
ATOM    297  HE  ARG A 107      20.790  23.950  37.440  1.00  0.00           H
ATOM    298  CZ  ARG A 107      21.100  24.740  35.770  1.00  0.00           C
ATOM    299  NH1 ARG A 107      21.270  24.730  34.490  1.00  0.00           N
ATOM    300 HH11 ARG A 107      21.020  23.940  33.910  1.00  0.00           H
ATOM    301 HH12 ARG A 107      21.340  25.650  34.080  1.00  0.00           H
ATOM    302  NH2 ARG A 107      20.890  25.870  36.390  1.00  0.00           N
ATOM    303 HH21 ARG A 107      20.750  25.750  37.380  1.00  0.00           H
ATOM    304 HH22 ARG A 107      20.920  26.740  35.880  1.00  0.00           H
ATOM    305  C   ARG A 107      25.760  21.220  35.970  1.00  0.00           C
ATOM    306  O   ARG A 107      25.910  20.690  34.890  1.00  0.00           O
ATOM    307  N   TYR A 108      26.760  21.870  36.550  1.00  0.00           N
ATOM    308  H   TYR A 108      26.530  22.280  37.450  1.00  0.00           H
ATOM    309  CA  TYR A 108      28.000  22.250  35.840  1.00  0.00           C
ATOM    310  HA  TYR A 108      27.910  21.760  34.870  1.00  0.00           H
ATOM    311  CB  TYR A 108      28.030  23.770  35.460  1.00  0.00           C
ATOM    312  HB1 TYR A 108      28.930  24.020  34.890  1.00  0.00           H
ATOM    313  HB2 TYR A 108      28.140  24.350  36.380  1.00  0.00           H
ATOM    314  CG  TYR A 108      26.810  24.230  34.740  1.00  0.00           C
ATOM    315  CD1 TYR A 108      26.780  24.100  33.310  1.00  0.00           C
ATOM    316  HD1 TYR A 108      27.520  23.460  32.850  1.00  0.00           H
ATOM    317  CE1 TYR A 108      25.740  24.650  32.540  1.00  0.00           C
ATOM    318  HE1 TYR A 108      25.800  24.600  31.470  1.00  0.00           H
ATOM    319  CZ  TYR A 108      24.740  25.460  33.260  1.00  0.00           C
ATOM    320  OH  TYR A 108      23.710  26.000  32.560  1.00  0.00           O
ATOM    321  HH  TYR A 108      23.710  25.700  31.650  1.00  0.00           H
ATOM    322  CE2 TYR A 108      24.700  25.450  34.670  1.00  0.00           C
ATOM    323  HE2 TYR A 108      23.840  25.940  35.120  1.00  0.00           H
ATOM    324  CD2 TYR A 108      25.760  24.890  35.370  1.00  0.00           C
ATOM    325  HD2 TYR A 108      25.840  25.020  36.440  1.00  0.00           H
ATOM    326  C   TYR A 108      29.320  21.840  36.420  1.00  0.00           C
ATOM    327  O   TYR A 108      30.350  22.240  35.870  1.00  0.00           O
ATOM    328  N   ARG A 109      29.280  21.150  37.580  1.00  0.00           N
ATOM    329  H   ARG A 109      28.450  20.740  37.980  1.00  0.00           H
ATOM    330  CA  ARG A 109      30.500  20.660  38.220  1.00  0.00           C
ATOM    331  HA  ARG A 109      30.970  21.530  38.670  1.00  0.00           H
ATOM    332  CB  ARG A 109      30.110  19.750  39.420  1.00  0.00           C
ATOM    333  HB1 ARG A 109      29.710  20.230  40.310  1.00  0.00           H
ATOM    334  HB2 ARG A 109      31.040  19.270  39.700  1.00  0.00           H
ATOM    335  CG  ARG A 109      29.100  18.660  39.040  1.00  0.00           C
ATOM    336  HG1 ARG A 109      29.550  17.960  38.340  1.00  0.00           H
ATOM    337  HG2 ARG A 109      28.220  19.060  38.540  1.00  0.00           H
ATOM    338  CD  ARG A 109      28.600  17.770  40.170  1.00  0.00           C
ATOM    339  HD1 ARG A 109      27.990  18.510  40.690  1.00  0.00           H
ATOM    340  HD2 ARG A 109      29.420  17.410  40.780  1.00  0.00           H
ATOM    341  NE  ARG A 109      27.770  16.740  39.680  1.00  0.00           N
ATOM    342  HE  ARG A 109      28.070  16.250  38.850  1.00  0.00           H
ATOM    343  CZ  ARG A 109      26.620  16.330  40.140  1.00  0.00           C
ATOM    344  NH1 ARG A 109      26.200  16.690  41.290  1.00  0.00           N
ATOM    345 HH11 ARG A 109      26.850  17.240  41.840  1.00  0.00           H
ATOM    346 HH12 ARG A 109      25.410  16.310  41.780  1.00  0.00           H
ATOM    347  NH2 ARG A 109      25.740  15.630  39.580  1.00  0.00           N
ATOM    348 HH21 ARG A 109      25.920  15.220  38.670  1.00  0.00           H
ATOM    349 HH22 ARG A 109      24.920  15.510  40.160  1.00  0.00           H
ATOM    350  C   ARG A 109      31.560  20.090  37.330  1.00  0.00           C
ATOM    351  O   ARG A 109      32.730  20.110  37.620  1.00  0.00           O
ATOM    352  N   ARG A 110      31.260  19.400  36.160  1.00  0.00           N
ATOM    353  H   ARG A 110      30.280  19.380  35.920  1.00  0.00           H
ATOM    354  CA  ARG A 110      32.320  18.880  35.240  1.00  0.00           C
ATOM    355  HA  ARG A 110      32.990  18.400  35.950  1.00  0.00           H
ATOM    356  CB  ARG A 110      31.740  17.800  34.310  1.00  0.00           C
ATOM    357  HB1 ARG A 110      30.940  18.210  33.680  1.00  0.00           H
ATOM    358  HB2 ARG A 110      31.260  16.960  34.810  1.00  0.00           H
ATOM    359  CG  ARG A 110      32.670  17.120  33.280  1.00  0.00           C
ATOM    360  HG1 ARG A 110      33.130  17.920  32.710  1.00  0.00           H
ATOM    361  HG2 ARG A 110      32.060  16.610  32.530  1.00  0.00           H
ATOM    362  CD  ARG A 110      33.890  16.280  33.770  1.00  0.00           C
ATOM    363  HD1 ARG A 110      33.700  15.350  34.300  1.00  0.00           H
ATOM    364  HD2 ARG A 110      34.440  16.810  34.540  1.00  0.00           H
ATOM    365  NE  ARG A 110      34.730  15.970  32.640  1.00  0.00           N
ATOM    366  HE  ARG A 110      34.540  15.100  32.150  1.00  0.00           H
ATOM    367  CZ  ARG A 110      35.840  16.580  32.240  1.00  0.00           C
ATOM    368  NH1 ARG A 110      36.210  17.640  32.790  1.00  0.00           N
ATOM    369 HH11 ARG A 110      35.640  18.080  33.500  1.00  0.00           H
ATOM    370 HH12 ARG A 110      37.130  18.000  32.550  1.00  0.00           H
ATOM    371  NH2 ARG A 110      36.660  15.970  31.390  1.00  0.00           N
ATOM    372 HH21 ARG A 110      36.390  15.030  31.150  1.00  0.00           H
ATOM    373 HH22 ARG A 110      37.400  16.380  30.840  1.00  0.00           H
ATOM    374  C   ARG A 110      33.010  19.920  34.420  1.00  0.00           C
ATOM    375  O   ARG A 110      34.210  19.800  34.160  1.00  0.00           O
ATOM    376  N   ASP A 111      32.280  20.950  33.980  1.00  0.00           N
ATOM    377  H   ASP A 111      31.300  20.990  34.220  1.00  0.00           H
ATOM    378  CA  ASP A 111      32.920  22.210  33.430  1.00  0.00           C
ATOM    379  HA  ASP A 111      33.810  21.950  32.860  1.00  0.00           H
ATOM    380  CB  ASP A 111      31.940  22.910  32.450  1.00  0.00           C
ATOM    381  HB1 ASP A 111      32.340  23.880  32.140  1.00  0.00           H
ATOM    382  HB2 ASP A 111      31.050  23.190  33.020  1.00  0.00           H
ATOM    383  CG  ASP A 111      31.540  22.010  31.160  1.00  0.00           C
ATOM    384  OD1 ASP A 111      30.430  21.430  31.140  1.00  0.00           O
ATOM    385  OD2 ASP A 111      32.370  22.060  30.200  1.00  0.00           O
ATOM    386  C   ASP A 111      33.510  23.120  34.550  1.00  0.00           C
ATOM    387  O   ASP A 111      34.340  24.000  34.240  1.00  0.00           O
ATOM    388  N   PHE A 112      33.290  22.820  35.830  1.00  0.00           N
ATOM    389  H   PHE A 112      32.460  22.290  36.050  1.00  0.00           H
ATOM    390  CA  PHE A 112      34.010  23.560  36.850  1.00  0.00           C
ATOM    391  HA  PHE A 112      34.330  24.540  36.520  1.00  0.00           H
ATOM    392  CB  PHE A 112      33.160  23.900  38.120  1.00  0.00           C
ATOM    393  HB1 PHE A 112      33.890  24.310  38.820  1.00  0.00           H
ATOM    394  HB2 PHE A 112      32.790  22.980  38.560  1.00  0.00           H
ATOM    395  CG  PHE A 112      32.030  24.910  38.040  1.00  0.00           C
ATOM    396  CD1 PHE A 112      31.890  25.880  37.020  1.00  0.00           C
ATOM    397  HD1 PHE A 112      32.540  25.850  36.160  1.00  0.00           H
ATOM    398  CE1 PHE A 112      30.830  26.840  37.010  1.00  0.00           C
ATOM    399  HE1 PHE A 112      30.650  27.450  36.140  1.00  0.00           H
ATOM    400  CZ  PHE A 112      29.790  26.690  37.910  1.00  0.00           C
ATOM    401  HZ  PHE A 112      28.910  27.300  37.740  1.00  0.00           H
ATOM    402  CE2 PHE A 112      29.870  25.710  38.910  1.00  0.00           C
ATOM    403  HE2 PHE A 112      29.060  25.560  39.620  1.00  0.00           H
ATOM    404  CD2 PHE A 112      31.000  24.880  39.040  1.00  0.00           C
ATOM    405  HD2 PHE A 112      31.070  24.200  39.880  1.00  0.00           H
ATOM    406  C   PHE A 112      35.330  22.850  37.140  1.00  0.00           C
ATOM    407  O   PHE A 112      36.340  23.490  37.070  1.00  0.00           O
ATOM    408  N   ALA A 113      35.370  21.480  37.110  1.00  0.00           N
ATOM    409  H   ALA A 113      34.490  20.990  37.170  1.00  0.00           H
ATOM    410  CA  ALA A 113      36.580  20.750  37.020  1.00  0.00           C
ATOM    411  HA  ALA A 113      37.210  21.070  37.850  1.00  0.00           H
ATOM    412  CB  ALA A 113      36.250  19.300  37.170  1.00  0.00           C
ATOM    413  HB1 ALA A 113      35.880  19.040  38.150  1.00  0.00           H
ATOM    414  HB2 ALA A 113      35.520  18.920  36.460  1.00  0.00           H
ATOM    415  HB3 ALA A 113      37.200  18.780  37.060  1.00  0.00           H
ATOM    416  C   ALA A 113      37.360  21.030  35.790  1.00  0.00           C
ATOM    417  O   ALA A 113      38.600  21.100  35.870  1.00  0.00           O
ATOM    418  N   GLU A 114      36.760  21.110  34.570  1.00  0.00           N
ATOM    419  H   GLU A 114      35.810  20.780  34.590  1.00  0.00           H
ATOM    420  CA  GLU A 114      37.450  21.440  33.300  1.00  0.00           C
ATOM    421  HA  GLU A 114      38.320  20.800  33.230  1.00  0.00           H
ATOM    422  CB  GLU A 114      36.630  21.160  32.130  1.00  0.00           C
ATOM    423  HB1 GLU A 114      35.850  21.910  32.020  1.00  0.00           H
ATOM    424  HB2 GLU A 114      36.300  20.130  32.270  1.00  0.00           H
ATOM    425  CG  GLU A 114      37.470  21.160  30.780  1.00  0.00           C
ATOM    426  HG1 GLU A 114      38.010  22.100  30.670  1.00  0.00           H
ATOM    427  HG2 GLU A 114      36.710  21.150  30.000  1.00  0.00           H
ATOM    428  CD  GLU A 114      38.480  19.960  30.530  1.00  0.00           C
ATOM    429  OE1 GLU A 114      38.230  18.840  31.150  1.00  0.00           O
ATOM    430  OE2 GLU A 114      39.470  20.120  29.730  1.00  0.00           O
ATOM    431  C   GLU A 114      38.020  22.850  33.310  1.00  0.00           C
ATOM    432  O   GLU A 114      39.170  22.980  32.960  1.00  0.00           O
ATOM    433  N   MET A 115      37.230  23.820  33.680  1.00  0.00           N
ATOM    434  H   MET A 115      36.260  23.580  33.870  1.00  0.00           H
ATOM    435  CA  MET A 115      37.720  25.220  33.810  1.00  0.00           C
ATOM    436  HA  MET A 115      38.090  25.480  32.820  1.00  0.00           H
ATOM    437  CB  MET A 115      36.560  26.150  34.230  1.00  0.00           C
ATOM    438  HB1 MET A 115      36.960  27.090  34.610  1.00  0.00           H
ATOM    439  HB2 MET A 115      35.950  25.800  35.070  1.00  0.00           H
ATOM    440  CG  MET A 115      35.680  26.520  32.970  1.00  0.00           C
ATOM    441  HG1 MET A 115      35.130  25.650  32.600  1.00  0.00           H
ATOM    442  HG2 MET A 115      36.400  26.830  32.230  1.00  0.00           H
ATOM    443  SD  MET A 115      34.540  27.840  33.340  1.00  0.00           S
ATOM    444  CE  MET A 115      34.340  28.470  31.680  1.00  0.00           C
ATOM    445  HE1 MET A 115      35.300  28.810  31.280  1.00  0.00           H
ATOM    446  HE2 MET A 115      33.960  27.600  31.150  1.00  0.00           H
ATOM    447  HE3 MET A 115      33.600  29.270  31.710  1.00  0.00           H
ATOM    448  C   MET A 115      38.880  25.320  34.780  1.00  0.00           C
ATOM    449  O   MET A 115      39.980  25.910  34.500  1.00  0.00           O
ATOM    450  N   SER A 116      38.720  24.710  35.960  1.00  0.00           N
ATOM    451  H   SER A 116      37.900  24.130  36.060  1.00  0.00           H
ATOM    452  CA  SER A 116      39.720  24.610  37.030  1.00  0.00           C
ATOM    453  HA  SER A 116      39.970  25.590  37.450  1.00  0.00           H
ATOM    454  CB  SER A 116      39.100  23.800  38.170  1.00  0.00           C
ATOM    455  HB1 SER A 116      38.930  22.760  37.860  1.00  0.00           H
ATOM    456  HB2 SER A 116      38.180  24.240  38.550  1.00  0.00           H
ATOM    457  OG  SER A 116      39.920  23.850  39.280  1.00  0.00           O
ATOM    458  HG  SER A 116      40.640  23.220  39.200  1.00  0.00           H
ATOM    459  C   SER A 116      41.050  24.010  36.580  1.00  0.00           C
ATOM    460  O   SER A 116      42.060  24.350  37.140  1.00  0.00           O
ATOM    461  N   SER A 117      41.130  23.100  35.590  1.00  0.00           N
ATOM    462  H   SER A 117      40.280  22.730  35.190  1.00  0.00           H
ATOM    463  CA  SER A 117      42.420  22.630  35.070  1.00  0.00           C
ATOM    464  HA  SER A 117      43.030  22.300  35.900  1.00  0.00           H
ATOM    465  CB  SER A 117      42.240  21.420  34.190  1.00  0.00           C
ATOM    466  HB1 SER A 117      43.220  21.340  33.720  1.00  0.00           H
ATOM    467  HB2 SER A 117      41.590  21.690  33.360  1.00  0.00           H
ATOM    468  OG  SER A 117      41.860  20.240  34.850  1.00  0.00           O
ATOM    469  HG  SER A 117      42.400  19.510  34.530  1.00  0.00           H
ATOM    470  C   SER A 117      43.120  23.730  34.210  1.00  0.00           C
ATOM    471  O   SER A 117      44.330  23.680  34.090  1.00  0.00           O
ATOM    472  N   GLN A 118      42.390  24.620  33.590  1.00  0.00           N
ATOM    473  H   GLN A 118      41.400  24.420  33.540  1.00  0.00           H
ATOM    474  CA  GLN A 118      42.960  25.760  32.900  1.00  0.00           C
ATOM    475  HA  GLN A 118      43.860  25.420  32.410  1.00  0.00           H
ATOM    476  CB  GLN A 118      41.860  26.370  31.950  1.00  0.00           C
ATOM    477  HB1 GLN A 118      42.450  26.870  31.190  1.00  0.00           H
ATOM    478  HB2 GLN A 118      41.330  27.180  32.470  1.00  0.00           H
ATOM    479  CG  GLN A 118      40.870  25.510  31.270  1.00  0.00           C
ATOM    480  HG1 GLN A 118      40.390  26.000  30.420  1.00  0.00           H
ATOM    481  HG2 GLN A 118      40.070  25.120  31.900  1.00  0.00           H
ATOM    482  CD  GLN A 118      41.550  24.290  30.600  1.00  0.00           C
ATOM    483  OE1 GLN A 118      42.580  24.450  29.890  1.00  0.00           O
ATOM    484  NE2 GLN A 118      41.180  23.040  30.830  1.00  0.00           N
ATOM    485 HE21 GLN A 118      40.310  22.910  31.330  1.00  0.00           H
ATOM    486 HE22 GLN A 118      41.730  22.250  30.530  1.00  0.00           H
ATOM    487  C   GLN A 118      43.350  26.870  33.920  1.00  0.00           C
ATOM    488  O   GLN A 118      44.210  27.690  33.550  1.00  0.00           O
ATOM    489  N   LEU A 119      42.700  26.970  35.100  1.00  0.00           N
ATOM    490  H   LEU A 119      41.930  26.320  35.120  1.00  0.00           H
ATOM    491  CA  LEU A 119      42.910  27.920  36.100  1.00  0.00           C
ATOM    492  HA  LEU A 119      43.130  28.830  35.540  1.00  0.00           H
ATOM    493  CB  LEU A 119      41.700  27.890  37.030  1.00  0.00           C
ATOM    494  HB1 LEU A 119      41.430  26.880  37.350  1.00  0.00           H
ATOM    495  HB2 LEU A 119      40.860  28.360  36.510  1.00  0.00           H
ATOM    496  CG  LEU A 119      41.960  28.610  38.280  1.00  0.00           C
ATOM    497  HG  LEU A 119      42.820  28.240  38.830  1.00  0.00           H
ATOM    498  CD1 LEU A 119      42.200  30.060  38.040  1.00  0.00           C
ATOM    499 HD11 LEU A 119      42.180  30.530  39.030  1.00  0.00           H
ATOM    500 HD12 LEU A 119      43.160  30.310  37.580  1.00  0.00           H
ATOM    501 HD13 LEU A 119      41.430  30.450  37.370  1.00  0.00           H
ATOM    502  CD2 LEU A 119      40.760  28.310  39.220  1.00  0.00           C
ATOM    503 HD21 LEU A 119      39.880  28.750  38.760  1.00  0.00           H
ATOM    504 HD22 LEU A 119      40.640  27.240  39.380  1.00  0.00           H
ATOM    505 HD23 LEU A 119      41.030  28.780  40.160  1.00  0.00           H
ATOM    506  C   LEU A 119      44.270  27.650  36.790  1.00  0.00           C
ATOM    507  O   LEU A 119      45.090  28.580  36.910  1.00  0.00           O
ATOM    508  N   HIS A 120      44.500  26.410  37.290  1.00  0.00           N
ATOM    509  H   HIS A 120      43.690  25.810  37.200  1.00  0.00           H
ATOM    510  CA  HIS A 120      45.730  25.870  37.920  1.00  0.00           C
ATOM    511  HA  HIS A 120      45.400  24.930  38.350  1.00  0.00           H
ATOM    512  CB  HIS A 120      46.760  25.530  36.810  1.00  0.00           C
ATOM    513  HB1 HIS A 120      47.200  26.450  36.420  1.00  0.00           H
ATOM    514  HB2 HIS A 120      46.440  24.930  35.950  1.00  0.00           H
ATOM    515  CG  HIS A 120      47.970  24.750  37.470  1.00  0.00           C
ATOM    516  ND1 HIS A 120      47.950  23.510  38.140  1.00  0.00           N
ATOM    517  CE1 HIS A 120      49.210  23.170  38.370  1.00  0.00           C
ATOM    518  HE1 HIS A 120      49.590  22.270  38.830  1.00  0.00           H
ATOM    519  NE2 HIS A 120      50.040  24.130  37.980  1.00  0.00           N
ATOM    520  HE2 HIS A 120      51.030  24.190  38.180  1.00  0.00           H
ATOM    521  CD2 HIS A 120      49.280  25.140  37.410  1.00  0.00           C
ATOM    522  HD2 HIS A 120      49.620  26.070  36.970  1.00  0.00           H
ATOM    523  C   HIS A 120      46.200  26.760  39.030  1.00  0.00           C
ATOM    524  O   HIS A 120      47.170  27.530  38.850  1.00  0.00           O
ATOM    525  N   LEU A 121      45.430  26.880  40.130  1.00  0.00           N
ATOM    526  H   LEU A 121      44.590  26.320  40.080  1.00  0.00           H
ATOM    527  CA  LEU A 121      45.530  27.930  41.110  1.00  0.00           C
ATOM    528  HA  LEU A 121      45.480  28.870  40.570  1.00  0.00           H
ATOM    529  CB  LEU A 121      44.360  28.040  42.080  1.00  0.00           C
ATOM    530  HB1 LEU A 121      44.410  27.120  42.670  1.00  0.00           H
ATOM    531  HB2 LEU A 121      43.420  28.190  41.550  1.00  0.00           H
ATOM    532  CG  LEU A 121      44.290  29.120  43.170  1.00  0.00           C
ATOM    533  HG  LEU A 121      45.220  29.160  43.740  1.00  0.00           H
ATOM    534  CD1 LEU A 121      44.160  30.440  42.450  1.00  0.00           C
ATOM    535 HD11 LEU A 121      44.020  31.180  43.250  1.00  0.00           H
ATOM    536 HD12 LEU A 121      45.060  30.690  41.880  1.00  0.00           H
ATOM    537 HD13 LEU A 121      43.340  30.600  41.750  1.00  0.00           H
ATOM    538  CD2 LEU A 121      43.140  28.900  44.130  1.00  0.00           C
ATOM    539 HD21 LEU A 121      42.160  28.770  43.670  1.00  0.00           H
ATOM    540 HD22 LEU A 121      43.340  28.020  44.750  1.00  0.00           H
ATOM    541 HD23 LEU A 121      43.050  29.760  44.790  1.00  0.00           H
ATOM    542  C   LEU A 121      46.970  27.920  41.720  1.00  0.00           C
ATOM    543  O   LEU A 121      47.460  26.880  42.180  1.00  0.00           O
ATOM    544  N   THR A 122      47.510  29.080  41.860  1.00  0.00           N
ATOM    545  H   THR A 122      46.930  29.870  41.610  1.00  0.00           H
ATOM    546  CA  THR A 122      48.770  29.390  42.510  1.00  0.00           C
ATOM    547  HA  THR A 122      48.930  28.680  43.320  1.00  0.00           H
ATOM    548  CB  THR A 122      50.090  29.410  41.670  1.00  0.00           C
ATOM    549  HB  THR A 122      50.860  29.790  42.350  1.00  0.00           H
ATOM    550  CG2 THR A 122      50.350  28.040  40.990  1.00  0.00           C
ATOM    551 HG21 THR A 122      49.740  27.780  40.130  1.00  0.00           H
ATOM    552 HG22 THR A 122      51.410  27.960  40.740  1.00  0.00           H
ATOM    553 HG23 THR A 122      50.230  27.360  41.830  1.00  0.00           H
ATOM    554  OG1 THR A 122      49.860  30.390  40.740  1.00  0.00           O
ATOM    555  HG1 THR A 122      50.660  30.440  40.200  1.00  0.00           H
ATOM    556  C   THR A 122      48.630  30.740  43.230  1.00  0.00           C
ATOM    557  O   THR A 122      47.670  31.440  43.000  1.00  0.00           O
ATOM    558  N   PRO A 123      49.490  31.150  44.170  1.00  0.00           N
ATOM    559  CD  PRO A 123      50.600  30.390  44.890  1.00  0.00           C
ATOM    560  HD1 PRO A 123      51.480  30.450  44.260  1.00  0.00           H
ATOM    561  HD2 PRO A 123      50.340  29.350  45.100  1.00  0.00           H
ATOM    562  CG  PRO A 123      50.670  31.090  46.230  1.00  0.00           C
ATOM    563  HG1 PRO A 123      51.640  31.020  46.730  1.00  0.00           H
ATOM    564  HG2 PRO A 123      49.940  30.700  46.930  1.00  0.00           H
ATOM    565  CB  PRO A 123      50.370  32.560  45.840  1.00  0.00           C
ATOM    566  HB1 PRO A 123      51.260  32.980  45.370  1.00  0.00           H
ATOM    567  HB2 PRO A 123      50.110  33.060  46.770  1.00  0.00           H
ATOM    568  CA  PRO A 123      49.210  32.440  44.820  1.00  0.00           C
ATOM    569  HA  PRO A 123      48.310  32.270  45.400  1.00  0.00           H
ATOM    570  C   PRO A 123      49.090  33.740  44.040  1.00  0.00           C
ATOM    571  O   PRO A 123      48.230  34.530  44.420  1.00  0.00           O
ATOM    572  N   PHE A 124      49.720  33.950  42.890  1.00  0.00           N
ATOM    573  H   PHE A 124      50.450  33.330  42.570  1.00  0.00           H
ATOM    574  CA  PHE A 124      49.420  35.180  42.090  1.00  0.00           C
ATOM    575  HA  PHE A 124      48.470  35.580  42.450  1.00  0.00           H
ATOM    576  CB  PHE A 124      50.410  36.340  42.420  1.00  0.00           C
ATOM    577  HB1 PHE A 124      50.190  36.840  43.360  1.00  0.00           H
ATOM    578  HB2 PHE A 124      50.260  37.140  41.680  1.00  0.00           H
ATOM    579  CG  PHE A 124      51.860  36.090  42.370  1.00  0.00           C
ATOM    580  CD1 PHE A 124      52.640  36.210  41.180  1.00  0.00           C
ATOM    581  HD1 PHE A 124      52.260  36.520  40.220  1.00  0.00           H
ATOM    582  CE1 PHE A 124      53.970  35.760  41.150  1.00  0.00           C
ATOM    583  HE1 PHE A 124      54.610  35.820  40.280  1.00  0.00           H
ATOM    584  CZ  PHE A 124      54.600  35.330  42.320  1.00  0.00           C
ATOM    585  HZ  PHE A 124      55.630  35.030  42.260  1.00  0.00           H
ATOM    586  CE2 PHE A 124      53.860  35.280  43.590  1.00  0.00           C
ATOM    587  HE2 PHE A 124      54.360  35.090  44.530  1.00  0.00           H
ATOM    588  CD2 PHE A 124      52.580  35.650  43.520  1.00  0.00           C
ATOM    589  HD2 PHE A 124      52.120  35.800  44.490  1.00  0.00           H
ATOM    590  C   PHE A 124      49.340  35.050  40.580  1.00  0.00           C
ATOM    591  O   PHE A 124      48.330  35.540  40.000  1.00  0.00           O
ATOM    592  N   THR A 125      50.250  34.280  39.970  1.00  0.00           N
ATOM    593  H   THR A 125      50.930  33.770  40.520  1.00  0.00           H
ATOM    594  CA  THR A 125      50.290  33.960  38.530  1.00  0.00           C
ATOM    595  HA  THR A 125      50.350  34.930  38.030  1.00  0.00           H
ATOM    596  CB  THR A 125      51.520  33.040  38.190  1.00  0.00           C
ATOM    597  HB  THR A 125      51.520  32.730  37.150  1.00  0.00           H
ATOM    598  CG2 THR A 125      52.890  33.750  38.500  1.00  0.00           C
ATOM    599 HG21 THR A 125      52.990  33.800  39.580  1.00  0.00           H
ATOM    600 HG22 THR A 125      53.740  33.180  38.100  1.00  0.00           H
ATOM    601 HG23 THR A 125      52.890  34.770  38.100  1.00  0.00           H
ATOM    602  OG1 THR A 125      51.520  31.870  39.030  1.00  0.00           O
ATOM    603  HG1 THR A 125      52.400  31.510  39.150  1.00  0.00           H
ATOM    604  C   THR A 125      49.020  33.230  38.050  1.00  0.00           C
ATOM    605  O   THR A 125      48.800  33.110  36.830  1.00  0.00           O
ATOM    606  N   ALA A 126      48.220  32.660  38.930  1.00  0.00           N
ATOM    607  H   ALA A 126      48.420  32.750  39.920  1.00  0.00           H
ATOM    608  CA  ALA A 126      46.910  32.120  38.460  1.00  0.00           C
ATOM    609  HA  ALA A 126      47.060  31.490  37.590  1.00  0.00           H
ATOM    610  CB  ALA A 126      46.510  31.200  39.560  1.00  0.00           C
ATOM    611  HB1 ALA A 126      47.380  30.560  39.720  1.00  0.00           H
ATOM    612  HB2 ALA A 126      46.220  31.800  40.420  1.00  0.00           H
ATOM    613  HB3 ALA A 126      45.630  30.720  39.140  1.00  0.00           H
ATOM    614  C   ALA A 126      45.840  33.140  38.110  1.00  0.00           C
ATOM    615  O   ALA A 126      44.900  32.790  37.450  1.00  0.00           O
ATOM    616  N   ARG A 127      45.980  34.440  38.360  1.00  0.00           N
ATOM    617  H   ARG A 127      46.810  34.750  38.840  1.00  0.00           H
ATOM    618  CA  ARG A 127      44.870  35.400  38.210  1.00  0.00           C
ATOM    619  HA  ARG A 127      43.930  34.950  38.510  1.00  0.00           H
ATOM    620  CB  ARG A 127      45.110  36.660  39.110  1.00  0.00           C
ATOM    621  HB1 ARG A 127      46.060  37.110  38.810  1.00  0.00           H
ATOM    622  HB2 ARG A 127      45.350  36.390  40.140  1.00  0.00           H
ATOM    623  CG  ARG A 127      44.070  37.720  38.990  1.00  0.00           C
ATOM    624  HG1 ARG A 127      43.080  37.280  39.130  1.00  0.00           H
ATOM    625  HG2 ARG A 127      44.170  38.190  38.020  1.00  0.00           H
ATOM    626  CD  ARG A 127      44.170  38.840  40.010  1.00  0.00           C
ATOM    627  HD1 ARG A 127      45.130  39.330  39.860  1.00  0.00           H
ATOM    628  HD2 ARG A 127      44.120  38.410  41.010  1.00  0.00           H
ATOM    629  NE  ARG A 127      43.070  39.870  39.840  1.00  0.00           N
ATOM    630  HE  ARG A 127      42.420  39.870  39.070  1.00  0.00           H
ATOM    631  CZ  ARG A 127      42.920  40.890  40.600  1.00  0.00           C
ATOM    632  NH1 ARG A 127      43.620  41.150  41.680  1.00  0.00           N
ATOM    633 HH11 ARG A 127      44.460  40.640  41.890  1.00  0.00           H
ATOM    634 HH12 ARG A 127      43.450  42.040  42.140  1.00  0.00           H
ATOM    635  NH2 ARG A 127      41.960  41.810  40.300  1.00  0.00           N
ATOM    636 HH21 ARG A 127      41.400  41.680  39.470  1.00  0.00           H
ATOM    637 HH22 ARG A 127      41.970  42.610  40.920  1.00  0.00           H
ATOM    638  C   ARG A 127      44.560  35.720  36.740  1.00  0.00           C
ATOM    639  O   ARG A 127      43.390  35.730  36.360  1.00  0.00           O
ATOM    640  N   GLY A 128      45.580  35.810  35.960  1.00  0.00           N
ATOM    641  H   GLY A 128      46.530  35.700  36.290  1.00  0.00           H
ATOM    642  CA  GLY A 128      45.500  35.920  34.510  1.00  0.00           C
ATOM    643  HA1 GLY A 128      46.460  36.030  34.010  1.00  0.00           H
ATOM    644  HA2 GLY A 128      44.810  36.720  34.220  1.00  0.00           H
ATOM    645  C   GLY A 128      44.930  34.640  33.840  1.00  0.00           C
ATOM    646  O   GLY A 128      44.140  34.660  32.880  1.00  0.00           O
ATOM    647  N   ARG A 129      45.130  33.560  34.550  1.00  0.00           N
ATOM    648  H   ARG A 129      45.730  33.590  35.360  1.00  0.00           H
ATOM    649  CA  ARG A 129      44.470  32.350  34.170  1.00  0.00           C
ATOM    650  HA  ARG A 129      44.550  32.350  33.080  1.00  0.00           H
ATOM    651  CB  ARG A 129      45.170  31.140  34.730  1.00  0.00           C
ATOM    652  HB1 ARG A 129      44.740  30.270  34.230  1.00  0.00           H
ATOM    653  HB2 ARG A 129      44.920  30.990  35.780  1.00  0.00           H
ATOM    654  CG  ARG A 129      46.660  31.030  34.350  1.00  0.00           C
ATOM    655  HG1 ARG A 129      47.150  31.900  34.780  1.00  0.00           H
ATOM    656  HG2 ARG A 129      46.700  31.200  33.280  1.00  0.00           H
ATOM    657  CD  ARG A 129      47.300  29.670  34.550  1.00  0.00           C
ATOM    658  HD1 ARG A 129      48.230  29.790  33.980  1.00  0.00           H
ATOM    659  HD2 ARG A 129      46.660  28.920  34.070  1.00  0.00           H
ATOM    660  NE  ARG A 129      47.660  29.340  35.970  1.00  0.00           N
ATOM    661  HE  ARG A 129      46.910  29.110  36.610  1.00  0.00           H
ATOM    662  CZ  ARG A 129      48.920  29.340  36.360  1.00  0.00           C
ATOM    663  NH1 ARG A 129      49.050  29.150  37.650  1.00  0.00           N
ATOM    664 HH11 ARG A 129      48.240  28.800  38.140  1.00  0.00           H
ATOM    665 HH12 ARG A 129      49.960  28.990  38.060  1.00  0.00           H
ATOM    666  NH2 ARG A 129      49.980  29.450  35.600  1.00  0.00           N
ATOM    667 HH21 ARG A 129      49.850  29.810  34.670  1.00  0.00           H
ATOM    668 HH22 ARG A 129      50.870  29.160  35.990  1.00  0.00           H
ATOM    669  C   ARG A 129      43.010  32.360  34.570  1.00  0.00           C
ATOM    670  O   ARG A 129      42.260  31.970  33.700  1.00  0.00           O
ATOM    671  N   PHE A 130      42.720  32.880  35.690  1.00  0.00           N
ATOM    672  H   PHE A 130      43.470  33.170  36.310  1.00  0.00           H
ATOM    673  CA  PHE A 130      41.320  33.040  36.130  1.00  0.00           C
ATOM    674  HA  PHE A 130      40.830  32.070  36.070  1.00  0.00           H
ATOM    675  CB  PHE A 130      41.210  33.630  37.550  1.00  0.00           C
ATOM    676  HB1 PHE A 130      41.960  34.400  37.750  1.00  0.00           H
ATOM    677  HB2 PHE A 130      41.500  32.730  38.100  1.00  0.00           H
ATOM    678  CG  PHE A 130      39.850  34.170  37.930  1.00  0.00           C
ATOM    679  CD1 PHE A 130      39.580  35.560  37.880  1.00  0.00           C
ATOM    680  HD1 PHE A 130      40.390  36.150  37.500  1.00  0.00           H
ATOM    681  CE1 PHE A 130      38.320  36.140  38.200  1.00  0.00           C
ATOM    682  HE1 PHE A 130      38.170  37.200  38.160  1.00  0.00           H
ATOM    683  CZ  PHE A 130      37.330  35.270  38.760  1.00  0.00           C
ATOM    684  HZ  PHE A 130      36.410  35.660  39.170  1.00  0.00           H
ATOM    685  CE2 PHE A 130      37.590  33.880  38.770  1.00  0.00           C
ATOM    686  HE2 PHE A 130      36.810  33.230  39.130  1.00  0.00           H
ATOM    687  CD2 PHE A 130      38.820  33.380  38.380  1.00  0.00           C
ATOM    688  HD2 PHE A 130      38.930  32.320  38.500  1.00  0.00           H
ATOM    689  C   PHE A 130      40.540  33.850  35.130  1.00  0.00           C
ATOM    690  O   PHE A 130      39.600  33.500  34.500  1.00  0.00           O
ATOM    691  N   ALA A 131      41.050  35.070  34.880  1.00  0.00           N
ATOM    692  H   ALA A 131      41.640  35.420  35.610  1.00  0.00           H
ATOM    693  CA  ALA A 131      40.520  36.010  33.820  1.00  0.00           C
ATOM    694  HA  ALA A 131      39.500  36.310  34.050  1.00  0.00           H
ATOM    695  CB  ALA A 131      41.420  37.260  33.780  1.00  0.00           C
ATOM    696  HB1 ALA A 131      41.670  37.610  34.790  1.00  0.00           H
ATOM    697  HB2 ALA A 131      42.370  37.170  33.250  1.00  0.00           H
ATOM    698  HB3 ALA A 131      40.840  38.020  33.260  1.00  0.00           H
ATOM    699  C   ALA A 131      40.480  35.390  32.450  1.00  0.00           C
ATOM    700  O   ALA A 131      39.570  35.780  31.660  1.00  0.00           O
ATOM    701  N   THR A 132      41.360  34.420  32.100  1.00  0.00           N
ATOM    702  H   THR A 132      42.070  34.200  32.780  1.00  0.00           H
ATOM    703  CA  THR A 132      41.310  33.700  30.850  1.00  0.00           C
ATOM    704  HA  THR A 132      41.190  34.490  30.100  1.00  0.00           H
ATOM    705  CB  THR A 132      42.620  33.170  30.500  1.00  0.00           C
ATOM    706  HB  THR A 132      42.980  32.460  31.240  1.00  0.00           H
ATOM    707  CG2 THR A 132      42.660  32.520  29.140  1.00  0.00           C
ATOM    708 HG21 THR A 132      43.650  32.540  28.690  1.00  0.00           H
ATOM    709 HG22 THR A 132      42.380  31.470  29.250  1.00  0.00           H
ATOM    710 HG23 THR A 132      41.950  33.070  28.520  1.00  0.00           H
ATOM    711  OG1 THR A 132      43.590  34.200  30.360  1.00  0.00           O
ATOM    712  HG1 THR A 132      43.830  34.550  31.220  1.00  0.00           H
ATOM    713  C   THR A 132      40.160  32.680  30.790  1.00  0.00           C
ATOM    714  O   THR A 132      39.450  32.590  29.760  1.00  0.00           O
ATOM    715  N   VAL A 133      39.980  32.000  31.900  1.00  0.00           N
ATOM    716  H   VAL A 133      40.680  32.150  32.620  1.00  0.00           H
ATOM    717  CA  VAL A 133      38.890  31.020  32.030  1.00  0.00           C
ATOM    718  HA  VAL A 133      38.830  30.470  31.090  1.00  0.00           H
ATOM    719  CB  VAL A 133      39.220  29.920  33.070  1.00  0.00           C
ATOM    720  HB  VAL A 133      40.270  29.620  33.000  1.00  0.00           H
ATOM    721  CG1 VAL A 133      38.840  30.160  34.570  1.00  0.00           C
ATOM    722 HG11 VAL A 133      37.990  30.810  34.770  1.00  0.00           H
ATOM    723 HG12 VAL A 133      38.770  29.300  35.230  1.00  0.00           H
ATOM    724 HG13 VAL A 133      39.700  30.650  35.020  1.00  0.00           H
ATOM    725  CG2 VAL A 133      38.380  28.660  32.780  1.00  0.00           C
ATOM    726 HG21 VAL A 133      38.800  27.960  33.500  1.00  0.00           H
ATOM    727 HG22 VAL A 133      37.340  28.780  33.050  1.00  0.00           H
ATOM    728 HG23 VAL A 133      38.610  28.340  31.760  1.00  0.00           H
ATOM    729  C   VAL A 133      37.550  31.690  32.060  1.00  0.00           C
ATOM    730  O   VAL A 133      36.680  31.260  31.280  1.00  0.00           O
ATOM    731  N   VAL A 134      37.360  32.660  32.920  1.00  0.00           N
ATOM    732  H   VAL A 134      38.130  32.900  33.530  1.00  0.00           H
ATOM    733  CA  VAL A 134      36.020  33.250  33.060  1.00  0.00           C
ATOM    734  HA  VAL A 134      35.390  32.360  33.120  1.00  0.00           H
ATOM    735  CB  VAL A 134      35.830  34.070  34.370  1.00  0.00           C
ATOM    736  HB  VAL A 134      34.760  34.270  34.390  1.00  0.00           H
ATOM    737  CG1 VAL A 134      36.040  33.170  35.590  1.00  0.00           C
ATOM    738 HG11 VAL A 134      35.450  32.260  35.480  1.00  0.00           H
ATOM    739 HG12 VAL A 134      37.110  32.970  35.650  1.00  0.00           H
ATOM    740 HG13 VAL A 134      35.800  33.660  36.530  1.00  0.00           H
ATOM    741  CG2 VAL A 134      36.640  35.330  34.370  1.00  0.00           C
ATOM    742 HG21 VAL A 134      36.750  35.680  35.400  1.00  0.00           H
ATOM    743 HG22 VAL A 134      37.640  35.150  33.960  1.00  0.00           H
ATOM    744 HG23 VAL A 134      36.140  36.080  33.760  1.00  0.00           H
ATOM    745  C   VAL A 134      35.510  34.020  31.790  1.00  0.00           C
ATOM    746  O   VAL A 134      34.340  34.050  31.570  1.00  0.00           O
ATOM    747  N   GLU A 135      36.390  34.370  30.960  1.00  0.00           N
ATOM    748  H   GLU A 135      37.350  34.100  31.070  1.00  0.00           H
ATOM    749  CA  GLU A 135      36.110  34.910  29.550  1.00  0.00           C
ATOM    750  HA  GLU A 135      35.480  35.800  29.620  1.00  0.00           H
ATOM    751  CB  GLU A 135      37.370  35.320  28.810  1.00  0.00           C
ATOM    752  HB1 GLU A 135      37.840  34.380  28.510  1.00  0.00           H
ATOM    753  HB2 GLU A 135      38.140  35.650  29.520  1.00  0.00           H
ATOM    754  CG  GLU A 135      37.330  36.310  27.590  1.00  0.00           C
ATOM    755  HG1 GLU A 135      36.570  35.960  26.900  1.00  0.00           H
ATOM    756  HG2 GLU A 135      38.370  36.220  27.250  1.00  0.00           H
ATOM    757  CD  GLU A 135      36.940  37.680  28.130  1.00  0.00           C
ATOM    758  OE1 GLU A 135      36.750  37.830  29.330  1.00  0.00           O
ATOM    759  OE2 GLU A 135      36.910  38.620  27.250  1.00  0.00           O
ATOM    760  C   GLU A 135      35.200  33.960  28.740  1.00  0.00           C
ATOM    761  O   GLU A 135      34.220  34.420  28.020  1.00  0.00           O
ATOM    762  N   GLU A 136      35.470  32.670  28.840  1.00  0.00           N
ATOM    763  H   GLU A 136      36.190  32.320  29.460  1.00  0.00           H
ATOM    764  CA  GLU A 136      34.630  31.630  28.200  1.00  0.00           C
ATOM    765  HA  GLU A 136      34.550  31.820  27.130  1.00  0.00           H
ATOM    766  CB  GLU A 136      35.480  30.320  28.320  1.00  0.00           C
ATOM    767  HB1 GLU A 136      34.890  29.480  27.960  1.00  0.00           H
ATOM    768  HB2 GLU A 136      35.690  30.150  29.380  1.00  0.00           H
ATOM    769  CG  GLU A 136      36.790  30.280  27.480  1.00  0.00           C
ATOM    770  HG1 GLU A 136      37.130  29.250  27.490  1.00  0.00           H
ATOM    771  HG2 GLU A 136      37.530  30.860  28.040  1.00  0.00           H
ATOM    772  CD  GLU A 136      36.690  30.770  26.060  1.00  0.00           C
ATOM    773  OE1 GLU A 136      35.890  30.210  25.270  1.00  0.00           O
ATOM    774  OE2 GLU A 136      37.460  31.680  25.630  1.00  0.00           O
ATOM    775  C   GLU A 136      33.250  31.480  28.920  1.00  0.00           C
ATOM    776  O   GLU A 136      32.290  30.930  28.370  1.00  0.00           O
ATOM    777  N   LEU A 137      33.130  32.000  30.160  1.00  0.00           N
ATOM    778  H   LEU A 137      33.850  32.620  30.510  1.00  0.00           H
ATOM    779  CA  LEU A 137      31.870  31.990  30.820  1.00  0.00           C
ATOM    780  HA  LEU A 137      31.440  31.020  30.560  1.00  0.00           H
ATOM    781  CB  LEU A 137      32.140  31.840  32.400  1.00  0.00           C
ATOM    782  HB1 LEU A 137      32.530  32.790  32.750  1.00  0.00           H
ATOM    783  HB2 LEU A 137      33.000  31.190  32.550  1.00  0.00           H
ATOM    784  CG  LEU A 137      30.900  31.440  33.250  1.00  0.00           C
ATOM    785  HG  LEU A 137      30.060  32.080  32.940  1.00  0.00           H
ATOM    786  CD1 LEU A 137      30.440  29.990  32.940  1.00  0.00           C
ATOM    787 HD11 LEU A 137      31.220  29.290  33.230  1.00  0.00           H
ATOM    788 HD12 LEU A 137      29.560  29.760  33.530  1.00  0.00           H
ATOM    789 HD13 LEU A 137      30.080  29.910  31.910  1.00  0.00           H
ATOM    790  CD2 LEU A 137      31.220  31.510  34.740  1.00  0.00           C
ATOM    791 HD21 LEU A 137      30.370  31.180  35.330  1.00  0.00           H
ATOM    792 HD22 LEU A 137      32.130  30.940  34.900  1.00  0.00           H
ATOM    793 HD23 LEU A 137      31.400  32.580  34.890  1.00  0.00           H
ATOM    794  C   LEU A 137      30.870  33.040  30.420  1.00  0.00           C
ATOM    795  O   LEU A 137      29.700  33.000  30.780  1.00  0.00           O
ATOM    796  N   PHE A 138      31.230  33.980  29.500  1.00  0.00           N
ATOM    797  H   PHE A 138      32.160  34.110  29.140  1.00  0.00           H
ATOM    798  CA  PHE A 138      30.270  35.000  28.990  1.00  0.00           C
ATOM    799  HA  PHE A 138      29.240  34.690  29.120  1.00  0.00           H
ATOM    800  CB  PHE A 138      30.480  36.350  29.770  1.00  0.00           C
ATOM    801  HB1 PHE A 138      29.740  37.020  29.340  1.00  0.00           H
ATOM    802  HB2 PHE A 138      31.460  36.730  29.490  1.00  0.00           H
ATOM    803  CG  PHE A 138      30.290  36.320  31.170  1.00  0.00           C
ATOM    804  CD1 PHE A 138      29.010  36.170  31.680  1.00  0.00           C
ATOM    805  HD1 PHE A 138      28.120  36.220  31.070  1.00  0.00           H
ATOM    806  CE1 PHE A 138      28.860  36.120  33.100  1.00  0.00           C
ATOM    807  HE1 PHE A 138      27.870  36.250  33.510  1.00  0.00           H
ATOM    808  CZ  PHE A 138      30.020  36.210  33.950  1.00  0.00           C
ATOM    809  HZ  PHE A 138      29.820  36.110  35.010  1.00  0.00           H
ATOM    810  CE2 PHE A 138      31.280  36.200  33.390  1.00  0.00           C
ATOM    811  HE2 PHE A 138      32.190  36.110  33.960  1.00  0.00           H
ATOM    812  CD2 PHE A 138      31.340  36.260  32.030  1.00  0.00           C
ATOM    813  HD2 PHE A 138      32.300  36.230  31.540  1.00  0.00           H
ATOM    814  C   PHE A 138      30.280  35.120  27.460  1.00  0.00           C
ATOM    815  O   PHE A 138      29.600  35.920  26.960  1.00  0.00           O
ATOM    816  N   ARG A 139      31.110  34.350  26.760  1.00  0.00           N
ATOM    817  H   ARG A 139      31.680  33.820  27.400  1.00  0.00           H
ATOM    818  CA  ARG A 139      31.210  34.220  25.320  1.00  0.00           C
ATOM    819  HA  ARG A 139      31.370  35.240  24.970  1.00  0.00           H
ATOM    820  CB  ARG A 139      32.420  33.350  24.920  1.00  0.00           C
ATOM    821  HB1 ARG A 139      32.140  32.310  25.080  1.00  0.00           H
ATOM    822  HB2 ARG A 139      33.220  33.520  25.630  1.00  0.00           H
ATOM    823  CG  ARG A 139      32.900  33.690  23.500  1.00  0.00           C
ATOM    824  HG1 ARG A 139      32.930  34.780  23.480  1.00  0.00           H
ATOM    825  HG2 ARG A 139      32.130  33.140  22.970  1.00  0.00           H
ATOM    826  CD  ARG A 139      34.240  33.080  23.050  1.00  0.00           C
ATOM    827  HD1 ARG A 139      34.500  33.460  22.060  1.00  0.00           H
ATOM    828  HD2 ARG A 139      34.200  32.000  23.050  1.00  0.00           H
ATOM    829  NE  ARG A 139      35.440  33.330  23.930  1.00  0.00           N
ATOM    830  HE  ARG A 139      35.680  32.520  24.490  1.00  0.00           H
ATOM    831  CZ  ARG A 139      36.240  34.420  23.950  1.00  0.00           C
ATOM    832  NH1 ARG A 139      37.210  34.380  24.800  1.00  0.00           N
ATOM    833 HH11 ARG A 139      37.360  33.520  25.310  1.00  0.00           H
ATOM    834 HH12 ARG A 139      37.980  35.020  24.690  1.00  0.00           H
ATOM    835  NH2 ARG A 139      36.130  35.490  23.210  1.00  0.00           N
ATOM    836 HH21 ARG A 139      35.320  35.590  22.600  1.00  0.00           H
ATOM    837 HH22 ARG A 139      36.530  36.350  23.560  1.00  0.00           H
ATOM    838  C   ARG A 139      29.920  33.880  24.650  1.00  0.00           C
ATOM    839  O   ARG A 139      29.650  34.510  23.600  1.00  0.00           O
ATOM    840  N   ASP A 140      29.070  32.950  25.030  1.00  0.00           N
ATOM    841  H   ASP A 140      29.310  32.300  25.770  1.00  0.00           H
ATOM    842  CA  ASP A 140      27.710  32.750  24.440  1.00  0.00           C
ATOM    843  HA  ASP A 140      27.790  32.780  23.350  1.00  0.00           H
ATOM    844  CB  ASP A 140      27.120  31.350  24.780  1.00  0.00           C
ATOM    845  HB1 ASP A 140      26.110  31.440  24.370  1.00  0.00           H
ATOM    846  HB2 ASP A 140      27.020  31.250  25.860  1.00  0.00           H
ATOM    847  CG  ASP A 140      27.590  30.160  24.080  1.00  0.00           C
ATOM    848  OD1 ASP A 140      28.420  30.300  23.160  1.00  0.00           O
ATOM    849  OD2 ASP A 140      27.120  29.030  24.420  1.00  0.00           O
ATOM    850  C   ASP A 140      26.710  33.790  24.760  1.00  0.00           C
ATOM    851  O   ASP A 140      25.750  34.070  24.080  1.00  0.00           O
ATOM    852  N   GLY A 141      26.890  34.540  25.870  1.00  0.00           N
ATOM    853  H   GLY A 141      27.720  34.400  26.430  1.00  0.00           H
ATOM    854  CA  GLY A 141      26.050  35.630  26.380  1.00  0.00           C
ATOM    855  HA1 GLY A 141      25.050  35.440  25.970  1.00  0.00           H
ATOM    856  HA2 GLY A 141      26.440  36.550  25.960  1.00  0.00           H
ATOM    857  C   GLY A 141      26.040  35.890  27.880  1.00  0.00           C
ATOM    858  O   GLY A 141      26.590  35.150  28.690  1.00  0.00           O
ATOM    859  N   VAL A 142      25.460  37.020  28.230  1.00  0.00           N
ATOM    860  H   VAL A 142      25.120  37.600  27.480  1.00  0.00           H
ATOM    861  CA  VAL A 142      25.300  37.480  29.620  1.00  0.00           C
ATOM    862  HA  VAL A 142      26.040  36.980  30.240  1.00  0.00           H
ATOM    863  CB  VAL A 142      25.680  39.020  29.800  1.00  0.00           C
ATOM    864  HB  VAL A 142      24.950  39.640  29.280  1.00  0.00           H
ATOM    865  CG1 VAL A 142      25.770  39.490  31.310  1.00  0.00           C
ATOM    866 HG11 VAL A 142      26.620  39.030  31.810  1.00  0.00           H
ATOM    867 HG12 VAL A 142      25.850  40.570  31.310  1.00  0.00           H
ATOM    868 HG13 VAL A 142      24.850  39.180  31.820  1.00  0.00           H
ATOM    869  CG2 VAL A 142      27.070  39.360  29.200  1.00  0.00           C
ATOM    870 HG21 VAL A 142      27.290  40.420  29.300  1.00  0.00           H
ATOM    871 HG22 VAL A 142      27.850  38.760  29.690  1.00  0.00           H
ATOM    872 HG23 VAL A 142      27.100  39.090  28.140  1.00  0.00           H
ATOM    873  C   VAL A 142      23.890  37.230  30.140  1.00  0.00           C
ATOM    874  O   VAL A 142      22.960  37.820  29.560  1.00  0.00           O
ATOM    875  N   ASN A 143      23.670  36.390  31.210  1.00  0.00           N
ATOM    876  H   ASN A 143      24.450  36.090  31.790  1.00  0.00           H
ATOM    877  CA  ASN A 143      22.380  36.260  32.000  1.00  0.00           C
ATOM    878  HA  ASN A 143      21.780  37.170  31.970  1.00  0.00           H
ATOM    879  CB  ASN A 143      21.480  35.150  31.450  1.00  0.00           C
ATOM    880  HB1 ASN A 143      21.050  35.640  30.570  1.00  0.00           H
ATOM    881  HB2 ASN A 143      20.660  35.060  32.160  1.00  0.00           H
ATOM    882  CG  ASN A 143      22.190  33.830  31.130  1.00  0.00           C
ATOM    883  OD1 ASN A 143      22.620  33.090  32.010  1.00  0.00           O
ATOM    884  ND2 ASN A 143      22.180  33.380  29.890  1.00  0.00           N
ATOM    885 HD21 ASN A 143      21.740  33.920  29.160  1.00  0.00           H
ATOM    886 HD22 ASN A 143      22.470  32.420  29.810  1.00  0.00           H
ATOM    887  C   ASN A 143      22.720  36.030  33.440  1.00  0.00           C
ATOM    888  O   ASN A 143      23.830  35.680  33.840  1.00  0.00           O
ATOM    889  N   TRP A 144      21.660  36.180  34.360  1.00  0.00           N
ATOM    890  H   TRP A 144      20.770  36.530  34.040  1.00  0.00           H
ATOM    891  CA  TRP A 144      21.910  36.070  35.810  1.00  0.00           C
ATOM    892  HA  TRP A 144      22.520  36.870  36.210  1.00  0.00           H
ATOM    893  CB  TRP A 144      20.560  36.180  36.550  1.00  0.00           C
ATOM    894  HB1 TRP A 144      20.870  35.970  37.580  1.00  0.00           H
ATOM    895  HB2 TRP A 144      19.770  35.460  36.320  1.00  0.00           H
ATOM    896  CG  TRP A 144      19.950  37.500  36.460  1.00  0.00           C
ATOM    897  CD1 TRP A 144      18.890  37.790  35.710  1.00  0.00           C
ATOM    898  HD1 TRP A 144      18.470  37.020  35.090  1.00  0.00           H
ATOM    899  NE1 TRP A 144      18.550  39.180  35.820  1.00  0.00           N
ATOM    900  HE1 TRP A 144      17.750  39.620  35.390  1.00  0.00           H
ATOM    901  CE2 TRP A 144      19.460  39.760  36.640  1.00  0.00           C
ATOM    902  CZ2 TRP A 144      19.620  41.070  37.200  1.00  0.00           C
ATOM    903  HZ2 TRP A 144      18.810  41.770  37.020  1.00  0.00           H
ATOM    904  CH2 TRP A 144      20.670  41.380  38.070  1.00  0.00           C
ATOM    905  HH2 TRP A 144      20.810  42.390  38.430  1.00  0.00           H
ATOM    906  CZ3 TRP A 144      21.500  40.370  38.580  1.00  0.00           C
ATOM    907  HZ3 TRP A 144      22.270  40.520  39.320  1.00  0.00           H
ATOM    908  CE3 TRP A 144      21.350  39.090  38.040  1.00  0.00           C
ATOM    909  HE3 TRP A 144      22.010  38.310  38.400  1.00  0.00           H
ATOM    910  CD2 TRP A 144      20.350  38.730  37.050  1.00  0.00           C
ATOM    911  C   TRP A 144      22.460  34.660  36.080  1.00  0.00           C
ATOM    912  O   TRP A 144      23.420  34.550  36.860  1.00  0.00           O
ATOM    913  N   GLY A 145      22.090  33.580  35.400  1.00  0.00           N
ATOM    914  H   GLY A 145      21.310  33.670  34.760  1.00  0.00           H
ATOM    915  CA  GLY A 145      22.700  32.220  35.510  1.00  0.00           C
ATOM    916  HA1 GLY A 145      22.220  31.530  34.820  1.00  0.00           H
ATOM    917  HA2 GLY A 145      22.460  31.870  36.510  1.00  0.00           H
ATOM    918  C   GLY A 145      24.170  32.130  35.220  1.00  0.00           C
ATOM    919  O   GLY A 145      24.820  31.360  35.960  1.00  0.00           O
ATOM    920  N   ARG A 146      24.720  32.950  34.340  1.00  0.00           N
ATOM    921  H   ARG A 146      24.040  33.310  33.680  1.00  0.00           H
ATOM    922  CA  ARG A 146      26.150  33.080  34.040  1.00  0.00           C
ATOM    923  HA  ARG A 146      26.580  32.080  34.130  1.00  0.00           H
ATOM    924  CB  ARG A 146      26.370  33.570  32.610  1.00  0.00           C
ATOM    925  HB1 ARG A 146      27.370  34.000  32.590  1.00  0.00           H
ATOM    926  HB2 ARG A 146      25.630  34.290  32.260  1.00  0.00           H
ATOM    927  CG  ARG A 146      26.210  32.440  31.690  1.00  0.00           C
ATOM    928  HG1 ARG A 146      25.180  32.170  31.910  1.00  0.00           H
ATOM    929  HG2 ARG A 146      26.820  31.600  32.020  1.00  0.00           H
ATOM    930  CD  ARG A 146      26.310  32.740  30.170  1.00  0.00           C
ATOM    931  HD1 ARG A 146      27.260  33.220  29.930  1.00  0.00           H
ATOM    932  HD2 ARG A 146      25.460  33.360  29.910  1.00  0.00           H
ATOM    933  NE  ARG A 146      26.080  31.540  29.380  1.00  0.00           N
ATOM    934  HE  ARG A 146      25.300  31.570  28.740  1.00  0.00           H
ATOM    935  CZ  ARG A 146      27.030  30.620  29.050  1.00  0.00           C
ATOM    936  NH1 ARG A 146      28.310  30.680  29.410  1.00  0.00           N
ATOM    937 HH11 ARG A 146      28.770  31.440  29.890  1.00  0.00           H
ATOM    938 HH12 ARG A 146      28.870  30.040  28.870  1.00  0.00           H
ATOM    939  NH2 ARG A 146      26.760  29.780  28.120  1.00  0.00           N
ATOM    940 HH21 ARG A 146      25.800  29.730  27.810  1.00  0.00           H
ATOM    941 HH22 ARG A 146      27.350  28.970  27.990  1.00  0.00           H
ATOM    942  C   ARG A 146      26.850  33.860  35.160  1.00  0.00           C
ATOM    943  O   ARG A 146      27.970  33.550  35.440  1.00  0.00           O
ATOM    944  N   ILE A 147      26.130  34.770  35.820  1.00  0.00           N
ATOM    945  H   ILE A 147      25.180  34.920  35.510  1.00  0.00           H
ATOM    946  CA  ILE A 147      26.600  35.460  37.050  1.00  0.00           C
ATOM    947  HA  ILE A 147      27.630  35.740  36.860  1.00  0.00           H
ATOM    948  CB  ILE A 147      25.840  36.870  37.310  1.00  0.00           C
ATOM    949  HB  ILE A 147      24.780  36.620  37.380  1.00  0.00           H
ATOM    950  CG2 ILE A 147      26.310  37.400  38.670  1.00  0.00           C
ATOM    951 HG21 ILE A 147      27.400  37.490  38.650  1.00  0.00           H
ATOM    952 HG22 ILE A 147      25.870  38.390  38.810  1.00  0.00           H
ATOM    953 HG23 ILE A 147      26.070  36.800  39.540  1.00  0.00           H
ATOM    954  CG1 ILE A 147      26.160  37.780  36.090  1.00  0.00           C
ATOM    955 HG11 ILE A 147      25.700  37.360  35.200  1.00  0.00           H
ATOM    956 HG12 ILE A 147      27.230  37.660  35.880  1.00  0.00           H
ATOM    957  CD  ILE A 147      25.870  39.250  36.150  1.00  0.00           C
ATOM    958  HD1 ILE A 147      24.860  39.650  36.190  1.00  0.00           H
ATOM    959  HD2 ILE A 147      26.540  39.640  36.920  1.00  0.00           H
ATOM    960  HD3 ILE A 147      26.380  39.660  35.280  1.00  0.00           H
ATOM    961  C   ILE A 147      26.640  34.550  38.360  1.00  0.00           C
ATOM    962  O   ILE A 147      27.580  34.580  39.150  1.00  0.00           O
ATOM    963  N   VAL A 148      25.530  33.780  38.470  1.00  0.00           N
ATOM    964  H   VAL A 148      24.730  33.960  37.880  1.00  0.00           H
ATOM    965  CA  VAL A 148      25.460  32.770  39.560  1.00  0.00           C
ATOM    966  HA  VAL A 148      25.650  33.260  40.520  1.00  0.00           H
ATOM    967  CB  VAL A 148      24.150  32.010  39.710  1.00  0.00           C
ATOM    968  HB  VAL A 148      23.820  31.660  38.730  1.00  0.00           H
ATOM    969  CG1 VAL A 148      24.150  30.880  40.730  1.00  0.00           C
ATOM    970 HG11 VAL A 148      23.130  30.490  40.730  1.00  0.00           H
ATOM    971 HG12 VAL A 148      24.760  30.020  40.440  1.00  0.00           H
ATOM    972 HG13 VAL A 148      24.370  31.210  41.750  1.00  0.00           H
ATOM    973  CG2 VAL A 148      23.040  32.990  40.270  1.00  0.00           C
ATOM    974 HG21 VAL A 148      23.530  33.450  41.140  1.00  0.00           H
ATOM    975 HG22 VAL A 148      22.880  33.680  39.440  1.00  0.00           H
ATOM    976 HG23 VAL A 148      22.190  32.380  40.550  1.00  0.00           H
ATOM    977  C   VAL A 148      26.510  31.690  39.330  1.00  0.00           C
ATOM    978  O   VAL A 148      27.270  31.380  40.190  1.00  0.00           O
ATOM    979  N   ALA A 149      26.700  31.200  38.120  1.00  0.00           N
ATOM    980  H   ALA A 149      26.080  31.470  37.370  1.00  0.00           H
ATOM    981  CA  ALA A 149      27.810  30.240  37.770  1.00  0.00           C
ATOM    982  HA  ALA A 149      27.690  29.390  38.450  1.00  0.00           H
ATOM    983  CB  ALA A 149      27.620  29.860  36.270  1.00  0.00           C
ATOM    984  HB1 ALA A 149      26.780  29.170  36.220  1.00  0.00           H
ATOM    985  HB2 ALA A 149      27.410  30.730  35.640  1.00  0.00           H
ATOM    986  HB3 ALA A 149      28.510  29.310  35.960  1.00  0.00           H
ATOM    987  C   ALA A 149      29.210  30.840  38.070  1.00  0.00           C
ATOM    988  O   ALA A 149      30.040  30.190  38.720  1.00  0.00           O
ATOM    989  N   PHE A 150      29.440  32.100  37.640  1.00  0.00           N
ATOM    990  H   PHE A 150      28.730  32.550  37.080  1.00  0.00           H
ATOM    991  CA  PHE A 150      30.630  32.830  37.980  1.00  0.00           C
ATOM    992  HA  PHE A 150      31.500  32.320  37.560  1.00  0.00           H
ATOM    993  CB  PHE A 150      30.570  34.160  37.240  1.00  0.00           C
ATOM    994  HB1 PHE A 150      29.650  34.590  37.640  1.00  0.00           H
ATOM    995  HB2 PHE A 150      30.410  34.150  36.160  1.00  0.00           H
ATOM    996  CG  PHE A 150      31.630  35.210  37.510  1.00  0.00           C
ATOM    997  CD1 PHE A 150      32.850  35.280  36.720  1.00  0.00           C
ATOM    998  HD1 PHE A 150      32.990  34.560  35.930  1.00  0.00           H
ATOM    999  CE1 PHE A 150      33.830  36.200  37.000  1.00  0.00           C
ATOM   1000  HE1 PHE A 150      34.710  36.290  36.380  1.00  0.00           H
ATOM   1001  CZ  PHE A 150      33.730  37.020  38.120  1.00  0.00           C
ATOM   1002  HZ  PHE A 150      34.520  37.650  38.510  1.00  0.00           H
ATOM   1003  CE2 PHE A 150      32.610  36.910  38.910  1.00  0.00           C
ATOM   1004  HE2 PHE A 150      32.550  37.470  39.830  1.00  0.00           H
ATOM   1005  CD2 PHE A 150      31.580  36.030  38.620  1.00  0.00           C
ATOM   1006  HD2 PHE A 150      30.650  35.990  39.170  1.00  0.00           H
ATOM   1007  C   PHE A 150      31.040  32.870  39.450  1.00  0.00           C
ATOM   1008  O   PHE A 150      32.140  32.520  39.810  1.00  0.00           O
ATOM   1009  N   PHE A 151      30.130  33.210  40.350  1.00  0.00           N
ATOM   1010  H   PHE A 151      29.210  33.340  39.930  1.00  0.00           H
ATOM   1011  CA  PHE A 151      30.220  33.320  41.800  1.00  0.00           C
ATOM   1012  HA  PHE A 151      31.210  33.720  42.030  1.00  0.00           H
ATOM   1013  CB  PHE A 151      29.030  34.210  42.220  1.00  0.00           C
ATOM   1014  HB1 PHE A 151      28.160  33.680  41.840  1.00  0.00           H
ATOM   1015  HB2 PHE A 151      29.210  35.200  41.800  1.00  0.00           H
ATOM   1016  CG  PHE A 151      28.790  34.510  43.750  1.00  0.00           C
ATOM   1017  CD1 PHE A 151      29.080  35.780  44.300  1.00  0.00           C
ATOM   1018  HD1 PHE A 151      29.390  36.600  43.660  1.00  0.00           H
ATOM   1019  CE1 PHE A 151      28.720  36.050  45.630  1.00  0.00           C
ATOM   1020  HE1 PHE A 151      28.710  37.100  45.890  1.00  0.00           H
ATOM   1021  CZ  PHE A 151      28.190  35.050  46.500  1.00  0.00           C
ATOM   1022  HZ  PHE A 151      28.020  35.270  47.540  1.00  0.00           H
ATOM   1023  CE2 PHE A 151      28.080  33.740  45.940  1.00  0.00           C
ATOM   1024  HE2 PHE A 151      27.760  32.940  46.600  1.00  0.00           H
ATOM   1025  CD2 PHE A 151      28.280  33.570  44.560  1.00  0.00           C
ATOM   1026  HD2 PHE A 151      28.010  32.560  44.300  1.00  0.00           H
ATOM   1027  C   PHE A 151      30.120  31.920  42.510  1.00  0.00           C
ATOM   1028  O   PHE A 151      30.700  31.770  43.620  1.00  0.00           O
ATOM   1029  N   GLU A 152      29.460  30.900  41.930  1.00  0.00           N
ATOM   1030  H   GLU A 152      28.890  31.090  41.120  1.00  0.00           H
ATOM   1031  CA  GLU A 152      29.580  29.510  42.380  1.00  0.00           C
ATOM   1032  HA  GLU A 152      29.540  29.470  43.460  1.00  0.00           H
ATOM   1033  CB  GLU A 152      28.500  28.620  41.670  1.00  0.00           C
ATOM   1034  HB1 GLU A 152      28.850  28.450  40.650  1.00  0.00           H
ATOM   1035  HB2 GLU A 152      27.510  29.070  41.710  1.00  0.00           H
ATOM   1036  CG  GLU A 152      28.390  27.250  42.260  1.00  0.00           C
ATOM   1037  HG1 GLU A 152      29.240  26.640  41.990  1.00  0.00           H
ATOM   1038  HG2 GLU A 152      27.580  26.670  41.830  1.00  0.00           H
ATOM   1039  CD  GLU A 152      28.120  27.200  43.800  1.00  0.00           C
ATOM   1040  OE1 GLU A 152      28.640  26.250  44.400  1.00  0.00           O
ATOM   1041  OE2 GLU A 152      27.560  28.170  44.290  1.00  0.00           O
ATOM   1042  C   GLU A 152      30.990  28.930  42.080  1.00  0.00           C
ATOM   1043  O   GLU A 152      31.510  28.220  42.910  1.00  0.00           O
ATOM   1044  N   PHE A 153      31.590  29.170  40.890  1.00  0.00           N
ATOM   1045  H   PHE A 153      31.070  29.710  40.210  1.00  0.00           H
ATOM   1046  CA  PHE A 153      33.030  28.920  40.510  1.00  0.00           C
ATOM   1047  HA  PHE A 153      33.170  27.860  40.730  1.00  0.00           H
ATOM   1048  CB  PHE A 153      33.230  29.110  39.020  1.00  0.00           C
ATOM   1049  HB1 PHE A 153      33.040  30.160  38.790  1.00  0.00           H
ATOM   1050  HB2 PHE A 153      32.540  28.460  38.480  1.00  0.00           H
ATOM   1051  CG  PHE A 153      34.610  28.790  38.460  1.00  0.00           C
ATOM   1052  CD1 PHE A 153      34.990  27.500  38.160  1.00  0.00           C
ATOM   1053  HD1 PHE A 153      34.320  26.690  38.400  1.00  0.00           H
ATOM   1054  CE1 PHE A 153      36.260  27.200  37.710  1.00  0.00           C
ATOM   1055  HE1 PHE A 153      36.530  26.180  37.500  1.00  0.00           H
ATOM   1056  CZ  PHE A 153      37.210  28.230  37.590  1.00  0.00           C
ATOM   1057  HZ  PHE A 153      38.220  27.980  37.290  1.00  0.00           H
ATOM   1058  CE2 PHE A 153      36.880  29.540  38.010  1.00  0.00           C
ATOM   1059  HE2 PHE A 153      37.630  30.310  38.020  1.00  0.00           H
ATOM   1060  CD2 PHE A 153      35.520  29.820  38.320  1.00  0.00           C
ATOM   1061  HD2 PHE A 153      35.210  30.830  38.530  1.00  0.00           H
ATOM   1062  C   PHE A 153      34.040  29.650  41.350  1.00  0.00           C
ATOM   1063  O   PHE A 153      35.060  29.020  41.730  1.00  0.00           O
ATOM   1064  N   GLY A 154      33.740  30.890  41.920  1.00  0.00           N
ATOM   1065  H   GLY A 154      32.940  31.440  41.640  1.00  0.00           H
ATOM   1066  CA  GLY A 154      34.510  31.370  43.080  1.00  0.00           C
ATOM   1067  HA1 GLY A 154      34.390  32.440  43.280  1.00  0.00           H
ATOM   1068  HA2 GLY A 154      35.510  31.330  42.660  1.00  0.00           H
ATOM   1069  C   GLY A 154      34.460  30.570  44.360  1.00  0.00           C
ATOM   1070  O   GLY A 154      35.490  30.430  45.050  1.00  0.00           O
ATOM   1071  N   GLY A 155      33.370  29.850  44.650  1.00  0.00           N
ATOM   1072  H   GLY A 155      32.540  29.980  44.090  1.00  0.00           H
ATOM   1073  CA  GLY A 155      33.310  28.860  45.720  1.00  0.00           C
ATOM   1074  HA1 GLY A 155      32.300  28.480  45.680  1.00  0.00           H
ATOM   1075  HA2 GLY A 155      33.650  29.420  46.590  1.00  0.00           H
ATOM   1076  C   GLY A 155      34.250  27.640  45.400  1.00  0.00           C
ATOM   1077  O   GLY A 155      35.070  27.300  46.250  1.00  0.00           O
ATOM   1078  N   VAL A 156      34.230  27.150  44.170  1.00  0.00           N
ATOM   1079  H   VAL A 156      33.620  27.600  43.500  1.00  0.00           H
ATOM   1080  CA  VAL A 156      35.220  26.130  43.740  1.00  0.00           C
ATOM   1081  HA  VAL A 156      35.000  25.330  44.450  1.00  0.00           H
ATOM   1082  CB  VAL A 156      34.970  25.700  42.250  1.00  0.00           C
ATOM   1083  HB  VAL A 156      35.230  26.590  41.670  1.00  0.00           H
ATOM   1084  CG1 VAL A 156      35.850  24.520  41.770  1.00  0.00           C
ATOM   1085 HG11 VAL A 156      35.590  23.590  42.270  1.00  0.00           H
ATOM   1086 HG12 VAL A 156      35.550  24.450  40.720  1.00  0.00           H
ATOM   1087 HG13 VAL A 156      36.920  24.640  41.890  1.00  0.00           H
ATOM   1088  CG2 VAL A 156      33.530  25.200  41.980  1.00  0.00           C
ATOM   1089 HG21 VAL A 156      33.290  24.240  42.440  1.00  0.00           H
ATOM   1090 HG22 VAL A 156      32.930  26.060  42.260  1.00  0.00           H
ATOM   1091 HG23 VAL A 156      33.380  25.140  40.900  1.00  0.00           H
ATOM   1092  C   VAL A 156      36.700  26.480  43.930  1.00  0.00           C
ATOM   1093  O   VAL A 156      37.440  25.680  44.530  1.00  0.00           O
ATOM   1094  N   MET A 157      37.050  27.680  43.390  1.00  0.00           N
ATOM   1095  H   MET A 157      36.380  28.120  42.780  1.00  0.00           H
ATOM   1096  CA  MET A 157      38.350  28.260  43.490  1.00  0.00           C
ATOM   1097  HA  MET A 157      39.090  27.620  43.010  1.00  0.00           H
ATOM   1098  CB  MET A 157      38.410  29.530  42.680  1.00  0.00           C
ATOM   1099  HB1 MET A 157      37.760  30.310  43.070  1.00  0.00           H
ATOM   1100  HB2 MET A 157      38.160  29.130  41.690  1.00  0.00           H
ATOM   1101  CG  MET A 157      39.820  30.140  42.610  1.00  0.00           C
ATOM   1102  HG1 MET A 157      40.590  29.380  42.590  1.00  0.00           H
ATOM   1103  HG2 MET A 157      40.000  30.440  43.640  1.00  0.00           H
ATOM   1104  SD  MET A 157      40.260  31.260  41.220  1.00  0.00           S
ATOM   1105  CE  MET A 157      39.500  32.780  41.620  1.00  0.00           C
ATOM   1106  HE1 MET A 157      39.380  33.370  40.710  1.00  0.00           H
ATOM   1107  HE2 MET A 157      38.580  32.390  42.050  1.00  0.00           H
ATOM   1108  HE3 MET A 157      39.980  33.280  42.460  1.00  0.00           H
ATOM   1109  C   MET A 157      38.720  28.480  45.030  1.00  0.00           C
ATOM   1110  O   MET A 157      39.840  28.210  45.390  1.00  0.00           O
ATOM   1111  N   CYS A 158      37.760  28.860  45.900  1.00  0.00           N
ATOM   1112  H   CYS A 158      36.800  28.830  45.600  1.00  0.00           H
ATOM   1113  CA  CYS A 158      38.070  29.000  47.320  1.00  0.00           C
ATOM   1114  HA  CYS A 158      38.930  29.640  47.530  1.00  0.00           H
ATOM   1115  CB  CYS A 158      36.870  29.550  48.050  1.00  0.00           C
ATOM   1116  HB1 CYS A 158      36.960  29.230  49.090  1.00  0.00           H
ATOM   1117  HB2 CYS A 158      35.920  29.190  47.630  1.00  0.00           H
ATOM   1118  SG  CYS A 158      36.880  31.340  47.640  1.00  0.00           S
ATOM   1119  HG  CYS A 158      36.350  31.220  46.420  1.00  0.00           H
ATOM   1120  C   CYS A 158      38.450  27.600  47.900  1.00  0.00           C
ATOM   1121  O   CYS A 158      39.380  27.520  48.670  1.00  0.00           O
ATOM   1122  N   VAL A 159      37.800  26.550  47.420  1.00  0.00           N
ATOM   1123  H   VAL A 159      36.920  26.730  46.950  1.00  0.00           H
ATOM   1124  CA  VAL A 159      38.120  25.300  48.010  1.00  0.00           C
ATOM   1125  HA  VAL A 159      38.360  25.360  49.070  1.00  0.00           H
ATOM   1126  CB  VAL A 159      36.830  24.470  47.850  1.00  0.00           C
ATOM   1127  HB  VAL A 159      36.580  24.500  46.790  1.00  0.00           H
ATOM   1128  CG1 VAL A 159      37.060  22.980  48.130  1.00  0.00           C
ATOM   1129 HG11 VAL A 159      36.090  22.490  48.020  1.00  0.00           H
ATOM   1130 HG12 VAL A 159      37.770  22.630  47.370  1.00  0.00           H
ATOM   1131 HG13 VAL A 159      37.490  22.790  49.110  1.00  0.00           H
ATOM   1132  CG2 VAL A 159      35.640  25.080  48.680  1.00  0.00           C
ATOM   1133 HG21 VAL A 159      34.770  24.520  48.340  1.00  0.00           H
ATOM   1134 HG22 VAL A 159      35.780  24.910  49.740  1.00  0.00           H
ATOM   1135 HG23 VAL A 159      35.470  26.150  48.560  1.00  0.00           H
ATOM   1136  C   VAL A 159      39.440  24.750  47.420  1.00  0.00           C
ATOM   1137  O   VAL A 159      40.210  24.050  48.130  1.00  0.00           O
ATOM   1138  N   GLU A 160      39.710  25.050  46.190  1.00  0.00           N
ATOM   1139  H   GLU A 160      39.090  25.600  45.610  1.00  0.00           H
ATOM   1140  CA  GLU A 160      40.980  24.660  45.530  1.00  0.00           C
ATOM   1141  HA  GLU A 160      41.170  23.590  45.590  1.00  0.00           H
ATOM   1142  CB  GLU A 160      41.020  25.150  44.010  1.00  0.00           C
ATOM   1143  HB1 GLU A 160      40.870  26.230  44.030  1.00  0.00           H
ATOM   1144  HB2 GLU A 160      40.130  24.650  43.630  1.00  0.00           H
ATOM   1145  CG  GLU A 160      42.260  24.890  43.130  1.00  0.00           C
ATOM   1146  HG1 GLU A 160      43.120  25.450  43.510  1.00  0.00           H
ATOM   1147  HG2 GLU A 160      41.890  25.370  42.230  1.00  0.00           H
ATOM   1148  CD  GLU A 160      42.570  23.440  42.840  1.00  0.00           C
ATOM   1149  OE1 GLU A 160      43.580  23.170  42.120  1.00  0.00           O
ATOM   1150  OE2 GLU A 160      41.870  22.550  43.290  1.00  0.00           O
ATOM   1151  C   GLU A 160      42.270  25.260  46.240  1.00  0.00           C
ATOM   1152  O   GLU A 160      43.280  24.530  46.170  1.00  0.00           O
ATOM   1153  N   SER A 161      42.230  26.470  46.870  1.00  0.00           N
ATOM   1154  H   SER A 161      41.380  27.010  46.910  1.00  0.00           H
ATOM   1155  CA  SER A 161      43.390  26.890  47.720  1.00  0.00           C
ATOM   1156  HA  SER A 161      44.320  26.780  47.150  1.00  0.00           H
ATOM   1157  CB  SER A 161      43.130  28.330  48.210  1.00  0.00           C
ATOM   1158  HB1 SER A 161      42.960  28.920  47.310  1.00  0.00           H
ATOM   1159  HB2 SER A 161      44.090  28.740  48.540  1.00  0.00           H
ATOM   1160  OG  SER A 161      42.130  28.260  49.190  1.00  0.00           O
ATOM   1161  HG  SER A 161      41.280  27.880  48.980  1.00  0.00           H
ATOM   1162  C   SER A 161      43.550  25.920  48.970  1.00  0.00           C
ATOM   1163  O   SER A 161      44.710  25.680  49.380  1.00  0.00           O
ATOM   1164  N   VAL A 162      42.460  25.420  49.540  1.00  0.00           N
ATOM   1165  H   VAL A 162      41.550  25.590  49.140  1.00  0.00           H
ATOM   1166  CA  VAL A 162      42.490  24.310  50.540  1.00  0.00           C
ATOM   1167  HA  VAL A 162      43.010  24.630  51.440  1.00  0.00           H
ATOM   1168  CB  VAL A 162      41.090  23.970  51.130  1.00  0.00           C
ATOM   1169  HB  VAL A 162      40.480  23.400  50.440  1.00  0.00           H
ATOM   1170  CG1 VAL A 162      41.210  23.110  52.420  1.00  0.00           C
ATOM   1171 HG11 VAL A 162      41.810  22.240  52.140  1.00  0.00           H
ATOM   1172 HG12 VAL A 162      41.720  23.670  53.210  1.00  0.00           H
ATOM   1173 HG13 VAL A 162      40.250  22.760  52.790  1.00  0.00           H
ATOM   1174  CG2 VAL A 162      40.370  25.270  51.500  1.00  0.00           C
ATOM   1175 HG21 VAL A 162      41.040  26.040  51.880  1.00  0.00           H
ATOM   1176 HG22 VAL A 162      40.090  25.850  50.620  1.00  0.00           H
ATOM   1177 HG23 VAL A 162      39.470  25.090  52.090  1.00  0.00           H
ATOM   1178  C   VAL A 162      43.280  23.120  50.020  1.00  0.00           C
ATOM   1179  O   VAL A 162      44.340  22.760  50.520  1.00  0.00           O
ATOM   1180  N   ASN A 163      42.700  22.490  48.940  1.00  0.00           N
ATOM   1181  H   ASN A 163      41.760  22.770  48.710  1.00  0.00           H
ATOM   1182  CA  ASN A 163      43.430  21.430  48.180  1.00  0.00           C
ATOM   1183  HA  ASN A 163      43.240  20.540  48.780  1.00  0.00           H
ATOM   1184  CB  ASN A 163      42.600  21.250  46.860  1.00  0.00           C
ATOM   1185  HB1 ASN A 163      42.540  22.160  46.270  1.00  0.00           H
ATOM   1186  HB2 ASN A 163      41.560  20.950  46.990  1.00  0.00           H
ATOM   1187  CG  ASN A 163      43.270  20.290  45.980  1.00  0.00           C
ATOM   1188  OD1 ASN A 163      43.800  19.280  46.390  1.00  0.00           O
ATOM   1189  ND2 ASN A 163      42.980  20.510  44.700  1.00  0.00           N
ATOM   1190 HD21 ASN A 163      42.560  21.370  44.390  1.00  0.00           H
ATOM   1191 HD22 ASN A 163      43.280  19.840  44.000  1.00  0.00           H
ATOM   1192  C   ASN A 163      45.010  21.740  48.070  1.00  0.00           C
ATOM   1193  O   ASN A 163      45.820  20.900  48.430  1.00  0.00           O
ATOM   1194  N   ARG A 164      45.450  22.920  47.680  1.00  0.00           N
ATOM   1195  H   ARG A 164      44.750  23.470  47.210  1.00  0.00           H
ATOM   1196  CA  ARG A 164      46.870  23.210  47.360  1.00  0.00           C
ATOM   1197  HA  ARG A 164      47.360  22.260  47.120  1.00  0.00           H
ATOM   1198  CB  ARG A 164      47.060  24.100  46.110  1.00  0.00           C
ATOM   1199  HB1 ARG A 164      48.110  24.270  45.860  1.00  0.00           H
ATOM   1200  HB2 ARG A 164      46.680  25.100  46.310  1.00  0.00           H
ATOM   1201  CG  ARG A 164      46.430  23.530  44.890  1.00  0.00           C
ATOM   1202  HG1 ARG A 164      45.360  23.380  44.930  1.00  0.00           H
ATOM   1203  HG2 ARG A 164      46.830  22.520  44.870  1.00  0.00           H
ATOM   1204  CD  ARG A 164      46.780  24.440  43.690  1.00  0.00           C
ATOM   1205  HD1 ARG A 164      47.860  24.590  43.650  1.00  0.00           H
ATOM   1206  HD2 ARG A 164      46.340  25.420  43.850  1.00  0.00           H
ATOM   1207  NE  ARG A 164      46.180  23.820  42.480  1.00  0.00           N
ATOM   1208  HE  ARG A 164      45.260  23.420  42.560  1.00  0.00           H
ATOM   1209  CZ  ARG A 164      46.740  23.910  41.300  1.00  0.00           C
ATOM   1210  NH1 ARG A 164      48.000  24.240  41.040  1.00  0.00           N
ATOM   1211 HH11 ARG A 164      48.560  24.620  41.800  1.00  0.00           H
ATOM   1212 HH12 ARG A 164      48.350  24.270  40.100  1.00  0.00           H
ATOM   1213  NH2 ARG A 164      46.060  23.380  40.300  1.00  0.00           N
ATOM   1214 HH21 ARG A 164      45.100  23.180  40.530  1.00  0.00           H
ATOM   1215 HH22 ARG A 164      46.540  23.190  39.440  1.00  0.00           H
ATOM   1216  C   ARG A 164      47.610  23.750  48.670  1.00  0.00           C
ATOM   1217  O   ARG A 164      48.640  24.410  48.540  1.00  0.00           O
ATOM   1218  N   GLU A 165      47.050  23.460  49.900  1.00  0.00           N
ATOM   1219  H   GLU A 165      46.120  23.060  49.900  1.00  0.00           H
ATOM   1220  CA  GLU A 165      47.670  23.720  51.240  1.00  0.00           C
ATOM   1221  HA  GLU A 165      46.990  23.330  52.000  1.00  0.00           H
ATOM   1222  CB  GLU A 165      48.980  22.960  51.470  1.00  0.00           C
ATOM   1223  HB1 GLU A 165      49.440  23.100  52.440  1.00  0.00           H
ATOM   1224  HB2 GLU A 165      49.710  23.310  50.750  1.00  0.00           H
ATOM   1225  CG  GLU A 165      48.790  21.460  51.250  1.00  0.00           C
ATOM   1226  HG1 GLU A 165      49.770  20.980  51.240  1.00  0.00           H
ATOM   1227  HG2 GLU A 165      48.270  21.270  50.310  1.00  0.00           H
ATOM   1228  CD  GLU A 165      47.980  20.730  52.400  1.00  0.00           C
ATOM   1229  OE1 GLU A 165      48.370  20.960  53.570  1.00  0.00           O
ATOM   1230  OE2 GLU A 165      46.920  20.130  52.190  1.00  0.00           O
ATOM   1231  C   GLU A 165      47.870  25.190  51.570  1.00  0.00           C
ATOM   1232  O   GLU A 165      48.760  25.530  52.330  1.00  0.00           O
ATOM   1233  N   MET A 166      47.000  26.050  51.110  1.00  0.00           N
ATOM   1234  H   MET A 166      46.380  25.660  50.420  1.00  0.00           H
ATOM   1235  CA  MET A 166      47.240  27.510  51.080  1.00  0.00           C
ATOM   1236  HA  MET A 166      47.970  27.880  51.800  1.00  0.00           H
ATOM   1237  CB  MET A 166      47.940  27.850  49.720  1.00  0.00           C
ATOM   1238  HB1 MET A 166      48.690  27.080  49.540  1.00  0.00           H
ATOM   1239  HB2 MET A 166      48.470  28.790  49.840  1.00  0.00           H
ATOM   1240  CG  MET A 166      47.030  27.980  48.530  1.00  0.00           C
ATOM   1241  HG1 MET A 166      46.310  28.800  48.600  1.00  0.00           H
ATOM   1242  HG2 MET A 166      46.450  27.060  48.450  1.00  0.00           H
ATOM   1243  SD  MET A 166      47.980  28.300  47.020  1.00  0.00           S
ATOM   1244  CE  MET A 166      46.650  28.270  45.750  1.00  0.00           C
ATOM   1245  HE1 MET A 166      47.150  28.160  44.790  1.00  0.00           H
ATOM   1246  HE2 MET A 166      46.020  27.400  45.950  1.00  0.00           H
ATOM   1247  HE3 MET A 166      45.930  29.080  45.840  1.00  0.00           H
ATOM   1248  C   MET A 166      45.960  28.330  51.390  1.00  0.00           C
ATOM   1249  O   MET A 166      45.750  29.500  50.920  1.00  0.00           O
ATOM   1250  N   SER A 167      45.040  27.790  52.180  1.00  0.00           N
ATOM   1251  H   SER A 167      45.270  26.820  52.370  1.00  0.00           H
ATOM   1252  CA  SER A 167      43.660  28.190  52.440  1.00  0.00           C
ATOM   1253  HA  SER A 167      43.180  28.100  51.470  1.00  0.00           H
ATOM   1254  CB  SER A 167      42.950  27.060  53.190  1.00  0.00           C
ATOM   1255  HB1 SER A 167      43.030  26.130  52.630  1.00  0.00           H
ATOM   1256  HB2 SER A 167      41.920  27.390  53.350  1.00  0.00           H
ATOM   1257  OG  SER A 167      43.480  26.760  54.460  1.00  0.00           O
ATOM   1258  HG  SER A 167      44.130  26.070  54.330  1.00  0.00           H
ATOM   1259  C   SER A 167      43.320  29.560  53.100  1.00  0.00           C
ATOM   1260  O   SER A 167      42.170  29.940  52.940  1.00  0.00           O
ATOM   1261  N   PRO A 168      44.300  30.270  53.690  1.00  0.00           N
ATOM   1262  CD  PRO A 168      45.600  29.830  54.240  1.00  0.00           C
ATOM   1263  HD1 PRO A 168      46.410  29.850  53.510  1.00  0.00           H
ATOM   1264  HD2 PRO A 168      45.570  28.810  54.610  1.00  0.00           H
ATOM   1265  CG  PRO A 168      45.900  30.830  55.370  1.00  0.00           C
ATOM   1266  HG1 PRO A 168      46.970  30.870  55.560  1.00  0.00           H
ATOM   1267  HG2 PRO A 168      45.350  30.670  56.290  1.00  0.00           H
ATOM   1268  CB  PRO A 168      45.440  32.180  54.750  1.00  0.00           C
ATOM   1269  HB1 PRO A 168      46.100  32.630  54.000  1.00  0.00           H
ATOM   1270  HB2 PRO A 168      45.180  32.820  55.600  1.00  0.00           H
ATOM   1271  CA  PRO A 168      44.200  31.720  53.970  1.00  0.00           C
ATOM   1272  HA  PRO A 168      43.320  31.820  54.620  1.00  0.00           H
ATOM   1273  C   PRO A 168      43.950  32.620  52.680  1.00  0.00           C
ATOM   1274  O   PRO A 168      43.500  33.750  52.800  1.00  0.00           O
ATOM   1275  N   LEU A 169      44.140  32.090  51.490  1.00  0.00           N
ATOM   1276  H   LEU A 169      44.600  31.190  51.450  1.00  0.00           H
ATOM   1277  CA  LEU A 169      43.970  32.760  50.190  1.00  0.00           C
ATOM   1278  HA  LEU A 169      44.510  33.710  50.170  1.00  0.00           H
ATOM   1279  CB  LEU A 169      44.530  31.880  49.100  1.00  0.00           C
ATOM   1280  HB1 LEU A 169      43.900  30.990  49.080  1.00  0.00           H
ATOM   1281  HB2 LEU A 169      45.540  31.590  49.410  1.00  0.00           H
ATOM   1282  CG  LEU A 169      44.820  32.400  47.680  1.00  0.00           C
ATOM   1283  HG  LEU A 169      43.970  32.860  47.180  1.00  0.00           H
ATOM   1284  CD1 LEU A 169      45.940  33.490  47.780  1.00  0.00           C
ATOM   1285 HD11 LEU A 169      46.770  33.190  48.420  1.00  0.00           H
ATOM   1286 HD12 LEU A 169      46.320  33.770  46.790  1.00  0.00           H
ATOM   1287 HD13 LEU A 169      45.550  34.370  48.290  1.00  0.00           H
ATOM   1288  CD2 LEU A 169      45.240  31.290  46.740  1.00  0.00           C
ATOM   1289 HD21 LEU A 169      46.070  30.660  47.070  1.00  0.00           H
ATOM   1290 HD22 LEU A 169      44.370  30.670  46.520  1.00  0.00           H
ATOM   1291 HD23 LEU A 169      45.580  31.670  45.770  1.00  0.00           H
ATOM   1292  C   LEU A 169      42.510  33.150  49.730  1.00  0.00           C
ATOM   1293  O   LEU A 169      42.340  33.930  48.810  1.00  0.00           O
ATOM   1294  N   VAL A 170      41.460  32.660  50.380  1.00  0.00           N
ATOM   1295  H   VAL A 170      41.620  31.970  51.100  1.00  0.00           H
ATOM   1296  CA  VAL A 170      40.070  32.990  49.960  1.00  0.00           C
ATOM   1297  HA  VAL A 170      40.040  32.760  48.890  1.00  0.00           H
ATOM   1298  CB  VAL A 170      39.080  32.110  50.830  1.00  0.00           C
ATOM   1299  HB  VAL A 170      38.090  32.480  50.560  1.00  0.00           H
ATOM   1300  CG1 VAL A 170      39.120  30.550  50.610  1.00  0.00           C
ATOM   1301 HG11 VAL A 170      38.550  30.010  51.380  1.00  0.00           H
ATOM   1302 HG12 VAL A 170      38.880  30.420  49.560  1.00  0.00           H
ATOM   1303 HG13 VAL A 170      40.170  30.280  50.700  1.00  0.00           H
ATOM   1304  CG2 VAL A 170      39.300  32.240  52.330  1.00  0.00           C
ATOM   1305 HG21 VAL A 170      38.630  31.550  52.860  1.00  0.00           H
ATOM   1306 HG22 VAL A 170      40.290  31.870  52.600  1.00  0.00           H
ATOM   1307 HG23 VAL A 170      39.170  33.250  52.700  1.00  0.00           H
ATOM   1308  C   VAL A 170      39.500  34.420  50.050  1.00  0.00           C
ATOM   1309  O   VAL A 170      38.660  34.830  49.280  1.00  0.00           O
ATOM   1310  N   ASP A 171      40.120  35.230  50.970  1.00  0.00           N
ATOM   1311  H   ASP A 171      40.840  34.950  51.630  1.00  0.00           H
ATOM   1312  CA  ASP A 171      39.890  36.650  50.890  1.00  0.00           C
ATOM   1313  HA  ASP A 171      38.810  36.740  50.740  1.00  0.00           H
ATOM   1314  CB  ASP A 171      40.260  37.210  52.260  1.00  0.00           C
ATOM   1315  HB1 ASP A 171      40.100  38.280  52.160  1.00  0.00           H
ATOM   1316  HB2 ASP A 171      41.320  37.060  52.430  1.00  0.00           H
ATOM   1317  CG  ASP A 171      39.420  36.650  53.430  1.00  0.00           C
ATOM   1318  OD1 ASP A 171      38.230  36.200  53.290  1.00  0.00           O
ATOM   1319  OD2 ASP A 171      39.870  36.880  54.570  1.00  0.00           O
ATOM   1320  C   ASP A 171      40.560  37.330  49.710  1.00  0.00           C
ATOM   1321  O   ASP A 171      39.970  38.260  49.120  1.00  0.00           O
ATOM   1322  N   ASN A 172      41.680  36.870  49.150  1.00  0.00           N
ATOM   1323  H   ASN A 172      42.160  36.120  49.630  1.00  0.00           H
ATOM   1324  CA  ASN A 172      42.240  37.310  47.830  1.00  0.00           C
ATOM   1325  HA  ASN A 172      42.140  38.390  47.920  1.00  0.00           H
ATOM   1326  CB  ASN A 172      43.650  36.750  47.580  1.00  0.00           C
ATOM   1327  HB1 ASN A 172      44.060  37.210  46.680  1.00  0.00           H
ATOM   1328  HB2 ASN A 172      43.610  35.670  47.460  1.00  0.00           H
ATOM   1329  CG  ASN A 172      44.630  37.030  48.700  1.00  0.00           C
ATOM   1330  OD1 ASN A 172      44.380  36.670  49.850  1.00  0.00           O
ATOM   1331  ND2 ASN A 172      45.690  37.650  48.370  1.00  0.00           N
ATOM   1332 HD21 ASN A 172      45.700  37.990  47.420  1.00  0.00           H
ATOM   1333 HD22 ASN A 172      46.380  37.850  49.080  1.00  0.00           H
ATOM   1334  C   ASN A 172      41.360  36.770  46.680  1.00  0.00           C
ATOM   1335  O   ASN A 172      41.040  37.520  45.740  1.00  0.00           O
ATOM   1336  N   ILE A 173      40.800  35.620  46.850  1.00  0.00           N
ATOM   1337  H   ILE A 173      41.150  35.080  47.630  1.00  0.00           H
ATOM   1338  CA  ILE A 173      39.930  35.050  45.830  1.00  0.00           C
ATOM   1339  HA  ILE A 173      40.450  35.120  44.870  1.00  0.00           H
ATOM   1340  CB  ILE A 173      39.710  33.560  45.970  1.00  0.00           C
ATOM   1341  HB  ILE A 173      39.480  33.510  47.030  1.00  0.00           H
ATOM   1342  CG2 ILE A 173      38.410  33.110  45.180  1.00  0.00           C
ATOM   1343 HG21 ILE A 173      38.340  32.020  45.180  1.00  0.00           H
ATOM   1344 HG22 ILE A 173      37.540  33.580  45.620  1.00  0.00           H
ATOM   1345 HG23 ILE A 173      38.440  33.350  44.120  1.00  0.00           H
ATOM   1346  CG1 ILE A 173      40.900  32.640  45.650  1.00  0.00           C
ATOM   1347 HG11 ILE A 173      41.820  33.200  45.840  1.00  0.00           H
ATOM   1348 HG12 ILE A 173      40.910  32.580  44.560  1.00  0.00           H
ATOM   1349  CD  ILE A 173      40.930  31.290  46.420  1.00  0.00           C
ATOM   1350  HD1 ILE A 173      40.520  30.550  45.740  1.00  0.00           H
ATOM   1351  HD2 ILE A 173      41.950  30.980  46.680  1.00  0.00           H
ATOM   1352  HD3 ILE A 173      40.360  31.310  47.340  1.00  0.00           H
ATOM   1353  C   ILE A 173      38.630  35.950  45.770  1.00  0.00           C
ATOM   1354  O   ILE A 173      38.170  36.180  44.700  1.00  0.00           O
ATOM   1355  N   ALA A 174      38.080  36.490  46.880  1.00  0.00           N
ATOM   1356  H   ALA A 174      38.540  36.410  47.770  1.00  0.00           H
ATOM   1357  CA  ALA A 174      36.850  37.310  46.890  1.00  0.00           C
ATOM   1358  HA  ALA A 174      36.010  36.830  46.400  1.00  0.00           H
ATOM   1359  CB  ALA A 174      36.540  37.570  48.410  1.00  0.00           C
ATOM   1360  HB1 ALA A 174      37.420  38.000  48.910  1.00  0.00           H
ATOM   1361  HB2 ALA A 174      35.600  38.120  48.480  1.00  0.00           H
ATOM   1362  HB3 ALA A 174      36.310  36.610  48.870  1.00  0.00           H
ATOM   1363  C   ALA A 174      37.150  38.680  46.220  1.00  0.00           C
ATOM   1364  O   ALA A 174      36.330  39.270  45.490  1.00  0.00           O
ATOM   1365  N   LEU A 175      38.310  39.230  46.340  1.00  0.00           N
ATOM   1366  H   LEU A 175      38.990  38.780  46.940  1.00  0.00           H
ATOM   1367  CA  LEU A 175      38.760  40.420  45.520  1.00  0.00           C
ATOM   1368  HA  LEU A 175      38.030  41.220  45.640  1.00  0.00           H
ATOM   1369  CB  LEU A 175      40.070  40.900  46.150  1.00  0.00           C
ATOM   1370  HB1 LEU A 175      40.480  41.630  45.460  1.00  0.00           H
ATOM   1371  HB2 LEU A 175      40.690  40.010  46.270  1.00  0.00           H
ATOM   1372  CG  LEU A 175      39.960  41.530  47.490  1.00  0.00           C
ATOM   1373  HG  LEU A 175      39.470  40.850  48.200  1.00  0.00           H
ATOM   1374  CD1 LEU A 175      41.350  41.810  48.080  1.00  0.00           C
ATOM   1375 HD11 LEU A 175      41.710  42.760  47.670  1.00  0.00           H
ATOM   1376 HD12 LEU A 175      41.240  41.940  49.160  1.00  0.00           H
ATOM   1377 HD13 LEU A 175      42.040  40.990  47.920  1.00  0.00           H
ATOM   1378  CD2 LEU A 175      39.120  42.830  47.550  1.00  0.00           C
ATOM   1379 HD21 LEU A 175      39.310  43.350  48.490  1.00  0.00           H
ATOM   1380 HD22 LEU A 175      39.220  43.480  46.680  1.00  0.00           H
ATOM   1381 HD23 LEU A 175      38.090  42.480  47.590  1.00  0.00           H
ATOM   1382  C   LEU A 175      38.920  40.040  44.040  1.00  0.00           C
ATOM   1383  O   LEU A 175      38.560  40.800  43.100  1.00  0.00           O
ATOM   1384  N   TRP A 176      39.410  38.830  43.680  1.00  0.00           N
ATOM   1385  H   TRP A 176      39.660  38.150  44.390  1.00  0.00           H
ATOM   1386  CA  TRP A 176      39.500  38.300  42.300  1.00  0.00           C
ATOM   1387  HA  TRP A 176      40.020  39.020  41.680  1.00  0.00           H
ATOM   1388  CB  TRP A 176      40.320  36.940  42.260  1.00  0.00           C
ATOM   1389  HB1 TRP A 176      40.300  36.710  41.200  1.00  0.00           H
ATOM   1390  HB2 TRP A 176      39.720  36.130  42.660  1.00  0.00           H
ATOM   1391  CG  TRP A 176      41.740  36.800  42.690  1.00  0.00           C
ATOM   1392  CD1 TRP A 176      42.450  37.680  43.420  1.00  0.00           C
ATOM   1393  HD1 TRP A 176      42.030  38.590  43.820  1.00  0.00           H
ATOM   1394  NE1 TRP A 176      43.740  37.170  43.510  1.00  0.00           N
ATOM   1395  HE1 TRP A 176      44.510  37.740  43.840  1.00  0.00           H
ATOM   1396  CE2 TRP A 176      43.880  35.970  42.940  1.00  0.00           C
ATOM   1397  CZ2 TRP A 176      44.980  35.140  42.770  1.00  0.00           C
ATOM   1398  HZ2 TRP A 176      45.900  35.400  43.250  1.00  0.00           H
ATOM   1399  CH2 TRP A 176      44.880  33.980  42.040  1.00  0.00           C
ATOM   1400  HH2 TRP A 176      45.740  33.340  41.890  1.00  0.00           H
ATOM   1401  CZ3 TRP A 176      43.660  33.630  41.440  1.00  0.00           C
ATOM   1402  HZ3 TRP A 176      43.560  32.720  40.860  1.00  0.00           H
ATOM   1403  CE3 TRP A 176      42.590  34.520  41.600  1.00  0.00           C
ATOM   1404  HE3 TRP A 176      41.660  34.130  41.200  1.00  0.00           H
ATOM   1405  CD2 TRP A 176      42.630  35.690  42.370  1.00  0.00           C
ATOM   1406  C   TRP A 176      38.110  38.130  41.670  1.00  0.00           C
ATOM   1407  O   TRP A 176      37.900  38.620  40.580  1.00  0.00           O
ATOM   1408  N   MET A 177      37.160  37.480  42.360  1.00  0.00           N
ATOM   1409  H   MET A 177      37.410  36.980  43.200  1.00  0.00           H
ATOM   1410  CA  MET A 177      35.820  37.420  41.930  1.00  0.00           C
ATOM   1411  HA  MET A 177      35.790  36.940  40.950  1.00  0.00           H
ATOM   1412  CB  MET A 177      34.980  36.660  42.970  1.00  0.00           C
ATOM   1413  HB1 MET A 177      33.950  36.750  42.630  1.00  0.00           H
ATOM   1414  HB2 MET A 177      35.030  37.210  43.910  1.00  0.00           H
ATOM   1415  CG  MET A 177      35.460  35.280  43.170  1.00  0.00           C
ATOM   1416  HG1 MET A 177      34.610  34.730  43.580  1.00  0.00           H
ATOM   1417  HG2 MET A 177      36.270  35.310  43.900  1.00  0.00           H
ATOM   1418  SD  MET A 177      35.820  34.140  41.850  1.00  0.00           S
ATOM   1419  CE  MET A 177      34.360  34.350  40.830  1.00  0.00           C
ATOM   1420  HE1 MET A 177      33.420  34.030  41.280  1.00  0.00           H
ATOM   1421  HE2 MET A 177      34.170  35.410  40.630  1.00  0.00           H
ATOM   1422  HE3 MET A 177      34.420  33.740  39.920  1.00  0.00           H
ATOM   1423  C   MET A 177      35.170  38.770  41.690  1.00  0.00           C
ATOM   1424  O   MET A 177      34.580  38.960  40.640  1.00  0.00           O
ATOM   1425  N   THR A 178      35.390  39.730  42.610  1.00  0.00           N
ATOM   1426  H   THR A 178      36.030  39.680  43.390  1.00  0.00           H
ATOM   1427  CA  THR A 178      34.640  41.000  42.610  1.00  0.00           C
ATOM   1428  HA  THR A 178      33.660  40.810  42.190  1.00  0.00           H
ATOM   1429  CB  THR A 178      34.340  41.380  44.060  1.00  0.00           C
ATOM   1430  HB  THR A 178      35.310  41.700  44.430  1.00  0.00           H
ATOM   1431  CG2 THR A 178      33.370  42.570  44.290  1.00  0.00           C
ATOM   1432 HG21 THR A 178      33.870  43.440  43.880  1.00  0.00           H
ATOM   1433 HG22 THR A 178      32.440  42.330  43.760  1.00  0.00           H
ATOM   1434 HG23 THR A 178      33.110  42.620  45.350  1.00  0.00           H
ATOM   1435  OG1 THR A 178      33.880  40.250  44.810  1.00  0.00           O
ATOM   1436  HG1 THR A 178      34.660  39.810  45.170  1.00  0.00           H
ATOM   1437  C   THR A 178      35.190  42.090  41.720  1.00  0.00           C
ATOM   1438  O   THR A 178      34.430  42.870  41.150  1.00  0.00           O
ATOM   1439  N   GLU A 179      36.500  42.130  41.490  1.00  0.00           N
ATOM   1440  H   GLU A 179      37.120  41.560  42.060  1.00  0.00           H
ATOM   1441  CA  GLU A 179      37.150  43.080  40.580  1.00  0.00           C
ATOM   1442  HA  GLU A 179      36.590  44.000  40.720  1.00  0.00           H
ATOM   1443  CB  GLU A 179      38.680  43.180  40.820  1.00  0.00           C
ATOM   1444  HB1 GLU A 179      39.080  42.170  40.750  1.00  0.00           H
ATOM   1445  HB2 GLU A 179      38.850  43.500  41.850  1.00  0.00           H
ATOM   1446  CG  GLU A 179      39.490  44.150  39.880  1.00  0.00           C
ATOM   1447  HG1 GLU A 179      40.440  44.330  40.390  1.00  0.00           H
ATOM   1448  HG2 GLU A 179      38.920  45.060  39.690  1.00  0.00           H
ATOM   1449  CD  GLU A 179      39.820  43.510  38.510  1.00  0.00           C
ATOM   1450  OE1 GLU A 179      39.840  44.220  37.440  1.00  0.00           O
ATOM   1451  OE2 GLU A 179      40.050  42.300  38.420  1.00  0.00           O
ATOM   1452  C   GLU A 179      36.870  42.650  39.100  1.00  0.00           C
ATOM   1453  O   GLU A 179      36.570  43.590  38.280  1.00  0.00           O
ATOM   1454  N   TYR A 180      36.720  41.380  38.740  1.00  0.00           N
ATOM   1455  H   TYR A 180      36.970  40.640  39.390  1.00  0.00           H
ATOM   1456  CA  TYR A 180      36.180  40.990  37.380  1.00  0.00           C
ATOM   1457  HA  TYR A 180      36.760  41.630  36.730  1.00  0.00           H
ATOM   1458  CB  TYR A 180      36.490  39.510  37.120  1.00  0.00           C
ATOM   1459  HB1 TYR A 180      35.880  38.780  37.640  1.00  0.00           H
ATOM   1460  HB2 TYR A 180      37.530  39.320  37.370  1.00  0.00           H
ATOM   1461  CG  TYR A 180      36.230  39.180  35.620  1.00  0.00           C
ATOM   1462  CD1 TYR A 180      37.190  39.370  34.580  1.00  0.00           C
ATOM   1463  HD1 TYR A 180      38.150  39.800  34.830  1.00  0.00           H
ATOM   1464  CE1 TYR A 180      36.900  38.980  33.260  1.00  0.00           C
ATOM   1465  HE1 TYR A 180      37.600  39.180  32.460  1.00  0.00           H
ATOM   1466  CZ  TYR A 180      35.590  38.540  32.980  1.00  0.00           C
ATOM   1467  OH  TYR A 180      35.290  38.240  31.710  1.00  0.00           O
ATOM   1468  HH  TYR A 180      36.020  38.160  31.090  1.00  0.00           H
ATOM   1469  CE2 TYR A 180      34.610  38.390  33.930  1.00  0.00           C
ATOM   1470  HE2 TYR A 180      33.610  38.120  33.640  1.00  0.00           H
ATOM   1471  CD2 TYR A 180      34.960  38.660  35.280  1.00  0.00           C
ATOM   1472  HD2 TYR A 180      34.220  38.680  36.070  1.00  0.00           H
ATOM   1473  C   TYR A 180      34.680  41.290  37.260  1.00  0.00           C
ATOM   1474  O   TYR A 180      34.270  41.860  36.240  1.00  0.00           O
ATOM   1475  N   LEU A 181      33.880  41.050  38.270  1.00  0.00           N
ATOM   1476  H   LEU A 181      34.280  40.670  39.110  1.00  0.00           H
ATOM   1477  CA  LEU A 181      32.540  41.720  38.260  1.00  0.00           C
ATOM   1478  HA  LEU A 181      31.850  41.310  37.520  1.00  0.00           H
ATOM   1479  CB  LEU A 181      31.960  41.200  39.590  1.00  0.00           C
ATOM   1480  HB1 LEU A 181      32.760  41.320  40.320  1.00  0.00           H
ATOM   1481  HB2 LEU A 181      31.730  40.150  39.450  1.00  0.00           H
ATOM   1482  CG  LEU A 181      30.640  41.880  40.120  1.00  0.00           C
ATOM   1483  HG  LEU A 181      30.830  42.940  40.340  1.00  0.00           H
ATOM   1484  CD1 LEU A 181      29.490  41.920  39.030  1.00  0.00           C
ATOM   1485 HD11 LEU A 181      29.300  40.990  38.500  1.00  0.00           H
ATOM   1486 HD12 LEU A 181      28.550  42.120  39.540  1.00  0.00           H
ATOM   1487 HD13 LEU A 181      29.540  42.790  38.360  1.00  0.00           H
ATOM   1488  CD2 LEU A 181      30.190  41.090  41.410  1.00  0.00           C
ATOM   1489 HD21 LEU A 181      29.170  41.450  41.560  1.00  0.00           H
ATOM   1490 HD22 LEU A 181      30.210  40.000  41.340  1.00  0.00           H
ATOM   1491 HD23 LEU A 181      30.810  41.470  42.220  1.00  0.00           H
ATOM   1492  C   LEU A 181      32.530  43.240  38.040  1.00  0.00           C
ATOM   1493  O   LEU A 181      31.630  43.740  37.360  1.00  0.00           O
ATOM   1494  N   ASN A 182      33.540  44.010  38.500  1.00  0.00           N
ATOM   1495  H   ASN A 182      34.140  43.590  39.190  1.00  0.00           H
ATOM   1496  CA  ASN A 182      33.720  45.470  38.180  1.00  0.00           C
ATOM   1497  HA  ASN A 182      32.730  45.910  38.280  1.00  0.00           H
ATOM   1498  CB  ASN A 182      34.540  46.210  39.330  1.00  0.00           C
ATOM   1499  HB1 ASN A 182      34.440  47.290  39.230  1.00  0.00           H
ATOM   1500  HB2 ASN A 182      35.600  45.960  39.350  1.00  0.00           H
ATOM   1501  CG  ASN A 182      33.970  46.030  40.770  1.00  0.00           C
ATOM   1502  OD1 ASN A 182      32.770  46.070  40.990  1.00  0.00           O
ATOM   1503  ND2 ASN A 182      34.790  45.950  41.830  1.00  0.00           N
ATOM   1504 HD21 ASN A 182      35.790  45.880  41.840  1.00  0.00           H
ATOM   1505 HD22 ASN A 182      34.380  46.030  42.750  1.00  0.00           H
ATOM   1506  C   ASN A 182      34.230  45.870  36.790  1.00  0.00           C
ATOM   1507  O   ASN A 182      34.220  47.080  36.510  1.00  0.00           O
ATOM   1508  N   ARG A 183      34.700  44.910  35.980  1.00  0.00           N
ATOM   1509  H   ARG A 183      34.530  43.960  36.290  1.00  0.00           H
ATOM   1510  CA  ARG A 183      35.230  45.150  34.620  1.00  0.00           C
ATOM   1511  HA  ARG A 183      35.880  46.020  34.730  1.00  0.00           H
ATOM   1512  CB  ARG A 183      35.980  43.940  34.100  1.00  0.00           C
ATOM   1513  HB1 ARG A 183      35.330  43.070  34.080  1.00  0.00           H
ATOM   1514  HB2 ARG A 183      36.850  43.870  34.760  1.00  0.00           H
ATOM   1515  CG  ARG A 183      36.610  44.110  32.760  1.00  0.00           C
ATOM   1516  HG1 ARG A 183      37.340  44.910  32.870  1.00  0.00           H
ATOM   1517  HG2 ARG A 183      35.890  44.440  32.010  1.00  0.00           H
ATOM   1518  CD  ARG A 183      37.090  42.760  32.340  1.00  0.00           C
ATOM   1519  HD1 ARG A 183      37.180  42.720  31.260  1.00  0.00           H
ATOM   1520  HD2 ARG A 183      36.340  42.000  32.570  1.00  0.00           H
ATOM   1521  NE  ARG A 183      38.390  42.450  33.030  1.00  0.00           N
ATOM   1522  HE  ARG A 183      38.450  42.820  33.970  1.00  0.00           H
ATOM   1523  CZ  ARG A 183      39.380  41.800  32.460  1.00  0.00           C
ATOM   1524  NH1 ARG A 183      40.510  41.660  33.150  1.00  0.00           N
ATOM   1525 HH11 ARG A 183      40.440  41.880  34.130  1.00  0.00           H
ATOM   1526 HH12 ARG A 183      41.190  40.970  32.870  1.00  0.00           H
ATOM   1527  NH2 ARG A 183      39.310  41.180  31.260  1.00  0.00           N
ATOM   1528 HH21 ARG A 183      38.530  41.380  30.650  1.00  0.00           H
ATOM   1529 HH22 ARG A 183      40.080  40.620  30.930  1.00  0.00           H
ATOM   1530  C   ARG A 183      34.030  45.610  33.740  1.00  0.00           C
ATOM   1531  O   ARG A 183      34.190  46.680  33.150  1.00  0.00           O
ATOM   1532  N   HIS A 184      32.980  44.800  33.690  1.00  0.00           N
ATOM   1533  H   HIS A 184      32.920  44.110  34.430  1.00  0.00           H
ATOM   1534  CA  HIS A 184      31.810  45.060  32.760  1.00  0.00           C
ATOM   1535  HA  HIS A 184      31.610  46.130  32.650  1.00  0.00           H
ATOM   1536  CB  HIS A 184      32.240  44.470  31.370  1.00  0.00           C
ATOM   1537  HB1 HIS A 184      33.040  45.100  30.980  1.00  0.00           H
ATOM   1538  HB2 HIS A 184      31.440  44.420  30.630  1.00  0.00           H
ATOM   1539  CG  HIS A 184      32.840  43.060  31.410  1.00  0.00           C
ATOM   1540  ND1 HIS A 184      32.290  41.960  32.100  1.00  0.00           N
ATOM   1541  CE1 HIS A 184      33.160  40.930  31.830  1.00  0.00           C
ATOM   1542  HE1 HIS A 184      33.010  39.900  32.120  1.00  0.00           H
ATOM   1543  NE2 HIS A 184      34.100  41.350  30.960  1.00  0.00           N
ATOM   1544  HE2 HIS A 184      34.930  40.880  30.640  1.00  0.00           H
ATOM   1545  CD2 HIS A 184      33.910  42.660  30.730  1.00  0.00           C
ATOM   1546  HD2 HIS A 184      34.540  43.360  30.210  1.00  0.00           H
ATOM   1547  C   HIS A 184      30.450  44.460  33.210  1.00  0.00           C
ATOM   1548  O   HIS A 184      29.400  45.030  32.930  1.00  0.00           O
ATOM   1549  N   LEU A 185      30.460  43.400  34.090  1.00  0.00           N
ATOM   1550  H   LEU A 185      31.270  42.780  34.070  1.00  0.00           H
ATOM   1551  CA  LEU A 185      29.240  42.770  34.630  1.00  0.00           C
ATOM   1552  HA  LEU A 185      28.590  42.580  33.780  1.00  0.00           H
ATOM   1553  CB  LEU A 185      29.620  41.410  35.250  1.00  0.00           C
ATOM   1554  HB1 LEU A 185      28.710  40.980  35.670  1.00  0.00           H
ATOM   1555  HB2 LEU A 185      30.300  41.690  36.050  1.00  0.00           H
ATOM   1556  CG  LEU A 185      30.300  40.320  34.390  1.00  0.00           C
ATOM   1557  HG  LEU A 185      31.250  40.730  34.070  1.00  0.00           H
ATOM   1558  CD1 LEU A 185      30.520  39.140  35.300  1.00  0.00           C
ATOM   1559 HD11 LEU A 185      31.040  39.600  36.150  1.00  0.00           H
ATOM   1560 HD12 LEU A 185      29.520  38.770  35.550  1.00  0.00           H
ATOM   1561 HD13 LEU A 185      31.120  38.370  34.830  1.00  0.00           H
ATOM   1562  CD2 LEU A 185      29.490  39.960  33.170  1.00  0.00           C
ATOM   1563 HD21 LEU A 185      28.560  39.470  33.450  1.00  0.00           H
ATOM   1564 HD22 LEU A 185      29.340  40.870  32.580  1.00  0.00           H
ATOM   1565 HD23 LEU A 185      30.110  39.280  32.590  1.00  0.00           H
ATOM   1566  C   LEU A 185      28.420  43.690  35.540  1.00  0.00           C
ATOM   1567  O   LEU A 185      27.210  43.730  35.480  1.00  0.00           O
ATOM   1568  N   HIS A 186      29.040  44.570  36.290  1.00  0.00           N
ATOM   1569  H   HIS A 186      30.040  44.480  36.310  1.00  0.00           H
ATOM   1570  CA  HIS A 186      28.490  45.620  37.110  1.00  0.00           C
ATOM   1571  HA  HIS A 186      27.940  45.180  37.950  1.00  0.00           H
ATOM   1572  CB  HIS A 186      29.660  46.360  37.710  1.00  0.00           C
ATOM   1573  HB1 HIS A 186      30.290  45.640  38.250  1.00  0.00           H
ATOM   1574  HB2 HIS A 186      29.250  47.000  38.500  1.00  0.00           H
ATOM   1575  CG  HIS A 186      30.410  47.290  36.790  1.00  0.00           C
ATOM   1576  ND1 HIS A 186      30.980  47.010  35.570  1.00  0.00           N
ATOM   1577  CE1 HIS A 186      31.320  48.220  35.060  1.00  0.00           C
ATOM   1578  HE1 HIS A 186      31.780  48.340  34.100  1.00  0.00           H
ATOM   1579  NE2 HIS A 186      30.940  49.220  35.920  1.00  0.00           N
ATOM   1580  HE2 HIS A 186      30.980  50.220  35.770  1.00  0.00           H
ATOM   1581  CD2 HIS A 186      30.450  48.620  37.050  1.00  0.00           C
ATOM   1582  HD2 HIS A 186      30.180  49.030  38.010  1.00  0.00           H
ATOM   1583  C   HIS A 186      27.520  46.490  36.280  1.00  0.00           C
ATOM   1584  O   HIS A 186      26.410  46.730  36.810  1.00  0.00           O
ATOM   1585  N   THR A 187      27.870  46.960  35.070  1.00  0.00           N
ATOM   1586  H   THR A 187      28.810  46.810  34.720  1.00  0.00           H
ATOM   1587  CA  THR A 187      26.990  47.800  34.240  1.00  0.00           C
ATOM   1588  HA  THR A 187      26.510  48.630  34.770  1.00  0.00           H
ATOM   1589  CB  THR A 187      27.870  48.490  33.150  1.00  0.00           C
ATOM   1590  HB  THR A 187      28.640  47.790  32.830  1.00  0.00           H
ATOM   1591  CG2 THR A 187      27.120  48.930  31.930  1.00  0.00           C
ATOM   1592 HG21 THR A 187      27.770  49.550  31.310  1.00  0.00           H
ATOM   1593 HG22 THR A 187      26.850  47.990  31.440  1.00  0.00           H
ATOM   1594 HG23 THR A 187      26.380  49.580  32.370  1.00  0.00           H
ATOM   1595  OG1 THR A 187      28.560  49.680  33.660  1.00  0.00           O
ATOM   1596  HG1 THR A 187      28.860  49.550  34.560  1.00  0.00           H
ATOM   1597  C   THR A 187      25.790  46.990  33.640  1.00  0.00           C
ATOM   1598  O   THR A 187      24.710  47.580  33.560  1.00  0.00           O
ATOM   1599  N   TRP A 188      25.920  45.660  33.410  1.00  0.00           N
ATOM   1600  H   TRP A 188      26.790  45.300  33.780  1.00  0.00           H
ATOM   1601  CA  TRP A 188      24.780  44.800  33.050  1.00  0.00           C
ATOM   1602  HA  TRP A 188      24.250  45.270  32.220  1.00  0.00           H
ATOM   1603  CB  TRP A 188      25.250  43.480  32.590  1.00  0.00           C
ATOM   1604  HB1 TRP A 188      25.760  42.980  33.410  1.00  0.00           H
ATOM   1605  HB2 TRP A 188      25.890  43.820  31.780  1.00  0.00           H
ATOM   1606  CG  TRP A 188      24.280  42.520  32.050  1.00  0.00           C
ATOM   1607  CD1 TRP A 188      23.850  42.510  30.760  1.00  0.00           C
ATOM   1608  HD1 TRP A 188      24.230  43.110  29.940  1.00  0.00           H
ATOM   1609  NE1 TRP A 188      22.850  41.540  30.640  1.00  0.00           N
ATOM   1610  HE1 TRP A 188      22.260  41.530  29.820  1.00  0.00           H
ATOM   1611  CE2 TRP A 188      22.600  40.880  31.880  1.00  0.00           C
ATOM   1612  CZ2 TRP A 188      21.650  40.000  32.310  1.00  0.00           C
ATOM   1613  HZ2 TRP A 188      20.870  39.640  31.660  1.00  0.00           H
ATOM   1614  CH2 TRP A 188      21.610  39.720  33.700  1.00  0.00           C
ATOM   1615  HH2 TRP A 188      20.860  39.030  34.040  1.00  0.00           H
ATOM   1616  CZ3 TRP A 188      22.550  40.210  34.600  1.00  0.00           C
ATOM   1617  HZ3 TRP A 188      22.620  39.860  35.620  1.00  0.00           H
ATOM   1618  CE3 TRP A 188      23.420  41.180  34.160  1.00  0.00           C
ATOM   1619  HE3 TRP A 188      24.080  41.680  34.860  1.00  0.00           H
ATOM   1620  CD2 TRP A 188      23.510  41.520  32.810  1.00  0.00           C
ATOM   1621  C   TRP A 188      23.790  44.620  34.230  1.00  0.00           C
ATOM   1622  O   TRP A 188      22.570  44.600  34.000  1.00  0.00           O
ATOM   1623  N   ILE A 189      24.240  44.520  35.520  1.00  0.00           N
ATOM   1624  H   ILE A 189      25.240  44.460  35.650  1.00  0.00           H
ATOM   1625  CA  ILE A 189      23.300  44.610  36.680  1.00  0.00           C
ATOM   1626  HA  ILE A 189      22.590  43.800  36.490  1.00  0.00           H
ATOM   1627  CB  ILE A 189      24.120  44.240  37.980  1.00  0.00           C
ATOM   1628  HB  ILE A 189      25.050  44.800  38.080  1.00  0.00           H
ATOM   1629  CG2 ILE A 189      23.290  44.410  39.280  1.00  0.00           C
ATOM   1630 HG21 ILE A 189      23.410  45.410  39.690  1.00  0.00           H
ATOM   1631 HG22 ILE A 189      22.260  44.240  39.000  1.00  0.00           H
ATOM   1632 HG23 ILE A 189      23.650  43.690  40.020  1.00  0.00           H
ATOM   1633  CG1 ILE A 189      24.520  42.760  37.840  1.00  0.00           C
ATOM   1634 HG11 ILE A 189      24.780  42.480  36.820  1.00  0.00           H
ATOM   1635 HG12 ILE A 189      23.620  42.160  37.940  1.00  0.00           H
ATOM   1636  CD  ILE A 189      25.740  42.350  38.740  1.00  0.00           C
ATOM   1637  HD1 ILE A 189      25.690  41.260  38.770  1.00  0.00           H
ATOM   1638  HD2 ILE A 189      26.670  42.780  38.370  1.00  0.00           H
ATOM   1639  HD3 ILE A 189      25.540  42.740  39.740  1.00  0.00           H
ATOM   1640  C   ILE A 189      22.680  45.940  36.770  1.00  0.00           C
ATOM   1641  O   ILE A 189      21.500  46.020  37.050  1.00  0.00           O
ATOM   1642  N   GLN A 190      23.410  47.040  36.690  1.00  0.00           N
ATOM   1643  H   GLN A 190      24.400  46.910  36.830  1.00  0.00           H
ATOM   1644  CA  GLN A 190      22.760  48.390  36.630  1.00  0.00           C
ATOM   1645  HA  GLN A 190      22.280  48.540  37.590  1.00  0.00           H
ATOM   1646  CB  GLN A 190      23.770  49.510  36.370  1.00  0.00           C
ATOM   1647  HB1 GLN A 190      23.190  50.430  36.300  1.00  0.00           H
ATOM   1648  HB2 GLN A 190      24.270  49.380  35.410  1.00  0.00           H
ATOM   1649  CG  GLN A 190      24.730  49.660  37.580  1.00  0.00           C
ATOM   1650  HG1 GLN A 190      24.990  48.660  37.910  1.00  0.00           H
ATOM   1651  HG2 GLN A 190      24.210  50.100  38.430  1.00  0.00           H
ATOM   1652  CD  GLN A 190      25.890  50.520  37.310  1.00  0.00           C
ATOM   1653  OE1 GLN A 190      26.020  51.360  36.440  1.00  0.00           O
ATOM   1654  NE2 GLN A 190      26.920  50.350  38.120  1.00  0.00           N
ATOM   1655 HE21 GLN A 190      26.870  49.590  38.780  1.00  0.00           H
ATOM   1656 HE22 GLN A 190      27.610  51.090  38.150  1.00  0.00           H
ATOM   1657  C   GLN A 190      21.720  48.470  35.510  1.00  0.00           C
ATOM   1658  O   GLN A 190      20.610  49.030  35.680  1.00  0.00           O
ATOM   1659  N   ASP A 191      21.900  47.790  34.300  1.00  0.00           N
ATOM   1660  H   ASP A 191      22.790  47.330  34.190  1.00  0.00           H
ATOM   1661  CA  ASP A 191      21.020  47.820  33.150  1.00  0.00           C
ATOM   1662  HA  ASP A 191      20.520  48.790  33.100  1.00  0.00           H
ATOM   1663  CB  ASP A 191      21.860  47.720  31.840  1.00  0.00           C
ATOM   1664  HB1 ASP A 191      21.110  47.430  31.110  1.00  0.00           H
ATOM   1665  HB2 ASP A 191      22.580  46.900  31.940  1.00  0.00           H
ATOM   1666  CG  ASP A 191      22.610  48.950  31.360  1.00  0.00           C
ATOM   1667  OD1 ASP A 191      22.240  50.020  31.850  1.00  0.00           O
ATOM   1668  OD2 ASP A 191      23.420  48.750  30.420  1.00  0.00           O
ATOM   1669  C   ASP A 191      19.880  46.800  33.160  1.00  0.00           C
ATOM   1670  O   ASP A 191      19.040  46.790  32.280  1.00  0.00           O
ATOM   1671  N   ASN A 192      19.830  46.030  34.240  1.00  0.00           N
ATOM   1672  H   ASN A 192      20.570  46.150  34.910  1.00  0.00           H
ATOM   1673  CA  ASN A 192      18.570  45.300  34.590  1.00  0.00           C
ATOM   1674  HA  ASN A 192      17.790  45.460  33.850  1.00  0.00           H
ATOM   1675  CB  ASN A 192      19.010  43.810  34.840  1.00  0.00           C
ATOM   1676  HB1 ASN A 192      18.170  43.260  35.270  1.00  0.00           H
ATOM   1677  HB2 ASN A 192      19.870  43.770  35.520  1.00  0.00           H
ATOM   1678  CG  ASN A 192      19.340  43.080  33.500  1.00  0.00           C
ATOM   1679  OD1 ASN A 192      18.560  42.260  33.020  1.00  0.00           O
ATOM   1680  ND2 ASN A 192      20.410  43.450  32.860  1.00  0.00           N
ATOM   1681 HD21 ASN A 192      21.000  44.130  33.310  1.00  0.00           H
ATOM   1682 HD22 ASN A 192      20.700  42.980  32.010  1.00  0.00           H
ATOM   1683  C   ASN A 192      17.860  45.970  35.830  1.00  0.00           C
ATOM   1684  O   ASN A 192      16.830  45.380  36.240  1.00  0.00           O
ATOM   1685  N   GLY A 193      18.340  47.110  36.370  1.00  0.00           N
ATOM   1686  H   GLY A 193      19.190  47.440  35.940  1.00  0.00           H
ATOM   1687  CA  GLY A 193      17.640  47.820  37.510  1.00  0.00           C
ATOM   1688  HA1 GLY A 193      16.580  47.550  37.520  1.00  0.00           H
ATOM   1689  HA2 GLY A 193      17.840  48.890  37.510  1.00  0.00           H
ATOM   1690  C   GLY A 193      18.010  47.230  38.870  1.00  0.00           C
ATOM   1691  O   GLY A 193      17.240  47.310  39.800  1.00  0.00           O
ATOM   1692  N   GLY A 194      19.240  46.690  38.940  1.00  0.00           N
ATOM   1693  H   GLY A 194      19.650  46.490  38.040  1.00  0.00           H
ATOM   1694  CA  GLY A 194      19.810  46.210  40.190  1.00  0.00           C
ATOM   1695  HA1 GLY A 194      19.480  46.830  41.030  1.00  0.00           H
ATOM   1696  HA2 GLY A 194      20.890  46.330  40.100  1.00  0.00           H
ATOM   1697  C   GLY A 194      19.500  44.750  40.590  1.00  0.00           C
ATOM   1698  O   GLY A 194      19.090  43.890  39.880  1.00  0.00           O
ATOM   1699  N   TRP A 195      19.690  44.550  41.880  1.00  0.00           N
ATOM   1700  H   TRP A 195      20.010  45.330  42.440  1.00  0.00           H
ATOM   1701  CA  TRP A 195      19.640  43.230  42.490  1.00  0.00           C
ATOM   1702  HA  TRP A 195      19.910  42.470  41.750  1.00  0.00           H
ATOM   1703  CB  TRP A 195      20.680  43.160  43.580  1.00  0.00           C
ATOM   1704  HB1 TRP A 195      20.410  42.310  44.190  1.00  0.00           H
ATOM   1705  HB2 TRP A 195      20.540  43.970  44.290  1.00  0.00           H
ATOM   1706  CG  TRP A 195      22.110  43.000  43.190  1.00  0.00           C
ATOM   1707  CD1 TRP A 195      23.040  43.950  43.190  1.00  0.00           C
ATOM   1708  HD1 TRP A 195      22.830  44.950  43.550  1.00  0.00           H
ATOM   1709  NE1 TRP A 195      24.210  43.450  42.840  1.00  0.00           N
ATOM   1710  HE1 TRP A 195      25.080  43.940  42.720  1.00  0.00           H
ATOM   1711  CE2 TRP A 195      24.080  42.100  42.430  1.00  0.00           C
ATOM   1712  CZ2 TRP A 195      24.990  41.150  42.040  1.00  0.00           C
ATOM   1713  HZ2 TRP A 195      26.040  41.420  41.990  1.00  0.00           H
ATOM   1714  CH2 TRP A 195      24.540  39.870  41.650  1.00  0.00           C
ATOM   1715  HH2 TRP A 195      25.310  39.220  41.240  1.00  0.00           H
ATOM   1716  CZ3 TRP A 195      23.180  39.600  41.610  1.00  0.00           C
ATOM   1717  HZ3 TRP A 195      22.800  38.660  41.240  1.00  0.00           H
ATOM   1718  CE3 TRP A 195      22.250  40.550  42.090  1.00  0.00           C
ATOM   1719  HE3 TRP A 195      21.220  40.260  42.240  1.00  0.00           H
ATOM   1720  CD2 TRP A 195      22.680  41.820  42.560  1.00  0.00           C
ATOM   1721  C   TRP A 195      18.220  42.810  43.030  1.00  0.00           C
ATOM   1722  O   TRP A 195      17.870  41.650  43.130  1.00  0.00           O
ATOM   1723  N   ASP A 196      17.330  43.770  43.200  1.00  0.00           N
ATOM   1724  H   ASP A 196      17.610  44.730  43.050  1.00  0.00           H
ATOM   1725  CA  ASP A 196      15.860  43.350  43.250  1.00  0.00           C
ATOM   1726  HA  ASP A 196      15.810  42.670  44.090  1.00  0.00           H
ATOM   1727  CB  ASP A 196      15.070  44.630  43.540  1.00  0.00           C
ATOM   1728  HB1 ASP A 196      14.020  44.350  43.440  1.00  0.00           H
ATOM   1729  HB2 ASP A 196      15.210  45.410  42.790  1.00  0.00           H
ATOM   1730  CG  ASP A 196      15.090  45.180  44.980  1.00  0.00           C
ATOM   1731  OD1 ASP A 196      15.700  44.600  45.940  1.00  0.00           O
ATOM   1732  OD2 ASP A 196      14.530  46.330  45.120  1.00  0.00           O
ATOM   1733  C   ASP A 196      15.390  42.620  42.070  1.00  0.00           C
ATOM   1734  O   ASP A 196      14.340  42.020  42.040  1.00  0.00           O
ATOM   1735  N   ALA A 197      16.080  42.680  40.920  1.00  0.00           N
ATOM   1736  H   ALA A 197      16.710  43.460  40.830  1.00  0.00           H
ATOM   1737  CA  ALA A 197      15.710  42.000  39.660  1.00  0.00           C
ATOM   1738  HA  ALA A 197      14.640  42.100  39.500  1.00  0.00           H
ATOM   1739  CB  ALA A 197      16.470  42.640  38.450  1.00  0.00           C
ATOM   1740  HB1 ALA A 197      17.500  42.340  38.620  1.00  0.00           H
ATOM   1741  HB2 ALA A 197      16.180  42.310  37.450  1.00  0.00           H
ATOM   1742  HB3 ALA A 197      16.420  43.730  38.500  1.00  0.00           H
ATOM   1743  C   ALA A 197      15.920  40.490  39.810  1.00  0.00           C
ATOM   1744  O   ALA A 197      14.970  39.680  39.530  1.00  0.00           O
ATOM   1745  N   PHE A 198      17.060  40.170  40.360  1.00  0.00           N
ATOM   1746  H   PHE A 198      17.740  40.890  40.590  1.00  0.00           H
ATOM   1747  CA  PHE A 198      17.680  38.880  40.520  1.00  0.00           C
ATOM   1748  HA  PHE A 198      17.700  38.340  39.570  1.00  0.00           H
ATOM   1749  CB  PHE A 198      19.160  39.070  40.960  1.00  0.00           C
ATOM   1750  HB1 PHE A 198      19.200  39.850  41.710  1.00  0.00           H
ATOM   1751  HB2 PHE A 198      19.720  39.420  40.090  1.00  0.00           H
ATOM   1752  CG  PHE A 198      19.820  37.780  41.460  1.00  0.00           C
ATOM   1753  CD1 PHE A 198      20.020  36.660  40.610  1.00  0.00           C
ATOM   1754  HD1 PHE A 198      19.750  36.670  39.560  1.00  0.00           H
ATOM   1755  CE1 PHE A 198      20.500  35.420  41.100  1.00  0.00           C
ATOM   1756  HE1 PHE A 198      20.590  34.590  40.420  1.00  0.00           H
ATOM   1757  CZ  PHE A 198      20.780  35.310  42.480  1.00  0.00           C
ATOM   1758  HZ  PHE A 198      21.180  34.370  42.840  1.00  0.00           H
ATOM   1759  CE2 PHE A 198      20.630  36.470  43.310  1.00  0.00           C
ATOM   1760  HE2 PHE A 198      20.930  36.400  44.350  1.00  0.00           H
ATOM   1761  CD2 PHE A 198      20.130  37.640  42.830  1.00  0.00           C
ATOM   1762  HD2 PHE A 198      20.130  38.510  43.480  1.00  0.00           H
ATOM   1763  C   PHE A 198      16.830  38.050  41.490  1.00  0.00           C
ATOM   1764  O   PHE A 198      16.330  36.980  41.160  1.00  0.00           O
ATOM   1765  N   VAL A 199      16.720  38.560  42.710  1.00  0.00           N
ATOM   1766  H   VAL A 199      17.240  39.410  42.880  1.00  0.00           H
ATOM   1767  CA  VAL A 199      16.040  37.940  43.820  1.00  0.00           C
ATOM   1768  HA  VAL A 199      16.400  36.920  43.870  1.00  0.00           H
ATOM   1769  CB  VAL A 199      16.310  38.690  45.080  1.00  0.00           C
ATOM   1770  HB  VAL A 199      16.160  37.970  45.890  1.00  0.00           H
ATOM   1771  CG1 VAL A 199      17.770  39.000  45.280  1.00  0.00           C
ATOM   1772 HG11 VAL A 199      18.370  38.100  45.160  1.00  0.00           H
ATOM   1773 HG12 VAL A 199      18.180  39.730  44.580  1.00  0.00           H
ATOM   1774 HG13 VAL A 199      17.910  39.260  46.330  1.00  0.00           H
ATOM   1775  CG2 VAL A 199      15.510  39.950  45.360  1.00  0.00           C
ATOM   1776 HG21 VAL A 199      15.860  40.390  46.300  1.00  0.00           H
ATOM   1777 HG22 VAL A 199      15.650  40.720  44.590  1.00  0.00           H
ATOM   1778 HG23 VAL A 199      14.450  39.830  45.560  1.00  0.00           H
ATOM   1779  C   VAL A 199      14.540  37.890  43.680  1.00  0.00           C
ATOM   1780  O   VAL A 199      13.820  37.160  44.390  1.00  0.00           O
ATOM   1781  N   GLU A 200      13.900  38.620  42.740  1.00  0.00           N
ATOM   1782  H   GLU A 200      14.420  39.440  42.450  1.00  0.00           H
ATOM   1783  CA  GLU A 200      12.490  38.440  42.300  1.00  0.00           C
ATOM   1784  HA  GLU A 200      11.810  38.240  43.120  1.00  0.00           H
ATOM   1785  CB  GLU A 200      12.080  39.840  41.730  1.00  0.00           C
ATOM   1786  HB1 GLU A 200      12.660  40.160  40.870  1.00  0.00           H
ATOM   1787  HB2 GLU A 200      12.090  40.630  42.480  1.00  0.00           H
ATOM   1788  CG  GLU A 200      10.590  39.860  41.300  1.00  0.00           C
ATOM   1789  HG1 GLU A 200      10.050  39.960  42.240  1.00  0.00           H
ATOM   1790  HG2 GLU A 200      10.270  38.970  40.780  1.00  0.00           H
ATOM   1791  CD  GLU A 200      10.320  41.110  40.380  1.00  0.00           C
ATOM   1792  OE1 GLU A 200      10.960  42.200  40.560  1.00  0.00           O
ATOM   1793  OE2 GLU A 200       9.590  41.090  39.380  1.00  0.00           O
ATOM   1794  C   GLU A 200      12.360  37.360  41.260  1.00  0.00           C
ATOM   1795  O   GLU A 200      11.270  36.730  41.230  1.00  0.00           O
ATOM   1796  N   LEU A 201      13.440  36.950  40.510  1.00  0.00           N
ATOM   1797  H   LEU A 201      14.200  37.610  40.610  1.00  0.00           H
ATOM   1798  CA  LEU A 201      13.610  35.770  39.590  1.00  0.00           C
ATOM   1799  HA  LEU A 201      12.560  35.500  39.430  1.00  0.00           H
ATOM   1800  CB  LEU A 201      14.260  36.140  38.230  1.00  0.00           C
ATOM   1801  HB1 LEU A 201      15.220  36.600  38.430  1.00  0.00           H
ATOM   1802  HB2 LEU A 201      13.680  36.920  37.750  1.00  0.00           H
ATOM   1803  CG  LEU A 201      14.550  34.910  37.270  1.00  0.00           C
ATOM   1804  HG  LEU A 201      15.180  34.190  37.800  1.00  0.00           H
ATOM   1805  CD1 LEU A 201      13.280  34.190  36.730  1.00  0.00           C
ATOM   1806 HD11 LEU A 201      13.480  33.110  36.730  1.00  0.00           H
ATOM   1807 HD12 LEU A 201      12.480  34.310  37.460  1.00  0.00           H
ATOM   1808 HD13 LEU A 201      12.990  34.570  35.750  1.00  0.00           H
ATOM   1809  CD2 LEU A 201      15.400  35.250  36.020  1.00  0.00           C
ATOM   1810 HD21 LEU A 201      15.770  34.320  35.590  1.00  0.00           H
ATOM   1811 HD22 LEU A 201      14.720  35.630  35.260  1.00  0.00           H
ATOM   1812 HD23 LEU A 201      16.170  35.970  36.280  1.00  0.00           H
ATOM   1813  C   LEU A 201      14.170  34.480  40.270  1.00  0.00           C
ATOM   1814  O   LEU A 201      13.910  33.370  39.760  1.00  0.00           O
ATOM   1815  N   TYR A 202      14.960  34.620  41.330  1.00  0.00           N
ATOM   1816  H   TYR A 202      15.130  35.550  41.670  1.00  0.00           H
ATOM   1817  CA  TYR A 202      15.800  33.630  41.970  1.00  0.00           C
ATOM   1818  HA  TYR A 202      15.620  32.600  41.630  1.00  0.00           H
ATOM   1819  CB  TYR A 202      17.340  33.940  41.750  1.00  0.00           C
ATOM   1820  HB1 TYR A 202      17.850  33.300  42.480  1.00  0.00           H
ATOM   1821  HB2 TYR A 202      17.580  34.990  41.910  1.00  0.00           H
ATOM   1822  CG  TYR A 202      17.940  33.540  40.400  1.00  0.00           C
ATOM   1823  CD1 TYR A 202      18.800  32.460  40.230  1.00  0.00           C
ATOM   1824  HD1 TYR A 202      18.970  31.790  41.060  1.00  0.00           H
ATOM   1825  CE1 TYR A 202      19.230  32.170  38.930  1.00  0.00           C
ATOM   1826  HE1 TYR A 202      19.800  31.250  38.820  1.00  0.00           H
ATOM   1827  CZ  TYR A 202      18.860  33.010  37.880  1.00  0.00           C
ATOM   1828  OH  TYR A 202      19.240  32.620  36.650  1.00  0.00           O
ATOM   1829  HH  TYR A 202      19.090  33.240  35.920  1.00  0.00           H
ATOM   1830  CE2 TYR A 202      18.010  34.100  38.060  1.00  0.00           C
ATOM   1831  HE2 TYR A 202      17.690  34.610  37.160  1.00  0.00           H
ATOM   1832  CD2 TYR A 202      17.620  34.430  39.350  1.00  0.00           C
ATOM   1833  HD2 TYR A 202      17.060  35.350  39.480  1.00  0.00           H
ATOM   1834  C   TYR A 202      15.490  33.690  43.460  1.00  0.00           C
ATOM   1835  O   TYR A 202      15.200  34.750  44.020  1.00  0.00           O
ATOM   1836  N   GLY A 203      15.700  32.550  44.120  1.00  0.00           N
ATOM   1837  H   GLY A 203      16.070  31.730  43.660  1.00  0.00           H
ATOM   1838  CA  GLY A 203      15.370  32.400  45.500  1.00  0.00           C
ATOM   1839  HA1 GLY A 203      15.490  33.330  46.050  1.00  0.00           H
ATOM   1840  HA2 GLY A 203      15.980  31.610  45.930  1.00  0.00           H
ATOM   1841  C   GLY A 203      13.850  32.150  45.680  1.00  0.00           C
ATOM   1842  OC1 GLY A 203      13.040  33.110  45.600  1.00  0.00           O
ATOM   1843  OC2 GLY A 203      13.410  30.990  45.790  1.00  0.00           O
ATOM   1844  N   MOL B 204      24.300  28.800  30.770  1.00  0.00           N
ATOM   1845  N   MOL B 204      25.620  28.360  31.010  1.00  0.00           N
ATOM   1846  C   MOL B 204      26.090  28.440  32.320  1.00  0.00           C
ATOM   1847  C   MOL B 204      25.550  29.250  33.270  1.00  0.00           C
ATOM   1848  C   MOL B 204      24.400  29.480  32.910  1.00  0.00           C
ATOM   1849  C   MOL B 204      23.580  29.570  31.690  1.00  0.00           C
ATOM   1850  O   MOL B 204      22.410  29.950  31.640  1.00  0.00           O
ATOM   1851  C   MOL B 204      23.700  28.460  29.570  1.00  0.00           C
ATOM   1852  C   MOL B 204      23.250  29.580  28.720  1.00  0.00           C
ATOM   1853  N   MOL B 204      24.110  30.090  27.720  1.00  0.00           N
ATOM   1854  O   MOL B 204      22.170  30.090  28.900  1.00  0.00           O
ATOM   1855  C   MOL B 204      23.840  31.030  26.870  1.00  0.00           C
ATOM   1856  C   MOL B 204      24.040  32.330  27.070  1.00  0.00           C
ATOM   1857  C   MOL B 204      23.560  33.130  26.300  1.00  0.00           C
ATOM   1858  C   MOL B 204      23.080  32.800  25.070  1.00  0.00           C
ATOM   1859  C   MOL B 204      22.270  33.730  24.540  1.00  0.00           C
ATOM   1860  C   MOL B 204      22.870  31.530  24.780  1.00  0.00           C
ATOM   1861  C   MOL B 204      23.340  30.580  25.560  1.00  0.00           C
ATOM   1862  C   MOL B 204      23.080  29.330  25.210  1.00  0.00           C
ATOM   1863  C   MOL B 204      27.390  27.720  32.530  1.00  0.00           C
ATOM   1864  C   MOL B 204      27.900  27.600  33.790  1.00  0.00           C
ATOM   1865  C   MOL B 204      28.830  26.830  33.820  1.00  0.00           C
ATOM   1866  C   MOL B 204      29.490  26.070  33.130  1.00  0.00           C
ATOM   1867  C   MOL B 204      29.050  26.180  31.850  1.00  0.00           C
ATOM   1868  C   MOL B 204      27.940  26.930  31.530  1.00  0.00           C
ATOM   1869  N   MOL B 204      29.550  25.160  30.930  1.00  0.00           N
ATOM   1870  O   MOL B 204      30.710  25.300  30.520  1.00  0.00           O
ATOM   1871  O   MOL B 204      28.810  24.280  30.500  1.00  0.00           O
TER
ENDMDL
