# Supplementary material for: An electron-density point-cloud framework for robust protein-ligand interaction prediction
Source: Nat Commun. 2026 Jun 11;17:7424. doi: 10.1038/s41467-026-74196-5 (PMC13408660; doi:10.1038/s41467-026-74196-5)
Supplement: Supplementary file 5 — Source Data [file 41467_2026_74196_MOESM5_ESM.zip › Source Data_rev/figure7/b/final_configurations/bcl2_ZINC94753678.pdb]

REMARK    GENERATED BY TRJCONV
TITLE     Protein in water
REMARK    THIS IS A SIMULATION BOX
CRYST1   63.220   63.220   63.220  90.00  90.00  90.00 P 1           1
MODEL        1
ATOM      1  N   GLU A  48      29.980  34.550  58.950  1.00  0.00           N
ATOM      2  H1  GLU A  48      29.220  33.890  59.010  1.00  0.00           H
ATOM      3  H2  GLU A  48      29.850  35.280  59.630  1.00  0.00           H
ATOM      4  H3  GLU A  48      29.940  34.980  58.030  1.00  0.00           H
ATOM      5  CA  GLU A  48      31.270  33.890  59.020  1.00  0.00           C
ATOM      6  HA  GLU A  48      31.230  33.270  59.910  1.00  0.00           H
ATOM      7  CB  GLU A  48      31.720  33.120  57.800  1.00  0.00           C
ATOM      8  HB1 GLU A  48      32.050  33.780  57.000  1.00  0.00           H
ATOM      9  HB2 GLU A  48      30.860  32.550  57.440  1.00  0.00           H
ATOM     10  CG  GLU A  48      32.820  32.120  58.050  1.00  0.00           C
ATOM     11  HG1 GLU A  48      33.620  32.520  58.690  1.00  0.00           H
ATOM     12  HG2 GLU A  48      33.200  31.750  57.100  1.00  0.00           H
ATOM     13  CD  GLU A  48      32.300  30.890  58.820  1.00  0.00           C
ATOM     14  OE1 GLU A  48      31.340  31.020  59.610  1.00  0.00           O
ATOM     15  OE2 GLU A  48      32.580  29.720  58.480  1.00  0.00           O
ATOM     16  C   GLU A  48      32.310  34.930  59.400  1.00  0.00           C
ATOM     17  O   GLU A  48      32.870  34.760  60.460  1.00  0.00           O
ATOM     18  N   SER A  49      32.500  35.970  58.650  1.00  0.00           N
ATOM     19  H   SER A  49      32.150  35.990  57.700  1.00  0.00           H
ATOM     20  CA  SER A  49      33.460  36.990  59.000  1.00  0.00           C
ATOM     21  HA  SER A  49      33.340  37.370  60.020  1.00  0.00           H
ATOM     22  CB  SER A  49      34.900  36.340  58.940  1.00  0.00           C
ATOM     23  HB1 SER A  49      34.900  35.380  59.450  1.00  0.00           H
ATOM     24  HB2 SER A  49      35.630  36.960  59.470  1.00  0.00           H
ATOM     25  OG  SER A  49      35.270  36.080  57.630  1.00  0.00           O
ATOM     26  HG  SER A  49      36.160  35.750  57.780  1.00  0.00           H
ATOM     27  C   SER A  49      33.420  38.240  58.080  1.00  0.00           C
ATOM     28  O   SER A  49      32.830  38.130  56.990  1.00  0.00           O
ATOM     29  N   GLU A  50      34.140  39.290  58.410  1.00  0.00           N
ATOM     30  H   GLU A  50      34.620  39.360  59.300  1.00  0.00           H
ATOM     31  CA  GLU A  50      34.070  40.520  57.640  1.00  0.00           C
ATOM     32  HA  GLU A  50      33.020  40.810  57.670  1.00  0.00           H
ATOM     33  CB  GLU A  50      34.860  41.660  58.300  1.00  0.00           C
ATOM     34  HB1 GLU A  50      35.820  41.170  58.450  1.00  0.00           H
ATOM     35  HB2 GLU A  50      34.490  41.840  59.310  1.00  0.00           H
ATOM     36  CG  GLU A  50      35.000  43.000  57.450  1.00  0.00           C
ATOM     37  HG1 GLU A  50      35.530  42.830  56.510  1.00  0.00           H
ATOM     38  HG2 GLU A  50      35.510  43.810  57.990  1.00  0.00           H
ATOM     39  CD  GLU A  50      33.590  43.540  57.090  1.00  0.00           C
ATOM     40  OE1 GLU A  50      32.640  43.320  57.850  1.00  0.00           O
ATOM     41  OE2 GLU A  50      33.340  44.090  55.980  1.00  0.00           O
ATOM     42  C   GLU A  50      34.530  40.270  56.210  1.00  0.00           C
ATOM     43  O   GLU A  50      33.940  40.880  55.310  1.00  0.00           O
ATOM     44  N   VAL A  92      35.560  39.360  56.040  1.00  0.00           N
ATOM     45  H   VAL A  92      35.840  38.940  56.910  1.00  0.00           H
ATOM     46  CA  VAL A  92      36.180  39.120  54.720  1.00  0.00           C
ATOM     47  HA  VAL A  92      36.210  40.120  54.290  1.00  0.00           H
ATOM     48  CB  VAL A  92      37.630  38.560  54.980  1.00  0.00           C
ATOM     49  HB  VAL A  92      38.110  39.240  55.680  1.00  0.00           H
ATOM     50  CG1 VAL A  92      37.770  37.080  55.530  1.00  0.00           C
ATOM     51 HG11 VAL A  92      38.820  36.850  55.680  1.00  0.00           H
ATOM     52 HG12 VAL A  92      37.200  36.830  56.430  1.00  0.00           H
ATOM     53 HG13 VAL A  92      37.410  36.330  54.820  1.00  0.00           H
ATOM     54  CG2 VAL A  92      38.460  38.600  53.660  1.00  0.00           C
ATOM     55 HG21 VAL A  92      39.530  38.550  53.880  1.00  0.00           H
ATOM     56 HG22 VAL A  92      38.170  37.760  53.030  1.00  0.00           H
ATOM     57 HG23 VAL A  92      38.280  39.560  53.160  1.00  0.00           H
ATOM     58  C   VAL A  92      35.250  38.240  53.790  1.00  0.00           C
ATOM     59  O   VAL A  92      35.120  38.520  52.580  1.00  0.00           O
ATOM     60  N   VAL A  93      34.620  37.280  54.420  1.00  0.00           N
ATOM     61  H   VAL A  93      34.760  37.190  55.420  1.00  0.00           H
ATOM     62  CA  VAL A  93      33.600  36.390  53.770  1.00  0.00           C
ATOM     63  HA  VAL A  93      34.060  36.090  52.830  1.00  0.00           H
ATOM     64  CB  VAL A  93      33.240  35.160  54.610  1.00  0.00           C
ATOM     65  HB  VAL A  93      32.800  35.550  55.530  1.00  0.00           H
ATOM     66  CG1 VAL A  93      32.190  34.270  53.850  1.00  0.00           C
ATOM     67 HG11 VAL A  93      32.610  33.910  52.910  1.00  0.00           H
ATOM     68 HG12 VAL A  93      31.820  33.450  54.460  1.00  0.00           H
ATOM     69 HG13 VAL A  93      31.300  34.850  53.590  1.00  0.00           H
ATOM     70  CG2 VAL A  93      34.510  34.380  54.890  1.00  0.00           C
ATOM     71 HG21 VAL A  93      35.400  34.900  55.250  1.00  0.00           H
ATOM     72 HG22 VAL A  93      34.360  33.630  55.660  1.00  0.00           H
ATOM     73 HG23 VAL A  93      34.730  33.870  53.950  1.00  0.00           H
ATOM     74  C   VAL A  93      32.350  37.290  53.370  1.00  0.00           C
ATOM     75  O   VAL A  93      32.020  37.420  52.160  1.00  0.00           O
ATOM     76  N   HIS A  94      31.860  38.070  54.370  1.00  0.00           N
ATOM     77  H   HIS A  94      32.160  37.890  55.320  1.00  0.00           H
ATOM     78  CA  HIS A  94      30.700  38.910  54.060  1.00  0.00           C
ATOM     79  HA  HIS A  94      29.910  38.340  53.580  1.00  0.00           H
ATOM     80  CB  HIS A  94      30.110  39.440  55.400  1.00  0.00           C
ATOM     81  HB1 HIS A  94      30.820  40.140  55.830  1.00  0.00           H
ATOM     82  HB2 HIS A  94      29.970  38.710  56.190  1.00  0.00           H
ATOM     83  CG  HIS A  94      28.820  40.000  55.240  1.00  0.00           C
ATOM     84  ND1 HIS A  94      28.660  41.260  54.670  1.00  0.00           N
ATOM     85  CE1 HIS A  94      27.320  41.380  54.660  1.00  0.00           C
ATOM     86  HE1 HIS A  94      26.780  42.230  54.290  1.00  0.00           H
ATOM     87  NE2 HIS A  94      26.650  40.310  55.180  1.00  0.00           N
ATOM     88  HE2 HIS A  94      25.650  40.180  55.210  1.00  0.00           H
ATOM     89  CD2 HIS A  94      27.620  39.440  55.550  1.00  0.00           C
ATOM     90  HD2 HIS A  94      27.490  38.460  55.990  1.00  0.00           H
ATOM     91  C   HIS A  94      31.000  40.000  53.050  1.00  0.00           C
ATOM     92  O   HIS A  94      30.120  40.290  52.180  1.00  0.00           O
ATOM     93  N   LYS A  95      32.220  40.530  53.090  1.00  0.00           N
ATOM     94  H   LYS A  95      32.700  40.400  53.970  1.00  0.00           H
ATOM     95  CA  LYS A  95      32.820  41.300  51.960  1.00  0.00           C
ATOM     96  HA  LYS A  95      32.100  42.100  51.830  1.00  0.00           H
ATOM     97  CB  LYS A  95      34.200  41.930  52.400  1.00  0.00           C
ATOM     98  HB1 LYS A  95      34.950  41.150  52.500  1.00  0.00           H
ATOM     99  HB2 LYS A  95      34.010  42.390  53.370  1.00  0.00           H
ATOM    100  CG  LYS A  95      34.500  43.100  51.480  1.00  0.00           C
ATOM    101  HG1 LYS A  95      33.640  43.770  51.350  1.00  0.00           H
ATOM    102  HG2 LYS A  95      34.770  42.720  50.490  1.00  0.00           H
ATOM    103  CD  LYS A  95      35.750  43.810  52.010  1.00  0.00           C
ATOM    104  HD1 LYS A  95      36.080  44.460  51.200  1.00  0.00           H
ATOM    105  HD2 LYS A  95      36.590  43.120  52.070  1.00  0.00           H
ATOM    106  CE  LYS A  95      35.670  44.540  53.390  1.00  0.00           C
ATOM    107  HE1 LYS A  95      35.580  43.920  54.280  1.00  0.00           H
ATOM    108  HE2 LYS A  95      34.770  45.160  53.430  1.00  0.00           H
ATOM    109  NZ  LYS A  95      36.850  45.420  53.570  1.00  0.00           N
ATOM    110  HZ1 LYS A  95      37.750  45.000  53.380  1.00  0.00           H
ATOM    111  HZ2 LYS A  95      36.730  46.260  53.030  1.00  0.00           H
ATOM    112  HZ3 LYS A  95      36.870  45.700  54.540  1.00  0.00           H
ATOM    113  C   LYS A  95      32.820  40.560  50.650  1.00  0.00           C
ATOM    114  O   LYS A  95      32.560  41.190  49.660  1.00  0.00           O
ATOM    115  N   THR A  96      33.380  39.340  50.620  1.00  0.00           N
ATOM    116  H   THR A  96      33.620  38.980  51.540  1.00  0.00           H
ATOM    117  CA  THR A  96      33.400  38.580  49.390  1.00  0.00           C
ATOM    118  HA  THR A  96      34.050  39.060  48.650  1.00  0.00           H
ATOM    119  CB  THR A  96      34.140  37.180  49.580  1.00  0.00           C
ATOM    120  HB  THR A  96      33.630  36.680  50.400  1.00  0.00           H
ATOM    121  CG2 THR A  96      34.070  36.220  48.390  1.00  0.00           C
ATOM    122 HG21 THR A  96      34.730  35.400  48.660  1.00  0.00           H
ATOM    123 HG22 THR A  96      33.040  35.870  48.250  1.00  0.00           H
ATOM    124 HG23 THR A  96      34.490  36.730  47.520  1.00  0.00           H
ATOM    125  OG1 THR A  96      35.460  37.300  50.100  1.00  0.00           O
ATOM    126  HG1 THR A  96      35.300  37.710  50.960  1.00  0.00           H
ATOM    127  C   THR A  96      32.050  38.320  48.790  1.00  0.00           C
ATOM    128  O   THR A  96      31.880  38.490  47.580  1.00  0.00           O
ATOM    129  N   LEU A  97      31.050  38.100  49.640  1.00  0.00           N
ATOM    130  H   LEU A  97      31.220  37.900  50.620  1.00  0.00           H
ATOM    131  CA  LEU A  97      29.650  38.090  49.210  1.00  0.00           C
ATOM    132  HA  LEU A  97      29.670  37.350  48.400  1.00  0.00           H
ATOM    133  CB  LEU A  97      28.880  37.390  50.360  1.00  0.00           C
ATOM    134  HB1 LEU A  97      28.990  38.030  51.230  1.00  0.00           H
ATOM    135  HB2 LEU A  97      29.300  36.380  50.370  1.00  0.00           H
ATOM    136  CG  LEU A  97      27.380  37.340  50.250  1.00  0.00           C
ATOM    137  HG  LEU A  97      26.900  38.310  50.080  1.00  0.00           H
ATOM    138  CD1 LEU A  97      26.980  36.350  49.150  1.00  0.00           C
ATOM    139 HD11 LEU A  97      27.500  35.400  49.310  1.00  0.00           H
ATOM    140 HD12 LEU A  97      25.900  36.200  49.080  1.00  0.00           H
ATOM    141 HD13 LEU A  97      27.230  36.700  48.150  1.00  0.00           H
ATOM    142  CD2 LEU A  97      26.910  36.770  51.600  1.00  0.00           C
ATOM    143 HD21 LEU A  97      27.450  35.840  51.760  1.00  0.00           H
ATOM    144 HD22 LEU A  97      27.020  37.500  52.400  1.00  0.00           H
ATOM    145 HD23 LEU A  97      25.830  36.580  51.590  1.00  0.00           H
ATOM    146  C   LEU A  97      29.070  39.450  48.770  1.00  0.00           C
ATOM    147  O   LEU A  97      28.270  39.450  47.810  1.00  0.00           O
ATOM    148  N   ARG A  98      29.660  40.640  49.250  1.00  0.00           N
ATOM    149  H   ARG A  98      30.170  40.720  50.120  1.00  0.00           H
ATOM    150  CA  ARG A  98      29.330  41.910  48.630  1.00  0.00           C
ATOM    151  HA  ARG A  98      28.260  41.980  48.420  1.00  0.00           H
ATOM    152  CB  ARG A  98      29.750  43.040  49.590  1.00  0.00           C
ATOM    153  HB1 ARG A  98      29.730  43.970  49.030  1.00  0.00           H
ATOM    154  HB2 ARG A  98      30.810  42.990  49.870  1.00  0.00           H
ATOM    155  CG  ARG A  98      28.770  43.000  50.830  1.00  0.00           C
ATOM    156  HG1 ARG A  98      28.710  42.020  51.300  1.00  0.00           H
ATOM    157  HG2 ARG A  98      27.760  43.340  50.590  1.00  0.00           H
ATOM    158  CD  ARG A  98      29.090  43.970  52.000  1.00  0.00           C
ATOM    159  HD1 ARG A  98      28.170  44.340  52.460  1.00  0.00           H
ATOM    160  HD2 ARG A  98      29.540  44.900  51.630  1.00  0.00           H
ATOM    161  NE  ARG A  98      29.810  43.320  53.030  1.00  0.00           N
ATOM    162  HE  ARG A  98      29.280  42.540  53.400  1.00  0.00           H
ATOM    163  CZ  ARG A  98      30.960  43.620  53.660  1.00  0.00           C
ATOM    164  NH1 ARG A  98      31.830  44.590  53.390  1.00  0.00           N
ATOM    165 HH11 ARG A  98      31.680  45.130  52.550  1.00  0.00           H
ATOM    166 HH12 ARG A  98      32.380  44.940  54.160  1.00  0.00           H
ATOM    167  NH2 ARG A  98      31.170  42.940  54.710  1.00  0.00           N
ATOM    168 HH21 ARG A  98      30.420  42.330  54.990  1.00  0.00           H
ATOM    169 HH22 ARG A  98      32.000  43.080  55.270  1.00  0.00           H
ATOM    170  C   ARG A  98      29.930  42.070  47.240  1.00  0.00           C
ATOM    171  O   ARG A  98      29.300  42.650  46.360  1.00  0.00           O
ATOM    172  N   GLU A  99      31.210  41.610  47.030  1.00  0.00           N
ATOM    173  H   GLU A  99      31.660  41.160  47.820  1.00  0.00           H
ATOM    174  CA  GLU A  99      31.920  41.800  45.780  1.00  0.00           C
ATOM    175  HA  GLU A  99      31.710  42.780  45.350  1.00  0.00           H
ATOM    176  CB  GLU A  99      33.420  41.750  45.910  1.00  0.00           C
ATOM    177  HB1 GLU A  99      33.730  40.710  46.000  1.00  0.00           H
ATOM    178  HB2 GLU A  99      33.710  42.370  46.760  1.00  0.00           H
ATOM    179  CG  GLU A  99      34.210  42.160  44.650  1.00  0.00           C
ATOM    180  HG1 GLU A  99      33.740  41.700  43.770  1.00  0.00           H
ATOM    181  HG2 GLU A  99      35.240  41.830  44.810  1.00  0.00           H
ATOM    182  CD  GLU A  99      34.120  43.710  44.330  1.00  0.00           C
ATOM    183  OE1 GLU A  99      33.300  44.070  43.440  1.00  0.00           O
ATOM    184  OE2 GLU A  99      34.900  44.440  44.970  1.00  0.00           O
ATOM    185  C   GLU A  99      31.360  40.760  44.730  1.00  0.00           C
ATOM    186  O   GLU A  99      31.230  41.080  43.550  1.00  0.00           O
ATOM    187  N   ALA A 100      30.820  39.600  45.170  1.00  0.00           N
ATOM    188  H   ALA A 100      31.130  39.350  46.100  1.00  0.00           H
ATOM    189  CA  ALA A 100      30.050  38.750  44.290  1.00  0.00           C
ATOM    190  HA  ALA A 100      30.580  38.610  43.340  1.00  0.00           H
ATOM    191  CB  ALA A 100      29.960  37.350  45.010  1.00  0.00           C
ATOM    192  HB1 ALA A 100      30.940  36.890  45.140  1.00  0.00           H
ATOM    193  HB2 ALA A 100      29.620  37.410  46.040  1.00  0.00           H
ATOM    194  HB3 ALA A 100      29.300  36.730  44.410  1.00  0.00           H
ATOM    195  C   ALA A 100      28.690  39.330  43.940  1.00  0.00           C
ATOM    196  O   ALA A 100      28.230  39.190  42.780  1.00  0.00           O
ATOM    197  N   GLY A 101      28.000  40.030  44.920  1.00  0.00           N
ATOM    198  H   GLY A 101      28.350  39.820  45.850  1.00  0.00           H
ATOM    199  CA  GLY A 101      26.710  40.590  44.790  1.00  0.00           C
ATOM    200  HA1 GLY A 101      26.330  40.950  45.750  1.00  0.00           H
ATOM    201  HA2 GLY A 101      25.950  39.910  44.390  1.00  0.00           H
ATOM    202  C   GLY A 101      26.670  41.750  43.830  1.00  0.00           C
ATOM    203  O   GLY A 101      25.710  41.910  43.130  1.00  0.00           O
ATOM    204  N   ASP A 102      27.770  42.610  43.780  1.00  0.00           N
ATOM    205  H   ASP A 102      28.480  42.330  44.430  1.00  0.00           H
ATOM    206  CA  ASP A 102      28.170  43.570  42.770  1.00  0.00           C
ATOM    207  HA  ASP A 102      27.320  44.230  42.620  1.00  0.00           H
ATOM    208  CB  ASP A 102      29.250  44.500  43.320  1.00  0.00           C
ATOM    209  HB1 ASP A 102      29.730  44.970  42.460  1.00  0.00           H
ATOM    210  HB2 ASP A 102      29.990  43.860  43.790  1.00  0.00           H
ATOM    211  CG  ASP A 102      28.890  45.510  44.340  1.00  0.00           C
ATOM    212  OD1 ASP A 102      29.860  45.960  44.960  1.00  0.00           O
ATOM    213  OD2 ASP A 102      27.680  45.780  44.630  1.00  0.00           O
ATOM    214  C   ASP A 102      28.580  43.000  41.430  1.00  0.00           C
ATOM    215  O   ASP A 102      28.190  43.560  40.450  1.00  0.00           O
ATOM    216  N   ASP A 103      29.230  41.870  41.380  1.00  0.00           N
ATOM    217  H   ASP A 103      29.420  41.370  42.240  1.00  0.00           H
ATOM    218  CA  ASP A 103      29.570  41.160  40.120  1.00  0.00           C
ATOM    219  HA  ASP A 103      30.070  41.930  39.530  1.00  0.00           H
ATOM    220  CB  ASP A 103      30.580  40.030  40.310  1.00  0.00           C
ATOM    221  HB1 ASP A 103      30.120  39.240  40.900  1.00  0.00           H
ATOM    222  HB2 ASP A 103      31.500  40.390  40.770  1.00  0.00           H
ATOM    223  CG  ASP A 103      30.930  39.430  38.930  1.00  0.00           C
ATOM    224  OD1 ASP A 103      30.680  38.170  38.750  1.00  0.00           O
ATOM    225  OD2 ASP A 103      31.590  40.110  38.100  1.00  0.00           O
ATOM    226  C   ASP A 103      28.290  40.690  39.450  1.00  0.00           C
ATOM    227  O   ASP A 103      28.050  40.980  38.290  1.00  0.00           O
ATOM    228  N   PHE A 104      27.350  40.070  40.160  1.00  0.00           N
ATOM    229  H   PHE A 104      27.490  39.960  41.150  1.00  0.00           H
ATOM    230  CA  PHE A 104      26.000  39.750  39.600  1.00  0.00           C
ATOM    231  HA  PHE A 104      26.140  39.040  38.790  1.00  0.00           H
ATOM    232  CB  PHE A 104      25.270  38.980  40.800  1.00  0.00           C
ATOM    233  HB1 PHE A 104      25.010  39.730  41.550  1.00  0.00           H
ATOM    234  HB2 PHE A 104      25.970  38.230  41.170  1.00  0.00           H
ATOM    235  CG  PHE A 104      23.960  38.390  40.430  1.00  0.00           C
ATOM    236  CD1 PHE A 104      23.790  37.810  39.200  1.00  0.00           C
ATOM    237  HD1 PHE A 104      24.620  37.570  38.540  1.00  0.00           H
ATOM    238  CE1 PHE A 104      22.450  37.550  38.780  1.00  0.00           C
ATOM    239  HE1 PHE A 104      22.370  37.150  37.780  1.00  0.00           H
ATOM    240  CZ  PHE A 104      21.350  37.690  39.640  1.00  0.00           C
ATOM    241  HZ  PHE A 104      20.390  37.350  39.290  1.00  0.00           H
ATOM    242  CE2 PHE A 104      21.530  38.240  40.930  1.00  0.00           C
ATOM    243  HE2 PHE A 104      20.640  38.420  41.510  1.00  0.00           H
ATOM    244  CD2 PHE A 104      22.880  38.500  41.320  1.00  0.00           C
ATOM    245  HD2 PHE A 104      23.090  38.750  42.350  1.00  0.00           H
ATOM    246  C   PHE A 104      25.210  40.990  39.240  1.00  0.00           C
ATOM    247  O   PHE A 104      24.300  40.910  38.380  1.00  0.00           O
ATOM    248  N   SER A 105      25.410  42.140  39.990  1.00  0.00           N
ATOM    249  H   SER A 105      26.050  42.100  40.770  1.00  0.00           H
ATOM    250  CA  SER A 105      24.680  43.420  39.700  1.00  0.00           C
ATOM    251  HA  SER A 105      23.610  43.230  39.600  1.00  0.00           H
ATOM    252  CB  SER A 105      25.020  44.500  40.730  1.00  0.00           C
ATOM    253  HB1 SER A 105      26.020  44.920  40.630  1.00  0.00           H
ATOM    254  HB2 SER A 105      24.910  44.190  41.760  1.00  0.00           H
ATOM    255  OG  SER A 105      24.160  45.520  40.540  1.00  0.00           O
ATOM    256  HG  SER A 105      24.470  46.140  41.200  1.00  0.00           H
ATOM    257  C   SER A 105      25.050  43.890  38.300  1.00  0.00           C
ATOM    258  O   SER A 105      24.270  44.450  37.560  1.00  0.00           O
ATOM    259  N   ARG A 106      26.280  43.620  37.800  1.00  0.00           N
ATOM    260  H   ARG A 106      26.870  43.170  38.490  1.00  0.00           H
ATOM    261  CA  ARG A 106      26.800  43.890  36.480  1.00  0.00           C
ATOM    262  HA  ARG A 106      26.220  44.710  36.060  1.00  0.00           H
ATOM    263  CB  ARG A 106      28.290  44.340  36.540  1.00  0.00           C
ATOM    264  HB1 ARG A 106      28.720  44.490  35.550  1.00  0.00           H
ATOM    265  HB2 ARG A 106      28.830  43.550  37.060  1.00  0.00           H
ATOM    266  CG  ARG A 106      28.480  45.710  37.320  1.00  0.00           C
ATOM    267  HG1 ARG A 106      28.270  45.630  38.380  1.00  0.00           H
ATOM    268  HG2 ARG A 106      27.860  46.500  36.900  1.00  0.00           H
ATOM    269  CD  ARG A 106      29.950  46.170  37.170  1.00  0.00           C
ATOM    270  HD1 ARG A 106      30.270  47.020  37.780  1.00  0.00           H
ATOM    271  HD2 ARG A 106      30.090  46.530  36.150  1.00  0.00           H
ATOM    272  NE  ARG A 106      30.920  45.160  37.540  1.00  0.00           N
ATOM    273  HE  ARG A 106      31.290  44.590  36.800  1.00  0.00           H
ATOM    274  CZ  ARG A 106      31.290  44.780  38.750  1.00  0.00           C
ATOM    275  NH1 ARG A 106      30.830  45.340  39.870  1.00  0.00           N
ATOM    276 HH11 ARG A 106      30.310  46.200  39.830  1.00  0.00           H
ATOM    277 HH12 ARG A 106      31.220  44.870  40.680  1.00  0.00           H
ATOM    278  NH2 ARG A 106      32.110  43.740  38.750  1.00  0.00           N
ATOM    279 HH21 ARG A 106      32.630  43.440  37.930  1.00  0.00           H
ATOM    280 HH22 ARG A 106      32.390  43.310  39.620  1.00  0.00           H
ATOM    281  C   ARG A 106      26.640  42.740  35.420  1.00  0.00           C
ATOM    282  O   ARG A 106      26.800  43.040  34.200  1.00  0.00           O
ATOM    283  N   ARG A 107      26.400  41.420  35.720  1.00  0.00           N
ATOM    284  H   ARG A 107      26.090  41.250  36.660  1.00  0.00           H
ATOM    285  CA  ARG A 107      26.180  40.390  34.700  1.00  0.00           C
ATOM    286  HA  ARG A 107      27.010  40.490  33.990  1.00  0.00           H
ATOM    287  CB  ARG A 107      26.190  38.990  35.420  1.00  0.00           C
ATOM    288  HB1 ARG A 107      26.070  38.220  34.660  1.00  0.00           H
ATOM    289  HB2 ARG A 107      25.450  38.840  36.200  1.00  0.00           H
ATOM    290  CG  ARG A 107      27.610  38.580  35.930  1.00  0.00           C
ATOM    291  HG1 ARG A 107      27.890  39.090  36.850  1.00  0.00           H
ATOM    292  HG2 ARG A 107      28.300  38.750  35.100  1.00  0.00           H
ATOM    293  CD  ARG A 107      27.660  37.150  36.310  1.00  0.00           C
ATOM    294  HD1 ARG A 107      27.510  36.560  35.410  1.00  0.00           H
ATOM    295  HD2 ARG A 107      26.820  36.880  36.960  1.00  0.00           H
ATOM    296  NE  ARG A 107      28.900  36.890  37.060  1.00  0.00           N
ATOM    297  HE  ARG A 107      29.270  37.720  37.490  1.00  0.00           H
ATOM    298  CZ  ARG A 107      29.500  35.750  37.170  1.00  0.00           C
ATOM    299  NH1 ARG A 107      29.130  34.740  36.440  1.00  0.00           N
ATOM    300 HH11 ARG A 107      28.300  34.830  35.870  1.00  0.00           H
ATOM    301 HH12 ARG A 107      29.460  33.800  36.590  1.00  0.00           H
ATOM    302  NH2 ARG A 107      30.550  35.620  37.970  1.00  0.00           N
ATOM    303 HH21 ARG A 107      30.900  36.440  38.450  1.00  0.00           H
ATOM    304 HH22 ARG A 107      31.120  34.790  37.930  1.00  0.00           H
ATOM    305  C   ARG A 107      24.830  40.540  34.020  1.00  0.00           C
ATOM    306  O   ARG A 107      23.880  41.200  34.510  1.00  0.00           O
ATOM    307  N   TYR A 108      24.650  39.870  32.860  1.00  0.00           N
ATOM    308  H   TYR A 108      25.420  39.480  32.350  1.00  0.00           H
ATOM    309  CA  TYR A 108      23.350  39.960  32.200  1.00  0.00           C
ATOM    310  HA  TYR A 108      22.960  40.960  32.000  1.00  0.00           H
ATOM    311  CB  TYR A 108      23.540  39.370  30.780  1.00  0.00           C
ATOM    312  HB1 TYR A 108      24.080  38.450  31.030  1.00  0.00           H
ATOM    313  HB2 TYR A 108      24.170  40.050  30.200  1.00  0.00           H
ATOM    314  CG  TYR A 108      22.290  39.110  29.940  1.00  0.00           C
ATOM    315  CD1 TYR A 108      21.570  40.260  29.450  1.00  0.00           C
ATOM    316  HD1 TYR A 108      21.800  41.260  29.770  1.00  0.00           H
ATOM    317  CE1 TYR A 108      20.470  39.930  28.660  1.00  0.00           C
ATOM    318  HE1 TYR A 108      19.930  40.800  28.310  1.00  0.00           H
ATOM    319  CZ  TYR A 108      20.070  38.580  28.430  1.00  0.00           C
ATOM    320  OH  TYR A 108      18.950  38.430  27.660  1.00  0.00           O
ATOM    321  HH  TYR A 108      18.970  37.620  27.140  1.00  0.00           H
ATOM    322  CE2 TYR A 108      20.880  37.530  28.850  1.00  0.00           C
ATOM    323  HE2 TYR A 108      20.670  36.510  28.560  1.00  0.00           H
ATOM    324  CD2 TYR A 108      21.940  37.780  29.750  1.00  0.00           C
ATOM    325  HD2 TYR A 108      22.480  36.970  30.210  1.00  0.00           H
ATOM    326  C   TYR A 108      22.320  39.150  33.030  1.00  0.00           C
ATOM    327  O   TYR A 108      22.730  38.040  33.380  1.00  0.00           O
ATOM    328  N   ARG A 109      21.080  39.620  33.340  1.00  0.00           N
ATOM    329  H   ARG A 109      20.900  40.550  32.970  1.00  0.00           H
ATOM    330  CA  ARG A 109      20.060  39.020  34.210  1.00  0.00           C
ATOM    331  HA  ARG A 109      20.060  37.940  34.020  1.00  0.00           H
ATOM    332  CB  ARG A 109      20.450  39.040  35.650  1.00  0.00           C
ATOM    333  HB1 ARG A 109      21.480  38.700  35.740  1.00  0.00           H
ATOM    334  HB2 ARG A 109      19.840  38.330  36.220  1.00  0.00           H
ATOM    335  CG  ARG A 109      20.380  40.450  36.340  1.00  0.00           C
ATOM    336  HG1 ARG A 109      19.370  40.840  36.460  1.00  0.00           H
ATOM    337  HG2 ARG A 109      20.860  41.180  35.680  1.00  0.00           H
ATOM    338  CD  ARG A 109      20.970  40.430  37.760  1.00  0.00           C
ATOM    339  HD1 ARG A 109      22.040  40.190  37.750  1.00  0.00           H
ATOM    340  HD2 ARG A 109      20.430  39.690  38.340  1.00  0.00           H
ATOM    341  NE  ARG A 109      20.760  41.700  38.510  1.00  0.00           N
ATOM    342  HE  ARG A 109      20.280  42.430  38.000  1.00  0.00           H
ATOM    343  CZ  ARG A 109      21.020  41.980  39.720  1.00  0.00           C
ATOM    344  NH1 ARG A 109      22.040  41.310  40.250  1.00  0.00           N
ATOM    345 HH11 ARG A 109      22.590  40.770  39.600  1.00  0.00           H
ATOM    346 HH12 ARG A 109      22.420  41.710  41.100  1.00  0.00           H
ATOM    347  NH2 ARG A 109      20.630  43.110  40.280  1.00  0.00           N
ATOM    348 HH21 ARG A 109      19.830  43.610  39.920  1.00  0.00           H
ATOM    349 HH22 ARG A 109      21.170  43.310  41.120  1.00  0.00           H
ATOM    350  C   ARG A 109      18.660  39.470  33.870  1.00  0.00           C
ATOM    351  O   ARG A 109      17.810  39.830  34.690  1.00  0.00           O
ATOM    352  N   ARG A 110      18.290  39.290  32.630  1.00  0.00           N
ATOM    353  H   ARG A 110      19.020  38.800  32.130  1.00  0.00           H
ATOM    354  CA  ARG A 110      16.990  39.710  32.040  1.00  0.00           C
ATOM    355  HA  ARG A 110      16.940  40.790  31.930  1.00  0.00           H
ATOM    356  CB  ARG A 110      16.910  39.230  30.620  1.00  0.00           C
ATOM    357  HB1 ARG A 110      16.720  38.160  30.650  1.00  0.00           H
ATOM    358  HB2 ARG A 110      17.900  39.340  30.180  1.00  0.00           H
ATOM    359  CG  ARG A 110      15.800  39.850  29.710  1.00  0.00           C
ATOM    360  HG1 ARG A 110      16.260  40.360  28.860  1.00  0.00           H
ATOM    361  HG2 ARG A 110      15.240  40.610  30.260  1.00  0.00           H
ATOM    362  CD  ARG A 110      14.790  38.840  29.120  1.00  0.00           C
ATOM    363  HD1 ARG A 110      15.320  38.110  28.510  1.00  0.00           H
ATOM    364  HD2 ARG A 110      14.210  39.410  28.390  1.00  0.00           H
ATOM    365  NE  ARG A 110      13.890  38.190  30.100  1.00  0.00           N
ATOM    366  HE  ARG A 110      14.130  37.240  30.360  1.00  0.00           H
ATOM    367  CZ  ARG A 110      12.880  38.770  30.720  1.00  0.00           C
ATOM    368  NH1 ARG A 110      12.440  39.960  30.390  1.00  0.00           N
ATOM    369 HH11 ARG A 110      12.940  40.400  29.630  1.00  0.00           H
ATOM    370 HH12 ARG A 110      11.690  40.460  30.840  1.00  0.00           H
ATOM    371  NH2 ARG A 110      12.170  38.120  31.630  1.00  0.00           N
ATOM    372 HH21 ARG A 110      12.470  37.180  31.820  1.00  0.00           H
ATOM    373 HH22 ARG A 110      11.330  38.520  32.030  1.00  0.00           H
ATOM    374  C   ARG A 110      15.830  39.220  32.890  1.00  0.00           C
ATOM    375  O   ARG A 110      14.910  40.000  33.040  1.00  0.00           O
ATOM    376  N   ASP A 111      15.850  38.030  33.440  1.00  0.00           N
ATOM    377  H   ASP A 111      16.630  37.430  33.220  1.00  0.00           H
ATOM    378  CA  ASP A 111      14.600  37.510  34.040  1.00  0.00           C
ATOM    379  HA  ASP A 111      13.750  37.980  33.560  1.00  0.00           H
ATOM    380  CB  ASP A 111      14.610  35.970  33.920  1.00  0.00           C
ATOM    381  HB1 ASP A 111      13.740  35.570  34.450  1.00  0.00           H
ATOM    382  HB2 ASP A 111      15.500  35.530  34.370  1.00  0.00           H
ATOM    383  CG  ASP A 111      14.420  35.470  32.490  1.00  0.00           C
ATOM    384  OD1 ASP A 111      13.570  35.940  31.710  1.00  0.00           O
ATOM    385  OD2 ASP A 111      15.260  34.630  32.090  1.00  0.00           O
ATOM    386  C   ASP A 111      14.490  37.910  35.480  1.00  0.00           C
ATOM    387  O   ASP A 111      13.400  38.190  35.970  1.00  0.00           O
ATOM    388  N   PHE A 112      15.620  38.040  36.190  1.00  0.00           N
ATOM    389  H   PHE A 112      16.500  37.870  35.740  1.00  0.00           H
ATOM    390  CA  PHE A 112      15.650  38.520  37.570  1.00  0.00           C
ATOM    391  HA  PHE A 112      14.990  37.930  38.200  1.00  0.00           H
ATOM    392  CB  PHE A 112      17.100  38.340  38.060  1.00  0.00           C
ATOM    393  HB1 PHE A 112      17.740  38.870  37.350  1.00  0.00           H
ATOM    394  HB2 PHE A 112      17.410  37.310  37.880  1.00  0.00           H
ATOM    395  CG  PHE A 112      17.510  38.810  39.430  1.00  0.00           C
ATOM    396  CD1 PHE A 112      17.440  37.990  40.590  1.00  0.00           C
ATOM    397  HD1 PHE A 112      17.060  36.980  40.470  1.00  0.00           H
ATOM    398  CE1 PHE A 112      17.620  38.440  41.900  1.00  0.00           C
ATOM    399  HE1 PHE A 112      17.680  37.640  42.620  1.00  0.00           H
ATOM    400  CZ  PHE A 112      18.000  39.760  42.100  1.00  0.00           C
ATOM    401  HZ  PHE A 112      18.280  40.130  43.080  1.00  0.00           H
ATOM    402  CE2 PHE A 112      18.130  40.660  41.040  1.00  0.00           C
ATOM    403  HE2 PHE A 112      18.400  41.700  41.150  1.00  0.00           H
ATOM    404  CD2 PHE A 112      17.840  40.210  39.710  1.00  0.00           C
ATOM    405  HD2 PHE A 112      17.820  40.970  38.940  1.00  0.00           H
ATOM    406  C   PHE A 112      15.210  39.980  37.640  1.00  0.00           C
ATOM    407  O   PHE A 112      14.370  40.360  38.430  1.00  0.00           O
ATOM    408  N   ALA A 113      15.740  40.770  36.710  1.00  0.00           N
ATOM    409  H   ALA A 113      16.450  40.450  36.060  1.00  0.00           H
ATOM    410  CA  ALA A 113      15.240  42.120  36.540  1.00  0.00           C
ATOM    411  HA  ALA A 113      15.510  42.630  37.460  1.00  0.00           H
ATOM    412  CB  ALA A 113      15.900  42.750  35.350  1.00  0.00           C
ATOM    413  HB1 ALA A 113      15.820  43.840  35.330  1.00  0.00           H
ATOM    414  HB2 ALA A 113      16.960  42.490  35.270  1.00  0.00           H
ATOM    415  HB3 ALA A 113      15.380  42.280  34.520  1.00  0.00           H
ATOM    416  C   ALA A 113      13.670  42.190  36.290  1.00  0.00           C
ATOM    417  O   ALA A 113      13.130  43.250  36.580  1.00  0.00           O
ATOM    418  N   GLU A 114      12.960  41.210  35.720  1.00  0.00           N
ATOM    419  H   GLU A 114      13.430  40.440  35.260  1.00  0.00           H
ATOM    420  CA  GLU A 114      11.520  41.260  35.550  1.00  0.00           C
ATOM    421  HA  GLU A 114      11.250  42.290  35.330  1.00  0.00           H
ATOM    422  CB  GLU A 114      10.950  40.280  34.480  1.00  0.00           C
ATOM    423  HB1 GLU A 114      11.090  39.220  34.710  1.00  0.00           H
ATOM    424  HB2 GLU A 114      11.400  40.350  33.490  1.00  0.00           H
ATOM    425  CG  GLU A 114       9.460  40.360  34.260  1.00  0.00           C
ATOM    426  HG1 GLU A 114       9.310  41.400  33.950  1.00  0.00           H
ATOM    427  HG2 GLU A 114       8.920  40.180  35.190  1.00  0.00           H
ATOM    428  CD  GLU A 114       8.940  39.490  33.180  1.00  0.00           C
ATOM    429  OE1 GLU A 114       9.740  38.820  32.400  1.00  0.00           O
ATOM    430  OE2 GLU A 114       7.700  39.440  33.080  1.00  0.00           O
ATOM    431  C   GLU A 114      10.940  40.990  36.960  1.00  0.00           C
ATOM    432  O   GLU A 114      10.020  41.650  37.370  1.00  0.00           O
ATOM    433  N   MET A 115      11.480  40.060  37.710  1.00  0.00           N
ATOM    434  H   MET A 115      12.190  39.480  37.290  1.00  0.00           H
ATOM    435  CA  MET A 115      11.090  39.780  39.060  1.00  0.00           C
ATOM    436  HA  MET A 115      10.010  39.620  39.020  1.00  0.00           H
ATOM    437  CB  MET A 115      11.760  38.470  39.510  1.00  0.00           C
ATOM    438  HB1 MET A 115      12.850  38.400  39.500  1.00  0.00           H
ATOM    439  HB2 MET A 115      11.530  37.650  38.830  1.00  0.00           H
ATOM    440  CG  MET A 115      11.470  37.970  40.980  1.00  0.00           C
ATOM    441  HG1 MET A 115      10.390  37.840  41.070  1.00  0.00           H
ATOM    442  HG2 MET A 115      11.870  38.710  41.660  1.00  0.00           H
ATOM    443  SD  MET A 115      12.110  36.330  41.470  1.00  0.00           S
ATOM    444  CE  MET A 115      13.750  36.660  42.170  1.00  0.00           C
ATOM    445  HE1 MET A 115      14.320  37.150  41.370  1.00  0.00           H
ATOM    446  HE2 MET A 115      13.750  37.310  43.050  1.00  0.00           H
ATOM    447  HE3 MET A 115      14.200  35.690  42.360  1.00  0.00           H
ATOM    448  C   MET A 115      11.200  40.970  39.980  1.00  0.00           C
ATOM    449  O   MET A 115      10.280  41.160  40.780  1.00  0.00           O
ATOM    450  N   SER A 116      12.280  41.730  39.880  1.00  0.00           N
ATOM    451  H   SER A 116      12.900  41.220  39.260  1.00  0.00           H
ATOM    452  CA  SER A 116      12.610  42.930  40.510  1.00  0.00           C
ATOM    453  HA  SER A 116      12.380  42.790  41.570  1.00  0.00           H
ATOM    454  CB  SER A 116      14.120  43.370  40.310  1.00  0.00           C
ATOM    455  HB1 SER A 116      14.270  44.290  40.880  1.00  0.00           H
ATOM    456  HB2 SER A 116      14.310  43.580  39.260  1.00  0.00           H
ATOM    457  OG  SER A 116      14.960  42.270  40.710  1.00  0.00           O
ATOM    458  HG  SER A 116      14.830  41.610  40.030  1.00  0.00           H
ATOM    459  C   SER A 116      11.740  44.080  40.080  1.00  0.00           C
ATOM    460  O   SER A 116      11.460  44.840  41.010  1.00  0.00           O
ATOM    461  N   SER A 117      11.410  44.240  38.800  1.00  0.00           N
ATOM    462  H   SER A 117      11.740  43.640  38.070  1.00  0.00           H
ATOM    463  CA  SER A 117      10.480  45.270  38.490  1.00  0.00           C
ATOM    464  HA  SER A 117      10.710  46.190  39.020  1.00  0.00           H
ATOM    465  CB  SER A 117      10.490  45.520  37.020  1.00  0.00           C
ATOM    466  HB1 SER A 117       9.700  46.210  36.730  1.00  0.00           H
ATOM    467  HB2 SER A 117      10.450  44.560  36.500  1.00  0.00           H
ATOM    468  OG  SER A 117      11.750  46.260  36.680  1.00  0.00           O
ATOM    469  HG  SER A 117      11.880  46.120  35.740  1.00  0.00           H
ATOM    470  C   SER A 117       9.020  44.990  38.930  1.00  0.00           C
ATOM    471  O   SER A 117       8.330  45.930  39.380  1.00  0.00           O
ATOM    472  N   GLN A 118       8.480  43.760  38.930  1.00  0.00           N
ATOM    473  H   GLN A 118       9.030  43.040  38.490  1.00  0.00           H
ATOM    474  CA  GLN A 118       7.140  43.500  39.430  1.00  0.00           C
ATOM    475  HA  GLN A 118       6.480  44.170  38.870  1.00  0.00           H
ATOM    476  CB  GLN A 118       6.670  42.050  39.110  1.00  0.00           C
ATOM    477  HB1 GLN A 118       5.740  41.830  39.630  1.00  0.00           H
ATOM    478  HB2 GLN A 118       7.430  41.360  39.480  1.00  0.00           H
ATOM    479  CG  GLN A 118       6.320  41.700  37.620  1.00  0.00           C
ATOM    480  HG1 GLN A 118       6.960  42.320  36.990  1.00  0.00           H
ATOM    481  HG2 GLN A 118       5.280  41.930  37.400  1.00  0.00           H
ATOM    482  CD  GLN A 118       6.590  40.230  37.280  1.00  0.00           C
ATOM    483  OE1 GLN A 118       6.900  39.410  38.070  1.00  0.00           O
ATOM    484  NE2 GLN A 118       6.430  39.910  36.040  1.00  0.00           N
ATOM    485 HE21 GLN A 118       6.470  40.580  35.300  1.00  0.00           H
ATOM    486 HE22 GLN A 118       6.400  38.920  35.830  1.00  0.00           H
ATOM    487  C   GLN A 118       6.950  43.730  40.950  1.00  0.00           C
ATOM    488  O   GLN A 118       5.810  43.920  41.340  1.00  0.00           O
ATOM    489  N   LEU A 119       8.020  43.610  41.700  1.00  0.00           N
ATOM    490  H   LEU A 119       8.910  43.340  41.310  1.00  0.00           H
ATOM    491  CA  LEU A 119       7.930  43.800  43.140  1.00  0.00           C
ATOM    492  HA  LEU A 119       7.350  42.960  43.530  1.00  0.00           H
ATOM    493  CB  LEU A 119       9.300  43.620  43.800  1.00  0.00           C
ATOM    494  HB1 LEU A 119       9.940  44.450  43.500  1.00  0.00           H
ATOM    495  HB2 LEU A 119       9.650  42.670  43.400  1.00  0.00           H
ATOM    496  CG  LEU A 119       9.450  43.630  45.390  1.00  0.00           C
ATOM    497  HG  LEU A 119       8.910  44.490  45.800  1.00  0.00           H
ATOM    498  CD1 LEU A 119       8.920  42.400  46.120  1.00  0.00           C
ATOM    499 HD11 LEU A 119       9.550  41.560  45.810  1.00  0.00           H
ATOM    500 HD12 LEU A 119       8.920  42.580  47.200  1.00  0.00           H
ATOM    501 HD13 LEU A 119       7.910  42.130  45.820  1.00  0.00           H
ATOM    502  CD2 LEU A 119      10.880  43.970  45.900  1.00  0.00           C
ATOM    503 HD21 LEU A 119      11.280  44.850  45.400  1.00  0.00           H
ATOM    504 HD22 LEU A 119      10.800  44.260  46.940  1.00  0.00           H
ATOM    505 HD23 LEU A 119      11.510  43.090  45.760  1.00  0.00           H
ATOM    506  C   LEU A 119       7.200  45.030  43.710  1.00  0.00           C
ATOM    507  O   LEU A 119       7.170  46.030  42.990  1.00  0.00           O
ATOM    508  N   HIS A 120       6.590  44.980  44.910  1.00  0.00           N
ATOM    509  H   HIS A 120       6.500  44.040  45.270  1.00  0.00           H
ATOM    510  CA  HIS A 120       5.880  46.090  45.580  1.00  0.00           C
ATOM    511  HA  HIS A 120       6.260  47.050  45.240  1.00  0.00           H
ATOM    512  CB  HIS A 120       4.450  46.040  45.080  1.00  0.00           C
ATOM    513  HB1 HIS A 120       4.110  45.020  45.260  1.00  0.00           H
ATOM    514  HB2 HIS A 120       4.440  46.200  44.000  1.00  0.00           H
ATOM    515  CG  HIS A 120       3.450  46.970  45.700  1.00  0.00           C
ATOM    516  ND1 HIS A 120       2.900  46.890  47.020  1.00  0.00           N
ATOM    517  CE1 HIS A 120       2.110  47.960  47.110  1.00  0.00           C
ATOM    518  HE1 HIS A 120       1.520  48.210  47.980  1.00  0.00           H
ATOM    519  NE2 HIS A 120       1.950  48.500  45.880  1.00  0.00           N
ATOM    520  HE2 HIS A 120       1.340  49.280  45.690  1.00  0.00           H
ATOM    521  CD2 HIS A 120       2.830  47.970  45.030  1.00  0.00           C
ATOM    522  HD2 HIS A 120       2.980  48.260  44.000  1.00  0.00           H
ATOM    523  C   HIS A 120       5.950  45.810  47.070  1.00  0.00           C
ATOM    524  O   HIS A 120       5.840  44.660  47.530  1.00  0.00           O
ATOM    525  N   LEU A 121       6.050  46.840  47.910  1.00  0.00           N
ATOM    526  H   LEU A 121       6.050  47.780  47.530  1.00  0.00           H
ATOM    527  CA  LEU A 121       6.350  46.720  49.420  1.00  0.00           C
ATOM    528  HA  LEU A 121       5.860  45.850  49.850  1.00  0.00           H
ATOM    529  CB  LEU A 121       7.800  46.670  49.770  1.00  0.00           C
ATOM    530  HB1 LEU A 121       7.900  46.630  50.860  1.00  0.00           H
ATOM    531  HB2 LEU A 121       8.230  47.620  49.440  1.00  0.00           H
ATOM    532  CG  LEU A 121       8.680  45.440  49.350  1.00  0.00           C
ATOM    533  HG  LEU A 121       8.580  45.200  48.290  1.00  0.00           H
ATOM    534  CD1 LEU A 121      10.160  45.660  49.560  1.00  0.00           C
ATOM    535 HD11 LEU A 121      10.540  46.570  49.110  1.00  0.00           H
ATOM    536 HD12 LEU A 121      10.270  45.740  50.640  1.00  0.00           H
ATOM    537 HD13 LEU A 121      10.590  44.720  49.210  1.00  0.00           H
ATOM    538  CD2 LEU A 121       8.270  44.140  49.980  1.00  0.00           C
ATOM    539 HD21 LEU A 121       7.230  44.220  50.310  1.00  0.00           H
ATOM    540 HD22 LEU A 121       8.400  43.370  49.220  1.00  0.00           H
ATOM    541 HD23 LEU A 121       8.820  43.860  50.880  1.00  0.00           H
ATOM    542  C   LEU A 121       5.550  47.800  50.120  1.00  0.00           C
ATOM    543  O   LEU A 121       5.350  48.900  49.640  1.00  0.00           O
ATOM    544  N   THR A 122       5.090  47.510  51.340  1.00  0.00           N
ATOM    545  H   THR A 122       5.380  46.610  51.690  1.00  0.00           H
ATOM    546  CA  THR A 122       4.490  48.370  52.310  1.00  0.00           C
ATOM    547  HA  THR A 122       4.820  49.380  52.070  1.00  0.00           H
ATOM    548  CB  THR A 122       2.950  48.350  52.210  1.00  0.00           C
ATOM    549  HB  THR A 122       2.520  49.180  52.760  1.00  0.00           H
ATOM    550  CG2 THR A 122       2.360  48.330  50.820  1.00  0.00           C
ATOM    551 HG21 THR A 122       1.310  48.550  51.040  1.00  0.00           H
ATOM    552 HG22 THR A 122       2.860  49.100  50.230  1.00  0.00           H
ATOM    553 HG23 THR A 122       2.470  47.290  50.510  1.00  0.00           H
ATOM    554  OG1 THR A 122       2.440  47.200  52.890  1.00  0.00           O
ATOM    555  HG1 THR A 122       2.930  46.470  52.500  1.00  0.00           H
ATOM    556  C   THR A 122       4.930  48.100  53.770  1.00  0.00           C
ATOM    557  O   THR A 122       5.200  46.940  53.950  1.00  0.00           O
ATOM    558  N   PRO A 123       4.850  48.950  54.810  1.00  0.00           N
ATOM    559  CD  PRO A 123       4.460  50.340  54.650  1.00  0.00           C
ATOM    560  HD1 PRO A 123       3.390  50.530  54.640  1.00  0.00           H
ATOM    561  HD2 PRO A 123       5.090  50.740  53.850  1.00  0.00           H
ATOM    562  CG  PRO A 123       5.030  50.990  55.960  1.00  0.00           C
ATOM    563  HG1 PRO A 123       4.460  51.830  56.370  1.00  0.00           H
ATOM    564  HG2 PRO A 123       5.990  51.470  55.810  1.00  0.00           H
ATOM    565  CB  PRO A 123       4.950  49.890  56.990  1.00  0.00           C
ATOM    566  HB1 PRO A 123       3.900  49.850  57.270  1.00  0.00           H
ATOM    567  HB2 PRO A 123       5.580  50.100  57.850  1.00  0.00           H
ATOM    568  CA  PRO A 123       5.250  48.590  56.160  1.00  0.00           C
ATOM    569  HA  PRO A 123       6.310  48.350  56.190  1.00  0.00           H
ATOM    570  C   PRO A 123       4.400  47.400  56.670  1.00  0.00           C
ATOM    571  O   PRO A 123       4.870  46.640  57.450  1.00  0.00           O
ATOM    572  N   PHE A 124       3.120  47.220  56.310  1.00  0.00           N
ATOM    573  H   PHE A 124       2.680  47.890  55.690  1.00  0.00           H
ATOM    574  CA  PHE A 124       2.200  46.160  56.750  1.00  0.00           C
ATOM    575  HA  PHE A 124       2.310  45.960  57.810  1.00  0.00           H
ATOM    576  CB  PHE A 124       0.730  46.650  56.510  1.00  0.00           C
ATOM    577  HB1 PHE A 124       0.050  45.890  56.910  1.00  0.00           H
ATOM    578  HB2 PHE A 124       0.500  46.600  55.450  1.00  0.00           H
ATOM    579  CG  PHE A 124       0.330  47.980  57.120  1.00  0.00           C
ATOM    580  CD1 PHE A 124       0.520  48.310  58.450  1.00  0.00           C
ATOM    581  HD1 PHE A 124       0.730  47.560  59.190  1.00  0.00           H
ATOM    582  CE1 PHE A 124       0.340  49.590  58.870  1.00  0.00           C
ATOM    583  HE1 PHE A 124       0.400  49.830  59.930  1.00  0.00           H
ATOM    584  CZ  PHE A 124      -0.160  50.610  58.040  1.00  0.00           C
ATOM    585  HZ  PHE A 124      -0.120  51.610  58.430  1.00  0.00           H
ATOM    586  CE2 PHE A 124      -0.460  50.320  56.710  1.00  0.00           C
ATOM    587  HE2 PHE A 124      -0.750  51.140  56.080  1.00  0.00           H
ATOM    588  CD2 PHE A 124      -0.140  49.000  56.270  1.00  0.00           C
ATOM    589  HD2 PHE A 124      -0.370  48.800  55.230  1.00  0.00           H
ATOM    590  C   PHE A 124       2.410  44.780  56.010  1.00  0.00           C
ATOM    591  O   PHE A 124       1.850  43.740  56.410  1.00  0.00           O
ATOM    592  N   THR A 125       3.170  44.750  54.880  1.00  0.00           N
ATOM    593  H   THR A 125       3.620  45.580  54.520  1.00  0.00           H
ATOM    594  CA  THR A 125       3.340  43.600  53.980  1.00  0.00           C
ATOM    595  HA  THR A 125       2.830  42.740  54.420  1.00  0.00           H
ATOM    596  CB  THR A 125       2.720  43.870  52.610  1.00  0.00           C
ATOM    597  HB  THR A 125       2.700  42.960  52.010  1.00  0.00           H
ATOM    598  CG2 THR A 125       1.180  44.090  52.730  1.00  0.00           C
ATOM    599 HG21 THR A 125       0.630  43.160  52.590  1.00  0.00           H
ATOM    600 HG22 THR A 125       0.910  44.520  53.690  1.00  0.00           H
ATOM    601 HG23 THR A 125       0.840  44.790  51.970  1.00  0.00           H
ATOM    602  OG1 THR A 125       3.320  44.930  51.960  1.00  0.00           O
ATOM    603  HG1 THR A 125       3.150  44.740  51.030  1.00  0.00           H
ATOM    604  C   THR A 125       4.750  43.100  53.740  1.00  0.00           C
ATOM    605  O   THR A 125       4.980  42.190  52.960  1.00  0.00           O
ATOM    606  N   ALA A 126       5.740  43.750  54.370  1.00  0.00           N
ATOM    607  H   ALA A 126       5.570  44.400  55.120  1.00  0.00           H
ATOM    608  CA  ALA A 126       7.190  43.630  54.030  1.00  0.00           C
ATOM    609  HA  ALA A 126       7.200  43.900  52.970  1.00  0.00           H
ATOM    610  CB  ALA A 126       8.130  44.610  54.750  1.00  0.00           C
ATOM    611  HB1 ALA A 126       9.170  44.470  54.470  1.00  0.00           H
ATOM    612  HB2 ALA A 126       7.730  45.630  54.730  1.00  0.00           H
ATOM    613  HB3 ALA A 126       8.110  44.330  55.800  1.00  0.00           H
ATOM    614  C   ALA A 126       7.580  42.190  54.280  1.00  0.00           C
ATOM    615  O   ALA A 126       8.330  41.550  53.450  1.00  0.00           O
ATOM    616  N   ARG A 127       7.140  41.570  55.450  1.00  0.00           N
ATOM    617  H   ARG A 127       6.410  42.060  55.950  1.00  0.00           H
ATOM    618  CA  ARG A 127       7.540  40.220  55.950  1.00  0.00           C
ATOM    619  HA  ARG A 127       8.590  40.090  55.710  1.00  0.00           H
ATOM    620  CB  ARG A 127       7.330  40.120  57.450  1.00  0.00           C
ATOM    621  HB1 ARG A 127       6.270  40.050  57.730  1.00  0.00           H
ATOM    622  HB2 ARG A 127       7.690  41.020  57.940  1.00  0.00           H
ATOM    623  CG  ARG A 127       8.160  38.960  58.090  1.00  0.00           C
ATOM    624  HG1 ARG A 127       7.980  38.050  57.520  1.00  0.00           H
ATOM    625  HG2 ARG A 127       7.840  38.900  59.140  1.00  0.00           H
ATOM    626  CD  ARG A 127       9.700  39.060  58.310  1.00  0.00           C
ATOM    627  HD1 ARG A 127       9.780  39.840  59.070  1.00  0.00           H
ATOM    628  HD2 ARG A 127      10.220  39.300  57.380  1.00  0.00           H
ATOM    629  NE  ARG A 127      10.320  37.750  58.720  1.00  0.00           N
ATOM    630  HE  ARG A 127       9.810  36.940  58.400  1.00  0.00           H
ATOM    631  CZ  ARG A 127      11.200  37.580  59.640  1.00  0.00           C
ATOM    632  NH1 ARG A 127      11.820  38.520  60.250  1.00  0.00           N
ATOM    633 HH11 ARG A 127      11.580  39.490  60.140  1.00  0.00           H
ATOM    634 HH12 ARG A 127      12.450  38.290  61.010  1.00  0.00           H
ATOM    635  NH2 ARG A 127      11.680  36.380  59.850  1.00  0.00           N
ATOM    636 HH21 ARG A 127      11.220  35.590  59.430  1.00  0.00           H
ATOM    637 HH22 ARG A 127      12.510  36.310  60.410  1.00  0.00           H
ATOM    638  C   ARG A 127       6.910  39.110  55.110  1.00  0.00           C
ATOM    639  O   ARG A 127       7.610  38.130  54.960  1.00  0.00           O
ATOM    640  N   GLY A 128       5.650  39.240  54.670  1.00  0.00           N
ATOM    641  H   GLY A 128       5.210  40.130  54.870  1.00  0.00           H
ATOM    642  CA  GLY A 128       4.890  38.290  53.830  1.00  0.00           C
ATOM    643  HA1 GLY A 128       3.840  38.540  53.660  1.00  0.00           H
ATOM    644  HA2 GLY A 128       4.990  37.300  54.270  1.00  0.00           H
ATOM    645  C   GLY A 128       5.300  38.330  52.300  1.00  0.00           C
ATOM    646  O   GLY A 128       5.260  37.300  51.670  1.00  0.00           O
ATOM    647  N   ARG A 129       5.720  39.510  51.840  1.00  0.00           N
ATOM    648  H   ARG A 129       5.660  40.290  52.480  1.00  0.00           H
ATOM    649  CA  ARG A 129       6.410  39.730  50.550  1.00  0.00           C
ATOM    650  HA  ARG A 129       5.760  39.370  49.750  1.00  0.00           H
ATOM    651  CB  ARG A 129       6.550  41.240  50.150  1.00  0.00           C
ATOM    652  HB1 ARG A 129       7.360  41.230  49.420  1.00  0.00           H
ATOM    653  HB2 ARG A 129       6.760  41.850  51.020  1.00  0.00           H
ATOM    654  CG  ARG A 129       5.270  41.850  49.490  1.00  0.00           C
ATOM    655  HG1 ARG A 129       5.390  42.920  49.380  1.00  0.00           H
ATOM    656  HG2 ARG A 129       4.440  41.550  50.130  1.00  0.00           H
ATOM    657  CD  ARG A 129       4.800  41.320  48.140  1.00  0.00           C
ATOM    658  HD1 ARG A 129       4.440  40.300  48.140  1.00  0.00           H
ATOM    659  HD2 ARG A 129       5.700  41.370  47.520  1.00  0.00           H
ATOM    660  NE  ARG A 129       3.620  42.070  47.550  1.00  0.00           N
ATOM    661  HE  ARG A 129       2.940  42.440  48.210  1.00  0.00           H
ATOM    662  CZ  ARG A 129       3.390  42.260  46.260  1.00  0.00           C
ATOM    663  NH1 ARG A 129       2.330  42.970  45.970  1.00  0.00           N
ATOM    664 HH11 ARG A 129       1.670  43.210  46.680  1.00  0.00           H
ATOM    665 HH12 ARG A 129       2.060  43.190  45.020  1.00  0.00           H
ATOM    666  NH2 ARG A 129       4.130  41.830  45.260  1.00  0.00           N
ATOM    667 HH21 ARG A 129       4.790  41.060  45.330  1.00  0.00           H
ATOM    668 HH22 ARG A 129       3.980  42.210  44.330  1.00  0.00           H
ATOM    669  C   ARG A 129       7.800  39.130  50.540  1.00  0.00           C
ATOM    670  O   ARG A 129       8.030  38.360  49.610  1.00  0.00           O
ATOM    671  N   PHE A 130       8.540  39.340  51.620  1.00  0.00           N
ATOM    672  H   PHE A 130       8.190  40.030  52.270  1.00  0.00           H
ATOM    673  CA  PHE A 130       9.680  38.470  51.850  1.00  0.00           C
ATOM    674  HA  PHE A 130      10.410  38.760  51.090  1.00  0.00           H
ATOM    675  CB  PHE A 130      10.290  38.870  53.180  1.00  0.00           C
ATOM    676  HB1 PHE A 130       9.510  38.840  53.940  1.00  0.00           H
ATOM    677  HB2 PHE A 130      10.640  39.890  53.110  1.00  0.00           H
ATOM    678  CG  PHE A 130      11.530  38.080  53.590  1.00  0.00           C
ATOM    679  CD1 PHE A 130      11.470  37.260  54.690  1.00  0.00           C
ATOM    680  HD1 PHE A 130      10.540  37.120  55.220  1.00  0.00           H
ATOM    681  CE1 PHE A 130      12.560  36.540  55.220  1.00  0.00           C
ATOM    682  HE1 PHE A 130      12.590  36.000  56.160  1.00  0.00           H
ATOM    683  CZ  PHE A 130      13.770  36.630  54.500  1.00  0.00           C
ATOM    684  HZ  PHE A 130      14.640  36.070  54.820  1.00  0.00           H
ATOM    685  CE2 PHE A 130      13.870  37.490  53.460  1.00  0.00           C
ATOM    686  HE2 PHE A 130      14.780  37.490  52.880  1.00  0.00           H
ATOM    687  CD2 PHE A 130      12.760  38.210  52.970  1.00  0.00           C
ATOM    688  HD2 PHE A 130      12.830  38.710  52.010  1.00  0.00           H
ATOM    689  C   PHE A 130       9.320  37.030  51.780  1.00  0.00           C
ATOM    690  O   PHE A 130       9.980  36.360  51.050  1.00  0.00           O
ATOM    691  N   ALA A 131       8.520  36.490  52.730  1.00  0.00           N
ATOM    692  H   ALA A 131       8.030  37.100  53.370  1.00  0.00           H
ATOM    693  CA  ALA A 131       8.160  35.080  52.800  1.00  0.00           C
ATOM    694  HA  ALA A 131       9.070  34.510  53.010  1.00  0.00           H
ATOM    695  CB  ALA A 131       7.260  34.850  54.000  1.00  0.00           C
ATOM    696  HB1 ALA A 131       7.740  35.330  54.850  1.00  0.00           H
ATOM    697  HB2 ALA A 131       6.310  35.380  53.900  1.00  0.00           H
ATOM    698  HB3 ALA A 131       7.000  33.800  54.150  1.00  0.00           H
ATOM    699  C   ALA A 131       7.630  34.460  51.470  1.00  0.00           C
ATOM    700  O   ALA A 131       7.750  33.270  51.280  1.00  0.00           O
ATOM    701  N   THR A 132       7.060  35.280  50.510  1.00  0.00           N
ATOM    702  H   THR A 132       7.120  36.280  50.660  1.00  0.00           H
ATOM    703  CA  THR A 132       6.710  34.830  49.150  1.00  0.00           C
ATOM    704  HA  THR A 132       6.220  33.860  49.190  1.00  0.00           H
ATOM    705  CB  THR A 132       5.760  35.860  48.480  1.00  0.00           C
ATOM    706  HB  THR A 132       6.290  36.810  48.510  1.00  0.00           H
ATOM    707  CG2 THR A 132       5.220  35.390  47.130  1.00  0.00           C
ATOM    708 HG21 THR A 132       6.100  35.040  46.580  1.00  0.00           H
ATOM    709 HG22 THR A 132       4.610  34.500  47.260  1.00  0.00           H
ATOM    710 HG23 THR A 132       4.650  36.210  46.690  1.00  0.00           H
ATOM    711  OG1 THR A 132       4.560  36.010  49.240  1.00  0.00           O
ATOM    712  HG1 THR A 132       4.820  36.160  50.150  1.00  0.00           H
ATOM    713  C   THR A 132       7.880  34.660  48.310  1.00  0.00           C
ATOM    714  O   THR A 132       7.950  33.610  47.640  1.00  0.00           O
ATOM    715  N   VAL A 133       8.770  35.650  48.270  1.00  0.00           N
ATOM    716  H   VAL A 133       8.610  36.490  48.800  1.00  0.00           H
ATOM    717  CA  VAL A 133       9.950  35.640  47.260  1.00  0.00           C
ATOM    718  HA  VAL A 133       9.530  35.270  46.330  1.00  0.00           H
ATOM    719  CB  VAL A 133      10.510  37.060  47.040  1.00  0.00           C
ATOM    720  HB  VAL A 133       9.650  37.720  46.930  1.00  0.00           H
ATOM    721  CG1 VAL A 133      11.360  37.620  48.210  1.00  0.00           C
ATOM    722 HG11 VAL A 133      12.180  36.930  48.420  1.00  0.00           H
ATOM    723 HG12 VAL A 133      11.610  38.670  48.070  1.00  0.00           H
ATOM    724 HG13 VAL A 133      10.710  37.690  49.080  1.00  0.00           H
ATOM    725  CG2 VAL A 133      11.350  37.080  45.790  1.00  0.00           C
ATOM    726 HG21 VAL A 133      11.610  36.090  45.410  1.00  0.00           H
ATOM    727 HG22 VAL A 133      10.690  37.460  45.010  1.00  0.00           H
ATOM    728 HG23 VAL A 133      12.240  37.720  45.840  1.00  0.00           H
ATOM    729  C   VAL A 133      11.040  34.600  47.690  1.00  0.00           C
ATOM    730  O   VAL A 133      11.730  34.110  46.790  1.00  0.00           O
ATOM    731  N   VAL A 134      11.140  34.280  48.970  1.00  0.00           N
ATOM    732  H   VAL A 134      10.570  34.780  49.630  1.00  0.00           H
ATOM    733  CA  VAL A 134      12.020  33.220  49.430  1.00  0.00           C
ATOM    734  HA  VAL A 134      12.980  33.330  48.920  1.00  0.00           H
ATOM    735  CB  VAL A 134      12.260  33.240  50.980  1.00  0.00           C
ATOM    736  HB  VAL A 134      12.900  32.430  51.320  1.00  0.00           H
ATOM    737  CG1 VAL A 134      13.060  34.390  51.490  1.00  0.00           C
ATOM    738 HG11 VAL A 134      13.470  34.140  52.460  1.00  0.00           H
ATOM    739 HG12 VAL A 134      13.870  34.440  50.750  1.00  0.00           H
ATOM    740 HG13 VAL A 134      12.450  35.290  51.420  1.00  0.00           H
ATOM    741  CG2 VAL A 134      10.960  33.050  51.800  1.00  0.00           C
ATOM    742 HG21 VAL A 134      11.280  32.900  52.830  1.00  0.00           H
ATOM    743 HG22 VAL A 134      10.460  34.010  51.710  1.00  0.00           H
ATOM    744 HG23 VAL A 134      10.290  32.340  51.320  1.00  0.00           H
ATOM    745  C   VAL A 134      11.640  31.870  48.870  1.00  0.00           C
ATOM    746  O   VAL A 134      12.520  31.110  48.480  1.00  0.00           O
ATOM    747  N   GLU A 135      10.340  31.540  48.830  1.00  0.00           N
ATOM    748  H   GLU A 135       9.570  32.060  49.240  1.00  0.00           H
ATOM    749  CA  GLU A 135       9.960  30.240  48.170  1.00  0.00           C
ATOM    750  HA  GLU A 135      10.600  29.450  48.560  1.00  0.00           H
ATOM    751  CB  GLU A 135       8.450  29.990  48.550  1.00  0.00           C
ATOM    752  HB1 GLU A 135       8.020  29.170  47.980  1.00  0.00           H
ATOM    753  HB2 GLU A 135       7.820  30.870  48.440  1.00  0.00           H
ATOM    754  CG  GLU A 135       8.400  29.600  50.060  1.00  0.00           C
ATOM    755  HG1 GLU A 135       7.360  29.590  50.390  1.00  0.00           H
ATOM    756  HG2 GLU A 135       8.800  30.420  50.670  1.00  0.00           H
ATOM    757  CD  GLU A 135       9.170  28.340  50.410  1.00  0.00           C
ATOM    758  OE1 GLU A 135       9.530  27.590  49.510  1.00  0.00           O
ATOM    759  OE2 GLU A 135       9.490  28.160  51.580  1.00  0.00           O
ATOM    760  C   GLU A 135      10.220  30.180  46.630  1.00  0.00           C
ATOM    761  O   GLU A 135      10.560  29.150  46.050  1.00  0.00           O
ATOM    762  N   GLU A 136      10.060  31.380  45.940  1.00  0.00           N
ATOM    763  H   GLU A 136       9.850  32.180  46.520  1.00  0.00           H
ATOM    764  CA  GLU A 136      10.230  31.430  44.460  1.00  0.00           C
ATOM    765  HA  GLU A 136       9.560  30.700  44.010  1.00  0.00           H
ATOM    766  CB  GLU A 136       9.920  32.820  43.950  1.00  0.00           C
ATOM    767  HB1 GLU A 136      10.710  33.410  44.430  1.00  0.00           H
ATOM    768  HB2 GLU A 136       8.910  33.060  44.260  1.00  0.00           H
ATOM    769  CG  GLU A 136      10.000  32.770  42.400  1.00  0.00           C
ATOM    770  HG1 GLU A 136      10.690  32.040  41.990  1.00  0.00           H
ATOM    771  HG2 GLU A 136      10.270  33.790  42.110  1.00  0.00           H
ATOM    772  CD  GLU A 136       8.650  32.390  41.890  1.00  0.00           C
ATOM    773  OE1 GLU A 136       7.700  33.160  41.950  1.00  0.00           O
ATOM    774  OE2 GLU A 136       8.550  31.330  41.220  1.00  0.00           O
ATOM    775  C   GLU A 136      11.720  31.060  44.170  1.00  0.00           C
ATOM    776  O   GLU A 136      12.130  30.250  43.350  1.00  0.00           O
ATOM    777  N   LEU A 137      12.670  31.730  44.910  1.00  0.00           N
ATOM    778  H   LEU A 137      12.220  32.410  45.500  1.00  0.00           H
ATOM    779  CA  LEU A 137      14.170  31.640  44.900  1.00  0.00           C
ATOM    780  HA  LEU A 137      14.370  31.860  43.850  1.00  0.00           H
ATOM    781  CB  LEU A 137      14.670  32.720  45.910  1.00  0.00           C
ATOM    782  HB1 LEU A 137      15.710  32.560  46.190  1.00  0.00           H
ATOM    783  HB2 LEU A 137      14.060  32.600  46.810  1.00  0.00           H
ATOM    784  CG  LEU A 137      14.540  34.260  45.550  1.00  0.00           C
ATOM    785  HG  LEU A 137      13.540  34.410  45.150  1.00  0.00           H
ATOM    786  CD1 LEU A 137      14.770  35.180  46.760  1.00  0.00           C
ATOM    787 HD11 LEU A 137      15.760  35.110  47.210  1.00  0.00           H
ATOM    788 HD12 LEU A 137      14.530  36.180  46.400  1.00  0.00           H
ATOM    789 HD13 LEU A 137      14.030  35.020  47.550  1.00  0.00           H
ATOM    790  CD2 LEU A 137      15.640  34.580  44.560  1.00  0.00           C
ATOM    791 HD21 LEU A 137      15.520  35.630  44.300  1.00  0.00           H
ATOM    792 HD22 LEU A 137      16.650  34.410  44.940  1.00  0.00           H
ATOM    793 HD23 LEU A 137      15.530  33.880  43.730  1.00  0.00           H
ATOM    794  C   LEU A 137      14.730  30.240  45.240  1.00  0.00           C
ATOM    795  O   LEU A 137      15.640  29.840  44.560  1.00  0.00           O
ATOM    796  N   PHE A 138      14.040  29.530  46.200  1.00  0.00           N
ATOM    797  H   PHE A 138      13.340  29.990  46.770  1.00  0.00           H
ATOM    798  CA  PHE A 138      14.450  28.250  46.680  1.00  0.00           C
ATOM    799  HA  PHE A 138      15.330  27.990  46.100  1.00  0.00           H
ATOM    800  CB  PHE A 138      14.970  28.300  48.150  1.00  0.00           C
ATOM    801  HB1 PHE A 138      15.330  27.310  48.440  1.00  0.00           H
ATOM    802  HB2 PHE A 138      14.100  28.510  48.770  1.00  0.00           H
ATOM    803  CG  PHE A 138      16.100  29.310  48.370  1.00  0.00           C
ATOM    804  CD1 PHE A 138      17.350  29.150  47.750  1.00  0.00           C
ATOM    805  HD1 PHE A 138      17.540  28.310  47.090  1.00  0.00           H
ATOM    806  CE1 PHE A 138      18.350  30.110  47.890  1.00  0.00           C
ATOM    807  HE1 PHE A 138      19.260  29.910  47.350  1.00  0.00           H
ATOM    808  CZ  PHE A 138      18.140  31.270  48.680  1.00  0.00           C
ATOM    809  HZ  PHE A 138      18.950  31.890  49.030  1.00  0.00           H
ATOM    810  CE2 PHE A 138      16.900  31.440  49.280  1.00  0.00           C
ATOM    811  HE2 PHE A 138      16.720  32.260  49.960  1.00  0.00           H
ATOM    812  CD2 PHE A 138      15.870  30.490  49.140  1.00  0.00           C
ATOM    813  HD2 PHE A 138      15.000  30.520  49.790  1.00  0.00           H
ATOM    814  C   PHE A 138      13.490  26.970  46.350  1.00  0.00           C
ATOM    815  O   PHE A 138      13.800  25.860  46.740  1.00  0.00           O
ATOM    816  N   ARG A 139      12.390  27.150  45.650  1.00  0.00           N
ATOM    817  H   ARG A 139      12.040  28.090  45.530  1.00  0.00           H
ATOM    818  CA  ARG A 139      11.590  26.010  45.170  1.00  0.00           C
ATOM    819  HA  ARG A 139      11.150  25.500  46.030  1.00  0.00           H
ATOM    820  CB  ARG A 139      10.450  26.520  44.250  1.00  0.00           C
ATOM    821  HB1 ARG A 139      10.850  26.990  43.350  1.00  0.00           H
ATOM    822  HB2 ARG A 139       9.900  27.310  44.760  1.00  0.00           H
ATOM    823  CG  ARG A 139       9.440  25.350  43.840  1.00  0.00           C
ATOM    824  HG1 ARG A 139       8.830  24.960  44.650  1.00  0.00           H
ATOM    825  HG2 ARG A 139      10.030  24.510  43.460  1.00  0.00           H
ATOM    826  CD  ARG A 139       8.570  25.730  42.680  1.00  0.00           C
ATOM    827  HD1 ARG A 139       7.940  24.860  42.490  1.00  0.00           H
ATOM    828  HD2 ARG A 139       9.160  25.860  41.770  1.00  0.00           H
ATOM    829  NE  ARG A 139       7.780  26.900  43.000  1.00  0.00           N
ATOM    830  HE  ARG A 139       7.130  26.750  43.760  1.00  0.00           H
ATOM    831  CZ  ARG A 139       7.940  28.190  42.610  1.00  0.00           C
ATOM    832  NH1 ARG A 139       7.270  29.120  43.200  1.00  0.00           N
ATOM    833 HH11 ARG A 139       6.650  28.900  43.960  1.00  0.00           H
ATOM    834 HH12 ARG A 139       7.270  30.040  42.790  1.00  0.00           H
ATOM    835  NH2 ARG A 139       8.890  28.540  41.780  1.00  0.00           N
ATOM    836 HH21 ARG A 139       9.310  27.830  41.180  1.00  0.00           H
ATOM    837 HH22 ARG A 139       9.010  29.490  41.470  1.00  0.00           H
ATOM    838  C   ARG A 139      12.380  24.880  44.490  1.00  0.00           C
ATOM    839  O   ARG A 139      12.210  23.670  44.850  1.00  0.00           O
ATOM    840  N   ASP A 140      13.300  25.220  43.620  1.00  0.00           N
ATOM    841  H   ASP A 140      13.560  26.180  43.450  1.00  0.00           H
ATOM    842  CA  ASP A 140      14.020  24.230  42.750  1.00  0.00           C
ATOM    843  HA  ASP A 140      13.390  23.350  42.580  1.00  0.00           H
ATOM    844  CB  ASP A 140      14.440  24.910  41.390  1.00  0.00           C
ATOM    845  HB1 ASP A 140      14.740  24.080  40.750  1.00  0.00           H
ATOM    846  HB2 ASP A 140      15.260  25.610  41.480  1.00  0.00           H
ATOM    847  CG  ASP A 140      13.210  25.530  40.630  1.00  0.00           C
ATOM    848  OD1 ASP A 140      13.320  26.700  40.200  1.00  0.00           O
ATOM    849  OD2 ASP A 140      12.170  24.860  40.410  1.00  0.00           O
ATOM    850  C   ASP A 140      15.360  23.790  43.350  1.00  0.00           C
ATOM    851  O   ASP A 140      15.970  22.790  42.820  1.00  0.00           O
ATOM    852  N   GLY A 141      15.760  24.380  44.500  1.00  0.00           N
ATOM    853  H   GLY A 141      15.290  25.240  44.730  1.00  0.00           H
ATOM    854  CA  GLY A 141      16.860  24.000  45.360  1.00  0.00           C
ATOM    855  HA1 GLY A 141      17.400  23.100  45.070  1.00  0.00           H
ATOM    856  HA2 GLY A 141      16.450  23.670  46.320  1.00  0.00           H
ATOM    857  C   GLY A 141      17.810  25.160  45.660  1.00  0.00           C
ATOM    858  O   GLY A 141      17.570  26.320  45.370  1.00  0.00           O
ATOM    859  N   VAL A 142      18.940  24.770  46.240  1.00  0.00           N
ATOM    860  H   VAL A 142      19.050  23.820  46.560  1.00  0.00           H
ATOM    861  CA  VAL A 142      19.890  25.830  46.660  1.00  0.00           C
ATOM    862  HA  VAL A 142      19.510  26.790  46.310  1.00  0.00           H
ATOM    863  CB  VAL A 142      19.990  25.910  48.170  1.00  0.00           C
ATOM    864  HB  VAL A 142      20.560  25.060  48.560  1.00  0.00           H
ATOM    865  CG1 VAL A 142      20.920  27.130  48.670  1.00  0.00           C
ATOM    866 HG11 VAL A 142      20.900  27.030  49.750  1.00  0.00           H
ATOM    867 HG12 VAL A 142      21.940  26.910  48.350  1.00  0.00           H
ATOM    868 HG13 VAL A 142      20.580  28.130  48.430  1.00  0.00           H
ATOM    869  CG2 VAL A 142      18.640  25.950  48.890  1.00  0.00           C
ATOM    870 HG21 VAL A 142      18.130  24.980  48.870  1.00  0.00           H
ATOM    871 HG22 VAL A 142      18.770  26.120  49.960  1.00  0.00           H
ATOM    872 HG23 VAL A 142      18.020  26.670  48.360  1.00  0.00           H
ATOM    873  C   VAL A 142      21.270  25.630  46.010  1.00  0.00           C
ATOM    874  O   VAL A 142      21.730  24.480  45.920  1.00  0.00           O
ATOM    875  N   ASN A 143      21.900  26.800  45.590  1.00  0.00           N
ATOM    876  H   ASN A 143      21.490  27.710  45.760  1.00  0.00           H
ATOM    877  CA  ASN A 143      23.310  26.900  45.170  1.00  0.00           C
ATOM    878  HA  ASN A 143      23.880  26.130  45.680  1.00  0.00           H
ATOM    879  CB  ASN A 143      23.390  26.660  43.650  1.00  0.00           C
ATOM    880  HB1 ASN A 143      23.030  25.650  43.450  1.00  0.00           H
ATOM    881  HB2 ASN A 143      24.430  26.790  43.330  1.00  0.00           H
ATOM    882  CG  ASN A 143      22.510  27.590  42.850  1.00  0.00           C
ATOM    883  OD1 ASN A 143      22.880  28.750  42.670  1.00  0.00           O
ATOM    884  ND2 ASN A 143      21.450  27.110  42.310  1.00  0.00           N
ATOM    885 HD21 ASN A 143      21.150  26.140  42.340  1.00  0.00           H
ATOM    886 HD22 ASN A 143      21.200  27.660  41.510  1.00  0.00           H
ATOM    887  C   ASN A 143      23.780  28.240  45.550  1.00  0.00           C
ATOM    888  O   ASN A 143      23.040  29.120  45.860  1.00  0.00           O
ATOM    889  N   TRP A 144      25.090  28.370  45.550  1.00  0.00           N
ATOM    890  H   TRP A 144      25.660  27.600  45.240  1.00  0.00           H
ATOM    891  CA  TRP A 144      25.670  29.640  45.930  1.00  0.00           C
ATOM    892  HA  TRP A 144      25.320  29.870  46.930  1.00  0.00           H
ATOM    893  CB  TRP A 144      27.210  29.530  46.010  1.00  0.00           C
ATOM    894  HB1 TRP A 144      27.640  30.510  46.220  1.00  0.00           H
ATOM    895  HB2 TRP A 144      27.570  29.180  45.040  1.00  0.00           H
ATOM    896  CG  TRP A 144      27.790  28.620  47.000  1.00  0.00           C
ATOM    897  CD1 TRP A 144      28.300  27.440  46.670  1.00  0.00           C
ATOM    898  HD1 TRP A 144      28.210  26.970  45.700  1.00  0.00           H
ATOM    899  NE1 TRP A 144      28.740  26.800  47.870  1.00  0.00           N
ATOM    900  HE1 TRP A 144      29.090  25.860  47.920  1.00  0.00           H
ATOM    901  CE2 TRP A 144      28.550  27.610  48.950  1.00  0.00           C
ATOM    902  CZ2 TRP A 144      28.790  27.390  50.330  1.00  0.00           C
ATOM    903  HZ2 TRP A 144      29.320  26.530  50.710  1.00  0.00           H
ATOM    904  CH2 TRP A 144      28.370  28.420  51.240  1.00  0.00           C
ATOM    905  HH2 TRP A 144      28.590  28.420  52.300  1.00  0.00           H
ATOM    906  CZ3 TRP A 144      27.780  29.610  50.720  1.00  0.00           C
ATOM    907  HZ3 TRP A 144      27.450  30.410  51.360  1.00  0.00           H
ATOM    908  CE3 TRP A 144      27.480  29.770  49.330  1.00  0.00           C
ATOM    909  HE3 TRP A 144      27.090  30.680  48.910  1.00  0.00           H
ATOM    910  CD2 TRP A 144      27.940  28.770  48.410  1.00  0.00           C
ATOM    911  C   TRP A 144      25.160  30.830  45.040  1.00  0.00           C
ATOM    912  O   TRP A 144      24.900  31.900  45.570  1.00  0.00           O
ATOM    913  N   GLY A 145      25.120  30.680  43.740  1.00  0.00           N
ATOM    914  H   GLY A 145      25.260  29.760  43.350  1.00  0.00           H
ATOM    915  CA  GLY A 145      24.790  31.700  42.770  1.00  0.00           C
ATOM    916  HA1 GLY A 145      24.880  31.130  41.840  1.00  0.00           H
ATOM    917  HA2 GLY A 145      25.520  32.490  42.920  1.00  0.00           H
ATOM    918  C   GLY A 145      23.430  32.310  42.850  1.00  0.00           C
ATOM    919  O   GLY A 145      23.300  33.480  42.510  1.00  0.00           O
ATOM    920  N   ARG A 146      22.490  31.460  43.290  1.00  0.00           N
ATOM    921  H   ARG A 146      22.690  30.470  43.340  1.00  0.00           H
ATOM    922  CA  ARG A 146      21.160  31.820  43.660  1.00  0.00           C
ATOM    923  HA  ARG A 146      20.730  32.580  43.020  1.00  0.00           H
ATOM    924  CB  ARG A 146      20.240  30.590  43.730  1.00  0.00           C
ATOM    925  HB1 ARG A 146      20.800  30.000  44.450  1.00  0.00           H
ATOM    926  HB2 ARG A 146      20.080  30.090  42.770  1.00  0.00           H
ATOM    927  CG  ARG A 146      18.780  30.960  44.270  1.00  0.00           C
ATOM    928  HG1 ARG A 146      18.780  31.330  45.290  1.00  0.00           H
ATOM    929  HG2 ARG A 146      18.320  29.980  44.320  1.00  0.00           H
ATOM    930  CD  ARG A 146      17.980  31.980  43.330  1.00  0.00           C
ATOM    931  HD1 ARG A 146      18.480  32.920  43.510  1.00  0.00           H
ATOM    932  HD2 ARG A 146      16.920  31.920  43.590  1.00  0.00           H
ATOM    933  NE  ARG A 146      18.100  31.630  41.890  1.00  0.00           N
ATOM    934  HE  ARG A 146      18.690  32.220  41.320  1.00  0.00           H
ATOM    935  CZ  ARG A 146      17.330  30.800  41.270  1.00  0.00           C
ATOM    936  NH1 ARG A 146      16.400  30.050  41.850  1.00  0.00           N
ATOM    937 HH11 ARG A 146      16.380  29.960  42.860  1.00  0.00           H
ATOM    938 HH12 ARG A 146      15.860  29.510  41.190  1.00  0.00           H
ATOM    939  NH2 ARG A 146      17.370  30.680  39.980  1.00  0.00           N
ATOM    940 HH21 ARG A 146      17.980  31.280  39.440  1.00  0.00           H
ATOM    941 HH22 ARG A 146      16.680  30.090  39.540  1.00  0.00           H
ATOM    942  C   ARG A 146      21.250  32.540  45.040  1.00  0.00           C
ATOM    943  O   ARG A 146      20.630  33.620  45.110  1.00  0.00           O
ATOM    944  N   ILE A 147      21.980  32.110  46.050  1.00  0.00           N
ATOM    945  H   ILE A 147      22.520  31.280  45.850  1.00  0.00           H
ATOM    946  CA  ILE A 147      22.150  32.760  47.340  1.00  0.00           C
ATOM    947  HA  ILE A 147      21.130  32.890  47.700  1.00  0.00           H
ATOM    948  CB  ILE A 147      22.980  31.840  48.290  1.00  0.00           C
ATOM    949  HB  ILE A 147      23.750  31.340  47.710  1.00  0.00           H
ATOM    950  CG2 ILE A 147      23.840  32.630  49.360  1.00  0.00           C
ATOM    951 HG21 ILE A 147      24.520  32.010  49.950  1.00  0.00           H
ATOM    952 HG22 ILE A 147      24.490  33.320  48.830  1.00  0.00           H
ATOM    953 HG23 ILE A 147      23.160  33.210  49.990  1.00  0.00           H
ATOM    954  CG1 ILE A 147      22.190  30.750  49.060  1.00  0.00           C
ATOM    955 HG11 ILE A 147      21.770  30.080  48.310  1.00  0.00           H
ATOM    956 HG12 ILE A 147      21.340  31.260  49.510  1.00  0.00           H
ATOM    957  CD  ILE A 147      22.960  29.810  50.020  1.00  0.00           C
ATOM    958  HD1 ILE A 147      23.790  29.410  49.440  1.00  0.00           H
ATOM    959  HD2 ILE A 147      23.430  30.360  50.840  1.00  0.00           H
ATOM    960  HD3 ILE A 147      22.290  29.020  50.350  1.00  0.00           H
ATOM    961  C   ILE A 147      22.730  34.100  47.210  1.00  0.00           C
ATOM    962  O   ILE A 147      22.290  35.020  47.870  1.00  0.00           O
ATOM    963  N   VAL A 148      23.570  34.310  46.190  1.00  0.00           N
ATOM    964  H   VAL A 148      23.940  33.500  45.720  1.00  0.00           H
ATOM    965  CA  VAL A 148      24.230  35.560  45.780  1.00  0.00           C
ATOM    966  HA  VAL A 148      24.510  36.160  46.640  1.00  0.00           H
ATOM    967  CB  VAL A 148      25.460  35.400  44.790  1.00  0.00           C
ATOM    968  HB  VAL A 148      25.230  34.720  43.980  1.00  0.00           H
ATOM    969  CG1 VAL A 148      25.930  36.740  44.240  1.00  0.00           C
ATOM    970 HG11 VAL A 148      25.160  37.150  43.590  1.00  0.00           H
ATOM    971 HG12 VAL A 148      26.080  37.480  45.020  1.00  0.00           H
ATOM    972 HG13 VAL A 148      26.900  36.660  43.740  1.00  0.00           H
ATOM    973  CG2 VAL A 148      26.720  34.780  45.510  1.00  0.00           C
ATOM    974 HG21 VAL A 148      27.480  34.500  44.780  1.00  0.00           H
ATOM    975 HG22 VAL A 148      27.110  35.500  46.230  1.00  0.00           H
ATOM    976 HG23 VAL A 148      26.440  33.910  46.110  1.00  0.00           H
ATOM    977  C   VAL A 148      23.080  36.470  45.260  1.00  0.00           C
ATOM    978  O   VAL A 148      22.940  37.590  45.730  1.00  0.00           O
ATOM    979  N   ALA A 149      22.210  35.890  44.380  1.00  0.00           N
ATOM    980  H   ALA A 149      22.310  34.930  44.070  1.00  0.00           H
ATOM    981  CA  ALA A 149      20.970  36.560  43.840  1.00  0.00           C
ATOM    982  HA  ALA A 149      21.280  37.540  43.480  1.00  0.00           H
ATOM    983  CB  ALA A 149      20.390  35.700  42.630  1.00  0.00           C
ATOM    984  HB1 ALA A 149      21.180  35.370  41.950  1.00  0.00           H
ATOM    985  HB2 ALA A 149      20.020  34.730  42.940  1.00  0.00           H
ATOM    986  HB3 ALA A 149      19.560  36.230  42.180  1.00  0.00           H
ATOM    987  C   ALA A 149      19.940  36.880  44.860  1.00  0.00           C
ATOM    988  O   ALA A 149      19.240  37.900  44.750  1.00  0.00           O
ATOM    989  N   PHE A 150      19.860  36.100  45.910  1.00  0.00           N
ATOM    990  H   PHE A 150      20.530  35.340  45.880  1.00  0.00           H
ATOM    991  CA  PHE A 150      18.980  36.360  47.020  1.00  0.00           C
ATOM    992  HA  PHE A 150      18.020  36.640  46.580  1.00  0.00           H
ATOM    993  CB  PHE A 150      19.020  35.050  47.880  1.00  0.00           C
ATOM    994  HB1 PHE A 150      19.900  34.450  47.650  1.00  0.00           H
ATOM    995  HB2 PHE A 150      18.290  34.310  47.550  1.00  0.00           H
ATOM    996  CG  PHE A 150      18.790  35.260  49.350  1.00  0.00           C
ATOM    997  CD1 PHE A 150      17.510  35.150  49.850  1.00  0.00           C
ATOM    998  HD1 PHE A 150      16.670  34.990  49.190  1.00  0.00           H
ATOM    999  CE1 PHE A 150      17.330  35.130  51.280  1.00  0.00           C
ATOM   1000  HE1 PHE A 150      16.350  34.970  51.690  1.00  0.00           H
ATOM   1001  CZ  PHE A 150      18.440  35.200  52.140  1.00  0.00           C
ATOM   1002  HZ  PHE A 150      18.370  35.170  53.220  1.00  0.00           H
ATOM   1003  CE2 PHE A 150      19.680  35.360  51.610  1.00  0.00           C
ATOM   1004  HE2 PHE A 150      20.530  35.430  52.280  1.00  0.00           H
ATOM   1005  CD2 PHE A 150      19.870  35.380  50.260  1.00  0.00           C
ATOM   1006  HD2 PHE A 150      20.850  35.320  49.820  1.00  0.00           H
ATOM   1007  C   PHE A 150      19.490  37.530  47.910  1.00  0.00           C
ATOM   1008  O   PHE A 150      18.710  38.400  48.320  1.00  0.00           O
ATOM   1009  N   PHE A 151      20.820  37.640  48.180  1.00  0.00           N
ATOM   1010  H   PHE A 151      21.370  36.810  48.010  1.00  0.00           H
ATOM   1011  CA  PHE A 151      21.410  38.730  48.910  1.00  0.00           C
ATOM   1012  HA  PHE A 151      20.940  38.850  49.890  1.00  0.00           H
ATOM   1013  CB  PHE A 151      22.920  38.460  49.030  1.00  0.00           C
ATOM   1014  HB1 PHE A 151      23.280  38.370  48.000  1.00  0.00           H
ATOM   1015  HB2 PHE A 151      23.000  37.440  49.410  1.00  0.00           H
ATOM   1016  CG  PHE A 151      23.770  39.440  49.780  1.00  0.00           C
ATOM   1017  CD1 PHE A 151      23.820  39.430  51.180  1.00  0.00           C
ATOM   1018  HD1 PHE A 151      23.230  38.750  51.770  1.00  0.00           H
ATOM   1019  CE1 PHE A 151      24.670  40.360  51.810  1.00  0.00           C
ATOM   1020  HE1 PHE A 151      24.690  40.360  52.890  1.00  0.00           H
ATOM   1021  CZ  PHE A 151      25.570  41.200  51.060  1.00  0.00           C
ATOM   1022  HZ  PHE A 151      26.130  41.910  51.640  1.00  0.00           H
ATOM   1023  CE2 PHE A 151      25.510  41.140  49.650  1.00  0.00           C
ATOM   1024  HE2 PHE A 151      26.070  41.840  49.050  1.00  0.00           H
ATOM   1025  CD2 PHE A 151      24.610  40.250  49.030  1.00  0.00           C
ATOM   1026  HD2 PHE A 151      24.610  40.160  47.950  1.00  0.00           H
ATOM   1027  C   PHE A 151      21.230  39.990  48.060  1.00  0.00           C
ATOM   1028  O   PHE A 151      20.980  41.100  48.650  1.00  0.00           O
ATOM   1029  N   GLU A 152      21.320  39.940  46.750  1.00  0.00           N
ATOM   1030  H   GLU A 152      21.530  39.070  46.280  1.00  0.00           H
ATOM   1031  CA  GLU A 152      21.040  41.080  45.800  1.00  0.00           C
ATOM   1032  HA  GLU A 152      21.750  41.860  46.070  1.00  0.00           H
ATOM   1033  CB  GLU A 152      21.460  40.800  44.310  1.00  0.00           C
ATOM   1034  HB1 GLU A 152      20.740  41.220  43.610  1.00  0.00           H
ATOM   1035  HB2 GLU A 152      21.540  39.710  44.250  1.00  0.00           H
ATOM   1036  CG  GLU A 152      22.860  41.340  43.980  1.00  0.00           C
ATOM   1037  HG1 GLU A 152      23.250  41.120  42.980  1.00  0.00           H
ATOM   1038  HG2 GLU A 152      23.520  41.080  44.810  1.00  0.00           H
ATOM   1039  CD  GLU A 152      22.790  42.880  43.850  1.00  0.00           C
ATOM   1040  OE1 GLU A 152      22.920  43.590  44.850  1.00  0.00           O
ATOM   1041  OE2 GLU A 152      22.340  43.330  42.730  1.00  0.00           O
ATOM   1042  C   GLU A 152      19.650  41.530  45.850  1.00  0.00           C
ATOM   1043  O   GLU A 152      19.370  42.730  45.930  1.00  0.00           O
ATOM   1044  N   PHE A 153      18.720  40.570  45.870  1.00  0.00           N
ATOM   1045  H   PHE A 153      19.020  39.610  45.940  1.00  0.00           H
ATOM   1046  CA  PHE A 153      17.360  40.840  45.870  1.00  0.00           C
ATOM   1047  HA  PHE A 153      17.110  41.570  45.100  1.00  0.00           H
ATOM   1048  CB  PHE A 153      16.490  39.560  45.490  1.00  0.00           C
ATOM   1049  HB1 PHE A 153      16.470  38.860  46.320  1.00  0.00           H
ATOM   1050  HB2 PHE A 153      16.920  38.920  44.720  1.00  0.00           H
ATOM   1051  CG  PHE A 153      15.070  39.760  45.030  1.00  0.00           C
ATOM   1052  CD1 PHE A 153      14.750  40.020  43.670  1.00  0.00           C
ATOM   1053  HD1 PHE A 153      15.560  40.090  42.960  1.00  0.00           H
ATOM   1054  CE1 PHE A 153      13.470  40.260  43.210  1.00  0.00           C
ATOM   1055  HE1 PHE A 153      13.370  40.540  42.170  1.00  0.00           H
ATOM   1056  CZ  PHE A 153      12.470  40.380  44.150  1.00  0.00           C
ATOM   1057  HZ  PHE A 153      11.510  40.770  43.830  1.00  0.00           H
ATOM   1058  CE2 PHE A 153      12.730  40.240  45.530  1.00  0.00           C
ATOM   1059  HE2 PHE A 153      11.950  40.350  46.260  1.00  0.00           H
ATOM   1060  CD2 PHE A 153      14.030  39.890  45.930  1.00  0.00           C
ATOM   1061  HD2 PHE A 153      14.200  39.780  46.990  1.00  0.00           H
ATOM   1062  C   PHE A 153      16.870  41.310  47.220  1.00  0.00           C
ATOM   1063  O   PHE A 153      15.960  42.150  47.240  1.00  0.00           O
ATOM   1064  N   GLY A 154      17.460  40.970  48.420  1.00  0.00           N
ATOM   1065  H   GLY A 154      18.130  40.230  48.320  1.00  0.00           H
ATOM   1066  CA  GLY A 154      17.180  41.840  49.600  1.00  0.00           C
ATOM   1067  HA1 GLY A 154      17.760  41.520  50.470  1.00  0.00           H
ATOM   1068  HA2 GLY A 154      16.130  41.730  49.880  1.00  0.00           H
ATOM   1069  C   GLY A 154      17.660  43.350  49.430  1.00  0.00           C
ATOM   1070  O   GLY A 154      17.090  44.260  50.070  1.00  0.00           O
ATOM   1071  N   GLY A 155      18.550  43.710  48.540  1.00  0.00           N
ATOM   1072  H   GLY A 155      19.020  42.880  48.190  1.00  0.00           H
ATOM   1073  CA  GLY A 155      18.980  45.020  48.040  1.00  0.00           C
ATOM   1074  HA1 GLY A 155      19.830  44.820  47.390  1.00  0.00           H
ATOM   1075  HA2 GLY A 155      19.210  45.660  48.890  1.00  0.00           H
ATOM   1076  C   GLY A 155      17.970  45.700  47.110  1.00  0.00           C
ATOM   1077  O   GLY A 155      17.650  46.850  47.340  1.00  0.00           O
ATOM   1078  N   VAL A 156      17.430  44.940  46.190  1.00  0.00           N
ATOM   1079  H   VAL A 156      17.820  44.010  46.120  1.00  0.00           H
ATOM   1080  CA  VAL A 156      16.210  45.270  45.430  1.00  0.00           C
ATOM   1081  HA  VAL A 156      16.360  46.210  44.910  1.00  0.00           H
ATOM   1082  CB  VAL A 156      15.810  44.170  44.400  1.00  0.00           C
ATOM   1083  HB  VAL A 156      15.760  43.250  44.980  1.00  0.00           H
ATOM   1084  CG1 VAL A 156      14.520  44.330  43.720  1.00  0.00           C
ATOM   1085 HG11 VAL A 156      13.650  44.220  44.370  1.00  0.00           H
ATOM   1086 HG12 VAL A 156      14.560  45.360  43.380  1.00  0.00           H
ATOM   1087 HG13 VAL A 156      14.420  43.560  42.950  1.00  0.00           H
ATOM   1088  CG2 VAL A 156      16.880  43.860  43.350  1.00  0.00           C
ATOM   1089 HG21 VAL A 156      17.110  44.730  42.740  1.00  0.00           H
ATOM   1090 HG22 VAL A 156      17.810  43.560  43.840  1.00  0.00           H
ATOM   1091 HG23 VAL A 156      16.550  43.090  42.650  1.00  0.00           H
ATOM   1092  C   VAL A 156      15.050  45.610  46.350  1.00  0.00           C
ATOM   1093  O   VAL A 156      14.320  46.610  46.210  1.00  0.00           O
ATOM   1094  N   MET A 157      14.880  44.870  47.480  1.00  0.00           N
ATOM   1095  H   MET A 157      15.550  44.150  47.690  1.00  0.00           H
ATOM   1096  CA  MET A 157      13.820  45.140  48.530  1.00  0.00           C
ATOM   1097  HA  MET A 157      12.880  45.330  48.010  1.00  0.00           H
ATOM   1098  CB  MET A 157      13.720  43.880  49.450  1.00  0.00           C
ATOM   1099  HB1 MET A 157      13.100  44.140  50.300  1.00  0.00           H
ATOM   1100  HB2 MET A 157      14.740  43.670  49.790  1.00  0.00           H
ATOM   1101  CG  MET A 157      13.020  42.670  48.770  1.00  0.00           C
ATOM   1102  HG1 MET A 157      13.480  42.330  47.840  1.00  0.00           H
ATOM   1103  HG2 MET A 157      12.050  43.070  48.480  1.00  0.00           H
ATOM   1104  SD  MET A 157      12.590  41.270  49.850  1.00  0.00           S
ATOM   1105  CE  MET A 157      11.080  41.940  50.580  1.00  0.00           C
ATOM   1106  HE1 MET A 157      10.170  41.820  49.980  1.00  0.00           H
ATOM   1107  HE2 MET A 157      10.910  41.370  51.500  1.00  0.00           H
ATOM   1108  HE3 MET A 157      11.220  43.010  50.660  1.00  0.00           H
ATOM   1109  C   MET A 157      14.180  46.350  49.410  1.00  0.00           C
ATOM   1110  O   MET A 157      13.270  47.130  49.730  1.00  0.00           O
ATOM   1111  N   CYS A 158      15.480  46.630  49.750  1.00  0.00           N
ATOM   1112  H   CYS A 158      16.290  46.050  49.630  1.00  0.00           H
ATOM   1113  CA  CYS A 158      15.730  47.880  50.420  1.00  0.00           C
ATOM   1114  HA  CYS A 158      14.980  47.960  51.210  1.00  0.00           H
ATOM   1115  CB  CYS A 158      17.150  47.900  51.000  1.00  0.00           C
ATOM   1116  HB1 CYS A 158      17.370  48.870  51.430  1.00  0.00           H
ATOM   1117  HB2 CYS A 158      17.860  47.700  50.200  1.00  0.00           H
ATOM   1118  SG  CYS A 158      17.150  46.700  52.360  1.00  0.00           S
ATOM   1119  HG  CYS A 158      17.650  45.640  51.720  1.00  0.00           H
ATOM   1120  C   CYS A 158      15.560  49.050  49.450  1.00  0.00           C
ATOM   1121  O   CYS A 158      14.850  50.010  49.720  1.00  0.00           O
ATOM   1122  N   VAL A 159      15.880  48.930  48.190  1.00  0.00           N
ATOM   1123  H   VAL A 159      16.210  48.050  47.830  1.00  0.00           H
ATOM   1124  CA  VAL A 159      15.800  50.190  47.310  1.00  0.00           C
ATOM   1125  HA  VAL A 159      16.080  51.100  47.840  1.00  0.00           H
ATOM   1126  CB  VAL A 159      16.880  50.020  46.180  1.00  0.00           C
ATOM   1127  HB  VAL A 159      16.840  49.020  45.760  1.00  0.00           H
ATOM   1128  CG1 VAL A 159      16.850  50.940  45.010  1.00  0.00           C
ATOM   1129 HG11 VAL A 159      16.000  50.810  44.330  1.00  0.00           H
ATOM   1130 HG12 VAL A 159      16.910  51.970  45.340  1.00  0.00           H
ATOM   1131 HG13 VAL A 159      17.780  50.810  44.440  1.00  0.00           H
ATOM   1132  CG2 VAL A 159      18.290  50.070  46.890  1.00  0.00           C
ATOM   1133 HG21 VAL A 159      18.610  51.090  47.100  1.00  0.00           H
ATOM   1134 HG22 VAL A 159      18.230  49.520  47.830  1.00  0.00           H
ATOM   1135 HG23 VAL A 159      19.040  49.630  46.230  1.00  0.00           H
ATOM   1136  C   VAL A 159      14.420  50.380  46.690  1.00  0.00           C
ATOM   1137  O   VAL A 159      14.030  51.550  46.450  1.00  0.00           O
ATOM   1138  N   GLU A 160      13.580  49.400  46.530  1.00  0.00           N
ATOM   1139  H   GLU A 160      13.810  48.420  46.520  1.00  0.00           H
ATOM   1140  CA  GLU A 160      12.140  49.640  46.490  1.00  0.00           C
ATOM   1141  HA  GLU A 160      11.880  50.360  45.720  1.00  0.00           H
ATOM   1142  CB  GLU A 160      11.450  48.280  46.320  1.00  0.00           C
ATOM   1143  HB1 GLU A 160      11.870  47.670  47.110  1.00  0.00           H
ATOM   1144  HB2 GLU A 160      11.820  47.810  45.410  1.00  0.00           H
ATOM   1145  CG  GLU A 160       9.870  48.200  46.400  1.00  0.00           C
ATOM   1146  HG1 GLU A 160       9.600  48.700  47.340  1.00  0.00           H
ATOM   1147  HG2 GLU A 160       9.540  47.180  46.590  1.00  0.00           H
ATOM   1148  CD  GLU A 160       9.080  48.930  45.240  1.00  0.00           C
ATOM   1149  OE1 GLU A 160       7.920  48.650  44.920  1.00  0.00           O
ATOM   1150  OE2 GLU A 160       9.620  50.020  44.780  1.00  0.00           O
ATOM   1151  C   GLU A 160      11.580  50.250  47.740  1.00  0.00           C
ATOM   1152  O   GLU A 160      10.610  50.940  47.660  1.00  0.00           O
ATOM   1153  N   SER A 161      12.010  49.920  48.950  1.00  0.00           N
ATOM   1154  H   SER A 161      12.750  49.230  49.000  1.00  0.00           H
ATOM   1155  CA  SER A 161      11.480  50.400  50.240  1.00  0.00           C
ATOM   1156  HA  SER A 161      10.400  50.240  50.300  1.00  0.00           H
ATOM   1157  CB  SER A 161      12.110  49.740  51.470  1.00  0.00           C
ATOM   1158  HB1 SER A 161      11.980  50.310  52.390  1.00  0.00           H
ATOM   1159  HB2 SER A 161      13.200  49.700  51.350  1.00  0.00           H
ATOM   1160  OG  SER A 161      11.680  48.420  51.640  1.00  0.00           O
ATOM   1161  HG  SER A 161      12.180  47.930  50.980  1.00  0.00           H
ATOM   1162  C   SER A 161      11.780  51.910  50.420  1.00  0.00           C
ATOM   1163  O   SER A 161      10.930  52.680  50.880  1.00  0.00           O
ATOM   1164  N   VAL A 162      12.920  52.330  49.850  1.00  0.00           N
ATOM   1165  H   VAL A 162      13.550  51.610  49.520  1.00  0.00           H
ATOM   1166  CA  VAL A 162      13.340  53.760  49.600  1.00  0.00           C
ATOM   1167  HA  VAL A 162      13.220  54.260  50.560  1.00  0.00           H
ATOM   1168  CB  VAL A 162      14.770  53.830  49.140  1.00  0.00           C
ATOM   1169  HB  VAL A 162      14.980  53.140  48.330  1.00  0.00           H
ATOM   1170  CG1 VAL A 162      15.150  55.260  48.730  1.00  0.00           C
ATOM   1171 HG11 VAL A 162      14.880  56.040  49.440  1.00  0.00           H
ATOM   1172 HG12 VAL A 162      16.230  55.340  48.630  1.00  0.00           H
ATOM   1173 HG13 VAL A 162      14.660  55.440  47.770  1.00  0.00           H
ATOM   1174  CG2 VAL A 162      15.640  53.570  50.350  1.00  0.00           C
ATOM   1175 HG21 VAL A 162      15.450  54.260  51.170  1.00  0.00           H
ATOM   1176 HG22 VAL A 162      15.470  52.570  50.750  1.00  0.00           H
ATOM   1177 HG23 VAL A 162      16.700  53.600  50.090  1.00  0.00           H
ATOM   1178  C   VAL A 162      12.500  54.520  48.590  1.00  0.00           C
ATOM   1179  O   VAL A 162      12.010  55.610  48.950  1.00  0.00           O
ATOM   1180  N   ASN A 163      12.180  53.900  47.400  1.00  0.00           N
ATOM   1181  H   ASN A 163      12.520  52.950  47.300  1.00  0.00           H
ATOM   1182  CA  ASN A 163      11.330  54.460  46.430  1.00  0.00           C
ATOM   1183  HA  ASN A 163      11.790  55.400  46.150  1.00  0.00           H
ATOM   1184  CB  ASN A 163      11.210  53.570  45.160  1.00  0.00           C
ATOM   1185  HB1 ASN A 163      11.210  52.550  45.540  1.00  0.00           H
ATOM   1186  HB2 ASN A 163      12.110  53.680  44.550  1.00  0.00           H
ATOM   1187  CG  ASN A 163       9.960  53.790  44.390  1.00  0.00           C
ATOM   1188  OD1 ASN A 163       9.790  54.940  43.980  1.00  0.00           O
ATOM   1189  ND2 ASN A 163       9.010  52.830  44.200  1.00  0.00           N
ATOM   1190 HD21 ASN A 163       9.160  51.920  44.610  1.00  0.00           H
ATOM   1191 HD22 ASN A 163       8.150  53.060  43.730  1.00  0.00           H
ATOM   1192  C   ASN A 163       9.960  54.690  47.140  1.00  0.00           C
ATOM   1193  O   ASN A 163       9.290  55.700  46.900  1.00  0.00           O
ATOM   1194  N   ARG A 164       9.520  53.770  47.960  1.00  0.00           N
ATOM   1195  H   ARG A 164      10.100  52.940  48.030  1.00  0.00           H
ATOM   1196  CA  ARG A 164       8.280  53.760  48.710  1.00  0.00           C
ATOM   1197  HA  ARG A 164       7.510  54.190  48.060  1.00  0.00           H
ATOM   1198  CB  ARG A 164       7.900  52.250  48.920  1.00  0.00           C
ATOM   1199  HB1 ARG A 164       6.930  52.220  49.420  1.00  0.00           H
ATOM   1200  HB2 ARG A 164       8.670  51.730  49.490  1.00  0.00           H
ATOM   1201  CG  ARG A 164       7.650  51.500  47.630  1.00  0.00           C
ATOM   1202  HG1 ARG A 164       7.650  50.460  47.940  1.00  0.00           H
ATOM   1203  HG2 ARG A 164       8.440  51.670  46.900  1.00  0.00           H
ATOM   1204  CD  ARG A 164       6.310  51.700  46.900  1.00  0.00           C
ATOM   1205  HD1 ARG A 164       6.330  52.690  46.450  1.00  0.00           H
ATOM   1206  HD2 ARG A 164       5.420  51.600  47.530  1.00  0.00           H
ATOM   1207  NE  ARG A 164       6.200  50.750  45.830  1.00  0.00           N
ATOM   1208  HE  ARG A 164       7.020  50.160  45.810  1.00  0.00           H
ATOM   1209  CZ  ARG A 164       5.580  50.720  44.760  1.00  0.00           C
ATOM   1210  NH1 ARG A 164       4.550  51.480  44.510  1.00  0.00           N
ATOM   1211 HH11 ARG A 164       4.240  52.150  45.210  1.00  0.00           H
ATOM   1212 HH12 ARG A 164       3.930  51.450  43.720  1.00  0.00           H
ATOM   1213  NH2 ARG A 164       5.850  49.820  43.900  1.00  0.00           N
ATOM   1214 HH21 ARG A 164       6.630  49.210  44.090  1.00  0.00           H
ATOM   1215 HH22 ARG A 164       5.420  49.720  42.990  1.00  0.00           H
ATOM   1216  C   ARG A 164       8.190  54.440  50.030  1.00  0.00           C
ATOM   1217  O   ARG A 164       7.170  54.360  50.800  1.00  0.00           O
ATOM   1218  N   GLU A 165       9.140  55.260  50.420  1.00  0.00           N
ATOM   1219  H   GLU A 165      10.020  55.200  49.930  1.00  0.00           H
ATOM   1220  CA  GLU A 165       9.310  56.160  51.600  1.00  0.00           C
ATOM   1221  HA  GLU A 165      10.310  56.580  51.570  1.00  0.00           H
ATOM   1222  CB  GLU A 165       8.280  57.300  51.680  1.00  0.00           C
ATOM   1223  HB1 GLU A 165       8.400  57.920  52.570  1.00  0.00           H
ATOM   1224  HB2 GLU A 165       7.230  57.010  51.710  1.00  0.00           H
ATOM   1225  CG  GLU A 165       8.360  58.220  50.450  1.00  0.00           C
ATOM   1226  HG1 GLU A 165       7.330  58.560  50.350  1.00  0.00           H
ATOM   1227  HG2 GLU A 165       8.690  57.840  49.480  1.00  0.00           H
ATOM   1228  CD  GLU A 165       9.260  59.530  50.670  1.00  0.00           C
ATOM   1229  OE1 GLU A 165       8.830  60.590  50.110  1.00  0.00           O
ATOM   1230  OE2 GLU A 165      10.270  59.540  51.350  1.00  0.00           O
ATOM   1231  C   GLU A 165       9.370  55.400  52.950  1.00  0.00           C
ATOM   1232  O   GLU A 165       9.650  56.000  54.000  1.00  0.00           O
ATOM   1233  N   MET A 166       9.250  54.080  52.940  1.00  0.00           N
ATOM   1234  H   MET A 166       9.000  53.590  52.100  1.00  0.00           H
ATOM   1235  CA  MET A 166       9.420  53.210  54.100  1.00  0.00           C
ATOM   1236  HA  MET A 166       9.040  53.790  54.940  1.00  0.00           H
ATOM   1237  CB  MET A 166       8.470  52.000  53.870  1.00  0.00           C
ATOM   1238  HB1 MET A 166       7.440  52.370  53.900  1.00  0.00           H
ATOM   1239  HB2 MET A 166       8.480  51.420  54.790  1.00  0.00           H
ATOM   1240  CG  MET A 166       8.740  51.010  52.750  1.00  0.00           C
ATOM   1241  HG1 MET A 166       9.790  50.720  52.700  1.00  0.00           H
ATOM   1242  HG2 MET A 166       8.550  51.450  51.770  1.00  0.00           H
ATOM   1243  SD  MET A 166       7.580  49.590  52.670  1.00  0.00           S
ATOM   1244  CE  MET A 166       8.490  48.220  53.470  1.00  0.00           C
ATOM   1245  HE1 MET A 166       9.470  48.200  52.990  1.00  0.00           H
ATOM   1246  HE2 MET A 166       8.550  48.420  54.540  1.00  0.00           H
ATOM   1247  HE3 MET A 166       8.050  47.220  53.410  1.00  0.00           H
ATOM   1248  C   MET A 166      10.910  52.800  54.340  1.00  0.00           C
ATOM   1249  O   MET A 166      11.230  51.690  54.780  1.00  0.00           O
ATOM   1250  N   SER A 167      11.830  53.760  54.170  1.00  0.00           N
ATOM   1251  H   SER A 167      11.430  54.640  53.880  1.00  0.00           H
ATOM   1252  CA  SER A 167      13.260  53.800  54.530  1.00  0.00           C
ATOM   1253  HA  SER A 167      13.670  53.040  53.870  1.00  0.00           H
ATOM   1254  CB  SER A 167      13.810  55.200  54.220  1.00  0.00           C
ATOM   1255  HB1 SER A 167      14.890  55.170  54.380  1.00  0.00           H
ATOM   1256  HB2 SER A 167      13.440  55.860  55.000  1.00  0.00           H
ATOM   1257  OG  SER A 167      13.460  55.720  52.970  1.00  0.00           O
ATOM   1258  HG  SER A 167      13.430  56.670  53.090  1.00  0.00           H
ATOM   1259  C   SER A 167      13.540  53.500  56.030  1.00  0.00           C
ATOM   1260  O   SER A 167      14.670  52.990  56.210  1.00  0.00           O
ATOM   1261  N   PRO A 168      12.650  53.680  56.990  1.00  0.00           N
ATOM   1262  CD  PRO A 168      11.540  54.630  57.140  1.00  0.00           C
ATOM   1263  HD1 PRO A 168      10.640  54.180  56.710  1.00  0.00           H
ATOM   1264  HD2 PRO A 168      11.610  55.550  56.570  1.00  0.00           H
ATOM   1265  CG  PRO A 168      11.370  54.920  58.650  1.00  0.00           C
ATOM   1266  HG1 PRO A 168      10.420  55.340  58.960  1.00  0.00           H
ATOM   1267  HG2 PRO A 168      12.100  55.720  58.800  1.00  0.00           H
ATOM   1268  CB  PRO A 168      11.860  53.660  59.340  1.00  0.00           C
ATOM   1269  HB1 PRO A 168      10.990  52.990  59.370  1.00  0.00           H
ATOM   1270  HB2 PRO A 168      12.240  53.920  60.330  1.00  0.00           H
ATOM   1271  CA  PRO A 168      12.930  53.190  58.340  1.00  0.00           C
ATOM   1272  HA  PRO A 168      13.890  53.580  58.670  1.00  0.00           H
ATOM   1273  C   PRO A 168      13.120  51.630  58.400  1.00  0.00           C
ATOM   1274  O   PRO A 168      14.090  51.250  59.040  1.00  0.00           O
ATOM   1275  N   LEU A 169      12.350  50.840  57.570  1.00  0.00           N
ATOM   1276  H   LEU A 169      11.590  51.240  57.040  1.00  0.00           H
ATOM   1277  CA  LEU A 169      12.320  49.440  57.480  1.00  0.00           C
ATOM   1278  HA  LEU A 169      12.520  49.020  58.460  1.00  0.00           H
ATOM   1279  CB  LEU A 169      10.910  48.960  56.960  1.00  0.00           C
ATOM   1280  HB1 LEU A 169      11.040  48.260  56.130  1.00  0.00           H
ATOM   1281  HB2 LEU A 169      10.440  49.850  56.540  1.00  0.00           H
ATOM   1282  CG  LEU A 169      10.110  48.280  58.140  1.00  0.00           C
ATOM   1283  HG  LEU A 169      10.740  47.610  58.730  1.00  0.00           H
ATOM   1284  CD1 LEU A 169       9.610  49.400  59.000  1.00  0.00           C
ATOM   1285 HD11 LEU A 169       9.090  50.090  58.340  1.00  0.00           H
ATOM   1286 HD12 LEU A 169       8.840  49.020  59.670  1.00  0.00           H
ATOM   1287 HD13 LEU A 169      10.410  49.860  59.590  1.00  0.00           H
ATOM   1288  CD2 LEU A 169       8.890  47.500  57.570  1.00  0.00           C
ATOM   1289 HD21 LEU A 169       8.280  48.150  56.940  1.00  0.00           H
ATOM   1290 HD22 LEU A 169       9.230  46.710  56.910  1.00  0.00           H
ATOM   1291 HD23 LEU A 169       8.340  47.030  58.390  1.00  0.00           H
ATOM   1292  C   LEU A 169      13.440  48.770  56.690  1.00  0.00           C
ATOM   1293  O   LEU A 169      13.660  47.560  56.700  1.00  0.00           O
ATOM   1294  N   VAL A 170      14.300  49.560  56.050  1.00  0.00           N
ATOM   1295  H   VAL A 170      14.100  50.550  55.970  1.00  0.00           H
ATOM   1296  CA  VAL A 170      15.600  49.130  55.480  1.00  0.00           C
ATOM   1297  HA  VAL A 170      15.390  48.420  54.690  1.00  0.00           H
ATOM   1298  CB  VAL A 170      16.240  50.300  54.770  1.00  0.00           C
ATOM   1299  HB  VAL A 170      16.300  51.060  55.550  1.00  0.00           H
ATOM   1300  CG1 VAL A 170      17.620  50.160  54.200  1.00  0.00           C
ATOM   1301 HG11 VAL A 170      17.790  50.910  53.420  1.00  0.00           H
ATOM   1302 HG12 VAL A 170      18.430  50.130  54.930  1.00  0.00           H
ATOM   1303 HG13 VAL A 170      17.660  49.250  53.600  1.00  0.00           H
ATOM   1304  CG2 VAL A 170      15.310  50.770  53.600  1.00  0.00           C
ATOM   1305 HG21 VAL A 170      14.320  51.130  53.890  1.00  0.00           H
ATOM   1306 HG22 VAL A 170      15.660  51.600  52.990  1.00  0.00           H
ATOM   1307 HG23 VAL A 170      15.110  49.920  52.950  1.00  0.00           H
ATOM   1308  C   VAL A 170      16.650  48.580  56.420  1.00  0.00           C
ATOM   1309  O   VAL A 170      17.530  47.750  56.070  1.00  0.00           O
ATOM   1310  N   ASP A 171      16.630  48.880  57.730  1.00  0.00           N
ATOM   1311  H   ASP A 171      15.910  49.480  58.120  1.00  0.00           H
ATOM   1312  CA  ASP A 171      17.570  48.150  58.640  1.00  0.00           C
ATOM   1313  HA  ASP A 171      18.590  48.020  58.260  1.00  0.00           H
ATOM   1314  CB  ASP A 171      17.610  49.010  59.880  1.00  0.00           C
ATOM   1315  HB1 ASP A 171      18.130  48.400  60.610  1.00  0.00           H
ATOM   1316  HB2 ASP A 171      16.620  49.220  60.290  1.00  0.00           H
ATOM   1317  CG  ASP A 171      18.440  50.320  59.620  1.00  0.00           C
ATOM   1318  OD1 ASP A 171      19.450  50.400  58.780  1.00  0.00           O
ATOM   1319  OD2 ASP A 171      18.180  51.310  60.330  1.00  0.00           O
ATOM   1320  C   ASP A 171      17.130  46.730  58.910  1.00  0.00           C
ATOM   1321  O   ASP A 171      17.970  45.920  59.230  1.00  0.00           O
ATOM   1322  N   ASN A 172      15.840  46.530  58.880  1.00  0.00           N
ATOM   1323  H   ASN A 172      15.300  47.360  58.660  1.00  0.00           H
ATOM   1324  CA  ASN A 172      15.070  45.370  59.320  1.00  0.00           C
ATOM   1325  HA  ASN A 172      15.700  44.920  60.080  1.00  0.00           H
ATOM   1326  CB  ASN A 172      13.650  45.830  59.600  1.00  0.00           C
ATOM   1327  HB1 ASN A 172      13.200  44.910  59.970  1.00  0.00           H
ATOM   1328  HB2 ASN A 172      13.170  46.170  58.680  1.00  0.00           H
ATOM   1329  CG  ASN A 172      13.500  46.890  60.700  1.00  0.00           C
ATOM   1330  OD1 ASN A 172      13.300  48.050  60.440  1.00  0.00           O
ATOM   1331  ND2 ASN A 172      13.690  46.470  61.950  1.00  0.00           N
ATOM   1332 HD21 ASN A 172      13.790  45.480  62.080  1.00  0.00           H
ATOM   1333 HD22 ASN A 172      13.480  47.080  62.720  1.00  0.00           H
ATOM   1334  C   ASN A 172      15.160  44.370  58.180  1.00  0.00           C
ATOM   1335  O   ASN A 172      15.730  43.310  58.420  1.00  0.00           O
ATOM   1336  N   ILE A 173      14.740  44.740  56.980  1.00  0.00           N
ATOM   1337  H   ILE A 173      14.360  45.670  56.880  1.00  0.00           H
ATOM   1338  CA  ILE A 173      14.800  43.920  55.780  1.00  0.00           C
ATOM   1339  HA  ILE A 173      14.210  43.000  55.810  1.00  0.00           H
ATOM   1340  CB  ILE A 173      14.450  44.710  54.470  1.00  0.00           C
ATOM   1341  HB  ILE A 173      15.000  45.650  54.490  1.00  0.00           H
ATOM   1342  CG2 ILE A 173      14.590  44.010  53.100  1.00  0.00           C
ATOM   1343 HG21 ILE A 173      13.810  43.260  53.000  1.00  0.00           H
ATOM   1344 HG22 ILE A 173      14.680  44.730  52.290  1.00  0.00           H
ATOM   1345 HG23 ILE A 173      15.560  43.510  52.980  1.00  0.00           H
ATOM   1346  CG1 ILE A 173      12.920  45.070  54.420  1.00  0.00           C
ATOM   1347 HG11 ILE A 173      12.610  45.180  55.460  1.00  0.00           H
ATOM   1348 HG12 ILE A 173      12.320  44.260  54.010  1.00  0.00           H
ATOM   1349  CD  ILE A 173      12.580  46.330  53.600  1.00  0.00           C
ATOM   1350  HD1 ILE A 173      12.860  46.150  52.560  1.00  0.00           H
ATOM   1351  HD2 ILE A 173      11.580  46.750  53.700  1.00  0.00           H
ATOM   1352  HD3 ILE A 173      13.250  47.120  53.940  1.00  0.00           H
ATOM   1353  C   ILE A 173      16.230  43.350  55.660  1.00  0.00           C
ATOM   1354  O   ILE A 173      16.390  42.160  55.480  1.00  0.00           O
ATOM   1355  N   ALA A 174      17.230  44.250  55.850  1.00  0.00           N
ATOM   1356  H   ALA A 174      17.130  45.240  55.990  1.00  0.00           H
ATOM   1357  CA  ALA A 174      18.670  43.780  55.830  1.00  0.00           C
ATOM   1358  HA  ALA A 174      18.760  43.220  54.900  1.00  0.00           H
ATOM   1359  CB  ALA A 174      19.610  44.910  55.930  1.00  0.00           C
ATOM   1360  HB1 ALA A 174      19.450  45.430  56.870  1.00  0.00           H
ATOM   1361  HB2 ALA A 174      20.640  44.540  55.920  1.00  0.00           H
ATOM   1362  HB3 ALA A 174      19.480  45.580  55.080  1.00  0.00           H
ATOM   1363  C   ALA A 174      18.940  42.680  56.890  1.00  0.00           C
ATOM   1364  O   ALA A 174      19.610  41.710  56.620  1.00  0.00           O
ATOM   1365  N   LEU A 175      18.360  42.800  58.100  1.00  0.00           N
ATOM   1366  H   LEU A 175      17.700  43.550  58.230  1.00  0.00           H
ATOM   1367  CA  LEU A 175      18.590  41.880  59.200  1.00  0.00           C
ATOM   1368  HA  LEU A 175      19.670  41.700  59.270  1.00  0.00           H
ATOM   1369  CB  LEU A 175      18.190  42.420  60.610  1.00  0.00           C
ATOM   1370  HB1 LEU A 175      17.940  41.610  61.290  1.00  0.00           H
ATOM   1371  HB2 LEU A 175      17.280  43.020  60.500  1.00  0.00           H
ATOM   1372  CG  LEU A 175      19.230  43.330  61.210  1.00  0.00           C
ATOM   1373  HG  LEU A 175      19.580  44.020  60.440  1.00  0.00           H
ATOM   1374  CD1 LEU A 175      18.630  44.000  62.380  1.00  0.00           C
ATOM   1375 HD11 LEU A 175      18.300  43.380  63.210  1.00  0.00           H
ATOM   1376 HD12 LEU A 175      19.430  44.690  62.660  1.00  0.00           H
ATOM   1377 HD13 LEU A 175      17.720  44.520  62.090  1.00  0.00           H
ATOM   1378  CD2 LEU A 175      20.500  42.550  61.610  1.00  0.00           C
ATOM   1379 HD21 LEU A 175      20.240  41.630  62.140  1.00  0.00           H
ATOM   1380 HD22 LEU A 175      21.070  42.330  60.710  1.00  0.00           H
ATOM   1381 HD23 LEU A 175      21.180  43.090  62.270  1.00  0.00           H
ATOM   1382  C   LEU A 175      17.760  40.550  59.010  1.00  0.00           C
ATOM   1383  O   LEU A 175      18.180  39.450  59.400  1.00  0.00           O
ATOM   1384  N   TRP A 176      16.630  40.660  58.350  1.00  0.00           N
ATOM   1385  H   TRP A 176      16.270  41.580  58.150  1.00  0.00           H
ATOM   1386  CA  TRP A 176      15.820  39.450  57.920  1.00  0.00           C
ATOM   1387  HA  TRP A 176      15.580  38.810  58.770  1.00  0.00           H
ATOM   1388  CB  TRP A 176      14.420  39.840  57.440  1.00  0.00           C
ATOM   1389  HB1 TRP A 176      13.820  38.940  57.390  1.00  0.00           H
ATOM   1390  HB2 TRP A 176      14.530  40.370  56.500  1.00  0.00           H
ATOM   1391  CG  TRP A 176      13.630  40.740  58.340  1.00  0.00           C
ATOM   1392  CD1 TRP A 176      13.880  40.980  59.680  1.00  0.00           C
ATOM   1393  HD1 TRP A 176      14.600  40.480  60.310  1.00  0.00           H
ATOM   1394  NE1 TRP A 176      12.850  41.750  60.120  1.00  0.00           N
ATOM   1395  HE1 TRP A 176      12.900  42.230  61.000  1.00  0.00           H
ATOM   1396  CE2 TRP A 176      11.900  42.070  59.170  1.00  0.00           C
ATOM   1397  CZ2 TRP A 176      10.660  42.750  59.220  1.00  0.00           C
ATOM   1398  HZ2 TRP A 176      10.330  43.220  60.140  1.00  0.00           H
ATOM   1399  CH2 TRP A 176       9.920  42.860  58.000  1.00  0.00           C
ATOM   1400  HH2 TRP A 176       9.010  43.440  57.940  1.00  0.00           H
ATOM   1401  CZ3 TRP A 176      10.440  42.140  56.870  1.00  0.00           C
ATOM   1402  HZ3 TRP A 176       9.840  42.110  55.970  1.00  0.00           H
ATOM   1403  CE3 TRP A 176      11.670  41.430  56.840  1.00  0.00           C
ATOM   1404  HE3 TRP A 176      12.020  40.940  55.940  1.00  0.00           H
ATOM   1405  CD2 TRP A 176      12.410  41.430  58.020  1.00  0.00           C
ATOM   1406  C   TRP A 176      16.550  38.530  56.940  1.00  0.00           C
ATOM   1407  O   TRP A 176      16.570  37.320  57.110  1.00  0.00           O
ATOM   1408  N   MET A 177      17.150  39.160  55.970  1.00  0.00           N
ATOM   1409  H   MET A 177      16.990  40.150  55.900  1.00  0.00           H
ATOM   1410  CA  MET A 177      17.920  38.530  54.920  1.00  0.00           C
ATOM   1411  HA  MET A 177      17.190  37.900  54.420  1.00  0.00           H
ATOM   1412  CB  MET A 177      18.460  39.650  53.960  1.00  0.00           C
ATOM   1413  HB1 MET A 177      18.820  40.480  54.570  1.00  0.00           H
ATOM   1414  HB2 MET A 177      17.580  40.090  53.510  1.00  0.00           H
ATOM   1415  CG  MET A 177      19.450  39.300  52.870  1.00  0.00           C
ATOM   1416  HG1 MET A 177      19.520  40.050  52.090  1.00  0.00           H
ATOM   1417  HG2 MET A 177      18.990  38.460  52.350  1.00  0.00           H
ATOM   1418  SD  MET A 177      21.110  38.950  53.450  1.00  0.00           S
ATOM   1419  CE  MET A 177      21.530  40.700  53.630  1.00  0.00           C
ATOM   1420  HE1 MET A 177      21.570  41.320  52.740  1.00  0.00           H
ATOM   1421  HE2 MET A 177      20.850  41.140  54.350  1.00  0.00           H
ATOM   1422  HE3 MET A 177      22.440  40.850  54.210  1.00  0.00           H
ATOM   1423  C   MET A 177      19.130  37.710  55.610  1.00  0.00           C
ATOM   1424  O   MET A 177      19.410  36.600  55.350  1.00  0.00           O
ATOM   1425  N   THR A 178      19.720  38.440  56.590  1.00  0.00           N
ATOM   1426  H   THR A 178      19.480  39.410  56.680  1.00  0.00           H
ATOM   1427  CA  THR A 178      20.820  38.000  57.420  1.00  0.00           C
ATOM   1428  HA  THR A 178      21.660  37.650  56.830  1.00  0.00           H
ATOM   1429  CB  THR A 178      21.410  39.200  58.250  1.00  0.00           C
ATOM   1430  HB  THR A 178      20.620  39.640  58.870  1.00  0.00           H
ATOM   1431  CG2 THR A 178      22.490  38.670  59.160  1.00  0.00           C
ATOM   1432 HG21 THR A 178      22.110  37.980  59.920  1.00  0.00           H
ATOM   1433 HG22 THR A 178      23.290  38.200  58.580  1.00  0.00           H
ATOM   1434 HG23 THR A 178      23.030  39.470  59.650  1.00  0.00           H
ATOM   1435  OG1 THR A 178      21.910  40.360  57.460  1.00  0.00           O
ATOM   1436  HG1 THR A 178      21.130  40.710  57.020  1.00  0.00           H
ATOM   1437  C   THR A 178      20.410  36.820  58.310  1.00  0.00           C
ATOM   1438  O   THR A 178      21.120  35.770  58.410  1.00  0.00           O
ATOM   1439  N   GLU A 179      19.220  36.990  58.940  1.00  0.00           N
ATOM   1440  H   GLU A 179      18.770  37.880  58.810  1.00  0.00           H
ATOM   1441  CA  GLU A 179      18.670  35.960  59.860  1.00  0.00           C
ATOM   1442  HA  GLU A 179      19.320  35.790  60.710  1.00  0.00           H
ATOM   1443  CB  GLU A 179      17.370  36.420  60.480  1.00  0.00           C
ATOM   1444  HB1 GLU A 179      16.700  36.680  59.660  1.00  0.00           H
ATOM   1445  HB2 GLU A 179      17.520  37.330  61.050  1.00  0.00           H
ATOM   1446  CG  GLU A 179      16.570  35.380  61.250  1.00  0.00           C
ATOM   1447  HG1 GLU A 179      17.100  35.000  62.120  1.00  0.00           H
ATOM   1448  HG2 GLU A 179      16.320  34.490  60.670  1.00  0.00           H
ATOM   1449  CD  GLU A 179      15.180  35.940  61.560  1.00  0.00           C
ATOM   1450  OE1 GLU A 179      14.100  35.500  61.000  1.00  0.00           O
ATOM   1451  OE2 GLU A 179      15.140  36.940  62.300  1.00  0.00           O
ATOM   1452  C   GLU A 179      18.400  34.620  59.090  1.00  0.00           C
ATOM   1453  O   GLU A 179      18.950  33.620  59.480  1.00  0.00           O
ATOM   1454  N   TYR A 180      17.670  34.630  57.970  1.00  0.00           N
ATOM   1455  H   TYR A 180      17.400  35.540  57.620  1.00  0.00           H
ATOM   1456  CA  TYR A 180      17.480  33.500  57.050  1.00  0.00           C
ATOM   1457  HA  TYR A 180      16.920  32.770  57.640  1.00  0.00           H
ATOM   1458  CB  TYR A 180      16.680  34.030  55.850  1.00  0.00           C
ATOM   1459  HB1 TYR A 180      17.410  34.440  55.160  1.00  0.00           H
ATOM   1460  HB2 TYR A 180      15.990  34.800  56.190  1.00  0.00           H
ATOM   1461  CG  TYR A 180      15.980  33.000  54.970  1.00  0.00           C
ATOM   1462  CD1 TYR A 180      14.620  32.770  55.120  1.00  0.00           C
ATOM   1463  HD1 TYR A 180      14.080  33.350  55.860  1.00  0.00           H
ATOM   1464  CE1 TYR A 180      13.950  31.850  54.260  1.00  0.00           C
ATOM   1465  HE1 TYR A 180      12.910  31.610  54.390  1.00  0.00           H
ATOM   1466  CZ  TYR A 180      14.710  31.150  53.250  1.00  0.00           C
ATOM   1467  OH  TYR A 180      14.090  30.250  52.400  1.00  0.00           O
ATOM   1468  HH  TYR A 180      13.150  30.100  52.540  1.00  0.00           H
ATOM   1469  CE2 TYR A 180      16.100  31.420  53.140  1.00  0.00           C
ATOM   1470  HE2 TYR A 180      16.710  30.860  52.440  1.00  0.00           H
ATOM   1471  CD2 TYR A 180      16.740  32.300  53.940  1.00  0.00           C
ATOM   1472  HD2 TYR A 180      17.790  32.550  53.830  1.00  0.00           H
ATOM   1473  C   TYR A 180      18.750  32.700  56.580  1.00  0.00           C
ATOM   1474  O   TYR A 180      18.810  31.470  56.610  1.00  0.00           O
ATOM   1475  N   LEU A 181      19.740  33.500  56.150  1.00  0.00           N
ATOM   1476  H   LEU A 181      19.550  34.490  56.100  1.00  0.00           H
ATOM   1477  CA  LEU A 181      21.060  33.080  55.860  1.00  0.00           C
ATOM   1478  HA  LEU A 181      20.980  32.270  55.130  1.00  0.00           H
ATOM   1479  CB  LEU A 181      21.810  34.260  55.240  1.00  0.00           C
ATOM   1480  HB1 LEU A 181      21.970  34.860  56.130  1.00  0.00           H
ATOM   1481  HB2 LEU A 181      21.250  34.640  54.380  1.00  0.00           H
ATOM   1482  CG  LEU A 181      23.210  33.930  54.660  1.00  0.00           C
ATOM   1483  HG  LEU A 181      23.890  33.640  55.470  1.00  0.00           H
ATOM   1484  CD1 LEU A 181      23.140  32.900  53.480  1.00  0.00           C
ATOM   1485 HD11 LEU A 181      22.870  31.910  53.850  1.00  0.00           H
ATOM   1486 HD12 LEU A 181      22.380  33.180  52.750  1.00  0.00           H
ATOM   1487 HD13 LEU A 181      24.080  32.810  52.950  1.00  0.00           H
ATOM   1488  CD2 LEU A 181      23.740  35.240  54.090  1.00  0.00           C
ATOM   1489 HD21 LEU A 181      23.130  35.540  53.240  1.00  0.00           H
ATOM   1490 HD22 LEU A 181      23.860  36.100  54.740  1.00  0.00           H
ATOM   1491 HD23 LEU A 181      24.720  34.930  53.730  1.00  0.00           H
ATOM   1492  C   LEU A 181      21.860  32.440  56.960  1.00  0.00           C
ATOM   1493  O   LEU A 181      22.810  31.700  56.730  1.00  0.00           O
ATOM   1494  N   ASN A 182      21.470  32.660  58.220  1.00  0.00           N
ATOM   1495  H   ASN A 182      20.680  33.260  58.380  1.00  0.00           H
ATOM   1496  CA  ASN A 182      22.180  32.150  59.430  1.00  0.00           C
ATOM   1497  HA  ASN A 182      23.080  31.610  59.160  1.00  0.00           H
ATOM   1498  CB  ASN A 182      22.640  33.450  60.160  1.00  0.00           C
ATOM   1499  HB1 ASN A 182      23.020  33.220  61.160  1.00  0.00           H
ATOM   1500  HB2 ASN A 182      21.860  34.210  60.190  1.00  0.00           H
ATOM   1501  CG  ASN A 182      23.840  34.130  59.510  1.00  0.00           C
ATOM   1502  OD1 ASN A 182      24.980  33.930  59.860  1.00  0.00           O
ATOM   1503  ND2 ASN A 182      23.650  34.860  58.420  1.00  0.00           N
ATOM   1504 HD21 ASN A 182      22.710  35.180  58.230  1.00  0.00           H
ATOM   1505 HD22 ASN A 182      24.470  35.390  58.140  1.00  0.00           H
ATOM   1506  C   ASN A 182      21.320  31.170  60.260  1.00  0.00           C
ATOM   1507  O   ASN A 182      21.880  30.370  61.010  1.00  0.00           O
ATOM   1508  N   ARG A 183      20.000  31.210  60.100  1.00  0.00           N
ATOM   1509  H   ARG A 183      19.620  32.040  59.680  1.00  0.00           H
ATOM   1510  CA  ARG A 183      19.000  30.390  60.790  1.00  0.00           C
ATOM   1511  HA  ARG A 183      19.440  29.650  61.470  1.00  0.00           H
ATOM   1512  CB  ARG A 183      18.140  31.320  61.740  1.00  0.00           C
ATOM   1513  HB1 ARG A 183      17.360  30.740  62.240  1.00  0.00           H
ATOM   1514  HB2 ARG A 183      17.610  32.060  61.140  1.00  0.00           H
ATOM   1515  CG  ARG A 183      18.760  32.060  62.890  1.00  0.00           C
ATOM   1516  HG1 ARG A 183      18.040  32.790  63.260  1.00  0.00           H
ATOM   1517  HG2 ARG A 183      19.630  32.610  62.530  1.00  0.00           H
ATOM   1518  CD  ARG A 183      19.360  31.120  64.000  1.00  0.00           C
ATOM   1519  HD1 ARG A 183      18.650  30.390  64.400  1.00  0.00           H
ATOM   1520  HD2 ARG A 183      19.620  31.740  64.850  1.00  0.00           H
ATOM   1521  NE  ARG A 183      20.580  30.400  63.500  1.00  0.00           N
ATOM   1522  HE  ARG A 183      20.890  30.730  62.590  1.00  0.00           H
ATOM   1523  CZ  ARG A 183      21.200  29.350  64.030  1.00  0.00           C
ATOM   1524  NH1 ARG A 183      22.170  28.800  63.440  1.00  0.00           N
ATOM   1525 HH11 ARG A 183      22.520  29.180  62.580  1.00  0.00           H
ATOM   1526 HH12 ARG A 183      22.680  28.070  63.910  1.00  0.00           H
ATOM   1527  NH2 ARG A 183      20.750  28.840  65.100  1.00  0.00           N
ATOM   1528 HH21 ARG A 183      19.950  29.220  65.570  1.00  0.00           H
ATOM   1529 HH22 ARG A 183      21.220  28.020  65.480  1.00  0.00           H
ATOM   1530  C   ARG A 183      18.100  29.580  59.930  1.00  0.00           C
ATOM   1531  O   ARG A 183      17.260  28.860  60.510  1.00  0.00           O
ATOM   1532  N   HIS A 184      18.280  29.500  58.650  1.00  0.00           N
ATOM   1533  H   HIS A 184      19.160  29.900  58.340  1.00  0.00           H
ATOM   1534  CA  HIS A 184      17.610  28.490  57.770  1.00  0.00           C
ATOM   1535  HA  HIS A 184      17.220  27.610  58.280  1.00  0.00           H
ATOM   1536  CB  HIS A 184      16.380  29.160  57.080  1.00  0.00           C
ATOM   1537  HB1 HIS A 184      16.640  30.080  56.540  1.00  0.00           H
ATOM   1538  HB2 HIS A 184      15.670  29.440  57.860  1.00  0.00           H
ATOM   1539  CG  HIS A 184      15.620  28.140  56.230  1.00  0.00           C
ATOM   1540  ND1 HIS A 184      14.800  27.220  56.810  1.00  0.00           N
ATOM   1541  CE1 HIS A 184      14.270  26.460  55.830  1.00  0.00           C
ATOM   1542  HE1 HIS A 184      13.730  25.540  55.960  1.00  0.00           H
ATOM   1543  NE2 HIS A 184      14.730  26.820  54.640  1.00  0.00           N
ATOM   1544  HE2 HIS A 184      14.640  26.350  53.750  1.00  0.00           H
ATOM   1545  CD2 HIS A 184      15.580  27.920  54.910  1.00  0.00           C
ATOM   1546  HD2 HIS A 184      15.990  28.600  54.180  1.00  0.00           H
ATOM   1547  C   HIS A 184      18.610  27.770  56.850  1.00  0.00           C
ATOM   1548  O   HIS A 184      18.950  26.630  57.070  1.00  0.00           O
ATOM   1549  N   LEU A 185      19.240  28.490  55.920  1.00  0.00           N
ATOM   1550  H   LEU A 185      18.960  29.460  55.880  1.00  0.00           H
ATOM   1551  CA  LEU A 185      20.230  27.910  54.960  1.00  0.00           C
ATOM   1552  HA  LEU A 185      19.670  27.080  54.520  1.00  0.00           H
ATOM   1553  CB  LEU A 185      20.590  28.950  53.920  1.00  0.00           C
ATOM   1554  HB1 LEU A 185      21.470  28.580  53.410  1.00  0.00           H
ATOM   1555  HB2 LEU A 185      20.860  29.830  54.500  1.00  0.00           H
ATOM   1556  CG  LEU A 185      19.500  29.360  52.860  1.00  0.00           C
ATOM   1557  HG  LEU A 185      18.540  29.540  53.360  1.00  0.00           H
ATOM   1558  CD1 LEU A 185      19.870  30.690  52.160  1.00  0.00           C
ATOM   1559 HD11 LEU A 185      20.080  31.410  52.950  1.00  0.00           H
ATOM   1560 HD12 LEU A 185      20.770  30.520  51.570  1.00  0.00           H
ATOM   1561 HD13 LEU A 185      18.960  30.980  51.620  1.00  0.00           H
ATOM   1562  CD2 LEU A 185      19.400  28.240  51.920  1.00  0.00           C
ATOM   1563 HD21 LEU A 185      18.860  28.540  51.020  1.00  0.00           H
ATOM   1564 HD22 LEU A 185      20.430  27.990  51.690  1.00  0.00           H
ATOM   1565 HD23 LEU A 185      18.920  27.350  52.310  1.00  0.00           H
ATOM   1566  C   LEU A 185      21.500  27.320  55.620  1.00  0.00           C
ATOM   1567  O   LEU A 185      22.270  26.630  54.870  1.00  0.00           O
ATOM   1568  N   HIS A 186      21.700  27.540  56.900  1.00  0.00           N
ATOM   1569  H   HIS A 186      20.970  28.050  57.370  1.00  0.00           H
ATOM   1570  CA  HIS A 186      22.970  27.320  57.550  1.00  0.00           C
ATOM   1571  HA  HIS A 186      23.880  27.700  57.080  1.00  0.00           H
ATOM   1572  CB  HIS A 186      22.830  27.910  58.910  1.00  0.00           C
ATOM   1573  HB1 HIS A 186      22.530  28.960  58.860  1.00  0.00           H
ATOM   1574  HB2 HIS A 186      23.760  27.690  59.440  1.00  0.00           H
ATOM   1575  CG  HIS A 186      21.820  27.300  59.810  1.00  0.00           C
ATOM   1576  ND1 HIS A 186      20.460  27.450  59.660  1.00  0.00           N
ATOM   1577  CE1 HIS A 186      19.900  26.680  60.590  1.00  0.00           C
ATOM   1578  HE1 HIS A 186      18.830  26.650  60.750  1.00  0.00           H
ATOM   1579  NE2 HIS A 186      20.810  26.140  61.380  1.00  0.00           N
ATOM   1580  HE2 HIS A 186      20.610  25.670  62.250  1.00  0.00           H
ATOM   1581  CD2 HIS A 186      22.000  26.480  60.880  1.00  0.00           C
ATOM   1582  HD2 HIS A 186      22.980  26.260  61.270  1.00  0.00           H
ATOM   1583  C   HIS A 186      23.250  25.790  57.650  1.00  0.00           C
ATOM   1584  O   HIS A 186      24.430  25.260  57.520  1.00  0.00           O
ATOM   1585  N   THR A 187      22.230  24.940  57.510  1.00  0.00           N
ATOM   1586  H   THR A 187      21.280  25.280  57.440  1.00  0.00           H
ATOM   1587  CA  THR A 187      22.300  23.500  57.390  1.00  0.00           C
ATOM   1588  HA  THR A 187      23.100  23.250  58.090  1.00  0.00           H
ATOM   1589  CB  THR A 187      21.060  22.820  57.760  1.00  0.00           C
ATOM   1590  HB  THR A 187      21.230  21.740  57.740  1.00  0.00           H
ATOM   1591  CG2 THR A 187      20.550  23.390  59.160  1.00  0.00           C
ATOM   1592 HG21 THR A 187      20.400  24.470  59.130  1.00  0.00           H
ATOM   1593 HG22 THR A 187      19.550  22.990  59.340  1.00  0.00           H
ATOM   1594 HG23 THR A 187      21.270  23.180  59.950  1.00  0.00           H
ATOM   1595  OG1 THR A 187      19.960  23.150  56.970  1.00  0.00           O
ATOM   1596  HG1 THR A 187      19.210  23.400  57.510  1.00  0.00           H
ATOM   1597  C   THR A 187      22.720  23.060  55.990  1.00  0.00           C
ATOM   1598  O   THR A 187      23.440  22.050  55.960  1.00  0.00           O
ATOM   1599  N   TRP A 188      22.340  23.710  54.940  1.00  0.00           N
ATOM   1600  H   TRP A 188      21.830  24.570  55.050  1.00  0.00           H
ATOM   1601  CA  TRP A 188      22.900  23.480  53.610  1.00  0.00           C
ATOM   1602  HA  TRP A 188      22.780  22.420  53.390  1.00  0.00           H
ATOM   1603  CB  TRP A 188      21.910  23.950  52.550  1.00  0.00           C
ATOM   1604  HB1 TRP A 188      21.850  25.030  52.680  1.00  0.00           H
ATOM   1605  HB2 TRP A 188      20.950  23.530  52.840  1.00  0.00           H
ATOM   1606  CG  TRP A 188      22.270  23.720  51.090  1.00  0.00           C
ATOM   1607  CD1 TRP A 188      21.740  22.880  50.130  1.00  0.00           C
ATOM   1608  HD1 TRP A 188      20.950  22.200  50.430  1.00  0.00           H
ATOM   1609  NE1 TRP A 188      22.390  23.050  48.970  1.00  0.00           N
ATOM   1610  HE1 TRP A 188      22.060  22.650  48.100  1.00  0.00           H
ATOM   1611  CE2 TRP A 188      23.400  23.970  49.050  1.00  0.00           C
ATOM   1612  CZ2 TRP A 188      24.270  24.560  48.090  1.00  0.00           C
ATOM   1613  HZ2 TRP A 188      24.240  24.110  47.110  1.00  0.00           H
ATOM   1614  CH2 TRP A 188      24.860  25.830  48.420  1.00  0.00           C
ATOM   1615  HH2 TRP A 188      25.450  26.340  47.670  1.00  0.00           H
ATOM   1616  CZ3 TRP A 188      24.790  26.270  49.720  1.00  0.00           C
ATOM   1617  HZ3 TRP A 188      25.410  27.120  49.970  1.00  0.00           H
ATOM   1618  CE3 TRP A 188      23.980  25.650  50.670  1.00  0.00           C
ATOM   1619  HE3 TRP A 188      23.870  26.090  51.650  1.00  0.00           H
ATOM   1620  CD2 TRP A 188      23.150  24.550  50.350  1.00  0.00           C
ATOM   1621  C   TRP A 188      24.230  24.100  53.420  1.00  0.00           C
ATOM   1622  O   TRP A 188      25.040  23.550  52.630  1.00  0.00           O
ATOM   1623  N   ILE A 189      24.570  25.200  54.110  1.00  0.00           N
ATOM   1624  H   ILE A 189      23.850  25.580  54.700  1.00  0.00           H
ATOM   1625  CA  ILE A 189      25.900  25.860  54.180  1.00  0.00           C
ATOM   1626  HA  ILE A 189      26.360  26.030  53.210  1.00  0.00           H
ATOM   1627  CB  ILE A 189      25.810  27.250  54.910  1.00  0.00           C
ATOM   1628  HB  ILE A 189      25.250  27.070  55.830  1.00  0.00           H
ATOM   1629  CG2 ILE A 189      27.200  27.800  55.250  1.00  0.00           C
ATOM   1630 HG21 ILE A 189      27.870  27.900  54.400  1.00  0.00           H
ATOM   1631 HG22 ILE A 189      27.130  28.750  55.780  1.00  0.00           H
ATOM   1632 HG23 ILE A 189      27.770  27.030  55.770  1.00  0.00           H
ATOM   1633  CG1 ILE A 189      25.130  28.250  54.000  1.00  0.00           C
ATOM   1634 HG11 ILE A 189      24.170  27.860  53.660  1.00  0.00           H
ATOM   1635 HG12 ILE A 189      25.700  28.490  53.100  1.00  0.00           H
ATOM   1636  CD  ILE A 189      24.650  29.560  54.730  1.00  0.00           C
ATOM   1637  HD1 ILE A 189      25.490  30.250  54.870  1.00  0.00           H
ATOM   1638  HD2 ILE A 189      23.910  29.890  54.010  1.00  0.00           H
ATOM   1639  HD3 ILE A 189      24.250  29.300  55.710  1.00  0.00           H
ATOM   1640  C   ILE A 189      26.830  24.820  54.860  1.00  0.00           C
ATOM   1641  O   ILE A 189      27.990  24.620  54.440  1.00  0.00           O
ATOM   1642  N   GLN A 190      26.360  24.170  55.920  1.00  0.00           N
ATOM   1643  H   GLN A 190      25.450  24.460  56.210  1.00  0.00           H
ATOM   1644  CA  GLN A 190      27.110  23.040  56.620  1.00  0.00           C
ATOM   1645  HA  GLN A 190      28.110  23.300  56.980  1.00  0.00           H
ATOM   1646  CB  GLN A 190      26.250  22.520  57.850  1.00  0.00           C
ATOM   1647  HB1 GLN A 190      26.530  21.510  58.140  1.00  0.00           H
ATOM   1648  HB2 GLN A 190      25.200  22.390  57.590  1.00  0.00           H
ATOM   1649  CG  GLN A 190      26.340  23.400  59.200  1.00  0.00           C
ATOM   1650  HG1 GLN A 190      26.220  24.470  59.010  1.00  0.00           H
ATOM   1651  HG2 GLN A 190      27.340  23.140  59.530  1.00  0.00           H
ATOM   1652  CD  GLN A 190      25.350  22.830  60.270  1.00  0.00           C
ATOM   1653  OE1 GLN A 190      24.750  21.770  60.180  1.00  0.00           O
ATOM   1654  NE2 GLN A 190      25.260  23.640  61.310  1.00  0.00           N
ATOM   1655 HE21 GLN A 190      25.840  24.460  61.410  1.00  0.00           H
ATOM   1656 HE22 GLN A 190      24.660  23.400  62.090  1.00  0.00           H
ATOM   1657  C   GLN A 190      27.320  21.910  55.640  1.00  0.00           C
ATOM   1658  O   GLN A 190      28.430  21.370  55.490  1.00  0.00           O
ATOM   1659  N   ASP A 191      26.310  21.510  54.920  1.00  0.00           N
ATOM   1660  H   ASP A 191      25.430  22.010  54.980  1.00  0.00           H
ATOM   1661  CA  ASP A 191      26.400  20.450  53.880  1.00  0.00           C
ATOM   1662  HA  ASP A 191      26.710  19.520  54.360  1.00  0.00           H
ATOM   1663  CB  ASP A 191      25.040  20.260  53.190  1.00  0.00           C
ATOM   1664  HB1 ASP A 191      24.980  21.070  52.460  1.00  0.00           H
ATOM   1665  HB2 ASP A 191      24.180  20.410  53.850  1.00  0.00           H
ATOM   1666  CG  ASP A 191      24.870  18.870  52.510  1.00  0.00           C
ATOM   1667  OD1 ASP A 191      25.240  17.810  53.000  1.00  0.00           O
ATOM   1668  OD2 ASP A 191      24.370  18.810  51.390  1.00  0.00           O
ATOM   1669  C   ASP A 191      27.490  20.720  52.780  1.00  0.00           C
ATOM   1670  O   ASP A 191      28.100  19.760  52.330  1.00  0.00           O
ATOM   1671  N   ASN A 192      27.910  21.960  52.400  1.00  0.00           N
ATOM   1672  H   ASN A 192      27.380  22.740  52.770  1.00  0.00           H
ATOM   1673  CA  ASN A 192      29.050  22.290  51.620  1.00  0.00           C
ATOM   1674  HA  ASN A 192      28.980  21.730  50.680  1.00  0.00           H
ATOM   1675  CB  ASN A 192      28.920  23.770  51.230  1.00  0.00           C
ATOM   1676  HB1 ASN A 192      29.910  24.110  50.930  1.00  0.00           H
ATOM   1677  HB2 ASN A 192      28.580  24.440  52.020  1.00  0.00           H
ATOM   1678  CG  ASN A 192      28.050  24.000  50.040  1.00  0.00           C
ATOM   1679  OD1 ASN A 192      28.560  24.310  48.950  1.00  0.00           O
ATOM   1680  ND2 ASN A 192      26.810  23.670  50.150  1.00  0.00           N
ATOM   1681 HD21 ASN A 192      26.390  23.520  51.060  1.00  0.00           H
ATOM   1682 HD22 ASN A 192      26.130  23.860  49.430  1.00  0.00           H
ATOM   1683  C   ASN A 192      30.450  22.080  52.260  1.00  0.00           C
ATOM   1684  O   ASN A 192      31.330  22.250  51.430  1.00  0.00           O
ATOM   1685  N   GLY A 193      30.590  21.800  53.560  1.00  0.00           N
ATOM   1686  H   GLY A 193      29.770  21.550  54.100  1.00  0.00           H
ATOM   1687  CA  GLY A 193      31.880  22.030  54.310  1.00  0.00           C
ATOM   1688  HA1 GLY A 193      32.750  22.000  53.660  1.00  0.00           H
ATOM   1689  HA2 GLY A 193      32.060  21.270  55.080  1.00  0.00           H
ATOM   1690  C   GLY A 193      31.900  23.310  55.120  1.00  0.00           C
ATOM   1691  O   GLY A 193      32.820  23.620  55.850  1.00  0.00           O
ATOM   1692  N   GLY A 194      30.870  24.120  54.890  1.00  0.00           N
ATOM   1693  H   GLY A 194      30.060  23.760  54.400  1.00  0.00           H
ATOM   1694  CA  GLY A 194      30.780  25.520  55.300  1.00  0.00           C
ATOM   1695  HA1 GLY A 194      31.190  25.700  56.290  1.00  0.00           H
ATOM   1696  HA2 GLY A 194      29.740  25.840  55.360  1.00  0.00           H
ATOM   1697  C   GLY A 194      31.480  26.570  54.400  1.00  0.00           C
ATOM   1698  O   GLY A 194      31.910  26.190  53.330  1.00  0.00           O
ATOM   1699  N   TRP A 195      31.440  27.850  54.780  1.00  0.00           N
ATOM   1700  H   TRP A 195      31.100  28.080  55.700  1.00  0.00           H
ATOM   1701  CA  TRP A 195      31.760  29.090  53.950  1.00  0.00           C
ATOM   1702  HA  TRP A 195      31.060  29.070  53.110  1.00  0.00           H
ATOM   1703  CB  TRP A 195      31.620  30.360  54.840  1.00  0.00           C
ATOM   1704  HB1 TRP A 195      32.170  31.230  54.490  1.00  0.00           H
ATOM   1705  HB2 TRP A 195      32.140  30.150  55.780  1.00  0.00           H
ATOM   1706  CG  TRP A 195      30.220  30.890  55.090  1.00  0.00           C
ATOM   1707  CD1 TRP A 195      29.370  30.540  56.060  1.00  0.00           C
ATOM   1708  HD1 TRP A 195      29.670  29.970  56.930  1.00  0.00           H
ATOM   1709  NE1 TRP A 195      28.190  31.300  55.940  1.00  0.00           N
ATOM   1710  HE1 TRP A 195      27.470  31.130  56.630  1.00  0.00           H
ATOM   1711  CE2 TRP A 195      28.120  31.920  54.700  1.00  0.00           C
ATOM   1712  CZ2 TRP A 195      27.160  32.670  53.920  1.00  0.00           C
ATOM   1713  HZ2 TRP A 195      26.130  32.760  54.210  1.00  0.00           H
ATOM   1714  CH2 TRP A 195      27.460  33.160  52.650  1.00  0.00           C
ATOM   1715  HH2 TRP A 195      26.730  33.630  52.000  1.00  0.00           H
ATOM   1716  CZ3 TRP A 195      28.730  32.850  52.100  1.00  0.00           C
ATOM   1717  HZ3 TRP A 195      28.840  33.140  51.070  1.00  0.00           H
ATOM   1718  CE3 TRP A 195      29.680  32.120  52.800  1.00  0.00           C
ATOM   1719  HE3 TRP A 195      30.610  31.850  52.320  1.00  0.00           H
ATOM   1720  CD2 TRP A 195      29.390  31.640  54.140  1.00  0.00           C
ATOM   1721  C   TRP A 195      33.200  28.980  53.350  1.00  0.00           C
ATOM   1722  O   TRP A 195      33.390  29.590  52.320  1.00  0.00           O
ATOM   1723  N   ASP A 196      34.220  28.220  53.880  1.00  0.00           N
ATOM   1724  H   ASP A 196      33.990  27.660  54.690  1.00  0.00           H
ATOM   1725  CA  ASP A 196      35.540  28.060  53.290  1.00  0.00           C
ATOM   1726  HA  ASP A 196      36.010  29.030  53.080  1.00  0.00           H
ATOM   1727  CB  ASP A 196      36.370  27.180  54.150  1.00  0.00           C
ATOM   1728  HB1 ASP A 196      36.690  27.770  55.010  1.00  0.00           H
ATOM   1729  HB2 ASP A 196      37.290  26.810  53.690  1.00  0.00           H
ATOM   1730  CG  ASP A 196      35.650  25.920  54.690  1.00  0.00           C
ATOM   1731  OD1 ASP A 196      36.220  24.810  54.510  1.00  0.00           O
ATOM   1732  OD2 ASP A 196      34.640  26.000  55.420  1.00  0.00           O
ATOM   1733  C   ASP A 196      35.390  27.520  51.830  1.00  0.00           C
ATOM   1734  O   ASP A 196      36.170  27.850  50.940  1.00  0.00           O
ATOM   1735  N   ALA A 197      34.390  26.710  51.510  1.00  0.00           N
ATOM   1736  H   ALA A 197      33.640  26.620  52.180  1.00  0.00           H
ATOM   1737  CA  ALA A 197      34.070  26.260  50.110  1.00  0.00           C
ATOM   1738  HA  ALA A 197      34.930  25.720  49.710  1.00  0.00           H
ATOM   1739  CB  ALA A 197      32.820  25.370  50.250  1.00  0.00           C
ATOM   1740  HB1 ALA A 197      32.490  25.140  49.240  1.00  0.00           H
ATOM   1741  HB2 ALA A 197      33.040  24.550  50.940  1.00  0.00           H
ATOM   1742  HB3 ALA A 197      32.010  26.000  50.620  1.00  0.00           H
ATOM   1743  C   ALA A 197      33.790  27.460  49.230  1.00  0.00           C
ATOM   1744  O   ALA A 197      34.100  27.460  48.030  1.00  0.00           O
ATOM   1745  N   PHE A 198      33.140  28.520  49.720  1.00  0.00           N
ATOM   1746  H   PHE A 198      32.940  28.560  50.710  1.00  0.00           H
ATOM   1747  CA  PHE A 198      32.520  29.510  48.870  1.00  0.00           C
ATOM   1748  HA  PHE A 198      32.010  29.060  48.020  1.00  0.00           H
ATOM   1749  CB  PHE A 198      31.370  30.280  49.570  1.00  0.00           C
ATOM   1750  HB1 PHE A 198      31.430  30.280  50.660  1.00  0.00           H
ATOM   1751  HB2 PHE A 198      30.460  29.720  49.370  1.00  0.00           H
ATOM   1752  CG  PHE A 198      31.090  31.650  48.930  1.00  0.00           C
ATOM   1753  CD1 PHE A 198      30.440  31.810  47.680  1.00  0.00           C
ATOM   1754  HD1 PHE A 198      30.090  30.950  47.120  1.00  0.00           H
ATOM   1755  CE1 PHE A 198      30.090  33.050  47.180  1.00  0.00           C
ATOM   1756  HE1 PHE A 198      29.430  33.050  46.330  1.00  0.00           H
ATOM   1757  CZ  PHE A 198      30.560  34.210  47.820  1.00  0.00           C
ATOM   1758  HZ  PHE A 198      30.430  35.190  47.370  1.00  0.00           H
ATOM   1759  CE2 PHE A 198      31.180  34.110  49.090  1.00  0.00           C
ATOM   1760  HE2 PHE A 198      31.520  34.940  49.690  1.00  0.00           H
ATOM   1761  CD2 PHE A 198      31.530  32.810  49.540  1.00  0.00           C
ATOM   1762  HD2 PHE A 198      32.000  32.640  50.490  1.00  0.00           H
ATOM   1763  C   PHE A 198      33.650  30.520  48.430  1.00  0.00           C
ATOM   1764  O   PHE A 198      33.700  30.870  47.240  1.00  0.00           O
ATOM   1765  N   VAL A 199      34.530  30.870  49.360  1.00  0.00           N
ATOM   1766  H   VAL A 199      34.330  30.460  50.260  1.00  0.00           H
ATOM   1767  CA  VAL A 199      35.770  31.580  49.130  1.00  0.00           C
ATOM   1768  HA  VAL A 199      35.500  32.570  48.770  1.00  0.00           H
ATOM   1769  CB  VAL A 199      36.600  31.620  50.460  1.00  0.00           C
ATOM   1770  HB  VAL A 199      37.040  30.680  50.760  1.00  0.00           H
ATOM   1771  CG1 VAL A 199      37.850  32.500  50.180  1.00  0.00           C
ATOM   1772 HG11 VAL A 199      38.180  32.790  51.170  1.00  0.00           H
ATOM   1773 HG12 VAL A 199      38.590  31.890  49.640  1.00  0.00           H
ATOM   1774 HG13 VAL A 199      37.570  33.460  49.750  1.00  0.00           H
ATOM   1775  CG2 VAL A 199      35.980  32.200  51.720  1.00  0.00           C
ATOM   1776 HG21 VAL A 199      36.600  31.970  52.590  1.00  0.00           H
ATOM   1777 HG22 VAL A 199      35.800  33.250  51.490  1.00  0.00           H
ATOM   1778 HG23 VAL A 199      35.020  31.710  51.880  1.00  0.00           H
ATOM   1779  C   VAL A 199      36.550  30.870  48.010  1.00  0.00           C
ATOM   1780  O   VAL A 199      37.150  31.550  47.220  1.00  0.00           O
ATOM   1781  N   GLU A 200      36.620  29.470  47.890  1.00  0.00           N
ATOM   1782  H   GLU A 200      36.080  28.960  48.570  1.00  0.00           H
ATOM   1783  CA  GLU A 200      37.340  28.700  46.870  1.00  0.00           C
ATOM   1784  HA  GLU A 200      38.280  29.240  46.800  1.00  0.00           H
ATOM   1785  CB  GLU A 200      37.490  27.200  47.260  1.00  0.00           C
ATOM   1786  HB1 GLU A 200      36.520  26.740  47.440  1.00  0.00           H
ATOM   1787  HB2 GLU A 200      38.120  27.120  48.140  1.00  0.00           H
ATOM   1788  CG  GLU A 200      38.030  26.310  46.150  1.00  0.00           C
ATOM   1789  HG1 GLU A 200      37.200  26.220  45.450  1.00  0.00           H
ATOM   1790  HG2 GLU A 200      38.280  25.290  46.450  1.00  0.00           H
ATOM   1791  CD  GLU A 200      39.260  26.850  45.460  1.00  0.00           C
ATOM   1792  OE1 GLU A 200      40.230  27.070  46.110  1.00  0.00           O
ATOM   1793  OE2 GLU A 200      39.210  27.070  44.210  1.00  0.00           O
ATOM   1794  C   GLU A 200      36.630  28.850  45.500  1.00  0.00           C
ATOM   1795  O   GLU A 200      37.190  29.290  44.540  1.00  0.00           O
ATOM   1796  N   LEU A 201      35.340  28.680  45.560  1.00  0.00           N
ATOM   1797  H   LEU A 201      34.890  28.450  46.430  1.00  0.00           H
ATOM   1798  CA  LEU A 201      34.490  28.910  44.410  1.00  0.00           C
ATOM   1799  HA  LEU A 201      34.850  28.220  43.640  1.00  0.00           H
ATOM   1800  CB  LEU A 201      33.010  28.480  44.720  1.00  0.00           C
ATOM   1801  HB1 LEU A 201      32.630  29.220  45.420  1.00  0.00           H
ATOM   1802  HB2 LEU A 201      33.070  27.480  45.150  1.00  0.00           H
ATOM   1803  CG  LEU A 201      31.960  28.480  43.640  1.00  0.00           C
ATOM   1804  HG  LEU A 201      32.010  29.510  43.280  1.00  0.00           H
ATOM   1805  CD1 LEU A 201      32.210  27.560  42.480  1.00  0.00           C
ATOM   1806 HD11 LEU A 201      33.270  27.560  42.230  1.00  0.00           H
ATOM   1807 HD12 LEU A 201      31.990  26.530  42.780  1.00  0.00           H
ATOM   1808 HD13 LEU A 201      31.590  27.840  41.630  1.00  0.00           H
ATOM   1809  CD2 LEU A 201      30.530  28.220  44.020  1.00  0.00           C
ATOM   1810 HD21 LEU A 201      29.840  28.490  43.220  1.00  0.00           H
ATOM   1811 HD22 LEU A 201      30.270  27.210  44.360  1.00  0.00           H
ATOM   1812 HD23 LEU A 201      30.280  28.790  44.920  1.00  0.00           H
ATOM   1813  C   LEU A 201      34.570  30.330  43.790  1.00  0.00           C
ATOM   1814  O   LEU A 201      34.520  30.600  42.540  1.00  0.00           O
ATOM   1815  N   TYR A 202      34.750  31.250  44.660  1.00  0.00           N
ATOM   1816  H   TYR A 202      34.850  31.050  45.650  1.00  0.00           H
ATOM   1817  CA  TYR A 202      34.910  32.640  44.290  1.00  0.00           C
ATOM   1818  HA  TYR A 202      34.020  32.840  43.690  1.00  0.00           H
ATOM   1819  CB  TYR A 202      34.880  33.610  45.550  1.00  0.00           C
ATOM   1820  HB1 TYR A 202      35.680  33.350  46.240  1.00  0.00           H
ATOM   1821  HB2 TYR A 202      33.900  33.460  46.000  1.00  0.00           H
ATOM   1822  CG  TYR A 202      35.120  35.050  45.220  1.00  0.00           C
ATOM   1823  CD1 TYR A 202      34.020  35.850  44.920  1.00  0.00           C
ATOM   1824  HD1 TYR A 202      33.050  35.420  45.080  1.00  0.00           H
ATOM   1825  CE1 TYR A 202      34.210  37.250  44.590  1.00  0.00           C
ATOM   1826  HE1 TYR A 202      33.370  37.870  44.300  1.00  0.00           H
ATOM   1827  CZ  TYR A 202      35.510  37.770  44.470  1.00  0.00           C
ATOM   1828  OH  TYR A 202      35.750  39.090  44.070  1.00  0.00           O
ATOM   1829  HH  TYR A 202      35.080  39.340  43.430  1.00  0.00           H
ATOM   1830  CE2 TYR A 202      36.590  36.860  44.640  1.00  0.00           C
ATOM   1831  HE2 TYR A 202      37.610  37.210  44.550  1.00  0.00           H
ATOM   1832  CD2 TYR A 202      36.430  35.540  45.100  1.00  0.00           C
ATOM   1833  HD2 TYR A 202      37.270  34.880  45.280  1.00  0.00           H
ATOM   1834  C   TYR A 202      36.120  32.880  43.440  1.00  0.00           C
ATOM   1835  O   TYR A 202      36.060  33.740  42.500  1.00  0.00           O
ATOM   1836  N   GLY A 203      37.140  32.180  43.820  1.00  0.00           N
ATOM   1837  H   GLY A 203      37.040  31.490  44.550  1.00  0.00           H
ATOM   1838  CA  GLY A 203      38.410  32.200  43.100  1.00  0.00           C
ATOM   1839  HA1 GLY A 203      39.160  31.740  43.730  1.00  0.00           H
ATOM   1840  HA2 GLY A 203      38.660  33.230  42.870  1.00  0.00           H
ATOM   1841  C   GLY A 203      38.280  31.440  41.750  1.00  0.00           C
ATOM   1842  OC1 GLY A 203      38.860  31.990  40.810  1.00  0.00           O
ATOM   1843  OC2 GLY A 203      37.840  30.300  41.730  1.00  0.00           O
ATOM   1844  S   MOL B 204      23.960  32.860  38.700  1.00  0.00           S
ATOM   1845  O   MOL B 204      23.980  32.560  37.260  1.00  0.00           O
ATOM   1846  O   MOL B 204      24.800  32.090  39.620  1.00  0.00           O
ATOM   1847  N   MOL B 204      24.630  34.390  38.610  1.00  0.00           N
ATOM   1848  C   MOL B 204      24.670  34.830  39.930  1.00  0.00           C
ATOM   1849  C   MOL B 204      25.620  35.210  40.630  1.00  0.00           C
ATOM   1850  N   MOL B 204      27.030  35.350  40.250  1.00  0.00           N
ATOM   1851  C   MOL B 204      26.950  34.920  38.900  1.00  0.00           C
ATOM   1852  C   MOL B 204      25.990  34.490  38.260  1.00  0.00           C
ATOM   1853  C   MOL B 204      28.070  34.870  41.030  1.00  0.00           C
ATOM   1854  C   MOL B 204      28.990  35.730  41.440  1.00  0.00           C
ATOM   1855  C   MOL B 204      29.800  35.360  42.210  1.00  0.00           C
ATOM   1856  C   MOL B 204      30.040  34.080  42.380  1.00  0.00           C
ATOM   1857  C   MOL B 204      31.010  33.680  43.130  1.00  0.00           C
ATOM   1858  C   MOL B 204      29.210  33.190  41.800  1.00  0.00           C
ATOM   1859  C   MOL B 204      28.210  33.570  41.200  1.00  0.00           C
ATOM   1860  C   MOL B 204      22.230  32.820  39.080  1.00  0.00           C
ATOM   1861  N   MOL B 204      21.770  32.080  40.020  1.00  0.00           N
ATOM   1862  N   MOL B 204      20.490  32.260  40.200  1.00  0.00           N
ATOM   1863  C   MOL B 204      20.120  33.120  39.340  1.00  0.00           C
ATOM   1864  S   MOL B 204      21.170  33.850  38.170  1.00  0.00           S
ATOM   1865  N   MOL B 204      18.850  33.220  39.330  1.00  0.00           N
ATOM   1866  C   MOL B 204      18.000  34.020  38.520  1.00  0.00           C
ATOM   1867  O   MOL B 204      18.370  34.510  37.440  1.00  0.00           O
ATOM   1868  C   MOL B 204      16.610  34.270  38.880  1.00  0.00           C
ATOM   1869  C   MOL B 204      15.810  34.830  37.940  1.00  0.00           C
ATOM   1870  C   MOL B 204      14.670  34.880  38.330  1.00  0.00           C
ATOM   1871  C   MOL B 204      13.930  34.610  39.240  1.00  0.00           C
ATOM   1872  C   MOL B 204      14.670  33.950  40.120  1.00  0.00           C
ATOM   1873  F   MOL B 204      14.070  33.010  40.820  1.00  0.00           F
ATOM   1874  C   MOL B 204      16.040  33.740  40.020  1.00  0.00           C
TER
ENDMDL
