# Supplementary material for: An electron-density point-cloud framework for robust protein-ligand interaction prediction
Source: Nat Commun. 2026 Jun 11;17:7424. doi: 10.1038/s41467-026-74196-5 (PMC13408660; doi:10.1038/s41467-026-74196-5)
Supplement: Supplementary file 5 — Source Data [file 41467_2026_74196_MOESM5_ESM.zip › Source Data_rev/figure7/b/initial_configurations/bcl2_Navitoclax_out.pdbqt]

MODEL 1
REMARK VINA RESULT:    -9.540      0.000      0.000
REMARK INTER + INTRA:         -20.133
REMARK INTER:                 -19.022
REMARK INTRA:                  -1.111
REMARK UNBOUND:                -1.111
REMARK  17 active torsions:
REMARK  status: ('A' for Active; 'I' for Inactive)
REMARK    1  A    between atoms: C_9  and  C_27 
REMARK    2  A    between atoms: C_10  and  N_49 
REMARK    3  A    between atoms: C_11  and  S_62 
REMARK    4  A    between atoms: C_12  and  S_64 
REMARK    5  A    between atoms: C_14  and  C_42 
REMARK    6  A    between atoms: C_24  and  C_28 
REMARK    7  A    between atoms: C_25  and  N_48 
REMARK    8  A    between atoms: C_26  and  S_63 
REMARK       I    between atoms: C_28  and  N_50 
REMARK    9  A    between atoms: C_42  and  N_51 
REMARK   10  A    between atoms: C_43  and  C_44 
REMARK   11  A    between atoms: C_43  and  C_46 
REMARK   12  A    between atoms: C_44  and  N_52 
REMARK   13  A    between atoms: C_45  and  S_62 
REMARK   14  A    between atoms: C_45  and  C_46 
REMARK   15  A    between atoms: C_46  and  N_49 
REMARK   16  A    between atoms: C_47  and  S_63 
REMARK   17  A    between atoms: N_50  and  S_64 
ROOT
ATOM      1  O   UNL d   1     -16.043   6.733  15.808  0.00  0.00    -0.198 OA
ATOM      2  O   UNL d   1     -13.799   6.746  16.906  0.00  0.00    -0.198 OA
ATOM      3  S   UNL d   1     -14.625   6.752  15.750  0.00  0.00     0.288 S 
ENDROOT
BRANCH   3   4
ATOM      4  C   UNL d   1     -14.147   5.352  14.790  0.00  0.00     0.106 A 
ATOM      5  C   UNL d   1     -15.026   4.298  14.622  0.00  0.00     0.015 A 
ATOM      6  C   UNL d   1     -14.655   3.201  13.870  0.00  0.00     0.020 A 
ATOM      7  C   UNL d   1     -13.397   3.157  13.282  0.00  0.00     0.087 A 
ATOM      8  C   UNL d   1     -12.519   4.220  13.448  0.00  0.00     0.110 A 
ATOM      9  C   UNL d   1     -12.894   5.312  14.206  0.00  0.00     0.026 A 
BRANCH   7  10
ATOM     10  N   UNL d   1     -13.016   2.045  12.527  0.00  0.00    -0.271 NA
BRANCH  10  11
ATOM     11  C   UNL d   1     -13.798   1.656  11.351  0.00  0.00     0.117 C 
BRANCH  11  12
ATOM     12  C   UNL d   1     -13.268   0.330  10.803  0.00  0.00     0.060 C 
BRANCH  12  13
ATOM     13  C   UNL d   1     -12.799  -0.551  11.963  0.00  0.00     0.253 C 
BRANCH  13  14
ATOM     14  N   UNL d   1     -11.433  -1.021  11.701  0.00  0.00     0.142 N 
ATOM     15  C   UNL d   1     -10.630  -1.019  12.932  0.00  0.00     0.282 C 
ATOM     16  C   UNL d   1      -9.235  -1.571  12.626  0.00  0.00     0.178 C 
ATOM     17  O   UNL d   1      -8.636  -0.790  11.588  0.00  0.00    -0.350 OA
ATOM     18  C   UNL d   1      -9.392  -0.770  10.373  0.00  0.00     0.178 C 
ATOM     19  C   UNL d   1     -10.788  -0.211  10.657  0.00  0.00     0.282 C 
ENDBRANCH  13  14
ENDBRANCH  12  13
ENDBRANCH  11  12
BRANCH  11  20
ATOM     20  C   UNL d   1     -13.674   2.738  10.276  0.00  0.00     0.086 C 
BRANCH  20  21
ATOM     21  S   UNL d   1     -14.035   2.019   8.651  0.00  0.00    -0.112 SA
BRANCH  21  22
ATOM     22  C   UNL d   1     -12.556   2.328   7.743  0.00  0.00     0.025 A 
ATOM     23  C   UNL d   1     -12.562   2.254   6.356  0.00  0.00     0.006 A 
ATOM     24  C   UNL d   1     -11.400   2.491   5.648  0.00  0.00     0.001 A 
ATOM     25  C   UNL d   1     -10.232   2.803   6.319  0.00  0.00     0.000 A 
ATOM     26  C   UNL d   1     -10.222   2.877   7.700  0.00  0.00     0.001 A 
ATOM     27  C   UNL d   1     -11.380   2.641   8.414  0.00  0.00     0.006 A 
ENDBRANCH  21  22
ENDBRANCH  20  21
ENDBRANCH  11  20
ENDBRANCH  10  11
ENDBRANCH   7  10
BRANCH   8  28
ATOM     28  S   UNL d   1     -10.922   4.169  12.705  0.00  0.00     0.279 S 
ATOM     29  O   UNL d   1     -10.038   4.550  13.749  0.00  0.00    -0.213 OA
ATOM     30  O   UNL d   1     -10.850   2.877  12.118  0.00  0.00    -0.213 OA
BRANCH  28  31
ATOM     31  C   UNL d   1     -10.979   5.449  11.420  0.00  0.00     0.503 C 
ATOM     32  F   UNL d   1     -10.617   6.682  11.974  0.00  0.00    -0.157 F 
ATOM     33  F   UNL d   1     -12.276   5.533  10.903  0.00  0.00    -0.157 F 
ATOM     34  F   UNL d   1     -10.087   5.120  10.394  0.00  0.00    -0.157 F 
ENDBRANCH  28  31
ENDBRANCH   8  28
ENDBRANCH   3   4
BRANCH   3  35
ATOM     35  N   UNL d   1     -14.209   8.103  14.886  0.00  0.00    -0.118 NA
ATOM     36  C   UNL d   1     -14.685   8.277  13.637  0.00  0.00     0.289 C 
ATOM     37  O   UNL d   1     -15.419   7.442  13.145  0.00  0.00    -0.265 OA
BRANCH  36  38
ATOM     38  C   UNL d   1     -14.316   9.480  12.868  0.00  0.00     0.059 A 
ATOM     39  C   UNL d   1     -14.577  10.751  13.389  0.00  0.00     0.006 A 
ATOM     40  C   UNL d   1     -14.230  11.872  12.669  0.00  0.00     0.011 A 
ATOM     41  C   UNL d   1     -13.621  11.741  11.424  0.00  0.00     0.037 A 
ATOM     42  C   UNL d   1     -13.359  10.476  10.904  0.00  0.00     0.011 A 
ATOM     43  C   UNL d   1     -13.703   9.351  11.618  0.00  0.00     0.006 A 
BRANCH  41  44
ATOM     44  N   UNL d   1     -13.272  12.875  10.699  0.00  0.00    -0.248 NA
ATOM     45  C   UNL d   1     -12.432  12.525   9.545  0.00  0.00     0.112 C 
ATOM     46  C   UNL d   1     -12.137  13.786   8.730  0.00  0.00     0.268 C 
ATOM     47  N   UNL d   1     -11.466  14.774   9.587  0.00  0.00     0.144 N 
ATOM     48  C   UNL d   1     -12.306  15.124  10.740  0.00  0.00     0.268 C 
ATOM     49  C   UNL d   1     -12.600  13.862  11.556  0.00  0.00     0.112 C 
BRANCH  47  50
ATOM     50  C   UNL d   1     -11.098  15.972   8.820  0.00  0.00     0.272 C 
BRANCH  50  51
ATOM     51  C   UNL d   1     -11.051  15.633   7.352  0.00  0.00    -0.015 C 
ATOM     52  C   UNL d   1      -9.965  15.067   6.884  0.00  0.00    -0.028 C 
ATOM     53  C   UNL d   1      -9.778  14.680   5.446  0.00  0.00     0.026 C 
ATOM     54  C   UNL d   1     -11.130  14.637   4.732  0.00  0.00     0.005 C 
ATOM     55  C   UNL d   1     -11.880  15.941   5.030  0.00  0.00     0.004 C 
ATOM     56  C   UNL d   1     -12.253  15.959   6.513  0.00  0.00     0.024 C 
ATOM     57  C   UNL d   1     -13.150  16.010   4.179  0.00  0.00     0.000 C 
ATOM     58  C   UNL d   1     -10.982  17.139   4.711  0.00  0.00     0.000 C 
BRANCH  52  59
ATOM     59  C   UNL d   1      -8.861  14.795   7.827  0.00  0.00    -0.004 A 
ATOM     60  C   UNL d   1      -8.582  13.486   8.221  0.00  0.00     0.001 A 
ATOM     61  C   UNL d   1      -7.549  13.239   9.101  0.00  0.00     0.011 A 
ATOM     62  C   UNL d   1      -6.787  14.285   9.590  0.00  0.00     0.058 A 
ATOM     63  C   UNL d   1      -7.062  15.587   9.207  0.00  0.00     0.011 A 
ATOM     64 Cl   UNL d   1      -5.488  13.966  10.698  0.00  0.00    -0.082 Cl
ATOM     65  C   UNL d   1      -8.092  15.847   8.328  0.00  0.00     0.001 A 
ENDBRANCH  52  59
ENDBRANCH  50  51
ENDBRANCH  47  50
ENDBRANCH  41  44
ENDBRANCH  36  38
ENDBRANCH   3  35
TORSDOF 17
ENDMDL
MODEL 2
REMARK VINA RESULT:    -9.175      2.320      4.419
REMARK INTER + INTRA:         -19.404
REMARK INTER:                 -18.306
REMARK INTRA:                  -1.098
REMARK UNBOUND:                -1.111
REMARK  17 active torsions:
REMARK  status: ('A' for Active; 'I' for Inactive)
REMARK    1  A    between atoms: C_9  and  C_27 
REMARK    2  A    between atoms: C_10  and  N_49 
REMARK    3  A    between atoms: C_11  and  S_62 
REMARK    4  A    between atoms: C_12  and  S_64 
REMARK    5  A    between atoms: C_14  and  C_42 
REMARK    6  A    between atoms: C_24  and  C_28 
REMARK    7  A    between atoms: C_25  and  N_48 
REMARK    8  A    between atoms: C_26  and  S_63 
REMARK       I    between atoms: C_28  and  N_50 
REMARK    9  A    between atoms: C_42  and  N_51 
REMARK   10  A    between atoms: C_43  and  C_44 
REMARK   11  A    between atoms: C_43  and  C_46 
REMARK   12  A    between atoms: C_44  and  N_52 
REMARK   13  A    between atoms: C_45  and  S_62 
REMARK   14  A    between atoms: C_45  and  C_46 
REMARK   15  A    between atoms: C_46  and  N_49 
REMARK   16  A    between atoms: C_47  and  S_63 
REMARK   17  A    between atoms: N_50  and  S_64 
ROOT
ATOM      1  O   UNL d   1     -15.851   5.085  13.951  0.00  0.00    -0.198 OA
ATOM      2  O   UNL d   1     -13.814   5.380  15.369  0.00  0.00    -0.198 OA
ATOM      3  S   UNL d   1     -14.450   5.266  14.103  0.00  0.00     0.288 S 
ENDROOT
BRANCH   3   4
ATOM      4  C   UNL d   1     -13.681   3.911  13.279  0.00  0.00     0.106 A 
ATOM      5  C   UNL d   1     -12.337   3.653  13.482  0.00  0.00     0.015 A 
ATOM      6  C   UNL d   1     -11.732   2.593  12.838  0.00  0.00     0.020 A 
ATOM      7  C   UNL d   1     -12.473   1.784  11.986  0.00  0.00     0.087 A 
ATOM      8  C   UNL d   1     -13.824   2.042  11.790  0.00  0.00     0.110 A 
ATOM      9  C   UNL d   1     -14.422   3.108  12.432  0.00  0.00     0.026 A 
BRANCH   7  10
ATOM     10  N   UNL d   1     -11.862   0.714  11.328  0.00  0.00    -0.271 NA
BRANCH  10  11
ATOM     11  C   UNL d   1     -10.481   0.838  10.854  0.00  0.00     0.117 C 
BRANCH  11  12
ATOM     12  C   UNL d   1     -10.468   0.863   9.324  0.00  0.00     0.060 C 
BRANCH  12  13
ATOM     13  C   UNL d   1     -10.694   2.295   8.835  0.00  0.00     0.253 C 
BRANCH  13  14
ATOM     14  N   UNL d   1     -11.003   2.279   7.400  0.00  0.00     0.142 N 
ATOM     15  C   UNL d   1      -9.778   2.396   6.595  0.00  0.00     0.282 C 
ATOM     16  C   UNL d   1     -10.140   2.316   5.110  0.00  0.00     0.178 C 
ATOM     17  O   UNL d   1     -11.091   3.338   4.799  0.00  0.00    -0.350 OA
ATOM     18  C   UNL d   1     -12.297   3.254   5.565  0.00  0.00     0.178 C 
ATOM     19  C   UNL d   1     -11.957   3.344   7.055  0.00  0.00     0.282 C 
ENDBRANCH  13  14
ENDBRANCH  12  13
ENDBRANCH  11  12
BRANCH  11  20
ATOM     20  C   UNL d   1      -9.662  -0.355  11.352  0.00  0.00     0.086 C 
BRANCH  20  21
ATOM     21  S   UNL d   1     -10.685  -1.374  12.449  0.00  0.00    -0.112 SA
BRANCH  21  22
ATOM     22  C   UNL d   1     -10.458  -0.614  14.023  0.00  0.00     0.025 A 
ATOM     23  C   UNL d   1      -9.206  -0.139  14.393  0.00  0.00     0.006 A 
ATOM     24  C   UNL d   1      -9.031   0.450  15.630  0.00  0.00     0.001 A 
ATOM     25  C   UNL d   1     -10.101   0.569  16.498  0.00  0.00     0.000 A 
ATOM     26  C   UNL d   1     -11.349   0.097  16.133  0.00  0.00     0.001 A 
ATOM     27  C   UNL d   1     -11.531  -0.493  14.898  0.00  0.00     0.006 A 
ENDBRANCH  21  22
ENDBRANCH  20  21
ENDBRANCH  11  20
ENDBRANCH  10  11
ENDBRANCH   7  10
BRANCH   8  28
ATOM     28  S   UNL d   1     -14.769   1.019  10.710  0.00  0.00     0.279 S 
ATOM     29  O   UNL d   1     -14.060  -0.211  10.682  0.00  0.00    -0.213 OA
ATOM     30  O   UNL d   1     -16.091   1.091  11.228  0.00  0.00    -0.213 OA
BRANCH  28  31
ATOM     31  C   UNL d   1     -14.670   1.848   9.100  0.00  0.00     0.503 C 
ATOM     32  F   UNL d   1     -15.946   1.909   8.527  0.00  0.00    -0.157 F 
ATOM     33  F   UNL d   1     -13.815   1.129   8.258  0.00  0.00    -0.157 F 
ATOM     34  F   UNL d   1     -14.174   3.145   9.272  0.00  0.00    -0.157 F 
ENDBRANCH  28  31
ENDBRANCH   8  28
ENDBRANCH   3   4
BRANCH   3  35
ATOM     35  N   UNL d   1     -14.061   6.637  13.259  0.00  0.00    -0.118 NA
ATOM     36  C   UNL d   1     -14.580   7.825  13.629  0.00  0.00     0.289 C 
ATOM     37  O   UNL d   1     -15.332   7.890  14.580  0.00  0.00    -0.265 OA
BRANCH  36  38
ATOM     38  C   UNL d   1     -14.233   9.046  12.877  0.00  0.00     0.059 A 
ATOM     39  C   UNL d   1     -13.793   8.953  11.554  0.00  0.00     0.006 A 
ATOM     40  C   UNL d   1     -13.471  10.094  10.856  0.00  0.00     0.011 A 
ATOM     41  C   UNL d   1     -13.582  11.341  11.466  0.00  0.00     0.037 A 
ATOM     42  C   UNL d   1     -14.021  11.436  12.784  0.00  0.00     0.011 A 
ATOM     43  C   UNL d   1     -14.345  10.299  13.488  0.00  0.00     0.006 A 
BRANCH  41  44
ATOM     44  N   UNL d   1     -13.256  12.492  10.758  0.00  0.00    -0.248 NA
ATOM     45  C   UNL d   1     -12.263  12.204   9.714  0.00  0.00     0.112 C 
ATOM     46  C   UNL d   1     -11.990  13.477   8.908  0.00  0.00     0.268 C 
ATOM     47  N   UNL d   1     -11.509  14.531   9.811  0.00  0.00     0.144 N 
ATOM     48  C   UNL d   1     -12.502  14.819  10.855  0.00  0.00     0.268 C 
ATOM     49  C   UNL d   1     -12.774  13.547  11.661  0.00  0.00     0.112 C 
BRANCH  47  50
ATOM     50  C   UNL d   1     -11.165  15.748   9.063  0.00  0.00     0.272 C 
BRANCH  50  51
ATOM     51  C   UNL d   1     -11.127  15.436   7.588  0.00  0.00    -0.015 C 
ATOM     52  C   UNL d   1     -10.027  14.923   7.094  0.00  0.00    -0.028 C 
ATOM     53  C   UNL d   1      -9.847  14.568   5.647  0.00  0.00     0.026 C 
ATOM     54  C   UNL d   1     -11.207  14.482   4.952  0.00  0.00     0.005 C 
ATOM     55  C   UNL d   1     -12.005  15.749   5.285  0.00  0.00     0.004 C 
ATOM     56  C   UNL d   1     -12.354  15.727   6.774  0.00  0.00     0.024 C 
ATOM     57  C   UNL d   1     -13.289  15.781   4.454  0.00  0.00     0.000 C 
ATOM     58  C   UNL d   1     -11.161  16.988   4.973  0.00  0.00     0.000 C 
BRANCH  52  59
ATOM     59  C   UNL d   1      -8.897  14.680   8.015  0.00  0.00    -0.004 A 
ATOM     60  C   UNL d   1      -8.187  15.754   8.552  0.00  0.00     0.001 A 
ATOM     61  C   UNL d   1      -7.133  15.521   9.410  0.00  0.00     0.011 A 
ATOM     62  C   UNL d   1      -6.783  14.224   9.745  0.00  0.00     0.058 A 
ATOM     63  C   UNL d   1      -7.481  13.153   9.212  0.00  0.00     0.011 A 
ATOM     64 Cl   UNL d   1      -5.455  13.938  10.827  0.00  0.00    -0.082 Cl
ATOM     65  C   UNL d   1      -8.536  13.374   8.352  0.00  0.00     0.001 A 
ENDBRANCH  52  59
ENDBRANCH  50  51
ENDBRANCH  47  50
ENDBRANCH  41  44
ENDBRANCH  36  38
ENDBRANCH   3  35
TORSDOF 17
ENDMDL
MODEL 3
REMARK VINA RESULT:    -8.999      2.026      2.469
REMARK INTER + INTRA:         -19.054
REMARK INTER:                 -16.251
REMARK INTRA:                  -2.804
REMARK UNBOUND:                -1.111
REMARK  17 active torsions:
REMARK  status: ('A' for Active; 'I' for Inactive)
REMARK    1  A    between atoms: C_9  and  C_27 
REMARK    2  A    between atoms: C_10  and  N_49 
REMARK    3  A    between atoms: C_11  and  S_62 
REMARK    4  A    between atoms: C_12  and  S_64 
REMARK    5  A    between atoms: C_14  and  C_42 
REMARK    6  A    between atoms: C_24  and  C_28 
REMARK    7  A    between atoms: C_25  and  N_48 
REMARK    8  A    between atoms: C_26  and  S_63 
REMARK       I    between atoms: C_28  and  N_50 
REMARK    9  A    between atoms: C_42  and  N_51 
REMARK   10  A    between atoms: C_43  and  C_44 
REMARK   11  A    between atoms: C_43  and  C_46 
REMARK   12  A    between atoms: C_44  and  N_52 
REMARK   13  A    between atoms: C_45  and  S_62 
REMARK   14  A    between atoms: C_45  and  C_46 
REMARK   15  A    between atoms: C_46  and  N_49 
REMARK   16  A    between atoms: C_47  and  S_63 
REMARK   17  A    between atoms: N_50  and  S_64 
ROOT
ATOM      1  O   UNL d   1     -16.152   6.572  15.725  0.00  0.00    -0.198 OA
ATOM      2  O   UNL d   1     -13.950   6.537  16.905  0.00  0.00    -0.198 OA
ATOM      3  S   UNL d   1     -14.733   6.522  15.720  0.00  0.00     0.288 S 
ENDROOT
BRANCH   3   4
ATOM      4  C   UNL d   1     -14.290   5.055  14.849  0.00  0.00     0.106 A 
ATOM      5  C   UNL d   1     -15.274   4.268  14.278  0.00  0.00     0.015 A 
ATOM      6  C   UNL d   1     -14.930   3.118  13.596  0.00  0.00     0.020 A 
ATOM      7  C   UNL d   1     -13.595   2.752  13.482  0.00  0.00     0.087 A 
ATOM      8  C   UNL d   1     -12.609   3.549  14.051  0.00  0.00     0.110 A 
ATOM      9  C   UNL d   1     -12.960   4.694  14.738  0.00  0.00     0.026 A 
BRANCH   7  10
ATOM     10  N   UNL d   1     -13.244   1.586  12.798  0.00  0.00    -0.271 NA
BRANCH  10  11
ATOM     11  C   UNL d   1     -13.976   1.198  11.589  0.00  0.00     0.117 C 
BRANCH  11  12
ATOM     12  C   UNL d   1     -13.183   0.128  10.835  0.00  0.00     0.060 C 
BRANCH  12  13
ATOM     13  C   UNL d   1     -12.777  -0.984  11.804  0.00  0.00     0.253 C 
BRANCH  13  14
ATOM     14  N   UNL d   1     -11.353  -1.296  11.623  0.00  0.00     0.142 N 
ATOM     15  C   UNL d   1     -10.628  -1.208  12.899  0.00  0.00     0.282 C 
ATOM     16  C   UNL d   1      -9.165  -1.597  12.676  0.00  0.00     0.178 C 
ATOM     17  O   UNL d   1      -8.598  -0.750  11.671  0.00  0.00    -0.350 OA
ATOM     18  C   UNL d   1      -9.280  -0.812  10.415  0.00  0.00     0.178 C 
ATOM     19  C   UNL d   1     -10.745  -0.414  10.615  0.00  0.00     0.282 C 
ENDBRANCH  13  14
ENDBRANCH  12  13
ENDBRANCH  11  12
BRANCH  11  20
ATOM     20  C   UNL d   1     -14.163   2.422  10.691  0.00  0.00     0.086 C 
BRANCH  20  21
ATOM     21  S   UNL d   1     -12.626   2.748   9.786  0.00  0.00    -0.112 SA
BRANCH  21  22
ATOM     22  C   UNL d   1     -12.151   4.342  10.372  0.00  0.00     0.025 A 
ATOM     23  C   UNL d   1     -13.114   5.229  10.835  0.00  0.00     0.006 A 
ATOM     24  C   UNL d   1     -12.739   6.479  11.288  0.00  0.00     0.001 A 
ATOM     25  C   UNL d   1     -11.406   6.846  11.281  0.00  0.00     0.000 A 
ATOM     26  C   UNL d   1     -10.445   5.966  10.819  0.00  0.00     0.001 A 
ATOM     27  C   UNL d   1     -10.813   4.715  10.365  0.00  0.00     0.006 A 
ENDBRANCH  21  22
ENDBRANCH  20  21
ENDBRANCH  11  20
ENDBRANCH  10  11
ENDBRANCH   7  10
BRANCH   8  28
ATOM     28  S   UNL d   1     -10.914   3.089  13.910  0.00  0.00     0.279 S 
ATOM     29  O   UNL d   1     -10.870   2.259  12.758  0.00  0.00    -0.213 OA
ATOM     30  O   UNL d   1     -10.211   4.323  13.950  0.00  0.00    -0.213 OA
BRANCH  28  31
ATOM     31  C   UNL d   1     -10.582   2.119  15.407  0.00  0.00     0.503 C 
ATOM     32  F   UNL d   1     -10.296   2.983  16.469  0.00  0.00    -0.157 F 
ATOM     33  F   UNL d   1      -9.487   1.277  15.183  0.00  0.00    -0.157 F 
ATOM     34  F   UNL d   1     -11.706   1.348  15.722  0.00  0.00    -0.157 F 
ENDBRANCH  28  31
ENDBRANCH   8  28
ENDBRANCH   3   4
BRANCH   3  35
ATOM     35  N   UNL d   1     -14.223   7.806  14.806  0.00  0.00    -0.118 NA
ATOM     36  C   UNL d   1     -14.455   9.066  15.225  0.00  0.00     0.289 C 
ATOM     37  O   UNL d   1     -15.039   9.259  16.273  0.00  0.00    -0.265 OA
BRANCH  36  38
ATOM     38  C   UNL d   1     -14.001  10.209  14.412  0.00  0.00     0.059 A 
ATOM     39  C   UNL d   1     -14.867  10.799  13.487  0.00  0.00     0.006 A 
ATOM     40  C   UNL d   1     -14.440  11.867  12.730  0.00  0.00     0.011 A 
ATOM     41  C   UNL d   1     -13.147  12.358  12.884  0.00  0.00     0.037 A 
ATOM     42  C   UNL d   1     -12.282  11.772  13.805  0.00  0.00     0.011 A 
ATOM     43  C   UNL d   1     -12.703  10.705  14.565  0.00  0.00     0.006 A 
BRANCH  41  44
ATOM     44  N   UNL d   1     -12.718  13.436  12.118  0.00  0.00    -0.248 NA
ATOM     45  C   UNL d   1     -13.551  13.593  10.917  0.00  0.00     0.112 C 
ATOM     46  C   UNL d   1     -13.099  14.834  10.144  0.00  0.00     0.268 C 
ATOM     47  N   UNL d   1     -11.681  14.693   9.783  0.00  0.00     0.144 N 
ATOM     48  C   UNL d   1     -10.848  14.536  10.983  0.00  0.00     0.268 C 
ATOM     49  C   UNL d   1     -11.301  13.294  11.756  0.00  0.00     0.112 C 
BRANCH  47  50
ATOM     50  C   UNL d   1     -11.228  15.832   8.974  0.00  0.00     0.272 C 
BRANCH  50  51
ATOM     51  C   UNL d   1     -11.244  15.450   7.515  0.00  0.00    -0.015 C 
ATOM     52  C   UNL d   1     -10.188  14.850   7.024  0.00  0.00    -0.028 C 
ATOM     53  C   UNL d   1     -10.063  14.417   5.592  0.00  0.00     0.026 C 
ATOM     54  C   UNL d   1     -11.442  14.379   4.931  0.00  0.00     0.005 C 
ATOM     55  C   UNL d   1     -12.156  15.706   5.219  0.00  0.00     0.004 C 
ATOM     56  C   UNL d   1     -12.471  15.774   6.714  0.00  0.00     0.024 C 
ATOM     57  C   UNL d   1     -13.456  15.774   4.415  0.00  0.00     0.000 C 
ATOM     58  C   UNL d   1     -11.249  16.876   4.830  0.00  0.00     0.000 C 
BRANCH  52  59
ATOM     59  C   UNL d   1      -9.052  14.584   7.932  0.00  0.00    -0.004 A 
ATOM     60  C   UNL d   1      -8.786  13.282   8.359  0.00  0.00     0.001 A 
ATOM     61  C   UNL d   1      -7.725  13.041   9.206  0.00  0.00     0.011 A 
ATOM     62  C   UNL d   1      -6.922  14.086   9.629  0.00  0.00     0.058 A 
ATOM     63  C   UNL d   1      -7.184  15.380   9.214  0.00  0.00     0.011 A 
ATOM     64 Cl   UNL d   1      -5.588  13.774  10.696  0.00  0.00    -0.082 Cl
ATOM     65  C   UNL d   1      -8.242  15.634   8.367  0.00  0.00     0.001 A 
ENDBRANCH  52  59
ENDBRANCH  50  51
ENDBRANCH  47  50
ENDBRANCH  41  44
ENDBRANCH  36  38
ENDBRANCH   3  35
TORSDOF 17
ENDMDL
MODEL 4
REMARK VINA RESULT:    -8.625      2.620      4.296
REMARK INTER + INTRA:         -18.307
REMARK INTER:                 -16.586
REMARK INTRA:                  -1.721
REMARK UNBOUND:                -1.111
REMARK  17 active torsions:
REMARK  status: ('A' for Active; 'I' for Inactive)
REMARK    1  A    between atoms: C_9  and  C_27 
REMARK    2  A    between atoms: C_10  and  N_49 
REMARK    3  A    between atoms: C_11  and  S_62 
REMARK    4  A    between atoms: C_12  and  S_64 
REMARK    5  A    between atoms: C_14  and  C_42 
REMARK    6  A    between atoms: C_24  and  C_28 
REMARK    7  A    between atoms: C_25  and  N_48 
REMARK    8  A    between atoms: C_26  and  S_63 
REMARK       I    between atoms: C_28  and  N_50 
REMARK    9  A    between atoms: C_42  and  N_51 
REMARK   10  A    between atoms: C_43  and  C_44 
REMARK   11  A    between atoms: C_43  and  C_46 
REMARK   12  A    between atoms: C_44  and  N_52 
REMARK   13  A    between atoms: C_45  and  S_62 
REMARK   14  A    between atoms: C_45  and  C_46 
REMARK   15  A    between atoms: C_46  and  N_49 
REMARK   16  A    between atoms: C_47  and  S_63 
REMARK   17  A    between atoms: N_50  and  S_64 
ROOT
ATOM      1  O   UNL d   1     -13.050   5.527  15.985  0.00  0.00    -0.198 OA
ATOM      2  O   UNL d   1     -10.571   5.704  16.247  0.00  0.00    -0.198 OA
ATOM      3  S   UNL d   1     -11.742   5.651  15.445  0.00  0.00     0.288 S 
ENDROOT
BRANCH   3   4
ATOM      4  C   UNL d   1     -11.529   4.292  14.341  0.00  0.00     0.106 A 
ATOM      5  C   UNL d   1     -11.208   4.524  13.016  0.00  0.00     0.015 A 
ATOM      6  C   UNL d   1     -11.041   3.463  12.150  0.00  0.00     0.020 A 
ATOM      7  C   UNL d   1     -11.194   2.161  12.610  0.00  0.00     0.087 A 
ATOM      8  C   UNL d   1     -11.510   1.932  13.943  0.00  0.00     0.110 A 
ATOM      9  C   UNL d   1     -11.682   2.998  14.803  0.00  0.00     0.026 A 
BRANCH   7  10
ATOM     10  N   UNL d   1     -11.031   1.085  11.734  0.00  0.00    -0.271 NA
BRANCH  10  11
ATOM     11  C   UNL d   1     -11.777   1.047  10.473  0.00  0.00     0.117 C 
BRANCH  11  12
ATOM     12  C   UNL d   1     -11.565   2.360   9.717  0.00  0.00     0.060 C 
BRANCH  12  13
ATOM     13  C   UNL d   1     -10.435   2.187   8.700  0.00  0.00     0.253 C 
BRANCH  13  14
ATOM     14  N   UNL d   1     -10.991   2.211   7.341  0.00  0.00     0.142 N 
ATOM     15  C   UNL d   1      -9.956   2.547   6.354  0.00  0.00     0.282 C 
ATOM     16  C   UNL d   1     -10.564   2.503   4.950  0.00  0.00     0.178 C 
ATOM     17  O   UNL d   1     -11.679   3.396   4.889  0.00  0.00    -0.350 OA
ATOM     18  C   UNL d   1     -12.708   3.098   5.838  0.00  0.00     0.178 C 
ATOM     19  C   UNL d   1     -12.122   3.148   7.251  0.00  0.00     0.282 C 
ENDBRANCH  13  14
ENDBRANCH  12  13
ENDBRANCH  11  12
BRANCH  11  20
ATOM     20  C   UNL d   1     -13.267   0.863  10.767  0.00  0.00     0.086 C 
BRANCH  20  21
ATOM     21  S   UNL d   1     -14.166   2.366  10.298  0.00  0.00    -0.112 SA
BRANCH  21  22
ATOM     22  C   UNL d   1     -14.710   3.004  11.849  0.00  0.00     0.025 A 
ATOM     23  C   UNL d   1     -14.715   4.374  12.076  0.00  0.00     0.006 A 
ATOM     24  C   UNL d   1     -15.136   4.870  13.294  0.00  0.00     0.001 A 
ATOM     25  C   UNL d   1     -15.553   4.002  14.288  0.00  0.00     0.000 A 
ATOM     26  C   UNL d   1     -15.548   2.637  14.066  0.00  0.00     0.001 A 
ATOM     27  C   UNL d   1     -15.129   2.135  12.850  0.00  0.00     0.006 A 
ENDBRANCH  21  22
ENDBRANCH  20  21
ENDBRANCH  11  20
ENDBRANCH  10  11
ENDBRANCH   7  10
BRANCH   8  28
ATOM     28  S   UNL d   1     -11.706   0.283  14.532  0.00  0.00     0.279 S 
ATOM     29  O   UNL d   1     -12.200   0.440  15.855  0.00  0.00    -0.213 OA
ATOM     30  O   UNL d   1     -12.485  -0.357  13.530  0.00  0.00    -0.213 OA
BRANCH  28  31
ATOM     31  C   UNL d   1     -10.022  -0.393  14.557  0.00  0.00     0.503 C 
ATOM     32  F   UNL d   1      -9.844  -1.158  15.715  0.00  0.00    -0.157 F 
ATOM     33  F   UNL d   1      -9.098   0.658  14.546  0.00  0.00    -0.157 F 
ATOM     34  F   UNL d   1      -9.826  -1.198  13.430  0.00  0.00    -0.157 F 
ENDBRANCH  28  31
ENDBRANCH   8  28
ENDBRANCH   3   4
BRANCH   3  35
ATOM     35  N   UNL d   1     -11.744   7.030  14.528  0.00  0.00    -0.118 NA
ATOM     36  C   UNL d   1     -11.963   8.226  15.110  0.00  0.00     0.289 C 
ATOM     37  O   UNL d   1     -12.160   8.291  16.308  0.00  0.00    -0.265 OA
BRANCH  36  38
ATOM     38  C   UNL d   1     -11.964   9.455  14.294  0.00  0.00     0.059 A 
ATOM     39  C   UNL d   1     -11.994   9.369  12.899  0.00  0.00     0.006 A 
ATOM     40  C   UNL d   1     -11.996  10.517  12.141  0.00  0.00     0.011 A 
ATOM     41  C   UNL d   1     -11.967  11.763  12.761  0.00  0.00     0.037 A 
ATOM     42  C   UNL d   1     -11.937  11.852  14.151  0.00  0.00     0.011 A 
ATOM     43  C   UNL d   1     -11.936  10.707  14.915  0.00  0.00     0.006 A 
BRANCH  41  44
ATOM     44  N   UNL d   1     -11.967  12.921  11.993  0.00  0.00    -0.248 NA
ATOM     45  C   UNL d   1     -12.484  12.657  10.642  0.00  0.00     0.112 C 
ATOM     46  C   UNL d   1     -12.544  13.969   9.855  0.00  0.00     0.268 C 
ATOM     47  N   UNL d   1     -11.200  14.562   9.796  0.00  0.00     0.144 N 
ATOM     48  C   UNL d   1     -10.684  14.827  11.146  0.00  0.00     0.268 C 
ATOM     49  C   UNL d   1     -10.624  13.515  11.932  0.00  0.00     0.112 C 
BRANCH  47  50
ATOM     50  C   UNL d   1     -11.202  15.787   8.984  0.00  0.00     0.272 C 
BRANCH  50  51
ATOM     51  C   UNL d   1     -11.213  15.419   7.521  0.00  0.00    -0.015 C 
ATOM     52  C   UNL d   1     -10.151  14.831   7.026  0.00  0.00    -0.028 C 
ATOM     53  C   UNL d   1     -10.021  14.414   5.590  0.00  0.00     0.026 C 
ATOM     54  C   UNL d   1     -11.399  14.374   4.926  0.00  0.00     0.005 C 
ATOM     55  C   UNL d   1     -12.122  15.693   5.226  0.00  0.00     0.004 C 
ATOM     56  C   UNL d   1     -12.440  15.744   6.721  0.00  0.00     0.024 C 
ATOM     57  C   UNL d   1     -13.421  15.761   4.420  0.00  0.00     0.000 C 
ATOM     58  C   UNL d   1     -11.222  16.873   4.851  0.00  0.00     0.000 C 
BRANCH  52  59
ATOM     59  C   UNL d   1      -9.016  14.563   7.933  0.00  0.00    -0.004 A 
ATOM     60  C   UNL d   1      -8.195  15.609   8.356  0.00  0.00     0.001 A 
ATOM     61  C   UNL d   1      -7.137  15.352   9.202  0.00  0.00     0.011 A 
ATOM     62  C   UNL d   1      -6.892  14.060   9.637  0.00  0.00     0.058 A 
ATOM     63  C   UNL d   1      -7.699  13.018   9.217  0.00  0.00     0.011 A 
ATOM     64 Cl   UNL d   1      -5.557  13.745  10.702  0.00  0.00    -0.082 Cl
ATOM     65  C   UNL d   1      -8.760  13.262   8.370  0.00  0.00     0.001 A 
ENDBRANCH  52  59
ENDBRANCH  50  51
ENDBRANCH  47  50
ENDBRANCH  41  44
ENDBRANCH  36  38
ENDBRANCH   3  35
TORSDOF 17
ENDMDL
MODEL 5
REMARK VINA RESULT:    -8.373      2.174      3.614
REMARK INTER + INTRA:         -17.806
REMARK INTER:                 -16.485
REMARK INTRA:                  -1.321
REMARK UNBOUND:                -1.111
REMARK  17 active torsions:
REMARK  status: ('A' for Active; 'I' for Inactive)
REMARK    1  A    between atoms: C_9  and  C_27 
REMARK    2  A    between atoms: C_10  and  N_49 
REMARK    3  A    between atoms: C_11  and  S_62 
REMARK    4  A    between atoms: C_12  and  S_64 
REMARK    5  A    between atoms: C_14  and  C_42 
REMARK    6  A    between atoms: C_24  and  C_28 
REMARK    7  A    between atoms: C_25  and  N_48 
REMARK    8  A    between atoms: C_26  and  S_63 
REMARK       I    between atoms: C_28  and  N_50 
REMARK    9  A    between atoms: C_42  and  N_51 
REMARK   10  A    between atoms: C_43  and  C_44 
REMARK   11  A    between atoms: C_43  and  C_46 
REMARK   12  A    between atoms: C_44  and  N_52 
REMARK   13  A    between atoms: C_45  and  S_62 
REMARK   14  A    between atoms: C_45  and  C_46 
REMARK   15  A    between atoms: C_46  and  N_49 
REMARK   16  A    between atoms: C_47  and  S_63 
REMARK   17  A    between atoms: N_50  and  S_64 
ROOT
ATOM      1  O   UNL d   1     -14.573   7.244  16.782  0.00  0.00    -0.198 OA
ATOM      2  O   UNL d   1     -12.140   6.788  17.123  0.00  0.00    -0.198 OA
ATOM      3  S   UNL d   1     -13.261   7.030  16.283  0.00  0.00     0.288 S 
ENDROOT
BRANCH   3   4
ATOM      4  C   UNL d   1     -13.364   5.657  15.182  0.00  0.00     0.106 A 
ATOM      5  C   UNL d   1     -14.461   5.520  14.352  0.00  0.00     0.015 A 
ATOM      6  C   UNL d   1     -14.545   4.447  13.489  0.00  0.00     0.020 A 
ATOM      7  C   UNL d   1     -13.526   3.503  13.454  0.00  0.00     0.087 A 
ATOM      8  C   UNL d   1     -12.422   3.648  14.284  0.00  0.00     0.110 A 
ATOM      9  C   UNL d   1     -12.347   4.721  15.150  0.00  0.00     0.026 A 
BRANCH   7  10
ATOM     10  N   UNL d   1     -13.610   2.412  12.586  0.00  0.00    -0.271 NA
BRANCH  10  11
ATOM     11  C   UNL d   1     -13.827   2.631  11.153  0.00  0.00     0.117 C 
BRANCH  11  12
ATOM     12  C   UNL d   1     -12.718   1.936  10.359  0.00  0.00     0.060 C 
BRANCH  12  13
ATOM     13  C   UNL d   1     -13.205   1.664   8.934  0.00  0.00     0.253 C 
BRANCH  13  14
ATOM     14  N   UNL d   1     -12.362   2.396   7.980  0.00  0.00     0.142 N 
ATOM     15  C   UNL d   1     -12.842   2.212   6.603  0.00  0.00     0.282 C 
ATOM     16  C   UNL d   1     -11.973   3.037   5.651  0.00  0.00     0.178 C 
ATOM     17  O   UNL d   1     -10.605   2.650   5.803  0.00  0.00    -0.350 OA
ATOM     18  C   UNL d   1     -10.104   2.817   7.133  0.00  0.00     0.178 C 
ATOM     19  C   UNL d   1     -10.954   1.989   8.101  0.00  0.00     0.282 C 
ENDBRANCH  13  14
ENDBRANCH  12  13
ENDBRANCH  11  12
BRANCH  11  20
ATOM     20  C   UNL d   1     -13.803   4.132  10.857  0.00  0.00     0.086 C 
BRANCH  20  21
ATOM     21  S   UNL d   1     -12.088   4.676  10.634  0.00  0.00    -0.112 SA
BRANCH  21  22
ATOM     22  C   UNL d   1     -12.223   6.434  10.666  0.00  0.00     0.025 A 
ATOM     23  C   UNL d   1     -11.159   7.206  11.115  0.00  0.00     0.006 A 
ATOM     24  C   UNL d   1     -11.270   8.582  11.145  0.00  0.00     0.001 A 
ATOM     25  C   UNL d   1     -12.439   9.191  10.726  0.00  0.00     0.000 A 
ATOM     26  C   UNL d   1     -13.500   8.426  10.279  0.00  0.00     0.001 A 
ATOM     27  C   UNL d   1     -13.396   7.049  10.247  0.00  0.00     0.006 A 
ENDBRANCH  21  22
ENDBRANCH  20  21
ENDBRANCH  11  20
ENDBRANCH  10  11
ENDBRANCH   7  10
BRANCH   8  28
ATOM     28  S   UNL d   1     -11.126   2.455  14.245  0.00  0.00     0.279 S 
ATOM     29  O   UNL d   1     -10.916   2.212  12.861  0.00  0.00    -0.213 OA
ATOM     30  O   UNL d   1     -10.103   3.021  15.053  0.00  0.00    -0.213 OA
BRANCH  28  31
ATOM     31  C   UNL d   1     -11.834   0.990  15.048  0.00  0.00     0.503 C 
ATOM     32  F   UNL d   1     -11.968  -0.038  14.108  0.00  0.00    -0.157 F 
ATOM     33  F   UNL d   1     -13.090   1.309  15.573  0.00  0.00    -0.157 F 
ATOM     34  F   UNL d   1     -10.989   0.570  16.081  0.00  0.00    -0.157 F 
ENDBRANCH  28  31
ENDBRANCH   8  28
ENDBRANCH   3   4
BRANCH   3  35
ATOM     35  N   UNL d   1     -12.884   8.361  15.372  0.00  0.00    -0.118 NA
ATOM     36  C   UNL d   1     -13.867   9.106  14.829  0.00  0.00     0.289 C 
ATOM     37  O   UNL d   1     -15.030   8.801  15.008  0.00  0.00    -0.265 OA
BRANCH  36  38
ATOM     38  C   UNL d   1     -13.531  10.292  14.018  0.00  0.00     0.059 A 
ATOM     39  C   UNL d   1     -14.510  10.896  13.224  0.00  0.00     0.006 A 
ATOM     40  C   UNL d   1     -14.193  12.003  12.469  0.00  0.00     0.011 A 
ATOM     41  C   UNL d   1     -12.901  12.520  12.496  0.00  0.00     0.037 A 
ATOM     42  C   UNL d   1     -11.924  11.919  13.287  0.00  0.00     0.011 A 
ATOM     43  C   UNL d   1     -12.234  10.813  14.044  0.00  0.00     0.006 A 
BRANCH  41  44
ATOM     44  N   UNL d   1     -12.584  13.637  11.732  0.00  0.00    -0.248 NA
ATOM     45  C   UNL d   1     -13.247  13.585  10.422  0.00  0.00     0.112 C 
ATOM     46  C   UNL d   1     -12.939  14.867   9.644  0.00  0.00     0.268 C 
ATOM     47  N   UNL d   1     -11.484  15.004   9.489  0.00  0.00     0.144 N 
ATOM     48  C   UNL d   1     -10.821  15.056  10.799  0.00  0.00     0.268 C 
ATOM     49  C   UNL d   1     -11.129  13.774  11.576  0.00  0.00     0.112 C 
BRANCH  47  50
ATOM     50  C   UNL d   1     -11.150  16.185   8.682  0.00  0.00     0.272 C 
BRANCH  50  51
ATOM     51  C   UNL d   1     -11.092  15.798   7.226  0.00  0.00    -0.015 C 
ATOM     52  C   UNL d   1     -10.012  15.196   6.791  0.00  0.00    -0.028 C 
ATOM     53  C   UNL d   1      -9.815  14.759   5.368  0.00  0.00     0.026 C 
ATOM     54  C   UNL d   1     -11.159  14.719   4.639  0.00  0.00     0.005 C 
ATOM     55  C   UNL d   1     -11.886  16.047   4.885  0.00  0.00     0.004 C 
ATOM     56  C   UNL d   1     -12.276  16.120   6.362  0.00  0.00     0.024 C 
ATOM     57  C   UNL d   1     -13.144  16.114   4.016  0.00  0.00     0.000 C 
ATOM     58  C   UNL d   1     -10.961  17.216   4.540  0.00  0.00     0.000 C 
BRANCH  52  59
ATOM     59  C   UNL d   1      -8.924  14.933   7.756  0.00  0.00    -0.004 A 
ATOM     60  C   UNL d   1      -8.133  15.982   8.224  0.00  0.00     0.001 A 
ATOM     61  C   UNL d   1      -7.119  15.730   9.124  0.00  0.00     0.011 A 
ATOM     62  C   UNL d   1      -6.889  14.439   9.568  0.00  0.00     0.058 A 
ATOM     63  C   UNL d   1      -7.667  13.392   9.103  0.00  0.00     0.011 A 
ATOM     64 Cl   UNL d   1      -5.611  14.129  10.701  0.00  0.00    -0.082 Cl
ATOM     65  C   UNL d   1      -8.684  13.632   8.202  0.00  0.00     0.001 A 
ENDBRANCH  52  59
ENDBRANCH  50  51
ENDBRANCH  47  50
ENDBRANCH  41  44
ENDBRANCH  36  38
ENDBRANCH   3  35
TORSDOF 17
ENDMDL
MODEL 6
REMARK VINA RESULT:    -7.575      3.507      5.598
REMARK INTER + INTRA:         -16.215
REMARK INTER:                 -14.594
REMARK INTRA:                  -1.621
REMARK UNBOUND:                -1.111
REMARK  17 active torsions:
REMARK  status: ('A' for Active; 'I' for Inactive)
REMARK    1  A    between atoms: C_9  and  C_27 
REMARK    2  A    between atoms: C_10  and  N_49 
REMARK    3  A    between atoms: C_11  and  S_62 
REMARK    4  A    between atoms: C_12  and  S_64 
REMARK    5  A    between atoms: C_14  and  C_42 
REMARK    6  A    between atoms: C_24  and  C_28 
REMARK    7  A    between atoms: C_25  and  N_48 
REMARK    8  A    between atoms: C_26  and  S_63 
REMARK       I    between atoms: C_28  and  N_50 
REMARK    9  A    between atoms: C_42  and  N_51 
REMARK   10  A    between atoms: C_43  and  C_44 
REMARK   11  A    between atoms: C_43  and  C_46 
REMARK   12  A    between atoms: C_44  and  N_52 
REMARK   13  A    between atoms: C_45  and  S_62 
REMARK   14  A    between atoms: C_45  and  C_46 
REMARK   15  A    between atoms: C_46  and  N_49 
REMARK   16  A    between atoms: C_47  and  S_63 
REMARK   17  A    between atoms: N_50  and  S_64 
ROOT
ATOM      1  O   UNL d   1     -12.275   2.342   9.954  0.00  0.00    -0.198 OA
ATOM      2  O   UNL d   1     -14.411   2.883  11.131  0.00  0.00    -0.198 OA
ATOM      3  S   UNL d   1     -13.012   3.044  10.945  0.00  0.00     0.288 S 
ENDROOT
BRANCH   3   4
ATOM      4  C   UNL d   1     -12.256   2.663  12.491  0.00  0.00     0.106 A 
ATOM      5  C   UNL d   1     -10.923   2.297  12.535  0.00  0.00     0.015 A 
ATOM      6  C   UNL d   1     -10.329   1.998  13.745  0.00  0.00     0.020 A 
ATOM      7  C   UNL d   1     -11.070   2.065  14.918  0.00  0.00     0.087 A 
ATOM      8  C   UNL d   1     -12.406   2.440  14.870  0.00  0.00     0.110 A 
ATOM      9  C   UNL d   1     -12.998   2.731  13.656  0.00  0.00     0.026 A 
BRANCH   7  10
ATOM     10  N   UNL d   1     -10.473   1.757  16.143  0.00  0.00    -0.271 NA
BRANCH  10  11
ATOM     11  C   UNL d   1      -9.904   0.426  16.365  0.00  0.00     0.117 C 
BRANCH  11  12
ATOM     12  C   UNL d   1      -8.452   0.405  15.882  0.00  0.00     0.060 C 
BRANCH  12  13
ATOM     13  C   UNL d   1      -7.737   1.671  16.359  0.00  0.00     0.253 C 
BRANCH  13  14
ATOM     14  N   UNL d   1      -6.285   1.483  16.252  0.00  0.00     0.142 N 
ATOM     15  C   UNL d   1      -5.628   2.706  15.769  0.00  0.00     0.282 C 
ATOM     16  C   UNL d   1      -4.115   2.485  15.730  0.00  0.00     0.178 C 
ATOM     17  O   UNL d   1      -3.823   1.354  14.905  0.00  0.00    -0.350 OA
ATOM     18  C   UNL d   1      -4.446   0.144  15.347  0.00  0.00     0.178 C 
ATOM     19  C   UNL d   1      -5.964   0.340  15.382  0.00  0.00     0.282 C 
ENDBRANCH  13  14
ENDBRANCH  12  13
ENDBRANCH  11  12
BRANCH  11  20
ATOM     20  C   UNL d   1     -10.715  -0.612  15.588  0.00  0.00     0.086 C 
BRANCH  20  21
ATOM     21  S   UNL d   1      -9.587  -1.767  14.763  0.00  0.00    -0.112 SA
BRANCH  21  22
ATOM     22  C   UNL d   1      -9.809  -1.387  13.056  0.00  0.00     0.025 A 
ATOM     23  C   UNL d   1      -8.717  -1.028  12.275  0.00  0.00     0.006 A 
ATOM     24  C   UNL d   1      -8.896  -0.725  10.939  0.00  0.00     0.001 A 
ATOM     25  C   UNL d   1     -10.159  -0.779  10.380  0.00  0.00     0.000 A 
ATOM     26  C   UNL d   1     -11.248  -1.136  11.154  0.00  0.00     0.001 A 
ATOM     27  C   UNL d   1     -11.077  -1.440  12.490  0.00  0.00     0.006 A 
ENDBRANCH  21  22
ENDBRANCH  20  21
ENDBRANCH  11  20
ENDBRANCH  10  11
ENDBRANCH   7  10
BRANCH   8  28
ATOM     28  S   UNL d   1     -13.352   2.526  16.354  0.00  0.00     0.279 S 
ATOM     29  O   UNL d   1     -13.363   1.191  16.840  0.00  0.00    -0.213 OA
ATOM     30  O   UNL d   1     -12.742   3.572  17.098  0.00  0.00    -0.213 OA
BRANCH  28  31
ATOM     31  C   UNL d   1     -15.010   3.018  15.807  0.00  0.00     0.503 C 
ATOM     32  F   UNL d   1     -15.400   2.221  14.725  0.00  0.00    -0.157 F 
ATOM     33  F   UNL d   1     -14.992   4.360  15.414  0.00  0.00    -0.157 F 
ATOM     34  F   UNL d   1     -15.917   2.852  16.860  0.00  0.00    -0.157 F 
ENDBRANCH  28  31
ENDBRANCH   8  28
ENDBRANCH   3   4
BRANCH   3  35
ATOM     35  N   UNL d   1     -12.760   4.656  10.661  0.00  0.00    -0.118 NA
ATOM     36  C   UNL d   1     -13.382   5.579  11.421  0.00  0.00     0.289 C 
ATOM     37  O   UNL d   1     -14.126   5.228  12.315  0.00  0.00    -0.265 OA
BRANCH  36  38
ATOM     38  C   UNL d   1     -13.157   7.015  11.169  0.00  0.00     0.059 A 
ATOM     39  C   UNL d   1     -11.897   7.577  11.395  0.00  0.00     0.006 A 
ATOM     40  C   UNL d   1     -11.691   8.917  11.158  0.00  0.00     0.011 A 
ATOM     41  C   UNL d   1     -12.735   9.713  10.694  0.00  0.00     0.037 A 
ATOM     42  C   UNL d   1     -13.991   9.155  10.467  0.00  0.00     0.011 A 
ATOM     43  C   UNL d   1     -14.204   7.816  10.702  0.00  0.00     0.006 A 
BRANCH  41  44
ATOM     44  N   UNL d   1     -12.524  11.066  10.456  0.00  0.00    -0.248 NA
ATOM     45  C   UNL d   1     -11.640  11.266   9.299  0.00  0.00     0.112 C 
ATOM     46  C   UNL d   1     -11.498  12.764   9.021  0.00  0.00     0.268 C 
ATOM     47  N   UNL d   1     -10.957  13.431  10.214  0.00  0.00     0.144 N 
ATOM     48  C   UNL d   1     -11.841  13.231  11.371  0.00  0.00     0.268 C 
ATOM     49  C   UNL d   1     -11.983  11.733  11.649  0.00  0.00     0.112 C 
BRANCH  47  50
ATOM     50  C   UNL d   1     -10.735  14.861   9.962  0.00  0.00     0.272 C 
BRANCH  50  51
ATOM     51  C   UNL d   1      -9.265  15.108   9.736  0.00  0.00    -0.015 C 
ATOM     52  C   UNL d   1      -8.871  15.419   8.525  0.00  0.00    -0.028 C 
ATOM     53  C   UNL d   1      -7.441  15.687   8.155  0.00  0.00     0.026 C 
ATOM     54  C   UNL d   1      -6.615  15.966   9.412  0.00  0.00     0.005 C 
ATOM     55  C   UNL d   1      -6.894  14.857  10.434  0.00  0.00     0.004 C 
ATOM     56  C   UNL d   1      -8.340  14.990  10.912  0.00  0.00     0.024 C 
ATOM     57  C   UNL d   1      -5.942  15.002  11.622  0.00  0.00     0.000 C 
ATOM     58  C   UNL d   1      -6.692  13.488   9.779  0.00  0.00     0.000 C 
BRANCH  52  59
ATOM     59  C   UNL d   1      -9.894  15.510   7.462  0.00  0.00    -0.004 A 
ATOM     60  C   UNL d   1     -10.875  16.500   7.517  0.00  0.00     0.001 A 
ATOM     61  C   UNL d   1     -11.827  16.579   6.522  0.00  0.00     0.011 A 
ATOM     62  C   UNL d   1     -11.806  15.682   5.467  0.00  0.00     0.058 A 
ATOM     63  C   UNL d   1     -10.838  14.695   5.410  0.00  0.00     0.011 A 
ATOM     64 Cl   UNL d   1     -13.007  15.789   4.217  0.00  0.00    -0.082 Cl
ATOM     65  C   UNL d   1      -9.881  14.605   6.399  0.00  0.00     0.001 A 
ENDBRANCH  52  59
ENDBRANCH  50  51
ENDBRANCH  47  50
ENDBRANCH  41  44
ENDBRANCH  36  38
ENDBRANCH   3  35
TORSDOF 17
ENDMDL
MODEL 7
REMARK VINA RESULT:    -7.319      3.005      5.270
REMARK INTER + INTRA:         -15.703
REMARK INTER:                 -13.944
REMARK INTRA:                  -1.759
REMARK UNBOUND:                -1.111
REMARK  17 active torsions:
REMARK  status: ('A' for Active; 'I' for Inactive)
REMARK    1  A    between atoms: C_9  and  C_27 
REMARK    2  A    between atoms: C_10  and  N_49 
REMARK    3  A    between atoms: C_11  and  S_62 
REMARK    4  A    between atoms: C_12  and  S_64 
REMARK    5  A    between atoms: C_14  and  C_42 
REMARK    6  A    between atoms: C_24  and  C_28 
REMARK    7  A    between atoms: C_25  and  N_48 
REMARK    8  A    between atoms: C_26  and  S_63 
REMARK       I    between atoms: C_28  and  N_50 
REMARK    9  A    between atoms: C_42  and  N_51 
REMARK   10  A    between atoms: C_43  and  C_44 
REMARK   11  A    between atoms: C_43  and  C_46 
REMARK   12  A    between atoms: C_44  and  N_52 
REMARK   13  A    between atoms: C_45  and  S_62 
REMARK   14  A    between atoms: C_45  and  C_46 
REMARK   15  A    between atoms: C_46  and  N_49 
REMARK   16  A    between atoms: C_47  and  S_63 
REMARK   17  A    between atoms: N_50  and  S_64 
ROOT
ATOM      1  O   UNL d   1     -12.910   5.084  16.494  0.00  0.00    -0.198 OA
ATOM      2  O   UNL d   1     -10.432   4.964  16.787  0.00  0.00    -0.198 OA
ATOM      3  S   UNL d   1     -11.589   5.109  15.975  0.00  0.00     0.288 S 
ENDROOT
BRANCH   3   4
ATOM      4  C   UNL d   1     -11.507   3.835  14.759  0.00  0.00     0.106 A 
ATOM      5  C   UNL d   1     -11.402   4.165  13.421  0.00  0.00     0.015 A 
ATOM      6  C   UNL d   1     -11.338   3.169  12.466  0.00  0.00     0.020 A 
ATOM      7  C   UNL d   1     -11.378   1.835  12.852  0.00  0.00     0.087 A 
ATOM      8  C   UNL d   1     -11.476   1.508  14.198  0.00  0.00     0.110 A 
ATOM      9  C   UNL d   1     -11.546   2.509  15.148  0.00  0.00     0.026 A 
BRANCH   7  10
ATOM     10  N   UNL d   1     -11.319   0.826  11.888  0.00  0.00    -0.271 NA
BRANCH  10  11
ATOM     11  C   UNL d   1     -12.320   0.775  10.820  0.00  0.00     0.117 C 
BRANCH  11  12
ATOM     12  C   UNL d   1     -12.165   2.001   9.918  0.00  0.00     0.060 C 
BRANCH  12  13
ATOM     13  C   UNL d   1     -10.872   1.879   9.108  0.00  0.00     0.253 C 
BRANCH  13  14
ATOM     14  N   UNL d   1     -11.028   2.579   7.827  0.00  0.00     0.142 N 
ATOM     15  C   UNL d   1     -12.414   2.494   7.345  0.00  0.00     0.282 C 
ATOM     16  C   UNL d   1     -12.545   3.284   6.041  0.00  0.00     0.178 C 
ATOM     17  O   UNL d   1     -11.608   2.779   5.086  0.00  0.00    -0.350 OA
ATOM     18  C   UNL d   1     -10.247   2.848   5.522  0.00  0.00     0.178 C 
ATOM     19  C   UNL d   1     -10.093   2.052   6.821  0.00  0.00     0.282 C 
ENDBRANCH  13  14
ENDBRANCH  12  13
ENDBRANCH  11  12
BRANCH  11  20
ATOM     20  C   UNL d   1     -13.722   0.767  11.433  0.00  0.00     0.086 C 
BRANCH  20  21
ATOM     21  S   UNL d   1     -14.590   2.291  10.975  0.00  0.00    -0.112 SA
BRANCH  21  22
ATOM     22  C   UNL d   1     -15.103   2.940  12.532  0.00  0.00     0.025 A 
ATOM     23  C   UNL d   1     -15.653   4.213  12.609  0.00  0.00     0.006 A 
ATOM     24  C   UNL d   1     -16.048   4.720  13.832  0.00  0.00     0.001 A 
ATOM     25  C   UNL d   1     -15.897   3.960  14.978  0.00  0.00     0.000 A 
ATOM     26  C   UNL d   1     -15.349   2.693  14.904  0.00  0.00     0.001 A 
ATOM     27  C   UNL d   1     -14.951   2.180  13.685  0.00  0.00     0.006 A 
ENDBRANCH  21  22
ENDBRANCH  20  21
ENDBRANCH  11  20
ENDBRANCH  10  11
ENDBRANCH   7  10
BRANCH   8  28
ATOM     28  S   UNL d   1     -11.527  -0.182  14.693  0.00  0.00     0.279 S 
ATOM     29  O   UNL d   1     -11.866  -0.133  16.072  0.00  0.00    -0.213 OA
ATOM     30  O   UNL d   1     -12.391  -0.798  13.748  0.00  0.00    -0.213 OA
BRANCH  28  31
ATOM     31  C   UNL d   1      -9.825  -0.770  14.477  0.00  0.00     0.503 C 
ATOM     32  F   UNL d   1      -9.717  -1.447  13.257  0.00  0.00    -0.157 F 
ATOM     33  F   UNL d   1      -9.495  -1.638  15.523  0.00  0.00    -0.157 F 
ATOM     34  F   UNL d   1      -8.950   0.322  14.483  0.00  0.00    -0.157 F 
ENDBRANCH  28  31
ENDBRANCH   8  28
ENDBRANCH   3   4
BRANCH   3  35
ATOM     35  N   UNL d   1     -11.425   6.554  15.182  0.00  0.00    -0.118 NA
ATOM     36  C   UNL d   1     -12.507   7.159  14.655  0.00  0.00     0.289 C 
ATOM     37  O   UNL d   1     -13.603   6.645  14.761  0.00  0.00    -0.265 OA
BRANCH  36  38
ATOM     38  C   UNL d   1     -12.362   8.446  13.948  0.00  0.00     0.059 A 
ATOM     39  C   UNL d   1     -11.942   8.470  12.615  0.00  0.00     0.006 A 
ATOM     40  C   UNL d   1     -11.807   9.673  11.960  0.00  0.00     0.011 A 
ATOM     41  C   UNL d   1     -12.089  10.864  12.622  0.00  0.00     0.037 A 
ATOM     42  C   UNL d   1     -12.508  10.843  13.950  0.00  0.00     0.011 A 
ATOM     43  C   UNL d   1     -12.645   9.644  14.611  0.00  0.00     0.006 A 
BRANCH  41  44
ATOM     44  N   UNL d   1     -11.952  12.077  11.957  0.00  0.00    -0.248 NA
ATOM     45  C   UNL d   1     -11.265  11.898  10.670  0.00  0.00     0.112 C 
ATOM     46  C   UNL d   1     -11.206  13.239   9.934  0.00  0.00     0.268 C 
ATOM     47  N   UNL d   1     -10.502  14.222  10.771  0.00  0.00     0.144 N 
ATOM     48  C   UNL d   1     -11.189  14.401  12.058  0.00  0.00     0.268 C 
ATOM     49  C   UNL d   1     -11.248  13.060  12.793  0.00  0.00     0.112 C 
BRANCH  47  50
ATOM     50  C   UNL d   1     -10.358  15.503  10.068  0.00  0.00     0.272 C 
BRANCH  50  51
ATOM     51  C   UNL d   1      -8.901  15.751   9.770  0.00  0.00    -0.015 C 
ATOM     52  C   UNL d   1      -8.544  15.892   8.517  0.00  0.00    -0.028 C 
ATOM     53  C   UNL d   1      -7.131  16.139   8.073  0.00  0.00     0.026 C 
ATOM     54  C   UNL d   1      -6.284  16.618   9.254  0.00  0.00     0.005 C 
ATOM     55  C   UNL d   1      -6.509  15.663  10.433  0.00  0.00     0.004 C 
ATOM     56  C   UNL d   1      -7.947  15.828  10.926  0.00  0.00     0.024 C 
ATOM     57  C   UNL d   1      -5.535  16.003  11.563  0.00  0.00     0.000 C 
ATOM     58  C   UNL d   1      -6.284  14.219   9.979  0.00  0.00     0.000 C 
BRANCH  52  59
ATOM     59  C   UNL d   1      -9.592  15.803   7.479  0.00  0.00    -0.004 A 
ATOM     60  C   UNL d   1     -10.248  16.955   7.044  0.00  0.00     0.001 A 
ATOM     61  C   UNL d   1     -11.226  16.864   6.075  0.00  0.00     0.011 A 
ATOM     62  C   UNL d   1     -11.553  15.634   5.531  0.00  0.00     0.058 A 
ATOM     63  C   UNL d   1     -10.909  14.486   5.962  0.00  0.00     0.011 A 
ATOM     64 Cl   UNL d   1     -12.785  15.528   4.311  0.00  0.00    -0.082 Cl
ATOM     65  C   UNL d   1      -9.930  14.564   6.930  0.00  0.00     0.001 A 
ENDBRANCH  52  59
ENDBRANCH  50  51
ENDBRANCH  47  50
ENDBRANCH  41  44
ENDBRANCH  36  38
ENDBRANCH   3  35
TORSDOF 17
ENDMDL
MODEL 8
REMARK VINA RESULT:    -7.113      3.811      6.486
REMARK INTER + INTRA:         -15.293
REMARK INTER:                 -13.977
REMARK INTRA:                  -1.316
REMARK UNBOUND:                -1.111
REMARK  17 active torsions:
REMARK  status: ('A' for Active; 'I' for Inactive)
REMARK    1  A    between atoms: C_9  and  C_27 
REMARK    2  A    between atoms: C_10  and  N_49 
REMARK    3  A    between atoms: C_11  and  S_62 
REMARK    4  A    between atoms: C_12  and  S_64 
REMARK    5  A    between atoms: C_14  and  C_42 
REMARK    6  A    between atoms: C_24  and  C_28 
REMARK    7  A    between atoms: C_25  and  N_48 
REMARK    8  A    between atoms: C_26  and  S_63 
REMARK       I    between atoms: C_28  and  N_50 
REMARK    9  A    between atoms: C_42  and  N_51 
REMARK   10  A    between atoms: C_43  and  C_44 
REMARK   11  A    between atoms: C_43  and  C_46 
REMARK   12  A    between atoms: C_44  and  N_52 
REMARK   13  A    between atoms: C_45  and  S_62 
REMARK   14  A    between atoms: C_45  and  C_46 
REMARK   15  A    between atoms: C_46  and  N_49 
REMARK   16  A    between atoms: C_47  and  S_63 
REMARK   17  A    between atoms: N_50  and  S_64 
ROOT
ATOM      1  O   UNL d   1     -12.806   2.081   9.806  0.00  0.00    -0.198 OA
ATOM      2  O   UNL d   1     -15.025   2.182  10.951  0.00  0.00    -0.198 OA
ATOM      3  S   UNL d   1     -13.656   2.546  10.845  0.00  0.00     0.288 S 
ENDROOT
BRANCH   3   4
ATOM      4  C   UNL d   1     -12.895   2.071  12.362  0.00  0.00     0.106 A 
ATOM      5  C   UNL d   1     -11.805   1.219  12.350  0.00  0.00     0.015 A 
ATOM      6  C   UNL d   1     -11.207   0.845  13.536  0.00  0.00     0.020 A 
ATOM      7  C   UNL d   1     -11.700   1.324  14.743  0.00  0.00     0.087 A 
ATOM      8  C   UNL d   1     -12.790   2.184  14.751  0.00  0.00     0.110 A 
ATOM      9  C   UNL d   1     -13.388   2.550  13.561  0.00  0.00     0.026 A 
BRANCH   7  10
ATOM     10  N   UNL d   1     -11.101   0.942  15.946  0.00  0.00    -0.271 NA
BRANCH  10  11
ATOM     11  C   UNL d   1      -9.895   1.630  16.414  0.00  0.00     0.117 C 
BRANCH  11  12
ATOM     12  C   UNL d   1      -9.345   2.513  15.292  0.00  0.00     0.060 C 
BRANCH  12  13
ATOM     13  C   UNL d   1      -9.177   3.945  15.806  0.00  0.00     0.253 C 
BRANCH  13  14
ATOM     14  N   UNL d   1      -7.894   4.485  15.340  0.00  0.00     0.142 N 
ATOM     15  C   UNL d   1      -6.774   3.643  15.785  0.00  0.00     0.282 C 
ATOM     16  C   UNL d   1      -5.465   4.208  15.229  0.00  0.00     0.178 C 
ATOM     17  O   UNL d   1      -5.320   5.567  15.650  0.00  0.00    -0.350 OA
ATOM     18  C   UNL d   1      -6.393   6.417  15.234  0.00  0.00     0.178 C 
ATOM     19  C   UNL d   1      -7.712   5.874  15.790  0.00  0.00     0.282 C 
ENDBRANCH  13  14
ENDBRANCH  12  13
ENDBRANCH  11  12
BRANCH  11  20
ATOM     20  C   UNL d   1      -8.840   0.596  16.813  0.00  0.00     0.086 C 
BRANCH  20  21
ATOM     21  S   UNL d   1      -8.286  -0.302  15.338  0.00  0.00    -0.112 SA
BRANCH  21  22
ATOM     22  C   UNL d   1      -6.547  -0.440  15.587  0.00  0.00     0.025 A 
ATOM     23  C   UNL d   1      -5.687   0.502  15.037  0.00  0.00     0.006 A 
ATOM     24  C   UNL d   1      -4.324   0.387  15.230  0.00  0.00     0.001 A 
ATOM     25  C   UNL d   1      -3.816  -0.665  15.970  0.00  0.00     0.000 A 
ATOM     26  C   UNL d   1      -4.669  -1.605  16.519  0.00  0.00     0.001 A 
ATOM     27  C   UNL d   1      -6.033  -1.496  16.331  0.00  0.00     0.006 A 
ENDBRANCH  21  22
ENDBRANCH  20  21
ENDBRANCH  11  20
ENDBRANCH  10  11
ENDBRANCH   7  10
BRANCH   8  28
ATOM     28  S   UNL d   1     -13.421   2.795  16.279  0.00  0.00     0.279 S 
ATOM     29  O   UNL d   1     -13.527   1.641  17.100  0.00  0.00    -0.213 OA
ATOM     30  O   UNL d   1     -12.542   3.859  16.620  0.00  0.00    -0.213 OA
BRANCH  28  31
ATOM     31  C   UNL d   1     -15.066   3.437  15.866  0.00  0.00     0.503 C 
ATOM     32  F   UNL d   1     -15.689   3.907  17.028  0.00  0.00    -0.157 F 
ATOM     33  F   UNL d   1     -15.838   2.414  15.305  0.00  0.00    -0.157 F 
ATOM     34  F   UNL d   1     -14.942   4.485  14.947  0.00  0.00    -0.157 F 
ENDBRANCH  28  31
ENDBRANCH   8  28
ENDBRANCH   3   4
BRANCH   3  35
ATOM     35  N   UNL d   1     -13.616   4.201  10.775  0.00  0.00    -0.118 NA
ATOM     36  C   UNL d   1     -12.436   4.849  10.830  0.00  0.00     0.289 C 
ATOM     37  O   UNL d   1     -11.401   4.221  10.930  0.00  0.00    -0.265 OA
BRANCH  36  38
ATOM     38  C   UNL d   1     -12.401   6.323  10.767  0.00  0.00     0.059 A 
ATOM     39  C   UNL d   1     -13.521   7.032  10.323  0.00  0.00     0.006 A 
ATOM     40  C   UNL d   1     -13.485   8.407  10.266  0.00  0.00     0.011 A 
ATOM     41  C   UNL d   1     -12.335   9.091  10.651  0.00  0.00     0.037 A 
ATOM     42  C   UNL d   1     -11.219   8.387  11.095  0.00  0.00     0.011 A 
ATOM     43  C   UNL d   1     -11.248   7.013  11.154  0.00  0.00     0.006 A 
BRANCH  41  44
ATOM     44  N   UNL d   1     -12.302  10.480  10.592  0.00  0.00    -0.248 NA
ATOM     45  C   UNL d   1     -11.725  10.939   9.321  0.00  0.00     0.112 C 
ATOM     46  C   UNL d   1     -11.780  12.468   9.262  0.00  0.00     0.268 C 
ATOM     47  N   UNL d   1     -11.042  13.026  10.404  0.00  0.00     0.144 N 
ATOM     48  C   UNL d   1     -11.618  12.566  11.675  0.00  0.00     0.268 C 
ATOM     49  C   UNL d   1     -11.563  11.038  11.734  0.00  0.00     0.112 C 
BRANCH  47  50
ATOM     50  C   UNL d   1     -11.007  14.493  10.341  0.00  0.00     0.272 C 
BRANCH  50  51
ATOM     51  C   UNL d   1      -9.591  14.952  10.101  0.00  0.00    -0.015 C 
ATOM     52  C   UNL d   1      -9.293  15.442   8.923  0.00  0.00    -0.028 C 
ATOM     53  C   UNL d   1      -7.926  15.932   8.542  0.00  0.00     0.026 C 
ATOM     54  C   UNL d   1      -7.087  16.177   9.798  0.00  0.00     0.005 C 
ATOM     55  C   UNL d   1      -7.179  14.935  10.695  0.00  0.00     0.004 C 
ATOM     56  C   UNL d   1      -8.608  14.827  11.228  0.00  0.00     0.024 C 
ATOM     57  C   UNL d   1      -6.201  15.072  11.864  0.00  0.00     0.000 C 
ATOM     58  C   UNL d   1      -6.836  13.684   9.883  0.00  0.00     0.000 C 
BRANCH  52  59
ATOM     59  C   UNL d   1     -10.365  15.515   7.908  0.00  0.00    -0.004 A 
ATOM     60  C   UNL d   1     -10.312  14.705   6.773  0.00  0.00     0.001 A 
ATOM     61  C   UNL d   1     -11.315  14.779   5.829  0.00  0.00     0.011 A 
ATOM     62  C   UNL d   1     -12.376  15.650   6.009  0.00  0.00     0.058 A 
ATOM     63  C   UNL d   1     -12.432  16.460   7.130  0.00  0.00     0.011 A 
ATOM     64 Cl   UNL d   1     -13.635  15.737   4.816  0.00  0.00    -0.082 Cl
ATOM     65  C   UNL d   1     -11.434  16.396   8.080  0.00  0.00     0.001 A 
ENDBRANCH  52  59
ENDBRANCH  50  51
ENDBRANCH  47  50
ENDBRANCH  41  44
ENDBRANCH  36  38
ENDBRANCH   3  35
TORSDOF 17
ENDMDL
MODEL 9
REMARK VINA RESULT:    -7.042      6.031     13.317
REMARK INTER + INTRA:         -15.153
REMARK INTER:                 -13.111
REMARK INTRA:                  -2.042
REMARK UNBOUND:                -1.111
REMARK  17 active torsions:
REMARK  status: ('A' for Active; 'I' for Inactive)
REMARK    1  A    between atoms: C_9  and  C_27 
REMARK    2  A    between atoms: C_10  and  N_49 
REMARK    3  A    between atoms: C_11  and  S_62 
REMARK    4  A    between atoms: C_12  and  S_64 
REMARK    5  A    between atoms: C_14  and  C_42 
REMARK    6  A    between atoms: C_24  and  C_28 
REMARK    7  A    between atoms: C_25  and  N_48 
REMARK    8  A    between atoms: C_26  and  S_63 
REMARK       I    between atoms: C_28  and  N_50 
REMARK    9  A    between atoms: C_42  and  N_51 
REMARK   10  A    between atoms: C_43  and  C_44 
REMARK   11  A    between atoms: C_43  and  C_46 
REMARK   12  A    between atoms: C_44  and  N_52 
REMARK   13  A    between atoms: C_45  and  S_62 
REMARK   14  A    between atoms: C_45  and  C_46 
REMARK   15  A    between atoms: C_46  and  N_49 
REMARK   16  A    between atoms: C_47  and  S_63 
REMARK   17  A    between atoms: N_50  and  S_64 
ROOT
ATOM      1  O   UNL d   1     -12.032  14.290   7.629  0.00  0.00    -0.198 OA
ATOM      2  O   UNL d   1     -10.650  12.872   6.105  0.00  0.00    -0.198 OA
ATOM      3  S   UNL d   1     -11.034  13.305   7.403  0.00  0.00     0.288 S 
ENDROOT
BRANCH   3   4
ATOM      4  C   UNL d   1      -9.568  13.893   8.186  0.00  0.00     0.106 A 
ATOM      5  C   UNL d   1      -8.545  13.011   8.485  0.00  0.00     0.015 A 
ATOM      6  C   UNL d   1      -7.396  13.468   9.098  0.00  0.00     0.020 A 
ATOM      7  C   UNL d   1      -7.266  14.815   9.413  0.00  0.00     0.087 A 
ATOM      8  C   UNL d   1      -8.293  15.698   9.105  0.00  0.00     0.110 A 
ATOM      9  C   UNL d   1      -9.443  15.234   8.497  0.00  0.00     0.026 A 
BRANCH   7  10
ATOM     10  N   UNL d   1      -6.107  15.279  10.039  0.00  0.00    -0.271 NA
BRANCH  10  11
ATOM     11  C   UNL d   1      -5.567  14.569  11.201  0.00  0.00     0.117 C 
BRANCH  11  12
ATOM     12  C   UNL d   1      -6.562  14.660  12.361  0.00  0.00     0.060 C 
BRANCH  12  13
ATOM     13  C   UNL d   1      -6.139  15.784  13.308  0.00  0.00     0.253 C 
BRANCH  13  14
ATOM     14  N   UNL d   1      -6.692  15.532  14.645  0.00  0.00     0.142 N 
ATOM     15  C   UNL d   1      -7.004  14.107  14.826  0.00  0.00     0.282 C 
ATOM     16  C   UNL d   1      -7.521  13.879  16.249  0.00  0.00     0.178 C 
ATOM     17  O   UNL d   1      -8.659  14.715  16.477  0.00  0.00    -0.350 OA
ATOM     18  C   UNL d   1      -8.391  16.111  16.310  0.00  0.00     0.178 C 
ATOM     19  C   UNL d   1      -7.883  16.361  14.888  0.00  0.00     0.282 C 
ENDBRANCH  13  14
ENDBRANCH  12  13
ENDBRANCH  11  12
BRANCH  11  20
ATOM     20  C   UNL d   1      -4.240  15.205  11.617  0.00  0.00     0.086 C 
BRANCH  20  21
ATOM     21  S   UNL d   1      -2.914  13.974  11.491  0.00  0.00    -0.112 SA
BRANCH  21  22
ATOM     22  C   UNL d   1      -3.598  12.570  12.308  0.00  0.00     0.025 A 
ATOM     23  C   UNL d   1      -3.968  11.449  11.575  0.00  0.00     0.006 A 
ATOM     24  C   UNL d   1      -4.509  10.353  12.217  0.00  0.00     0.001 A 
ATOM     25  C   UNL d   1      -4.682  10.370  13.589  0.00  0.00     0.000 A 
ATOM     26  C   UNL d   1      -4.316  11.484  14.322  0.00  0.00     0.001 A 
ATOM     27  C   UNL d   1      -3.774  12.584  13.686  0.00  0.00     0.006 A 
ENDBRANCH  21  22
ENDBRANCH  20  21
ENDBRANCH  11  20
ENDBRANCH  10  11
ENDBRANCH   7  10
BRANCH   8  28
ATOM     28  S   UNL d   1      -8.135  17.407   9.503  0.00  0.00     0.279 S 
ATOM     29  O   UNL d   1      -6.732  17.623   9.571  0.00  0.00    -0.213 OA
ATOM     30  O   UNL d   1      -8.930  18.069   8.529  0.00  0.00    -0.213 OA
BRANCH  28  31
ATOM     31  C   UNL d   1      -8.883  17.561  11.148  0.00  0.00     0.503 C 
ATOM     32  F   UNL d   1     -10.052  18.325  11.059  0.00  0.00    -0.157 F 
ATOM     33  F   UNL d   1      -7.981  18.188  12.014  0.00  0.00    -0.157 F 
ATOM     34  F   UNL d   1      -9.194  16.288  11.640  0.00  0.00    -0.157 F 
ENDBRANCH  28  31
ENDBRANCH   8  28
ENDBRANCH   3   4
BRANCH   3  35
ATOM     35  N   UNL d   1     -11.518  11.951   8.224  0.00  0.00    -0.118 NA
ATOM     36  C   UNL d   1     -11.817  12.029   9.536  0.00  0.00     0.289 C 
ATOM     37  O   UNL d   1     -11.732  13.094  10.116  0.00  0.00    -0.265 OA
BRANCH  36  38
ATOM     38  C   UNL d   1     -12.249  10.823  10.267  0.00  0.00     0.059 A 
ATOM     39  C   UNL d   1     -13.558  10.727  10.748  0.00  0.00     0.006 A 
ATOM     40  C   UNL d   1     -13.957   9.599  11.430  0.00  0.00     0.011 A 
ATOM     41  C   UNL d   1     -13.060   8.556  11.640  0.00  0.00     0.037 A 
ATOM     42  C   UNL d   1     -11.756   8.649  11.161  0.00  0.00     0.011 A 
ATOM     43  C   UNL d   1     -11.350   9.773  10.479  0.00  0.00     0.006 A 
BRANCH  41  44
ATOM     44  N   UNL d   1     -13.466   7.419  12.329  0.00  0.00    -0.248 NA
ATOM     45  C   UNL d   1     -12.409   6.944  13.232  0.00  0.00     0.112 C 
ATOM     46  C   UNL d   1     -12.922   5.743  14.029  0.00  0.00     0.268 C 
ATOM     47  N   UNL d   1     -13.332   4.681  13.099  0.00  0.00     0.144 N 
ATOM     48  C   UNL d   1     -14.390   5.156  12.196  0.00  0.00     0.268 C 
ATOM     49  C   UNL d   1     -13.876   6.357  11.399  0.00  0.00     0.112 C 
BRANCH  47  50
ATOM     50  C   UNL d   1     -13.762   3.480  13.828  0.00  0.00     0.272 C 
BRANCH  50  51
ATOM     51  C   UNL d   1     -12.577   2.573  14.043  0.00  0.00    -0.015 C 
ATOM     52  C   UNL d   1     -12.178   1.832  13.038  0.00  0.00    -0.028 C 
ATOM     53  C   UNL d   1     -11.019   0.881  13.110  0.00  0.00     0.026 C 
ATOM     54  C   UNL d   1     -10.142   1.210  14.321  0.00  0.00     0.005 C 
ATOM     55  C   UNL d   1     -11.044   1.334  15.555  0.00  0.00     0.004 C 
ATOM     56  C   UNL d   1     -11.922   2.576  15.393  0.00  0.00     0.024 C 
ATOM     57  C   UNL d   1     -10.181   1.473  16.811  0.00  0.00     0.000 C 
ATOM     58  C   UNL d   1     -11.929   0.092  15.676  0.00  0.00     0.000 C 
BRANCH  52  59
ATOM     59  C   UNL d   1     -12.913   1.936  11.760  0.00  0.00    -0.004 A 
ATOM     60  C   UNL d   1     -12.330   2.579  10.668  0.00  0.00     0.001 A 
ATOM     61  C   UNL d   1     -13.021   2.673   9.478  0.00  0.00     0.011 A 
ATOM     62  C   UNL d   1     -14.288   2.128   9.364  0.00  0.00     0.058 A 
ATOM     63  C   UNL d   1     -14.874   1.493  10.446  0.00  0.00     0.011 A 
ATOM     64 Cl   UNL d   1     -15.152   2.251   7.863  0.00  0.00    -0.082 Cl
ATOM     65  C   UNL d   1     -14.193   1.393  11.642  0.00  0.00     0.001 A 
ENDBRANCH  52  59
ENDBRANCH  50  51
ENDBRANCH  47  50
ENDBRANCH  41  44
ENDBRANCH  36  38
ENDBRANCH   3  35
TORSDOF 17
ENDMDL
