# Supplementary material for: An electron-density point-cloud framework for robust protein-ligand interaction prediction
Source: Nat Commun. 2026 Jun 11;17:7424. doi: 10.1038/s41467-026-74196-5 (PMC13408660; doi:10.1038/s41467-026-74196-5)
Supplement: Supplementary file 5 — Source Data [file 41467_2026_74196_MOESM5_ESM.zip › Source Data_rev/figure7/b/initial_configurations/bcl2_protein.pdbqt]

REMARK   4 XXXX COMPLIES WITH FORMAT V. 2.0
ATOM      1  N   GLU A  88     -17.086  18.366 -11.908  1.00 49.46    -0.066 N 
ATOM      2  HN1 GLU A  88     -16.201  18.840 -12.089  1.00  0.00     0.275 HD
ATOM      3  HN2 GLU A  88     -17.664  18.324 -12.747  1.00  0.00     0.275 HD
ATOM      4  HN3 GLU A  88     -16.948  17.366 -11.759  1.00  0.00     0.275 HD
ATOM      5  CA  GLU A  88     -17.806  18.975 -10.796  1.00 48.58     0.176 C 
ATOM      6  HA  GLU A  88     -18.035  20.030 -11.075  1.00  0.00     0.099 H 
ATOM      7  C   GLU A  88     -16.944  19.001  -9.542  1.00 48.25     0.249 C 
ATOM      8  O   GLU A  88     -16.206  18.054  -9.260  1.00 46.42    -0.271 OA
ATOM      9  CB  GLU A  88     -19.132  18.264 -10.524  1.00 50.37    -0.021 C 
ATOM     10  HB1 GLU A  88     -19.522  17.792 -11.456  1.00  0.00     0.037 H 
ATOM     11  HB2 GLU A  88     -18.968  17.351  -9.905  1.00  0.00     0.037 H 
ATOM     12  CG  GLU A  88     -20.189  19.155  -9.893  1.00 62.97     0.018 C 
ATOM     13  HG1 GLU A  88     -20.514  19.933 -10.623  1.00  0.00     0.049 H 
ATOM     14  HG2 GLU A  88     -19.724  19.798  -9.110  1.00  0.00     0.049 H 
ATOM     15  CD  GLU A  88     -21.402  18.443  -9.323  1.00 94.10     0.172 C 
ATOM     16  OE1 GLU A  88     -21.867  18.862  -8.239  1.00102.11    -0.648 OA
ATOM     17  OE2 GLU A  88     -21.898  17.481  -9.956  1.00 88.43    -0.648 OA
ATOM     18  N   VAL A  89     -17.044  20.111  -8.803  1.00 41.69    -0.346 N 
ATOM     19  HN  VAL A  89     -17.714  20.815  -9.113  1.00  0.00     0.163 HD
ATOM     20  CA  VAL A  89     -16.286  20.407  -7.598  1.00 40.04     0.092 C 
ATOM     21  HA  VAL A  89     -15.210  20.303  -7.870  1.00  0.00     0.088 H 
ATOM     22  C   VAL A  89     -16.555  19.374  -6.455  1.00 38.52     0.241 C 
ATOM     23  O   VAL A  89     -15.614  19.057  -5.740  1.00 37.85    -0.271 OA
ATOM     24  CB  VAL A  89     -16.489  21.887  -7.167  1.00 43.66    -0.033 C 
ATOM     25  HB  VAL A  89     -16.294  22.520  -8.064  1.00  0.00     0.042 H 
ATOM     26  CG1 VAL A  89     -17.922  22.156  -6.730  1.00 43.60    -0.071 C 
ATOM     27 1HG1 VAL A  89     -18.068  23.217  -6.421  1.00  0.00     0.028 H 
ATOM     28 2HG1 VAL A  89     -18.241  21.452  -5.927  1.00  0.00     0.028 H 
ATOM     29 3HG1 VAL A  89     -18.650  21.860  -7.521  1.00  0.00     0.028 H 
ATOM     30  CG2 VAL A  89     -15.493  22.311  -6.092  1.00 43.43    -0.071 C 
ATOM     31 1HG2 VAL A  89     -15.639  23.372  -5.783  1.00  0.00     0.028 H 
ATOM     32 2HG2 VAL A  89     -14.443  22.125  -6.417  1.00  0.00     0.028 H 
ATOM     33 3HG2 VAL A  89     -15.529  21.625  -5.214  1.00  0.00     0.028 H 
ATOM     34  N   VAL A  90     -17.785  18.848  -6.316  1.00 34.01    -0.346 N 
ATOM     35  HN  VAL A  90     -18.518  19.172  -6.947  1.00  0.00     0.163 HD
ATOM     36  CA  VAL A  90     -18.138  17.834  -5.310  1.00 34.78     0.092 C 
ATOM     37  HA  VAL A  90     -17.870  18.243  -4.308  1.00  0.00     0.088 H 
ATOM     38  C   VAL A  90     -17.266  16.571  -5.552  1.00 37.66     0.241 C 
ATOM     39  O   VAL A  90     -16.572  16.123  -4.638  1.00 36.31    -0.271 OA
ATOM     40  CB  VAL A  90     -19.658  17.478  -5.286  1.00 39.03    -0.033 C 
ATOM     41  HB  VAL A  90     -19.924  17.036  -6.275  1.00  0.00     0.042 H 
ATOM     42  CG1 VAL A  90     -19.965  16.434  -4.201  1.00 38.43    -0.071 C 
ATOM     43 1HG1 VAL A  90     -19.334  15.528  -4.355  1.00  0.00     0.028 H 
ATOM     44 2HG1 VAL A  90     -21.051  16.184  -4.156  1.00  0.00     0.028 H 
ATOM     45 3HG1 VAL A  90     -19.852  16.853  -3.174  1.00  0.00     0.028 H 
ATOM     46  CG2 VAL A  90     -20.525  18.722  -5.074  1.00 39.34    -0.071 C 
ATOM     47 1HG2 VAL A  90     -20.302  19.480  -5.861  1.00  0.00     0.028 H 
ATOM     48 2HG2 VAL A  90     -20.412  19.141  -4.047  1.00  0.00     0.028 H 
ATOM     49 3HG2 VAL A  90     -21.611  18.472  -5.029  1.00  0.00     0.028 H 
ATOM     50  N   HIS A  91     -17.245  16.066  -6.809  1.00 32.18    -0.346 N 
ATOM     51  HN  HIS A  91     -17.786  16.532  -7.537  1.00  0.00     0.163 HD
ATOM     52  CA  HIS A  91     -16.465  14.865  -7.157  1.00 31.24     0.094 C 
ATOM     53  HA  HIS A  91     -16.813  14.046  -6.485  1.00  0.00     0.088 H 
ATOM     54  C   HIS A  91     -14.988  15.061  -6.885  1.00 33.26     0.241 C 
ATOM     55  O   HIS A  91     -14.344  14.184  -6.302  1.00 31.50    -0.271 OA
ATOM     56  CB  HIS A  91     -16.746  14.407  -8.609  1.00 31.23     0.002 C 
ATOM     57  HB1 HIS A  91     -16.352  15.144  -9.347  1.00  0.00     0.046 H 
ATOM     58  HB2 HIS A  91     -16.117  13.528  -8.882  1.00  0.00     0.046 H 
ATOM     59  CG  HIS A  91     -18.196  14.128  -8.847  1.00 34.48     0.028 A 
ATOM     60  CD2 HIS A  91     -19.006  13.221  -8.266  1.00 36.46    -0.000 A 
ATOM     61  HD2 HIS A  91     -18.715  12.468  -7.514  1.00  0.00     0.114 H 
ATOM     62  ND1 HIS A  91     -18.947  14.905  -9.709  1.00 37.24    -0.354 N 
ATOM     63  HD1 HIS A  91     -18.618  15.684 -10.279  1.00  0.00     0.166 HD
ATOM     64  CE1 HIS A  91     -20.179  14.432  -9.643  1.00 36.88     0.040 A 
ATOM     65  HE1 HIS A  91     -21.030  14.830 -10.221  1.00  0.00     0.140 H 
ATOM     66  NE2 HIS A  91     -20.262  13.412  -8.788  1.00 37.24    -0.360 N 
ATOM     67  HE2 HIS A  91     -21.100  12.875  -8.564  1.00  0.00     0.166 HD
ATOM     68  N   LEU A  92     -14.465  16.228  -7.241  1.00 30.78    -0.346 N 
ATOM     69  HN  LEU A  92     -15.060  16.925  -7.689  1.00  0.00     0.163 HD
ATOM     70  CA  LEU A  92     -13.067  16.535  -7.008  1.00 33.47     0.089 C 
ATOM     71  HA  LEU A  92     -12.458  15.694  -7.413  1.00  0.00     0.087 H 
ATOM     72  C   LEU A  92     -12.732  16.687  -5.511  1.00 34.02     0.241 C 
ATOM     73  O   LEU A  92     -11.670  16.236  -5.083  1.00 32.37    -0.271 OA
ATOM     74  CB  LEU A  92     -12.673  17.809  -7.761  1.00 35.77    -0.035 C 
ATOM     75  HB1 LEU A  92     -12.394  18.610  -7.037  1.00  0.00     0.037 H 
ATOM     76  HB2 LEU A  92     -13.574  18.271  -8.228  1.00  0.00     0.037 H 
ATOM     77  CG  LEU A  92     -11.574  17.639  -8.802  1.00 44.62    -0.059 C 
ATOM     78  HG  LEU A  92     -11.822  16.743  -9.417  1.00  0.00     0.038 H 
ATOM     79  CD1 LEU A  92     -11.529  18.862  -9.744  1.00 46.19    -0.073 C 
ATOM     80 1HD1 LEU A  92     -10.725  18.738 -10.506  1.00  0.00     0.028 H 
ATOM     81 2HD1 LEU A  92     -11.421  19.817  -9.179  1.00  0.00     0.028 H 
ATOM     82 3HD1 LEU A  92     -12.520  19.059 -10.215  1.00  0.00     0.028 H 
ATOM     83  CD2 LEU A  92     -10.196  17.393  -8.138  1.00 48.88    -0.073 C 
ATOM     84 1HD2 LEU A  92      -9.392  17.269  -8.900  1.00  0.00     0.028 H 
ATOM     85 2HD2 LEU A  92     -10.230  16.527  -7.436  1.00  0.00     0.028 H 
ATOM     86 3HD2 LEU A  92      -9.945  18.198  -7.408  1.00  0.00     0.028 H 
ATOM     87  N   THR A  93     -13.613  17.357  -4.741  1.00 30.78    -0.344 N 
ATOM     88  HN  THR A  93     -14.458  17.726  -5.176  1.00  0.00     0.163 HD
ATOM     89  CA  THR A  93     -13.409  17.580  -3.298  1.00 30.76     0.113 C 
ATOM     90  HA  THR A  93     -12.393  18.020  -3.166  1.00  0.00     0.091 H 
ATOM     91  C   THR A  93     -13.430  16.238  -2.560  1.00 31.66     0.243 C 
ATOM     92  O   THR A  93     -12.538  15.982  -1.765  1.00 31.03    -0.271 OA
ATOM     93  CB  THR A  93     -14.426  18.587  -2.740  1.00 32.92     0.060 C 
ATOM     94  HB  THR A  93     -15.455  18.187  -2.894  1.00  0.00     0.086 H 
ATOM     95  CG2 THR A  93     -14.217  18.864  -1.248  1.00 25.91    -0.050 C 
ATOM     96 1HG2 THR A  93     -14.955  19.595  -0.843  1.00  0.00     0.031 H 
ATOM     97 2HG2 THR A  93     -13.172  19.194  -1.043  1.00  0.00     0.031 H 
ATOM     98 3HG2 THR A  93     -14.225  17.917  -0.659  1.00  0.00     0.031 H 
ATOM     99  OG1 THR A  93     -14.285  19.809  -3.475  1.00 36.02    -0.393 OA
ATOM    100  HG1 THR A  93     -14.914  20.432  -3.130  1.00  0.00     0.210 HD
ATOM    101  N   LEU A  94     -14.417  15.381  -2.868  1.00 29.21    -0.346 N 
ATOM    102  HN  LEU A  94     -15.121  15.672  -3.546  1.00  0.00     0.163 HD
ATOM    103  CA  LEU A  94     -14.529  14.039  -2.270  1.00 28.66     0.089 C 
ATOM    104  HA  LEU A  94     -14.591  14.177  -1.165  1.00  0.00     0.087 H 
ATOM    105  C   LEU A  94     -13.288  13.182  -2.547  1.00 29.92     0.241 C 
ATOM    106  O   LEU A  94     -12.756  12.590  -1.612  1.00 29.77    -0.271 OA
ATOM    107  CB  LEU A  94     -15.836  13.351  -2.713  1.00 28.45    -0.035 C 
ATOM    108  HB1 LEU A  94     -16.687  14.063  -2.609  1.00  0.00     0.037 H 
ATOM    109  HB2 LEU A  94     -15.826  13.205  -3.818  1.00  0.00     0.037 H 
ATOM    110  CG  LEU A  94     -16.184  12.034  -2.026  1.00 32.23    -0.059 C 
ATOM    111  HG  LEU A  94     -15.376  11.297  -2.243  1.00  0.00     0.038 H 
ATOM    112  CD1 LEU A  94     -16.304  12.191  -0.513  1.00 30.59    -0.073 C 
ATOM    113 1HD1 LEU A  94     -15.344  12.591  -0.112  1.00  0.00     0.028 H 
ATOM    114 2HD1 LEU A  94     -16.612  11.244  -0.011  1.00  0.00     0.028 H 
ATOM    115 3HD1 LEU A  94     -17.180  12.816  -0.219  1.00  0.00     0.028 H 
ATOM    116  CD2 LEU A  94     -17.479  11.495  -2.567  1.00 34.50    -0.073 C 
ATOM    117 1HD2 LEU A  94     -17.391  11.380  -3.673  1.00  0.00     0.028 H 
ATOM    118 2HD2 LEU A  94     -18.355  12.120  -2.273  1.00  0.00     0.028 H 
ATOM    119 3HD2 LEU A  94     -17.787  10.548  -2.065  1.00  0.00     0.028 H 
ATOM    120  N   ARG A  95     -12.784  13.195  -3.799  1.00 28.04    -0.346 N 
ATOM    121  HN  ARG A  95     -13.291  13.745  -4.492  1.00  0.00     0.163 HD
ATOM    122  CA  ARG A  95     -11.572  12.492  -4.265  1.00 28.46     0.089 C 
ATOM    123  HA  ARG A  95     -11.716  11.388  -4.206  1.00  0.00     0.087 H 
ATOM    124  C   ARG A  95     -10.379  12.918  -3.420  1.00 29.69     0.241 C 
ATOM    125  O   ARG A  95      -9.627  12.082  -2.923  1.00 27.52    -0.271 OA
ATOM    126  CB  ARG A  95     -11.233  12.916  -5.716  1.00 31.61    -0.036 C 
ATOM    127  HB1 ARG A  95     -11.613  13.947  -5.906  1.00  0.00     0.036 H 
ATOM    128  HB2 ARG A  95     -10.135  13.085  -5.813  1.00  0.00     0.036 H 
ATOM    129  CG  ARG A  95     -11.700  11.999  -6.795  1.00 43.68    -0.048 C 
ATOM    130  HG1 ARG A  95     -11.134  11.038  -6.781  1.00  0.00     0.035 H 
ATOM    131  HG2 ARG A  95     -12.721  11.607  -6.578  1.00  0.00     0.035 H 
ATOM    132  CD  ARG A  95     -11.642  12.652  -8.167  1.00 42.63     0.009 C 
ATOM    133  HD1 ARG A  95     -12.478  13.379  -8.287  1.00  0.00     0.064 H 
ATOM    134  HD2 ARG A  95     -11.914  11.916  -8.959  1.00  0.00     0.064 H 
ATOM    135  NE  ARG A  95     -10.366  13.288  -8.479  1.00 50.84    -0.227 N 
ATOM    136  HE  ARG A  95      -9.841  13.711  -7.713  1.00  0.00     0.177 HD
ATOM    137  CZ  ARG A  95      -9.846  13.350  -9.701  1.00 71.29     0.665 C 
ATOM    138  NH1 ARG A  95     -10.462  12.765 -10.723  1.00 52.22    -0.235 N 
ATOM    139 1HH1 ARG A  95     -11.351  12.291 -10.565  1.00  0.00     0.174 HD
ATOM    140 2HH1 ARG A  95     -10.063  12.813 -11.661  1.00  0.00     0.174 HD
ATOM    141  NH2 ARG A  95      -8.689  13.967  -9.906  1.00 63.74    -0.235 N 
ATOM    142 1HH2 ARG A  95      -8.216  14.416  -9.122  1.00  0.00     0.174 HD
ATOM    143 2HH2 ARG A  95      -8.290  14.015 -10.844  1.00  0.00     0.174 HD
ATOM    144  N   GLN A  96     -10.173  14.240  -3.324  1.00 26.83    -0.346 N 
ATOM    145  HN  GLN A  96     -10.819  14.866  -3.804  1.00  0.00     0.163 HD
ATOM    146  CA  GLN A  96      -9.071  14.830  -2.567  1.00 26.66     0.090 C 
ATOM    147  HA  GLN A  96      -8.115  14.393  -2.940  1.00  0.00     0.087 H 
ATOM    148  C   GLN A  96      -9.199  14.509  -1.107  1.00 26.26     0.241 C 
ATOM    149  O   GLN A  96      -8.203  14.183  -0.498  1.00 26.00    -0.271 OA
ATOM    150  CB  GLN A  96      -9.017  16.361  -2.769  1.00 29.17    -0.030 C 
ATOM    151  HB1 GLN A  96      -8.330  16.833  -2.028  1.00  0.00     0.037 H 
ATOM    152  HB2 GLN A  96      -9.978  16.835  -2.459  1.00  0.00     0.037 H 
ATOM    153  CG  GLN A  96      -8.643  16.775  -4.199  1.00 42.96     0.011 C 
ATOM    154  HG1 GLN A  96      -9.196  16.150  -4.939  1.00  0.00     0.047 H 
ATOM    155  HG2 GLN A  96      -7.596  16.467  -4.429  1.00  0.00     0.047 H 
ATOM    156  CD  GLN A  96      -8.837  18.250  -4.507  1.00 64.00     0.215 C 
ATOM    157  NE2 GLN A  96      -9.860  18.894  -3.937  1.00 52.53    -0.370 N 
ATOM    158 1HE2 GLN A  96      -9.990  19.884  -4.144  1.00  0.00     0.159 HD
ATOM    159 2HE2 GLN A  96     -10.480  18.419  -3.281  1.00  0.00     0.159 HD
ATOM    160  OE1 GLN A  96      -8.087  18.825  -5.301  1.00 61.73    -0.274 OA
ATOM    161  N   ALA A  97     -10.419  14.574  -0.549  1.00 25.33    -0.346 N 
ATOM    162  HN  ALA A  97     -11.211  14.845  -1.132  1.00  0.00     0.163 HD
ATOM    163  CA  ALA A  97     -10.658  14.267   0.878  1.00 24.00     0.086 C 
ATOM    164  HA  ALA A  97      -9.980  14.901   1.496  1.00  0.00     0.086 H 
ATOM    165  C   ALA A  97     -10.339  12.786   1.162  1.00 26.39     0.240 C 
ATOM    166  O   ALA A  97      -9.624  12.489   2.120  1.00 25.28    -0.271 OA
ATOM    167  CB  ALA A  97     -12.107  14.596   1.249  1.00 24.05    -0.049 C 
ATOM    168  HB1 ALA A  97     -12.287  14.365   2.325  1.00  0.00     0.030 H 
ATOM    169  HB2 ALA A  97     -12.837  14.080   0.583  1.00  0.00     0.030 H 
ATOM    170  HB3 ALA A  97     -12.374  15.649   0.998  1.00  0.00     0.030 H 
ATOM    171  N   GLY A  98     -10.808  11.890   0.290  1.00 23.06    -0.351 N 
ATOM    172  HN  GLY A  98     -11.367  12.221  -0.497  1.00  0.00     0.163 HD
ATOM    173  CA  GLY A  98     -10.553  10.444   0.416  1.00 22.71     0.069 C 
ATOM    174  HA1 GLY A  98     -11.033  10.037   1.336  1.00  0.00     0.078 H 
ATOM    175  HA2 GLY A  98     -11.120   9.874  -0.357  1.00  0.00     0.078 H 
ATOM    176  C   GLY A  98      -9.080  10.084   0.375  1.00 25.12     0.236 C 
ATOM    177  O   GLY A  98      -8.623   9.240   1.146  1.00 22.59    -0.272 OA
ATOM    178  N   ASP A  99      -8.316  10.744  -0.512  1.00 25.04    -0.346 N 
ATOM    179  HN  ASP A  99      -8.756  11.418  -1.138  1.00  0.00     0.163 HD
ATOM    180  CA  ASP A  99      -6.867  10.524  -0.607  1.00 26.03     0.098 C 
ATOM    181  HA  ASP A  99      -6.681   9.426  -0.669  1.00  0.00     0.088 H 
ATOM    182  C   ASP A  99      -6.185  11.059   0.651  1.00 30.24     0.241 C 
ATOM    183  O   ASP A  99      -5.255  10.427   1.142  1.00 28.90    -0.271 OA
ATOM    184  CB  ASP A  99      -6.254  11.194  -1.853  1.00 28.88     0.043 C 
ATOM    185  HB1 ASP A  99      -6.572  12.261  -1.905  1.00  0.00     0.052 H 
ATOM    186  HB2 ASP A  99      -5.155  11.320  -1.714  1.00  0.00     0.052 H 
ATOM    187  CG  ASP A  99      -6.533  10.503  -3.189  1.00 37.67     0.175 C 
ATOM    188  OD1 ASP A  99      -6.515   9.245  -3.234  1.00 37.08    -0.648 OA
ATOM    189  OD2 ASP A  99      -6.702  11.214  -4.194  1.00 39.53    -0.648 OA
ATOM    190  N   ASP A 100      -6.640  12.235   1.160  1.00 28.98    -0.345 N 
ATOM    191  HN  ASP A 100      -7.372  12.741   0.661  1.00  0.00     0.163 HD
ATOM    192  CA  ASP A 100      -6.107  12.800   2.412  1.00 27.78     0.098 C 
ATOM    193  HA  ASP A 100      -5.004  12.918   2.300  1.00  0.00     0.088 H 
ATOM    194  C   ASP A 100      -6.374  11.834   3.593  1.00 28.61     0.241 C 
ATOM    195  O   ASP A 100      -5.452  11.523   4.350  1.00 28.15    -0.271 OA
ATOM    196  CB  ASP A 100      -6.711  14.179   2.701  1.00 27.53     0.043 C 
ATOM    197  HB1 ASP A 100      -7.819  14.120   2.812  1.00  0.00     0.052 H 
ATOM    198  HB2 ASP A 100      -6.659  14.839   1.804  1.00  0.00     0.052 H 
ATOM    199  CG  ASP A 100      -6.068  14.842   3.914  1.00 31.55     0.175 C 
ATOM    200  OD1 ASP A 100      -6.786  15.110   4.886  1.00 31.27    -0.648 OA
ATOM    201  OD2 ASP A 100      -4.827  14.930   3.952  1.00 35.12    -0.648 OA
ATOM    202  N   PHE A 101      -7.628  11.327   3.706  1.00 23.62    -0.346 N 
ATOM    203  HN  PHE A 101      -8.326  11.589   3.010  1.00  0.00     0.163 HD
ATOM    204  CA  PHE A 101      -8.021  10.417   4.788  1.00 22.89     0.093 C 
ATOM    205  HA  PHE A 101      -7.924  10.960   5.757  1.00  0.00     0.088 H 
ATOM    206  C   PHE A 101      -7.108   9.171   4.834  1.00 27.27     0.241 C 
ATOM    207  O   PHE A 101      -6.657   8.777   5.910  1.00 26.50    -0.271 OA
ATOM    208  CB  PHE A 101      -9.498   9.966   4.624  1.00 23.18    -0.014 C 
ATOM    209  HB1 PHE A 101      -9.725   9.741   3.556  1.00  0.00     0.043 H 
ATOM    210  HB2 PHE A 101     -10.192  10.824   4.785  1.00  0.00     0.043 H 
ATOM    211  CG  PHE A 101      -9.877   8.795   5.512  1.00 23.56    -0.056 A 
ATOM    212  CD1 PHE A 101     -10.282   8.998   6.825  1.00 24.48    -0.077 A 
ATOM    213  HD1 PHE A 101     -10.369  10.025   7.217  1.00  0.00     0.084 H 
ATOM    214  CD2 PHE A 101      -9.820   7.485   5.035  1.00 23.86    -0.077 A 
ATOM    215  HD2 PHE A 101      -9.525   7.301   3.988  1.00  0.00     0.084 H 
ATOM    216  CE1 PHE A 101     -10.583   7.905   7.660  1.00 25.07    -0.082 A 
ATOM    217  HE1 PHE A 101     -10.872   8.079   8.710  1.00  0.00     0.083 H 
ATOM    218  CE2 PHE A 101     -10.133   6.395   5.869  1.00 24.17    -0.082 A 
ATOM    219  HE2 PHE A 101     -10.069   5.365   5.479  1.00  0.00     0.083 H 
ATOM    220  CZ  PHE A 101     -10.518   6.616   7.169  1.00 21.91    -0.083 A 
ATOM    221  HZ  PHE A 101     -10.775   5.764   7.821  1.00  0.00     0.083 H 
ATOM    222  N   SER A 102      -6.921   8.519   3.676  1.00 23.95    -0.344 N 
ATOM    223  HN  SER A 102      -7.349   8.898   2.831  1.00  0.00     0.163 HD
ATOM    224  CA  SER A 102      -6.135   7.293   3.565  1.00 25.23     0.109 C 
ATOM    225  HA  SER A 102      -6.553   6.561   4.295  1.00  0.00     0.090 H 
ATOM    226  C   SER A 102      -4.661   7.508   3.923  1.00 30.92     0.243 C 
ATOM    227  O   SER A 102      -4.013   6.584   4.398  1.00 31.46    -0.271 OA
ATOM    228  CB  SER A 102      -6.276   6.680   2.171  1.00 27.60     0.044 C 
ATOM    229  HB1 SER A 102      -5.926   5.621   2.157  1.00  0.00     0.077 H 
ATOM    230  HB2 SER A 102      -7.347   6.515   1.908  1.00  0.00     0.077 H 
ATOM    231  OG  SER A 102      -5.614   7.456   1.180  1.00 33.68    -0.398 OA
ATOM    232  HG  SER A 102      -5.702   7.075   0.314  1.00  0.00     0.209 HD
ATOM    233  N   ARG A 103      -4.147   8.715   3.689  1.00 29.00    -0.346 N 
ATOM    234  HN  ARG A 103      -4.734   9.416   3.237  1.00  0.00     0.163 HD
ATOM    235  CA  ARG A 103      -2.779   9.079   4.052  1.00 30.66     0.089 C 
ATOM    236  HA  ARG A 103      -2.103   8.233   3.786  1.00  0.00     0.087 H 
ATOM    237  C   ARG A 103      -2.661   9.346   5.563  1.00 32.75     0.241 C 
ATOM    238  O   ARG A 103      -1.696   8.902   6.154  1.00 34.09    -0.271 OA
ATOM    239  CB  ARG A 103      -2.320  10.335   3.286  1.00 33.07    -0.036 C 
ATOM    240  HB1 ARG A 103      -1.652  10.963   3.921  1.00  0.00     0.036 H 
ATOM    241  HB2 ARG A 103      -3.168  11.046   3.150  1.00  0.00     0.036 H 
ATOM    242  CG  ARG A 103      -1.663  10.024   1.961  1.00 53.12    -0.048 C 
ATOM    243  HG1 ARG A 103      -0.936   9.184   2.054  1.00  0.00     0.035 H 
ATOM    244  HG2 ARG A 103      -2.382   9.553   1.250  1.00  0.00     0.035 H 
ATOM    245  CD  ARG A 103      -1.013  11.257   1.358  1.00 68.56     0.009 C 
ATOM    246  HD1 ARG A 103      -0.269  11.700   2.060  1.00  0.00     0.064 H 
ATOM    247  HD2 ARG A 103      -0.330  10.980   0.521  1.00  0.00     0.064 H 
ATOM    248  NE  ARG A 103      -1.990  12.261   0.927  1.00 78.11    -0.227 N 
ATOM    249  HE  ARG A 103      -2.257  12.980   1.599  1.00  0.00     0.177 HD
ATOM    250  CZ  ARG A 103      -2.553  12.301  -0.278  1.00 91.82     0.665 C 
ATOM    251  NH1 ARG A 103      -2.264  11.375  -1.186  1.00 77.43    -0.235 N 
ATOM    252 1HH1 ARG A 103      -2.696  11.406  -2.110  1.00  0.00     0.174 HD
ATOM    253 2HH1 ARG A 103      -1.599  10.637  -0.954  1.00  0.00     0.174 HD
ATOM    254  NH2 ARG A 103      -3.418  13.261  -0.580  1.00 76.20    -0.235 N 
ATOM    255 1HH2 ARG A 103      -3.850  13.292  -1.504  1.00  0.00     0.174 HD
ATOM    256 2HH2 ARG A 103      -3.640  13.972   0.117  1.00  0.00     0.174 HD
ATOM    257  N   ARG A 104      -3.619  10.084   6.171  1.00 29.23    -0.346 N 
ATOM    258  HN  ARG A 104      -4.408  10.408   5.612  1.00  0.00     0.163 HD
ATOM    259  CA  ARG A 104      -3.580  10.445   7.609  1.00 27.91     0.089 C 
ATOM    260  HA  ARG A 104      -2.562  10.843   7.830  1.00  0.00     0.087 H 
ATOM    261  C   ARG A 104      -3.800   9.210   8.496  1.00 30.95     0.241 C 
ATOM    262  O   ARG A 104      -2.974   8.929   9.379  1.00 28.83    -0.271 OA
ATOM    263  CB  ARG A 104      -4.599  11.560   7.931  1.00 31.29    -0.036 C 
ATOM    264  HB1 ARG A 104      -5.639  11.190   7.772  1.00  0.00     0.036 H 
ATOM    265  HB2 ARG A 104      -4.628  11.752   9.029  1.00  0.00     0.036 H 
ATOM    266  CG  ARG A 104      -4.378  12.880   7.164  1.00 45.59    -0.048 C 
ATOM    267  HG1 ARG A 104      -5.354  13.334   6.873  1.00  0.00     0.035 H 
ATOM    268  HG2 ARG A 104      -3.956  12.681   6.151  1.00  0.00     0.035 H 
ATOM    269  CD  ARG A 104      -3.527  13.878   7.908  1.00 62.80     0.009 C 
ATOM    270  HD1 ARG A 104      -3.963  14.112   8.907  1.00  0.00     0.064 H 
ATOM    271  HD2 ARG A 104      -2.565  13.420   8.236  1.00  0.00     0.064 H 
ATOM    272  NE  ARG A 104      -3.293  15.101   7.134  1.00 70.00    -0.227 N 
ATOM    273  HE  ARG A 104      -3.984  15.848   7.208  1.00  0.00     0.177 HD
ATOM    274  CZ  ARG A 104      -2.243  15.306   6.341  1.00 89.89     0.665 C 
ATOM    275  NH1 ARG A 104      -1.322  14.360   6.187  1.00 79.23    -0.235 N 
ATOM    276 1HH1 ARG A 104      -1.424  13.477   6.688  1.00  0.00     0.174 HD
ATOM    277 2HH1 ARG A 104      -0.518  14.517   5.580  1.00  0.00     0.174 HD
ATOM    278  NH2 ARG A 104      -2.110  16.454   5.690  1.00 76.28    -0.235 N 
ATOM    279 1HH2 ARG A 104      -2.817  17.180   5.808  1.00  0.00     0.174 HD
ATOM    280 2HH2 ARG A 104      -1.306  16.611   5.083  1.00  0.00     0.174 HD
ATOM    281  N   TYR A 105      -4.882   8.431   8.220  1.00 25.11    -0.346 N 
ATOM    282  HN  TYR A 105      -5.502   8.702   7.457  1.00  0.00     0.163 HD
ATOM    283  CA  TYR A 105      -5.185   7.219   8.980  1.00 24.16     0.093 C 
ATOM    284  HA  TYR A 105      -4.701   7.310   9.980  1.00  0.00     0.088 H 
ATOM    285  C   TYR A 105      -4.553   6.020   8.253  1.00 29.66     0.241 C 
ATOM    286  O   TYR A 105      -5.254   5.105   7.833  1.00 26.20    -0.271 OA
ATOM    287  CB  TYR A 105      -6.722   7.086   9.199  1.00 24.03    -0.014 C 
ATOM    288  HB1 TYR A 105      -7.002   6.037   9.454  1.00  0.00     0.043 H 
ATOM    289  HB2 TYR A 105      -7.275   7.190   8.236  1.00  0.00     0.043 H 
ATOM    290  CG  TYR A 105      -7.247   8.059  10.238  1.00 25.51    -0.056 A 
ATOM    291  CD1 TYR A 105      -7.543   9.372   9.901  1.00 25.29    -0.074 A 
ATOM    292  HD1 TYR A 105      -7.437   9.698   8.853  1.00  0.00     0.084 H 
ATOM    293  CD2 TYR A 105      -7.379   7.682  11.573  1.00 27.30    -0.074 A 
ATOM    294  HD2 TYR A 105      -7.117   6.654  11.874  1.00  0.00     0.084 H 
ATOM    295  CE1 TYR A 105      -7.973  10.290  10.863  1.00 25.84    -0.051 A 
ATOM    296  HE1 TYR A 105      -8.171  11.337  10.577  1.00  0.00     0.087 H 
ATOM    297  CE2 TYR A 105      -7.838   8.585  12.539  1.00 28.15    -0.051 A 
ATOM    298  HE2 TYR A 105      -7.951   8.263  13.588  1.00  0.00     0.087 H 
ATOM    299  CZ  TYR A 105      -8.150   9.886  12.172  1.00 30.16     0.065 A 
ATOM    300  OH  TYR A 105      -8.590  10.800  13.106  1.00 30.59    -0.361 OA
ATOM    301  HH  TYR A 105      -8.804  11.691  12.855  1.00  0.00     0.217 HD
ATOM    302  N   ARG A 106      -3.211   6.020   8.114  1.00 31.91    -0.346 N 
ATOM    303  HN  ARG A 106      -2.660   6.747   8.570  1.00  0.00     0.163 HD
ATOM    304  CA  ARG A 106      -2.529   4.988   7.316  1.00 32.79     0.089 C 
ATOM    305  HA  ARG A 106      -3.088   4.945   6.352  1.00  0.00     0.087 H 
ATOM    306  C   ARG A 106      -2.620   3.584   7.896  1.00 36.04     0.241 C 
ATOM    307  O   ARG A 106      -2.880   2.656   7.128  1.00 35.41    -0.271 OA
ATOM    308  CB  ARG A 106      -1.081   5.350   6.931  1.00 37.33    -0.036 C 
ATOM    309  HB1 ARG A 106      -0.704   4.622   6.175  1.00  0.00     0.036 H 
ATOM    310  HB2 ARG A 106      -1.079   6.289   6.331  1.00  0.00     0.036 H 
ATOM    311  CG  ARG A 106      -0.100   5.468   8.039  1.00 49.54    -0.048 C 
ATOM    312  HG1 ARG A 106      -0.398   4.837   8.908  1.00  0.00     0.035 H 
ATOM    313  HG2 ARG A 106      -0.156   6.472   8.520  1.00  0.00     0.035 H 
ATOM    314  CD  ARG A 106       1.322   5.152   7.594  1.00 49.28     0.009 C 
ATOM    315  HD1 ARG A 106       1.369   4.329   6.843  1.00  0.00     0.064 H 
ATOM    316  HD2 ARG A 106       1.767   5.955   6.960  1.00  0.00     0.064 H 
ATOM    317  NE  ARG A 106       2.108   4.873   8.791  1.00 45.34    -0.227 N 
ATOM    318  HE  ARG A 106       2.136   3.909   9.124  1.00  0.00     0.177 HD
ATOM    319  CZ  ARG A 106       2.790   5.781   9.479  1.00 53.95     0.665 C 
ATOM    320  NH1 ARG A 106       3.417   5.441  10.591  1.00 42.90    -0.235 N 
ATOM    321 1HH1 ARG A 106       3.941   6.139  11.120  1.00  0.00     0.174 HD
ATOM    322 2HH1 ARG A 106       3.356   4.479  10.924  1.00  0.00     0.174 HD
ATOM    323  NH2 ARG A 106       2.869   7.032   9.046  1.00 42.63    -0.235 N 
ATOM    324 1HH2 ARG A 106       3.393   7.730   9.575  1.00  0.00     0.174 HD
ATOM    325 2HH2 ARG A 106       2.385   7.295   8.187  1.00  0.00     0.174 HD
ATOM    326  N   ARG A 107      -2.465   3.407   9.213  1.00 32.03    -0.346 N 
ATOM    327  HN  ARG A 107      -2.261   4.206   9.813  1.00  0.00     0.163 HD
ATOM    328  CA  ARG A 107      -2.587   2.076   9.794  1.00 32.04     0.089 C 
ATOM    329  HA  ARG A 107      -1.908   1.395   9.229  1.00  0.00     0.087 H 
ATOM    330  C   ARG A 107      -4.016   1.535   9.650  1.00 34.14     0.241 C 
ATOM    331  O   ARG A 107      -4.178   0.370   9.276  1.00 33.34    -0.271 OA
ATOM    332  CB  ARG A 107      -2.150   2.061  11.256  1.00 32.27    -0.036 C 
ATOM    333  HB1 ARG A 107      -1.284   2.743  11.420  1.00  0.00     0.036 H 
ATOM    334  HB2 ARG A 107      -2.905   2.567  11.902  1.00  0.00     0.036 H 
ATOM    335  CG  ARG A 107      -1.848   0.678  11.764  1.00 41.92    -0.048 C 
ATOM    336  HG1 ARG A 107      -1.819  -0.082  10.949  1.00  0.00     0.035 H 
ATOM    337  HG2 ARG A 107      -2.692   0.241  12.348  1.00  0.00     0.035 H 
ATOM    338  CD  ARG A 107      -0.559   0.734  12.555  1.00 53.11     0.009 C 
ATOM    339  HD1 ARG A 107       0.127  -0.107  12.300  1.00  0.00     0.064 H 
ATOM    340  HD2 ARG A 107       0.095   1.578  12.234  1.00  0.00     0.064 H 
ATOM    341  NE  ARG A 107      -0.858   0.784  13.975  1.00 53.21    -0.227 N 
ATOM    342  HE  ARG A 107      -1.794   0.505  14.269  1.00  0.00     0.177 HD
ATOM    343  CZ  ARG A 107      -0.008   1.164  14.918  1.00 52.01     0.665 C 
ATOM    344  NH1 ARG A 107       1.217   1.559  14.599  1.00 32.69    -0.235 N 
ATOM    345 1HH1 ARG A 107       1.505   1.554  13.621  1.00  0.00     0.174 HD
ATOM    346 2HH1 ARG A 107       1.871   1.851  15.325  1.00  0.00     0.174 HD
ATOM    347  NH2 ARG A 107      -0.381   1.171  16.185  1.00 39.99    -0.235 N 
ATOM    348 1HH2 ARG A 107      -1.323   0.867  16.430  1.00  0.00     0.174 HD
ATOM    349 2HH2 ARG A 107       0.273   1.463  16.911  1.00  0.00     0.174 HD
ATOM    350  N   ASP A 108      -5.046   2.372   9.931  1.00 27.61    -0.346 N 
ATOM    351  HN  ASP A 108      -4.841   3.311  10.272  1.00  0.00     0.163 HD
ATOM    352  CA  ASP A 108      -6.456   1.963   9.758  1.00 26.32     0.098 C 
ATOM    353  HA  ASP A 108      -6.648   1.077  10.408  1.00  0.00     0.088 H 
ATOM    354  C   ASP A 108      -6.724   1.566   8.309  1.00 30.17     0.241 C 
ATOM    355  O   ASP A 108      -7.359   0.543   8.061  1.00 30.37    -0.271 OA
ATOM    356  CB  ASP A 108      -7.419   3.081  10.166  1.00 28.14     0.043 C 
ATOM    357  HB1 ASP A 108      -7.193   4.031   9.628  1.00  0.00     0.052 H 
ATOM    358  HB2 ASP A 108      -8.446   2.900   9.771  1.00  0.00     0.052 H 
ATOM    359  CG  ASP A 108      -7.429   3.282  11.663  1.00 38.02     0.175 C 
ATOM    360  OD1 ASP A 108      -7.627   2.286  12.393  1.00 40.55    -0.648 OA
ATOM    361  OD2 ASP A 108      -7.149   4.405  12.103  1.00 37.42    -0.648 OA
ATOM    362  N   PHE A 109      -6.200   2.344   7.366  1.00 26.50    -0.346 N 
ATOM    363  HN  PHE A 109      -5.679   3.175   7.645  1.00  0.00     0.163 HD
ATOM    364  CA  PHE A 109      -6.346   2.047   5.946  1.00 28.07     0.093 C 
ATOM    365  HA  PHE A 109      -7.440   1.994   5.738  1.00  0.00     0.088 H 
ATOM    366  C   PHE A 109      -5.745   0.665   5.556  1.00 33.29     0.241 C 
ATOM    367  O   PHE A 109      -6.429  -0.132   4.903  1.00 33.07    -0.271 OA
ATOM    368  CB  PHE A 109      -5.787   3.194   5.096  1.00 29.08    -0.014 C 
ATOM    369  HB1 PHE A 109      -4.683   3.281   5.225  1.00  0.00     0.043 H 
ATOM    370  HB2 PHE A 109      -6.099   4.181   5.509  1.00  0.00     0.043 H 
ATOM    371  CG  PHE A 109      -6.148   3.087   3.636  1.00 30.31    -0.056 A 
ATOM    372  CD1 PHE A 109      -5.238   2.585   2.715  1.00 34.86    -0.077 A 
ATOM    373  HD1 PHE A 109      -4.229   2.292   3.050  1.00  0.00     0.084 H 
ATOM    374  CD2 PHE A 109      -7.413   3.447   3.188  1.00 31.79    -0.077 A 
ATOM    375  HD2 PHE A 109      -8.152   3.844   3.904  1.00  0.00     0.084 H 
ATOM    376  CE1 PHE A 109      -5.589   2.446   1.361  1.00 35.77    -0.082 A 
ATOM    377  HE1 PHE A 109      -4.866   2.025   0.642  1.00  0.00     0.083 H 
ATOM    378  CE2 PHE A 109      -7.760   3.313   1.843  1.00 33.44    -0.082 A 
ATOM    379  HE2 PHE A 109      -8.773   3.589   1.506  1.00  0.00     0.083 H 
ATOM    380  CZ  PHE A 109      -6.839   2.837   0.935  1.00 32.13    -0.083 A 
ATOM    381  HZ  PHE A 109      -7.103   2.769  -0.134  1.00  0.00     0.083 H 
ATOM    382  N   ALA A 110      -4.495   0.381   5.992  1.00 30.73    -0.346 N 
ATOM    383  HN  ALA A 110      -4.021   1.099   6.539  1.00  0.00     0.163 HD
ATOM    384  CA  ALA A 110      -3.755  -0.875   5.747  1.00 30.27     0.086 C 
ATOM    385  HA  ALA A 110      -3.746  -1.075   4.650  1.00  0.00     0.086 H 
ATOM    386  C   ALA A 110      -4.430  -2.041   6.448  1.00 34.99     0.240 C 
ATOM    387  O   ALA A 110      -4.610  -3.106   5.845  1.00 36.05    -0.271 OA
ATOM    388  CB  ALA A 110      -2.308  -0.738   6.232  1.00 31.46    -0.049 C 
ATOM    389  HB1 ALA A 110      -1.750  -1.685   6.047  1.00  0.00     0.030 H 
ATOM    390  HB2 ALA A 110      -2.254  -0.424   7.301  1.00  0.00     0.030 H 
ATOM    391  HB3 ALA A 110      -1.797   0.142   5.777  1.00  0.00     0.030 H 
ATOM    392  N   GLU A 111      -4.874  -1.842   7.691  1.00 31.36    -0.346 N 
ATOM    393  HN  GLU A 111      -4.719  -0.941   8.144  1.00  0.00     0.163 HD
ATOM    394  CA  GLU A 111      -5.578  -2.897   8.409  1.00 32.19     0.090 C 
ATOM    395  HA  GLU A 111      -4.920  -3.796   8.376  1.00  0.00     0.087 H 
ATOM    396  C   GLU A 111      -6.879  -3.284   7.703  1.00 37.79     0.241 C 
ATOM    397  O   GLU A 111      -7.117  -4.464   7.523  1.00 37.90    -0.271 OA
ATOM    398  CB  GLU A 111      -5.784  -2.561   9.897  1.00 33.82    -0.029 C 
ATOM    399  HB1 GLU A 111      -6.333  -1.599  10.022  1.00  0.00     0.037 H 
ATOM    400  HB2 GLU A 111      -6.524  -3.249  10.368  1.00  0.00     0.037 H 
ATOM    401  CG  GLU A 111      -4.468  -2.551  10.671  1.00 44.30     0.018 C 
ATOM    402  HG1 GLU A 111      -3.760  -1.833  10.194  1.00  0.00     0.049 H 
ATOM    403  HG2 GLU A 111      -3.929  -3.513  10.503  1.00  0.00     0.049 H 
ATOM    404  CD  GLU A 111      -4.551  -2.269  12.159  1.00 64.16     0.172 C 
ATOM    405  OE1 GLU A 111      -5.600  -1.765  12.627  1.00 61.04    -0.648 OA
ATOM    406  OE2 GLU A 111      -3.556  -2.560  12.861  1.00 56.62    -0.648 OA
ATOM    407  N   MET A 112      -7.669  -2.303   7.223  1.00 33.51    -0.346 N 
ATOM    408  HN  MET A 112      -7.379  -1.335   7.362  1.00  0.00     0.163 HD
ATOM    409  CA  MET A 112      -8.923  -2.558   6.512  1.00 31.12     0.090 C 
ATOM    410  HA  MET A 112      -9.557  -3.200   7.167  1.00  0.00     0.087 H 
ATOM    411  C   MET A 112      -8.692  -3.316   5.206  1.00 31.26     0.241 C 
ATOM    412  O   MET A 112      -9.388  -4.284   4.929  1.00 30.35    -0.271 OA
ATOM    413  CB  MET A 112      -9.690  -1.227   6.274  1.00 32.90    -0.030 C 
ATOM    414  HB1 MET A 112      -9.051  -0.500   5.721  1.00  0.00     0.037 H 
ATOM    415  HB2 MET A 112      -9.819  -0.672   7.232  1.00  0.00     0.037 H 
ATOM    416  CG  MET A 112     -11.022  -1.404   5.577  1.00 35.39    -0.021 C 
ATOM    417  HG1 MET A 112     -11.450  -0.411   5.305  1.00  0.00     0.049 H 
ATOM    418  HG2 MET A 112     -10.871  -1.835   4.560  1.00  0.00     0.049 H 
ATOM    419  SD  MET A 112     -12.237  -2.379   6.496  1.00 38.68    -0.173 SA
ATOM    420  CE  MET A 112     -12.592  -1.282   7.857  1.00 34.26    -0.035 C 
ATOM    421  HE1 MET A 112     -13.341  -1.883   8.424  1.00  0.00     0.041 H 
ATOM    422  HE2 MET A 112     -12.918  -0.254   7.572  1.00  0.00     0.041 H 
ATOM    423  HE3 MET A 112     -11.706  -0.943   8.444  1.00  0.00     0.041 H 
ATOM    424  N   SER A 113      -7.715  -2.878   4.418  1.00 26.74    -0.344 N 
ATOM    425  HN  SER A 113      -7.201  -2.055   4.732  1.00  0.00     0.163 HD
ATOM    426  CA  SER A 113      -7.309  -3.467   3.142  1.00 25.88     0.109 C 
ATOM    427  HA  SER A 113      -8.154  -3.369   2.421  1.00  0.00     0.090 H 
ATOM    428  C   SER A 113      -6.925  -4.977   3.257  1.00 33.19     0.243 C 
ATOM    429  O   SER A 113      -7.097  -5.722   2.310  1.00 36.13    -0.271 OA
ATOM    430  CB  SER A 113      -6.107  -2.687   2.594  1.00 28.90     0.044 C 
ATOM    431  HB1 SER A 113      -5.226  -2.777   3.271  1.00  0.00     0.077 H 
ATOM    432  HB2 SER A 113      -5.685  -3.181   1.688  1.00  0.00     0.077 H 
ATOM    433  OG  SER A 113      -6.422  -1.326   2.338  1.00 31.83    -0.398 OA
ATOM    434  HG  SER A 113      -5.678  -0.843   1.999  1.00  0.00     0.209 HD
ATOM    435  N   SER A 114      -6.415  -5.418   4.392  1.00 28.32    -0.344 N 
ATOM    436  HN  SER A 114      -6.309  -4.765   5.169  1.00  0.00     0.163 HD
ATOM    437  CA  SER A 114      -5.993  -6.816   4.579  1.00 28.63     0.109 C 
ATOM    438  HA  SER A 114      -5.980  -7.306   3.578  1.00  0.00     0.090 H 
ATOM    439  C   SER A 114      -6.938  -7.628   5.492  1.00 32.78     0.243 C 
ATOM    440  O   SER A 114      -6.660  -8.792   5.781  1.00 34.71    -0.271 OA
ATOM    441  CB  SER A 114      -4.571  -6.844   5.132  1.00 31.27     0.044 C 
ATOM    442  HB1 SER A 114      -3.829  -6.405   4.425  1.00  0.00     0.077 H 
ATOM    443  HB2 SER A 114      -4.150  -7.876   5.176  1.00  0.00     0.077 H 
ATOM    444  OG  SER A 114      -4.563  -6.202   6.392  1.00 41.29    -0.398 OA
ATOM    445  HG  SER A 114      -3.678  -6.219   6.736  1.00  0.00     0.209 HD
ATOM    446  N   GLN A 115      -8.059  -7.026   5.913  1.00 27.59    -0.346 N 
ATOM    447  HN  GLN A 115      -8.253  -6.079   5.587  1.00  0.00     0.163 HD
ATOM    448  CA  GLN A 115      -9.012  -7.656   6.811  1.00 28.78     0.090 C 
ATOM    449  HA  GLN A 115      -8.632  -8.682   7.025  1.00  0.00     0.087 H 
ATOM    450  C   GLN A 115     -10.419  -7.811   6.201  1.00 32.55     0.241 C 
ATOM    451  O   GLN A 115     -11.395  -7.897   6.939  1.00 32.21    -0.271 OA
ATOM    452  CB  GLN A 115      -9.036  -6.892   8.152  1.00 31.23    -0.030 C 
ATOM    453  HB1 GLN A 115      -9.181  -5.798   7.990  1.00  0.00     0.037 H 
ATOM    454  HB2 GLN A 115      -9.967  -7.112   8.724  1.00  0.00     0.037 H 
ATOM    455  CG  GLN A 115      -7.777  -7.168   9.006  1.00 53.73     0.011 C 
ATOM    456  HG1 GLN A 115      -7.712  -8.254   9.251  1.00  0.00     0.047 H 
ATOM    457  HG2 GLN A 115      -6.860  -7.051   8.383  1.00  0.00     0.047 H 
ATOM    458  CD  GLN A 115      -7.655  -6.344  10.268  1.00 81.20     0.215 C 
ATOM    459  NE2 GLN A 115      -6.463  -6.347  10.852  1.00 72.55    -0.370 N 
ATOM    460 1HE2 GLN A 115      -6.381  -5.791  11.703  1.00  0.00     0.159 HD
ATOM    461 2HE2 GLN A 115      -5.672  -6.852  10.452  1.00  0.00     0.159 HD
ATOM    462  OE1 GLN A 115      -8.615  -5.731  10.754  1.00 80.31    -0.274 OA
ATOM    463  N   LEU A 116     -10.524  -7.816   4.851  1.00 27.77    -0.346 N 
ATOM    464  HN  LEU A 116      -9.683  -7.697   4.287  1.00  0.00     0.163 HD
ATOM    465  CA  LEU A 116     -11.815  -7.988   4.180  1.00 27.77     0.089 C 
ATOM    466  HA  LEU A 116     -12.610  -7.575   4.843  1.00  0.00     0.087 H 
ATOM    467  C   LEU A 116     -12.111  -9.485   3.946  1.00 29.49     0.241 C 
ATOM    468  O   LEU A 116     -13.246  -9.899   4.158  1.00 28.23    -0.271 OA
ATOM    469  CB  LEU A 116     -11.868  -7.231   2.832  1.00 28.03    -0.035 C 
ATOM    470  HB1 LEU A 116     -11.189  -7.727   2.100  1.00  0.00     0.037 H 
ATOM    471  HB2 LEU A 116     -12.857  -7.405   2.347  1.00  0.00     0.037 H 
ATOM    472  CG  LEU A 116     -11.569  -5.708   2.865  1.00 32.96    -0.059 C 
ATOM    473  HG  LEU A 116     -10.581  -5.561   3.360  1.00  0.00     0.038 H 
ATOM    474  CD1 LEU A 116     -11.476  -5.157   1.469  1.00 32.37    -0.073 C 
ATOM    475 1HD1 LEU A 116     -10.710  -5.716   0.882  1.00  0.00     0.028 H 
ATOM    476 2HD1 LEU A 116     -11.281  -4.059   1.468  1.00  0.00     0.028 H 
ATOM    477 3HD1 LEU A 116     -12.467  -5.149   0.958  1.00  0.00     0.028 H 
ATOM    478  CD2 LEU A 116     -12.614  -4.945   3.666  1.00 32.08    -0.073 C 
ATOM    479 1HD2 LEU A 116     -12.683  -5.354   4.701  1.00  0.00     0.028 H 
ATOM    480 2HD2 LEU A 116     -13.605  -4.937   3.155  1.00  0.00     0.028 H 
ATOM    481 3HD2 LEU A 116     -12.419  -3.847   3.665  1.00  0.00     0.028 H 
ATOM    482  N   HIS A 117     -11.108 -10.258   3.436  1.00 24.67    -0.346 N 
ATOM    483  HN  HIS A 117     -10.213  -9.804   3.257  1.00  0.00     0.163 HD
ATOM    484  CA  HIS A 117     -11.212 -11.699   3.122  1.00 25.83     0.094 C 
ATOM    485  HA  HIS A 117     -10.305 -12.000   2.548  1.00  0.00     0.088 H 
ATOM    486  C   HIS A 117     -12.441 -11.954   2.250  1.00 28.85     0.241 C 
ATOM    487  O   HIS A 117     -13.245 -12.860   2.518  1.00 27.20    -0.271 OA
ATOM    488  CB  HIS A 117     -11.259 -12.527   4.430  1.00 26.88     0.002 C 
ATOM    489  HB1 HIS A 117     -11.260 -13.621   4.214  1.00  0.00     0.046 H 
ATOM    490  HB2 HIS A 117     -12.255 -12.442   4.924  1.00  0.00     0.046 H 
ATOM    491  CG  HIS A 117     -10.154 -12.164   5.374  1.00 30.12     0.028 A 
ATOM    492  CD2 HIS A 117      -8.815 -12.259   5.208  1.00 31.73    -0.000 A 
ATOM    493  HD2 HIS A 117      -8.288 -12.673   4.332  1.00  0.00     0.114 H 
ATOM    494  ND1 HIS A 117     -10.418 -11.570   6.592  1.00 32.44    -0.354 N 
ATOM    495  HD1 HIS A 117     -11.333 -11.347   6.984  1.00  0.00     0.166 HD
ATOM    496  CE1 HIS A 117      -9.235 -11.350   7.144  1.00 31.60     0.040 A 
ATOM    497  HE1 HIS A 117      -9.088 -10.901   8.141  1.00  0.00     0.140 H 
ATOM    498  NE2 HIS A 117      -8.240 -11.741   6.340  1.00 32.06    -0.360 N 
ATOM    499  HE2 HIS A 117      -7.241 -11.668   6.533  1.00  0.00     0.166 HD
ATOM    500  N   LEU A 118     -12.601 -11.102   1.227  1.00 23.72    -0.346 N 
ATOM    501  HN  LEU A 118     -11.880 -10.400   1.061  1.00  0.00     0.163 HD
ATOM    502  CA  LEU A 118     -13.760 -11.133   0.340  1.00 24.43     0.089 C 
ATOM    503  HA  LEU A 118     -14.674 -10.954   0.953  1.00  0.00     0.087 H 
ATOM    504  C   LEU A 118     -13.924 -12.462  -0.384  1.00 26.25     0.241 C 
ATOM    505  O   LEU A 118     -12.961 -12.988  -0.946  1.00 23.45    -0.271 OA
ATOM    506  CB  LEU A 118     -13.635  -9.989  -0.687  1.00 25.15    -0.035 C 
ATOM    507  HB1 LEU A 118     -12.562  -9.694  -0.764  1.00  0.00     0.037 H 
ATOM    508  HB2 LEU A 118     -13.823 -10.402  -1.706  1.00  0.00     0.037 H 
ATOM    509  CG  LEU A 118     -14.474  -8.732  -0.509  1.00 31.56    -0.059 C 
ATOM    510  HG  LEU A 118     -15.463  -8.995  -0.953  1.00  0.00     0.038 H 
ATOM    511  CD1 LEU A 118     -14.789  -8.392   0.938  1.00 30.65    -0.073 C 
ATOM    512 1HD1 LEU A 118     -15.154  -9.242   1.560  1.00  0.00     0.028 H 
ATOM    513 2HD1 LEU A 118     -15.514  -7.546   0.983  1.00  0.00     0.028 H 
ATOM    514 3HD1 LEU A 118     -13.903  -7.917   1.421  1.00  0.00     0.028 H 
ATOM    515  CD2 LEU A 118     -13.976  -7.572  -1.358  1.00 33.33    -0.073 C 
ATOM    516 1HD2 LEU A 118     -13.745  -7.822  -2.420  1.00  0.00     0.028 H 
ATOM    517 2HD2 LEU A 118     -13.090  -7.097  -0.875  1.00  0.00     0.028 H 
ATOM    518 3HD2 LEU A 118     -14.701  -6.726  -1.313  1.00  0.00     0.028 H 
ATOM    519  N   THR A 119     -15.153 -12.986  -0.381  1.00 23.12    -0.344 N 
ATOM    520  HN  THR A 119     -15.869 -12.533   0.186  1.00  0.00     0.163 HD
ATOM    521  CA  THR A 119     -15.528 -14.177  -1.149  1.00 24.62     0.114 C 
ATOM    522  HA  THR A 119     -14.790 -14.294  -1.977  1.00  0.00     0.091 H 
ATOM    523  C   THR A 119     -16.866 -13.839  -1.769  1.00 27.73     0.245 C 
ATOM    524  O   THR A 119     -17.489 -12.875  -1.326  1.00 26.60    -0.271 OA
ATOM    525  CB  THR A 119     -15.537 -15.497  -0.335  1.00 28.01     0.060 C 
ATOM    526  HB  THR A 119     -15.832 -16.312  -1.036  1.00  0.00     0.086 H 
ATOM    527  CG2 THR A 119     -14.180 -15.866   0.232  1.00 27.80    -0.050 C 
ATOM    528 1HG2 THR A 119     -13.399 -15.915  -0.562  1.00  0.00     0.031 H 
ATOM    529 2HG2 THR A 119     -14.228 -16.816   0.814  1.00  0.00     0.031 H 
ATOM    530 3HG2 THR A 119     -13.881 -15.174   1.053  1.00  0.00     0.031 H 
ATOM    531  OG1 THR A 119     -16.529 -15.435   0.674  1.00 29.52    -0.393 OA
ATOM    532  HG1 THR A 119     -17.379 -15.204   0.319  1.00  0.00     0.210 HD
ATOM    533  N   PRO A 120     -17.326 -14.542  -2.825  1.00 27.35    -0.337 N 
ATOM    534  CA  PRO A 120     -18.592 -14.151  -3.451  1.00 26.86     0.091 C 
ATOM    535  HA  PRO A 120     -18.442 -13.184  -3.985  1.00  0.00     0.087 H 
ATOM    536  C   PRO A 120     -19.777 -14.001  -2.488  1.00 31.17     0.241 C 
ATOM    537  O   PRO A 120     -20.557 -13.059  -2.652  1.00 31.88    -0.271 OA
ATOM    538  CB  PRO A 120     -18.806 -15.252  -4.486  1.00 28.45    -0.036 C 
ATOM    539  HB1 PRO A 120     -19.465 -16.081  -4.137  1.00  0.00     0.036 H 
ATOM    540  HB2 PRO A 120     -19.438 -14.945  -5.351  1.00  0.00     0.036 H 
ATOM    541  CG  PRO A 120     -17.434 -15.686  -4.862  1.00 32.66    -0.048 C 
ATOM    542  HG1 PRO A 120     -17.384 -16.645  -5.429  1.00  0.00     0.035 H 
ATOM    543  HG2 PRO A 120     -16.946 -15.068  -5.651  1.00  0.00     0.035 H 
ATOM    544  CD  PRO A 120     -16.724 -15.697  -3.538  1.00 29.36    -0.001 C 
ATOM    545  HD1 PRO A 120     -15.611 -15.672  -3.607  1.00  0.00     0.064 H 
ATOM    546  HD2 PRO A 120     -16.782 -16.665  -2.987  1.00  0.00     0.064 H 
ATOM    547  N   PHE A 121     -19.871 -14.857  -1.445  1.00 27.26    -0.346 N 
ATOM    548  HN  PHE A 121     -19.139 -15.550  -1.288  1.00  0.00     0.163 HD
ATOM    549  CA  PHE A 121     -21.019 -14.792  -0.543  1.00 28.15     0.093 C 
ATOM    550  HA  PHE A 121     -21.757 -14.111  -1.029  1.00  0.00     0.088 H 
ATOM    551  C   PHE A 121     -20.727 -14.183   0.860  1.00 35.41     0.241 C 
ATOM    552  O   PHE A 121     -21.596 -14.261   1.732  1.00 36.33    -0.271 OA
ATOM    553  CB  PHE A 121     -21.710 -16.175  -0.443  1.00 28.64    -0.014 C 
ATOM    554  HB1 PHE A 121     -21.041 -16.935   0.024  1.00  0.00     0.043 H 
ATOM    555  HB2 PHE A 121     -22.524 -16.173   0.319  1.00  0.00     0.043 H 
ATOM    556  CG  PHE A 121     -22.218 -16.636  -1.805  1.00 27.65    -0.056 A 
ATOM    557  CD1 PHE A 121     -21.744 -17.801  -2.379  1.00 29.11    -0.077 A 
ATOM    558  HD1 PHE A 121     -21.013 -18.420  -1.832  1.00  0.00     0.084 H 
ATOM    559  CD2 PHE A 121     -23.071 -15.837  -2.553  1.00 26.93    -0.077 A 
ATOM    560  HD2 PHE A 121     -23.424 -14.880  -2.133  1.00  0.00     0.084 H 
ATOM    561  CE1 PHE A 121     -22.181 -18.205  -3.647  1.00 29.39    -0.082 A 
ATOM    562  HE1 PHE A 121     -21.837 -19.164  -4.069  1.00  0.00     0.083 H 
ATOM    563  CE2 PHE A 121     -23.488 -16.221  -3.821  1.00 28.54    -0.082 A 
ATOM    564  HE2 PHE A 121     -24.179 -15.578  -4.392  1.00  0.00     0.083 H 
ATOM    565  CZ  PHE A 121     -23.040 -17.404  -4.367  1.00 26.48    -0.083 A 
ATOM    566  HZ  PHE A 121     -23.367 -17.708  -5.375  1.00  0.00     0.083 H 
ATOM    567  N   THR A 122     -19.576 -13.493   1.044  1.00 31.19    -0.344 N 
ATOM    568  HN  THR A 122     -18.889 -13.456   0.291  1.00  0.00     0.163 HD
ATOM    569  CA  THR A 122     -19.297 -12.795   2.310  1.00 29.79     0.113 C 
ATOM    570  HA  THR A 122     -20.190 -12.952   2.959  1.00  0.00     0.091 H 
ATOM    571  C   THR A 122     -19.160 -11.266   2.121  1.00 35.77     0.243 C 
ATOM    572  O   THR A 122     -19.219 -10.529   3.113  1.00 34.99    -0.271 OA
ATOM    573  CB  THR A 122     -18.110 -13.393   3.060  1.00 35.78     0.060 C 
ATOM    574  HB  THR A 122     -17.962 -12.794   3.989  1.00  0.00     0.086 H 
ATOM    575  CG2 THR A 122     -18.332 -14.863   3.483  1.00 33.72    -0.050 C 
ATOM    576 1HG2 THR A 122     -17.465 -15.300   4.031  1.00  0.00     0.031 H 
ATOM    577 2HG2 THR A 122     -18.602 -15.492   2.603  1.00  0.00     0.031 H 
ATOM    578 3HG2 THR A 122     -19.269 -14.967   4.078  1.00  0.00     0.031 H 
ATOM    579  OG1 THR A 122     -16.934 -13.250   2.262  1.00 32.17    -0.393 OA
ATOM    580  HG1 THR A 122     -16.195 -13.622   2.729  1.00  0.00     0.210 HD
ATOM    581  N   ALA A 123     -18.990 -10.788   0.867  1.00 32.75    -0.346 N 
ATOM    582  HN  ALA A 123     -18.956 -11.457   0.098  1.00  0.00     0.163 HD
ATOM    583  CA  ALA A 123     -18.851  -9.361   0.549  1.00 32.02     0.086 C 
ATOM    584  HA  ALA A 123     -17.916  -8.998   1.037  1.00  0.00     0.086 H 
ATOM    585  C   ALA A 123     -20.004  -8.529   1.090  1.00 35.98     0.240 C 
ATOM    586  O   ALA A 123     -19.747  -7.515   1.715  1.00 33.49    -0.271 OA
ATOM    587  CB  ALA A 123     -18.698  -9.152  -0.945  1.00 32.68    -0.049 C 
ATOM    588  HB1 ALA A 123     -18.592  -8.069  -1.186  1.00  0.00     0.030 H 
ATOM    589  HB2 ALA A 123     -19.534  -9.621  -1.514  1.00  0.00     0.030 H 
ATOM    590  HB3 ALA A 123     -17.854  -9.751  -1.360  1.00  0.00     0.030 H 
ATOM    591  N   ARG A 124     -21.274  -8.970   0.912  1.00 34.68    -0.346 N 
ATOM    592  HN  ARG A 124     -21.431  -9.828   0.382  1.00  0.00     0.163 HD
ATOM    593  CA  ARG A 124     -22.431  -8.248   1.460  1.00 34.08     0.089 C 
ATOM    594  HA  ARG A 124     -22.439  -7.227   1.012  1.00  0.00     0.087 H 
ATOM    595  C   ARG A 124     -22.326  -8.091   3.000  1.00 36.07     0.240 C 
ATOM    596  O   ARG A 124     -22.554  -6.999   3.510  1.00 34.65    -0.271 OA
ATOM    597  CB  ARG A 124     -23.754  -8.942   1.078  1.00 37.64    -0.036 C 
ATOM    598  HB1 ARG A 124     -23.787  -9.978   1.488  1.00  0.00     0.036 H 
ATOM    599  HB2 ARG A 124     -23.776  -9.172  -0.013  1.00  0.00     0.036 H 
ATOM    600  CG  ARG A 124     -25.003  -8.158   1.490  1.00 54.27    -0.048 C 
ATOM    601  HG1 ARG A 124     -24.962  -7.107   1.120  1.00  0.00     0.035 H 
ATOM    602  HG2 ARG A 124     -25.012  -7.957   2.587  1.00  0.00     0.035 H 
ATOM    603  CD  ARG A 124     -26.281  -8.852   1.044  1.00 78.19     0.009 C 
ATOM    604  HD1 ARG A 124     -26.491  -8.660  -0.034  1.00  0.00     0.064 H 
ATOM    605  HD2 ARG A 124     -26.148  -9.958   1.003  1.00  0.00     0.064 H 
ATOM    606  NE  ARG A 124     -27.426  -8.484   1.884  1.00 95.19    -0.227 N 
ATOM    607  HE  ARG A 124     -27.584  -9.028   2.732  1.00  0.00     0.177 HD
ATOM    608  CZ  ARG A 124     -28.274  -7.493   1.621  1.00110.41     0.665 C 
ATOM    609  NH1 ARG A 124     -28.128  -6.755   0.525  1.00 96.50    -0.235 N 
ATOM    610 1HH1 ARG A 124     -28.778  -5.995   0.323  1.00  0.00     0.174 HD
ATOM    611 2HH1 ARG A 124     -27.356  -6.953  -0.112  1.00  0.00     0.174 HD
ATOM    612  NH2 ARG A 124     -29.279  -7.235   2.450  1.00 95.02    -0.235 N 
ATOM    613 1HH2 ARG A 124     -29.929  -6.475   2.248  1.00  0.00     0.174 HD
ATOM    614 2HH2 ARG A 124     -29.391  -7.801   3.291  1.00  0.00     0.174 HD
ATOM    615  N   GLY A 125     -21.991  -9.182   3.688  1.00 34.22    -0.351 N 
ATOM    616  HN  GLY A 125     -21.824 -10.042   3.166  1.00  0.00     0.163 HD
ATOM    617  CA  GLY A 125     -21.847  -9.228   5.147  1.00 34.56     0.069 C 
ATOM    618  HA1 GLY A 125     -21.777 -10.278   5.515  1.00  0.00     0.078 H 
ATOM    619  HA2 GLY A 125     -22.791  -8.926   5.658  1.00  0.00     0.078 H 
ATOM    620  C   GLY A 125     -20.669  -8.395   5.624  1.00 36.06     0.236 C 
ATOM    621  O   GLY A 125     -20.774  -7.662   6.606  1.00 35.22    -0.272 OA
ATOM    622  N   ARG A 126     -19.550  -8.482   4.903  1.00 30.83    -0.346 N 
ATOM    623  HN  ARG A 126     -19.523  -9.139   4.123  1.00  0.00     0.163 HD
ATOM    624  CA  ARG A 126     -18.355  -7.675   5.181  1.00 30.43     0.089 C 
ATOM    625  HA  ARG A 126     -18.039  -7.895   6.227  1.00  0.00     0.087 H 
ATOM    626  C   ARG A 126     -18.702  -6.178   5.109  1.00 33.50     0.241 C 
ATOM    627  O   ARG A 126     -18.409  -5.445   6.068  1.00 32.40    -0.271 OA
ATOM    628  CB  ARG A 126     -17.203  -8.102   4.251  1.00 28.13    -0.036 C 
ATOM    629  HB1 ARG A 126     -17.568  -8.146   3.198  1.00  0.00     0.036 H 
ATOM    630  HB2 ARG A 126     -16.958  -9.175   4.427  1.00  0.00     0.036 H 
ATOM    631  CG  ARG A 126     -15.912  -7.257   4.318  1.00 39.07    -0.048 C 
ATOM    632  HG1 ARG A 126     -16.083  -6.252   3.867  1.00  0.00     0.035 H 
ATOM    633  HG2 ARG A 126     -15.149  -7.658   3.611  1.00  0.00     0.035 H 
ATOM    634  CD  ARG A 126     -15.320  -7.117   5.709  1.00 44.58     0.009 C 
ATOM    635  HD1 ARG A 126     -14.415  -6.467   5.694  1.00  0.00     0.064 H 
ATOM    636  HD2 ARG A 126     -15.977  -6.497   6.362  1.00  0.00     0.064 H 
ATOM    637  NE  ARG A 126     -15.028  -8.408   6.333  1.00 46.75    -0.227 N 
ATOM    638  HE  ARG A 126     -15.030  -9.238   5.741  1.00  0.00     0.177 HD
ATOM    639  CZ  ARG A 126     -14.761  -8.563   7.625  1.00 54.80     0.665 C 
ATOM    640  NH1 ARG A 126     -14.776  -7.515   8.445  1.00 38.16    -0.235 N 
ATOM    641 1HH1 ARG A 126     -14.571  -7.634   9.437  1.00  0.00     0.174 HD
ATOM    642 2HH1 ARG A 126     -14.982  -6.589   8.071  1.00  0.00     0.174 HD
ATOM    643  NH2 ARG A 126     -14.494  -9.766   8.111  1.00 37.66    -0.235 N 
ATOM    644 1HH2 ARG A 126     -14.289  -9.885   9.103  1.00  0.00     0.174 HD
ATOM    645 2HH2 ARG A 126     -14.483 -10.569   7.482  1.00  0.00     0.174 HD
ATOM    646  N   PHE A 127     -19.445  -5.752   4.050  1.00 29.38    -0.346 N 
ATOM    647  HN  PHE A 127     -19.728  -6.441   3.353  1.00  0.00     0.163 HD
ATOM    648  CA  PHE A 127     -19.862  -4.357   3.855  1.00 28.75     0.093 C 
ATOM    649  HA  PHE A 127     -18.947  -3.720   3.855  1.00  0.00     0.088 H 
ATOM    650  C   PHE A 127     -20.750  -3.904   5.001  1.00 36.28     0.241 C 
ATOM    651  O   PHE A 127     -20.537  -2.811   5.540  1.00 35.28    -0.271 OA
ATOM    652  CB  PHE A 127     -20.594  -4.149   2.495  1.00 29.13    -0.014 C 
ATOM    653  HB1 PHE A 127     -19.969  -4.546   1.662  1.00  0.00     0.043 H 
ATOM    654  HB2 PHE A 127     -21.472  -4.832   2.427  1.00  0.00     0.043 H 
ATOM    655  CG  PHE A 127     -21.021  -2.724   2.189  1.00 29.75    -0.056 A 
ATOM    656  CD1 PHE A 127     -22.250  -2.236   2.626  1.00 32.09    -0.077 A 
ATOM    657  HD1 PHE A 127     -22.923  -2.893   3.202  1.00  0.00     0.084 H 
ATOM    658  CD2 PHE A 127     -20.204  -1.881   1.446  1.00 30.17    -0.077 A 
ATOM    659  HD2 PHE A 127     -19.242  -2.256   1.058  1.00  0.00     0.084 H 
ATOM    660  CE1 PHE A 127     -22.640  -0.926   2.344  1.00 32.72    -0.082 A 
ATOM    661  HE1 PHE A 127     -23.613  -0.552   2.704  1.00  0.00     0.083 H 
ATOM    662  CE2 PHE A 127     -20.587  -0.563   1.184  1.00 33.16    -0.082 A 
ATOM    663  HE2 PHE A 127     -19.908   0.107   0.630  1.00  0.00     0.083 H 
ATOM    664  CZ  PHE A 127     -21.811  -0.097   1.615  1.00 31.33    -0.083 A 
ATOM    665  HZ  PHE A 127     -22.126   0.933   1.378  1.00  0.00     0.083 H 
ATOM    666  N   ALA A 128     -21.801  -4.704   5.316  1.00 34.82    -0.346 N 
ATOM    667  HN  ALA A 128     -21.926  -5.560   4.776  1.00  0.00     0.163 HD
ATOM    668  CA  ALA A 128     -22.765  -4.421   6.377  1.00 34.35     0.086 C 
ATOM    669  HA  ALA A 128     -23.257  -3.452   6.128  1.00  0.00     0.086 H 
ATOM    670  C   ALA A 128     -22.110  -4.259   7.763  1.00 36.96     0.240 C 
ATOM    671  O   ALA A 128     -22.384  -3.270   8.419  1.00 37.22    -0.271 OA
ATOM    672  CB  ALA A 128     -23.863  -5.495   6.410  1.00 35.34    -0.049 C 
ATOM    673  HB1 ALA A 128     -24.599  -5.279   7.220  1.00  0.00     0.030 H 
ATOM    674  HB2 ALA A 128     -23.436  -6.521   6.502  1.00  0.00     0.030 H 
ATOM    675  HB3 ALA A 128     -24.360  -5.609   5.419  1.00  0.00     0.030 H 
ATOM    676  N   THR A 129     -21.212  -5.177   8.180  1.00 35.52    -0.344 N 
ATOM    677  HN  THR A 129     -20.988  -5.955   7.560  1.00  0.00     0.163 HD
ATOM    678  CA  THR A 129     -20.539  -5.106   9.492  1.00 35.72     0.113 C 
ATOM    679  HA  THR A 129     -21.334  -5.070  10.273  1.00  0.00     0.091 H 
ATOM    680  C   THR A 129     -19.673  -3.830   9.653  1.00 38.65     0.243 C 
ATOM    681  O   THR A 129     -19.692  -3.194  10.706  1.00 37.97    -0.271 OA
ATOM    682  CB  THR A 129     -19.710  -6.361   9.742  1.00 45.98     0.060 C 
ATOM    683  HB  THR A 129     -18.772  -6.292   9.143  1.00  0.00     0.086 H 
ATOM    684  CG2 THR A 129     -19.342  -6.535  11.193  1.00 35.91    -0.050 C 
ATOM    685 1HG2 THR A 129     -18.769  -5.641  11.532  1.00  0.00     0.031 H 
ATOM    686 2HG2 THR A 129     -18.793  -7.487  11.381  1.00  0.00     0.031 H 
ATOM    687 3HG2 THR A 129     -20.231  -6.738  11.835  1.00  0.00     0.031 H 
ATOM    688  OG1 THR A 129     -20.441  -7.502   9.310  1.00 57.95    -0.393 OA
ATOM    689  HG1 THR A 129     -20.673  -7.392   8.395  1.00  0.00     0.210 HD
ATOM    690  N   VAL A 130     -18.935  -3.461   8.604  1.00 32.10    -0.346 N 
ATOM    691  HN  VAL A 130     -18.980  -4.009   7.745  1.00  0.00     0.163 HD
ATOM    692  CA  VAL A 130     -18.065  -2.291   8.659  1.00 30.39     0.092 C 
ATOM    693  HA  VAL A 130     -17.516  -2.347   9.628  1.00  0.00     0.088 H 
ATOM    694  C   VAL A 130     -18.850  -0.993   8.679  1.00 30.88     0.241 C 
ATOM    695  O   VAL A 130     -18.548  -0.100   9.484  1.00 30.29    -0.271 OA
ATOM    696  CB  VAL A 130     -17.002  -2.315   7.548  1.00 32.62    -0.033 C 
ATOM    697  HB  VAL A 130     -17.532  -2.431   6.574  1.00  0.00     0.042 H 
ATOM    698  CG1 VAL A 130     -16.219  -0.996   7.498  1.00 32.42    -0.071 C 
ATOM    699 1HG1 VAL A 130     -15.448  -1.013   6.692  1.00  0.00     0.028 H 
ATOM    700 2HG1 VAL A 130     -15.771  -0.748   8.488  1.00  0.00     0.028 H 
ATOM    701 3HG1 VAL A 130     -16.900  -0.119   7.394  1.00  0.00     0.028 H 
ATOM    702  CG2 VAL A 130     -16.063  -3.504   7.708  1.00 31.86    -0.071 C 
ATOM    703 1HG2 VAL A 130     -15.292  -3.521   6.902  1.00  0.00     0.028 H 
ATOM    704 2HG2 VAL A 130     -16.625  -4.466   7.758  1.00  0.00     0.028 H 
ATOM    705 3HG2 VAL A 130     -15.597  -3.525   8.721  1.00  0.00     0.028 H 
ATOM    706  N   VAL A 131     -19.845  -0.879   7.799  1.00 26.30    -0.346 N 
ATOM    707  HN  VAL A 131     -20.064  -1.668   7.191  1.00  0.00     0.163 HD
ATOM    708  CA  VAL A 131     -20.624   0.340   7.685  1.00 26.95     0.092 C 
ATOM    709  HA  VAL A 131     -19.887   1.174   7.625  1.00  0.00     0.088 H 
ATOM    710  C   VAL A 131     -21.439   0.578   8.983  1.00 35.30     0.241 C 
ATOM    711  O   VAL A 131     -21.595   1.732   9.405  1.00 34.09    -0.271 OA
ATOM    712  CB  VAL A 131     -21.442   0.391   6.368  1.00 30.70    -0.033 C 
ATOM    713  HB  VAL A 131     -22.002  -0.567   6.261  1.00  0.00     0.042 H 
ATOM    714  CG1 VAL A 131     -22.437   1.532   6.372  1.00 30.92    -0.071 C 
ATOM    715 1HG1 VAL A 131     -23.117   1.419   7.248  1.00  0.00     0.028 H 
ATOM    716 2HG1 VAL A 131     -22.995   1.612   5.410  1.00  0.00     0.028 H 
ATOM    717 3HG1 VAL A 131     -21.939   2.529   6.347  1.00  0.00     0.028 H 
ATOM    718  CG2 VAL A 131     -20.505   0.546   5.161  1.00 29.86    -0.071 C 
ATOM    719 1HG2 VAL A 131     -19.772  -0.294   5.158  1.00  0.00     0.028 H 
ATOM    720 2HG2 VAL A 131     -20.007   1.543   5.136  1.00  0.00     0.028 H 
ATOM    721 3HG2 VAL A 131     -21.063   0.626   4.199  1.00  0.00     0.028 H 
ATOM    722  N   GLU A 132     -21.876  -0.511   9.649  1.00 35.13    -0.346 N 
ATOM    723  HN  GLU A 132     -21.703  -1.435   9.253  1.00  0.00     0.163 HD
ATOM    724  CA  GLU A 132     -22.589  -0.407  10.919  1.00 35.31     0.090 C 
ATOM    725  HA  GLU A 132     -23.391   0.353  10.769  1.00  0.00     0.087 H 
ATOM    726  C   GLU A 132     -21.657   0.154  12.010  1.00 36.61     0.241 C 
ATOM    727  O   GLU A 132     -22.057   1.078  12.702  1.00 36.64    -0.271 OA
ATOM    728  CB  GLU A 132     -23.305  -1.732  11.296  1.00 36.79    -0.029 C 
ATOM    729  HB1 GLU A 132     -24.394  -1.530  11.427  1.00  0.00     0.037 H 
ATOM    730  HB2 GLU A 132     -23.316  -2.403  10.405  1.00  0.00     0.037 H 
ATOM    731  CG  GLU A 132     -22.801  -2.519  12.501  1.00 52.34     0.018 C 
ATOM    732  HG1 GLU A 132     -23.301  -3.515  12.524  1.00  0.00     0.049 H 
ATOM    733  HG2 GLU A 132     -21.741  -2.819  12.326  1.00  0.00     0.049 H 
ATOM    734  CD  GLU A 132     -22.917  -1.870  13.871  1.00 74.22     0.172 C 
ATOM    735  OE1 GLU A 132     -23.827  -1.032  14.075  1.00 66.41    -0.648 OA
ATOM    736  OE2 GLU A 132     -22.051  -2.162  14.726  1.00 64.88    -0.648 OA
ATOM    737  N   GLU A 133     -20.422  -0.341  12.123  1.00 34.96    -0.346 N 
ATOM    738  HN  GLU A 133     -20.129  -1.088  11.494  1.00  0.00     0.163 HD
ATOM    739  CA  GLU A 133     -19.476   0.158  13.124  1.00 33.85     0.090 C 
ATOM    740  HA  GLU A 133     -19.984   0.130  14.116  1.00  0.00     0.087 H 
ATOM    741  C   GLU A 133     -19.088   1.622  12.835  1.00 36.11     0.241 C 
ATOM    742  O   GLU A 133     -19.026   2.436  13.765  1.00 33.56    -0.271 OA
ATOM    743  CB  GLU A 133     -18.246  -0.744  13.203  1.00 35.17    -0.029 C 
ATOM    744  HB1 GLU A 133     -17.645  -0.688  12.265  1.00  0.00     0.037 H 
ATOM    745  HB2 GLU A 133     -18.534  -1.821  13.167  1.00  0.00     0.037 H 
ATOM    746  CG  GLU A 133     -17.386  -0.446  14.425  1.00 44.83     0.018 C 
ATOM    747  HG1 GLU A 133     -17.297   0.660  14.538  1.00  0.00     0.049 H 
ATOM    748  HG2 GLU A 133     -17.962  -0.715  15.341  1.00  0.00     0.049 H 
ATOM    749  CD  GLU A 133     -16.002  -1.057  14.525  1.00 66.73     0.172 C 
ATOM    750  OE1 GLU A 133     -15.304  -0.756  15.521  1.00 68.11    -0.648 OA
ATOM    751  OE2 GLU A 133     -15.613  -1.836  13.627  1.00 63.62    -0.648 OA
ATOM    752  N   LEU A 134     -18.901   1.971  11.535  1.00 30.61    -0.346 N 
ATOM    753  HN  LEU A 134     -19.062   1.267  10.815  1.00  0.00     0.163 HD
ATOM    754  CA  LEU A 134     -18.479   3.311  11.120  1.00 28.77     0.089 C 
ATOM    755  HA  LEU A 134     -17.485   3.505  11.587  1.00  0.00     0.087 H 
ATOM    756  C   LEU A 134     -19.414   4.419  11.570  1.00 33.19     0.241 C 
ATOM    757  O   LEU A 134     -18.972   5.479  12.051  1.00 30.52    -0.271 OA
ATOM    758  CB  LEU A 134     -18.286   3.364   9.598  1.00 27.94    -0.035 C 
ATOM    759  HB1 LEU A 134     -17.560   2.577   9.287  1.00  0.00     0.037 H 
ATOM    760  HB2 LEU A 134     -19.211   3.001   9.092  1.00  0.00     0.037 H 
ATOM    761  CG  LEU A 134     -17.871   4.706   9.002  1.00 31.29    -0.059 C 
ATOM    762  HG  LEU A 134     -18.655   5.461   9.242  1.00  0.00     0.038 H 
ATOM    763  CD1 LEU A 134     -16.523   5.191   9.581  1.00 28.29    -0.073 C 
ATOM    764 1HD1 LEU A 134     -16.220   6.172   9.145  1.00  0.00     0.028 H 
ATOM    765 2HD1 LEU A 134     -15.724   4.423   9.453  1.00  0.00     0.028 H 
ATOM    766 3HD1 LEU A 134     -16.548   5.230  10.695  1.00  0.00     0.028 H 
ATOM    767  CD2 LEU A 134     -17.762   4.580   7.496  1.00 34.16    -0.073 C 
ATOM    768 1HD2 LEU A 134     -17.459   5.561   7.060  1.00  0.00     0.028 H 
ATOM    769 2HD2 LEU A 134     -18.700   4.188   7.037  1.00  0.00     0.028 H 
ATOM    770 3HD2 LEU A 134     -17.077   3.754   7.191  1.00  0.00     0.028 H 
ATOM    771  N   PHE A 135     -20.703   4.175  11.395  1.00 31.02    -0.346 N 
ATOM    772  HN  PHE A 135     -20.990   3.275  11.010  1.00  0.00     0.163 HD
ATOM    773  CA  PHE A 135     -21.718   5.153  11.736  1.00 30.04     0.093 C 
ATOM    774  HA  PHE A 135     -21.202   6.134  11.858  1.00  0.00     0.088 H 
ATOM    775  C   PHE A 135     -22.469   4.867  13.051  1.00 32.83     0.241 C 
ATOM    776  O   PHE A 135     -23.458   5.537  13.310  1.00 31.93    -0.271 OA
ATOM    777  CB  PHE A 135     -22.703   5.302  10.568  1.00 29.79    -0.014 C 
ATOM    778  HB1 PHE A 135     -23.216   4.335  10.358  1.00  0.00     0.043 H 
ATOM    779  HB2 PHE A 135     -23.583   5.917  10.869  1.00  0.00     0.043 H 
ATOM    780  CG  PHE A 135     -22.071   5.852   9.318  1.00 29.53    -0.056 A 
ATOM    781  CD1 PHE A 135     -21.811   5.026   8.231  1.00 29.05    -0.077 A 
ATOM    782  HD1 PHE A 135     -22.051   3.951   8.291  1.00  0.00     0.084 H 
ATOM    783  CD2 PHE A 135     -21.730   7.202   9.225  1.00 28.57    -0.077 A 
ATOM    784  HD2 PHE A 135     -21.920   7.872  10.080  1.00  0.00     0.084 H 
ATOM    785  CE1 PHE A 135     -21.250   5.544   7.067  1.00 29.43    -0.082 A 
ATOM    786  HE1 PHE A 135     -21.071   4.884   6.201  1.00  0.00     0.083 H 
ATOM    787  CE2 PHE A 135     -21.153   7.713   8.067  1.00 29.87    -0.082 A 
ATOM    788  HE2 PHE A 135     -20.885   8.781   8.008  1.00  0.00     0.083 H 
ATOM    789  CZ  PHE A 135     -20.917   6.883   6.994  1.00 27.79    -0.083 A 
ATOM    790  HZ  PHE A 135     -20.461   7.288   6.075  1.00  0.00     0.083 H 
ATOM    791  N   ARG A 136     -22.001   3.918  13.874  1.00 33.44    -0.346 N 
ATOM    792  HN  ARG A 136     -21.137   3.439  13.621  1.00  0.00     0.163 HD
ATOM    793  CA  ARG A 136     -22.679   3.532  15.133  1.00 35.88     0.089 C 
ATOM    794  HA  ARG A 136     -23.632   3.030  14.845  1.00  0.00     0.087 H 
ATOM    795  C   ARG A 136     -23.060   4.732  16.028  1.00 45.22     0.241 C 
ATOM    796  O   ARG A 136     -24.204   4.806  16.496  1.00 47.78    -0.271 OA
ATOM    797  CB  ARG A 136     -21.859   2.506  15.926  1.00 37.02    -0.036 C 
ATOM    798  HB1 ARG A 136     -20.987   2.990  16.425  1.00  0.00     0.036 H 
ATOM    799  HB2 ARG A 136     -21.314   1.814  15.242  1.00  0.00     0.036 H 
ATOM    800  CG  ARG A 136     -22.714   1.720  16.944  1.00 43.52    -0.048 C 
ATOM    801  HG1 ARG A 136     -23.313   2.412  17.581  1.00  0.00     0.035 H 
ATOM    802  HG2 ARG A 136     -23.545   1.179  16.434  1.00  0.00     0.035 H 
ATOM    803  CD  ARG A 136     -21.894   0.775  17.794  1.00 46.33     0.009 C 
ATOM    804  HD1 ARG A 136     -22.449   0.478  18.714  1.00  0.00     0.064 H 
ATOM    805  HD2 ARG A 136     -21.034   1.304  18.267  1.00  0.00     0.064 H 
ATOM    806  NE  ARG A 136     -21.443  -0.403  17.045  1.00 53.56    -0.227 N 
ATOM    807  HE  ARG A 136     -22.056  -0.767  16.315  1.00  0.00     0.177 HD
ATOM    808  CZ  ARG A 136     -20.288  -1.027  17.255  1.00 70.45     0.665 C 
ATOM    809  NH1 ARG A 136     -19.449  -0.590  18.186  1.00 67.73    -0.235 N 
ATOM    810 1HH1 ARG A 136     -18.563  -1.069  18.347  1.00  0.00     0.174 HD
ATOM    811 2HH1 ARG A 136     -19.701   0.227  18.742  1.00  0.00     0.174 HD
ATOM    812  NH2 ARG A 136     -19.961  -2.089  16.533  1.00 55.34    -0.235 N 
ATOM    813 1HH2 ARG A 136     -19.075  -2.568  16.694  1.00  0.00     0.174 HD
ATOM    814 2HH2 ARG A 136     -20.606  -2.425  15.818  1.00  0.00     0.174 HD
ATOM    815  N   ASP A 137     -22.126   5.685  16.199  1.00 40.96    -0.346 N 
ATOM    816  HN  ASP A 137     -21.235   5.568  15.717  1.00  0.00     0.163 HD
ATOM    817  CA  ASP A 137     -22.300   6.883  17.032  1.00 40.78     0.098 C 
ATOM    818  HA  ASP A 137     -23.005   6.625  17.856  1.00  0.00     0.088 H 
ATOM    819  C   ASP A 137     -22.873   8.064  16.288  1.00 41.81     0.241 C 
ATOM    820  O   ASP A 137     -23.018   9.123  16.883  1.00 43.07    -0.271 OA
ATOM    821  CB  ASP A 137     -20.955   7.290  17.673  1.00 42.78     0.043 C 
ATOM    822  HB1 ASP A 137     -20.209   7.532  16.881  1.00  0.00     0.052 H 
ATOM    823  HB2 ASP A 137     -21.049   8.287  18.164  1.00  0.00     0.052 H 
ATOM    824  CG  ASP A 137     -20.378   6.284  18.642  1.00 60.44     0.175 C 
ATOM    825  OD1 ASP A 137     -21.166   5.632  19.365  1.00 62.97    -0.648 OA
ATOM    826  OD2 ASP A 137     -19.135   6.202  18.737  1.00 70.93    -0.648 OA
ATOM    827  N   GLY A 138     -23.159   7.917  15.001  1.00 35.43    -0.351 N 
ATOM    828  HN  GLY A 138     -23.002   7.016  14.549  1.00  0.00     0.163 HD
ATOM    829  CA  GLY A 138     -23.695   9.027  14.226  1.00 34.57     0.069 C 
ATOM    830  HA1 GLY A 138     -24.769   8.842  13.989  1.00  0.00     0.078 H 
ATOM    831  HA2 GLY A 138     -23.787   9.932  14.871  1.00  0.00     0.078 H 
ATOM    832  C   GLY A 138     -22.939   9.371  12.960  1.00 36.66     0.236 C 
ATOM    833  O   GLY A 138     -21.972   8.709  12.593  1.00 34.89    -0.272 OA
ATOM    834  N   VAL A 139     -23.378  10.433  12.298  1.00 33.91    -0.346 N 
ATOM    835  HN  VAL A 139     -24.138  10.971  12.715  1.00  0.00     0.163 HD
ATOM    836  CA  VAL A 139     -22.854  10.883  11.025  1.00 33.09     0.092 C 
ATOM    837  HA  VAL A 139     -22.117  10.122  10.678  1.00  0.00     0.088 H 
ATOM    838  C   VAL A 139     -22.112  12.212  11.161  1.00 39.08     0.241 C 
ATOM    839  O   VAL A 139     -22.451  13.038  12.003  1.00 40.02    -0.271 OA
ATOM    840  CB  VAL A 139     -24.007  10.934   9.974  1.00 35.46    -0.033 C 
ATOM    841  HB  VAL A 139     -24.675  11.784  10.246  1.00  0.00     0.042 H 
ATOM    842  CG1 VAL A 139     -23.487  11.187   8.561  1.00 34.55    -0.071 C 
ATOM    843 1HG1 VAL A 139     -22.874  12.118   8.543  1.00  0.00     0.028 H 
ATOM    844 2HG1 VAL A 139     -24.311  11.214   7.811  1.00  0.00     0.028 H 
ATOM    845 3HG1 VAL A 139     -22.929  10.310   8.157  1.00  0.00     0.028 H 
ATOM    846  CG2 VAL A 139     -24.844   9.664   9.999  1.00 34.61    -0.071 C 
ATOM    847 1HG2 VAL A 139     -25.224   9.479  11.031  1.00  0.00     0.028 H 
ATOM    848 2HG2 VAL A 139     -24.286   8.787   9.595  1.00  0.00     0.028 H 
ATOM    849 3HG2 VAL A 139     -25.668   9.691   9.249  1.00  0.00     0.028 H 
ATOM    850  N   ASN A 140     -21.054  12.377  10.362  1.00 34.03    -0.346 N 
ATOM    851  HN  ASN A 140     -20.775  11.571   9.802  1.00  0.00     0.163 HD
ATOM    852  CA  ASN A 140     -20.255  13.590  10.206  1.00 33.00     0.097 C 
ATOM    853  HA  ASN A 140     -20.962  14.449  10.132  1.00  0.00     0.088 H 
ATOM    854  C   ASN A 140     -19.525  13.471   8.843  1.00 34.62     0.241 C 
ATOM    855  O   ASN A 140     -19.532  12.369   8.274  1.00 33.76    -0.271 OA
ATOM    856  CB  ASN A 140     -19.302  13.870  11.413  1.00 32.90     0.036 C 
ATOM    857  HB1 ASN A 140     -18.807  14.860  11.280  1.00  0.00     0.051 H 
ATOM    858  HB2 ASN A 140     -19.904  14.067  12.331  1.00  0.00     0.051 H 
ATOM    859  CG  ASN A 140     -18.264  12.816  11.701  1.00 44.49     0.217 C 
ATOM    860  ND2 ASN A 140     -18.081  12.503  12.966  1.00 35.83    -0.370 N 
ATOM    861 1HD2 ASN A 140     -17.378  11.790  13.161  1.00  0.00     0.159 HD
ATOM    862 2HD2 ASN A 140     -18.669  12.903  13.698  1.00  0.00     0.159 HD
ATOM    863  OD1 ASN A 140     -17.557  12.335  10.821  1.00 36.42    -0.274 OA
ATOM    864  N   TRP A 141     -18.917  14.574   8.325  1.00 28.19    -0.346 N 
ATOM    865  HN  TRP A 141     -18.909  15.435   8.872  1.00  0.00     0.163 HD
ATOM    866  CA  TRP A 141     -18.278  14.565   7.016  1.00 28.66     0.093 C 
ATOM    867  HA  TRP A 141     -19.054  14.213   6.297  1.00  0.00     0.088 H 
ATOM    868  C   TRP A 141     -17.114  13.587   6.893  1.00 30.95     0.241 C 
ATOM    869  O   TRP A 141     -17.011  12.937   5.858  1.00 29.68    -0.271 OA
ATOM    870  CB  TRP A 141     -17.862  15.962   6.540  1.00 27.91    -0.012 C 
ATOM    871  HB1 TRP A 141     -17.166  15.892   5.671  1.00  0.00     0.044 H 
ATOM    872  HB2 TRP A 141     -17.184  16.446   7.281  1.00  0.00     0.044 H 
ATOM    873  CG  TRP A 141     -19.027  16.857   6.219  1.00 29.64    -0.028 A 
ATOM    874  CD1 TRP A 141     -19.344  18.032   6.832  1.00 32.69    -0.015 A 
ATOM    875  HD1 TRP A 141     -18.765  18.495   7.649  1.00  0.00     0.112 H 
ATOM    876  CD2 TRP A 141     -20.039  16.637   5.218  1.00 29.62    -0.002 A 
ATOM    877  CE2 TRP A 141     -20.947  17.719   5.297  1.00 34.25     0.042 A 
ATOM    878  CE3 TRP A 141     -20.275  15.621   4.270  1.00 31.15    -0.070 A 
ATOM    879  HE3 TRP A 141     -19.592  14.759   4.190  1.00  0.00     0.084 H 
ATOM    880  NE1 TRP A 141     -20.492  18.558   6.284  1.00 32.81    -0.365 N 
ATOM    881  HE1 TRP A 141     -20.935  19.433   6.566  1.00  0.00     0.165 HD
ATOM    882  CZ2 TRP A 141     -22.054  17.841   4.435  1.00 33.54    -0.056 A 
ATOM    883  HZ2 TRP A 141     -22.723  18.717   4.478  1.00  0.00     0.086 H 
ATOM    884  CZ3 TRP A 141     -21.385  15.724   3.436  1.00 33.14    -0.082 A 
ATOM    885  HZ3 TRP A 141     -21.576  14.937   2.687  1.00  0.00     0.083 H 
ATOM    886  CH2 TRP A 141     -22.267  16.815   3.532  1.00 33.80    -0.081 A 
ATOM    887  HH2 TRP A 141     -23.150  16.854   2.872  1.00  0.00     0.083 H 
ATOM    888  N   GLY A 142     -16.282  13.487   7.939  1.00 26.01    -0.351 N 
ATOM    889  HN  GLY A 142     -16.453  14.086   8.746  1.00  0.00     0.163 HD
ATOM    890  CA  GLY A 142     -15.146  12.572   7.992  1.00 23.81     0.069 C 
ATOM    891  HA1 GLY A 142     -14.534  12.751   8.906  1.00  0.00     0.078 H 
ATOM    892  HA2 GLY A 142     -14.391  12.830   7.213  1.00  0.00     0.078 H 
ATOM    893  C   GLY A 142     -15.551  11.116   7.890  1.00 25.18     0.236 C 
ATOM    894  O   GLY A 142     -14.903  10.344   7.182  1.00 23.63    -0.272 OA
ATOM    895  N   ARG A 143     -16.625  10.724   8.584  1.00 21.10    -0.346 N 
ATOM    896  HN  ARG A 143     -17.104  11.399   9.181  1.00  0.00     0.163 HD
ATOM    897  CA  ARG A 143     -17.134   9.348   8.510  1.00 21.61     0.089 C 
ATOM    898  HA  ARG A 143     -16.281   8.660   8.718  1.00  0.00     0.087 H 
ATOM    899  C   ARG A 143     -17.684   9.001   7.112  1.00 24.96     0.241 C 
ATOM    900  O   ARG A 143     -17.483   7.885   6.647  1.00 23.52    -0.271 OA
ATOM    901  CB  ARG A 143     -18.207   9.094   9.574  1.00 23.76    -0.036 C 
ATOM    902  HB1 ARG A 143     -18.974   9.903   9.572  1.00  0.00     0.036 H 
ATOM    903  HB2 ARG A 143     -18.856   8.232   9.292  1.00  0.00     0.036 H 
ATOM    904  CG  ARG A 143     -17.625   8.907  10.937  1.00 28.87    -0.048 C 
ATOM    905  HG1 ARG A 143     -16.859   9.686  11.159  1.00  0.00     0.035 H 
ATOM    906  HG2 ARG A 143     -16.974   8.003  10.977  1.00  0.00     0.035 H 
ATOM    907  CD  ARG A 143     -18.680   8.864  12.002  1.00 28.97     0.009 C 
ATOM    908  HD1 ARG A 143     -19.426   9.686  11.896  1.00  0.00     0.064 H 
ATOM    909  HD2 ARG A 143     -19.378   8.004  11.875  1.00  0.00     0.064 H 
ATOM    910  NE  ARG A 143     -18.032   8.866  13.309  1.00 32.77    -0.227 N 
ATOM    911  HE  ARG A 143     -17.018   8.975  13.332  1.00  0.00     0.177 HD
ATOM    912  CZ  ARG A 143     -18.661   8.737  14.472  1.00 56.91     0.665 C 
ATOM    913  NH1 ARG A 143     -19.977   8.552  14.507  1.00 45.42    -0.235 N 
ATOM    914 1HH1 ARG A 143     -20.502   8.529  13.633  1.00  0.00     0.174 HD
ATOM    915 2HH1 ARG A 143     -20.460   8.453  15.400  1.00  0.00     0.174 HD
ATOM    916  NH2 ARG A 143     -17.979   8.767  15.607  1.00 39.56    -0.235 N 
ATOM    917 1HH2 ARG A 143     -16.969   8.909  15.580  1.00  0.00     0.174 HD
ATOM    918 2HH2 ARG A 143     -18.462   8.668  16.500  1.00  0.00     0.174 HD
ATOM    919  N   ILE A 144     -18.339   9.970   6.444  1.00 22.07    -0.346 N 
ATOM    920  HN  ILE A 144     -18.485  10.861   6.918  1.00  0.00     0.163 HD
ATOM    921  CA  ILE A 144     -18.858   9.825   5.074  1.00 22.95     0.092 C 
ATOM    922  HA  ILE A 144     -19.462   8.889   5.033  1.00  0.00     0.088 H 
ATOM    923  C   ILE A 144     -17.656   9.655   4.132  1.00 26.84     0.241 C 
ATOM    924  O   ILE A 144     -17.685   8.781   3.268  1.00 26.47    -0.271 OA
ATOM    925  CB  ILE A 144     -19.779  11.007   4.671  1.00 25.50    -0.030 C 
ATOM    926  HB  ILE A 144     -19.244  11.949   4.933  1.00  0.00     0.043 H 
ATOM    927  CG1 ILE A 144     -21.094  10.983   5.483  1.00 24.71    -0.063 C 
ATOM    928 1HG1 ILE A 144     -20.892  10.794   6.563  1.00  0.00     0.033 H 
ATOM    929 2HG1 ILE A 144     -21.691  10.072   5.247  1.00  0.00     0.033 H 
ATOM    930  CG2 ILE A 144     -20.055  11.041   3.132  1.00 26.18    -0.071 C 
ATOM    931 1HG2 ILE A 144     -20.717  11.890   2.842  1.00  0.00     0.028 H 
ATOM    932 2HG2 ILE A 144     -20.466  10.068   2.774  1.00  0.00     0.028 H 
ATOM    933 3HG2 ILE A 144     -19.103  11.055   2.551  1.00  0.00     0.028 H 
ATOM    934  CD1 ILE A 144     -21.972  12.310   5.288  1.00 24.83    -0.076 C 
ATOM    935 1HD1 ILE A 144     -22.921  12.293   5.874  1.00  0.00     0.027 H 
ATOM    936 2HD1 ILE A 144     -22.174  12.499   4.208  1.00  0.00     0.027 H 
ATOM    937 3HD1 ILE A 144     -21.375  13.221   5.524  1.00  0.00     0.027 H 
ATOM    938  N   VAL A 145     -16.580  10.444   4.339  1.00 23.20    -0.346 N 
ATOM    939  HN  VAL A 145     -16.628  11.167   5.057  1.00  0.00     0.163 HD
ATOM    940  CA  VAL A 145     -15.335  10.292   3.557  1.00 21.04     0.092 C 
ATOM    941  HA  VAL A 145     -15.620  10.370   2.482  1.00  0.00     0.088 H 
ATOM    942  C   VAL A 145     -14.784   8.862   3.769  1.00 20.96     0.241 C 
ATOM    943  O   VAL A 145     -14.498   8.179   2.785  1.00 19.70    -0.271 OA
ATOM    944  CB  VAL A 145     -14.270  11.402   3.820  1.00 22.74    -0.033 C 
ATOM    945  HB  VAL A 145     -14.062  11.439   4.915  1.00  0.00     0.042 H 
ATOM    946  CG1 VAL A 145     -12.955  11.087   3.085  1.00 21.84    -0.071 C 
ATOM    947 1HG1 VAL A 145     -12.194  11.880   3.273  1.00  0.00     0.028 H 
ATOM    948 2HG1 VAL A 145     -13.121  10.926   1.994  1.00  0.00     0.028 H 
ATOM    949 3HG1 VAL A 145     -12.568  10.075   3.348  1.00  0.00     0.028 H 
ATOM    950  CG2 VAL A 145     -14.786  12.772   3.380  1.00 21.58    -0.071 C 
ATOM    951 1HG2 VAL A 145     -14.025  13.565   3.568  1.00  0.00     0.028 H 
ATOM    952 2HG2 VAL A 145     -15.762  13.017   3.860  1.00  0.00     0.028 H 
ATOM    953 3HG2 VAL A 145     -15.117  12.764   2.315  1.00  0.00     0.028 H 
ATOM    954  N   ALA A 146     -14.710   8.399   5.024  1.00 18.23    -0.346 N 
ATOM    955  HN  ALA A 146     -15.014   9.011   5.782  1.00  0.00     0.163 HD
ATOM    956  CA  ALA A 146     -14.209   7.041   5.375  1.00 19.39     0.086 C 
ATOM    957  HA  ALA A 146     -13.172   6.934   4.980  1.00  0.00     0.086 H 
ATOM    958  C   ALA A 146     -15.097   5.932   4.737  1.00 23.91     0.240 C 
ATOM    959  O   ALA A 146     -14.599   4.885   4.334  1.00 22.88    -0.271 OA
ATOM    960  CB  ALA A 146     -14.169   6.875   6.889  1.00 19.83    -0.049 C 
ATOM    961  HB1 ALA A 146     -13.533   7.669   7.346  1.00  0.00     0.030 H 
ATOM    962  HB2 ALA A 146     -13.838   5.853   7.188  1.00  0.00     0.030 H 
ATOM    963  HB3 ALA A 146     -15.191   6.853   7.333  1.00  0.00     0.030 H 
ATOM    964  N   PHE A 147     -16.388   6.190   4.617  1.00 22.34    -0.346 N 
ATOM    965  HN  PHE A 147     -16.740   7.065   5.006  1.00  0.00     0.163 HD
ATOM    966  CA  PHE A 147     -17.344   5.293   3.958  1.00 22.80     0.093 C 
ATOM    967  HA  PHE A 147     -17.252   4.287   4.430  1.00  0.00     0.088 H 
ATOM    968  C   PHE A 147     -17.036   5.140   2.449  1.00 23.78     0.241 C 
ATOM    969  O   PHE A 147     -17.053   4.020   1.953  1.00 23.26    -0.271 OA
ATOM    970  CB  PHE A 147     -18.772   5.795   4.195  1.00 24.57    -0.014 C 
ATOM    971  HB1 PHE A 147     -19.080   5.556   5.239  1.00  0.00     0.043 H 
ATOM    972  HB2 PHE A 147     -18.772   6.909   4.229  1.00  0.00     0.043 H 
ATOM    973  CG  PHE A 147     -19.839   5.322   3.236  1.00 24.88    -0.056 A 
ATOM    974  CD1 PHE A 147     -20.213   6.100   2.153  1.00 26.61    -0.077 A 
ATOM    975  HD1 PHE A 147     -19.676   7.041   1.947  1.00  0.00     0.084 H 
ATOM    976  CD2 PHE A 147     -20.513   4.130   3.459  1.00 26.56    -0.077 A 
ATOM    977  HD2 PHE A 147     -20.223   3.491   4.310  1.00  0.00     0.084 H 
ATOM    978  CE1 PHE A 147     -21.264   5.706   1.316  1.00 27.13    -0.082 A 
ATOM    979  HE1 PHE A 147     -21.568   6.346   0.470  1.00  0.00     0.083 H 
ATOM    980  CE2 PHE A 147     -21.555   3.729   2.619  1.00 28.10    -0.082 A 
ATOM    981  HE2 PHE A 147     -22.087   2.782   2.811  1.00  0.00     0.083 H 
ATOM    982  CZ  PHE A 147     -21.916   4.519   1.552  1.00 25.57    -0.083 A 
ATOM    983  HZ  PHE A 147     -22.732   4.198   0.883  1.00  0.00     0.083 H 
ATOM    984  N   PHE A 148     -16.730   6.238   1.740  1.00 21.88    -0.346 N 
ATOM    985  HN  PHE A 148     -16.765   7.146   2.203  1.00  0.00     0.163 HD
ATOM    986  CA  PHE A 148     -16.346   6.183   0.323  1.00 20.89     0.093 C 
ATOM    987  HA  PHE A 148     -17.121   5.599  -0.225  1.00  0.00     0.088 H 
ATOM    988  C   PHE A 148     -15.009   5.450   0.185  1.00 22.76     0.241 C 
ATOM    989  O   PHE A 148     -14.870   4.570  -0.683  1.00 21.88    -0.271 OA
ATOM    990  CB  PHE A 148     -16.267   7.590  -0.308  1.00 23.09    -0.014 C 
ATOM    991  HB1 PHE A 148     -15.547   7.603  -1.159  1.00  0.00     0.043 H 
ATOM    992  HB2 PHE A 148     -15.754   8.304   0.378  1.00  0.00     0.043 H 
ATOM    993  CG  PHE A 148     -17.616   8.130  -0.736  1.00 25.57    -0.056 A 
ATOM    994  CD1 PHE A 148     -18.369   8.926   0.121  1.00 29.20    -0.077 A 
ATOM    995  HD1 PHE A 148     -17.962   9.199   1.109  1.00  0.00     0.084 H 
ATOM    996  CD2 PHE A 148     -18.153   7.803  -1.979  1.00 26.67    -0.077 A 
ATOM    997  HD2 PHE A 148     -17.563   7.193  -2.684  1.00  0.00     0.084 H 
ATOM    998  CE1 PHE A 148     -19.636   9.384  -0.255  1.00 30.65    -0.082 A 
ATOM    999  HE1 PHE A 148     -20.223  10.014   0.434  1.00  0.00     0.083 H 
ATOM   1000  CE2 PHE A 148     -19.422   8.235  -2.342  1.00 30.80    -0.082 A 
ATOM   1001  HE2 PHE A 148     -19.851   7.931  -3.312  1.00  0.00     0.083 H 
ATOM   1002  CZ  PHE A 148     -20.149   9.047  -1.488  1.00 29.90    -0.083 A 
ATOM   1003  HZ  PHE A 148     -21.139   9.424  -1.795  1.00  0.00     0.083 H 
ATOM   1004  N   GLU A 149     -14.047   5.759   1.074  1.00 19.31    -0.346 N 
ATOM   1005  HN  GLU A 149     -14.233   6.475   1.776  1.00  0.00     0.163 HD
ATOM   1006  CA  GLU A 149     -12.729   5.092   1.063  1.00 19.61     0.090 C 
ATOM   1007  HA  GLU A 149     -12.286   5.242   0.051  1.00  0.00     0.087 H 
ATOM   1008  C   GLU A 149     -12.847   3.576   1.297  1.00 22.56     0.241 C 
ATOM   1009  O   GLU A 149     -12.150   2.773   0.659  1.00 22.51    -0.271 OA
ATOM   1010  CB  GLU A 149     -11.788   5.737   2.076  1.00 20.53    -0.029 C 
ATOM   1011  HB1 GLU A 149     -11.060   4.998   2.484  1.00  0.00     0.037 H 
ATOM   1012  HB2 GLU A 149     -12.321   5.994   3.021  1.00  0.00     0.037 H 
ATOM   1013  CG  GLU A 149     -11.081   6.948   1.489  1.00 28.13     0.018 C 
ATOM   1014  HG1 GLU A 149     -11.820   7.733   1.205  1.00  0.00     0.049 H 
ATOM   1015  HG2 GLU A 149     -10.519   7.495   2.281  1.00  0.00     0.049 H 
ATOM   1016  CD  GLU A 149     -10.171   6.624   0.317  1.00 29.64     0.172 C 
ATOM   1017  OE1 GLU A 149      -9.299   5.742   0.451  1.00 28.84    -0.648 OA
ATOM   1018  OE2 GLU A 149     -10.375   7.209  -0.763  1.00 32.23    -0.648 OA
ATOM   1019  N   PHE A 150     -13.750   3.202   2.198  1.00 19.14    -0.346 N 
ATOM   1020  HN  PHE A 150     -14.269   3.926   2.694  1.00  0.00     0.163 HD
ATOM   1021  CA  PHE A 150     -14.036   1.796   2.514  1.00 18.43     0.093 C 
ATOM   1022  HA  PHE A 150     -13.075   1.292   2.770  1.00  0.00     0.088 H 
ATOM   1023  C   PHE A 150     -14.623   1.113   1.270  1.00 22.42     0.241 C 
ATOM   1024  O   PHE A 150     -14.181   0.027   0.937  1.00 22.39    -0.271 OA
ATOM   1025  CB  PHE A 150     -14.985   1.663   3.715  1.00 18.64    -0.014 C 
ATOM   1026  HB1 PHE A 150     -14.486   1.986   4.659  1.00  0.00     0.043 H 
ATOM   1027  HB2 PHE A 150     -15.797   2.426   3.672  1.00  0.00     0.043 H 
ATOM   1028  CG  PHE A 150     -15.558   0.259   3.850  1.00 22.03    -0.056 A 
ATOM   1029  CD1 PHE A 150     -14.731  -0.826   4.130  1.00 25.29    -0.077 A 
ATOM   1030  HD1 PHE A 150     -13.649  -0.665   4.268  1.00  0.00     0.084 H 
ATOM   1031  CD2 PHE A 150     -16.924   0.033   3.726  1.00 25.77    -0.077 A 
ATOM   1032  HD2 PHE A 150     -17.603   0.882   3.540  1.00  0.00     0.084 H 
ATOM   1033  CE1 PHE A 150     -15.258  -2.119   4.238  1.00 27.14    -0.082 A 
ATOM   1034  HE1 PHE A 150     -14.589  -2.972   4.443  1.00  0.00     0.083 H 
ATOM   1035  CE2 PHE A 150     -17.448  -1.263   3.835  1.00 28.83    -0.082 A 
ATOM   1036  HE2 PHE A 150     -18.532  -1.431   3.718  1.00  0.00     0.083 H 
ATOM   1037  CZ  PHE A 150     -16.610  -2.326   4.088  1.00 26.47    -0.083 A 
ATOM   1038  HZ  PHE A 150     -17.023  -3.345   4.171  1.00  0.00     0.083 H 
ATOM   1039  N   GLY A 151     -15.585   1.762   0.606  1.00 20.71    -0.351 N 
ATOM   1040  HN  GLY A 151     -15.928   2.641   0.993  1.00  0.00     0.163 HD
ATOM   1041  CA  GLY A 151     -16.173   1.281  -0.645  1.00 20.31     0.069 C 
ATOM   1042  HA1 GLY A 151     -16.778   0.359  -0.481  1.00  0.00     0.078 H 
ATOM   1043  HA2 GLY A 151     -16.983   1.960  -1.000  1.00  0.00     0.078 H 
ATOM   1044  C   GLY A 151     -15.118   1.067  -1.720  1.00 23.98     0.235 C 
ATOM   1045  O   GLY A 151     -15.113   0.043  -2.403  1.00 24.16    -0.272 OA
ATOM   1046  N   GLY A 152     -14.183   2.002  -1.818  1.00 21.06    -0.351 N 
ATOM   1047  HN  GLY A 152     -14.259   2.817  -1.209  1.00  0.00     0.163 HD
ATOM   1048  CA  GLY A 152     -13.052   1.943  -2.740  1.00 20.02     0.069 C 
ATOM   1049  HA1 GLY A 152     -12.450   2.881  -2.702  1.00  0.00     0.078 H 
ATOM   1050  HA2 GLY A 152     -13.392   1.995  -3.801  1.00  0.00     0.078 H 
ATOM   1051  C   GLY A 152     -12.182   0.720  -2.500  1.00 23.06     0.236 C 
ATOM   1052  O   GLY A 152     -11.844   0.020  -3.444  1.00 23.80    -0.272 OA
ATOM   1053  N   VAL A 153     -11.807   0.466  -1.243  1.00 20.48    -0.346 N 
ATOM   1054  HN  VAL A 153     -12.122   1.114  -0.521  1.00  0.00     0.163 HD
ATOM   1055  CA  VAL A 153     -10.983  -0.664  -0.818  1.00 21.58     0.092 C 
ATOM   1056  HA  VAL A 153     -10.022  -0.611  -1.381  1.00  0.00     0.088 H 
ATOM   1057  C   VAL A 153     -11.667  -1.995  -1.189  1.00 24.81     0.241 C 
ATOM   1058  O   VAL A 153     -11.009  -2.922  -1.689  1.00 21.53    -0.271 OA
ATOM   1059  CB  VAL A 153     -10.653  -0.520   0.685  1.00 26.67    -0.033 C 
ATOM   1060  HB  VAL A 153     -11.543  -0.078   1.191  1.00  0.00     0.042 H 
ATOM   1061  CG1 VAL A 153     -10.349  -1.848   1.353  1.00 27.04    -0.071 C 
ATOM   1062 1HG1 VAL A 153     -11.207  -2.546   1.210  1.00  0.00     0.028 H 
ATOM   1063 2HG1 VAL A 153     -10.082  -1.725   2.429  1.00  0.00     0.028 H 
ATOM   1064 3HG1 VAL A 153      -9.387  -2.286   0.997  1.00  0.00     0.028 H 
ATOM   1065  CG2 VAL A 153      -9.481   0.434   0.880  1.00 26.35    -0.071 C 
ATOM   1066 1HG2 VAL A 153      -9.704   1.410   0.389  1.00  0.00     0.028 H 
ATOM   1067 2HG2 VAL A 153      -8.519  -0.004   0.524  1.00  0.00     0.028 H 
ATOM   1068 3HG2 VAL A 153      -9.214   0.557   1.956  1.00  0.00     0.028 H 
ATOM   1069  N   MET A 154     -12.987  -2.064  -0.942  1.00 20.78    -0.346 N 
ATOM   1070  HN  MET A 154     -13.434  -1.259  -0.503  1.00  0.00     0.163 HD
ATOM   1071  CA  MET A 154     -13.823  -3.221  -1.263  1.00 22.15     0.090 C 
ATOM   1072  HA  MET A 154     -13.410  -4.118  -0.744  1.00  0.00     0.087 H 
ATOM   1073  C   MET A 154     -13.829  -3.483  -2.772  1.00 25.38     0.241 C 
ATOM   1074  O   MET A 154     -13.723  -4.642  -3.193  1.00 23.66    -0.271 OA
ATOM   1075  CB  MET A 154     -15.261  -2.985  -0.776  1.00 24.12    -0.030 C 
ATOM   1076  HB1 MET A 154     -15.965  -3.708  -1.250  1.00  0.00     0.037 H 
ATOM   1077  HB2 MET A 154     -15.669  -2.034  -1.190  1.00  0.00     0.037 H 
ATOM   1078  CG  MET A 154     -15.389  -3.016   0.708  1.00 29.13    -0.021 C 
ATOM   1079  HG1 MET A 154     -14.520  -2.525   1.204  1.00  0.00     0.049 H 
ATOM   1080  HG2 MET A 154     -16.197  -2.335   1.063  1.00  0.00     0.049 H 
ATOM   1081  SD  MET A 154     -15.630  -4.698   1.309  1.00 35.60    -0.173 SA
ATOM   1082  CE  MET A 154     -17.312  -5.056   0.599  1.00 31.34    -0.035 C 
ATOM   1083  HE1 MET A 154     -17.461  -6.097   0.971  1.00  0.00     0.041 H 
ATOM   1084  HE2 MET A 154     -17.415  -4.913  -0.502  1.00  0.00     0.041 H 
ATOM   1085  HE3 MET A 154     -18.115  -4.327   0.859  1.00  0.00     0.041 H 
ATOM   1086  N   CYS A 155     -13.985  -2.418  -3.571  1.00 21.41    -0.345 N 
ATOM   1087  HN  CYS A 155     -14.104  -1.497  -3.148  1.00  0.00     0.163 HD
ATOM   1088  CA  CYS A 155     -13.991  -2.533  -5.043  1.00 21.99     0.098 C 
ATOM   1089  HA  CYS A 155     -14.726  -3.331  -5.300  1.00  0.00     0.088 H 
ATOM   1090  C   CYS A 155     -12.669  -2.969  -5.593  1.00 23.87     0.242 C 
ATOM   1091  O   CYS A 155     -12.634  -3.843  -6.470  1.00 23.46    -0.271 OA
ATOM   1092  CB  CYS A 155     -14.475  -1.255  -5.719  1.00 21.40     0.013 C 
ATOM   1093  HB1 CYS A 155     -13.837  -0.388  -5.429  1.00  0.00     0.053 H 
ATOM   1094  HB2 CYS A 155     -14.264  -1.281  -6.813  1.00  0.00     0.053 H 
ATOM   1095  SG  CYS A 155     -16.205  -0.903  -5.413  1.00 24.93    -0.095 SA
ATOM   1096  N   VAL A 156     -11.580  -2.371  -5.092  1.00 20.12    -0.346 N 
ATOM   1097  HN  VAL A 156     -11.699  -1.645  -4.385  1.00  0.00     0.163 HD
ATOM   1098  CA  VAL A 156     -10.220  -2.723  -5.524  1.00 20.60     0.092 C 
ATOM   1099  HA  VAL A 156     -10.171  -2.603  -6.631  1.00  0.00     0.088 H 
ATOM   1100  C   VAL A 156      -9.925  -4.214  -5.192  1.00 26.13     0.241 C 
ATOM   1101  O   VAL A 156      -9.432  -4.961  -6.051  1.00 25.26    -0.271 OA
ATOM   1102  CB  VAL A 156      -9.184  -1.762  -4.895  1.00 24.06    -0.033 C 
ATOM   1103  HB  VAL A 156      -9.422  -1.672  -3.809  1.00  0.00     0.042 H 
ATOM   1104  CG1 VAL A 156      -7.753  -2.317  -5.015  1.00 23.57    -0.071 C 
ATOM   1105 1HG1 VAL A 156      -7.006  -1.624  -4.562  1.00  0.00     0.028 H 
ATOM   1106 2HG1 VAL A 156      -7.496  -2.558  -6.073  1.00  0.00     0.028 H 
ATOM   1107 3HG1 VAL A 156      -7.675  -3.341  -4.581  1.00  0.00     0.028 H 
ATOM   1108  CG2 VAL A 156      -9.300  -0.357  -5.516  1.00 23.49    -0.071 C 
ATOM   1109 1HG2 VAL A 156      -8.553   0.336  -5.063  1.00  0.00     0.028 H 
ATOM   1110 2HG2 VAL A 156     -10.337   0.045  -5.439  1.00  0.00     0.028 H 
ATOM   1111 3HG2 VAL A 156      -9.215  -0.388  -6.627  1.00  0.00     0.028 H 
ATOM   1112  N   GLU A 157     -10.226  -4.638  -3.945  1.00 22.74    -0.346 N 
ATOM   1113  HN  GLU A 157     -10.583  -3.976  -3.255  1.00  0.00     0.163 HD
ATOM   1114  CA  GLU A 157     -10.041  -6.052  -3.578  1.00 23.14     0.090 C 
ATOM   1115  HA  GLU A 157      -8.975  -6.308  -3.781  1.00  0.00     0.087 H 
ATOM   1116  C   GLU A 157     -10.907  -6.976  -4.459  1.00 26.26     0.241 C 
ATOM   1117  O   GLU A 157     -10.434  -8.045  -4.837  1.00 28.50    -0.271 OA
ATOM   1118  CB  GLU A 157     -10.294  -6.308  -2.076  1.00 24.48    -0.029 C 
ATOM   1119  HB1 GLU A 157      -9.640  -5.659  -1.448  1.00  0.00     0.037 H 
ATOM   1120  HB2 GLU A 157     -11.291  -5.915  -1.770  1.00  0.00     0.037 H 
ATOM   1121  CG  GLU A 157     -10.143  -7.784  -1.678  1.00 35.60     0.018 C 
ATOM   1122  HG1 GLU A 157     -10.987  -8.364  -2.119  1.00  0.00     0.049 H 
ATOM   1123  HG2 GLU A 157      -9.273  -8.217  -2.225  1.00  0.00     0.049 H 
ATOM   1124  CD  GLU A 157     -10.022  -8.139  -0.205  1.00 57.96     0.172 C 
ATOM   1125  OE1 GLU A 157     -10.440  -9.260   0.184  1.00 40.80    -0.648 OA
ATOM   1126  OE2 GLU A 157      -9.415  -7.339   0.541  1.00 48.87    -0.648 OA
ATOM   1127  N   SER A 158     -12.168  -6.588  -4.758  1.00 21.95    -0.344 N 
ATOM   1128  HN  SER A 158     -12.511  -5.696  -4.403  1.00  0.00     0.163 HD
ATOM   1129  CA  SER A 158     -13.054  -7.419  -5.581  1.00 21.81     0.109 C 
ATOM   1130  HA  SER A 158     -13.159  -8.416  -5.093  1.00  0.00     0.090 H 
ATOM   1131  C   SER A 158     -12.451  -7.618  -6.965  1.00 28.05     0.243 C 
ATOM   1132  O   SER A 158     -12.377  -8.750  -7.442  1.00 26.88    -0.271 OA
ATOM   1133  CB  SER A 158     -14.438  -6.789  -5.698  1.00 24.78     0.044 C 
ATOM   1134  HB1 SER A 158     -15.059  -7.269  -6.490  1.00  0.00     0.077 H 
ATOM   1135  HB2 SER A 158     -14.403  -5.762  -6.130  1.00  0.00     0.077 H 
ATOM   1136  OG  SER A 158     -15.064  -6.820  -4.428  1.00 30.55    -0.398 OA
ATOM   1137  HG  SER A 158     -15.926  -6.428  -4.501  1.00  0.00     0.209 HD
ATOM   1138  N   VAL A 159     -11.984  -6.520  -7.602  1.00 23.21    -0.346 N 
ATOM   1139  HN  VAL A 159     -12.070  -5.605  -7.159  1.00  0.00     0.163 HD
ATOM   1140  CA  VAL A 159     -11.356  -6.630  -8.921  1.00 23.87     0.092 C 
ATOM   1141  HA  VAL A 159     -12.058  -7.220  -9.556  1.00  0.00     0.088 H 
ATOM   1142  C   VAL A 159     -10.050  -7.462  -8.822  1.00 28.36     0.241 C 
ATOM   1143  O   VAL A 159      -9.870  -8.397  -9.617  1.00 29.97    -0.271 OA
ATOM   1144  CB  VAL A 159     -11.182  -5.259  -9.619  1.00 28.36    -0.033 C 
ATOM   1145  HB  VAL A 159     -10.574  -4.594  -8.963  1.00  0.00     0.042 H 
ATOM   1146  CG1 VAL A 159     -10.474  -5.419 -10.947  1.00 29.49    -0.071 C 
ATOM   1147 1HG1 VAL A 159     -10.349  -4.432 -11.450  1.00  0.00     0.028 H 
ATOM   1148 2HG1 VAL A 159     -10.993  -6.155 -11.605  1.00  0.00     0.028 H 
ATOM   1149 3HG1 VAL A 159      -9.501  -5.951 -10.834  1.00  0.00     0.028 H 
ATOM   1150  CG2 VAL A 159     -12.530  -4.611  -9.862  1.00 26.72    -0.071 C 
ATOM   1151 1HG2 VAL A 159     -12.405  -3.624 -10.365  1.00  0.00     0.028 H 
ATOM   1152 2HG2 VAL A 159     -13.124  -4.525  -8.922  1.00  0.00     0.028 H 
ATOM   1153 3HG2 VAL A 159     -13.215  -5.282 -10.431  1.00  0.00     0.028 H 
ATOM   1154  N   ASN A 160      -9.217  -7.220  -7.786  1.00 23.31    -0.346 N 
ATOM   1155  HN  ASN A 160      -9.450  -6.484  -7.119  1.00  0.00     0.163 HD
ATOM   1156  CA  ASN A 160      -7.990  -7.990  -7.602  1.00 24.39     0.097 C 
ATOM   1157  HA  ASN A 160      -7.373  -7.845  -8.520  1.00  0.00     0.088 H 
ATOM   1158  C   ASN A 160      -8.209  -9.534  -7.435  1.00 29.81     0.241 C 
ATOM   1159  O   ASN A 160      -7.335 -10.326  -7.814  1.00 26.26    -0.271 OA
ATOM   1160  CB  ASN A 160      -7.171  -7.461  -6.425  1.00 23.70     0.036 C 
ATOM   1161  HB1 ASN A 160      -7.768  -7.505  -5.484  1.00  0.00     0.051 H 
ATOM   1162  HB2 ASN A 160      -7.032  -6.358  -6.512  1.00  0.00     0.051 H 
ATOM   1163  CG  ASN A 160      -5.835  -8.149  -6.236  1.00 51.18     0.217 C 
ATOM   1164  ND2 ASN A 160      -4.941  -8.019  -7.198  1.00 47.51    -0.370 N 
ATOM   1165 1HD2 ASN A 160      -5.127  -7.432  -8.011  1.00  0.00     0.159 HD
ATOM   1166 2HD2 ASN A 160      -4.041  -8.482  -7.071  1.00  0.00     0.159 HD
ATOM   1167  OD1 ASN A 160      -5.610  -8.858  -5.255  1.00 54.86    -0.274 OA
ATOM   1168  N   ARG A 161      -9.343  -9.923  -6.837  1.00 27.49    -0.346 N 
ATOM   1169  HN  ARG A 161     -10.004  -9.200  -6.552  1.00  0.00     0.163 HD
ATOM   1170  CA  ARG A 161      -9.696 -11.318  -6.565  1.00 28.70     0.089 C 
ATOM   1171  HA  ARG A 161      -8.742 -11.891  -6.487  1.00  0.00     0.087 H 
ATOM   1172  C   ARG A 161     -10.528 -11.974  -7.663  1.00 32.09     0.241 C 
ATOM   1173  O   ARG A 161     -11.097 -13.041  -7.424  1.00 30.75    -0.271 OA
ATOM   1174  CB  ARG A 161     -10.401 -11.417  -5.198  1.00 30.06    -0.036 C 
ATOM   1175  HB1 ARG A 161     -10.953 -12.381  -5.103  1.00  0.00     0.036 H 
ATOM   1176  HB2 ARG A 161     -11.260 -10.709  -5.141  1.00  0.00     0.036 H 
ATOM   1177  CG  ARG A 161      -9.457 -11.218  -4.032  1.00 37.24    -0.048 C 
ATOM   1178  HG1 ARG A 161      -9.126 -10.156  -3.955  1.00  0.00     0.035 H 
ATOM   1179  HG2 ARG A 161      -8.468 -11.696  -4.225  1.00  0.00     0.035 H 
ATOM   1180  CD  ARG A 161     -10.064 -11.707  -2.719  1.00 52.03     0.009 C 
ATOM   1181  HD1 ARG A 161     -11.058 -11.240  -2.526  1.00  0.00     0.064 H 
ATOM   1182  HD2 ARG A 161     -10.388 -12.772  -2.786  1.00  0.00     0.064 H 
ATOM   1183  NE  ARG A 161      -9.139 -11.492  -1.604  1.00 57.77    -0.227 N 
ATOM   1184  HE  ARG A 161      -8.405 -10.795  -1.730  1.00  0.00     0.177 HD
ATOM   1185  CZ  ARG A 161      -9.182 -12.135  -0.440  1.00 67.80     0.665 C 
ATOM   1186  NH1 ARG A 161     -10.116 -13.053  -0.213  1.00 57.89    -0.235 N 
ATOM   1187 1HH1 ARG A 161     -10.795 -13.267  -0.944  1.00  0.00     0.174 HD
ATOM   1188 2HH1 ARG A 161     -10.149 -13.546   0.679  1.00  0.00     0.174 HD
ATOM   1189  NH2 ARG A 161      -8.300 -11.857   0.509  1.00 46.36    -0.235 N 
ATOM   1190 1HH2 ARG A 161      -7.583 -11.153   0.335  1.00  0.00     0.174 HD
ATOM   1191 2HH2 ARG A 161      -8.333 -12.350   1.401  1.00  0.00     0.174 HD
ATOM   1192  N   GLU A 162     -10.621 -11.333  -8.869  1.00 28.63    -0.346 N 
ATOM   1193  HN  GLU A 162     -10.135 -10.441  -8.966  1.00  0.00     0.163 HD
ATOM   1194  CA  GLU A 162     -11.368 -11.831 -10.037  1.00 28.26     0.090 C 
ATOM   1195  HA  GLU A 162     -11.262 -11.070 -10.845  1.00  0.00     0.087 H 
ATOM   1196  C   GLU A 162     -12.849 -11.939  -9.711  1.00 33.22     0.241 C 
ATOM   1197  O   GLU A 162     -13.558 -12.839 -10.194  1.00 32.05    -0.271 OA
ATOM   1198  CB  GLU A 162     -10.798 -13.171 -10.587  1.00 28.79    -0.029 C 
ATOM   1199  HB1 GLU A 162     -11.134 -14.030  -9.960  1.00  0.00     0.037 H 
ATOM   1200  HB2 GLU A 162     -11.288 -13.443 -11.551  1.00  0.00     0.037 H 
ATOM   1201  CG  GLU A 162      -9.287 -13.171 -10.734  1.00 32.48     0.018 C 
ATOM   1202  HG1 GLU A 162      -8.818 -12.719  -9.829  1.00  0.00     0.049 H 
ATOM   1203  HG2 GLU A 162      -8.981 -12.430 -11.509  1.00  0.00     0.049 H 
ATOM   1204  CD  GLU A 162      -8.649 -14.519 -11.028  1.00 39.43     0.172 C 
ATOM   1205  OE1 GLU A 162      -9.388 -15.497 -11.262  1.00 28.19    -0.648 OA
ATOM   1206  OE2 GLU A 162      -7.405 -14.585 -11.071  1.00 33.37    -0.648 OA
ATOM   1207  N   MET A 163     -13.320 -10.974  -8.897  1.00 27.36    -0.346 N 
ATOM   1208  HN  MET A 163     -12.662 -10.282  -8.537  1.00  0.00     0.163 HD
ATOM   1209  CA  MET A 163     -14.715 -10.866  -8.504  1.00 25.96     0.090 C 
ATOM   1210  HA  MET A 163     -15.310 -11.632  -9.054  1.00  0.00     0.087 H 
ATOM   1211  C   MET A 163     -15.219  -9.470  -8.884  1.00 29.90     0.241 C 
ATOM   1212  O   MET A 163     -15.968  -8.855  -8.125  1.00 28.93    -0.271 OA
ATOM   1213  CB  MET A 163     -14.845 -11.114  -6.997  1.00 27.50    -0.030 C 
ATOM   1214  HB1 MET A 163     -15.897 -10.964  -6.659  1.00  0.00     0.037 H 
ATOM   1215  HB2 MET A 163     -14.349 -10.302  -6.416  1.00  0.00     0.037 H 
ATOM   1216  CG  MET A 163     -14.331 -12.471  -6.574  1.00 30.77    -0.021 C 
ATOM   1217  HG1 MET A 163     -14.646 -13.274  -7.280  1.00  0.00     0.049 H 
ATOM   1218  HG2 MET A 163     -13.227 -12.559  -6.707  1.00  0.00     0.049 H 
ATOM   1219  SD  MET A 163     -14.835 -12.826  -4.884  1.00 35.24    -0.173 SA
ATOM   1220  CE  MET A 163     -13.765 -11.774  -3.994  1.00 32.15    -0.035 C 
ATOM   1221  HE1 MET A 163     -14.077 -11.994  -2.947  1.00  0.00     0.041 H 
ATOM   1222  HE2 MET A 163     -13.795 -10.699  -4.288  1.00  0.00     0.041 H 
ATOM   1223  HE3 MET A 163     -12.678 -11.902  -4.208  1.00  0.00     0.041 H 
ATOM   1224  N   SER A 164     -14.854  -8.993 -10.095  1.00 26.85    -0.344 N 
ATOM   1225  HN  SER A 164     -14.270  -9.575 -10.695  1.00  0.00     0.163 HD
ATOM   1226  CA  SER A 164     -15.266  -7.669 -10.581  1.00 26.12     0.109 C 
ATOM   1227  HA  SER A 164     -14.851  -6.931  -9.856  1.00  0.00     0.090 H 
ATOM   1228  C   SER A 164     -16.782  -7.425 -10.615  1.00 31.40     0.245 C 
ATOM   1229  O   SER A 164     -17.135  -6.269 -10.387  1.00 32.02    -0.271 OA
ATOM   1230  CB  SER A 164     -14.635  -7.337 -11.930  1.00 28.56     0.044 C 
ATOM   1231  HB1 SER A 164     -13.523  -7.384 -11.866  1.00  0.00     0.077 H 
ATOM   1232  HB2 SER A 164     -14.763  -6.255 -12.169  1.00  0.00     0.077 H 
ATOM   1233  OG  SER A 164     -15.108  -8.142 -12.993  1.00 32.49    -0.398 OA
ATOM   1234  HG  SER A 164     -14.715  -7.935 -13.833  1.00  0.00     0.209 HD
ATOM   1235  N   PRO A 165     -17.734  -8.401 -10.785  1.00 28.93    -0.337 N 
ATOM   1236  CA  PRO A 165     -19.154  -8.029 -10.726  1.00 28.25     0.091 C 
ATOM   1237  HA  PRO A 165     -19.381  -7.260 -11.501  1.00  0.00     0.087 H 
ATOM   1238  C   PRO A 165     -19.548  -7.509  -9.333  1.00 30.47     0.241 C 
ATOM   1239  O   PRO A 165     -20.549  -6.808  -9.225  1.00 30.34    -0.271 OA
ATOM   1240  CB  PRO A 165     -19.882  -9.353 -11.061  1.00 29.75    -0.036 C 
ATOM   1241  HB1 PRO A 165     -20.332  -9.862 -10.177  1.00  0.00     0.036 H 
ATOM   1242  HB2 PRO A 165     -20.835  -9.220 -11.625  1.00  0.00     0.036 H 
ATOM   1243  CG  PRO A 165     -18.877 -10.151 -11.764  1.00 33.53    -0.048 C 
ATOM   1244  HG1 PRO A 165     -19.120 -11.237 -11.829  1.00  0.00     0.035 H 
ATOM   1245  HG2 PRO A 165     -18.836  -9.969 -12.863  1.00  0.00     0.035 H 
ATOM   1246  CD  PRO A 165     -17.610  -9.853 -11.051  1.00 29.95    -0.001 C 
ATOM   1247  HD1 PRO A 165     -16.683 -10.155 -11.592  1.00  0.00     0.064 H 
ATOM   1248  HD2 PRO A 165     -17.417 -10.482 -10.151  1.00  0.00     0.064 H 
ATOM   1249  N   LEU A 166     -18.753  -7.819  -8.276  1.00 26.03    -0.346 N 
ATOM   1250  HN  LEU A 166     -17.950  -8.432  -8.415  1.00  0.00     0.163 HD
ATOM   1251  CA  LEU A 166     -19.034  -7.282  -6.930  1.00 25.13     0.089 C 
ATOM   1252  HA  LEU A 166     -20.080  -7.565  -6.665  1.00  0.00     0.087 H 
ATOM   1253  C   LEU A 166     -18.949  -5.769  -6.912  1.00 27.92     0.241 C 
ATOM   1254  O   LEU A 166     -19.550  -5.167  -6.044  1.00 28.23    -0.271 OA
ATOM   1255  CB  LEU A 166     -18.103  -7.854  -5.837  1.00 24.76    -0.035 C 
ATOM   1256  HB1 LEU A 166     -17.043  -7.684  -6.139  1.00  0.00     0.037 H 
ATOM   1257  HB2 LEU A 166     -18.174  -7.211  -4.929  1.00  0.00     0.037 H 
ATOM   1258  CG  LEU A 166     -18.274  -9.332  -5.419  1.00 28.70    -0.059 C 
ATOM   1259  HG  LEU A 166     -18.093  -9.981  -6.307  1.00  0.00     0.038 H 
ATOM   1260  CD1 LEU A 166     -17.262  -9.682  -4.340  1.00 27.74    -0.073 C 
ATOM   1261 1HD1 LEU A 166     -16.236  -9.485  -4.728  1.00  0.00     0.028 H 
ATOM   1262 2HD1 LEU A 166     -17.382 -10.726  -3.968  1.00  0.00     0.028 H 
ATOM   1263 3HD1 LEU A 166     -17.463  -9.151  -3.381  1.00  0.00     0.028 H 
ATOM   1264  CD2 LEU A 166     -19.693  -9.605  -4.882  1.00 33.29    -0.073 C 
ATOM   1265 1HD2 LEU A 166     -20.435  -9.348  -5.673  1.00  0.00     0.028 H 
ATOM   1266 2HD2 LEU A 166     -19.894  -9.074  -3.923  1.00  0.00     0.028 H 
ATOM   1267 3HD2 LEU A 166     -19.813 -10.649  -4.510  1.00  0.00     0.028 H 
ATOM   1268  N   VAL A 167     -18.195  -5.149  -7.849  1.00 25.00    -0.346 N 
ATOM   1269  HN  VAL A 167     -17.685  -5.722  -8.521  1.00  0.00     0.163 HD
ATOM   1270  CA  VAL A 167     -18.078  -3.687  -7.943  1.00 24.22     0.092 C 
ATOM   1271  HA  VAL A 167     -17.667  -3.319  -6.974  1.00  0.00     0.088 H 
ATOM   1272  C   VAL A 167     -19.476  -3.080  -8.115  1.00 31.43     0.241 C 
ATOM   1273  O   VAL A 167     -19.814  -2.110  -7.440  1.00 31.47    -0.271 OA
ATOM   1274  CB  VAL A 167     -17.088  -3.251  -9.072  1.00 25.71    -0.033 C 
ATOM   1275  HB  VAL A 167     -17.408  -3.736 -10.024  1.00  0.00     0.042 H 
ATOM   1276  CG1 VAL A 167     -17.104  -1.728  -9.278  1.00 26.29    -0.071 C 
ATOM   1277 1HG1 VAL A 167     -16.398  -1.417 -10.083  1.00  0.00     0.028 H 
ATOM   1278 2HG1 VAL A 167     -16.901  -1.185  -8.325  1.00  0.00     0.028 H 
ATOM   1279 3HG1 VAL A 167     -18.136  -1.354  -9.473  1.00  0.00     0.028 H 
ATOM   1280  CG2 VAL A 167     -15.683  -3.712  -8.754  1.00 23.86    -0.071 C 
ATOM   1281 1HG2 VAL A 167     -14.977  -3.401  -9.559  1.00  0.00     0.028 H 
ATOM   1282 2HG2 VAL A 167     -15.640  -4.810  -8.567  1.00  0.00     0.028 H 
ATOM   1283 3HG2 VAL A 167     -15.348  -3.359  -7.751  1.00  0.00     0.028 H 
ATOM   1284  N   ASP A 168     -20.293  -3.675  -8.997  1.00 29.41    -0.345 N 
ATOM   1285  HN  ASP A 168     -19.945  -4.486  -9.509  1.00  0.00     0.163 HD
ATOM   1286  CA  ASP A 168     -21.654  -3.222  -9.262  1.00 29.79     0.098 C 
ATOM   1287  HA  ASP A 168     -21.612  -2.127  -9.468  1.00  0.00     0.088 H 
ATOM   1288  C   ASP A 168     -22.547  -3.429  -8.047  1.00 32.06     0.241 C 
ATOM   1289  O   ASP A 168     -23.382  -2.576  -7.773  1.00 31.79    -0.271 OA
ATOM   1290  CB  ASP A 168     -22.227  -3.912 -10.515  1.00 32.05     0.043 C 
ATOM   1291  HB1 ASP A 168     -22.373  -5.004 -10.343  1.00  0.00     0.052 H 
ATOM   1292  HB2 ASP A 168     -23.288  -3.616 -10.689  1.00  0.00     0.052 H 
ATOM   1293  CG  ASP A 168     -21.373  -3.658 -11.755  1.00 41.94     0.175 C 
ATOM   1294  OD1 ASP A 168     -21.218  -2.476 -12.141  1.00 43.79    -0.648 OA
ATOM   1295  OD2 ASP A 168     -20.796  -4.627 -12.285  1.00 45.76    -0.648 OA
ATOM   1296  N   ASN A 169     -22.334  -4.520  -7.287  1.00 27.98    -0.346 N 
ATOM   1297  HN  ASN A 169     -21.616  -5.187  -7.570  1.00  0.00     0.163 HD
ATOM   1298  CA  ASN A 169     -23.104  -4.780  -6.061  1.00 26.03     0.097 C 
ATOM   1299  HA  ASN A 169     -24.190  -4.667  -6.285  1.00  0.00     0.088 H 
ATOM   1300  C   ASN A 169     -22.700  -3.739  -5.001  1.00 26.78     0.241 C 
ATOM   1301  O   ASN A 169     -23.570  -3.112  -4.411  1.00 27.31    -0.271 OA
ATOM   1302  CB  ASN A 169     -22.849  -6.192  -5.547  1.00 26.82     0.036 C 
ATOM   1303  HB1 ASN A 169     -21.764  -6.328  -5.332  1.00  0.00     0.051 H 
ATOM   1304  HB2 ASN A 169     -23.270  -6.305  -4.521  1.00  0.00     0.051 H 
ATOM   1305  CG  ASN A 169     -23.345  -7.314  -6.437  1.00 48.55     0.217 C 
ATOM   1306  ND2 ASN A 169     -24.517  -7.185  -7.024  1.00 40.54    -0.370 N 
ATOM   1307 1HD2 ASN A 169     -25.072  -6.340  -6.891  1.00  0.00     0.159 HD
ATOM   1308 2HD2 ASN A 169     -24.851  -7.940  -7.623  1.00  0.00     0.159 HD
ATOM   1309  OD1 ASN A 169     -22.683  -8.322  -6.595  1.00 46.16    -0.274 OA
ATOM   1310  N   ILE A 170     -21.383  -3.507  -4.829  1.00 24.53    -0.346 N 
ATOM   1311  HN  ILE A 170     -20.724  -4.042  -5.394  1.00  0.00     0.163 HD
ATOM   1312  CA  ILE A 170     -20.836  -2.522  -3.869  1.00 24.17     0.092 C 
ATOM   1313  HA  ILE A 170     -21.250  -2.787  -2.868  1.00  0.00     0.088 H 
ATOM   1314  C   ILE A 170     -21.355  -1.136  -4.201  1.00 26.25     0.241 C 
ATOM   1315  O   ILE A 170     -21.805  -0.441  -3.296  1.00 25.60    -0.271 OA
ATOM   1316  CB  ILE A 170     -19.279  -2.565  -3.736  1.00 25.86    -0.030 C 
ATOM   1317  HB  ILE A 170     -18.830  -2.388  -4.741  1.00  0.00     0.043 H 
ATOM   1318  CG1 ILE A 170     -18.831  -3.964  -3.231  1.00 25.04    -0.063 C 
ATOM   1319 1HG1 ILE A 170     -18.993  -4.042  -2.131  1.00  0.00     0.033 H 
ATOM   1320 2HG1 ILE A 170     -19.541  -4.745  -3.591  1.00  0.00     0.033 H 
ATOM   1321  CG2 ILE A 170     -18.771  -1.455  -2.760  1.00 26.33    -0.071 C 
ATOM   1322 1HG2 ILE A 170     -17.660  -1.486  -2.665  1.00  0.00     0.028 H 
ATOM   1323 2HG2 ILE A 170     -19.271  -1.521  -1.766  1.00  0.00     0.028 H 
ATOM   1324 3HG2 ILE A 170     -19.130  -0.444  -3.063  1.00  0.00     0.028 H 
ATOM   1325  CD1 ILE A 170     -17.468  -4.341  -3.561  1.00 20.64    -0.076 C 
ATOM   1326 1HD1 ILE A 170     -17.146  -5.345  -3.199  1.00  0.00     0.027 H 
ATOM   1327 2HD1 ILE A 170     -16.758  -3.560  -3.201  1.00  0.00     0.027 H 
ATOM   1328 3HD1 ILE A 170     -17.306  -4.263  -4.661  1.00  0.00     0.027 H 
ATOM   1329  N   ALA A 171     -21.321  -0.742  -5.492  1.00 25.36    -0.346 N 
ATOM   1330  HN  ALA A 171     -20.937  -1.373  -6.196  1.00  0.00     0.163 HD
ATOM   1331  CA  ALA A 171     -21.819   0.562  -5.902  1.00 26.39     0.086 C 
ATOM   1332  HA  ALA A 171     -21.233   1.343  -5.364  1.00  0.00     0.086 H 
ATOM   1333  C   ALA A 171     -23.293   0.715  -5.508  1.00 33.62     0.240 C 
ATOM   1334  O   ALA A 171     -23.684   1.778  -5.035  1.00 32.23    -0.271 OA
ATOM   1335  CB  ALA A 171     -21.632   0.773  -7.388  1.00 27.07    -0.049 C 
ATOM   1336  HB1 ALA A 171     -22.014   1.772  -7.702  1.00  0.00     0.030 H 
ATOM   1337  HB2 ALA A 171     -22.096  -0.049  -7.981  1.00  0.00     0.030 H 
ATOM   1338  HB3 ALA A 171     -20.570   0.624  -7.694  1.00  0.00     0.030 H 
ATOM   1339  N   LEU A 172     -24.081  -0.365  -5.644  1.00 33.46    -0.346 N 
ATOM   1340  HN  LEU A 172     -23.681  -1.221  -6.028  1.00  0.00     0.163 HD
ATOM   1341  CA  LEU A 172     -25.489  -0.356  -5.262  1.00 34.52     0.089 C 
ATOM   1342  HA  LEU A 172     -25.957   0.551  -5.710  1.00  0.00     0.087 H 
ATOM   1343  C   LEU A 172     -25.643  -0.260  -3.748  1.00 33.74     0.241 C 
ATOM   1344  O   LEU A 172     -26.495   0.480  -3.300  1.00 33.33    -0.271 OA
ATOM   1345  CB  LEU A 172     -26.254  -1.599  -5.798  1.00 35.48    -0.035 C 
ATOM   1346  HB1 LEU A 172     -25.799  -2.532  -5.391  1.00  0.00     0.037 H 
ATOM   1347  HB2 LEU A 172     -26.046  -1.735  -6.885  1.00  0.00     0.037 H 
ATOM   1348  CG  LEU A 172     -27.778  -1.603  -5.548  1.00 41.26    -0.059 C 
ATOM   1349  HG  LEU A 172     -27.942  -1.352  -4.474  1.00  0.00     0.038 H 
ATOM   1350  CD1 LEU A 172     -28.480  -0.532  -6.383  1.00 41.50    -0.073 C 
ATOM   1351 1HD1 LEU A 172     -28.039   0.476  -6.204  1.00  0.00     0.028 H 
ATOM   1352 2HD1 LEU A 172     -29.581  -0.534  -6.208  1.00  0.00     0.028 H 
ATOM   1353 3HD1 LEU A 172     -28.478  -0.792  -7.467  1.00  0.00     0.028 H 
ATOM   1354  CD2 LEU A 172     -28.381  -2.983  -5.793  1.00 45.88    -0.073 C 
ATOM   1355 1HD2 LEU A 172     -27.869  -3.764  -5.184  1.00  0.00     0.028 H 
ATOM   1356 2HD2 LEU A 172     -28.379  -3.243  -6.877  1.00  0.00     0.028 H 
ATOM   1357 3HD2 LEU A 172     -29.482  -2.985  -5.618  1.00  0.00     0.028 H 
ATOM   1358  N   TRP A 173     -24.864  -1.022  -2.972  1.00 30.98    -0.346 N 
ATOM   1359  HN  TRP A 173     -24.179  -1.640  -3.406  1.00  0.00     0.163 HD
ATOM   1360  CA  TRP A 173     -24.976  -0.986  -1.499  1.00 31.07     0.093 C 
ATOM   1361  HA  TRP A 173     -26.047  -1.155  -1.239  1.00  0.00     0.088 H 
ATOM   1362  C   TRP A 173     -24.584   0.392  -0.969  1.00 33.15     0.241 C 
ATOM   1363  O   TRP A 173     -25.231   0.891  -0.050  1.00 33.41    -0.271 OA
ATOM   1364  CB  TRP A 173     -24.157  -2.091  -0.825  1.00 30.29    -0.012 C 
ATOM   1365  HB1 TRP A 173     -24.308  -2.056   0.279  1.00  0.00     0.044 H 
ATOM   1366  HB2 TRP A 173     -23.070  -1.849  -0.885  1.00  0.00     0.044 H 
ATOM   1367  CG  TRP A 173     -24.402  -3.492  -1.334  1.00 31.32    -0.028 A 
ATOM   1368  CD1 TRP A 173     -25.583  -4.014  -1.784  1.00 34.85    -0.015 A 
ATOM   1369  HD1 TRP A 173     -26.528  -3.452  -1.876  1.00  0.00     0.112 H 
ATOM   1370  CD2 TRP A 173     -23.450  -4.564  -1.376  1.00 30.21    -0.002 A 
ATOM   1371  CE2 TRP A 173     -24.113  -5.696  -1.906  1.00 35.00     0.042 A 
ATOM   1372  CE3 TRP A 173     -22.093  -4.678  -1.030  1.00 29.90    -0.070 A 
ATOM   1373  HE3 TRP A 173     -21.554  -3.825  -0.584  1.00  0.00     0.084 H 
ATOM   1374  NE1 TRP A 173     -25.421  -5.345  -2.106  1.00 34.43    -0.365 N 
ATOM   1375  HE1 TRP A 173     -26.157  -5.968  -2.439  1.00  0.00     0.165 HD
ATOM   1376  CZ2 TRP A 173     -23.469  -6.930  -2.071  1.00 33.25    -0.056 A 
ATOM   1377  HZ2 TRP A 173     -24.017  -7.822  -2.417  1.00  0.00     0.086 H 
ATOM   1378  CZ3 TRP A 173     -21.445  -5.876  -1.257  1.00 30.65    -0.082 A 
ATOM   1379  HZ3 TRP A 173     -20.372  -5.964  -1.019  1.00  0.00     0.083 H 
ATOM   1380  CH2 TRP A 173     -22.125  -6.982  -1.784  1.00 31.30    -0.081 A 
ATOM   1381  HH2 TRP A 173     -21.570  -7.916  -1.973  1.00  0.00     0.083 H 
ATOM   1382  N   MET A 174     -23.600   1.056  -1.628  1.00 25.15    -0.346 N 
ATOM   1383  HN  MET A 174     -23.141   0.609  -2.422  1.00  0.00     0.163 HD
ATOM   1384  CA  MET A 174     -23.183   2.401  -1.222  1.00 22.77     0.090 C 
ATOM   1385  HA  MET A 174     -23.014   2.396  -0.120  1.00  0.00     0.087 H 
ATOM   1386  C   MET A 174     -24.288   3.417  -1.534  1.00 29.96     0.241 C 
ATOM   1387  O   MET A 174     -24.631   4.189  -0.655  1.00 29.66    -0.271 OA
ATOM   1388  CB  MET A 174     -21.883   2.802  -1.901  1.00 22.47    -0.030 C 
ATOM   1389  HB1 MET A 174     -21.728   3.905  -1.842  1.00  0.00     0.037 H 
ATOM   1390  HB2 MET A 174     -21.961   2.686  -3.007  1.00  0.00     0.037 H 
ATOM   1391  CG  MET A 174     -20.660   2.049  -1.358  1.00 23.25    -0.021 C 
ATOM   1392  HG1 MET A 174     -20.495   2.234  -0.271  1.00  0.00     0.049 H 
ATOM   1393  HG2 MET A 174     -20.828   0.948  -1.305  1.00  0.00     0.049 H 
ATOM   1394  SD  MET A 174     -19.227   2.473  -2.347  1.00 26.26    -0.173 SA
ATOM   1395  CE  MET A 174     -18.893   4.176  -1.728  1.00 23.16    -0.035 C 
ATOM   1396  HE1 MET A 174     -18.001   4.440  -2.343  1.00  0.00     0.041 H 
ATOM   1397  HE2 MET A 174     -18.766   4.274  -0.625  1.00  0.00     0.041 H 
ATOM   1398  HE3 MET A 174     -19.749   4.888  -1.785  1.00  0.00     0.041 H 
ATOM   1399  N   THR A 175     -24.837   3.407  -2.765  1.00 27.15    -0.344 N 
ATOM   1400  HN  THR A 175     -24.465   2.743  -3.444  1.00  0.00     0.163 HD
ATOM   1401  CA  THR A 175     -25.933   4.285  -3.198  1.00 29.16     0.113 C 
ATOM   1402  HA  THR A 175     -25.578   5.340  -3.130  1.00  0.00     0.091 H 
ATOM   1403  C   THR A 175     -27.166   4.132  -2.266  1.00 35.91     0.243 C 
ATOM   1404  O   THR A 175     -27.726   5.145  -1.819  1.00 36.55    -0.271 OA
ATOM   1405  CB  THR A 175     -26.317   4.005  -4.661  1.00 35.94     0.060 C 
ATOM   1406  HB  THR A 175     -26.707   2.963  -4.731  1.00  0.00     0.086 H 
ATOM   1407  CG2 THR A 175     -27.401   4.967  -5.180  1.00 38.56    -0.050 C 
ATOM   1408 1HG2 THR A 175     -27.679   4.764  -6.240  1.00  0.00     0.031 H 
ATOM   1409 2HG2 THR A 175     -27.094   6.030  -5.042  1.00  0.00     0.031 H 
ATOM   1410 3HG2 THR A 175     -28.299   4.953  -4.520  1.00  0.00     0.031 H 
ATOM   1411  OG1 THR A 175     -25.153   4.108  -5.481  1.00 31.57    -0.393 OA
ATOM   1412  HG1 THR A 175     -25.390   3.935  -6.385  1.00  0.00     0.210 HD
ATOM   1413  N   GLU A 176     -27.561   2.881  -1.977  1.00 34.17    -0.346 N 
ATOM   1414  HN  GLU A 176     -27.045   2.108  -2.397  1.00  0.00     0.163 HD
ATOM   1415  CA  GLU A 176     -28.688   2.557  -1.095  1.00 35.60     0.090 C 
ATOM   1416  HA  GLU A 176     -29.600   3.063  -1.489  1.00  0.00     0.087 H 
ATOM   1417  C   GLU A 176     -28.423   3.073   0.321  1.00 40.67     0.241 C 
ATOM   1418  O   GLU A 176     -29.332   3.638   0.933  1.00 40.07    -0.271 OA
ATOM   1419  CB  GLU A 176     -28.954   1.047  -1.048  1.00 37.02    -0.029 C 
ATOM   1420  HB1 GLU A 176     -29.485   0.765  -0.109  1.00  0.00     0.037 H 
ATOM   1421  HB2 GLU A 176     -28.006   0.479  -0.898  1.00  0.00     0.037 H 
ATOM   1422  CG  GLU A 176     -29.706   0.539  -2.274  1.00 47.79     0.018 C 
ATOM   1423  HG1 GLU A 176     -30.668   1.093  -2.377  1.00  0.00     0.049 H 
ATOM   1424  HG2 GLU A 176     -29.178   0.871  -3.199  1.00  0.00     0.049 H 
ATOM   1425  CD  GLU A 176     -29.969  -0.951  -2.348  1.00 64.52     0.172 C 
ATOM   1426  OE1 GLU A 176     -30.857  -1.348  -3.137  1.00 63.57    -0.648 OA
ATOM   1427  OE2 GLU A 176     -29.299  -1.722  -1.620  1.00 54.20    -0.648 OA
ATOM   1428  N   TYR A 177     -27.172   2.914   0.827  1.00 35.72    -0.346 N 
ATOM   1429  HN  TYR A 177     -26.457   2.444   0.272  1.00  0.00     0.163 HD
ATOM   1430  CA  TYR A 177     -26.844   3.411   2.161  1.00 35.48     0.093 C 
ATOM   1431  HA  TYR A 177     -27.635   3.024   2.845  1.00  0.00     0.088 H 
ATOM   1432  C   TYR A 177     -26.937   4.918   2.209  1.00 39.70     0.241 C 
ATOM   1433  O   TYR A 177     -27.471   5.459   3.177  1.00 41.03    -0.271 OA
ATOM   1434  CB  TYR A 177     -25.502   2.877   2.698  1.00 36.40    -0.014 C 
ATOM   1435  HB1 TYR A 177     -25.363   1.801   2.439  1.00  0.00     0.043 H 
ATOM   1436  HB2 TYR A 177     -24.642   3.307   2.134  1.00  0.00     0.043 H 
ATOM   1437  CG  TYR A 177     -25.349   3.107   4.192  1.00 37.66    -0.056 A 
ATOM   1438  CD1 TYR A 177     -25.808   2.168   5.112  1.00 39.29    -0.074 A 
ATOM   1439  HD1 TYR A 177     -26.249   1.225   4.748  1.00  0.00     0.084 H 
ATOM   1440  CD2 TYR A 177     -24.788   4.283   4.683  1.00 37.22    -0.074 A 
ATOM   1441  HD2 TYR A 177     -24.430   5.049   3.975  1.00  0.00     0.084 H 
ATOM   1442  CE1 TYR A 177     -25.720   2.398   6.486  1.00 39.82    -0.051 A 
ATOM   1443  HE1 TYR A 177     -26.097   1.645   7.199  1.00  0.00     0.087 H 
ATOM   1444  CE2 TYR A 177     -24.670   4.510   6.054  1.00 38.13    -0.051 A 
ATOM   1445  HE2 TYR A 177     -24.190   5.432   6.422  1.00  0.00     0.087 H 
ATOM   1446  CZ  TYR A 177     -25.157   3.576   6.951  1.00 43.04     0.065 A 
ATOM   1447  OH  TYR A 177     -25.033   3.798   8.298  1.00 39.92    -0.361 OA
ATOM   1448  HH  TYR A 177     -24.647   4.605   8.617  1.00  0.00     0.217 HD
ATOM   1449  N   LEU A 178     -26.484   5.594   1.146  1.00 34.40    -0.346 N 
ATOM   1450  HN  LEU A 178     -26.081   5.074   0.367  1.00  0.00     0.163 HD
ATOM   1451  CA  LEU A 178     -26.546   7.038   1.064  1.00 34.33     0.089 C 
ATOM   1452  HA  LEU A 178     -26.061   7.450   1.980  1.00  0.00     0.087 H 
ATOM   1453  C   LEU A 178     -28.004   7.546   1.036  1.00 41.49     0.241 C 
ATOM   1454  O   LEU A 178     -28.396   8.339   1.899  1.00 41.00    -0.271 OA
ATOM   1455  CB  LEU A 178     -25.755   7.538  -0.145  1.00 34.01    -0.035 C 
ATOM   1456  HB1 LEU A 178     -25.960   6.882  -1.023  1.00  0.00     0.037 H 
ATOM   1457  HB2 LEU A 178     -26.189   8.501  -0.503  1.00  0.00     0.037 H 
ATOM   1458  CG  LEU A 178     -24.237   7.694   0.038  1.00 37.63    -0.059 C 
ATOM   1459  HG  LEU A 178     -23.880   6.931   0.768  1.00  0.00     0.038 H 
ATOM   1460  CD1 LEU A 178     -23.529   7.485  -1.270  1.00 37.49    -0.073 C 
ATOM   1461 1HD1 LEU A 178     -23.786   6.470  -1.653  1.00  0.00     0.028 H 
ATOM   1462 2HD1 LEU A 178     -22.429   7.647  -1.192  1.00  0.00     0.028 H 
ATOM   1463 3HD1 LEU A 178     -23.749   8.290  -2.009  1.00  0.00     0.028 H 
ATOM   1464  CD2 LEU A 178     -23.882   9.096   0.567  1.00 37.63    -0.073 C 
ATOM   1465 1HD2 LEU A 178     -24.408   9.251   1.538  1.00  0.00     0.028 H 
ATOM   1466 2HD2 LEU A 178     -24.102   9.901  -0.172  1.00  0.00     0.028 H 
ATOM   1467 3HD2 LEU A 178     -22.782   9.258   0.645  1.00  0.00     0.028 H 
ATOM   1468  N   ASN A 179     -28.809   7.058   0.076  1.00 38.64    -0.346 N 
ATOM   1469  HN  ASN A 179     -28.411   6.385  -0.579  1.00  0.00     0.163 HD
ATOM   1470  CA  ASN A 179     -30.225   7.427  -0.097  1.00 38.14     0.097 C 
ATOM   1471  HA  ASN A 179     -30.267   8.519  -0.317  1.00  0.00     0.088 H 
ATOM   1472  C   ASN A 179     -31.094   7.167   1.122  1.00 43.02     0.241 C 
ATOM   1473  O   ASN A 179     -31.959   7.981   1.411  1.00 44.61    -0.271 OA
ATOM   1474  CB  ASN A 179     -30.835   6.685  -1.296  1.00 34.05     0.036 C 
ATOM   1475  HB1 ASN A 179     -30.740   5.582  -1.160  1.00  0.00     0.051 H 
ATOM   1476  HB2 ASN A 179     -31.946   6.783  -1.290  1.00  0.00     0.051 H 
ATOM   1477  CG  ASN A 179     -30.281   7.098  -2.628  1.00 52.95     0.217 C 
ATOM   1478  ND2 ASN A 179     -30.319   6.164  -3.574  1.00 47.52    -0.370 N 
ATOM   1479 1HD2 ASN A 179     -30.692   5.229  -3.409  1.00  0.00     0.159 HD
ATOM   1480 2HD2 ASN A 179     -29.942   6.445  -4.479  1.00  0.00     0.159 HD
ATOM   1481  OD1 ASN A 179     -29.826   8.240  -2.829  1.00 46.12    -0.274 OA
ATOM   1482  N   ARG A 180     -30.885   6.046   1.817  1.00 40.71    -0.346 N 
ATOM   1483  HN  ARG A 180     -30.110   5.446   1.535  1.00  0.00     0.163 HD
ATOM   1484  CA  ARG A 180     -31.696   5.627   2.953  1.00 41.77     0.089 C 
ATOM   1485  HA  ARG A 180     -32.697   6.102   2.830  1.00  0.00     0.087 H 
ATOM   1486  C   ARG A 180     -31.184   6.012   4.360  1.00 48.29     0.241 C 
ATOM   1487  O   ARG A 180     -32.015   6.248   5.242  1.00 48.83    -0.271 OA
ATOM   1488  CB  ARG A 180     -31.913   4.105   2.902  1.00 44.80    -0.036 C 
ATOM   1489  HB1 ARG A 180     -30.936   3.570   2.950  1.00  0.00     0.036 H 
ATOM   1490  HB2 ARG A 180     -32.373   3.745   3.852  1.00  0.00     0.036 H 
ATOM   1491  CG  ARG A 180     -32.732   3.622   1.690  1.00 64.07    -0.048 C 
ATOM   1492  HG1 ARG A 180     -33.822   3.601   1.924  1.00  0.00     0.035 H 
ATOM   1493  HG2 ARG A 180     -32.739   4.387   0.878  1.00  0.00     0.035 H 
ATOM   1494  CD  ARG A 180     -32.253   2.266   1.167  1.00 75.74     0.009 C 
ATOM   1495  HD1 ARG A 180     -31.191   2.324   0.832  1.00  0.00     0.064 H 
ATOM   1496  HD2 ARG A 180     -32.143   1.536   2.003  1.00  0.00     0.064 H 
ATOM   1497  NE  ARG A 180     -33.105   1.718   0.106  1.00 85.22    -0.227 N 
ATOM   1498  HE  ARG A 180     -33.805   1.027   0.376  1.00  0.00     0.177 HD
ATOM   1499  CZ  ARG A 180     -33.036   2.052  -1.183  1.00102.11     0.665 C 
ATOM   1500  NH1 ARG A 180     -32.160   2.959  -1.597  1.00 85.99    -0.235 N 
ATOM   1501 1HH1 ARG A 180     -32.107   3.215  -2.583  1.00  0.00     0.174 HD
ATOM   1502 2HH1 ARG A 180     -31.531   3.390  -0.920  1.00  0.00     0.174 HD
ATOM   1503  NH2 ARG A 180     -33.854   1.491  -2.064  1.00 92.81    -0.235 N 
ATOM   1504 1HH2 ARG A 180     -33.801   1.747  -3.050  1.00  0.00     0.174 HD
ATOM   1505 2HH2 ARG A 180     -34.527   0.794  -1.746  1.00  0.00     0.174 HD
ATOM   1506  N   HIS A 181     -29.854   5.997   4.606  1.00 43.66    -0.346 N 
ATOM   1507  HN  HIS A 181     -29.202   5.832   3.840  1.00  0.00     0.163 HD
ATOM   1508  CA  HIS A 181     -29.340   6.215   5.959  1.00 43.89     0.094 C 
ATOM   1509  HA  HIS A 181     -30.229   6.322   6.623  1.00  0.00     0.088 H 
ATOM   1510  C   HIS A 181     -28.487   7.477   6.162  1.00 43.48     0.241 C 
ATOM   1511  O   HIS A 181     -28.322   7.892   7.306  1.00 43.43    -0.271 OA
ATOM   1512  CB  HIS A 181     -28.575   4.977   6.447  1.00 46.43     0.002 C 
ATOM   1513  HB1 HIS A 181     -28.055   5.192   7.410  1.00  0.00     0.046 H 
ATOM   1514  HB2 HIS A 181     -27.691   4.780   5.796  1.00  0.00     0.046 H 
ATOM   1515  CG  HIS A 181     -29.422   3.751   6.569  1.00 51.69     0.028 A 
ATOM   1516  CD2 HIS A 181     -29.412   2.615   5.831  1.00 54.74    -0.000 A 
ATOM   1517  HD2 HIS A 181     -28.754   2.394   4.973  1.00  0.00     0.114 H 
ATOM   1518  ND1 HIS A 181     -30.387   3.632   7.564  1.00 54.69    -0.354 N 
ATOM   1519  HD1 HIS A 181     -30.622   4.320   8.280  1.00  0.00     0.166 HD
ATOM   1520  CE1 HIS A 181     -30.937   2.438   7.388  1.00 54.73     0.040 A 
ATOM   1521  HE1 HIS A 181     -31.750   2.031   8.012  1.00  0.00     0.140 H 
ATOM   1522  NE2 HIS A 181     -30.382   1.788   6.358  1.00 55.11    -0.360 N 
ATOM   1523  HE2 HIS A 181     -30.630   0.856   6.025  1.00  0.00     0.166 HD
ATOM   1524  N   LEU A 182     -27.979   8.094   5.090  1.00 36.39    -0.346 N 
ATOM   1525  HN  LEU A 182     -28.179   7.718   4.163  1.00  0.00     0.163 HD
ATOM   1526  CA  LEU A 182     -27.145   9.292   5.203  1.00 35.20     0.089 C 
ATOM   1527  HA  LEU A 182     -26.938   9.450   6.287  1.00  0.00     0.087 H 
ATOM   1528  C   LEU A 182     -27.798  10.550   4.684  1.00 39.07     0.241 C 
ATOM   1529  O   LEU A 182     -27.355  11.649   5.028  1.00 37.22    -0.271 OA
ATOM   1530  CB  LEU A 182     -25.780   9.103   4.498  1.00 33.58    -0.035 C 
ATOM   1531  HB1 LEU A 182     -25.939   8.981   3.401  1.00  0.00     0.037 H 
ATOM   1532  HB2 LEU A 182     -25.213  10.063   4.517  1.00  0.00     0.037 H 
ATOM   1533  CG  LEU A 182     -24.891   7.972   5.016  1.00 34.66    -0.059 C 
ATOM   1534  HG  LEU A 182     -25.479   7.027   4.942  1.00  0.00     0.038 H 
ATOM   1535  CD1 LEU A 182     -23.662   7.810   4.139  1.00 32.34    -0.073 C 
ATOM   1536 1HD1 LEU A 182     -23.928   7.668   3.066  1.00  0.00     0.028 H 
ATOM   1537 2HD1 LEU A 182     -23.010   6.984   4.507  1.00  0.00     0.028 H 
ATOM   1538 3HD1 LEU A 182     -22.957   8.664   4.270  1.00  0.00     0.028 H 
ATOM   1539  CD2 LEU A 182     -24.527   8.167   6.485  1.00 35.90    -0.073 C 
ATOM   1540 1HD2 LEU A 182     -25.429   8.286   7.129  1.00  0.00     0.028 H 
ATOM   1541 2HD2 LEU A 182     -23.822   9.021   6.616  1.00  0.00     0.028 H 
ATOM   1542 3HD2 LEU A 182     -23.875   7.341   6.853  1.00  0.00     0.028 H 
ATOM   1543  N   HIS A 183     -28.817  10.387   3.827  1.00 36.41    -0.346 N 
ATOM   1544  HN  HIS A 183     -29.106   9.430   3.625  1.00  0.00     0.163 HD
ATOM   1545  CA  HIS A 183     -29.547  11.454   3.160  1.00 37.10     0.094 C 
ATOM   1546  HA  HIS A 183     -28.844  11.948   2.449  1.00  0.00     0.088 H 
ATOM   1547  C   HIS A 183     -30.077  12.536   4.113  1.00 41.22     0.241 C 
ATOM   1548  O   HIS A 183     -29.884  13.719   3.830  1.00 41.88    -0.271 OA
ATOM   1549  CB  HIS A 183     -30.712  10.866   2.330  1.00 38.53     0.002 C 
ATOM   1550  HB1 HIS A 183     -31.382  10.244   2.969  1.00  0.00     0.046 H 
ATOM   1551  HB2 HIS A 183     -30.345  10.079   1.631  1.00  0.00     0.046 H 
ATOM   1552  CG  HIS A 183     -31.490  11.909   1.598  1.00 41.81     0.028 A 
ATOM   1553  CD2 HIS A 183     -32.723  12.404   1.853  1.00 43.98    -0.000 A 
ATOM   1554  HD2 HIS A 183     -33.408  12.083   2.655  1.00  0.00     0.114 H 
ATOM   1555  ND1 HIS A 183     -30.952  12.577   0.516  1.00 43.89    -0.354 N 
ATOM   1556  HD1 HIS A 183     -30.036  12.426   0.093  1.00  0.00     0.166 HD
ATOM   1557  CE1 HIS A 183     -31.871  13.454   0.141  1.00 43.45     0.040 A 
ATOM   1558  HE1 HIS A 183     -31.755  14.152  -0.705  1.00  0.00     0.140 H 
ATOM   1559  NE2 HIS A 183     -32.956  13.386   0.916  1.00 43.86    -0.360 N 
ATOM   1560  HE2 HIS A 183     -33.799  13.954   0.830  1.00  0.00     0.166 HD
ATOM   1561  N   THR A 184     -30.746  12.136   5.208  1.00 38.70    -0.344 N 
ATOM   1562  HN  THR A 184     -30.858  11.135   5.371  1.00  0.00     0.163 HD
ATOM   1563  CA  THR A 184     -31.324  13.074   6.183  1.00 40.06     0.113 C 
ATOM   1564  HA  THR A 184     -32.035  13.734   5.634  1.00  0.00     0.091 H 
ATOM   1565  C   THR A 184     -30.218  13.964   6.761  1.00 43.71     0.243 C 
ATOM   1566  O   THR A 184     -30.313  15.190   6.650  1.00 44.92    -0.271 OA
ATOM   1567  CB  THR A 184     -32.127  12.330   7.276  1.00 50.75     0.060 C 
ATOM   1568  HB  THR A 184     -31.425  11.688   7.857  1.00  0.00     0.086 H 
ATOM   1569  CG2 THR A 184     -32.832  13.280   8.243  1.00 50.44    -0.050 C 
ATOM   1570 1HG2 THR A 184     -33.411  12.744   9.031  1.00  0.00     0.031 H 
ATOM   1571 2HG2 THR A 184     -33.480  14.001   7.693  1.00  0.00     0.031 H 
ATOM   1572 3HG2 THR A 184     -32.109  13.997   8.697  1.00  0.00     0.031 H 
ATOM   1573  OG1 THR A 184     -33.101  11.493   6.657  1.00 55.20    -0.393 OA
ATOM   1574  HG1 THR A 184     -33.594  11.036   7.328  1.00  0.00     0.210 HD
ATOM   1575  N   TRP A 185     -29.140  13.337   7.302  1.00 37.71    -0.346 N 
ATOM   1576  HN  TRP A 185     -29.124  12.317   7.309  1.00  0.00     0.163 HD
ATOM   1577  CA  TRP A 185     -28.002  14.056   7.875  1.00 34.60     0.093 C 
ATOM   1578  HA  TRP A 185     -28.391  14.659   8.728  1.00  0.00     0.088 H 
ATOM   1579  C   TRP A 185     -27.438  15.018   6.877  1.00 36.55     0.241 C 
ATOM   1580  O   TRP A 185     -27.272  16.191   7.209  1.00 36.11    -0.271 OA
ATOM   1581  CB  TRP A 185     -26.911  13.110   8.445  1.00 31.75    -0.012 C 
ATOM   1582  HB1 TRP A 185     -26.478  12.465   7.645  1.00  0.00     0.044 H 
ATOM   1583  HB2 TRP A 185     -27.360  12.317   9.088  1.00  0.00     0.044 H 
ATOM   1584  CG  TRP A 185     -25.837  13.862   9.178  1.00 31.14    -0.028 A 
ATOM   1585  CD1 TRP A 185     -25.820  14.169  10.510  1.00 33.62    -0.015 A 
ATOM   1586  HD1 TRP A 185     -26.559  13.816  11.249  1.00  0.00     0.112 H 
ATOM   1587  CD2 TRP A 185     -24.708  14.537   8.595  1.00 30.14    -0.002 A 
ATOM   1588  CE2 TRP A 185     -24.040  15.214   9.642  1.00 33.03     0.042 A 
ATOM   1589  CE3 TRP A 185     -24.171  14.603   7.295  1.00 30.68    -0.070 A 
ATOM   1590  HE3 TRP A 185     -24.652  14.064   6.461  1.00  0.00     0.084 H 
ATOM   1591  NE1 TRP A 185     -24.748  14.981  10.796  1.00 31.93    -0.365 N 
ATOM   1592  HE1 TRP A 185     -24.516  15.351  11.718  1.00  0.00     0.165 HD
ATOM   1593  CZ2 TRP A 185     -22.888  15.970   9.425  1.00 31.82    -0.056 A 
ATOM   1594  HZ2 TRP A 185     -22.386  16.499  10.253  1.00  0.00     0.086 H 
ATOM   1595  CZ3 TRP A 185     -23.029  15.356   7.082  1.00 31.59    -0.082 A 
ATOM   1596  HZ3 TRP A 185     -22.607  15.426   6.066  1.00  0.00     0.083 H 
ATOM   1597  CH2 TRP A 185     -22.401  16.031   8.139  1.00 32.11    -0.081 A 
ATOM   1598  HH2 TRP A 185     -21.495  16.625   7.935  1.00  0.00     0.083 H 
ATOM   1599  N   ILE A 186     -27.131  14.537   5.653  1.00 31.82    -0.346 N 
ATOM   1600  HN  ILE A 186     -27.314  13.553   5.455  1.00  0.00     0.163 HD
ATOM   1601  CA  ILE A 186     -26.546  15.369   4.595  1.00 31.70     0.092 C 
ATOM   1602  HA  ILE A 186     -25.570  15.750   4.977  1.00  0.00     0.088 H 
ATOM   1603  C   ILE A 186     -27.440  16.598   4.316  1.00 41.39     0.241 C 
ATOM   1604  O   ILE A 186     -26.938  17.725   4.235  1.00 42.12    -0.271 OA
ATOM   1605  CB  ILE A 186     -26.245  14.534   3.309  1.00 33.94    -0.030 C 
ATOM   1606  HB  ILE A 186     -27.168  13.964   3.053  1.00  0.00     0.043 H 
ATOM   1607  CG1 ILE A 186     -25.109  13.502   3.565  1.00 33.96    -0.063 C 
ATOM   1608 1HG1 ILE A 186     -24.140  14.033   3.715  1.00  0.00     0.033 H 
ATOM   1609 2HG1 ILE A 186     -25.238  13.037   4.570  1.00  0.00     0.033 H 
ATOM   1610  CG2 ILE A 186     -25.908  15.437   2.112  1.00 32.90    -0.071 C 
ATOM   1611 1HG2 ILE A 186     -26.722  16.177   1.929  1.00  0.00     0.028 H 
ATOM   1612 2HG2 ILE A 186     -25.680  14.841   1.198  1.00  0.00     0.028 H 
ATOM   1613 3HG2 ILE A 186     -24.919  15.936   2.239  1.00  0.00     0.028 H 
ATOM   1614  CD1 ILE A 186     -24.943  12.388   2.480  1.00 36.74    -0.076 C 
ATOM   1615 1HD1 ILE A 186     -24.129  11.648   2.663  1.00  0.00     0.027 H 
ATOM   1616 2HD1 ILE A 186     -24.814  12.853   1.475  1.00  0.00     0.027 H 
ATOM   1617 3HD1 ILE A 186     -25.912  11.857   2.330  1.00  0.00     0.027 H 
ATOM   1618  N   GLN A 187     -28.755  16.368   4.174  1.00 40.05    -0.346 N 
ATOM   1619  HN  GLN A 187     -29.097  15.411   4.264  1.00  0.00     0.163 HD
ATOM   1620  CA  GLN A 187     -29.718  17.434   3.896  1.00 40.93     0.090 C 
ATOM   1621  HA  GLN A 187     -29.351  17.979   2.995  1.00  0.00     0.087 H 
ATOM   1622  C   GLN A 187     -29.793  18.448   5.030  1.00 44.54     0.241 C 
ATOM   1623  O   GLN A 187     -29.723  19.649   4.776  1.00 45.05    -0.271 OA
ATOM   1624  CB  GLN A 187     -31.103  16.842   3.536  1.00 42.41    -0.030 C 
ATOM   1625  HB1 GLN A 187     -31.903  17.322   4.147  1.00  0.00     0.037 H 
ATOM   1626  HB2 GLN A 187     -31.186  15.793   3.904  1.00  0.00     0.037 H 
ATOM   1627  CG  GLN A 187     -31.454  16.917   2.030  1.00 62.91     0.011 C 
ATOM   1628  HG1 GLN A 187     -32.080  17.817   1.830  1.00  0.00     0.047 H 
ATOM   1629  HG2 GLN A 187     -32.177  16.110   1.767  1.00  0.00     0.047 H 
ATOM   1630  CD  GLN A 187     -30.271  16.885   1.075  1.00 80.92     0.215 C 
ATOM   1631  NE2 GLN A 187     -29.675  15.709   0.897  1.00 77.76    -0.370 N 
ATOM   1632 1HE2 GLN A 187     -28.882  15.688   0.256  1.00  0.00     0.159 HD
ATOM   1633 2HE2 GLN A 187     -30.002  14.866   1.369  1.00  0.00     0.159 HD
ATOM   1634  OE1 GLN A 187     -29.872  17.912   0.500  1.00 72.02    -0.274 OA
ATOM   1635  N   ASP A 188     -29.852  17.956   6.273  1.00 41.41    -0.346 N 
ATOM   1636  HN  ASP A 188     -29.872  16.942   6.385  1.00  0.00     0.163 HD
ATOM   1637  CA  ASP A 188     -29.889  18.779   7.479  1.00 41.84     0.098 C 
ATOM   1638  HA  ASP A 188     -30.728  19.505   7.363  1.00  0.00     0.088 H 
ATOM   1639  C   ASP A 188     -28.612  19.588   7.732  1.00 45.51     0.241 C 
ATOM   1640  O   ASP A 188     -28.636  20.487   8.571  1.00 45.98    -0.271 OA
ATOM   1641  CB  ASP A 188     -30.201  17.906   8.699  1.00 43.76     0.043 C 
ATOM   1642  HB1 ASP A 188     -29.462  17.075   8.779  1.00  0.00     0.052 H 
ATOM   1643  HB2 ASP A 188     -29.972  18.459   9.639  1.00  0.00     0.052 H 
ATOM   1644  CG  ASP A 188     -31.614  17.359   8.742  1.00 57.08     0.175 C 
ATOM   1645  OD1 ASP A 188     -31.884  16.493   9.595  1.00 59.98    -0.648 OA
ATOM   1646  OD2 ASP A 188     -32.452  17.795   7.916  1.00 61.41    -0.648 OA
ATOM   1647  N   ASN A 189     -27.512  19.284   7.013  1.00 39.66    -0.346 N 
ATOM   1648  HN  ASN A 189     -27.587  18.560   6.298  1.00  0.00     0.163 HD
ATOM   1649  CA  ASN A 189     -26.219  19.936   7.203  1.00 37.95     0.097 C 
ATOM   1650  HA  ASN A 189     -26.348  20.679   8.024  1.00  0.00     0.088 H 
ATOM   1651  C   ASN A 189     -25.738  20.700   5.992  1.00 39.40     0.241 C 
ATOM   1652  O   ASN A 189     -24.533  20.914   5.830  1.00 38.38    -0.271 OA
ATOM   1653  CB  ASN A 189     -25.181  18.923   7.680  1.00 37.36     0.036 C 
ATOM   1654  HB1 ASN A 189     -24.144  19.289   7.498  1.00  0.00     0.051 H 
ATOM   1655  HB2 ASN A 189     -25.165  18.020   7.026  1.00  0.00     0.051 H 
ATOM   1656  CG  ASN A 189     -25.382  18.553   9.110  1.00 42.46     0.217 C 
ATOM   1657  ND2 ASN A 189     -26.253  17.589   9.368  1.00 32.52    -0.370 N 
ATOM   1658 1HD2 ASN A 189     -26.391  17.336  10.346  1.00  0.00     0.159 HD
ATOM   1659 2HD2 ASN A 189     -26.730  17.080   8.624  1.00  0.00     0.159 HD
ATOM   1660  OD1 ASN A 189     -24.806  19.168  10.009  1.00 37.97    -0.274 OA
ATOM   1661  N   GLY A 190     -26.682  21.160   5.175  1.00 36.04    -0.351 N 
ATOM   1662  HN  GLY A 190     -27.657  20.940   5.376  1.00  0.00     0.163 HD
ATOM   1663  CA  GLY A 190     -26.370  21.970   3.999  1.00 36.18     0.069 C 
ATOM   1664  HA1 GLY A 190     -27.221  22.657   3.784  1.00  0.00     0.078 H 
ATOM   1665  HA2 GLY A 190     -25.572  22.705   4.254  1.00  0.00     0.078 H 
ATOM   1666  C   GLY A 190     -25.988  21.226   2.736  1.00 39.87     0.235 C 
ATOM   1667  O   GLY A 190     -25.536  21.858   1.781  1.00 39.95    -0.272 OA
ATOM   1668  N   GLY A 191     -26.177  19.903   2.722  1.00 38.00    -0.351 N 
ATOM   1669  HN  GLY A 191     -26.549  19.462   3.563  1.00  0.00     0.163 HD
ATOM   1670  CA  GLY A 191     -25.881  19.052   1.570  1.00 38.15     0.069 C 
ATOM   1671  HA1 GLY A 191     -26.533  19.332   0.710  1.00  0.00     0.078 H 
ATOM   1672  HA2 GLY A 191     -26.240  18.013   1.760  1.00  0.00     0.078 H 
ATOM   1673  C   GLY A 191     -24.430  19.029   1.135  1.00 42.25     0.236 C 
ATOM   1674  O   GLY A 191     -23.569  19.570   1.828  1.00 42.22    -0.272 OA
ATOM   1675  N   TRP A 192     -24.147  18.432  -0.044  1.00 38.38    -0.346 N 
ATOM   1676  HN  TRP A 192     -24.906  17.999  -0.570  1.00  0.00     0.163 HD
ATOM   1677  CA  TRP A 192     -22.789  18.384  -0.594  1.00 37.50     0.093 C 
ATOM   1678  HA  TRP A 192     -22.149  17.874   0.164  1.00  0.00     0.088 H 
ATOM   1679  C   TRP A 192     -22.181  19.765  -0.833  1.00 41.20     0.241 C 
ATOM   1680  O   TRP A 192     -20.960  19.899  -0.818  1.00 41.03    -0.271 OA
ATOM   1681  CB  TRP A 192     -22.750  17.523  -1.866  1.00 36.07    -0.012 C 
ATOM   1682  HB1 TRP A 192     -23.475  17.896  -2.627  1.00  0.00     0.044 H 
ATOM   1683  HB2 TRP A 192     -21.802  17.682  -2.431  1.00  0.00     0.044 H 
ATOM   1684  CG  TRP A 192     -22.970  16.070  -1.576  1.00 36.28    -0.028 A 
ATOM   1685  CD1 TRP A 192     -24.144  15.380  -1.663  1.00 39.03    -0.015 A 
ATOM   1686  HD1 TRP A 192     -25.091  15.791  -2.052  1.00  0.00     0.112 H 
ATOM   1687  CD2 TRP A 192     -22.014  15.170  -1.000  1.00 35.65    -0.002 A 
ATOM   1688  CE2 TRP A 192     -22.671  13.934  -0.792  1.00 39.82     0.042 A 
ATOM   1689  CE3 TRP A 192     -20.667  15.297  -0.612  1.00 36.28    -0.070 A 
ATOM   1690  HE3 TRP A 192     -20.145  16.264  -0.703  1.00  0.00     0.084 H 
ATOM   1691  NE1 TRP A 192     -23.975  14.093  -1.193  1.00 38.44    -0.365 N 
ATOM   1692  HE1 TRP A 192     -24.700  13.377  -1.150  1.00  0.00     0.165 HD
ATOM   1693  CZ2 TRP A 192     -22.009  12.813  -0.275  1.00 39.03    -0.056 A 
ATOM   1694  HZ2 TRP A 192     -22.528  11.849  -0.146  1.00  0.00     0.086 H 
ATOM   1695  CZ3 TRP A 192     -20.007  14.181  -0.112  1.00 37.57    -0.082 A 
ATOM   1696  HZ3 TRP A 192     -18.938  14.254   0.149  1.00  0.00     0.083 H 
ATOM   1697  CH2 TRP A 192     -20.679  12.965   0.066  1.00 38.22    -0.081 A 
ATOM   1698  HH2 TRP A 192     -20.132  12.106   0.490  1.00  0.00     0.083 H 
ATOM   1699  N   ASP A 193     -23.022  20.808  -1.018  1.00 38.39    -0.345 N 
ATOM   1700  HN  ASP A 193     -24.028  20.642  -1.035  1.00  0.00     0.163 HD
ATOM   1701  CA  ASP A 193     -22.512  22.178  -1.195  1.00 37.90     0.098 C 
ATOM   1702  HA  ASP A 193     -21.802  22.171  -2.055  1.00  0.00     0.088 H 
ATOM   1703  C   ASP A 193     -21.746  22.657   0.045  1.00 35.71     0.241 C 
ATOM   1704  O   ASP A 193     -20.695  23.269  -0.094  1.00 36.66    -0.271 OA
ATOM   1705  CB  ASP A 193     -23.655  23.146  -1.535  1.00 41.12     0.043 C 
ATOM   1706  HB1 ASP A 193     -24.519  22.991  -0.848  1.00  0.00     0.052 H 
ATOM   1707  HB2 ASP A 193     -23.381  24.191  -1.258  1.00  0.00     0.052 H 
ATOM   1708  CG  ASP A 193     -24.102  23.076  -2.980  1.00 54.93     0.175 C 
ATOM   1709  OD1 ASP A 193     -23.223  23.079  -3.877  1.00 55.88    -0.648 OA
ATOM   1710  OD2 ASP A 193     -25.325  23.081  -3.217  1.00 61.97    -0.648 OA
ATOM   1711  N   ALA A 194     -22.255  22.344   1.238  1.00 30.24    -0.346 N 
ATOM   1712  HN  ALA A 194     -23.148  21.851   1.258  1.00  0.00     0.163 HD
ATOM   1713  CA  ALA A 194     -21.619  22.660   2.526  1.00 30.92     0.086 C 
ATOM   1714  HA  ALA A 194     -21.380  23.749   2.551  1.00  0.00     0.086 H 
ATOM   1715  C   ALA A 194     -20.317  21.864   2.682  1.00 36.19     0.240 C 
ATOM   1716  O   ALA A 194     -19.333  22.407   3.180  1.00 35.08    -0.271 OA
ATOM   1717  CB  ALA A 194     -22.566  22.341   3.668  1.00 31.68    -0.049 C 
ATOM   1718  HB1 ALA A 194     -23.512  22.920   3.555  1.00  0.00     0.030 H 
ATOM   1719  HB2 ALA A 194     -22.091  22.509   4.663  1.00  0.00     0.030 H 
ATOM   1720  HB3 ALA A 194     -22.755  21.246   3.760  1.00  0.00     0.030 H 
ATOM   1721  N   PHE A 195     -20.291  20.581   2.212  1.00 32.81    -0.346 N 
ATOM   1722  HN  PHE A 195     -21.150  20.171   1.846  1.00  0.00     0.163 HD
ATOM   1723  CA  PHE A 195     -19.069  19.780   2.219  1.00 30.08     0.093 C 
ATOM   1724  HA  PHE A 195     -18.699  19.689   3.267  1.00  0.00     0.088 H 
ATOM   1725  C   PHE A 195     -18.018  20.506   1.381  1.00 32.14     0.241 C 
ATOM   1726  O   PHE A 195     -16.863  20.646   1.792  1.00 30.64    -0.271 OA
ATOM   1727  CB  PHE A 195     -19.348  18.358   1.654  1.00 31.34    -0.014 C 
ATOM   1728  HB1 PHE A 195     -20.132  17.839   2.254  1.00  0.00     0.043 H 
ATOM   1729  HB2 PHE A 195     -19.877  18.417   0.674  1.00  0.00     0.043 H 
ATOM   1730  CG  PHE A 195     -18.102  17.507   1.544  1.00 31.78    -0.056 A 
ATOM   1731  CD1 PHE A 195     -17.462  17.029   2.683  1.00 32.78    -0.077 A 
ATOM   1732  HD1 PHE A 195     -17.877  17.257   3.679  1.00  0.00     0.084 H 
ATOM   1733  CD2 PHE A 195     -17.571  17.182   0.301  1.00 33.89    -0.077 A 
ATOM   1734  HD2 PHE A 195     -18.063  17.550  -0.615  1.00  0.00     0.084 H 
ATOM   1735  CE1 PHE A 195     -16.295  16.260   2.577  1.00 34.35    -0.082 A 
ATOM   1736  HE1 PHE A 195     -15.784  15.905   3.488  1.00  0.00     0.083 H 
ATOM   1737  CE2 PHE A 195     -16.420  16.393   0.199  1.00 35.37    -0.082 A 
ATOM   1738  HE2 PHE A 195     -16.020  16.127  -0.794  1.00  0.00     0.083 H 
ATOM   1739  CZ  PHE A 195     -15.786  15.948   1.337  1.00 33.34    -0.083 A 
ATOM   1740  HZ  PHE A 195     -14.869  15.341   1.255  1.00  0.00     0.083 H 
ATOM   1741  N   VAL A 196     -18.419  20.996   0.203  1.00 31.56    -0.346 N 
ATOM   1742  HN  VAL A 196     -19.376  20.821  -0.105  1.00  0.00     0.163 HD
ATOM   1743  CA  VAL A 196     -17.523  21.781  -0.665  1.00 32.61     0.092 C 
ATOM   1744  HA  VAL A 196     -16.571  21.209  -0.762  1.00  0.00     0.088 H 
ATOM   1745  C   VAL A 196     -17.177  23.144  -0.008  1.00 36.74     0.241 C 
ATOM   1746  O   VAL A 196     -16.015  23.551  -0.063  1.00 36.59    -0.271 OA
ATOM   1747  CB  VAL A 196     -18.119  21.933  -2.096  1.00 37.90    -0.033 C 
ATOM   1748  HB  VAL A 196     -19.180  22.260  -1.992  1.00  0.00     0.042 H 
ATOM   1749  CG1 VAL A 196     -17.378  22.994  -2.909  1.00 37.50    -0.071 C 
ATOM   1750 1HG1 VAL A 196     -17.805  23.103  -3.933  1.00  0.00     0.028 H 
ATOM   1751 2HG1 VAL A 196     -16.283  22.787  -2.945  1.00  0.00     0.028 H 
ATOM   1752 3HG1 VAL A 196     -17.353  23.972  -2.374  1.00  0.00     0.028 H 
ATOM   1753  CG2 VAL A 196     -18.112  20.591  -2.822  1.00 38.04    -0.071 C 
ATOM   1754 1HG2 VAL A 196     -18.539  20.700  -3.846  1.00  0.00     0.028 H 
ATOM   1755 2HG2 VAL A 196     -18.636  19.800  -2.236  1.00  0.00     0.028 H 
ATOM   1756 3HG2 VAL A 196     -17.094  20.136  -2.843  1.00  0.00     0.028 H 
ATOM   1757  N   GLU A 197     -18.162  23.845   0.619  1.00 34.42    -0.346 N 
ATOM   1758  HN  GLU A 197     -19.115  23.482   0.630  1.00  0.00     0.163 HD
ATOM   1759  CA  GLU A 197     -17.854  25.138   1.288  1.00 34.62     0.090 C 
ATOM   1760  HA  GLU A 197     -17.475  25.852   0.521  1.00  0.00     0.087 H 
ATOM   1761  C   GLU A 197     -16.753  24.930   2.352  1.00 38.10     0.241 C 
ATOM   1762  O   GLU A 197     -15.781  25.678   2.400  1.00 38.29    -0.271 OA
ATOM   1763  CB  GLU A 197     -19.101  25.751   1.953  1.00 36.09    -0.029 C 
ATOM   1764  HB1 GLU A 197     -19.591  24.994   2.609  1.00  0.00     0.037 H 
ATOM   1765  HB2 GLU A 197     -18.792  26.505   2.714  1.00  0.00     0.037 H 
ATOM   1766  CG  GLU A 197     -20.129  26.360   1.008  1.00 48.25     0.018 C 
ATOM   1767  HG1 GLU A 197     -19.658  27.171   0.404  1.00  0.00     0.049 H 
ATOM   1768  HG2 GLU A 197     -20.382  25.634   0.201  1.00  0.00     0.049 H 
ATOM   1769  CD  GLU A 197     -21.406  26.874   1.666  1.00 73.60     0.172 C 
ATOM   1770  OE1 GLU A 197     -21.768  26.399   2.770  1.00 37.35    -0.648 OA
ATOM   1771  OE2 GLU A 197     -22.049  27.768   1.069  1.00 87.08    -0.648 OA
ATOM   1772  N   LEU A 198     -16.884  23.851   3.148  1.00 35.19    -0.346 N 
ATOM   1773  HN  LEU A 198     -17.697  23.251   3.005  1.00  0.00     0.163 HD
ATOM   1774  CA  LEU A 198     -15.944  23.482   4.199  1.00 34.84     0.089 C 
ATOM   1775  HA  LEU A 198     -15.763  24.367   4.853  1.00  0.00     0.087 H 
ATOM   1776  C   LEU A 198     -14.598  22.956   3.682  1.00 37.07     0.241 C 
ATOM   1777  O   LEU A 198     -13.554  23.359   4.185  1.00 35.67    -0.271 OA
ATOM   1778  CB  LEU A 198     -16.600  22.365   5.033  1.00 35.18    -0.035 C 
ATOM   1779  HB1 LEU A 198     -17.372  21.879   4.393  1.00  0.00     0.037 H 
ATOM   1780  HB2 LEU A 198     -15.847  21.552   5.155  1.00  0.00     0.037 H 
ATOM   1781  CG  LEU A 198     -17.232  22.616   6.405  1.00 40.43    -0.059 C 
ATOM   1782  HG  LEU A 198     -16.462  22.284   7.140  1.00  0.00     0.038 H 
ATOM   1783  CD1 LEU A 198     -17.473  24.080   6.727  1.00 41.00    -0.073 C 
ATOM   1784 1HD1 LEU A 198     -17.933  24.263   7.726  1.00  0.00     0.028 H 
ATOM   1785 2HD1 LEU A 198     -18.082  24.559   5.925  1.00  0.00     0.028 H 
ATOM   1786 3HD1 LEU A 198     -16.528  24.662   6.622  1.00  0.00     0.028 H 
ATOM   1787  CD2 LEU A 198     -18.412  21.698   6.636  1.00 40.11    -0.073 C 
ATOM   1788 1HD2 LEU A 198     -18.872  21.881   7.635  1.00  0.00     0.028 H 
ATOM   1789 2HD2 LEU A 198     -18.132  20.627   6.502  1.00  0.00     0.028 H 
ATOM   1790 3HD2 LEU A 198     -19.163  21.780   5.816  1.00  0.00     0.028 H 
ATOM   1791  N   TYR A 199     -14.618  21.959   2.769  1.00 33.71    -0.346 N 
ATOM   1792  HN  TYR A 199     -15.498  21.688   2.331  1.00  0.00     0.163 HD
ATOM   1793  CA  TYR A 199     -13.382  21.270   2.409  1.00 32.84     0.093 C 
ATOM   1794  HA  TYR A 199     -12.591  21.638   3.104  1.00  0.00     0.088 H 
ATOM   1795  C   TYR A 199     -12.861  21.485   0.987  1.00 44.22     0.241 C 
ATOM   1796  O   TYR A 199     -11.749  21.034   0.683  1.00 45.17    -0.271 OA
ATOM   1797  CB  TYR A 199     -13.567  19.766   2.696  1.00 31.99    -0.014 C 
ATOM   1798  HB1 TYR A 199     -14.328  19.313   2.018  1.00  0.00     0.043 H 
ATOM   1799  HB2 TYR A 199     -12.676  19.178   2.374  1.00  0.00     0.043 H 
ATOM   1800  CG  TYR A 199     -13.902  19.510   4.152  1.00 29.50    -0.056 A 
ATOM   1801  CD1 TYR A 199     -12.962  19.741   5.156  1.00 29.48    -0.074 A 
ATOM   1802  HD1 TYR A 199     -11.946  20.069   4.881  1.00  0.00     0.084 H 
ATOM   1803  CD2 TYR A 199     -15.171  19.071   4.531  1.00 28.98    -0.074 A 
ATOM   1804  HD2 TYR A 199     -15.937  18.895   3.757  1.00  0.00     0.084 H 
ATOM   1805  CE1 TYR A 199     -13.282  19.565   6.498  1.00 27.60    -0.051 A 
ATOM   1806  HE1 TYR A 199     -12.530  19.773   7.278  1.00  0.00     0.087 H 
ATOM   1807  CE2 TYR A 199     -15.488  18.851   5.875  1.00 28.44    -0.051 A 
ATOM   1808  HE2 TYR A 199     -16.481  18.460   6.154  1.00  0.00     0.087 H 
ATOM   1809  CZ  TYR A 199     -14.548  19.127   6.852  1.00 29.41     0.065 A 
ATOM   1810  OH  TYR A 199     -14.825  18.897   8.172  1.00 29.34    -0.361 OA
ATOM   1811  HH  TYR A 199     -14.180  19.087   8.843  1.00  0.00     0.217 HD
ATOM   1812  N   GLY A 200     -13.627  22.177   0.147  1.00 44.55    -0.351 N 
ATOM   1813  HN  GLY A 200     -14.518  22.542   0.483  1.00  0.00     0.163 HD
ATOM   1814  CA  GLY A 200     -13.241  22.434  -1.238  1.00 46.40     0.069 C 
ATOM   1815  HA1 GLY A 200     -14.142  22.457  -1.894  1.00  0.00     0.078 H 
ATOM   1816  HA2 GLY A 200     -12.716  21.548  -1.666  1.00  0.00     0.078 H 
ATOM   1817  C   GLY A 200     -12.411  23.686  -1.436  1.00 55.13     0.238 C 
ATOM   1818  O   GLY A 200     -12.003  24.316  -0.452  1.00 54.04    -0.272 OA
ATOM   1819  N   PRO A 201     -12.158  24.072  -2.720  1.00 55.59    -0.340 N 
ATOM   1820  CA  PRO A 201     -11.355  25.282  -2.992  1.00 63.45     0.065 C 
ATOM   1821  HA  PRO A 201     -10.386  25.218  -2.443  1.00  0.00     0.084 H 
ATOM   1822  C   PRO A 201     -12.066  26.579  -2.621  1.00109.92     0.110 C 
ATOM   1823  HC  PRO A 201     -13.154  26.680  -2.772  1.00  0.00     0.146 H 
ATOM   1824  O   PRO A 201     -11.418  27.509  -2.153  1.00 87.10    -0.305 OA
ATOM   1825  CB  PRO A 201     -11.095  25.203  -4.503  1.00 64.39    -0.039 C 
ATOM   1826  HB1 PRO A 201     -10.955  26.195  -4.991  1.00  0.00     0.036 H 
ATOM   1827  HB2 PRO A 201     -10.095  24.789  -4.770  1.00  0.00     0.036 H 
ATOM   1828  CG  PRO A 201     -12.240  24.418  -5.044  1.00 66.55    -0.048 C 
ATOM   1829  HG1 PRO A 201     -13.109  25.045  -5.353  1.00  0.00     0.035 H 
ATOM   1830  HG2 PRO A 201     -12.043  23.966  -6.044  1.00  0.00     0.035 H 
ATOM   1831  CD  PRO A 201     -12.570  23.407  -3.975  1.00 60.15    -0.001 C 
ATOM   1832  HD1 PRO A 201     -13.629  23.058  -3.984  1.00  0.00     0.064 H 
ATOM   1833  HD2 PRO A 201     -12.112  22.403  -4.135  1.00  0.00     0.064 H 
TER    1834      PRO A 201 
