# Supplementary material for: An electron-density point-cloud framework for robust protein-ligand interaction prediction
Source: Nat Commun. 2026 Jun 11;17:7424. doi: 10.1038/s41467-026-74196-5 (PMC13408660; doi:10.1038/s41467-026-74196-5)
Supplement: Supplementary file 5 — Source Data [file 41467_2026_74196_MOESM5_ESM.zip › Source Data_rev/figure7/b/initial_configurations/bcl2_ZINC38921626_out.pdbqt]

MODEL 1
REMARK VINA RESULT:    -9.187      0.000      0.000
REMARK INTER + INTRA:         -12.147
REMARK INTER:                 -11.336
REMARK INTRA:                  -0.811
REMARK UNBOUND:                -0.811
REMARK  4 active torsions:
REMARK  status: ('A' for Active; 'I' for Inactive)
REMARK    1  A    between atoms: N_11  and  C_12 
REMARK    2  A    between atoms: C_12  and  C_13 
REMARK       I    between atoms: C_13  and  N_15 
REMARK    3  A    between atoms: C_21  and  O_22 
REMARK    4  A    between atoms: O_22  and  C_23 
ROOT
ATOM      1  C   UNL d   1     -13.377   3.889  11.701  0.00  0.00     0.261 C 
ATOM      2  O   UNL d   1     -14.561   3.580  11.393  0.00  0.00    -0.270 OA
ATOM      3  N   UNL d   1     -12.276   3.179  11.105  0.00  0.00    -0.298 N 
ATOM      4  C   UNL d   1     -11.251   2.601  11.982  0.00  0.00     0.109 C 
ATOM      5  C   UNL d   1     -10.851   1.214  11.481  0.00  0.00     0.029 C 
ATOM      6  C   UNL d   1     -10.328   1.297  10.047  0.00  0.00     0.030 C 
ATOM      7  C   UNL d   1     -11.272   2.049   9.143  0.00  0.00    -0.004 A 
ATOM      8  C   UNL d   1     -11.187   1.857   7.756  0.00  0.00     0.022 A 
ATOM      9  C   UNL d   1     -12.012   2.584   6.879  0.00  0.00     0.102 A 
ATOM     10  C   UNL d   1     -12.890   3.536   7.404  0.00  0.00     0.026 A 
ATOM     11  C   UNL d   1     -12.971   3.749   8.782  0.00  0.00     0.019 A 
ATOM     12  C   UNL d   1     -12.180   2.996   9.672  0.00  0.00     0.058 A 
ENDROOT
BRANCH   1  13
ATOM     13  C   UNL d   1     -13.134   5.007  12.672  0.00  0.00     0.200 C 
BRANCH  13  14
ATOM     14  N   UNL d   1     -13.169   6.288  11.974  0.00  0.00    -0.261 N 
ATOM     15  C   UNL d   1     -14.209   7.259  12.068  0.00  0.00     0.240 C 
ATOM     16  O   UNL d   1     -15.341   7.030  12.571  0.00  0.00    -0.272 OA
ATOM     17  C   UNL d   1     -13.817   8.525  11.388  0.00  0.00     0.093 C 
ATOM     18  C   UNL d   1     -14.287   9.884  11.908  0.00  0.00     0.035 C 
ATOM     19  C   UNL d   1     -12.292   8.476  11.493  0.00  0.00     0.093 C 
ATOM     20  C   UNL d   1     -13.525  10.979  11.163  0.00  0.00    -0.030 C 
ATOM     21  C   UNL d   1     -12.344  10.757  10.524  0.00  0.00    -0.030 C 
ATOM     22  C   UNL d   1     -11.706   9.373  10.408  0.00  0.00     0.035 C 
ATOM     23  C   UNL d   1     -12.029   7.009  11.509  0.00  0.00     0.240 C 
ATOM     24  O   UNL d   1     -10.904   6.478  11.310  0.00  0.00    -0.272 OA
ENDBRANCH  13  14
ENDBRANCH   1  13
BRANCH   9  25
ATOM     25  O   UNL d   1     -11.995   2.393   5.487  0.00  0.00    -0.254 OA
BRANCH  25  26
ATOM     26  C   UNL d   1     -10.844   2.504   4.651  0.00  0.00     0.530 C 
ATOM     27  F   UNL d   1     -10.891   1.512   3.690  0.00  0.00    -0.144 F 
ATOM     28  F   UNL d   1      -9.692   2.346   5.398  0.00  0.00    -0.144 F 
ATOM     29  F   UNL d   1     -10.833   3.733   4.020  0.00  0.00    -0.144 F 
ENDBRANCH  25  26
ENDBRANCH   9  25
TORSDOF 4
ENDMDL
MODEL 2
REMARK VINA RESULT:    -8.985      1.166      2.152
REMARK INTER + INTRA:         -11.897
REMARK INTER:                 -10.503
REMARK INTRA:                  -1.395
REMARK UNBOUND:                -0.811
REMARK  4 active torsions:
REMARK  status: ('A' for Active; 'I' for Inactive)
REMARK    1  A    between atoms: N_11  and  C_12 
REMARK    2  A    between atoms: C_12  and  C_13 
REMARK       I    between atoms: C_13  and  N_15 
REMARK    3  A    between atoms: C_21  and  O_22 
REMARK    4  A    between atoms: O_22  and  C_23 
ROOT
ATOM      1  C   UNL d   1     -13.692   3.158  12.126  0.00  0.00     0.261 C 
ATOM      2  O   UNL d   1     -14.736   3.063  11.424  0.00  0.00    -0.270 OA
ATOM      3  N   UNL d   1     -12.490   2.480  11.714  0.00  0.00    -0.298 N 
ATOM      4  C   UNL d   1     -11.807   1.606  12.674  0.00  0.00     0.109 C 
ATOM      5  C   UNL d   1     -11.329   0.333  11.978  0.00  0.00     0.029 C 
ATOM      6  C   UNL d   1     -10.389   0.679  10.823  0.00  0.00     0.030 C 
ATOM      7  C   UNL d   1     -10.980   1.718   9.905  0.00  0.00    -0.004 A 
ATOM      8  C   UNL d   1     -10.482   1.837   8.598  0.00  0.00     0.022 A 
ATOM      9  C   UNL d   1     -10.970   2.833   7.732  0.00  0.00     0.102 A 
ATOM     10  C   UNL d   1     -11.928   3.734   8.204  0.00  0.00     0.026 A 
ATOM     11  C   UNL d   1     -12.418   3.637   9.508  0.00  0.00     0.019 A 
ATOM     12  C   UNL d   1     -11.968   2.618  10.370  0.00  0.00     0.058 A 
ENDROOT
BRANCH   1  13
ATOM     13  C   UNL d   1     -13.713   3.992  13.373  0.00  0.00     0.200 C 
BRANCH  13  14
ATOM     14  N   UNL d   1     -13.405   5.381  13.048  0.00  0.00    -0.261 N 
ATOM     15  C   UNL d   1     -12.116   5.893  12.719  0.00  0.00     0.240 C 
ATOM     16  O   UNL d   1     -11.041   5.263  12.908  0.00  0.00    -0.272 OA
ATOM     17  C   UNL d   1     -12.209   7.301  12.245  0.00  0.00     0.093 C 
ATOM     18  C   UNL d   1     -11.256   7.845  11.181  0.00  0.00     0.035 C 
ATOM     19  C   UNL d   1     -13.629   7.348  11.681  0.00  0.00     0.093 C 
ATOM     20  C   UNL d   1     -11.758   9.217  10.733  0.00  0.00    -0.030 C 
ATOM     21  C   UNL d   1     -13.043   9.629  10.910  0.00  0.00    -0.030 C 
ATOM     22  C   UNL d   1     -14.090   8.802  11.655  0.00  0.00     0.035 C 
ATOM     23  C   UNL d   1     -14.328   6.330  12.517  0.00  0.00     0.240 C 
ATOM     24  O   UNL d   1     -15.580   6.210  12.607  0.00  0.00    -0.272 OA
ENDBRANCH  13  14
ENDBRANCH   1  13
BRANCH   9  25
ATOM     25  O   UNL d   1     -10.536   2.961   6.402  0.00  0.00    -0.254 OA
BRANCH  25  26
ATOM     26  C   UNL d   1     -11.293   2.605   5.247  0.00  0.00     0.530 C 
ATOM     27  F   UNL d   1     -11.929   3.733   4.764  0.00  0.00    -0.144 F 
ATOM     28  F   UNL d   1     -12.250   1.661   5.573  0.00  0.00    -0.144 F 
ATOM     29  F   UNL d   1     -10.458   2.112   4.264  0.00  0.00    -0.144 F 
ENDBRANCH  25  26
ENDBRANCH   9  25
TORSDOF 4
ENDMDL
MODEL 3
REMARK VINA RESULT:    -8.901      3.400      6.755
REMARK INTER + INTRA:         -11.793
REMARK INTER:                 -10.292
REMARK INTRA:                  -1.501
REMARK UNBOUND:                -0.811
REMARK  4 active torsions:
REMARK  status: ('A' for Active; 'I' for Inactive)
REMARK    1  A    between atoms: N_11  and  C_12 
REMARK    2  A    between atoms: C_12  and  C_13 
REMARK       I    between atoms: C_13  and  N_15 
REMARK    3  A    between atoms: C_21  and  O_22 
REMARK    4  A    between atoms: O_22  and  C_23 
ROOT
ATOM      1  C   UNL d   1     -12.985   2.706  12.762  0.00  0.00     0.261 C 
ATOM      2  O   UNL d   1     -11.929   2.855  13.437  0.00  0.00    -0.270 OA
ATOM      3  N   UNL d   1     -13.927   3.790  12.663  0.00  0.00    -0.298 N 
ATOM      4  C   UNL d   1     -15.335   3.534  12.988  0.00  0.00     0.109 C 
ATOM      5  C   UNL d   1     -15.909   4.700  13.792  0.00  0.00     0.029 C 
ATOM      6  C   UNL d   1     -15.782   6.003  13.004  0.00  0.00     0.030 C 
ATOM      7  C   UNL d   1     -14.381   6.218  12.489  0.00  0.00    -0.004 A 
ATOM      8  C   UNL d   1     -13.974   7.515  12.139  0.00  0.00     0.022 A 
ATOM      9  C   UNL d   1     -12.695   7.745  11.601  0.00  0.00     0.102 A 
ATOM     10  C   UNL d   1     -11.846   6.658  11.378  0.00  0.00     0.026 A 
ATOM     11  C   UNL d   1     -12.246   5.360  11.706  0.00  0.00     0.019 A 
ATOM     12  C   UNL d   1     -13.509   5.123  12.284  0.00  0.00     0.058 A 
ENDROOT
BRANCH   1  13
ATOM     13  C   UNL d   1     -13.234   1.405  12.058  0.00  0.00     0.200 C 
BRANCH  13  14
ATOM     14  N   UNL d   1     -12.897   1.534  10.643  0.00  0.00    -0.261 N 
ATOM     15  C   UNL d   1     -13.774   1.991   9.617  0.00  0.00     0.240 C 
ATOM     16  O   UNL d   1     -15.021   2.108   9.758  0.00  0.00    -0.272 OA
ATOM     17  C   UNL d   1     -13.038   2.189   8.338  0.00  0.00     0.093 C 
ATOM     18  C   UNL d   1     -13.432   3.294   7.358  0.00  0.00     0.035 C 
ATOM     19  C   UNL d   1     -11.621   2.476   8.835  0.00  0.00     0.093 C 
ATOM     20  C   UNL d   1     -12.350   3.401   6.284  0.00  0.00    -0.030 C 
ATOM     21  C   UNL d   1     -11.084   2.930   6.458  0.00  0.00    -0.030 C 
ATOM     22  C   UNL d   1     -10.642   2.167   7.706  0.00  0.00     0.035 C 
ATOM     23  C   UNL d   1     -11.583   1.720  10.120  0.00  0.00     0.240 C 
ATOM     24  O   UNL d   1     -10.534   1.431  10.755  0.00  0.00    -0.272 OA
ENDBRANCH  13  14
ENDBRANCH   1  13
BRANCH   9  25
ATOM     25  O   UNL d   1     -12.227   9.030  11.279  0.00  0.00    -0.254 OA
BRANCH  25  26
ATOM     26  C   UNL d   1     -12.651   9.808  10.161  0.00  0.00     0.530 C 
ATOM     27  F   UNL d   1     -13.234   8.973   9.228  0.00  0.00    -0.144 F 
ATOM     28  F   UNL d   1     -11.567  10.438   9.577  0.00  0.00    -0.144 F 
ATOM     29  F   UNL d   1     -13.584  10.745  10.561  0.00  0.00    -0.144 F 
ENDBRANCH  25  26
ENDBRANCH   9  25
TORSDOF 4
ENDMDL
MODEL 4
REMARK VINA RESULT:    -7.883      3.571      7.333
REMARK INTER + INTRA:         -10.538
REMARK INTER:                  -9.589
REMARK INTRA:                  -0.949
REMARK UNBOUND:                -0.811
REMARK  4 active torsions:
REMARK  status: ('A' for Active; 'I' for Inactive)
REMARK    1  A    between atoms: N_11  and  C_12 
REMARK    2  A    between atoms: C_12  and  C_13 
REMARK       I    between atoms: C_13  and  N_15 
REMARK    3  A    between atoms: C_21  and  O_22 
REMARK    4  A    between atoms: O_22  and  C_23 
ROOT
ATOM      1  C   UNL d   1     -12.619   4.055  12.735  0.00  0.00     0.261 C 
ATOM      2  O   UNL d   1     -11.569   4.161  13.426  0.00  0.00    -0.270 OA
ATOM      3  N   UNL d   1     -13.508   5.181  12.609  0.00  0.00    -0.298 N 
ATOM      4  C   UNL d   1     -14.932   4.995  12.913  0.00  0.00     0.109 C 
ATOM      5  C   UNL d   1     -15.463   6.194  13.695  0.00  0.00     0.029 C 
ATOM      6  C   UNL d   1     -15.262   7.482  12.897  0.00  0.00     0.030 C 
ATOM      7  C   UNL d   1     -13.844   7.626  12.403  0.00  0.00    -0.004 A 
ATOM      8  C   UNL d   1     -13.372   8.898  12.047  0.00  0.00     0.022 A 
ATOM      9  C   UNL d   1     -12.074   9.062  11.529  0.00  0.00     0.102 A 
ATOM     10  C   UNL d   1     -11.274   7.934  11.331  0.00  0.00     0.026 A 
ATOM     11  C   UNL d   1     -11.740   6.660  11.665  0.00  0.00     0.019 A 
ATOM     12  C   UNL d   1     -13.022   6.489  12.224  0.00  0.00     0.058 A 
ENDROOT
BRANCH   1  13
ATOM     13  C   UNL d   1     -12.918   2.760  12.039  0.00  0.00     0.200 C 
BRANCH  13  14
ATOM     14  N   UNL d   1     -12.791   2.931  10.595  0.00  0.00    -0.261 N 
ATOM     15  C   UNL d   1     -11.593   3.266   9.899  0.00  0.00     0.240 C 
ATOM     16  O   UNL d   1     -10.551   3.698  10.460  0.00  0.00    -0.272 OA
ATOM     17  C   UNL d   1     -11.785   3.153   8.426  0.00  0.00     0.093 C 
ATOM     18  C   UNL d   1     -10.645   2.712   7.509  0.00  0.00     0.035 C 
ATOM     19  C   UNL d   1     -12.900   2.111   8.336  0.00  0.00     0.093 C 
ATOM     20  C   UNL d   1     -11.215   2.454   6.114  0.00  0.00    -0.030 C 
ATOM     21  C   UNL d   1     -12.535   2.211   5.887  0.00  0.00    -0.030 C 
ATOM     22  C   UNL d   1     -13.595   2.263   6.987  0.00  0.00     0.035 C 
ATOM     23  C   UNL d   1     -13.636   2.332   9.614  0.00  0.00     0.240 C 
ATOM     24  O   UNL d   1     -14.792   1.896   9.863  0.00  0.00    -0.272 OA
ENDBRANCH  13  14
ENDBRANCH   1  13
BRANCH   9  25
ATOM     25  O   UNL d   1     -11.541  10.320  11.202  0.00  0.00    -0.254 OA
BRANCH  25  26
ATOM     26  C   UNL d   1     -11.939  11.124  10.092  0.00  0.00     0.530 C 
ATOM     27  F   UNL d   1     -12.952  11.973  10.494  0.00  0.00    -0.144 F 
ATOM     28  F   UNL d   1     -12.409  10.325   9.066  0.00  0.00    -0.144 F 
ATOM     29  F   UNL d   1     -10.874  11.883   9.650  0.00  0.00    -0.144 F 
ENDBRANCH  25  26
ENDBRANCH   9  25
TORSDOF 4
ENDMDL
MODEL 5
REMARK VINA RESULT:    -7.746      2.055      3.356
REMARK INTER + INTRA:         -10.369
REMARK INTER:                  -9.588
REMARK INTRA:                  -0.780
REMARK UNBOUND:                -0.811
REMARK  4 active torsions:
REMARK  status: ('A' for Active; 'I' for Inactive)
REMARK    1  A    between atoms: N_11  and  C_12 
REMARK    2  A    between atoms: C_12  and  C_13 
REMARK       I    between atoms: C_13  and  N_15 
REMARK    3  A    between atoms: C_21  and  O_22 
REMARK    4  A    between atoms: O_22  and  C_23 
ROOT
ATOM      1  C   UNL d   1     -14.421   6.344  12.743  0.00  0.00     0.261 C 
ATOM      2  O   UNL d   1     -15.036   6.944  11.819  0.00  0.00    -0.270 OA
ATOM      3  N   UNL d   1     -14.277   4.912  12.694  0.00  0.00    -0.298 N 
ATOM      4  C   UNL d   1     -14.682   4.120  13.860  0.00  0.00     0.109 C 
ATOM      5  C   UNL d   1     -15.415   2.858  13.411  0.00  0.00     0.029 C 
ATOM      6  C   UNL d   1     -14.521   2.022  12.494  0.00  0.00     0.030 C 
ATOM      7  C   UNL d   1     -13.932   2.844  11.376  0.00  0.00    -0.004 A 
ATOM      8  C   UNL d   1     -13.463   2.193  10.225  0.00  0.00     0.022 A 
ATOM      9  C   UNL d   1     -12.854   2.921   9.186  0.00  0.00     0.102 A 
ATOM     10  C   UNL d   1     -12.681   4.300   9.334  0.00  0.00     0.026 A 
ATOM     11  C   UNL d   1     -13.128   4.957  10.483  0.00  0.00     0.019 A 
ATOM     12  C   UNL d   1     -13.777   4.244  11.511  0.00  0.00     0.058 A 
ENDROOT
BRANCH   1  13
ATOM     13  C   UNL d   1     -13.833   7.135  13.874  0.00  0.00     0.200 C 
BRANCH  13  14
ATOM     14  N   UNL d   1     -13.385   8.437  13.389  0.00  0.00    -0.261 N 
ATOM     15  C   UNL d   1     -12.248   8.671  12.561  0.00  0.00     0.240 C 
ATOM     16  O   UNL d   1     -11.347   7.817  12.347  0.00  0.00    -0.272 OA
ATOM     17  C   UNL d   1     -12.213  10.085  12.094  0.00  0.00     0.093 C 
ATOM     18  C   UNL d   1     -11.657  10.453  10.719  0.00  0.00     0.035 C 
ATOM     19  C   UNL d   1     -13.695  10.460  12.126  0.00  0.00     0.093 C 
ATOM     20  C   UNL d   1     -11.987  11.918  10.437  0.00  0.00    -0.030 C 
ATOM     21  C   UNL d   1     -12.980  12.591  11.080  0.00  0.00    -0.030 C 
ATOM     22  C   UNL d   1     -13.805  11.980  12.212  0.00  0.00     0.035 C 
ATOM     23  C   UNL d   1     -14.215   9.585  13.214  0.00  0.00     0.240 C 
ATOM     24  O   UNL d   1     -15.326   9.735  13.790  0.00  0.00    -0.272 OA
ENDBRANCH  13  14
ENDBRANCH   1  13
BRANCH   9  25
ATOM     25  O   UNL d   1     -12.412   2.320   7.996  0.00  0.00    -0.254 OA
BRANCH  25  26
ATOM     26  C   UNL d   1     -12.931   2.584   6.693  0.00  0.00     0.530 C 
ATOM     27  F   UNL d   1     -12.723   1.476   5.896  0.00  0.00    -0.144 F 
ATOM     28  F   UNL d   1     -12.279   3.666   6.129  0.00  0.00    -0.144 F 
ATOM     29  F   UNL d   1     -14.287   2.833   6.764  0.00  0.00    -0.144 F 
ENDBRANCH  25  26
ENDBRANCH   9  25
TORSDOF 4
ENDMDL
MODEL 6
REMARK VINA RESULT:    -7.637      4.998      7.949
REMARK INTER + INTRA:         -10.234
REMARK INTER:                  -9.262
REMARK INTRA:                  -0.972
REMARK UNBOUND:                -0.811
REMARK  4 active torsions:
REMARK  status: ('A' for Active; 'I' for Inactive)
REMARK    1  A    between atoms: N_11  and  C_12 
REMARK    2  A    between atoms: C_12  and  C_13 
REMARK       I    between atoms: C_13  and  N_15 
REMARK    3  A    between atoms: C_21  and  O_22 
REMARK    4  A    between atoms: O_22  and  C_23 
ROOT
ATOM      1  C   UNL d   1     -13.120  12.932  11.327  0.00  0.00     0.261 C 
ATOM      2  O   UNL d   1     -14.362  12.913  11.109  0.00  0.00    -0.270 OA
ATOM      3  N   UNL d   1     -12.504  11.853  12.054  0.00  0.00    -0.298 N 
ATOM      4  C   UNL d   1     -11.663  12.171  13.213  0.00  0.00     0.109 C 
ATOM      5  C   UNL d   1     -11.933  11.183  14.346  0.00  0.00     0.029 C 
ATOM      6  C   UNL d   1     -11.664   9.752  13.879  0.00  0.00     0.030 C 
ATOM      7  C   UNL d   1     -12.368   9.438  12.583  0.00  0.00    -0.004 A 
ATOM      8  C   UNL d   1     -12.596   8.097  12.238  0.00  0.00     0.022 A 
ATOM      9  C   UNL d   1     -13.198   7.764  11.011  0.00  0.00     0.102 A 
ATOM     10  C   UNL d   1     -13.528   8.786  10.117  0.00  0.00     0.026 A 
ATOM     11  C   UNL d   1     -13.290  10.123  10.441  0.00  0.00     0.019 A 
ATOM     12  C   UNL d   1     -12.726  10.470  11.685  0.00  0.00     0.058 A 
ENDROOT
BRANCH   1  13
ATOM     13  C   UNL d   1     -12.297  14.076  10.808  0.00  0.00     0.200 C 
BRANCH  13  14
ATOM     14  N   UNL d   1     -12.340  14.097   9.350  0.00  0.00    -0.261 N 
ATOM     15  C   UNL d   1     -12.784  15.188   8.546  0.00  0.00     0.240 C 
ATOM     16  O   UNL d   1     -13.426  16.175   8.994  0.00  0.00    -0.272 OA
ATOM     17  C   UNL d   1     -12.496  14.939   7.106  0.00  0.00     0.093 C 
ATOM     18  C   UNL d   1     -12.146  16.085   6.157  0.00  0.00     0.035 C 
ATOM     19  C   UNL d   1     -11.291  14.002   7.187  0.00  0.00     0.093 C 
ATOM     20  C   UNL d   1     -11.665  15.491   4.834  0.00  0.00    -0.030 C 
ATOM     21  C   UNL d   1     -11.200  14.216   4.719  0.00  0.00    -0.030 C 
ATOM     22  C   UNL d   1     -11.198  13.222   5.879  0.00  0.00     0.035 C 
ATOM     23  C   UNL d   1     -11.522  13.309   8.486  0.00  0.00     0.240 C 
ATOM     24  O   UNL d   1     -10.941  12.252   8.852  0.00  0.00    -0.272 OA
ENDBRANCH  13  14
ENDBRANCH   1  13
BRANCH   9  25
ATOM     25  O   UNL d   1     -13.488   6.440  10.643  0.00  0.00    -0.254 OA
BRANCH  25  26
ATOM     26  C   UNL d   1     -12.521   5.436  10.335  0.00  0.00     0.530 C 
ATOM     27  F   UNL d   1     -12.573   4.452  11.303  0.00  0.00    -0.144 F 
ATOM     28  F   UNL d   1     -11.250   5.982  10.324  0.00  0.00    -0.144 F 
ATOM     29  F   UNL d   1     -12.802   4.868   9.108  0.00  0.00    -0.144 F 
ENDBRANCH  25  26
ENDBRANCH   9  25
TORSDOF 4
ENDMDL
MODEL 7
REMARK VINA RESULT:    -7.624      5.468      8.955
REMARK INTER + INTRA:         -10.218
REMARK INTER:                  -8.754
REMARK INTRA:                  -1.464
REMARK UNBOUND:                -0.811
REMARK  4 active torsions:
REMARK  status: ('A' for Active; 'I' for Inactive)
REMARK    1  A    between atoms: N_11  and  C_12 
REMARK    2  A    between atoms: C_12  and  C_13 
REMARK       I    between atoms: C_13  and  N_15 
REMARK    3  A    between atoms: C_21  and  O_22 
REMARK    4  A    between atoms: O_22  and  C_23 
ROOT
ATOM      1  C   UNL d   1     -12.153  12.559  13.454  0.00  0.00     0.261 C 
ATOM      2  O   UNL d   1     -10.906  12.686  13.599  0.00  0.00    -0.270 OA
ATOM      3  N   UNL d   1     -12.842  13.349  12.467  0.00  0.00    -0.298 N 
ATOM      4  C   UNL d   1     -14.015  14.128  12.878  0.00  0.00     0.109 C 
ATOM      5  C   UNL d   1     -13.991  15.505  12.217  0.00  0.00     0.029 C 
ATOM      6  C   UNL d   1     -13.964  15.363  10.695  0.00  0.00     0.030 C 
ATOM      7  C   UNL d   1     -12.881  14.420  10.234  0.00  0.00    -0.004 A 
ATOM      8  C   UNL d   1     -12.426  14.498   8.909  0.00  0.00     0.022 A 
ATOM      9  C   UNL d   1     -11.459  13.597   8.428  0.00  0.00     0.102 A 
ATOM     10  C   UNL d   1     -10.986  12.591   9.275  0.00  0.00     0.026 A 
ATOM     11  C   UNL d   1     -11.444  12.492  10.591  0.00  0.00     0.019 A 
ATOM     12  C   UNL d   1     -12.381  13.415  11.096  0.00  0.00     0.058 A 
ENDROOT
BRANCH   1  13
ATOM     13  C   UNL d   1     -12.898  11.572  14.303  0.00  0.00     0.200 C 
BRANCH  13  14
ATOM     14  N   UNL d   1     -13.006  10.295  13.603  0.00  0.00    -0.261 N 
ATOM     15  C   UNL d   1     -13.953   9.981  12.585  0.00  0.00     0.240 C 
ATOM     16  O   UNL d   1     -14.972  10.679  12.334  0.00  0.00    -0.272 OA
ATOM     17  C   UNL d   1     -13.639   8.669  11.954  0.00  0.00     0.093 C 
ATOM     18  C   UNL d   1     -13.924   8.412  10.474  0.00  0.00     0.035 C 
ATOM     19  C   UNL d   1     -12.129   8.571  12.173  0.00  0.00     0.093 C 
ATOM     20  C   UNL d   1     -13.270   7.089  10.076  0.00  0.00    -0.030 C 
ATOM     21  C   UNL d   1     -12.254   6.522  10.783  0.00  0.00    -0.030 C 
ATOM     22  C   UNL d   1     -11.726   7.102  12.095  0.00  0.00     0.035 C 
ATOM     23  C   UNL d   1     -11.945   9.357  13.426  0.00  0.00     0.240 C 
ATOM     24  O   UNL d   1     -10.912   9.331  14.147  0.00  0.00    -0.272 OA
ENDBRANCH  13  14
ENDBRANCH   1  13
BRANCH   9  25
ATOM     25  O   UNL d   1     -10.940  13.666   7.125  0.00  0.00    -0.254 OA
BRANCH  25  26
ATOM     26  C   UNL d   1     -11.569  13.144   5.955  0.00  0.00     0.530 C 
ATOM     27  F   UNL d   1     -12.087  11.896   6.244  0.00  0.00    -0.144 F 
ATOM     28  F   UNL d   1     -10.648  13.017   4.931  0.00  0.00    -0.144 F 
ATOM     29  F   UNL d   1     -12.601  13.973   5.562  0.00  0.00    -0.144 F 
ENDBRANCH  25  26
ENDBRANCH   9  25
TORSDOF 4
ENDMDL
MODEL 8
REMARK VINA RESULT:    -7.553      5.112      8.245
REMARK INTER + INTRA:         -10.130
REMARK INTER:                  -9.333
REMARK INTRA:                  -0.797
REMARK UNBOUND:                -0.811
REMARK  4 active torsions:
REMARK  status: ('A' for Active; 'I' for Inactive)
REMARK    1  A    between atoms: N_11  and  C_12 
REMARK    2  A    between atoms: C_12  and  C_13 
REMARK       I    between atoms: C_13  and  N_15 
REMARK    3  A    between atoms: C_21  and  O_22 
REMARK    4  A    between atoms: O_22  and  C_23 
ROOT
ATOM      1  C   UNL d   1     -11.807  11.630   9.846  0.00  0.00     0.261 C 
ATOM      2  O   UNL d   1     -11.956  11.055   8.732  0.00  0.00    -0.270 OA
ATOM      3  N   UNL d   1     -12.512  11.140  11.002  0.00  0.00    -0.298 N 
ATOM      4  C   UNL d   1     -13.311  12.082  11.794  0.00  0.00     0.109 C 
ATOM      5  C   UNL d   1     -14.631  11.436  12.206  0.00  0.00     0.029 C 
ATOM      6  C   UNL d   1     -14.372  10.162  13.011  0.00  0.00     0.030 C 
ATOM      7  C   UNL d   1     -13.405   9.239  12.314  0.00  0.00    -0.004 A 
ATOM      8  C   UNL d   1     -13.384   7.881  12.665  0.00  0.00     0.022 A 
ATOM      9  C   UNL d   1     -12.457   7.002  12.077  0.00  0.00     0.102 A 
ATOM     10  C   UNL d   1     -11.524   7.507  11.168  0.00  0.00     0.026 A 
ATOM     11  C   UNL d   1     -11.524   8.860  10.822  0.00  0.00     0.019 A 
ATOM     12  C   UNL d   1     -12.475   9.741  11.374  0.00  0.00     0.058 A 
ENDROOT
BRANCH   1  13
ATOM     13  C   UNL d   1     -10.883  12.806   9.952  0.00  0.00     0.200 C 
BRANCH  13  14
ATOM     14  N   UNL d   1     -11.045  13.673   8.789  0.00  0.00    -0.261 N 
ATOM     15  C   UNL d   1     -10.429  13.484   7.517  0.00  0.00     0.240 C 
ATOM     16  O   UNL d   1      -9.476  12.686   7.310  0.00  0.00    -0.272 OA
ATOM     17  C   UNL d   1     -10.979  14.436   6.513  0.00  0.00     0.093 C 
ATOM     18  C   UNL d   1     -11.121  14.045   5.043  0.00  0.00     0.035 C 
ATOM     19  C   UNL d   1     -12.377  14.706   7.072  0.00  0.00     0.093 C 
ATOM     20  C   UNL d   1     -11.936  15.123   4.329  0.00  0.00    -0.030 C 
ATOM     21  C   UNL d   1     -12.755  15.990   4.986  0.00  0.00    -0.030 C 
ATOM     22  C   UNL d   1     -12.873  16.034   6.509  0.00  0.00     0.035 C 
ATOM     23  C   UNL d   1     -12.168  14.517   8.536  0.00  0.00     0.240 C 
ATOM     24  O   UNL d   1     -12.967  14.899   9.432  0.00  0.00    -0.272 OA
ENDBRANCH  13  14
ENDBRANCH   1  13
BRANCH   9  25
ATOM     25  O   UNL d   1     -12.428   5.627  12.363  0.00  0.00    -0.254 OA
BRANCH  25  26
ATOM     26  C   UNL d   1     -13.285   4.643  11.785  0.00  0.00     0.530 C 
ATOM     27  F   UNL d   1     -12.746   3.391  12.009  0.00  0.00    -0.144 F 
ATOM     28  F   UNL d   1     -13.392   4.843  10.420  0.00  0.00    -0.144 F 
ATOM     29  F   UNL d   1     -14.535   4.700  12.370  0.00  0.00    -0.144 F 
ENDBRANCH  25  26
ENDBRANCH   9  25
TORSDOF 4
ENDMDL
MODEL 9
REMARK VINA RESULT:    -7.531      5.489      8.987
REMARK INTER + INTRA:         -10.103
REMARK INTER:                  -8.868
REMARK INTRA:                  -1.235
REMARK UNBOUND:                -0.811
REMARK  4 active torsions:
REMARK  status: ('A' for Active; 'I' for Inactive)
REMARK    1  A    between atoms: N_11  and  C_12 
REMARK    2  A    between atoms: C_12  and  C_13 
REMARK       I    between atoms: C_13  and  N_15 
REMARK    3  A    between atoms: C_21  and  O_22 
REMARK    4  A    between atoms: O_22  and  C_23 
ROOT
ATOM      1  C   UNL d   1     -13.459  14.166  11.123  0.00  0.00     0.261 C 
ATOM      2  O   UNL d   1     -14.605  13.838  10.709  0.00  0.00    -0.270 OA
ATOM      3  N   UNL d   1     -12.734  13.281  11.997  0.00  0.00    -0.298 N 
ATOM      4  C   UNL d   1     -12.203  13.810  13.258  0.00  0.00     0.109 C 
ATOM      5  C   UNL d   1     -12.416  12.800  14.383  0.00  0.00     0.029 C 
ATOM      6  C   UNL d   1     -11.735  11.474  14.044  0.00  0.00     0.030 C 
ATOM      7  C   UNL d   1     -12.113  10.980  12.670  0.00  0.00    -0.004 A 
ATOM      8  C   UNL d   1     -11.950   9.620  12.365  0.00  0.00     0.022 A 
ATOM      9  C   UNL d   1     -12.237   9.134  11.077  0.00  0.00     0.102 A 
ATOM     10  C   UNL d   1     -12.646  10.032  10.087  0.00  0.00     0.026 A 
ATOM     11  C   UNL d   1     -12.795  11.391  10.374  0.00  0.00     0.019 A 
ATOM     12  C   UNL d   1     -12.551  11.881  11.672  0.00  0.00     0.058 A 
ENDROOT
BRANCH   1  13
ATOM     13  C   UNL d   1     -12.860  15.470  10.684  0.00  0.00     0.200 C 
BRANCH  13  14
ATOM     14  N   UNL d   1     -12.318  15.339   9.335  0.00  0.00    -0.261 N 
ATOM     15  C   UNL d   1     -11.144  14.614   8.975  0.00  0.00     0.240 C 
ATOM     16  O   UNL d   1     -10.291  14.203   9.806  0.00  0.00    -0.272 OA
ATOM     17  C   UNL d   1     -11.008  14.523   7.495  0.00  0.00     0.093 C 
ATOM     18  C   UNL d   1     -10.388  13.295   6.830  0.00  0.00     0.035 C 
ATOM     19  C   UNL d   1     -12.465  14.627   7.041  0.00  0.00     0.093 C 
ATOM     20  C   UNL d   1     -10.619  13.390   5.322  0.00  0.00    -0.030 C 
ATOM     21  C   UNL d   1     -11.589  14.169   4.768  0.00  0.00    -0.030 C 
ATOM     22  C   UNL d   1     -12.484  15.095   5.590  0.00  0.00     0.035 C 
ATOM     23  C   UNL d   1     -13.070  15.450   8.127  0.00  0.00     0.240 C 
ATOM     24  O   UNL d   1     -14.188  16.028   8.054  0.00  0.00    -0.272 OA
ENDBRANCH  13  14
ENDBRANCH   1  13
BRANCH   9  25
ATOM     25  O   UNL d   1     -12.133   7.775  10.738  0.00  0.00    -0.254 OA
BRANCH  25  26
ATOM     26  C   UNL d   1     -13.203   6.831  10.764  0.00  0.00     0.530 C 
ATOM     27  F   UNL d   1     -14.369   7.466  10.382  0.00  0.00    -0.144 F 
ATOM     28  F   UNL d   1     -13.369   6.329  12.042  0.00  0.00    -0.144 F 
ATOM     29  F   UNL d   1     -12.949   5.801   9.880  0.00  0.00    -0.144 F 
ENDBRANCH  25  26
ENDBRANCH   9  25
TORSDOF 4
ENDMDL
