# Supplementary material for: An electron-density point-cloud framework for robust protein-ligand interaction prediction
Source: Nat Commun. 2026 Jun 11;17:7424. doi: 10.1038/s41467-026-74196-5 (PMC13408660; doi:10.1038/s41467-026-74196-5)
Supplement: Supplementary file 5 — Source Data [file 41467_2026_74196_MOESM5_ESM.zip › Source Data_rev/figure7/b/initial_configurations/bcl2_ZINC57101123_out.pdbqt]

MODEL 1
REMARK VINA RESULT:    -9.513      0.000      0.000
REMARK INTER + INTRA:         -13.109
REMARK INTER:                 -12.294
REMARK INTRA:                  -0.815
REMARK UNBOUND:                -0.815
REMARK  5 active torsions:
REMARK  status: ('A' for Active; 'I' for Inactive)
REMARK    1  A    between atoms: C_5  and  N_6 
REMARK       I    between atoms: N_6  and  C_7 
REMARK    2  A    between atoms: C_7  and  C_9 
REMARK    3  A    between atoms: C_9  and  N_10 
REMARK    4  A    between atoms: C_12  and  C_13 
REMARK    5  A    between atoms: C_17  and  N_18 
ROOT
ATOM      1  N   UNL d   1     -13.296   3.806  12.254  0.00  0.00    -0.207 N 
ATOM      2  N   UNL d   1     -13.260   5.093  11.896  0.00  0.00    -0.167 NA
ATOM      3  C   UNL d   1     -14.271   5.961  12.172  0.00  0.00     0.101 A 
ATOM      4  C   UNL d   1     -15.390   5.488  12.869  0.00  0.00     0.026 A 
ATOM      5  C   UNL d   1     -15.435   4.152  13.257  0.00  0.00     0.064 A 
ATOM      6  C   UNL d   1     -14.367   3.311  12.949  0.00  0.00     0.277 A 
ATOM      7  O   UNL d   1     -14.398   2.106  13.321  0.00  0.00    -0.266 OA
ENDROOT
BRANCH   1   8
ATOM      8  C   UNL d   1     -12.125   2.976  11.955  0.00  0.00     0.220 C 
BRANCH   8   9
ATOM      9  C   UNL d   1     -12.163   2.544  10.522  0.00  0.00     0.281 C 
ATOM     10  N   UNL d   1     -11.800   3.471   9.487  0.00  0.00    -0.210 NA
ATOM     11  O   UNL d   1     -12.529   1.372  10.235  0.00  0.00    -0.268 OA
BRANCH  10  12
ATOM     12  C   UNL d   1     -11.534   3.088   8.125  0.00  0.00     0.080 A 
ATOM     13  C   UNL d   1     -10.213   2.856   7.701  0.00  0.00     0.019 A 
ATOM     14  C   UNL d   1      -9.940   2.524   6.373  0.00  0.00    -0.003 A 
ATOM     15  C   UNL d   1     -10.981   2.417   5.442  0.00  0.00    -0.022 A 
ATOM     16  C   UNL d   1     -10.680   2.106   4.006  0.00  0.00     0.031 C 
ATOM     17  C   UNL d   1     -12.297   2.682   5.846  0.00  0.00    -0.007 A 
ATOM     18  C   UNL d   1     -12.586   3.006   7.183  0.00  0.00    -0.004 A 
ATOM     19  C   UNL d   1     -14.010   3.283   7.584  0.00  0.00     0.033 C 
ENDBRANCH  10  12
ENDBRANCH   8   9
ENDBRANCH   1   8
BRANCH   3  20
ATOM     20  C   UNL d   1     -14.139   7.383  11.764  0.00  0.00     0.021 A 
ATOM     21  C   UNL d   1     -13.495   7.745  10.567  0.00  0.00     0.002 A 
ATOM     22  C   UNL d   1     -13.378   9.088  10.206  0.00  0.00     0.002 A 
ATOM     23  C   UNL d   1     -13.895  10.087  11.033  0.00  0.00     0.024 A 
ATOM     24  C   UNL d   1     -14.535   9.752  12.239  0.00  0.00     0.127 A 
ATOM     25  C   UNL d   1     -14.648   8.396  12.597  0.00  0.00     0.025 A 
BRANCH  24  26
ATOM     26  N   UNL d   1     -15.069  10.779  13.096  0.00  0.00    -0.114 N 
ATOM     27  O   UNL d   1     -15.709  10.481  14.124  0.00  0.00    -0.532 OA
ATOM     28  O   UNL d   1     -14.879  12.109  12.795  0.00  0.00    -0.532 OA
ENDBRANCH  24  26
ENDBRANCH   3  20
TORSDOF 5
ENDMDL
MODEL 2
REMARK VINA RESULT:    -8.587      2.074      2.512
REMARK INTER + INTRA:         -11.911
REMARK INTER:                 -11.172
REMARK INTRA:                  -0.739
REMARK UNBOUND:                -0.815
REMARK  5 active torsions:
REMARK  status: ('A' for Active; 'I' for Inactive)
REMARK    1  A    between atoms: C_5  and  N_6 
REMARK       I    between atoms: N_6  and  C_7 
REMARK    2  A    between atoms: C_7  and  C_9 
REMARK    3  A    between atoms: C_9  and  N_10 
REMARK    4  A    between atoms: C_12  and  C_13 
REMARK    5  A    between atoms: C_17  and  N_18 
ROOT
ATOM      1  N   UNL d   1     -12.131   3.924  12.418  0.00  0.00    -0.207 N 
ATOM      2  N   UNL d   1     -12.513   5.096  11.902  0.00  0.00    -0.167 NA
ATOM      3  C   UNL d   1     -11.815   6.248  12.096  0.00  0.00     0.101 A 
ATOM      4  C   UNL d   1     -10.641   6.200  12.859  0.00  0.00     0.026 A 
ATOM      5  C   UNL d   1     -10.225   4.984  13.393  0.00  0.00     0.064 A 
ATOM      6  C   UNL d   1     -10.981   3.837  13.158  0.00  0.00     0.277 A 
ATOM      7  O   UNL d   1     -10.592   2.730  13.623  0.00  0.00    -0.266 OA
ENDROOT
BRANCH   1   8
ATOM      8  C   UNL d   1     -12.929   2.738  12.098  0.00  0.00     0.220 C 
BRANCH   8   9
ATOM      9  C   UNL d   1     -12.576   2.244  10.729  0.00  0.00     0.281 C 
ATOM     10  N   UNL d   1     -12.758   3.102   9.592  0.00  0.00    -0.210 NA
ATOM     11  O   UNL d   1     -12.137   1.071  10.585  0.00  0.00    -0.268 OA
BRANCH  10  12
ATOM     12  C   UNL d   1     -12.200   2.838   8.291  0.00  0.00     0.080 A 
ATOM     13  C   UNL d   1     -10.808   2.891   8.095  0.00  0.00     0.019 A 
ATOM     14  C   UNL d   1     -10.259   2.677   6.830  0.00  0.00    -0.003 A 
ATOM     15  C   UNL d   1     -11.090   2.406   5.735  0.00  0.00    -0.022 A 
ATOM     16  C   UNL d   1     -10.499   2.223   4.369  0.00  0.00     0.031 C 
ATOM     17  C   UNL d   1     -12.480   2.387   5.913  0.00  0.00    -0.007 A 
ATOM     18  C   UNL d   1     -13.044   2.590   7.184  0.00  0.00    -0.004 A 
ATOM     19  C   UNL d   1     -14.541   2.562   7.340  0.00  0.00     0.033 C 
ENDBRANCH  10  12
ENDBRANCH   8   9
ENDBRANCH   1   8
BRANCH   3  20
ATOM     20  C   UNL d   1     -12.293   7.503  11.462  0.00  0.00     0.021 A 
ATOM     21  C   UNL d   1     -13.334   7.495  10.516  0.00  0.00     0.002 A 
ATOM     22  C   UNL d   1     -13.765   8.685   9.929  0.00  0.00     0.002 A 
ATOM     23  C   UNL d   1     -13.162   9.898  10.271  0.00  0.00     0.024 A 
ATOM     24  C   UNL d   1     -12.113   9.932  11.207  0.00  0.00     0.127 A 
ATOM     25  C   UNL d   1     -11.684   8.727  11.794  0.00  0.00     0.025 A 
BRANCH  24  26
ATOM     26  N   UNL d   1     -11.488  11.179  11.562  0.00  0.00    -0.114 N 
ATOM     27  O   UNL d   1     -11.096  11.969  10.679  0.00  0.00    -0.532 OA
ATOM     28  O   UNL d   1     -11.315  11.523  12.884  0.00  0.00    -0.532 OA
ENDBRANCH  24  26
ENDBRANCH   3  20
TORSDOF 5
ENDMDL
MODEL 3
REMARK VINA RESULT:    -8.263      1.554      2.010
REMARK INTER + INTRA:         -11.493
REMARK INTER:                 -10.582
REMARK INTRA:                  -0.912
REMARK UNBOUND:                -0.815
REMARK  5 active torsions:
REMARK  status: ('A' for Active; 'I' for Inactive)
REMARK    1  A    between atoms: C_5  and  N_6 
REMARK       I    between atoms: N_6  and  C_7 
REMARK    2  A    between atoms: C_7  and  C_9 
REMARK    3  A    between atoms: C_9  and  N_10 
REMARK    4  A    between atoms: C_12  and  C_13 
REMARK    5  A    between atoms: C_17  and  N_18 
ROOT
ATOM      1  N   UNL d   1     -13.077   3.066  12.511  0.00  0.00    -0.207 N 
ATOM      2  N   UNL d   1     -13.199   4.388  12.664  0.00  0.00    -0.167 NA
ATOM      3  C   UNL d   1     -14.389   4.990  12.933  0.00  0.00     0.101 A 
ATOM      4  C   UNL d   1     -15.531   4.190  13.065  0.00  0.00     0.026 A 
ATOM      5  C   UNL d   1     -15.417   2.811  12.920  0.00  0.00     0.064 A 
ATOM      6  C   UNL d   1     -14.169   2.251  12.647  0.00  0.00     0.277 A 
ATOM      7  O   UNL d   1     -14.061   0.998  12.537  0.00  0.00    -0.266 OA
ENDROOT
BRANCH   1   8
ATOM      8  C   UNL d   1     -11.736   2.521  12.279  0.00  0.00     0.220 C 
BRANCH   8   9
ATOM      9  C   UNL d   1     -11.302   2.821  10.878  0.00  0.00     0.281 C 
ATOM     10  N   UNL d   1     -11.546   1.864   9.835  0.00  0.00    -0.210 NA
ATOM     11  O   UNL d   1     -10.712   3.906  10.629  0.00  0.00    -0.268 OA
BRANCH  10  12
ATOM     12  C   UNL d   1     -11.427   2.160   8.431  0.00  0.00     0.080 A 
ATOM     13  C   UNL d   1     -10.163   2.167   7.814  0.00  0.00     0.019 A 
ATOM     14  C   UNL d   1     -10.033   2.493   6.463  0.00  0.00    -0.003 A 
ATOM     15  C   UNL d   1     -11.162   2.818   5.702  0.00  0.00    -0.022 A 
ATOM     16  C   UNL d   1     -11.013   3.213   4.263  0.00  0.00     0.031 C 
ATOM     17  C   UNL d   1     -12.422   2.850   6.316  0.00  0.00    -0.007 A 
ATOM     18  C   UNL d   1     -12.567   2.513   7.673  0.00  0.00    -0.004 A 
ATOM     19  C   UNL d   1     -13.935   2.556   8.301  0.00  0.00     0.033 C 
ENDBRANCH  10  12
ENDBRANCH   8   9
ENDBRANCH   1   8
BRANCH   3  20
ATOM     20  C   UNL d   1     -14.433   6.463  13.118  0.00  0.00     0.021 A 
ATOM     21  C   UNL d   1     -14.618   7.035  14.390  0.00  0.00     0.002 A 
ATOM     22  C   UNL d   1     -14.661   8.423  14.541  0.00  0.00     0.002 A 
ATOM     23  C   UNL d   1     -14.524   9.256  13.429  0.00  0.00     0.024 A 
ATOM     24  C   UNL d   1     -14.348   8.709  12.146  0.00  0.00     0.127 A 
ATOM     25  C   UNL d   1     -14.307   7.310  12.002  0.00  0.00     0.025 A 
BRANCH  24  26
ATOM     26  N   UNL d   1     -14.208   9.564  10.997  0.00  0.00    -0.114 N 
ATOM     27  O   UNL d   1     -13.885   9.093   9.887  0.00  0.00    -0.532 OA
ATOM     28  O   UNL d   1     -14.432  10.918  11.102  0.00  0.00    -0.532 OA
ENDBRANCH  24  26
ENDBRANCH   3  20
TORSDOF 5
ENDMDL
MODEL 4
REMARK VINA RESULT:    -8.216      2.346      7.206
REMARK INTER + INTRA:         -11.433
REMARK INTER:                 -10.926
REMARK INTRA:                  -0.507
REMARK UNBOUND:                -0.815
REMARK  5 active torsions:
REMARK  status: ('A' for Active; 'I' for Inactive)
REMARK    1  A    between atoms: C_5  and  N_6 
REMARK       I    between atoms: N_6  and  C_7 
REMARK    2  A    between atoms: C_7  and  C_9 
REMARK    3  A    between atoms: C_9  and  N_10 
REMARK    4  A    between atoms: C_12  and  C_13 
REMARK    5  A    between atoms: C_17  and  N_18 
ROOT
ATOM      1  N   UNL d   1     -14.405   3.346  12.612  0.00  0.00    -0.207 N 
ATOM      2  N   UNL d   1     -14.186   3.322  11.294  0.00  0.00    -0.167 NA
ATOM      3  C   UNL d   1     -13.336   2.437  10.706  0.00  0.00     0.101 A 
ATOM      4  C   UNL d   1     -12.671   1.506  11.515  0.00  0.00     0.026 A 
ATOM      5  C   UNL d   1     -12.899   1.513  12.888  0.00  0.00     0.064 A 
ATOM      6  C   UNL d   1     -13.784   2.442  13.433  0.00  0.00     0.277 A 
ATOM      7  O   UNL d   1     -14.007   2.433  14.675  0.00  0.00    -0.266 OA
ENDROOT
BRANCH   1   8
ATOM      8  C   UNL d   1     -15.385   4.305  13.129  0.00  0.00     0.220 C 
BRANCH   8   9
ATOM      9  C   UNL d   1     -14.949   5.700  12.805  0.00  0.00     0.281 C 
ATOM     10  N   UNL d   1     -13.631   5.933  12.284  0.00  0.00    -0.210 NA
ATOM     11  O   UNL d   1     -15.738   6.662  13.008  0.00  0.00    -0.268 OA
BRANCH  10  12
ATOM     12  C   UNL d   1     -13.214   7.174  11.685  0.00  0.00     0.080 A 
ATOM     13  C   UNL d   1     -13.919   7.702  10.588  0.00  0.00     0.019 A 
ATOM     14  C   UNL d   1     -13.499   8.883   9.974  0.00  0.00    -0.003 A 
ATOM     15  C   UNL d   1     -12.366   9.560  10.443  0.00  0.00    -0.022 A 
ATOM     16  C   UNL d   1     -11.891  10.803   9.752  0.00  0.00     0.031 C 
ATOM     17  C   UNL d   1     -11.636   9.023  11.513  0.00  0.00    -0.007 A 
ATOM     18  C   UNL d   1     -12.055   7.840  12.146  0.00  0.00    -0.004 A 
ATOM     19  C   UNL d   1     -11.248   7.291  13.292  0.00  0.00     0.033 C 
ENDBRANCH  10  12
ENDBRANCH   8   9
ENDBRANCH   1   8
BRANCH   3  20
ATOM     20  C   UNL d   1     -13.172   2.458   9.230  0.00  0.00     0.021 A 
ATOM     21  C   UNL d   1     -14.281   2.367   8.369  0.00  0.00     0.002 A 
ATOM     22  C   UNL d   1     -14.104   2.384   6.985  0.00  0.00     0.002 A 
ATOM     23  C   UNL d   1     -12.822   2.486   6.440  0.00  0.00     0.024 A 
ATOM     24  C   UNL d   1     -11.697   2.568   7.279  0.00  0.00     0.127 A 
ATOM     25  C   UNL d   1     -11.883   2.549   8.673  0.00  0.00     0.025 A 
BRANCH  24  26
ATOM     26  N   UNL d   1     -10.373   2.672   6.722  0.00  0.00    -0.114 N 
ATOM     27  O   UNL d   1     -10.115   2.192   5.599  0.00  0.00    -0.532 OA
ATOM     28  O   UNL d   1      -9.369   3.305   7.419  0.00  0.00    -0.532 OA
ENDBRANCH  24  26
ENDBRANCH   3  20
TORSDOF 5
ENDMDL
MODEL 5
REMARK VINA RESULT:    -8.199      3.154      8.420
REMARK INTER + INTRA:         -11.411
REMARK INTER:                 -10.516
REMARK INTRA:                  -0.895
REMARK UNBOUND:                -0.815
REMARK  5 active torsions:
REMARK  status: ('A' for Active; 'I' for Inactive)
REMARK    1  A    between atoms: C_5  and  N_6 
REMARK       I    between atoms: N_6  and  C_7 
REMARK    2  A    between atoms: C_7  and  C_9 
REMARK    3  A    between atoms: C_9  and  N_10 
REMARK    4  A    between atoms: C_12  and  C_13 
REMARK    5  A    between atoms: C_17  and  N_18 
ROOT
ATOM      1  N   UNL d   1     -12.672   6.414  11.378  0.00  0.00    -0.207 N 
ATOM      2  N   UNL d   1     -12.958   5.617  10.344  0.00  0.00    -0.167 NA
ATOM      3  C   UNL d   1     -12.082   4.694   9.863  0.00  0.00     0.101 A 
ATOM      4  C   UNL d   1     -10.833   4.568  10.483  0.00  0.00     0.026 A 
ATOM      5  C   UNL d   1     -10.525   5.384  11.568  0.00  0.00     0.064 A 
ATOM      6  C   UNL d   1     -11.466   6.309  12.018  0.00  0.00     0.277 A 
ATOM      7  O   UNL d   1     -11.196   7.033  13.016  0.00  0.00    -0.266 OA
ENDROOT
BRANCH   1   8
ATOM      8  C   UNL d   1     -13.713   7.332  11.848  0.00  0.00     0.220 C 
BRANCH   8   9
ATOM      9  C   UNL d   1     -13.628   8.624  11.095  0.00  0.00     0.281 C 
ATOM     10  N   UNL d   1     -12.819   9.695  11.605  0.00  0.00    -0.210 NA
ATOM     11  O   UNL d   1     -14.280   8.765  10.026  0.00  0.00    -0.268 OA
BRANCH  10  12
ATOM     12  C   UNL d   1     -12.447  10.855  10.837  0.00  0.00     0.080 A 
ATOM     13  C   UNL d   1     -11.428  10.766   9.871  0.00  0.00     0.019 A 
ATOM     14  C   UNL d   1     -11.032  11.893   9.150  0.00  0.00    -0.003 A 
ATOM     15  C   UNL d   1     -11.645  13.131   9.378  0.00  0.00    -0.022 A 
ATOM     16  C   UNL d   1     -11.184  14.349   8.634  0.00  0.00     0.031 C 
ATOM     17  C   UNL d   1     -12.635  13.238  10.365  0.00  0.00    -0.007 A 
ATOM     18  C   UNL d   1     -13.051  12.108  11.090  0.00  0.00    -0.004 A 
ATOM     19  C   UNL d   1     -14.118  12.258  12.140  0.00  0.00     0.033 C 
ENDBRANCH  10  12
ENDBRANCH   8   9
ENDBRANCH   1   8
BRANCH   3  20
ATOM     20  C   UNL d   1     -12.491   3.826   8.729  0.00  0.00     0.021 A 
ATOM     21  C   UNL d   1     -13.784   3.279   8.655  0.00  0.00     0.002 A 
ATOM     22  C   UNL d   1     -14.146   2.462   7.582  0.00  0.00     0.002 A 
ATOM     23  C   UNL d   1     -13.224   2.176   6.573  0.00  0.00     0.024 A 
ATOM     24  C   UNL d   1     -11.922   2.703   6.629  0.00  0.00     0.127 A 
ATOM     25  C   UNL d   1     -11.565   3.524   7.713  0.00  0.00     0.025 A 
BRANCH  24  26
ATOM     26  N   UNL d   1     -10.967   2.409   5.591  0.00  0.00    -0.114 N 
ATOM     27  O   UNL d   1      -9.760   2.252   5.863  0.00  0.00    -0.532 OA
ATOM     28  O   UNL d   1     -11.372   2.294   4.281  0.00  0.00    -0.532 OA
ENDBRANCH  24  26
ENDBRANCH   3  20
TORSDOF 5
ENDMDL
MODEL 6
REMARK VINA RESULT:    -7.492      2.393      7.180
REMARK INTER + INTRA:         -10.496
REMARK INTER:                  -9.562
REMARK INTRA:                  -0.935
REMARK UNBOUND:                -0.815
REMARK  5 active torsions:
REMARK  status: ('A' for Active; 'I' for Inactive)
REMARK    1  A    between atoms: C_5  and  N_6 
REMARK       I    between atoms: N_6  and  C_7 
REMARK    2  A    between atoms: C_7  and  C_9 
REMARK    3  A    between atoms: C_9  and  N_10 
REMARK    4  A    between atoms: C_12  and  C_13 
REMARK    5  A    between atoms: C_17  and  N_18 
ROOT
ATOM      1  N   UNL d   1     -15.318   4.917  13.395  0.00  0.00    -0.207 N 
ATOM      2  N   UNL d   1     -14.506   4.697  12.357  0.00  0.00    -0.167 NA
ATOM      3  C   UNL d   1     -14.107   3.449  11.987  0.00  0.00     0.101 A 
ATOM      4  C   UNL d   1     -14.577   2.350  12.717  0.00  0.00     0.026 A 
ATOM      5  C   UNL d   1     -15.433   2.564  13.793  0.00  0.00     0.064 A 
ATOM      6  C   UNL d   1     -15.809   3.865  14.123  0.00  0.00     0.277 A 
ATOM      7  O   UNL d   1     -16.603   4.058  15.085  0.00  0.00    -0.266 OA
ENDROOT
BRANCH   1   8
ATOM      8  C   UNL d   1     -15.727   6.297  13.668  0.00  0.00     0.220 C 
BRANCH   8   9
ATOM      9  C   UNL d   1     -14.633   7.239  13.269  0.00  0.00     0.281 C 
ATOM     10  N   UNL d   1     -14.531   7.677  11.905  0.00  0.00    -0.210 NA
ATOM     11  O   UNL d   1     -13.801   7.627  14.132  0.00  0.00    -0.268 OA
BRANCH  10  12
ATOM     12  C   UNL d   1     -13.709   8.778  11.476  0.00  0.00     0.080 A 
ATOM     13  C   UNL d   1     -14.243  10.078  11.416  0.00  0.00     0.019 A 
ATOM     14  C   UNL d   1     -13.466  11.145  10.963  0.00  0.00    -0.003 A 
ATOM     15  C   UNL d   1     -12.140  10.936  10.562  0.00  0.00    -0.022 A 
ATOM     16  C   UNL d   1     -11.324  12.077  10.032  0.00  0.00     0.031 C 
ATOM     17  C   UNL d   1     -11.610   9.638  10.584  0.00  0.00    -0.007 A 
ATOM     18  C   UNL d   1     -12.379   8.557  11.048  0.00  0.00    -0.004 A 
ATOM     19  C   UNL d   1     -11.779   7.177  11.060  0.00  0.00     0.033 C 
ENDBRANCH  10  12
ENDBRANCH   8   9
ENDBRANCH   1   8
BRANCH   3  20
ATOM     20  C   UNL d   1     -13.225   3.290  10.802  0.00  0.00     0.021 A 
ATOM     21  C   UNL d   1     -11.846   3.553  10.876  0.00  0.00     0.002 A 
ATOM     22  C   UNL d   1     -11.036   3.401   9.749  0.00  0.00     0.002 A 
ATOM     23  C   UNL d   1     -11.589   2.991   8.535  0.00  0.00     0.024 A 
ATOM     24  C   UNL d   1     -12.967   2.731   8.432  0.00  0.00     0.127 A 
ATOM     25  C   UNL d   1     -13.777   2.887   9.572  0.00  0.00     0.025 A 
BRANCH  24  26
ATOM     26  N   UNL d   1     -13.543   2.309   7.182  0.00  0.00    -0.114 N 
ATOM     27  O   UNL d   1     -14.771   2.407   6.980  0.00  0.00    -0.532 OA
ATOM     28  O   UNL d   1     -12.748   1.791   6.185  0.00  0.00    -0.532 OA
ENDBRANCH  24  26
ENDBRANCH   3  20
TORSDOF 5
ENDMDL
MODEL 7
REMARK VINA RESULT:    -7.446      6.568     10.760
REMARK INTER + INTRA:         -10.437
REMARK INTER:                  -9.407
REMARK INTRA:                  -1.029
REMARK UNBOUND:                -0.815
REMARK  5 active torsions:
REMARK  status: ('A' for Active; 'I' for Inactive)
REMARK    1  A    between atoms: C_5  and  N_6 
REMARK       I    between atoms: N_6  and  C_7 
REMARK    2  A    between atoms: C_7  and  C_9 
REMARK    3  A    between atoms: C_9  and  N_10 
REMARK    4  A    between atoms: C_12  and  C_13 
REMARK    5  A    between atoms: C_17  and  N_18 
ROOT
ATOM      1  N   UNL d   1     -12.517  15.699  11.049  0.00  0.00    -0.207 N 
ATOM      2  N   UNL d   1     -12.774  15.647   9.739  0.00  0.00    -0.167 NA
ATOM      3  C   UNL d   1     -12.007  16.284   8.813  0.00  0.00     0.101 A 
ATOM      4  C   UNL d   1     -10.896  17.016   9.251  0.00  0.00     0.026 A 
ATOM      5  C   UNL d   1     -10.609  17.069  10.612  0.00  0.00     0.064 A 
ATOM      6  C   UNL d   1     -11.431  16.393  11.513  0.00  0.00     0.277 A 
ATOM      7  O   UNL d   1     -11.159  16.422  12.745  0.00  0.00    -0.266 OA
ENDROOT
BRANCH   1   8
ATOM      8  C   UNL d   1     -13.378  14.927  11.950  0.00  0.00     0.220 C 
BRANCH   8   9
ATOM      9  C   UNL d   1     -13.306  13.474  11.600  0.00  0.00     0.281 C 
ATOM     10  N   UNL d   1     -12.045  12.788  11.654  0.00  0.00    -0.210 NA
ATOM     11  O   UNL d   1     -14.352  12.867  11.244  0.00  0.00    -0.268 OA
BRANCH  10  12
ATOM     12  C   UNL d   1     -11.909  11.355  11.612  0.00  0.00     0.080 A 
ATOM     13  C   UNL d   1     -11.924  10.609  12.804  0.00  0.00     0.019 A 
ATOM     14  C   UNL d   1     -11.752   9.224  12.778  0.00  0.00    -0.003 A 
ATOM     15  C   UNL d   1     -11.563   8.557  11.561  0.00  0.00    -0.022 A 
ATOM     16  C   UNL d   1     -11.333   7.075  11.542  0.00  0.00     0.031 C 
ATOM     17  C   UNL d   1     -11.510   9.296  10.371  0.00  0.00    -0.007 A 
ATOM     18  C   UNL d   1     -11.693  10.690  10.384  0.00  0.00    -0.004 A 
ATOM     19  C   UNL d   1     -11.632  11.453   9.088  0.00  0.00     0.033 C 
ENDBRANCH  10  12
ENDBRANCH   8   9
ENDBRANCH   1   8
BRANCH   3  20
ATOM     20  C   UNL d   1     -12.345  16.151   7.373  0.00  0.00     0.021 A 
ATOM     21  C   UNL d   1     -13.620  15.727   6.957  0.00  0.00     0.002 A 
ATOM     22  C   UNL d   1     -13.915  15.603   5.598  0.00  0.00     0.002 A 
ATOM     23  C   UNL d   1     -12.945  15.896   4.637  0.00  0.00     0.024 A 
ATOM     24  C   UNL d   1     -11.660  16.313   5.028  0.00  0.00     0.127 A 
ATOM     25  C   UNL d   1     -11.370  16.434   6.399  0.00  0.00     0.025 A 
BRANCH  24  26
ATOM     26  N   UNL d   1     -10.656  16.615   4.041  0.00  0.00    -0.114 N 
ATOM     27  O   UNL d   1      -9.801  15.764   3.722  0.00  0.00    -0.532 OA
ATOM     28  O   UNL d   1     -10.623  17.848   3.430  0.00  0.00    -0.532 OA
ENDBRANCH  24  26
ENDBRANCH   3  20
TORSDOF 5
ENDMDL
MODEL 8
REMARK VINA RESULT:    -7.411      5.739     10.267
REMARK INTER + INTRA:         -10.392
REMARK INTER:                  -9.694
REMARK INTRA:                  -0.698
REMARK UNBOUND:                -0.815
REMARK  5 active torsions:
REMARK  status: ('A' for Active; 'I' for Inactive)
REMARK    1  A    between atoms: C_5  and  N_6 
REMARK       I    between atoms: N_6  and  C_7 
REMARK    2  A    between atoms: C_7  and  C_9 
REMARK    3  A    between atoms: C_9  and  N_10 
REMARK    4  A    between atoms: C_12  and  C_13 
REMARK    5  A    between atoms: C_17  and  N_18 
ROOT
ATOM      1  N   UNL d   1     -13.097  14.256  11.011  0.00  0.00    -0.207 N 
ATOM      2  N   UNL d   1     -13.380  12.960  10.850  0.00  0.00    -0.167 NA
ATOM      3  C   UNL d   1     -12.746  11.977  11.545  0.00  0.00     0.101 A 
ATOM      4  C   UNL d   1     -11.764  12.340  12.476  0.00  0.00     0.026 A 
ATOM      5  C   UNL d   1     -11.467  13.687  12.662  0.00  0.00     0.064 A 
ATOM      6  C   UNL d   1     -12.153  14.650  11.922  0.00  0.00     0.277 A 
ATOM      7  O   UNL d   1     -11.900  15.872  12.106  0.00  0.00    -0.266 OA
ENDROOT
BRANCH   1   8
ATOM      8  C   UNL d   1     -13.883  15.232  10.250  0.00  0.00     0.220 C 
BRANCH   8   9
ATOM      9  C   UNL d   1     -13.040  15.823   9.162  0.00  0.00     0.281 C 
ATOM     10  N   UNL d   1     -12.558  14.988   8.098  0.00  0.00    -0.210 NA
ATOM     11  O   UNL d   1     -12.749  17.049   9.199  0.00  0.00    -0.268 OA
BRANCH  10  12
ATOM     12  C   UNL d   1     -11.989  15.495   6.877  0.00  0.00     0.080 A 
ATOM     13  C   UNL d   1     -10.620  15.814   6.814  0.00  0.00     0.019 A 
ATOM     14  C   UNL d   1     -10.066  16.343   5.647  0.00  0.00    -0.003 A 
ATOM     15  C   UNL d   1     -10.868  16.565   4.521  0.00  0.00    -0.022 A 
ATOM     16  C   UNL d   1     -10.279  17.177   3.285  0.00  0.00     0.031 C 
ATOM     17  C   UNL d   1     -12.240  16.284   4.585  0.00  0.00    -0.007 A 
ATOM     18  C   UNL d   1     -12.807  15.740   5.751  0.00  0.00    -0.004 A 
ATOM     19  C   UNL d   1     -14.284  15.450   5.786  0.00  0.00     0.033 C 
ENDBRANCH  10  12
ENDBRANCH   8   9
ENDBRANCH   1   8
BRANCH   3  20
ATOM     20  C   UNL d   1     -13.141  10.562  11.328  0.00  0.00     0.021 A 
ATOM     21  C   UNL d   1     -13.024   9.955  10.065  0.00  0.00     0.002 A 
ATOM     22  C   UNL d   1     -13.407   8.625   9.881  0.00  0.00     0.002 A 
ATOM     23  C   UNL d   1     -13.914   7.885  10.951  0.00  0.00     0.024 A 
ATOM     24  C   UNL d   1     -14.049   8.471  12.222  0.00  0.00     0.127 A 
ATOM     25  C   UNL d   1     -13.663   9.812  12.398  0.00  0.00     0.025 A 
BRANCH  24  26
ATOM     26  N   UNL d   1     -14.573   7.712  13.327  0.00  0.00    -0.114 N 
ATOM     27  O   UNL d   1     -15.278   8.260  14.199  0.00  0.00    -0.532 OA
ATOM     28  O   UNL d   1     -14.307   6.366  13.440  0.00  0.00    -0.532 OA
ENDBRANCH  24  26
ENDBRANCH   3  20
TORSDOF 5
ENDMDL
MODEL 9
REMARK VINA RESULT:    -7.162      5.523      8.739
REMARK INTER + INTRA:         -10.070
REMARK INTER:                  -9.872
REMARK INTRA:                  -0.198
REMARK UNBOUND:                -0.815
REMARK  5 active torsions:
REMARK  status: ('A' for Active; 'I' for Inactive)
REMARK    1  A    between atoms: C_5  and  N_6 
REMARK       I    between atoms: N_6  and  C_7 
REMARK    2  A    between atoms: C_7  and  C_9 
REMARK    3  A    between atoms: C_9  and  N_10 
REMARK    4  A    between atoms: C_12  and  C_13 
REMARK    5  A    between atoms: C_17  and  N_18 
ROOT
ATOM      1  N   UNL d   1     -10.741  13.034  11.053  0.00  0.00    -0.207 N 
ATOM      2  N   UNL d   1     -11.019  13.184   9.755  0.00  0.00    -0.167 NA
ATOM      3  C   UNL d   1     -10.239  13.918   8.915  0.00  0.00     0.101 A 
ATOM      4  C   UNL d   1      -9.091  14.532   9.432  0.00  0.00     0.026 A 
ATOM      5  C   UNL d   1      -8.783  14.375  10.780  0.00  0.00     0.064 A 
ATOM      6  C   UNL d   1      -9.619  13.608  11.590  0.00  0.00     0.277 A 
ATOM      7  O   UNL d   1      -9.328  13.447  12.807  0.00  0.00    -0.266 OA
ENDROOT
BRANCH   1   8
ATOM      8  C   UNL d   1     -11.620  12.175  11.851  0.00  0.00     0.220 C 
BRANCH   8   9
ATOM      9  C   UNL d   1     -11.644  10.795  11.270  0.00  0.00     0.281 C 
ATOM     10  N   UNL d   1     -11.617   9.654  12.142  0.00  0.00    -0.210 NA
ATOM     11  O   UNL d   1     -11.672  10.647  10.019  0.00  0.00    -0.268 OA
BRANCH  10  12
ATOM     12  C   UNL d   1     -11.914   8.312  11.715  0.00  0.00     0.080 A 
ATOM     13  C   UNL d   1     -10.884   7.471  11.258  0.00  0.00     0.019 A 
ATOM     14  C   UNL d   1     -11.167   6.182  10.803  0.00  0.00    -0.003 A 
ATOM     15  C   UNL d   1     -12.484   5.707  10.796  0.00  0.00    -0.022 A 
ATOM     16  C   UNL d   1     -12.790   4.339  10.264  0.00  0.00     0.031 C 
ATOM     17  C   UNL d   1     -13.523   6.550  11.215  0.00  0.00    -0.007 A 
ATOM     18  C   UNL d   1     -13.249   7.847  11.685  0.00  0.00    -0.004 A 
ATOM     19  C   UNL d   1     -14.388   8.725  12.129  0.00  0.00     0.033 C 
ENDBRANCH  10  12
ENDBRANCH   8   9
ENDBRANCH   1   8
BRANCH   3  20
ATOM     20  C   UNL d   1     -10.603  14.010   7.479  0.00  0.00     0.021 A 
ATOM     21  C   UNL d   1      -9.790  13.444   6.480  0.00  0.00     0.002 A 
ATOM     22  C   UNL d   1     -10.148  13.546   5.134  0.00  0.00     0.002 A 
ATOM     23  C   UNL d   1     -11.318  14.215   4.767  0.00  0.00     0.024 A 
ATOM     24  C   UNL d   1     -12.143  14.797   5.745  0.00  0.00     0.127 A 
ATOM     25  C   UNL d   1     -11.774  14.691   7.099  0.00  0.00     0.025 A 
BRANCH  24  26
ATOM     26  N   UNL d   1     -13.349  15.489   5.371  0.00  0.00    -0.114 N 
ATOM     27  O   UNL d   1     -13.458  16.013   4.243  0.00  0.00    -0.532 OA
ATOM     28  O   UNL d   1     -14.404  15.582   6.250  0.00  0.00    -0.532 OA
ENDBRANCH  24  26
ENDBRANCH   3  20
TORSDOF 5
ENDMDL
