# Supplementary material for: An electron-density point-cloud framework for robust protein-ligand interaction prediction
Source: Nat Commun. 2026 Jun 11;17:7424. doi: 10.1038/s41467-026-74196-5 (PMC13408660; doi:10.1038/s41467-026-74196-5)
Supplement: Supplementary file 5 — Source Data [file 41467_2026_74196_MOESM5_ESM.zip › Source Data_rev/figure7/b/initial_configurations/bcl2_ZINC94753678_out.pdbqt]

MODEL 1
REMARK VINA RESULT:    -9.186      0.000      0.000
REMARK INTER + INTRA:         -12.655
REMARK INTER:                 -11.871
REMARK INTRA:                  -0.784
REMARK UNBOUND:                -0.784
REMARK  5 active torsions:
REMARK  status: ('A' for Active; 'I' for Inactive)
REMARK    1  A    between atoms: C_5  and  N_6 
REMARK    2  A    between atoms: N_9  and  S_10 
REMARK    3  A    between atoms: S_10  and  C_13 
REMARK    4  A    between atoms: C_16  and  N_17 
REMARK       I    between atoms: N_17  and  C_18 
REMARK    5  A    between atoms: C_18  and  C_20 
ROOT
ATOM      1  S   UNL d   1     -12.728   5.924  13.099  0.00  0.00     0.271 S 
ATOM      2  O   UNL d   1     -13.954   5.876  13.967  0.00  0.00    -0.203 OA
ATOM      3  O   UNL d   1     -11.537   6.230  13.961  0.00  0.00    -0.203 OA
ENDROOT
BRANCH   1   4
ATOM      4  N   UNL d   1     -12.515   4.387  12.296  0.00  0.00    -0.171 NA
ATOM      5  C   UNL d   1     -13.539   4.224  11.241  0.00  0.00     0.113 C 
ATOM      6  C   UNL d   1     -13.109   3.218  10.171  0.00  0.00     0.120 C 
ATOM      7  N   UNL d   1     -11.853   3.657   9.552  0.00  0.00    -0.345 N 
ATOM      8  C   UNL d   1     -10.927   4.484  10.337  0.00  0.00     0.120 C 
ATOM      9  C   UNL d   1     -11.113   4.218  11.839  0.00  0.00     0.113 C 
BRANCH   7  10
ATOM     10  C   UNL d   1     -11.545   3.301   8.186  0.00  0.00     0.056 A 
ATOM     11  C   UNL d   1     -12.552   3.293   7.204  0.00  0.00     0.017 A 
ATOM     12  C   UNL d   1     -12.256   2.933   5.886  0.00  0.00    -0.003 A 
ATOM     13  C   UNL d   1     -10.951   2.571   5.528  0.00  0.00    -0.022 A 
ATOM     14  C   UNL d   1     -10.619   2.197   4.114  0.00  0.00     0.031 C 
ATOM     15  C   UNL d   1      -9.942   2.587   6.500  0.00  0.00    -0.003 A 
ATOM     16  C   UNL d   1     -10.236   2.945   7.818  0.00  0.00     0.017 A 
ENDBRANCH   7  10
ENDBRANCH   1   4
BRANCH   1  17
ATOM     17  C   UNL d   1     -12.928   7.203  11.916  0.00  0.00     0.233 A 
ATOM     18  N   UNL d   1     -14.130   7.705  11.556  0.00  0.00    -0.127 NA
ATOM     19  N   UNL d   1     -14.038   8.703  10.679  0.00  0.00    -0.120 NA
ATOM     20  C   UNL d   1     -12.762   9.000  10.347  0.00  0.00     0.219 A 
ATOM     21  S   UNL d   1     -11.662   8.002  11.144  0.00  0.00    -0.014 SA
BRANCH  20  22
ATOM     22  N   UNL d   1     -12.391  10.023   9.415  0.00  0.00    -0.181 NA
ATOM     23  C   UNL d   1     -11.832  11.285   9.814  0.00  0.00     0.281 C 
ATOM     24  O   UNL d   1     -11.351  11.418  10.973  0.00  0.00    -0.265 OA
BRANCH  23  25
ATOM     25  C   UNL d   1     -11.761  12.423   8.866  0.00  0.00     0.060 A 
ATOM     26  C   UNL d   1     -11.787  13.745   9.346  0.00  0.00     0.005 A 
ATOM     27  C   UNL d   1     -11.726  14.823   8.459  0.00  0.00     0.003 A 
ATOM     28  C   UNL d   1     -11.642  14.595   7.084  0.00  0.00     0.030 A 
ATOM     29  C   UNL d   1     -11.617  13.287   6.593  0.00  0.00     0.140 A 
ATOM     30  F   UNL d   1     -11.549  13.068   5.259  0.00  0.00    -0.204 F 
ATOM     31  C   UNL d   1     -11.681  12.206   7.479  0.00  0.00     0.034 A 
ENDBRANCH  23  25
ENDBRANCH  20  22
ENDBRANCH   1  17
TORSDOF 5
ENDMDL
MODEL 2
REMARK VINA RESULT:    -8.460      1.821      2.356
REMARK INTER + INTRA:         -11.717
REMARK INTER:                 -11.418
REMARK INTRA:                  -0.299
REMARK UNBOUND:                -0.784
REMARK  5 active torsions:
REMARK  status: ('A' for Active; 'I' for Inactive)
REMARK    1  A    between atoms: C_5  and  N_6 
REMARK    2  A    between atoms: N_9  and  S_10 
REMARK    3  A    between atoms: S_10  and  C_13 
REMARK    4  A    between atoms: C_16  and  N_17 
REMARK       I    between atoms: N_17  and  C_18 
REMARK    5  A    between atoms: C_18  and  C_20 
ROOT
ATOM      1  S   UNL d   1     -13.520   8.221  13.235  0.00  0.00     0.271 S 
ATOM      2  O   UNL d   1     -15.014   8.310  13.111  0.00  0.00    -0.203 OA
ATOM      3  O   UNL d   1     -13.122   8.658  14.616  0.00  0.00    -0.203 OA
ENDROOT
BRANCH   1   4
ATOM      4  N   UNL d   1     -13.003   6.576  12.949  0.00  0.00    -0.171 NA
ATOM      5  C   UNL d   1     -14.079   5.821  12.270  0.00  0.00     0.113 C 
ATOM      6  C   UNL d   1     -13.542   4.602  11.517  0.00  0.00     0.120 C 
ATOM      7  N   UNL d   1     -12.557   5.030  10.517  0.00  0.00    -0.345 N 
ATOM      8  C   UNL d   1     -11.796   6.264  10.754  0.00  0.00     0.120 C 
ATOM      9  C   UNL d   1     -11.689   6.545  12.261  0.00  0.00     0.113 C 
BRANCH   7  10
ATOM     10  C   UNL d   1     -12.359   4.263   9.309  0.00  0.00     0.056 A 
ATOM     11  C   UNL d   1     -13.425   4.039   8.420  0.00  0.00     0.017 A 
ATOM     12  C   UNL d   1     -13.235   3.283   7.259  0.00  0.00    -0.003 A 
ATOM     13  C   UNL d   1     -11.978   2.734   6.970  0.00  0.00    -0.022 A 
ATOM     14  C   UNL d   1     -11.759   1.934   5.721  0.00  0.00     0.031 C 
ATOM     15  C   UNL d   1     -10.910   2.963   7.847  0.00  0.00    -0.003 A 
ATOM     16  C   UNL d   1     -11.099   3.718   9.008  0.00  0.00     0.017 A 
ENDBRANCH   7  10
ENDBRANCH   1   4
BRANCH   1  17
ATOM     17  C   UNL d   1     -12.792   9.297  12.057  0.00  0.00     0.233 A 
ATOM     18  N   UNL d   1     -11.698  10.048  12.308  0.00  0.00    -0.127 NA
ATOM     19  N   UNL d   1     -11.292  10.750  11.252  0.00  0.00    -0.120 NA
ATOM     20  C   UNL d   1     -12.060  10.552  10.158  0.00  0.00     0.219 A 
ATOM     21  S   UNL d   1     -13.316   9.472  10.465  0.00  0.00    -0.014 SA
BRANCH  20  22
ATOM     22  N   UNL d   1     -11.845  11.198   8.897  0.00  0.00    -0.181 NA
ATOM     23  C   UNL d   1     -11.544  12.597   8.771  0.00  0.00     0.281 C 
ATOM     24  O   UNL d   1     -11.144  13.245   9.777  0.00  0.00    -0.265 OA
BRANCH  23  25
ATOM     25  C   UNL d   1     -11.644  13.285   7.461  0.00  0.00     0.060 A 
ATOM     26  C   UNL d   1     -11.004  12.747   6.330  0.00  0.00     0.005 A 
ATOM     27  C   UNL d   1     -11.089  13.392   5.093  0.00  0.00     0.003 A 
ATOM     28  C   UNL d   1     -11.810  14.582   4.972  0.00  0.00     0.030 A 
ATOM     29  C   UNL d   1     -12.450  15.127   6.087  0.00  0.00     0.140 A 
ATOM     30  F   UNL d   1     -13.138  16.287   5.970  0.00  0.00    -0.204 F 
ATOM     31  C   UNL d   1     -12.365  14.486   7.327  0.00  0.00     0.034 A 
ENDBRANCH  23  25
ENDBRANCH  20  22
ENDBRANCH   1  17
TORSDOF 5
ENDMDL
MODEL 3
REMARK VINA RESULT:    -8.321      3.624      7.902
REMARK INTER + INTRA:         -11.538
REMARK INTER:                 -10.731
REMARK INTRA:                  -0.807
REMARK UNBOUND:                -0.784
REMARK  5 active torsions:
REMARK  status: ('A' for Active; 'I' for Inactive)
REMARK    1  A    between atoms: C_5  and  N_6 
REMARK    2  A    between atoms: N_9  and  S_10 
REMARK    3  A    between atoms: S_10  and  C_13 
REMARK    4  A    between atoms: C_16  and  N_17 
REMARK       I    between atoms: N_17  and  C_18 
REMARK    5  A    between atoms: C_18  and  C_20 
ROOT
ATOM      1  S   UNL d   1     -14.623   3.179  14.635  0.00  0.00     0.271 S 
ATOM      2  O   UNL d   1     -14.173   2.428  15.856  0.00  0.00    -0.203 OA
ATOM      3  O   UNL d   1     -16.092   2.940  14.434  0.00  0.00    -0.203 OA
ENDROOT
BRANCH   1   4
ATOM      4  N   UNL d   1     -14.312   4.886  14.848  0.00  0.00    -0.171 NA
ATOM      5  C   UNL d   1     -12.902   5.185  14.515  0.00  0.00     0.113 C 
ATOM      6  C   UNL d   1     -12.696   6.657  14.149  0.00  0.00     0.120 C 
ATOM      7  N   UNL d   1     -13.541   7.006  13.001  0.00  0.00    -0.345 N 
ATOM      8  C   UNL d   1     -14.789   6.262  12.786  0.00  0.00     0.120 C 
ATOM      9  C   UNL d   1     -15.314   5.702  14.117  0.00  0.00     0.113 C 
BRANCH   7  10
ATOM     10  C   UNL d   1     -13.138   8.048  12.085  0.00  0.00     0.056 A 
ATOM     11  C   UNL d   1     -12.041   8.876  12.380  0.00  0.00     0.017 A 
ATOM     12  C   UNL d   1     -11.662   9.895  11.500  0.00  0.00    -0.003 A 
ATOM     13  C   UNL d   1     -12.377  10.106  10.313  0.00  0.00    -0.022 A 
ATOM     14  C   UNL d   1     -11.971  11.186   9.354  0.00  0.00     0.031 C 
ATOM     15  C   UNL d   1     -13.465   9.278  10.009  0.00  0.00    -0.003 A 
ATOM     16  C   UNL d   1     -13.845   8.260  10.888  0.00  0.00     0.017 A 
ENDBRANCH   7  10
ENDBRANCH   1   4
BRANCH   1  17
ATOM     17  C   UNL d   1     -13.743   2.572  13.246  0.00  0.00     0.233 A 
ATOM     18  N   UNL d   1     -12.886   1.528  13.303  0.00  0.00    -0.127 NA
ATOM     19  N   UNL d   1     -12.370   1.209  12.117  0.00  0.00    -0.120 NA
ATOM     20  C   UNL d   1     -12.823   1.996  11.115  0.00  0.00     0.219 A 
ATOM     21  S   UNL d   1     -13.907   3.158  11.675  0.00  0.00    -0.014 SA
BRANCH  20  22
ATOM     22  N   UNL d   1     -12.414   1.870   9.747  0.00  0.00    -0.181 NA
ATOM     23  C   UNL d   1     -11.548   2.813   9.095  0.00  0.00     0.281 C 
ATOM     24  O   UNL d   1     -10.859   3.613   9.787  0.00  0.00    -0.265 OA
BRANCH  23  25
ATOM     25  C   UNL d   1     -11.408   2.827   7.619  0.00  0.00     0.060 A 
ATOM     26  C   UNL d   1     -12.398   3.431   6.822  0.00  0.00     0.005 A 
ATOM     27  C   UNL d   1     -12.276   3.444   5.429  0.00  0.00     0.003 A 
ATOM     28  C   UNL d   1     -11.168   2.852   4.817  0.00  0.00     0.030 A 
ATOM     29  C   UNL d   1     -10.179   2.248   5.598  0.00  0.00     0.140 A 
ATOM     30  F   UNL d   1      -9.113   1.664   5.002  0.00  0.00    -0.204 F 
ATOM     31  C   UNL d   1     -10.300   2.231   6.991  0.00  0.00     0.034 A 
ENDBRANCH  23  25
ENDBRANCH  20  22
ENDBRANCH   1  17
TORSDOF 5
ENDMDL
MODEL 4
REMARK VINA RESULT:    -8.113      3.429      9.274
REMARK INTER + INTRA:         -11.269
REMARK INTER:                 -10.559
REMARK INTRA:                  -0.711
REMARK UNBOUND:                -0.784
REMARK  5 active torsions:
REMARK  status: ('A' for Active; 'I' for Inactive)
REMARK    1  A    between atoms: C_5  and  N_6 
REMARK    2  A    between atoms: N_9  and  S_10 
REMARK    3  A    between atoms: S_10  and  C_13 
REMARK    4  A    between atoms: C_16  and  N_17 
REMARK       I    between atoms: N_17  and  C_18 
REMARK    5  A    between atoms: C_18  and  C_20 
ROOT
ATOM      1  S   UNL d   1     -12.299  10.957  12.762  0.00  0.00     0.271 S 
ATOM      2  O   UNL d   1     -11.815  11.358  14.126  0.00  0.00    -0.203 OA
ATOM      3  O   UNL d   1     -13.704  11.457  12.580  0.00  0.00    -0.203 OA
ENDROOT
BRANCH   1   4
ATOM      4  N   UNL d   1     -11.252  11.640  11.541  0.00  0.00    -0.171 NA
ATOM      5  C   UNL d   1     -11.512  10.995  10.236  0.00  0.00     0.113 C 
ATOM      6  C   UNL d   1     -11.066  11.869   9.061  0.00  0.00     0.120 C 
ATOM      7  N   UNL d   1     -11.769  13.156   9.104  0.00  0.00    -0.345 N 
ATOM      8  C   UNL d   1     -12.222  13.674  10.403  0.00  0.00     0.120 C 
ATOM      9  C   UNL d   1     -11.342  13.122  11.535  0.00  0.00     0.113 C 
BRANCH   7  10
ATOM     10  C   UNL d   1     -12.033  13.888   7.888  0.00  0.00     0.056 A 
ATOM     11  C   UNL d   1     -12.537  15.200   7.936  0.00  0.00     0.017 A 
ATOM     12  C   UNL d   1     -12.808  15.901   6.757  0.00  0.00    -0.003 A 
ATOM     13  C   UNL d   1     -12.584  15.302   5.510  0.00  0.00    -0.022 A 
ATOM     14  C   UNL d   1     -12.856  16.050   4.239  0.00  0.00     0.031 C 
ATOM     15  C   UNL d   1     -12.072  13.999   5.456  0.00  0.00    -0.003 A 
ATOM     16  C   UNL d   1     -11.803  13.297   6.634  0.00  0.00     0.017 A 
ENDBRANCH   7  10
ENDBRANCH   1   4
BRANCH   1  17
ATOM     17  C   UNL d   1     -12.292   9.207  12.655  0.00  0.00     0.233 A 
ATOM     18  N   UNL d   1     -11.351   8.428  13.234  0.00  0.00    -0.127 NA
ATOM     19  N   UNL d   1     -11.573   7.126  13.064  0.00  0.00    -0.120 NA
ATOM     20  C   UNL d   1     -12.694   6.869  12.355  0.00  0.00     0.219 A 
ATOM     21  S   UNL d   1     -13.477   8.287  11.889  0.00  0.00    -0.014 SA
BRANCH  20  22
ATOM     22  N   UNL d   1     -13.151   5.552  12.022  0.00  0.00    -0.181 NA
ATOM     23  C   UNL d   1     -12.848   4.906  10.776  0.00  0.00     0.281 C 
ATOM     24  O   UNL d   1     -11.906   5.342  10.057  0.00  0.00    -0.265 OA
BRANCH  23  25
ATOM     25  C   UNL d   1     -13.589   3.698  10.341  0.00  0.00     0.060 A 
ATOM     26  C   UNL d   1     -14.292   2.924  11.282  0.00  0.00     0.005 A 
ATOM     27  C   UNL d   1     -14.989   1.780  10.882  0.00  0.00     0.003 A 
ATOM     28  C   UNL d   1     -14.990   1.395   9.539  0.00  0.00     0.030 A 
ATOM     29  C   UNL d   1     -14.295   2.154   8.594  0.00  0.00     0.140 A 
ATOM     30  F   UNL d   1     -14.287   1.771   7.296  0.00  0.00    -0.204 F 
ATOM     31  C   UNL d   1     -13.595   3.297   8.993  0.00  0.00     0.034 A 
ENDBRANCH  23  25
ENDBRANCH  20  22
ENDBRANCH   1  17
TORSDOF 5
ENDMDL
MODEL 5
REMARK VINA RESULT:    -8.088      2.358      3.171
REMARK INTER + INTRA:         -11.237
REMARK INTER:                 -10.453
REMARK INTRA:                  -0.783
REMARK UNBOUND:                -0.784
REMARK  5 active torsions:
REMARK  status: ('A' for Active; 'I' for Inactive)
REMARK    1  A    between atoms: C_5  and  N_6 
REMARK    2  A    between atoms: N_9  and  S_10 
REMARK    3  A    between atoms: S_10  and  C_13 
REMARK    4  A    between atoms: C_16  and  N_17 
REMARK       I    between atoms: N_17  and  C_18 
REMARK    5  A    between atoms: C_18  and  C_20 
ROOT
ATOM      1  S   UNL d   1     -14.045   9.033  14.366  0.00  0.00     0.271 S 
ATOM      2  O   UNL d   1     -15.337   9.580  14.902  0.00  0.00    -0.203 OA
ATOM      3  O   UNL d   1     -12.930   9.432  15.290  0.00  0.00    -0.203 OA
ENDROOT
BRANCH   1   4
ATOM      4  N   UNL d   1     -14.144   7.292  14.255  0.00  0.00    -0.171 NA
ATOM      5  C   UNL d   1     -14.741   6.903  12.958  0.00  0.00     0.113 C 
ATOM      6  C   UNL d   1     -14.372   5.473  12.559  0.00  0.00     0.120 C 
ATOM      7  N   UNL d   1     -12.913   5.344  12.469  0.00  0.00    -0.345 N 
ATOM      8  C   UNL d   1     -12.070   6.222  13.292  0.00  0.00     0.120 C 
ATOM      9  C   UNL d   1     -12.831   6.666  14.551  0.00  0.00     0.113 C 
BRANCH   7  10
ATOM     10  C   UNL d   1     -12.316   4.386  11.567  0.00  0.00     0.056 A 
ATOM     11  C   UNL d   1     -12.075   4.721  10.223  0.00  0.00     0.017 A 
ATOM     12  C   UNL d   1     -11.513   3.787   9.347  0.00  0.00    -0.003 A 
ATOM     13  C   UNL d   1     -11.186   2.501   9.799  0.00  0.00    -0.022 A 
ATOM     14  C   UNL d   1     -10.568   1.496   8.873  0.00  0.00     0.031 C 
ATOM     15  C   UNL d   1     -11.414   2.165  11.140  0.00  0.00    -0.003 A 
ATOM     16  C   UNL d   1     -11.977   3.097  12.016  0.00  0.00     0.017 A 
ENDBRANCH   7  10
ENDBRANCH   1   4
BRANCH   1  17
ATOM     17  C   UNL d   1     -13.756   9.725  12.781  0.00  0.00     0.233 A 
ATOM     18  N   UNL d   1     -14.647  10.511  12.137  0.00  0.00    -0.127 NA
ATOM     19  N   UNL d   1     -14.195  10.964  10.968  0.00  0.00    -0.120 NA
ATOM     20  C   UNL d   1     -12.942  10.544  10.687  0.00  0.00     0.219 A 
ATOM     21  S   UNL d   1     -12.326   9.557  11.906  0.00  0.00    -0.014 SA
BRANCH  20  22
ATOM     22  N   UNL d   1     -12.232  10.880   9.488  0.00  0.00    -0.181 NA
ATOM     23  C   UNL d   1     -11.189  11.867   9.442  0.00  0.00     0.281 C 
ATOM     24  O   UNL d   1     -10.639  12.248  10.513  0.00  0.00    -0.265 OA
BRANCH  23  25
ATOM     25  C   UNL d   1     -10.707  12.408   8.149  0.00  0.00     0.060 A 
ATOM     26  C   UNL d   1      -9.333  12.635   7.946  0.00  0.00     0.005 A 
ATOM     27  C   UNL d   1      -8.871  13.150   6.732  0.00  0.00     0.003 A 
ATOM     28  C   UNL d   1      -9.774  13.449   5.708  0.00  0.00     0.030 A 
ATOM     29  C   UNL d   1     -11.141  13.230   5.897  0.00  0.00     0.140 A 
ATOM     30  F   UNL d   1     -12.015  13.533   4.909  0.00  0.00    -0.204 F 
ATOM     31  C   UNL d   1     -11.606  12.717   7.112  0.00  0.00     0.034 A 
ENDBRANCH  23  25
ENDBRANCH  20  22
ENDBRANCH   1  17
TORSDOF 5
ENDMDL
MODEL 6
REMARK VINA RESULT:    -8.067      3.254      9.780
REMARK INTER + INTRA:         -11.210
REMARK INTER:                 -10.566
REMARK INTRA:                  -0.644
REMARK UNBOUND:                -0.784
REMARK  5 active torsions:
REMARK  status: ('A' for Active; 'I' for Inactive)
REMARK    1  A    between atoms: C_5  and  N_6 
REMARK    2  A    between atoms: N_9  and  S_10 
REMARK    3  A    between atoms: S_10  and  C_13 
REMARK    4  A    between atoms: C_16  and  N_17 
REMARK       I    between atoms: N_17  and  C_18 
REMARK    5  A    between atoms: C_18  and  C_20 
ROOT
ATOM      1  S   UNL d   1     -11.770  11.677  10.917  0.00  0.00     0.271 S 
ATOM      2  O   UNL d   1     -11.080  12.254  12.119  0.00  0.00    -0.203 OA
ATOM      3  O   UNL d   1     -13.092  12.368  10.740  0.00  0.00    -0.203 OA
ENDROOT
BRANCH   1   4
ATOM      4  N   UNL d   1     -10.774  11.907   9.500  0.00  0.00    -0.171 NA
ATOM      5  C   UNL d   1     -11.602  11.798   8.279  0.00  0.00     0.113 C 
ATOM      6  C   UNL d   1     -10.961  12.503   7.081  0.00  0.00     0.120 C 
ATOM      7  N   UNL d   1     -10.756  13.923   7.392  0.00  0.00    -0.345 N 
ATOM      8  C   UNL d   1     -10.567  14.322   8.793  0.00  0.00     0.120 C 
ATOM      9  C   UNL d   1      -9.981  13.157   9.607  0.00  0.00     0.113 C 
BRANCH   7  10
ATOM     10  C   UNL d   1     -10.766  14.913   6.340  0.00  0.00     0.056 A 
ATOM     11  C   UNL d   1      -9.754  15.886   6.263  0.00  0.00     0.017 A 
ATOM     12  C   UNL d   1      -9.775  16.853   5.253  0.00  0.00    -0.003 A 
ATOM     13  C   UNL d   1     -10.809  16.867   4.307  0.00  0.00    -0.022 A 
ATOM     14  C   UNL d   1     -10.832  17.890   3.211  0.00  0.00     0.031 C 
ATOM     15  C   UNL d   1     -11.814  15.893   4.374  0.00  0.00    -0.003 A 
ATOM     16  C   UNL d   1     -11.795  14.927   5.383  0.00  0.00     0.017 A 
ENDBRANCH   7  10
ENDBRANCH   1   4
BRANCH   1  17
ATOM     17  C   UNL d   1     -12.045   9.967  11.192  0.00  0.00     0.233 A 
ATOM     18  N   UNL d   1     -11.496   9.280  12.218  0.00  0.00    -0.127 NA
ATOM     19  N   UNL d   1     -11.883   8.006  12.260  0.00  0.00    -0.120 NA
ATOM     20  C   UNL d   1     -12.745   7.682  11.271  0.00  0.00     0.219 A 
ATOM     21  S   UNL d   1     -13.067   8.998  10.268  0.00  0.00    -0.014 SA
BRANCH  20  22
ATOM     22  N   UNL d   1     -13.301   6.375  11.084  0.00  0.00    -0.181 NA
ATOM     23  C   UNL d   1     -12.582   5.296  10.464  0.00  0.00     0.281 C 
ATOM     24  O   UNL d   1     -11.327   5.365  10.348  0.00  0.00    -0.265 OA
BRANCH  23  25
ATOM     25  C   UNL d   1     -13.286   4.074  10.005  0.00  0.00     0.060 A 
ATOM     26  C   UNL d   1     -13.930   3.238  10.935  0.00  0.00     0.005 A 
ATOM     27  C   UNL d   1     -14.591   2.082  10.511  0.00  0.00     0.003 A 
ATOM     28  C   UNL d   1     -14.613   1.745   9.156  0.00  0.00     0.030 A 
ATOM     29  C   UNL d   1     -13.975   2.565   8.222  0.00  0.00     0.140 A 
ATOM     30  F   UNL d   1     -13.987   2.229   6.911  0.00  0.00    -0.204 F 
ATOM     31  C   UNL d   1     -13.311   3.721   8.644  0.00  0.00     0.034 A 
ENDBRANCH  23  25
ENDBRANCH  20  22
ENDBRANCH   1  17
TORSDOF 5
ENDMDL
MODEL 7
REMARK VINA RESULT:    -8.066      2.973      7.979
REMARK INTER + INTRA:         -11.208
REMARK INTER:                 -10.278
REMARK INTRA:                  -0.930
REMARK UNBOUND:                -0.784
REMARK  5 active torsions:
REMARK  status: ('A' for Active; 'I' for Inactive)
REMARK    1  A    between atoms: C_5  and  N_6 
REMARK    2  A    between atoms: N_9  and  S_10 
REMARK    3  A    between atoms: S_10  and  C_13 
REMARK    4  A    between atoms: C_16  and  N_17 
REMARK       I    between atoms: N_17  and  C_18 
REMARK    5  A    between atoms: C_18  and  C_20 
ROOT
ATOM      1  S   UNL d   1     -14.551   6.391  14.810  0.00  0.00     0.271 S 
ATOM      2  O   UNL d   1     -14.485   5.810  16.194  0.00  0.00    -0.203 OA
ATOM      3  O   UNL d   1     -15.993   6.549  14.419  0.00  0.00    -0.203 OA
ENDROOT
BRANCH   1   4
ATOM      4  N   UNL d   1     -13.745   7.942  14.785  0.00  0.00    -0.171 NA
ATOM      5  C   UNL d   1     -12.390   7.795  14.211  0.00  0.00     0.113 C 
ATOM      6  C   UNL d   1     -11.850   9.117  13.660  0.00  0.00     0.120 C 
ATOM      7  N   UNL d   1     -12.753   9.627  12.621  0.00  0.00    -0.345 N 
ATOM      8  C   UNL d   1     -14.177   9.268  12.680  0.00  0.00     0.120 C 
ATOM      9  C   UNL d   1     -14.593   8.969  14.129  0.00  0.00     0.113 C 
BRANCH   7  10
ATOM     10  C   UNL d   1     -12.245  10.447  11.546  0.00  0.00     0.056 A 
ATOM     11  C   UNL d   1     -11.556  11.641  11.821  0.00  0.00     0.017 A 
ATOM     12  C   UNL d   1     -11.079  12.443  10.779  0.00  0.00    -0.003 A 
ATOM     13  C   UNL d   1     -11.286  12.065   9.446  0.00  0.00    -0.022 A 
ATOM     14  C   UNL d   1     -10.766  12.909   8.320  0.00  0.00     0.031 C 
ATOM     15  C   UNL d   1     -11.963  10.871   9.166  0.00  0.00    -0.003 A 
ATOM     16  C   UNL d   1     -12.441  10.070  10.206  0.00  0.00     0.017 A 
ENDBRANCH   7  10
ENDBRANCH   1   4
BRANCH   1  17
ATOM     17  C   UNL d   1     -13.769   5.284  13.698  0.00  0.00     0.233 A 
ATOM     18  N   UNL d   1     -12.962   4.275  14.094  0.00  0.00    -0.127 NA
ATOM     19  N   UNL d   1     -12.519   3.531  13.082  0.00  0.00    -0.120 NA
ATOM     20  C   UNL d   1     -12.980   3.946  11.880  0.00  0.00     0.219 A 
ATOM     21  S   UNL d   1     -13.978   5.296  12.026  0.00  0.00    -0.014 SA
BRANCH  20  22
ATOM     22  N   UNL d   1     -12.643   3.326  10.633  0.00  0.00    -0.181 NA
ATOM     23  C   UNL d   1     -11.690   3.880   9.712  0.00  0.00     0.281 C 
ATOM     24  O   UNL d   1     -10.878   4.763  10.105  0.00  0.00    -0.265 OA
BRANCH  23  25
ATOM     25  C   UNL d   1     -11.605   3.391   8.314  0.00  0.00     0.060 A 
ATOM     26  C   UNL d   1     -12.759   3.347   7.511  0.00  0.00     0.005 A 
ATOM     27  C   UNL d   1     -12.689   2.883   6.194  0.00  0.00     0.003 A 
ATOM     28  C   UNL d   1     -11.469   2.455   5.666  0.00  0.00     0.030 A 
ATOM     29  C   UNL d   1     -10.316   2.493   6.454  0.00  0.00     0.140 A 
ATOM     30  F   UNL d   1      -9.137   2.066   5.944  0.00  0.00    -0.204 F 
ATOM     31  C   UNL d   1     -10.383   2.954   7.772  0.00  0.00     0.034 A 
ENDBRANCH  23  25
ENDBRANCH  20  22
ENDBRANCH   1  17
TORSDOF 5
ENDMDL
MODEL 8
REMARK VINA RESULT:    -8.050      2.885      8.435
REMARK INTER + INTRA:         -11.188
REMARK INTER:                 -10.458
REMARK INTRA:                  -0.730
REMARK UNBOUND:                -0.784
REMARK  5 active torsions:
REMARK  status: ('A' for Active; 'I' for Inactive)
REMARK    1  A    between atoms: C_5  and  N_6 
REMARK    2  A    between atoms: N_9  and  S_10 
REMARK    3  A    between atoms: S_10  and  C_13 
REMARK    4  A    between atoms: C_16  and  N_17 
REMARK       I    between atoms: N_17  and  C_18 
REMARK    5  A    between atoms: C_18  and  C_20 
ROOT
ATOM      1  S   UNL d   1     -13.903   8.638  14.197  0.00  0.00     0.271 S 
ATOM      2  O   UNL d   1     -13.234   8.284  15.494  0.00  0.00    -0.203 OA
ATOM      3  O   UNL d   1     -15.381   8.413  14.336  0.00  0.00    -0.203 OA
ENDROOT
BRANCH   1   4
ATOM      4  N   UNL d   1     -13.581  10.311  13.808  0.00  0.00    -0.171 NA
ATOM      5  C   UNL d   1     -12.160  10.475  13.428  0.00  0.00     0.113 C 
ATOM      6  C   UNL d   1     -11.932  11.726  12.576  0.00  0.00     0.120 C 
ATOM      7  N   UNL d   1     -12.745  11.653  11.357  0.00  0.00    -0.345 N 
ATOM      8  C   UNL d   1     -13.995  10.881  11.383  0.00  0.00     0.120 C 
ATOM      9  C   UNL d   1     -14.557  10.821  12.812  0.00  0.00     0.113 C 
BRANCH   7  10
ATOM     10  C   UNL d   1     -12.311  12.309  10.146  0.00  0.00     0.056 A 
ATOM     11  C   UNL d   1     -11.795  11.561   9.072  0.00  0.00     0.017 A 
ATOM     12  C   UNL d   1     -11.359  12.199   7.906  0.00  0.00    -0.003 A 
ATOM     13  C   UNL d   1     -11.428  13.595   7.796  0.00  0.00    -0.022 A 
ATOM     14  C   UNL d   1     -10.978  14.288   6.545  0.00  0.00     0.031 C 
ATOM     15  C   UNL d   1     -11.950  14.343   8.858  0.00  0.00    -0.003 A 
ATOM     16  C   UNL d   1     -12.385  13.707  10.024  0.00  0.00     0.017 A 
ENDBRANCH   7  10
ENDBRANCH   1   4
BRANCH   1  17
ATOM     17  C   UNL d   1     -13.275   7.592  12.937  0.00  0.00     0.233 A 
ATOM     18  N   UNL d   1     -12.135   6.878  13.060  0.00  0.00    -0.127 NA
ATOM     19  N   UNL d   1     -11.879   6.115  11.999  0.00  0.00    -0.120 NA
ATOM     20  C   UNL d   1     -12.821   6.217  11.035  0.00  0.00     0.219 A 
ATOM     21  S   UNL d   1     -14.042   7.296  11.466  0.00  0.00    -0.014 SA
BRANCH  20  22
ATOM     22  N   UNL d   1     -12.775   5.511   9.788  0.00  0.00    -0.181 NA
ATOM     23  C   UNL d   1     -12.862   4.080   9.692  0.00  0.00     0.281 C 
ATOM     24  O   UNL d   1     -13.300   3.412  10.669  0.00  0.00    -0.265 OA
BRANCH  23  25
ATOM     25  C   UNL d   1     -12.495   3.376   8.440  0.00  0.00     0.060 A 
ATOM     26  C   UNL d   1     -13.496   2.822   7.621  0.00  0.00     0.005 A 
ATOM     27  C   UNL d   1     -13.158   2.151   6.442  0.00  0.00     0.003 A 
ATOM     28  C   UNL d   1     -11.818   2.023   6.069  0.00  0.00     0.030 A 
ATOM     29  C   UNL d   1     -10.814   2.567   6.874  0.00  0.00     0.140 A 
ATOM     30  F   UNL d   1      -9.515   2.430   6.517  0.00  0.00    -0.204 F 
ATOM     31  C   UNL d   1     -11.149   3.236   8.055  0.00  0.00     0.034 A 
ENDBRANCH  23  25
ENDBRANCH  20  22
ENDBRANCH   1  17
TORSDOF 5
ENDMDL
MODEL 9
REMARK VINA RESULT:    -7.653      2.910      4.776
REMARK INTER + INTRA:         -10.674
REMARK INTER:                 -10.073
REMARK INTRA:                  -0.601
REMARK UNBOUND:                -0.784
REMARK  5 active torsions:
REMARK  status: ('A' for Active; 'I' for Inactive)
REMARK    1  A    between atoms: C_5  and  N_6 
REMARK    2  A    between atoms: N_9  and  S_10 
REMARK    3  A    between atoms: S_10  and  C_13 
REMARK    4  A    between atoms: C_16  and  N_17 
REMARK       I    between atoms: N_17  and  C_18 
REMARK    5  A    between atoms: C_18  and  C_20 
ROOT
ATOM      1  S   UNL d   1     -12.521  11.402  13.050  0.00  0.00     0.271 S 
ATOM      2  O   UNL d   1     -13.394  12.275  13.906  0.00  0.00    -0.203 OA
ATOM      3  O   UNL d   1     -11.289  11.037  13.829  0.00  0.00    -0.203 OA
ENDROOT
BRANCH   1   4
ATOM      4  N   UNL d   1     -13.397   9.960  12.595  0.00  0.00    -0.171 NA
ATOM      5  C   UNL d   1     -13.326   9.769  11.130  0.00  0.00     0.113 C 
ATOM      6  C   UNL d   1     -13.572   8.314  10.725  0.00  0.00     0.120 C 
ATOM      7  N   UNL d   1     -12.579   7.445  11.367  0.00  0.00    -0.345 N 
ATOM      8  C   UNL d   1     -11.989   7.866  12.645  0.00  0.00     0.120 C 
ATOM      9  C   UNL d   1     -12.954   8.794  13.399  0.00  0.00     0.113 C 
BRANCH   7  10
ATOM     10  C   UNL d   1     -12.171   6.210  10.738  0.00  0.00     0.056 A 
ATOM     11  C   UNL d   1     -10.836   5.775  10.816  0.00  0.00     0.017 A 
ATOM     12  C   UNL d   1     -10.439   4.587  10.193  0.00  0.00    -0.003 A 
ATOM     13  C   UNL d   1     -11.368   3.818   9.480  0.00  0.00    -0.022 A 
ATOM     14  C   UNL d   1     -10.956   2.535   8.821  0.00  0.00     0.031 C 
ATOM     15  C   UNL d   1     -12.700   4.242   9.408  0.00  0.00    -0.003 A 
ATOM     16  C   UNL d   1     -13.099   5.429  10.029  0.00  0.00     0.017 A 
ENDBRANCH   7  10
ENDBRANCH   1   4
BRANCH   1  17
ATOM     17  C   UNL d   1     -12.054  12.303  11.620  0.00  0.00     0.233 A 
ATOM     18  N   UNL d   1     -10.829  12.224  11.055  0.00  0.00    -0.127 NA
ATOM     19  N   UNL d   1     -10.715  12.957   9.949  0.00  0.00    -0.120 NA
ATOM     20  C   UNL d   1     -11.853  13.613   9.630  0.00  0.00     0.219 A 
ATOM     21  S   UNL d   1     -13.081  13.311  10.743  0.00  0.00    -0.014 SA
BRANCH  20  22
ATOM     22  N   UNL d   1     -11.991  14.478   8.495  0.00  0.00    -0.181 NA
ATOM     23  C   UNL d   1     -11.869  14.021   7.139  0.00  0.00     0.281 C 
ATOM     24  O   UNL d   1     -11.952  12.788   6.883  0.00  0.00    -0.265 OA
BRANCH  23  25
ATOM     25  C   UNL d   1     -11.700  14.981   6.022  0.00  0.00     0.060 A 
ATOM     26  C   UNL d   1     -12.800  15.330   5.217  0.00  0.00     0.005 A 
ATOM     27  C   UNL d   1     -12.648  16.230   4.159  0.00  0.00     0.003 A 
ATOM     28  C   UNL d   1     -11.397  16.790   3.889  0.00  0.00     0.030 A 
ATOM     29  C   UNL d   1     -10.296  16.451   4.680  0.00  0.00     0.140 A 
ATOM     30  F   UNL d   1      -9.081  16.985   4.408  0.00  0.00    -0.204 F 
ATOM     31  C   UNL d   1     -10.444  15.549   5.737  0.00  0.00     0.034 A 
ENDBRANCH  23  25
ENDBRANCH  20  22
ENDBRANCH   1  17
TORSDOF 5
ENDMDL
