# Supplementary material for: An electron-density point-cloud framework for robust protein-ligand interaction prediction
Source: Nat Commun. 2026 Jun 11;17:7424. doi: 10.1038/s41467-026-74196-5 (PMC13408660; doi:10.1038/s41467-026-74196-5)
Supplement: Supplementary file 5 — Source Data [file 41467_2026_74196_MOESM5_ESM.zip › Source Data_rev/figure7/b/time-rmsd.xlsx]

## Sheet: Sheet1
	Navitoclax	ZINC38931626	ZINC94753678	ZINC57101123
200	0.18574	0.19813	0.17688	0.152724
400	0.190418	0.212494	0.180299	0.155018
600	0.220484	0.213554	0.190764	0.179714
800	0.234205	0.264164	0.20417	0.175959
1000	0.218011	0.274565	0.232228	0.193868
1200	0.21228	0.250984	0.196037	0.200374
1400	0.233645	0.252213	0.192535	0.212244
1600	0.236982	0.239167	0.187922	0.224275
1800	0.232466	0.244408	0.192297	0.214536
2000	0.223108	0.238684	0.173486	0.230809
2200	0.227873	0.239964	0.189783	0.272895
2400	0.230011	0.243321	0.178168	0.224521
2600	0.223625	0.235298	0.192652	0.249035
2800	0.249931	0.239771	0.199894	0.238471
3000	0.243539	0.244527	0.21245	0.240624
3200	0.267453	0.248946	0.203112	0.247311
3400	0.222749	0.248001	0.202875	0.286488
3600	0.243931	0.244885	0.196276	0.262209
3800	0.254652	0.25485	0.200235	0.258661
4000	0.262466	0.245918	0.204122	0.25798
4200	0.238478	0.23814	0.223549	0.261303
4400	0.237329	0.239466	0.193982	0.241539
4600	0.247977	0.22614	0.192941	0.24175
4800	0.227467	0.244583	0.194066	0.258319
5000	0.251053	0.239205	0.217205	0.226137
5200	0.254654	0.246995	0.1866	0.230099
5400	0.235989	0.252858	0.196765	0.228431
5600	0.246416	0.245567	0.196501	0.238005
5800	0.239106	0.242169	0.21213	0.244391
6000	0.239446	0.264544	0.210384	0.231752
6200	0.228057	0.240578	0.207412	0.258816
6400	0.232816	0.272974	0.212359	0.248012
6600	0.251494	0.253022	0.206744	0.264163
6800	0.257841	0.245804	0.204295	0.240737
7000	0.256775	0.244637	0.219294	0.251671
7200	0.247758	0.242324	0.201804	0.240957
7400	0.234195	0.243308	0.236983	0.23255
7600	0.244024	0.258982	0.202586	0.252972
7800	0.25041	0.252878	0.212989	0.241782
8000	0.244519	0.259445	0.218226	0.254669
8200	0.248004	0.27433	0.223277	0.250132
8400	0.265977	0.264763	0.206094	0.232038
8600	0.253909	0.261402	0.222025	0.249084
8800	0.244414	0.257592	0.206816	0.262452
9000	0.273281	0.247191	0.207686	0.250909
9200	0.259916	0.250333	0.21535	0.247482
9400	0.283562	0.259139	0.209412	0.237961
9600	0.262672	0.257381	0.234006	0.239557
9800	0.242405	0.242869	0.198115	0.253842
10000	0.259543	0.262869	0.207763	0.234884
10200	0.251982	0.267236	0.203912	0.248896
10400	0.25258	0.261608	0.207773	0.269598
10600	0.269262	0.24791	0.225628	0.245073
10800	0.26964	0.267591	0.243929	0.228195
11000	0.265261	0.286344	0.230936	0.237631
11200	0.273383	0.270031	0.233204	0.236003
11400	0.269133	0.293271	0.222646	0.242588
11600	0.276624	0.313873	0.209684	0.2381
11800	0.282166	0.331568	0.205218	0.233909
12000	0.264605	0.332599	0.225605	0.20996
12200	0.260585	0.328374	0.258607	0.209892
12400	0.265481	0.328485	0.235469	0.254983
12600	0.270977	0.313855	0.222322	0.239178
12800	0.268672	0.306145	0.222131	0.271406
13000	0.267607	0.310536	0.245337	0.258946
13200	0.269583	0.302897	0.23229	0.252798
13400	0.290866	0.31007	0.221072	0.271927
13600	0.285864	0.314414	0.214398	0.269425
13800	0.278281	0.320271	0.227056	0.277781
14000	0.28034	0.313875	0.228321	0.281782
14200	0.276562	0.329234	0.234647	0.268641
14400	0.279728	0.313212	0.274737	0.257832
14600	0.283317	0.317714	0.271113	0.248982
14800	0.262919	0.313151	0.265514	0.263528
15000	0.280443	0.317885	0.245866	0.263085
15200	0.275353	0.303954	0.27535	0.267096
15400	0.295331	0.320379	0.254712	0.265981
15600	0.292609	0.340452	0.280817	0.281917
15800	0.291069	0.330063	0.26925	0.27174
16000	0.279718	0.358351	0.277754	0.277113
16200	0.297039	0.35905	0.305936	0.29666
16400	0.283031	0.339296	0.25467	0.285553
16600	0.275419	0.343917	0.258358	0.31002
16800	0.28213	0.35354	0.299111	0.300517
17000	0.280813	0.354166	0.303311	0.284287
17200	0.283338	0.359138	0.288613	0.305083
17400	0.278789	0.382393	0.313658	0.275612
17600	0.280347	0.366489	0.303495	0.276113
17800	0.286664	0.364708	0.308915	0.287134
18000	0.2857	0.375802	0.293601	0.29386
18200	0.279112	0.382476	0.293251	0.287274
18400	0.264234	0.380943	0.273783	0.303444
18600	0.274196	0.349292	0.25942	0.307433
18800	0.272041	0.3594	0.278451	0.277491
19000	0.277591	0.366055	0.283895	0.290895
19200	0.272653	0.368672	0.293567	0.295362
19400	0.274854	0.36284	0.304808	0.291585
19600	0.269056	0.358344	0.295286	0.278974
19800	0.280644	0.35344	0.286066	0.298636
20000	0.276999	0.350538	0.291922	0.290725
20200	0.291631	0.345248	0.299224	0.295618
20400	0.273252	0.360672	0.265174	0.290577
20600	0.276487	0.357336	0.282645	0.277973
20800	0.277379	0.353952	0.265904	0.275294
21000	0.273634	0.351472	0.265339	0.296813
21200	0.269944	0.356653	0.247879	0.268565
21400	0.265826	0.35732	0.275454	0.287638
21600	0.271705	0.336082	0.286711	0.307355
21800	0.270173	0.343412	0.267936	0.287309
22000	0.280046	0.345008	0.27557	0.296704
22200	0.260089	0.33681	0.285869	0.279008
22400	0.27044	0.336031	0.270345	0.287506
22600	0.268398	0.332572	0.287654	0.287928
22800	0.270696	0.336558	0.264263	0.306692
23000	0.269568	0.33354	0.264279	0.300208
23200	0.258224	0.330539	0.250097	0.311515
23400	0.260634	0.348053	0.259335	0.283628
23600	0.268183	0.34169	0.284656	0.289285
23800	0.282093	0.314295	0.283419	0.295419
24000	0.280759	0.320053	0.272943	0.314956
24200	0.266026	0.325801	0.307125	0.318526
24400	0.276512	0.321887	0.273031	0.318775
24600	0.271407	0.346033	0.259824	0.307509
24800	0.298418	0.331627	0.275904	0.300977
25000	0.27625	0.327403	0.276926	0.287343
25200	0.279474	0.314438	0.273464	0.269355
25400	0.285978	0.334119	0.262184	0.260368
25600	0.274337	0.340212	0.244625	0.264386
25800	0.281475	0.332698	0.239182	0.255976
26000	0.285709	0.328091	0.238653	0.258829
26200	0.28423	0.326637	0.278845	0.253705
26400	0.275729	0.338381	0.243268	0.256606
26600	0.248319	0.318974	0.229979	0.254546
26800	0.241046	0.338847	0.242316	0.254306
27000	0.262425	0.321345	0.231556	0.264665
27200	0.271924	0.333543	0.241043	0.285432
27400	0.274815	0.314565	0.249424	0.29114
27600	0.278815	0.321706	0.248639	0.288502
27800	0.272601	0.323599	0.25557	0.300335
28000	0.261217	0.329071	0.280234	0.276564
28200	0.265386	0.331532	0.237434	0.297831
28400	0.265808	0.326645	0.225659	0.274254
28600	0.278163	0.324247	0.234682	0.283743
28800	0.296359	0.333617	0.242973	0.29426
29000	0.27568	0.336313	0.241633	0.281991
29200	0.279161	0.318822	0.232657	0.268629
29400	0.272372	0.327576	0.231707	0.272309
29600	0.292762	0.330348	0.236098	0.315453
29800	0.275241	0.31966	0.271044	0.286064
30000	0.255859	0.338234	0.260907	0.312613
30200	0.261512	0.327485	0.301223	0.264758
30400	0.266926	0.328037	0.273587	0.300952
30600	0.283331	0.339931	0.284199	0.304511
30800	0.27358	0.331731	0.273788	0.304443
31000	0.282096	0.33455	0.295197	0.302821
31200	0.281391	0.338188	0.293517	0.317964
31400	0.299261	0.33063	0.26609	0.337435
31600	0.283928	0.33795	0.262511	0.34584
31800	0.297396	0.345573	0.288541	0.34307
32000	0.275608	0.330785	0.287713	0.315611
32200	0.287443	0.341622	0.258446	0.293766
32400	0.29846	0.350804	0.313518	0.289338
32600	0.303215	0.355085	0.31087	0.297678
32800	0.305596	0.329153	0.321043	0.30294
33000	0.292143	0.338365	0.305619	0.291405
33200	0.275223	0.337776	0.288649	0.303127
33400	0.301538	0.337455	0.311995	0.288988
33600	0.293966	0.35388	0.314372	0.320725
33800	0.28989	0.357082	0.287636	0.306913
34000	0.282831	0.354926	0.274711	0.293036
34200	0.260268	0.335893	0.283093	0.297764
34400	0.285695	0.360636	0.282913	0.288799
34600	0.300462	0.358551	0.292522	0.310745
34800	0.278132	0.361604	0.28486	0.330667
35000	0.284605	0.337599	0.265511	0.304283
35200	0.260658	0.33828	0.291152	0.295011
35400	0.276689	0.334898	0.281779	0.30074
35600	0.266978	0.34963	0.309472	0.283745
35800	0.275648	0.356786	0.276179	0.328342
36000	0.272753	0.343298	0.292252	0.295376
36200	0.270905	0.343342	0.295548	0.293756
36400	0.280048	0.335708	0.304506	0.29523
36600	0.261172	0.34266	0.305859	0.278416
36800	0.275527	0.318136	0.292982	0.302982
37000	0.270356	0.31161	0.291087	0.263814
37200	0.29789	0.334432	0.288455	0.287947
37400	0.280372	0.323562	0.290664	0.30287
37600	0.282703	0.324174	0.293273	0.287538
37800	0.273662	0.316457	0.292101	0.287022
38000	0.289584	0.318047	0.301147	0.290701
38200	0.276642	0.315144	0.293119	0.298584
38400	0.28262	0.319035	0.271723	0.314945
38600	0.289663	0.318258	0.274039	0.290257
38800	0.298167	0.313728	0.286368	0.271727
39000	0.286449	0.313561	0.281645	0.305577
39200	0.28907	0.311321	0.287721	0.308254
39400	0.310905	0.321266	0.277503	0.357407
39600	0.305073	0.320337	0.286289	0.328071
39800	0.301561	0.312281	0.280355	0.327421
40000	0.304802	0.314931	0.283121	0.317729
40200	0.315273	0.322051	0.304323	0.306664
40400	0.327056	0.32932	0.294423	0.334114
40600	0.309771	0.328132	0.293651	0.342908
40800	0.302067	0.333581	0.34012	0.348067
41000	0.305815	0.319628	0.301193	0.311826
41200	0.307717	0.336661	0.283406	0.344734
41400	0.311816	0.327783	0.315006	0.335371
41600	0.324394	0.337161	0.304366	0.315551
41800	0.326669	0.35649	0.299946	0.324422
42000	0.3156	0.349472	0.289564	0.332155
42200	0.318684	0.347429	0.276573	0.330983
42400	0.327081	0.360264	0.281779	0.33623
42600	0.311572	0.353697	0.295151	0.318937
42800	0.325334	0.360896	0.290383	0.32168
43000	0.325824	0.352348	0.288881	0.294977
43200	0.329061	0.357982	0.286651	0.274954
43400	0.307072	0.357596	0.2889	0.30269
43600	0.331472	0.348355	0.287793	0.295216
43800	0.323888	0.362741	0.261161	0.302315
44000	0.302801	0.355622	0.27008	0.297368
44200	0.290008	0.355918	0.258551	0.296762
44400	0.28634	0.364648	0.261281	0.304248
44600	0.294659	0.356282	0.270533	0.300893
44800	0.293431	0.356015	0.252194	0.288452
45000	0.292158	0.351774	0.261049	0.277339
45200	0.282054	0.351655	0.262181	0.267453
45400	0.307739	0.360027	0.284697	0.292422
45600	0.313344	0.34958	0.249744	0.29431
45800	0.327299	0.364252	0.280617	0.283249
46000	0.30738	0.342707	0.260073	0.298067
46200	0.30742	0.350566	0.285327	0.298436
46400	0.294712	0.356997	0.271505	0.28972
46600	0.296005	0.350076	0.295505	0.271681
46800	0.296717	0.369658	0.256196	0.261692
47000	0.299173	0.358801	0.290919	0.284337
47200	0.305109	0.359561	0.286503	0.279467
47400	0.301794	0.349936	0.265946	0.285477
47600	0.305517	0.357821	0.259218	0.269947
47800	0.309899	0.358175	0.276448	0.241547
48000	0.300576	0.353023	0.270268	0.26011
48200	0.287622	0.348883	0.270456	0.291127
48400	0.288456	0.358462	0.284248	0.264949
48600	0.298959	0.347309	0.258072	0.267262
48800	0.296709	0.361177	0.271282	0.284371
49000	0.286587	0.344739	0.267153	0.27016
49200	0.293771	0.353619	0.271753	0.270996
49400	0.290859	0.371215	0.276099	0.263679
49600	0.300568	0.358501	0.26145	0.271616
49800	0.299944	0.352159	0.249425	0.27368
50000	0.291374	0.361539	0.277235	0.261796
50200	0.283853	0.351343	0.270113	0.258603
50400	0.287216	0.346338	0.289116	0.258641
50600	0.304976	0.354148	0.25247	0.254837
50800	0.298565	0.344351	0.266786	0.281665
51000	0.29426	0.350772	0.275185	0.264871
51200	0.290345	0.335978	0.254021	0.295348
51400	0.303944	0.345722	0.258952	0.285986
51600	0.293744	0.357548	0.265796	0.30379
51800	0.29621	0.331987	0.261357	0.321929
52000	0.269967	0.337271	0.27418	0.292031
52200	0.30098	0.339831	0.258342	0.26198
52400	0.279925	0.351424	0.273718	0.286149
52600	0.302295	0.356605	0.253677	0.293445
52800	0.291892	0.347208	0.256856	0.311103
53000	0.310144	0.357971	0.258921	0.29878
53200	0.301513	0.358671	0.27788	0.268232
53400	0.298492	0.34777	0.253947	0.276712
53600	0.299245	0.36232	0.273039	0.276355
53800	0.283137	0.343782	0.27745	0.30753
54000	0.2972	0.344076	0.247106	0.309148
54200	0.301801	0.342127	0.267766	0.298524
54400	0.304935	0.348787	0.27289	0.280455
54600	0.315484	0.357449	0.265603	0.292722
54800	0.304528	0.369675	0.261144	0.273347
55000	0.30015	0.34334	0.248629	0.301675
55200	0.32625	0.340787	0.263988	0.281307
55400	0.319682	0.337187	0.240767	0.302796
55600	0.329388	0.335472	0.258133	0.299718
55800	0.310015	0.35069	0.25576	0.305536
56000	0.324279	0.349153	0.287916	0.281936
56200	0.316019	0.350898	0.260911	0.292542
56400	0.296177	0.330333	0.244013	0.299344
56600	0.314988	0.346008	0.264649	0.284671
56800	0.299899	0.335733	0.261272	0.266685
57000	0.290062	0.346416	0.27189	0.292025
57200	0.310687	0.366406	0.28838	0.282296
57400	0.299387	0.356098	0.269201	0.293073
57600	0.309059	0.364977	0.258346	0.303339
57800	0.310989	0.349551	0.264939	0.314415
58000	0.320245	0.351908	0.249716	0.306404
58200	0.308925	0.34106	0.256372	0.321048
58400	0.31394	0.349086	0.254144	0.306655
58600	0.299731	0.339058	0.254454	0.292966
58800	0.291257	0.34866	0.266908	0.289198
59000	0.30079	0.353372	0.254097	0.299262
59200	0.300213	0.335661	0.244553	0.312322
59400	0.311247	0.35275	0.253751	0.315464
59600	0.32218	0.324416	0.235066	0.323698
59800	0.306531	0.343544	0.249977	0.309868
60000	0.31412	0.346013	0.240885	0.297046
60200	0.298621	0.360314	0.258612	0.303544
60400	0.315087	0.351235	0.242867	0.306254
60600	0.321358	0.352538	0.268868	0.314429
60800	0.317508	0.334934	0.261745	0.326219
61000	0.300205	0.354826	0.252518	0.318533
61200	0.302151	0.359294	0.254277	0.303816
61400	0.29926	0.352931	0.264384	0.304841
61600	0.322289	0.355214	0.252465	0.334979
61800	0.324115	0.356074	0.264967	0.324014
62000	0.326792	0.353486	0.286067	0.296311
62200	0.323796	0.372499	0.253914	0.303509
62400	0.318097	0.359316	0.251929	0.298425
62600	0.31902	0.360083	0.275361	0.27092
62800	0.309702	0.354132	0.256564	0.302684
63000	0.311017	0.356435	0.27669	0.297512
63200	0.312924	0.357528	0.254886	0.267313
63400	0.31932	0.354935	0.275144	0.268567
63600	0.32667	0.351979	0.261949	0.310188
63800	0.321036	0.363167	0.282544	0.337302
64000	0.3191	0.353004	0.269987	0.322073
64200	0.307156	0.346723	0.261787	0.313958
64400	0.297119	0.358845	0.288589	0.290066
64600	0.299413	0.360086	0.269449	0.321919
64800	0.304645	0.362803	0.264176	0.294484
65000	0.321706	0.349488	0.268572	0.299124
65200	0.310595	0.363926	0.257085	0.308032
65400	0.300209	0.361897	0.244889	0.325268
65600	0.295338	0.361057	0.2531	0.316962
65800	0.302635	0.362574	0.256937	0.300821
66000	0.29548	0.371373	0.241723	0.287809
66200	0.287073	0.359342	0.253182	0.283525
66400	0.296192	0.347489	0.253175	0.317048
66600	0.294695	0.36699	0.259279	0.330708
66800	0.298375	0.358922	0.261473	0.322712
67000	0.291902	0.352125	0.252145	0.32184
67200	0.299232	0.342779	0.24929	0.298278
67400	0.299007	0.350321	0.255108	0.317493
67600	0.296567	0.35337	0.262465	0.33112
67800	0.299373	0.347959	0.245664	0.353007
68000	0.289387	0.347478	0.253748	0.31101
68200	0.284887	0.350492	0.253639	0.342916
68400	0.283205	0.340778	0.245582	0.31804
68600	0.288025	0.331551	0.243716	0.337295
68800	0.28681	0.328977	0.24735	0.328654
69000	0.293733	0.324958	0.254105	0.333186
69200	0.305837	0.341913	0.272325	0.344209
69400	0.29435	0.336651	0.244941	0.338867
69600	0.314154	0.335167	0.242703	0.332666
69800	0.299781	0.338137	0.255901	0.323924
70000	0.288378	0.340031	0.245543	0.334671
70200	0.301838	0.324648	0.264762	0.32571
70400	0.289851	0.342677	0.267017	0.341404
70600	0.289219	0.340898	0.262475	0.331669
70800	0.298177	0.367833	0.263666	0.327871
71000	0.296851	0.354916	0.262885	0.322095
71200	0.304533	0.358844	0.264974	0.351587
71400	0.296313	0.342623	0.262993	0.335977
71600	0.296061	0.343489	0.268605	0.346588
71800	0.301559	0.34516	0.267112	0.349527
72000	0.29847	0.36563	0.255108	0.311281
72200	0.303792	0.357306	0.277274	0.331201
72400	0.288511	0.352571	0.290936	0.328251
72600	0.292876	0.355006	0.317088	0.326714
72800	0.29375	0.344191	0.289645	0.33885
73000	0.304673	0.348414	0.278007	0.331791
73200	0.299275	0.343555	0.287062	0.321999
73400	0.297503	0.365638	0.28577	0.322567
73600	0.297725	0.357063	0.294544	0.316263
73800	0.287298	0.341794	0.292307	0.314312
74000	0.287504	0.34781	0.287374	0.322218
74200	0.290353	0.345328	0.259806	0.320561
74400	0.300908	0.342036	0.267417	0.31321
74600	0.289713	0.337824	0.277543	0.317007
74800	0.297998	0.341327	0.270744	0.322189
75000	0.295224	0.339154	0.272443	0.297383
75200	0.27287	0.348284	0.260601	0.317098
75400	0.287686	0.351947	0.259689	0.305786
75600	0.282762	0.337793	0.274169	0.327696
75800	0.281782	0.34308	0.261105	0.304721
76000	0.271024	0.35379	0.280644	0.317277
76200	0.281837	0.345518	0.263746	0.307484
76400	0.281319	0.355316	0.305197	0.300587
76600	0.280181	0.346292	0.266101	0.318272
76800	0.295435	0.357974	0.255471	0.306201
77000	0.300671	0.35864	0.264897	0.325177
77200	0.296099	0.370107	0.274345	0.319474
77400	0.298687	0.367513	0.281855	0.319338
77600	0.288385	0.366743	0.275441	0.326782
77800	0.29518	0.370884	0.280319	0.317667
78000	0.276845	0.377555	0.274799	0.278753
78200	0.286396	0.372821	0.292289	0.304097
78400	0.302012	0.374308	0.290098	0.307563
78600	0.281621	0.363881	0.285776	0.314149
78800	0.28936	0.359175	0.278513	0.319789
79000	0.283676	0.353544	0.281378	0.30452
79200	0.272609	0.360725	0.290841	0.326067
79400	0.28423	0.352079	0.260432	0.311961
79600	0.277901	0.360406	0.267744	0.308058
79800	0.268085	0.346942	0.276672	0.296629
80000	0.276447	0.357171	0.267091	0.307972
80200	0.279554	0.360938	0.270778	0.293891
80400	0.292695	0.356756	0.286825	0.287414
80600	0.28679	0.362106	0.271594	0.291662
80800	0.276889	0.36231	0.280524	0.310385
81000	0.270983	0.37236	0.290784	0.311644
81200	0.281093	0.364758	0.278159	0.29109
81400	0.292386	0.362134	0.280944	0.299152
81600	0.280607	0.350929	0.274628	0.290699
81800	0.276739	0.348803	0.267491	0.315364
82000	0.276901	0.348573	0.286568	0.284232
82200	0.267918	0.351531	0.284972	0.318657
82400	0.282188	0.350112	0.262512	0.304157
82600	0.282178	0.348632	0.249987	0.294516
82800	0.277152	0.333912	0.261897	0.295884
83000	0.260944	0.349104	0.25217	0.294431
83200	0.269534	0.358336	0.254099	0.295086
83400	0.26741	0.359986	0.260916	0.299369
83600	0.297389	0.352971	0.257801	0.31341
83800	0.299286	0.361724	0.25832	0.307811
84000	0.283854	0.343144	0.248204	0.30025
84200	0.286734	0.357171	0.251338	0.316671
84400	0.291492	0.360318	0.274741	0.325111
84600	0.282677	0.352194	0.26618	0.318591
84800	0.310776	0.350066	0.255595	0.316452
85000	0.299035	0.358171	0.262075	0.327494
85200	0.270068	0.362525	0.257731	0.307123
85400	0.257096	0.355724	0.252074	0.309365
85600	0.279319	0.365416	0.250292	0.309044
85800	0.288811	0.361641	0.277861	0.301257
86000	0.293507	0.36099	0.259529	0.309079
86200	0.270283	0.360994	0.270594	0.280809
86400	0.284602	0.349535	0.285723	0.28795
86600	0.298907	0.341194	0.29129	0.300044
86800	0.300274	0.3579	0.288445	0.292109
87000	0.286284	0.349716	0.278597	0.277513
87200	0.286972	0.352951	0.291397	0.281872
87400	0.292827	0.351164	0.285	0.27743
87600	0.275848	0.364914	0.264758	0.272477
87800	0.301865	0.355278	0.276422	0.297688
88000	0.318774	0.352205	0.259095	0.324395
88200	0.275056	0.35104	0.271753	0.298626
88400	0.277094	0.354362	0.275204	0.288437
88600	0.273501	0.35369	0.262997	0.29548
88800	0.299293	0.350068	0.287031	0.278736
89000	0.295795	0.377269	0.268193	0.289235
89200	0.277612	0.36141	0.262479	0.294772
89400	0.283357	0.362297	0.266685	0.294524
89600	0.297718	0.370195	0.264548	0.289466
89800	0.290676	0.369243	0.267858	0.319626
90000	0.308697	0.36707	0.275575	0.30172
90200	0.29758	0.384639	0.27328	0.311987
90400	0.288157	0.358081	0.26672	0.310479
90600	0.291533	0.368625	0.266283	0.307148
90800	0.283768	0.364815	0.26253	0.319936
91000	0.275967	0.35695	0.275973	0.336675
91200	0.282288	0.348082	0.246155	0.315289
91400	0.27395	0.340592	0.26574	0.315481
91600	0.264155	0.340827	0.266352	0.319261
91800	0.271944	0.359899	0.250409	0.301354
92000	0.269749	0.358975	0.25891	0.314799
92200	0.289646	0.359926	0.256178	0.320653
92400	0.280471	0.374233	0.277191	0.332765
92600	0.271383	0.354967	0.263419	0.327575
92800	0.272393	0.359937	0.26329	0.298035
93000	0.277172	0.371583	0.258812	0.320463
93200	0.292222	0.361101	0.266671	0.292908
93400	0.291712	0.37506	0.253535	0.29807
93600	0.289197	0.365962	0.262675	0.296384
93800	0.296343	0.36782	0.274901	0.310262
94000	0.273923	0.36184	0.256006	0.305569
94200	0.268258	0.361308	0.248253	0.338894
94400	0.286624	0.371704	0.263954	0.358947
94600	0.271616	0.367192	0.246891	0.316175
94800	0.270877	0.357179	0.253551	0.34627
95000	0.274962	0.363229	0.277402	0.338175
95200	0.279531	0.372772	0.265203	0.32873
95400	0.27068	0.365362	0.257098	0.349115
95600	0.267914	0.364901	0.279257	0.344366
95800	0.283079	0.371953	0.277911	0.32913
96000	0.30356	0.37531	0.280571	0.334501
96200	0.285081	0.354259	0.296848	0.338951
96400	0.307014	0.37261	0.299054	0.316724
96600	0.284478	0.361057	0.298533	0.319488
96800	0.29742	0.366253	0.288922	0.318825
97000	0.294316	0.363728	0.283347	0.322903
97200	0.283875	0.354368	0.261567	0.319765
97400	0.279888	0.37187	0.266364	0.314352
97600	0.272874	0.368406	0.253652	0.306302
97800	0.267041	0.370644	0.262582	0.298937
98000	0.268313	0.360466	0.247633	0.311775
98200	0.26276	0.374658	0.258901	0.27658
98400	0.281586	0.366412	0.246506	0.310201
98600	0.266753	0.376519	0.25473	0.310016
98800	0.267434	0.368668	0.254359	0.314293
99000	0.267176	0.379493	0.258859	0.315271
99200	0.269032	0.382268	0.286098	0.300212
99400	0.252533	0.376113	0.262461	0.312837
99600	0.262045	0.371199	0.283724	0.349278
99800	0.259146	0.370428	0.269961	0.31364
100000	0.271706	0.36562	0.263559	0.319444
100200	0.265376	0.373742	0.253212	0.31902
100400	0.256125	0.374064	0.23646	0.323404
100600	0.257382	0.373818	0.25735	0.32697
100800	0.261287	0.37984	0.263488	0.314561
101000	0.27218	0.366275	0.255243	0.323325
101200	0.248136	0.371881	0.260323	0.314445
101400	0.258196	0.372041	0.265757	0.316588
101600	0.258779	0.375261	0.245609	0.31117
101800	0.252331	0.371874	0.259139	0.303206
102000	0.24801	0.374087	0.27685	0.308825
102200	0.248578	0.3819	0.270901	0.295772
102400	0.25851	0.391555	0.27794	0.311538
102600	0.246197	0.372867	0.287504	0.301434
102800	0.238822	0.369819	0.268013	0.321836
103000	0.269192	0.370548	0.300364	0.327564
103200	0.247091	0.372783	0.261075	0.302983
103400	0.264564	0.36126	0.258665	0.306864
103600	0.262632	0.360006	0.276912	0.333286
103800	0.285976	0.365607	0.278001	0.335369
104000	0.27696	0.370665	0.285433	0.325579
104200	0.32099	0.37731	0.273441	0.316211
104400	0.292959	0.375178	0.310699	0.315864
104600	0.300295	0.372427	0.298497	0.322638
104800	0.270087	0.364407	0.294973	0.304895
105000	0.271318	0.388332	0.288686	0.338352
105200	0.288147	0.371051	0.319712	0.325219
105400	0.270387	0.379406	0.291952	0.304535
105600	0.292448	0.360691	0.298258	0.311055
105800	0.278762	0.366032	0.282526	0.288362
106000	0.282414	0.370461	0.289395	0.313585
106200	0.307722	0.361199	0.278834	0.32458
106400	0.280295	0.360621	0.262868	0.319901
106600	0.268083	0.373592	0.24426	0.326034
106800	0.274483	0.368939	0.245004	0.327594
107000	0.288695	0.379112	0.260937	0.335248
107200	0.282722	0.375926	0.290774	0.322248
107400	0.302912	0.3765	0.271493	0.320863
107600	0.280599	0.372128	0.26741	0.332439
107800	0.275748	0.38158	0.277886	0.337633
108000	0.308693	0.369256	0.283952	0.342471
108200	0.268792	0.380024	0.279123	0.316319
108400	0.278078	0.370546	0.288373	0.329522
108600	0.284286	0.367686	0.310143	0.316131
108800	0.283253	0.367919	0.290081	0.317633
109000	0.250296	0.36645	0.289995	0.326949
109200	0.260135	0.37566	0.269773	0.33583
109400	0.268282	0.377357	0.309356	0.286428
109600	0.284111	0.375158	0.305893	0.302342
109800	0.250931	0.372114	0.315046	0.341625
110000	0.27936	0.371561	0.266818	0.333559
110200	0.285277	0.374123	0.271918	0.327876
110400	0.28487	0.381035	0.257439	0.355701
110600	0.282858	0.375013	0.272794	0.345276
110800	0.283179	0.369541	0.268404	0.341536
111000	0.286417	0.389344	0.261018	0.349666
111200	0.273821	0.370074	0.293985	0.342453
111400	0.28701	0.377901	0.290894	0.320928
111600	0.296015	0.370482	0.277464	0.356077
111800	0.301085	0.355293	0.261742	0.339287
112000	0.297792	0.38274	0.266653	0.349436
112200	0.300106	0.362308	0.273475	0.351284
112400	0.295208	0.374778	0.261652	0.300878
112600	0.281388	0.375606	0.252698	0.328883
112800	0.304427	0.372007	0.2596	0.317184
113000	0.263142	0.359585	0.262925	0.300997
113200	0.287244	0.38485	0.254661	0.30542
113400	0.308256	0.382887	0.270719	0.345232
113600	0.29603	0.373184	0.261309	0.335918
113800	0.272878	0.381352	0.274831	0.310918
114000	0.284552	0.380619	0.266415	0.316814
114200	0.272078	0.3726	0.25492	0.346973
114400	0.259926	0.371057	0.276216	0.350541
114600	0.255957	0.369845	0.283525	0.305909
114800	0.275061	0.374162	0.257833	0.359419
115000	0.267871	0.362988	0.265781	0.352157
115200	0.261948	0.361837	0.278376	0.367858
115400	0.276893	0.365824	0.263251	0.30291
115600	0.273105	0.354692	0.254271	0.308913
115800	0.276591	0.363193	0.255934	0.296029
116000	0.267808	0.371739	0.267558	0.305514
116200	0.266232	0.361227	0.260385	0.284896
116400	0.278328	0.364768	0.256911	0.327281
116600	0.298515	0.362504	0.255909	0.29477
116800	0.305499	0.378971	0.259232	0.290691
117000	0.313494	0.365989	0.26114	0.2929
117200	0.29876	0.366097	0.264217	0.291088
117400	0.290591	0.374538	0.271132	0.301637
117600	0.300122	0.367367	0.255826	0.298011
117800	0.291408	0.367853	0.257272	0.296308
118000	0.271457	0.366675	0.27644	0.314349
118200	0.292532	0.371063	0.259449	0.31169
118400	0.258302	0.357223	0.273894	0.31935
118600	0.256618	0.36917	0.271226	0.320686
118800	0.253464	0.365844	0.268181	0.297996
119000	0.274673	0.363977	0.243928	0.307375
119200	0.254852	0.361385	0.246517	0.327067
119400	0.260707	0.3601	0.258082	0.311683
119600	0.278494	0.359386	0.259744	0.293549
119800	0.280171	0.378361	0.252441	0.310727
120000	0.285809	0.366097	0.252667	0.297268
120200	0.302056	0.367835	0.244262	0.289931
120400	0.291169	0.36872	0.254788	0.312979
120600	0.289518	0.356109	0.242374	0.284502
120800	0.275591	0.354316	0.252964	0.299039
121000	0.276714	0.352288	0.258908	0.294966
121200	0.282292	0.361519	0.254797	0.301592
121400	0.2704	0.37411	0.25174	0.313583
121600	0.25401	0.357328	0.271213	0.319369
121800	0.27295	0.358583	0.293331	0.323858
122000	0.287108	0.367587	0.274146	0.340653
122200	0.276457	0.35139	0.303743	0.341847
122400	0.264667	0.364349	0.270699	0.323107
122600	0.271522	0.364841	0.277737	0.339459
122800	0.287805	0.37558	0.247541	0.343597
123000	0.267937	0.361611	0.247246	0.317175
123200	0.258412	0.351937	0.259964	0.313594
123400	0.285701	0.375123	0.258572	0.309827
123600	0.284013	0.362815	0.261491	0.289086
123800	0.264988	0.374959	0.268729	0.329465
124000	0.275119	0.369574	0.256787	0.31997
124200	0.258006	0.358884	0.260417	0.306868
124400	0.286066	0.375398	0.259038	0.33064
124600	0.288456	0.369619	0.259292	0.307732
124800	0.266369	0.369412	0.246115	0.313408
125000	0.273951	0.372013	0.238184	0.341564
125200	0.288111	0.366899	0.252421	0.326022
125400	0.290315	0.36238	0.24756	0.319085
125600	0.269751	0.35688	0.248877	0.310892
125800	0.287416	0.364425	0.238147	0.319081
126000	0.28086	0.372291	0.246281	0.344782
126200	0.278546	0.35718	0.255364	0.344214
126400	0.27706	0.380652	0.244749	0.354164
126600	0.288743	0.369497	0.23729	0.347632
126800	0.294047	0.373032	0.250547	0.347579
127000	0.298852	0.376966	0.243318	0.350598
127200	0.28767	0.369054	0.240436	0.345391
127400	0.304031	0.364567	0.263467	0.336155
127600	0.301229	0.361129	0.245863	0.33569
127800	0.291066	0.384676	0.254136	0.327157
128000	0.294454	0.369829	0.245266	0.331024
128200	0.307901	0.37554	0.258471	0.318604
128400	0.289467	0.362422	0.257644	0.304192
128600	0.299687	0.363658	0.255917	0.324131
128800	0.28428	0.370007	0.259607	0.316766
129000	0.301886	0.351384	0.250968	0.290926
129200	0.294893	0.357738	0.265629	0.299209
129400	0.298486	0.355489	0.248813	0.326649
129600	0.291199	0.351681	0.267503	0.30028
129800	0.298482	0.360467	0.281496	0.319222
130000	0.286748	0.358639	0.272309	0.311776
130200	0.283284	0.361851	0.257302	0.312144
130400	0.300455	0.377289	0.275743	0.325934
130600	0.290044	0.363125	0.267575	0.319503
130800	0.297647	0.358363	0.263431	0.336842
131000	0.298112	0.353062	0.270023	0.326611
131200	0.295858	0.366607	0.272752	0.339372
131400	0.299501	0.348998	0.252333	0.315552
131600	0.296798	0.355837	0.276068	0.311379
131800	0.299334	0.354969	0.269701	0.332968
132000	0.286913	0.371376	0.270551	0.33889
132200	0.300275	0.368605	0.258657	0.332987
132400	0.293798	0.392936	0.26389	0.315901
132600	0.298658	0.371783	0.252964	0.33452
132800	0.287215	0.359587	0.267941	0.33552
133000	0.280848	0.356472	0.263056	0.326913
133200	0.258653	0.375167	0.257118	0.327952
133400	0.257191	0.361747	0.254615	0.337995
133600	0.274277	0.350513	0.283733	0.331411
133800	0.276197	0.353143	0.266756	0.340591
134000	0.285328	0.35479	0.289729	0.335392
134200	0.271576	0.360813	0.251827	0.322339
134400	0.273705	0.357286	0.254471	0.319551
134600	0.283353	0.360005	0.249517	0.300452
134800	0.27884	0.353588	0.254135	0.343841
135000	0.266956	0.373116	0.247803	0.335321
135200	0.303531	0.352322	0.253678	0.35897
135400	0.293618	0.368211	0.269878	0.308188
135600	0.307852	0.377862	0.263546	0.344481
135800	0.272802	0.353785	0.261027	0.335692
136000	0.28745	0.349421	0.284043	0.331598
136200	0.272853	0.361096	0.265875	0.329225
136400	0.244291	0.353658	0.252245	0.339862
136600	0.263207	0.361117	0.269298	0.348664
136800	0.26903	0.35	0.273231	0.366292
137000	0.285465	0.353463	0.279975	0.338801
137200	0.282453	0.348474	0.267878	0.350964
137400	0.257638	0.353604	0.261389	0.305284
137600	0.263267	0.360402	0.282552	0.330675
137800	0.251014	0.343129	0.291589	0.350174
138000	0.267095	0.354192	0.268627	0.342155
138200	0.264261	0.354213	0.253541	0.341723
138400	0.258166	0.360804	0.285571	0.30392
138600	0.254708	0.348909	0.269467	0.319547
138800	0.263491	0.33986	0.262621	0.313807
139000	0.25562	0.352149	0.278367	0.291927
139200	0.27045	0.342373	0.258867	0.324923
139400	0.24773	0.367383	0.276374	0.326919
139600	0.251357	0.373074	0.259363	0.32341
139800	0.261035	0.349027	0.268261	0.3244
140000	0.285061	0.342692	0.281563	0.342204
140200	0.294405	0.370354	0.26313	0.324299
140400	0.298944	0.359492	0.256295	0.30755
140600	0.28116	0.343126	0.270982	0.312569
140800	0.27921	0.344519	0.264869	0.325376
141000	0.264586	0.339773	0.246569	0.337937
141200	0.269191	0.338729	0.251251	0.324529
141400	0.280936	0.355014	0.260524	0.321781
141600	0.280353	0.363224	0.260727	0.319971
141800	0.286785	0.346629	0.258826	0.324862
142000	0.267248	0.364668	0.268266	0.312384
142200	0.275745	0.361628	0.248116	0.316787
142400	0.281363	0.361647	0.252395	0.302345
142600	0.286406	0.34805	0.267305	0.316765
142800	0.260784	0.368127	0.266876	0.326406
143000	0.262766	0.35402	0.259149	0.327019
143200	0.257167	0.359481	0.261344	0.344763
143400	0.262827	0.354502	0.265436	0.349545
143600	0.283342	0.360522	0.252774	0.34249
143800	0.277415	0.358355	0.260353	0.323873
144000	0.274634	0.365068	0.269457	0.332666
144200	0.261407	0.364515	0.247966	0.332788
144400	0.280784	0.363827	0.266903	0.334254
144600	0.279381	0.369225	0.269141	0.357519
144800	0.287811	0.359739	0.275897	0.338317
145000	0.260065	0.348179	0.271803	0.329402
145200	0.292167	0.34473	0.270258	0.337353
145400	0.300337	0.355876	0.266769	0.333575
145600	0.30214	0.366098	0.257256	0.294463
145800	0.282485	0.356081	0.287039	0.33364
146000	0.281858	0.352432	0.260594	0.347769
146200	0.28707	0.347698	0.274256	0.337512
146400	0.282558	0.354913	0.262155	0.329359
146600	0.263556	0.365009	0.272632	0.343613
146800	0.294698	0.345897	0.264361	0.33808
147000	0.276618	0.358339	0.271751	0.332003
147200	0.29165	0.361619	0.263019	0.323302
147400	0.271899	0.352464	0.269968	0.338779
147600	0.283142	0.371921	0.258555	0.32354
147800	0.263555	0.342676	0.261124	0.324033
148000	0.262888	0.372605	0.256579	0.327298
148200	0.250671	0.351027	0.263909	0.324583
148400	0.275214	0.351219	0.272316	0.355168
148600	0.282913	0.352448	0.262664	0.351226
148800	0.267487	0.362702	0.270723	0.336584
149000	0.273792	0.351586	0.265186	0.313539
149200	0.269217	0.342561	0.253299	0.309872
149400	0.254256	0.357337	0.250122	0.320318
149600	0.264652	0.3482	0.257174	0.303745
149800	0.26472	0.353712	0.248744	0.300547
150000	0.267512	0.364926	0.251099	0.306877
150200	0.270409	0.360342	0.250221	0.287558
150400	0.241341	0.367236	0.262657	0.324134
150600	0.241302	0.34996	0.276794	0.351499
150800	0.25559	0.346865	0.263932	0.326423
151000	0.258605	0.352504	0.254305	0.341294
151200	0.258823	0.337702	0.257611	0.316155
151400	0.262012	0.343655	0.256157	0.294645
151600	0.263581	0.334966	0.267685	0.310242
151800	0.258973	0.346507	0.271825	0.329657
152000	0.256047	0.347943	0.264467	0.327403
152200	0.241807	0.355222	0.263337	0.314803
152400	0.271921	0.362899	0.275053	0.31781
152600	0.256824	0.35748	0.256548	0.309428
152800	0.262382	0.354444	0.285385	0.309014
153000	0.290417	0.348805	0.260656	0.313402
153200	0.265905	0.346832	0.300534	0.334611
153400	0.273747	0.344243	0.262043	0.326633
153600	0.270646	0.375781	0.255375	0.305206
153800	0.256973	0.354695	0.27437	0.323651
154000	0.240958	0.345577	0.2801	0.322656
154200	0.261544	0.351919	0.264277	0.301037
154400	0.261745	0.36915	0.287299	0.314997
154600	0.271042	0.348128	0.273824	0.341922
154800	0.25788	0.351857	0.263105	0.335493
155000	0.249312	0.356326	0.250538	0.338499
155200	0.248807	0.36083	0.264582	0.307489
155400	0.28227	0.355336	0.261108	0.306323
155600	0.250941	0.366196	0.272761	0.306712
155800	0.248209	0.35644	0.254535	0.304459
156000	0.261444	0.375119	0.265176	0.285194
156200	0.268652	0.364391	0.276567	0.328028
156400	0.262444	0.361222	0.258273	0.31153
156600	0.266768	0.36755	0.271923	0.332054
156800	0.273874	0.352261	0.257074	0.328757
157000	0.279345	0.360572	0.24564	0.293226
157200	0.278101	0.353607	0.257868	0.344711
157400	0.27219	0.367837	0.268115	0.329345
157600	0.287725	0.356962	0.265383	0.343153
157800	0.282199	0.35009	0.258211	0.341878
158000	0.282122	0.355493	0.253029	0.309043
158200	0.266935	0.338492	0.251324	0.338726
158400	0.283343	0.345364	0.274762	0.31664
158600	0.272278	0.342164	0.258131	0.303214
158800	0.297808	0.359052	0.273398	0.305073
159000	0.291534	0.356703	0.277022	0.298897
159200	0.293379	0.364765	0.266869	0.348002
159400	0.302873	0.365025	0.281326	0.340006
159600	0.300322	0.358426	0.285663	0.302751
159800	0.269407	0.359086	0.284316	0.316435
160000	0.28312	0.358299	0.296968	0.301672
160200	0.292309	0.350479	0.280677	0.303526
160400	0.290164	0.347244	0.288681	0.314835
160600	0.29177	0.357378	0.263914	0.307968
160800	0.296373	0.375354	0.304959	0.281942
161000	0.289173	0.369713	0.275359	0.305387
161200	0.297496	0.360962	0.288405	0.301719
161400	0.28052	0.366708	0.274728	0.295568
161600	0.301354	0.3614	0.273032	0.33733
161800	0.279051	0.353833	0.281705	0.302653
162000	0.280577	0.372208	0.289341	0.297041
162200	0.298915	0.346007	0.260184	0.299254
162400	0.286279	0.349715	0.289321	0.306958
162600	0.265961	0.351507	0.280432	0.323385
162800	0.299492	0.350265	0.292761	0.32053
163000	0.283127	0.343689	0.266031	0.347952
163200	0.276797	0.346791	0.269603	0.31115
163400	0.279761	0.339392	0.284369	0.30528
163600	0.291113	0.351797	0.285302	0.284558
163800	0.295068	0.366787	0.267622	0.313191
164000	0.305297	0.357806	0.28949	0.330261
164200	0.302228	0.347463	0.284888	0.316364
164400	0.285044	0.349131	0.27217	0.332263
164600	0.286406	0.36141	0.281613	0.324008
164800	0.281953	0.357521	0.283156	0.325171
165000	0.299025	0.358772	0.270652	0.346173
165200	0.320565	0.366334	0.2679	0.283413
165400	0.310104	0.347981	0.283061	0.284841
165600	0.299429	0.356276	0.261941	0.300239
165800	0.30651	0.349762	0.288196	0.337792
166000	0.281337	0.348414	0.280978	0.315053
166200	0.274811	0.357902	0.278993	0.316979
166400	0.279815	0.352264	0.261902	0.321239
166600	0.315835	0.362136	0.264772	0.314672
166800	0.30837	0.349098	0.268474	0.30625
167000	0.299721	0.345547	0.277134	0.326687
167200	0.273848	0.349706	0.280134	0.312893
167400	0.308323	0.359787	0.27827	0.29715
167600	0.294462	0.353135	0.262784	0.327987
167800	0.323078	0.333994	0.282898	0.341221
168000	0.303195	0.35875	0.28689	0.337716
168200	0.288125	0.366645	0.283027	0.344948
168400	0.286004	0.353249	0.273471	0.319166
168600	0.281252	0.369419	0.271474	0.31859
168800	0.291728	0.344172	0.282541	0.314587
169000	0.291756	0.363347	0.270793	0.309528
169200	0.278039	0.346916	0.26689	0.304841
169400	0.279327	0.363994	0.26714	0.315282
169600	0.284939	0.341383	0.269578	0.305722
169800	0.279204	0.342838	0.287892	0.33453
170000	0.288787	0.348999	0.271234	0.300958
170200	0.285668	0.358352	0.269946	0.315798
170400	0.267087	0.358251	0.26768	0.304776
170600	0.281854	0.353954	0.272127	0.327359
170800	0.292241	0.355295	0.259826	0.314999
171000	0.29247	0.329634	0.274132	0.308975
171200	0.280959	0.341405	0.268577	0.321396
171400	0.290118	0.344899	0.271727	0.33935
171600	0.312093	0.350448	0.263824	0.352554
171800	0.318823	0.358928	0.278017	0.340303
172000	0.247164	0.368289	0.275943	0.344777
172200	0.292027	0.361539	0.268821	0.377874
172400	0.272707	0.367056	0.267842	0.340518
172600	0.271354	0.369543	0.271041	0.331183
172800	0.289694	0.374314	0.271941	0.315854
173000	0.30009	0.366015	0.28653	0.306709
173200	0.269497	0.371724	0.289013	0.301714
173400	0.284755	0.364822	0.271795	0.325229
173600	0.25731	0.360955	0.27442	0.334729
173800	0.251098	0.358705	0.266307	0.353805
174000	0.256779	0.3695	0.282908	0.340823
174200	0.269861	0.380172	0.270045	0.329029
174400	0.26509	0.366452	0.264182	0.342239
174600	0.270298	0.34463	0.283244	0.319873
174800	0.265901	0.377173	0.289849	0.32601
175000	0.260541	0.378904	0.269225	0.340724
175200	0.282497	0.380065	0.274195	0.335092
175400	0.269509	0.355661	0.264373	0.325474
175600	0.271352	0.377544	0.283351	0.306456
175800	0.2769	0.361307	0.268473	0.30883
176000	0.272054	0.36403	0.282782	0.296082
176200	0.263681	0.356517	0.268848	0.321184
176400	0.264284	0.356298	0.29951	0.298934
176600	0.258073	0.368376	0.294787	0.327671
176800	0.270391	0.358659	0.275033	0.29657
177000	0.252672	0.367722	0.28049	0.30494
177200	0.285817	0.378729	0.286055	0.330498
177400	0.258342	0.358841	0.282574	0.303865
177600	0.290673	0.349092	0.27991	0.325622
177800	0.280116	0.348968	0.262465	0.310461
178000	0.268386	0.371223	0.278958	0.306887
178200	0.267022	0.36989	0.275189	0.279514
178400	0.261096	0.362467	0.283176	0.298702
178600	0.270126	0.376014	0.28406	0.308753
178800	0.2642	0.340163	0.273447	0.270421
179000	0.273501	0.365845	0.273907	0.314638
179200	0.259224	0.360549	0.278002	0.328178
179400	0.282401	0.366947	0.273128	0.311952
179600	0.269136	0.373625	0.29542	0.335665
179800	0.273217	0.392045	0.311876	0.32026
180000	0.27499	0.366024	0.281689	0.328338
180200	0.28311	0.360784	0.281311	0.307048
180400	0.290776	0.37156	0.288225	0.321409
180600	0.270247	0.366163	0.278098	0.314292
180800	0.289126	0.388038	0.279685	0.318065
181000	0.294984	0.370787	0.285052	0.358474
181200	0.29318	0.380697	0.274336	0.372096
181400	0.315348	0.369877	0.272035	0.327952
181600	0.286734	0.376491	0.277575	0.325551
181800	0.293326	0.365657	0.266358	0.343288
182000	0.298739	0.358754	0.2835	0.330353
182200	0.297241	0.362818	0.260529	0.325602
182400	0.285766	0.357392	0.269055	0.304487
182600	0.295835	0.373826	0.267459	0.285605
182800	0.305046	0.346078	0.277262	0.309416
183000	0.303316	0.378	0.273444	0.337113
183200	0.291274	0.388971	0.263835	0.335916
183400	0.260175	0.386352	0.268761	0.307081
183600	0.282089	0.369364	0.29086	0.319945
183800	0.282467	0.377147	0.288315	0.336789
184000	0.284031	0.379618	0.294985	0.328426
184200	0.282586	0.382319	0.26589	0.326308
184400	0.287655	0.39063	0.281411	0.32464
184600	0.281613	0.393035	0.26006	0.309819
184800	0.286268	0.370433	0.275296	0.300051
185000	0.301855	0.367794	0.27162	0.307501
185200	0.288873	0.365495	0.270104	0.3217
185400	0.292472	0.380738	0.270541	0.314042
185600	0.271465	0.369529	0.26702	0.347547
185800	0.295379	0.351208	0.267649	0.316001
186000	0.27991	0.356273	0.270182	0.310857
186200	0.280925	0.365286	0.276909	0.329159
186400	0.278622	0.369852	0.261559	0.312897
186600	0.291624	0.373229	0.253055	0.317488
186800	0.295024	0.37055	0.260242	0.314226
187000	0.289205	0.365655	0.273363	0.320014
187200	0.289719	0.361353	0.265872	0.282413
187400	0.273044	0.367788	0.253436	0.299248
187600	0.274398	0.374059	0.260543	0.293451
187800	0.287453	0.371946	0.270831	0.330405
188000	0.318885	0.376361	0.268136	0.263875
188200	0.297979	0.378657	0.26368	0.300521
188400	0.300371	0.367259	0.265723	0.299104
188600	0.300425	0.365563	0.293687	0.298614
188800	0.284694	0.372569	0.283318	0.293837
189000	0.284149	0.371938	0.281656	0.285906
189200	0.284823	0.374118	0.266295	0.278314
189400	0.297568	0.370182	0.26803	0.28636
189600	0.270611	0.378974	0.272654	0.27809
189800	0.271304	0.37815	0.260805	0.298153
190000	0.257064	0.382163	0.260242	0.321256
190200	0.273677	0.37674	0.260028	0.302556
190400	0.297033	0.369023	0.263718	0.303207
190600	0.275195	0.372314	0.260879	0.293025
190800	0.284563	0.376352	0.272622	0.304989
191000	0.27464	0.377908	0.27083	0.299739
191200	0.279112	0.397325	0.27946	0.293299
191400	0.280532	0.373794	0.259683	0.306907
191600	0.283959	0.36678	0.262514	0.30626
191800	0.263036	0.389095	0.256213	0.309066
192000	0.274076	0.392335	0.255686	0.317135
192200	0.279605	0.374256	0.265797	0.319531
192400	0.271318	0.382691	0.267228	0.323256
192600	0.272552	0.379774	0.284311	0.32006
192800	0.293294	0.386834	0.272773	0.295164
193000	0.291046	0.37824	0.286717	0.326026
193200	0.273225	0.391632	0.281151	0.31199
193400	0.26577	0.381467	0.294818	0.305906
193600	0.27977	0.388332	0.325965	0.292907
193800	0.288858	0.38093	0.31279	0.333364
194000	0.270804	0.384649	0.285016	0.298039
194200	0.288401	0.376284	0.30516	0.319071
194400	0.270531	0.373524	0.275682	0.308017
194600	0.281153	0.372904	0.264113	0.325394
194800	0.263698	0.386733	0.270691	0.325792
195000	0.267217	0.376236	0.263594	0.333671
195200	0.262712	0.378651	0.273334	0.339051
195400	0.288573	0.368004	0.283639	0.308188
195600	0.277875	0.385543	0.304096	0.331575
195800	0.283679	0.387915	0.280363	0.331629
196000	0.270165	0.373446	0.276027	0.341071
196200	0.27634	0.382515	0.289597	0.317199
196400	0.275112	0.40519	0.27803	0.317509
196600	0.285878	0.370378	0.297249	0.32631
196800	0.263008	0.37957	0.2752	0.327521
197000	0.276956	0.380328	0.262562	0.362116
197200	0.299557	0.394263	0.284221	0.305616
197400	0.274924	0.382371	0.299963	0.360723
197600	0.261675	0.379063	0.29	0.350905
197800	0.262751	0.374621	0.297965	0.365199
198000	0.264396	0.389749	0.294529	0.329992
198200	0.263184	0.373013	0.310297	0.325289
198400	0.274989	0.387056	0.296304	0.350721
198600	0.264684	0.389651	0.327945	0.325459
198800	0.272087	0.377811	0.301847	0.323163
199000	0.277441	0.386529	0.31132	0.3251
199200	0.261041	0.381577	0.297201	0.341604
199400	0.271936	0.371042	0.292811	0.329742
199600	0.269195	0.387572	0.29566	0.333338
199800	0.263946	0.381569	0.275339	0.322439
200000	0.266282	0.380516	0.284792	0.371898
200200	0.265854	0.386247	0.298327	0.33393
200400	0.260782	0.385249	0.304934	0.330134
200600	0.262807	0.383394	0.277584	0.335267
200800	0.268716	0.382387	0.285281	0.338802
201000	0.264599	0.386954	0.290418	0.323174
201200	0.253344	0.386016	0.304149	0.324088
201400	0.277695	0.391436	0.282164	0.315503
201600	0.258853	0.393913	0.315628	0.328217
201800	0.268851	0.398584	0.322568	0.324254
202000	0.262477	0.39699	0.312198	0.319795
202200	0.275152	0.390733	0.326319	0.330711
202400	0.259322	0.396046	0.284229	0.314547
202600	0.261122	0.395617	0.292275	0.317431
202800	0.269262	0.380383	0.304484	0.359735
203000	0.248807	0.405057	0.321134	0.311909
203200	0.269437	0.3853	0.300673	0.32366
203400	0.264647	0.385988	0.315626	0.328713
203600	0.259229	0.38451	0.318012	0.315267
203800	0.258856	0.38558	0.317033	0.321731
204000	0.263365	0.378111	0.302356	0.339162
204200	0.260479	0.379706	0.332012	0.352389
204400	0.261979	0.381379	0.304958	0.337197
204600	0.260517	0.383149	0.327621	0.312401
204800	0.246633	0.380604	0.306066	0.339931
205000	0.256266	0.383506	0.328725	0.319076
205200	0.262941	0.38152	0.312381	0.329918
205400	0.256118	0.386066	0.307282	0.344449
205600	0.269333	0.372843	0.323082	0.317242
205800	0.254628	0.377359	0.315635	0.324779
206000	0.261559	0.38489	0.326956	0.322823
206200	0.262802	0.375755	0.307575	0.313514
206400	0.269163	0.381474	0.324032	0.311933
206600	0.264723	0.376191	0.324631	0.315165
206800	0.272833	0.380517	0.310737	0.329157
207000	0.265834	0.372299	0.324976	0.30929
207200	0.26874	0.372095	0.315319	0.311751
207400	0.280569	0.38734	0.323078	0.325301
207600	0.28565	0.368153	0.332244	0.285118
207800	0.286743	0.378744	0.354586	0.351321
208000	0.270384	0.380653	0.34228	0.30083
208200	0.275208	0.37204	0.341265	0.311529
208400	0.266305	0.393795	0.316049	0.311725
208600	0.287069	0.382432	0.318241	0.323465
208800	0.269598	0.378389	0.319766	0.342904
209000	0.272305	0.378543	0.323005	0.344851
209200	0.260384	0.367187	0.302166	0.340307
209400	0.27412	0.367906	0.316789	0.34899
209600	0.251231	0.379491	0.331655	0.310699
209800	0.269573	0.378068	0.341282	0.327133
210000	0.277232	0.382593	0.327242	0.320017
210200	0.272792	0.386131	0.339073	0.347712
210400	0.2633	0.36016	0.323803	0.323759
210600	0.273667	0.370866	0.317101	0.323493
210800	0.253434	0.379778	0.334949	0.319145
211000	0.275753	0.3681	0.298841	0.32283
211200	0.266364	0.370942	0.305006	0.289677
211400	0.275189	0.360326	0.319644	0.292609
211600	0.255317	0.370834	0.339936	0.329214
211800	0.284256	0.374173	0.32163	0.336443
212000	0.268984	0.389716	0.33209	0.30991
212200	0.264933	0.377944	0.322137	0.328313
212400	0.265987	0.383603	0.312039	0.308143
212600	0.277757	0.392098	0.321169	0.332004
212800	0.265951	0.386651	0.317068	0.345387
213000	0.274088	0.382613	0.341671	0.323973
213200	0.273953	0.40365	0.323547	0.314828
213400	0.261758	0.390274	0.307116	0.309574
213600	0.260631	0.397931	0.293763	0.330122
213800	0.269069	0.397136	0.291781	0.304671
214000	0.268809	0.391612	0.319775	0.320966
214200	0.266097	0.404454	0.315834	0.319617
214400	0.261538	0.392824	0.300759	0.32541
214600	0.260545	0.395679	0.289471	0.32293
214800	0.260928	0.368578	0.321203	0.327672
215000	0.253767	0.373736	0.333448	0.350752
215200	0.25792	0.390589	0.315345	0.351413
215400	0.264614	0.390217	0.324936	0.360131
215600	0.274826	0.393405	0.33849	0.323335
215800	0.267185	0.389018	0.285856	0.316301
216000	0.259515	0.387666	0.293925	0.328637
216200	0.275839	0.384379	0.29977	0.317573
216400	0.26728	0.394678	0.313723	0.29329
216600	0.25273	0.401969	0.332224	0.313712
216800	0.264698	0.382523	0.291216	0.288001
217000	0.264371	0.379688	0.332021	0.312267
217200	0.281765	0.390354	0.313028	0.339371
217400	0.27416	0.400561	0.325377	0.301063
217600	0.264589	0.402577	0.329334	0.323305
217800	0.273344	0.402012	0.308188	0.308535
218000	0.279609	0.400168	0.319501	0.301019
218200	0.267694	0.408969	0.311442	0.300938
218400	0.27458	0.373046	0.320682	0.332506
218600	0.270861	0.384203	0.289128	0.329726
218800	0.282627	0.380945	0.302439	0.354339
219000	0.284125	0.393999	0.319928	0.322484
219200	0.273445	0.382052	0.295728	0.34446
219400	0.258534	0.39187	0.301096	0.330875
219600	0.26931	0.383837	0.310748	0.32797
219800	0.267461	0.383415	0.299758	0.313441
220000	0.266903	0.407383	0.312775	0.333688
220200	0.267838	0.407813	0.316201	0.337512
220400	0.281618	0.397494	0.316187	0.340758
220600	0.262296	0.403636	0.313807	0.314838
220800	0.285507	0.410931	0.298494	0.351251
221000	0.271827	0.414377	0.317195	0.308708
221200	0.291338	0.393852	0.311575	0.332031
221400	0.281009	0.405562	0.301159	0.333371
221600	0.283278	0.385951	0.297774	0.339094
221800	0.291545	0.394716	0.280304	0.338422
222000	0.294705	0.397352	0.289817	0.340019
222200	0.283502	0.388743	0.308356	0.307221
222400	0.278659	0.404767	0.282822	0.313773
222600	0.295952	0.392267	0.270464	0.316695
222800	0.303911	0.396511	0.278794	0.320051
223000	0.304213	0.390116	0.274055	0.317839
223200	0.289341	0.386662	0.273088	0.320339
223400	0.299347	0.400707	0.286856	0.340872
223600	0.306101	0.397187	0.285776	0.33244
223800	0.303907	0.401335	0.279681	0.302292
224000	0.29287	0.389244	0.283571	0.325846
224200	0.310074	0.387275	0.288371	0.323092
224400	0.296211	0.398771	0.290934	0.32185
224600	0.270812	0.395554	0.312016	0.317471
224800	0.286855	0.408977	0.295417	0.327282
225000	0.301085	0.40257	0.285681	0.323728
225200	0.296978	0.38655	0.275859	0.308336
225400	0.292508	0.395542	0.273526	0.329146
225600	0.297162	0.378093	0.295686	0.321734
225800	0.307991	0.387286	0.301087	0.324736
226000	0.301732	0.382885	0.285443	0.320238
226200	0.292108	0.399801	0.272413	0.327423
226400	0.286647	0.372126	0.283676	0.33427
226600	0.297768	0.381612	0.260397	0.310517
226800	0.278828	0.381736	0.283006	0.323206
227000	0.260402	0.387835	0.272494	0.371008
227200	0.276247	0.392771	0.279711	0.304726
227400	0.27467	0.382852	0.306533	0.2996
227600	0.265413	0.38635	0.286083	0.310735
227800	0.257599	0.370216	0.289262	0.335889
228000	0.261058	0.377915	0.290757	0.332981
228200	0.280898	0.379783	0.273691	0.332011
228400	0.256005	0.366344	0.268172	0.329023
228600	0.265014	0.401894	0.263209	0.313443
228800	0.265154	0.372325	0.28265	0.317601
229000	0.276756	0.375806	0.261796	0.329381
229200	0.268603	0.375678	0.27944	0.310401
229400	0.269492	0.381359	0.277129	0.313762
229600	0.273741	0.375927	0.284225	0.309363
229800	0.281571	0.381306	0.293374	0.292582
230000	0.279464	0.389432	0.288087	0.29987
230200	0.292446	0.380805	0.274237	0.300044
230400	0.278642	0.382098	0.26286	0.30672
230600	0.275692	0.391699	0.293047	0.317219
230800	0.265759	0.399699	0.326332	0.313833
231000	0.279863	0.397336	0.288737	0.32075
231200	0.27395	0.397109	0.27351	0.318235
231400	0.262381	0.395536	0.295072	0.314863
231600	0.260021	0.405168	0.283582	0.362154
231800	0.267061	0.390966	0.258816	0.312474
232000	0.261597	0.411705	0.285015	0.331637
232200	0.284033	0.404933	0.25424	0.328373
232400	0.267869	0.389433	0.286431	0.346183
232600	0.293905	0.390538	0.261965	0.368777
232800	0.283733	0.386391	0.282838	0.354965
233000	0.271734	0.390994	0.262321	0.325487
233200	0.279494	0.402304	0.291755	0.340134
233400	0.272765	0.400474	0.286664	0.344803
233600	0.290849	0.399424	0.29149	0.340711
233800	0.277701	0.403411	0.311478	0.333915
234000	0.264225	0.407635	0.282247	0.310573
234200	0.278424	0.39994	0.277118	0.315715
234400	0.269128	0.405265	0.279596	0.303162
234600	0.27809	0.398965	0.288513	0.316119
234800	0.291836	0.401711	0.31755	0.329323
235000	0.27964	0.397228	0.279283	0.332517
235200	0.283705	0.394179	0.300985	0.337003
235400	0.289003	0.404391	0.285714	0.317312
235600	0.268258	0.408157	0.278813	0.312863
235800	0.262248	0.389649	0.281375	0.322288
236000	0.281036	0.402907	0.263772	0.339764
236200	0.264987	0.404697	0.274764	0.348641
236400	0.272568	0.396115	0.293552	0.339236
236600	0.274608	0.423	0.311359	0.321967
236800	0.270829	0.398793	0.274227	0.324012
237000	0.27245	0.399519	0.296015	0.304311
237200	0.273829	0.405038	0.288087	0.296279
237400	0.275385	0.394643	0.284352	0.309614
237600	0.287546	0.405878	0.288877	0.296533
237800	0.271769	0.403177	0.279848	0.305848
238000	0.289632	0.387986	0.290961	0.32149
238200	0.269371	0.402813	0.286293	0.329261
238400	0.283021	0.396498	0.277935	0.31304
238600	0.315644	0.389389	0.304221	0.302449
238800	0.291456	0.40221	0.292575	0.30987
239000	0.273902	0.397035	0.291026	0.303733
239200	0.271774	0.397741	0.289951	0.30446
239400	0.284493	0.408197	0.304244	0.299519
239600	0.266977	0.390936	0.282804	0.279278
239800	0.279698	0.406473	0.284078	0.30613
240000	0.262126	0.39634	0.294102	0.306953
240200	0.264402	0.407992	0.291663	0.323086
240400	0.261367	0.406554	0.305396	0.320678
240600	0.27395	0.399435	0.299687	0.311439
240800	0.278527	0.404521	0.292102	0.301468
241000	0.281363	0.396915	0.289297	0.285107
241200	0.269307	0.390121	0.28755	0.309901
241400	0.279529	0.395826	0.279529	0.320804
241600	0.267998	0.388914	0.280439	0.332659
241800	0.256452	0.392002	0.283912	0.311868
242000	0.277187	0.394807	0.288807	0.316426
242200	0.27271	0.399991	0.288632	0.351807
242400	0.2671	0.389113	0.262676	0.334415
242600	0.286413	0.382851	0.264422	0.354967
242800	0.294251	0.388207	0.288637	0.362266
243000	0.284533	0.396499	0.276555	0.323713
243200	0.273928	0.385158	0.286865	0.329472
243400	0.272586	0.387765	0.282072	0.313829
243600	0.26694	0.396932	0.264779	0.318347
243800	0.259396	0.377029	0.264463	0.322356
244000	0.275008	0.395838	0.273433	0.322317
244200	0.257742	0.399079	0.291052	0.307339
244400	0.281083	0.40678	0.272939	0.339886
244600	0.265487	0.377766	0.301261	0.332417
244800	0.270578	0.390508	0.28912	0.324084
245000	0.259552	0.404244	0.273722	0.335569
245200	0.275991	0.38915	0.266828	0.332303
245400	0.27166	0.402357	0.257906	0.326996
245600	0.283077	0.41062	0.271402	0.350674
245800	0.296096	0.407328	0.268856	0.335152
246000	0.292754	0.425405	0.259731	0.347183
246200	0.311057	0.418749	0.262718	0.346927
246400	0.280566	0.399803	0.281134	0.330307
246600	0.258531	0.404125	0.269215	0.340878
246800	0.262894	0.409435	0.276152	0.327506
247000	0.27021	0.412765	0.274857	0.324522
247200	0.284321	0.402503	0.266535	0.322352
247400	0.273196	0.411315	0.276744	0.316911
247600	0.295147	0.410843	0.276465	0.313681
247800	0.270554	0.41694	0.279208	0.327036
248000	0.287841	0.415152	0.27863	0.326602
248200	0.287617	0.413587	0.294861	0.311822
248400	0.281225	0.418185	0.281338	0.334944
248600	0.283979	0.422346	0.276532	0.317467
248800	0.29438	0.436616	0.295976	0.334931
249000	0.290778	0.417769	0.279228	0.328794
249200	0.282504	0.397651	0.294784	0.291785
249400	0.286643	0.410595	0.294097	0.317219
249600	0.286378	0.406244	0.299425	0.317677
249800	0.273189	0.404919	0.276362	0.328359
250000	0.270372	0.396401	0.28054	0.320831
250200	0.269595	0.420056	0.267824	0.31176
250400	0.287527	0.406868	0.275231	0.347293
250600	0.277107	0.394972	0.270162	0.334552
250800	0.302562	0.384325	0.288178	0.353204
251000	0.281057	0.390749	0.29067	0.325908
251200	0.263517	0.407553	0.274429	0.309042
251400	0.2753	0.386516	0.26545	0.324418
251600	0.270908	0.396837	0.277173	0.322675
251800	0.272428	0.38913	0.297013	0.292187
252000	0.263984	0.389809	0.328698	0.343485
252200	0.259591	0.38554	0.327127	0.294341
252400	0.269763	0.397986	0.313994	0.318013
252600	0.294992	0.388353	0.276198	0.330009
252800	0.274274	0.40114	0.293832	0.330027
253000	0.256396	0.3988	0.291558	0.32136
253200	0.263825	0.397365	0.300173	0.350604
253400	0.265453	0.397977	0.286425	0.309148
253600	0.249309	0.39345	0.295746	0.341684
253800	0.26319	0.395665	0.30342	0.343062
254000	0.267354	0.38499	0.298945	0.344751
254200	0.279246	0.409742	0.293191	0.327042
254400	0.255102	0.408062	0.29537	0.324543
254600	0.2719	0.405643	0.279025	0.340033
254800	0.27767	0.387593	0.29846	0.322462
255000	0.269027	0.393173	0.297319	0.305934
255200	0.265752	0.395626	0.290425	0.325281
255400	0.266157	0.403374	0.276915	0.317958
255600	0.259915	0.412533	0.298359	0.337245
255800	0.27305	0.399612	0.296858	0.350912
256000	0.26063	0.396256	0.305361	0.315926
256200	0.276671	0.37599	0.278105	0.301767
256400	0.247537	0.402645	0.26984	0.355437
256600	0.255966	0.401187	0.302139	0.332396
256800	0.281141	0.377109	0.285526	0.354594
257000	0.270534	0.39394	0.300843	0.298176
257200	0.270735	0.394154	0.309019	0.329585
257400	0.266142	0.395009	0.291015	0.311195
257600	0.268721	0.39706	0.310134	0.320067
257800	0.275213	0.394888	0.325021	0.319382
258000	0.287457	0.384535	0.321965	0.298683
258200	0.274101	0.401033	0.314777	0.318344
258400	0.274525	0.404947	0.320327	0.291888
258600	0.279093	0.388399	0.313373	0.332136
258800	0.297054	0.410416	0.302485	0.325701
259000	0.270442	0.39625	0.310055	0.336968
259200	0.275416	0.399834	0.312969	0.34139
259400	0.294419	0.404128	0.332965	0.327028
259600	0.285515	0.386771	0.293066	0.308917
259800	0.281182	0.379832	0.295175	0.32202
260000	0.288344	0.411386	0.302046	0.334513
260200	0.274654	0.394739	0.304063	0.323617
260400	0.270012	0.400765	0.307655	0.336013
260600	0.286848	0.398106	0.308211	0.361995
260800	0.271837	0.396227	0.274587	0.298121
261000	0.281908	0.403972	0.304495	0.352183
261200	0.294226	0.387185	0.273226	0.33328
261400	0.276855	0.397215	0.278407	0.317453
261600	0.272744	0.391704	0.292971	0.322085
261800	0.263203	0.393112	0.293031	0.302252
262000	0.277262	0.38853	0.285023	0.307046
262200	0.269833	0.399576	0.301008	0.327459
262400	0.264181	0.39172	0.309329	0.302037
262600	0.27277	0.405258	0.285422	0.347676
262800	0.276809	0.389294	0.279967	0.314218
263000	0.259096	0.404201	0.290489	0.32875
263200	0.275536	0.390569	0.313159	0.327125
263400	0.256918	0.392137	0.293551	0.314583
263600	0.261263	0.395841	0.287768	0.323843
263800	0.254394	0.392508	0.279737	0.303504
264000	0.249256	0.405081	0.286491	0.313366
264200	0.256141	0.387393	0.299899	0.31053
264400	0.275031	0.392048	0.290585	0.31835
264600	0.269948	0.387575	0.300188	0.312759
264800	0.25908	0.38175	0.29019	0.306561
265000	0.277871	0.380881	0.307294	0.294911
265200	0.26938	0.381037	0.295719	0.290615
265400	0.274308	0.38504	0.279492	0.305912
265600	0.288228	0.38558	0.27838	0.335328
265800	0.278307	0.390747	0.282954	0.341403
266000	0.291023	0.408078	0.320048	0.361578
266200	0.266563	0.395374	0.300383	0.319519
266400	0.287538	0.389697	0.306726	0.334913
266600	0.29277	0.389215	0.305881	0.292376
266800	0.293633	0.400044	0.311442	0.320151
267000	0.285395	0.391609	0.305107	0.331244
267200	0.27598	0.393026	0.300712	0.335803
267400	0.273557	0.394144	0.308839	0.330362
267600	0.299144	0.399602	0.304829	0.34502
267800	0.258704	0.396034	0.299624	0.353718
268000	0.276643	0.400899	0.291361	0.308552
268200	0.283706	0.412709	0.301316	0.311001
268400	0.286869	0.389975	0.306859	0.345401
268600	0.280412	0.393267	0.302433	0.324252
268800	0.264647	0.392986	0.30824	0.32677
269000	0.253097	0.395067	0.299598	0.322994
269200	0.261579	0.399352	0.31629	0.338473
269400	0.278073	0.392639	0.310905	0.344114
269600	0.28698	0.392107	0.30259	0.32554
269800	0.274204	0.404858	0.291663	0.327729
270000	0.277986	0.397445	0.311298	0.340625
270200	0.27011	0.396539	0.314203	0.331549
270400	0.257634	0.402532	0.29637	0.346025
270600	0.276784	0.403844	0.297154	0.324732
270800	0.261719	0.393623	0.298671	0.302346
271000	0.262057	0.391461	0.327869	0.300018
271200	0.251194	0.417444	0.332889	0.342558
271400	0.262101	0.409839	0.330744	0.332927
271600	0.260328	0.420224	0.310088	0.314153
271800	0.267297	0.425408	0.309818	0.331008
272000	0.261943	0.415213	0.337713	0.315684
272200	0.258323	0.425008	0.37232	0.324519
272400	0.277772	0.410945	0.349002	0.325704
272600	0.271234	0.426903	0.336513	0.31042
272800	0.26531	0.415626	0.339277	0.35248
273000	0.261692	0.416664	0.330364	0.315343
273200	0.257455	0.415852	0.317602	0.328541
273400	0.263337	0.417019	0.314835	0.314889
273600	0.255935	0.403392	0.320835	0.302958
273800	0.266791	0.404812	0.331752	0.325892
274000	0.256201	0.413702	0.297901	0.312282
274200	0.259242	0.40305	0.315218	0.343088
274400	0.248141	0.412258	0.296821	0.310372
274600	0.257071	0.39826	0.306957	0.298089
274800	0.256588	0.409292	0.284374	0.304305
275000	0.263123	0.406394	0.305354	0.281173
275200	0.256049	0.390314	0.308057	0.31729
275400	0.256189	0.397879	0.308692	0.295961
275600	0.253788	0.396673	0.297754	0.356564
275800	0.25842	0.40594	0.309125	0.336267
276000	0.256734	0.41295	0.298013	0.301418
276200	0.258895	0.416447	0.289739	0.313366
276400	0.253131	0.399327	0.296383	0.328831
276600	0.262857	0.40752	0.286425	0.318041
276800	0.264683	0.408428	0.299814	0.306523
277000	0.261464	0.399013	0.286115	0.30884
277200	0.262363	0.393384	0.295724	0.334726
277400	0.24904	0.398168	0.278457	0.293459
277600	0.248749	0.405147	0.286517	0.302576
277800	0.26134	0.411307	0.294307	0.314459
278000	0.256489	0.403787	0.310353	0.299859
278200	0.266454	0.4069	0.296122	0.309743
278400	0.266701	0.419424	0.280068	0.313831
278600	0.267414	0.420151	0.295349	0.304989
278800	0.256735	0.408035	0.310494	0.304987
279000	0.26842	0.391612	0.291268	0.314054
279200	0.253252	0.394657	0.297942	0.328108
279400	0.281606	0.408999	0.298043	0.352014
279600	0.275138	0.403697	0.300718	0.33432
279800	0.254702	0.403454	0.300976	0.329655
280000	0.276338	0.401211	0.294685	0.321484
280200	0.275435	0.398242	0.308295	0.320318
280400	0.25362	0.397648	0.287375	0.297933
280600	0.262417	0.395682	0.336783	0.29058
280800	0.270638	0.407557	0.316025	0.293881
281000	0.269195	0.406832	0.345588	0.320284
281200	0.273514	0.404571	0.305387	0.291012
281400	0.254179	0.400307	0.338878	0.299925
281600	0.252198	0.389727	0.329116	0.297209
281800	0.256205	0.410266	0.308678	0.292957
282000	0.270838	0.403762	0.326422	0.332279
282200	0.272826	0.401745	0.302182	0.28001
282400	0.243421	0.416323	0.310119	0.280822
282600	0.242284	0.414349	0.31699	0.302689
282800	0.244877	0.403813	0.332528	0.309493
283000	0.262315	0.408238	0.323972	0.301897
283200	0.283231	0.407804	0.310599	0.303177
283400	0.256033	0.411368	0.325293	0.318279
283600	0.257057	0.396036	0.336407	0.275164
283800	0.250843	0.389159	0.332105	0.334413
284000	0.251387	0.382975	0.313995	0.316533
284200	0.253203	0.401027	0.309547	0.30874
284400	0.276732	0.398	0.287083	0.30732
284600	0.263133	0.401647	0.307882	0.294481
284800	0.266431	0.399875	0.343291	0.304332
285000	0.261694	0.40505	0.332465	0.304302
285200	0.267229	0.399859	0.330345	0.290296
285400	0.276629	0.393733	0.336867	0.278303
285600	0.271043	0.407642	0.354357	0.31491
285800	0.284027	0.405106	0.340666	0.298042
286000	0.305431	0.404864	0.338724	0.278094
286200	0.279571	0.398338	0.309223	0.27908
286400	0.279945	0.419169	0.315595	0.293564
286600	0.266471	0.38847	0.353646	0.30587
286800	0.262865	0.394298	0.3246	0.296867
287000	0.270869	0.399802	0.36237	0.320119
287200	0.25799	0.413497	0.341439	0.28798
287400	0.275092	0.401679	0.351687	0.280713
287600	0.262464	0.402885	0.346901	0.273111
287800	0.289733	0.406699	0.31854	0.277754
288000	0.28318	0.405527	0.304886	0.286451
288200	0.268655	0.402358	0.370526	0.285206
288400	0.263566	0.41244	0.349943	0.314149
288600	0.267718	0.4104	0.344448	0.292306
288800	0.264918	0.396952	0.358758	0.307383
289000	0.248968	0.406345	0.322835	0.284958
289200	0.262352	0.394136	0.312135	0.278711
289400	0.278196	0.403174	0.331104	0.299563
289600	0.275568	0.39913	0.338628	0.274334
289800	0.273311	0.385819	0.345066	0.267952
290000	0.258043	0.396621	0.318699	0.258449
290200	0.266869	0.391483	0.31642	0.287907
290400	0.270728	0.38859	0.308388	0.28585
290600	0.271505	0.397675	0.324763	0.272155
290800	0.261181	0.396622	0.32289	0.27819
291000	0.267873	0.384329	0.327425	0.27692
291200	0.288798	0.418179	0.339654	0.285498
291400	0.271101	0.404441	0.322974	0.282527
291600	0.276932	0.393559	0.318946	0.285384
291800	0.273537	0.380168	0.320148	0.287986
292000	0.283708	0.38484	0.295107	0.324818
292200	0.279635	0.373705	0.308352	0.308484
292400	0.262545	0.403401	0.307598	0.320138
292600	0.28563	0.387837	0.300208	0.322763
292800	0.267769	0.388475	0.309673	0.29905
293000	0.274763	0.392296	0.308713	0.323619
293200	0.272	0.401932	0.315172	0.30321
293400	0.265923	0.399322	0.315156	0.312847
293600	0.252565	0.373439	0.317553	0.310765
293800	0.280526	0.378546	0.32112	0.324837
294000	0.276935	0.372004	0.323469	0.341098
294200	0.282684	0.373151	0.322277	0.329537
294400	0.26564	0.374833	0.31026	0.329224
294600	0.268441	0.362789	0.314162	0.330545
294800	0.262265	0.392527	0.331047	0.322321
295000	0.261656	0.384961	0.307219	0.325344
295200	0.267434	0.391007	0.321339	0.328606
295400	0.271009	0.39447	0.314982	0.312041
295600	0.274007	0.404769	0.312252	0.319899
295800	0.277645	0.399906	0.319427	0.31726
296000	0.271436	0.396561	0.314699	0.312513
296200	0.266197	0.400921	0.312135	0.332393
296400	0.262241	0.400973	0.32568	0.327393
296600	0.277801	0.387844	0.329032	0.335168
296800	0.257565	0.403286	0.318512	0.336698
297000	0.25065	0.412313	0.31858	0.338498
297200	0.258334	0.412443	0.312915	0.288889
297400	0.268378	0.398177	0.336146	0.311048
297600	0.283511	0.393664	0.315733	0.31082
297800	0.277553	0.399773	0.318517	0.308478
298000	0.285594	0.393064	0.330027	0.338986
298200	0.28036	0.403359	0.326946	0.331896
298400	0.29386	0.403091	0.3023	0.300667
298600	0.281958	0.387879	0.341479	0.303676
298800	0.259093	0.411417	0.321508	0.290748
299000	0.259548	0.393616	0.313081	0.292462
299200	0.266211	0.386012	0.330541	0.29294
299400	0.257158	0.401112	0.318839	0.291545
299600	0.275464	0.391684	0.306442	0.287493
299800	0.261108	0.383162	0.317925	0.291679
300000	0.271501	0.394599	0.322291	0.311313
300200	0.262794	0.401066	0.301324	0.295644
300400	0.267544	0.400807	0.303025	0.327657
300600	0.261125	0.399186	0.329137	0.322376
300800	0.257068	0.401984	0.325927	0.331549
301000	0.244404	0.394249	0.313007	0.319336
301200	0.253509	0.397689	0.324222	0.326247
301400	0.250957	0.391371	0.307828	0.338823
301600	0.254059	0.394363	0.324375	0.341387
301800	0.245641	0.392304	0.300687	0.320658
302000	0.253439	0.392202	0.323071	0.33121
302200	0.249904	0.391682	0.32432	0.330809
302400	0.250052	0.381667	0.297842	0.332821
302600	0.243658	0.3934	0.304182	0.319852
302800	0.265751	0.411235	0.311627	0.347986
303000	0.247543	0.400371	0.330256	0.35465
303200	0.251855	0.409353	0.349648	0.335394
303400	0.246983	0.40229	0.342929	0.356127
303600	0.239076	0.388234	0.332424	0.330852
303800	0.265216	0.402493	0.310194	0.3413
304000	0.257834	0.393881	0.317387	0.338171
304200	0.245717	0.403033	0.315761	0.311791
304400	0.261289	0.400237	0.32237	0.350957
304600	0.25513	0.406514	0.33061	0.316636
304800	0.254571	0.396973	0.307893	0.338324
305000	0.254711	0.3964	0.315623	0.303114
305200	0.248635	0.411368	0.311829	0.30999
305400	0.256333	0.400857	0.303919	0.338094
305600	0.269085	0.390873	0.301406	0.323534
305800	0.252055	0.393435	0.292677	0.348399
306000	0.28032	0.396338	0.304821	0.350971
306200	0.258474	0.384768	0.297762	0.345242
306400	0.285881	0.383598	0.311524	0.338251
306600	0.285921	0.40913	0.331243	0.320708
306800	0.266884	0.383865	0.323884	0.315388
307000	0.27805	0.386983	0.31817	0.316733
307200	0.275218	0.379684	0.309513	0.332216
307400	0.268037	0.39035	0.336729	0.327961
307600	0.257105	0.373789	0.32257	0.309851
307800	0.280805	0.38786	0.320188	0.333646
308000	0.27051	0.399796	0.304718	0.327601
308200	0.264623	0.406627	0.323974	0.337655
308400	0.270294	0.388693	0.310978	0.336748
308600	0.262613	0.396094	0.304046	0.320085
308800	0.258755	0.38211	0.306579	0.34694
309000	0.268679	0.40912	0.288118	0.351759
309200	0.264428	0.418098	0.312518	0.36043
309400	0.264428	0.390405	0.313805	0.350592
309600	0.266926	0.387852	0.306458	0.351368
309800	0.256623	0.397874	0.30404	0.365425
310000	0.268105	0.394943	0.297738	0.352796
310200	0.265894	0.382188	0.304179	0.355212
310400	0.277836	0.385813	0.307098	0.37737
310600	0.271258	0.38115	0.318244	0.388522
310800	0.279057	0.375617	0.320951	0.378874
311000	0.265939	0.389373	0.316786	0.401284
311200	0.275948	0.395411	0.318954	0.358223
311400	0.261619	0.379381	0.32085	0.377935
311600	0.27604	0.38894	0.328495	0.381695
311800	0.27778	0.36238	0.291971	0.387724
312000	0.259822	0.377586	0.316128	0.403103
312200	0.261999	0.383014	0.30697	0.388846
312400	0.26566	0.353772	0.309491	0.379883
312600	0.270491	0.368814	0.322262	0.379554
312800	0.26932	0.362903	0.312052	0.375141
313000	0.272134	0.371287	0.296316	0.382999
313200	0.275803	0.371447	0.309072	0.386924
313400	0.271017	0.369778	0.323479	0.384057
313600	0.281236	0.369245	0.301602	0.396427
313800	0.270467	0.377031	0.314774	0.366183
314000	0.291325	0.36583	0.284844	0.394209
314200	0.293131	0.365165	0.293345	0.405409
314400	0.276661	0.366096	0.295242	0.375682
314600	0.267806	0.366663	0.286581	0.368472
314800	0.263008	0.36165	0.288313	0.332808
315000	0.276765	0.36379	0.286888	0.332055
315200	0.270962	0.369188	0.267544	0.367543
315400	0.279631	0.373038	0.285862	0.390013
315600	0.275135	0.371068	0.283129	0.359799
315800	0.277056	0.366996	0.281351	0.370736
316000	0.292675	0.381303	0.29798	0.365729
316200	0.27281	0.362569	0.298223	0.391473
316400	0.291969	0.361005	0.284272	0.4066
316600	0.271612	0.366706	0.28358	0.376156
316800	0.290533	0.361836	0.274644	0.381883
317000	0.265833	0.364444	0.285479	0.390254
317200	0.266881	0.359891	0.28022	0.393392
317400	0.260024	0.348282	0.259284	0.362904
317600	0.266852	0.359983	0.283691	0.34835
317800	0.269758	0.35289	0.271086	0.346921
318000	0.253512	0.366912	0.300068	0.349443
318200	0.263819	0.358392	0.288823	0.334199
318400	0.268011	0.362812	0.284859	0.360694
318600	0.273973	0.36263	0.296368	0.31988
318800	0.255628	0.356546	0.271857	0.368417
319000	0.271224	0.369286	0.282685	0.370958
319200	0.264448	0.355998	0.275591	0.358463
319400	0.262115	0.359704	0.286735	0.345611
319600	0.261163	0.363174	0.275783	0.382771
319800	0.268063	0.372424	0.294105	0.352558
320000	0.265112	0.362833	0.274977	0.352879
320200	0.273249	0.36057	0.27459	0.356257
320400	0.268885	0.384867	0.277424	0.330711
320600	0.269476	0.365781	0.285413	0.368797
320800	0.257668	0.358243	0.269208	0.371437
321000	0.265404	0.360496	0.279783	0.360507
321200	0.262567	0.350865	0.286756	0.334384
321400	0.274747	0.343766	0.273886	0.351679
321600	0.285494	0.364779	0.286895	0.336899
321800	0.27628	0.350934	0.288493	0.313855
322000	0.278833	0.349925	0.290238	0.346593
322200	0.269082	0.33956	0.287595	0.337523
322400	0.265005	0.361057	0.287047	0.359601
322600	0.279237	0.371691	0.297753	0.35094
322800	0.273278	0.354382	0.268879	0.351859
323000	0.271849	0.364338	0.295607	0.364301
323200	0.275399	0.372448	0.280112	0.35936
323400	0.253076	0.34871	0.270456	0.352843
323600	0.266569	0.353481	0.292618	0.347683
323800	0.269335	0.364672	0.291326	0.327949
324000	0.270631	0.361605	0.290766	0.354316
324200	0.297599	0.383678	0.31292	0.346237
324400	0.277594	0.37986	0.306735	0.33821
324600	0.274171	0.374683	0.299435	0.38307
324800	0.284357	0.357729	0.283924	0.348869
325000	0.27428	0.365228	0.307892	0.322134
325200	0.261078	0.369282	0.288379	0.366144
325400	0.28782	0.371053	0.297834	0.347272
325600	0.270313	0.383084	0.293013	0.358889
325800	0.263908	0.387039	0.289357	0.347974
326000	0.272076	0.385026	0.292604	0.33385
326200	0.262075	0.389006	0.326626	0.356397
326400	0.270331	0.37264	0.297147	0.32132
326600	0.277969	0.381907	0.30251	0.33195
326800	0.272581	0.388795	0.308375	0.364788
327000	0.262088	0.385991	0.302786	0.329384
327200	0.277612	0.383174	0.306294	0.324938
327400	0.267795	0.39264	0.285049	0.348316
327600	0.268532	0.393085	0.27931	0.335818
327800	0.259035	0.391321	0.290819	0.359108
328000	0.281271	0.38503	0.285523	0.353195
328200	0.262231	0.396615	0.284636	0.308003
328400	0.264908	0.394877	0.249589	0.32795
328600	0.25647	0.388161	0.28345	0.339636
328800	0.255839	0.392552	0.305387	0.312857
329000	0.274133	0.387397	0.287471	0.355312
329200	0.248639	0.386112	0.286839	0.341467
329400	0.283975	0.390629	0.285083	0.334029
329600	0.268773	0.386273	0.290186	0.328573
329800	0.275682	0.383906	0.294341	0.317699
330000	0.271671	0.389107	0.308383	0.32814
330200	0.28141	0.372501	0.28639	0.319153
330400	0.284441	0.397623	0.294312	0.326423
330600	0.2888	0.385066	0.287494	0.349447
330800	0.259784	0.380447	0.290286	0.302712
331000	0.253356	0.395836	0.283192	0.326942
331200	0.255638	0.3815	0.293327	0.322545
331400	0.25901	0.388618	0.27424	0.316285
331600	0.263008	0.384928	0.281913	0.324312
331800	0.278452	0.386172	0.299581	0.332645
332000	0.254739	0.368594	0.283149	0.338683
332200	0.256858	0.394593	0.283293	0.349998
332400	0.253003	0.371618	0.282455	0.32307
332600	0.282618	0.374546	0.289627	0.293596
332800	0.265488	0.370054	0.281111	0.3323
333000	0.275655	0.372684	0.294583	0.310461
333200	0.275923	0.37027	0.294747	0.319691
333400	0.273003	0.378853	0.281493	0.309837
333600	0.27094	0.372559	0.280856	0.303484
333800	0.268306	0.378241	0.277318	0.318907
334000	0.277987	0.355935	0.277299	0.311153
334200	0.266798	0.366509	0.289365	0.309218
334400	0.282549	0.395844	0.287917	0.296439
334600	0.275289	0.378327	0.307769	0.315665
334800	0.282206	0.381279	0.276905	0.313571
335000	0.290664	0.380006	0.281826	0.333446
335200	0.274501	0.382352	0.27586	0.324319
335400	0.273404	0.371447	0.279912	0.322217
335600	0.278876	0.368571	0.27611	0.304955
335800	0.285043	0.362924	0.284475	0.319061
336000	0.291642	0.362499	0.287429	0.301647
336200	0.290078	0.359082	0.262485	0.315648
336400	0.293922	0.367721	0.275803	0.320975
336600	0.284013	0.378789	0.284924	0.311847
336800	0.279122	0.382634	0.282548	0.328765
337000	0.289194	0.377913	0.29093	0.321709
337200	0.27429	0.367226	0.285407	0.327342
337400	0.301472	0.383478	0.283596	0.341303
337600	0.26063	0.379308	0.27806	0.339673
337800	0.271398	0.383629	0.275406	0.351274
338000	0.263613	0.37403	0.29338	0.34463
338200	0.270207	0.367396	0.291112	0.360398
338400	0.273126	0.357518	0.278999	0.327971
338600	0.292726	0.36894	0.290912	0.331188
338800	0.267472	0.370982	0.288582	0.297224
339000	0.288352	0.366743	0.286599	0.323918
339200	0.268832	0.370667	0.27683	0.3177
339400	0.252069	0.363662	0.303768	0.356046
339600	0.284832	0.370113	0.295371	0.323118
339800	0.279748	0.382153	0.295484	0.341184
340000	0.277063	0.374682	0.290366	0.332025
340200	0.262158	0.373759	0.287614	0.345349
340400	0.273113	0.372634	0.291705	0.307772
340600	0.257169	0.375598	0.291116	0.341577
340800	0.271205	0.377748	0.283589	0.302295
341000	0.268425	0.383302	0.294355	0.367832
341200	0.283665	0.371689	0.299058	0.32149
341400	0.263693	0.392958	0.301224	0.338159
341600	0.279354	0.38646	0.280678	0.326207
341800	0.286167	0.377141	0.279442	0.349733
342000	0.266994	0.380159	0.309301	0.330215
342200	0.299124	0.384657	0.30304	0.33962
342400	0.268581	0.388617	0.287056	0.327252
342600	0.262548	0.386476	0.286649	0.335616
342800	0.255811	0.375909	0.256802	0.323799
343000	0.272874	0.379036	0.291641	0.346583
343200	0.284536	0.384639	0.286011	0.329748
343400	0.249184	0.388741	0.294581	0.32368
343600	0.247638	0.384716	0.299547	0.311303
343800	0.263232	0.378439	0.307087	0.31555
344000	0.263853	0.376398	0.313439	0.315719
344200	0.271624	0.373883	0.291532	0.308714
344400	0.255708	0.395336	0.297662	0.321444
344600	0.266692	0.383147	0.312308	0.300923
344800	0.276242	0.383335	0.300396	0.309119
345000	0.283264	0.37879	0.313946	0.308372
345200	0.276663	0.391616	0.295675	0.297139
345400	0.279804	0.371878	0.290843	0.323492
345600	0.278415	0.381083	0.305502	0.334654
345800	0.281566	0.387614	0.273	0.341699
346000	0.275249	0.390821	0.305952	0.307246
346200	0.27745	0.388592	0.283657	0.334368
346400	0.277971	0.38549	0.283142	0.318066
346600	0.288037	0.371073	0.302137	0.328536
346800	0.283927	0.374897	0.30915	0.328454
347000	0.277174	0.373222	0.312843	0.3247
347200	0.272474	0.381376	0.29845	0.297477
347400	0.293649	0.375555	0.278446	0.316597
347600	0.267947	0.37359	0.283929	0.301216
347800	0.280501	0.395506	0.281917	0.317423
348000	0.261962	0.37192	0.292233	0.310913
348200	0.26968	0.379652	0.275359	0.306458
348400	0.258128	0.378326	0.275514	0.304029
348600	0.286907	0.38174	0.291878	0.317041
348800	0.267269	0.387029	0.30248	0.301387
349000	0.277469	0.386403	0.324607	0.300606
349200	0.264805	0.385316	0.292338	0.332798
349400	0.26186	0.384962	0.276801	0.312446
349600	0.264971	0.396467	0.27412	0.351414
349800	0.271738	0.382214	0.277163	0.318524
350000	0.25732	0.380539	0.30801	0.32029
350200	0.277121	0.377526	0.280037	0.292457
350400	0.260993	0.390357	0.282367	0.312835
350600	0.258119	0.386076	0.280371	0.308855
350800	0.270026	0.376848	0.316191	0.305599
351000	0.265446	0.380031	0.280443	0.330089
351200	0.26959	0.374121	0.297293	0.296712
351400	0.284314	0.368891	0.308608	0.311597
351600	0.279485	0.375056	0.328965	0.296107
351800	0.269876	0.373586	0.318188	0.307703
352000	0.266797	0.384909	0.311845	0.308873
352200	0.267296	0.375155	0.305285	0.31269
352400	0.275198	0.370909	0.297034	0.328857
352600	0.281836	0.374191	0.306044	0.307539
352800	0.269647	0.372146	0.308753	0.303838
353000	0.275467	0.391661	0.323318	0.298734
353200	0.308745	0.376922	0.360979	0.30595
353400	0.279276	0.381578	0.346296	0.305758
353600	0.275485	0.386853	0.32813	0.297073
353800	0.268497	0.394329	0.350233	0.28722
354000	0.277758	0.396017	0.330886	0.299717
354200	0.275381	0.404365	0.312116	0.300553
354400	0.272384	0.389014	0.34515	0.308405
354600	0.282133	0.395321	0.308092	0.304159
354800	0.260367	0.390096	0.318649	0.306275
355000	0.262495	0.401324	0.332496	0.305692
355200	0.263502	0.380823	0.370448	0.305839
355400	0.272063	0.400294	0.328991	0.310001
355600	0.28401	0.386477	0.306186	0.321054
355800	0.283355	0.391989	0.312399	0.310949
356000	0.283384	0.380426	0.322355	0.337155
356200	0.29171	0.396468	0.291331	0.322923
356400	0.286758	0.388348	0.315866	0.3156
356600	0.283836	0.40873	0.321545	0.318971
356800	0.275767	0.392862	0.312236	0.340663
357000	0.275997	0.401286	0.334971	0.333811
357200	0.286111	0.408468	0.300617	0.320928
357400	0.287819	0.406552	0.333737	0.311424
357600	0.284816	0.406257	0.322909	0.316607
357800	0.287035	0.399638	0.328488	0.317063
358000	0.281637	0.40531	0.336611	0.315871
358200	0.279385	0.392373	0.311559	0.316696
358400	0.288227	0.395859	0.34287	0.346927
358600	0.289166	0.401245	0.337369	0.316798
358800	0.278427	0.40125	0.352188	0.330027
359000	0.280486	0.395457	0.365758	0.30066
359200	0.289644	0.380028	0.331898	0.31981
359400	0.271826	0.382414	0.361523	0.341967
359600	0.272036	0.384357	0.342286	0.313695
359800	0.283294	0.379003	0.369759	0.306254
360000	0.304772	0.386651	0.372574	0.32091
360200	0.30283	0.401159	0.356201	0.319951
360400	0.294386	0.398608	0.370598	0.323637
360600	0.293495	0.388875	0.351746	0.334622
360800	0.30029	0.401335	0.356464	0.33812
361000	0.293413	0.380223	0.348926	0.313598
361200	0.308992	0.363787	0.358811	0.343092
361400	0.280224	0.380219	0.334867	0.313066
361600	0.27909	0.38115	0.342052	0.323684
361800	0.294969	0.387102	0.325958	0.311039
362000	0.286416	0.400706	0.344473	0.337892
362200	0.292801	0.394569	0.345108	0.315032
362400	0.276719	0.403963	0.3542	0.32314
362600	0.281236	0.392987	0.323844	0.33541
362800	0.273847	0.383034	0.322101	0.354124
363000	0.272507	0.402829	0.312341	0.29974
363200	0.286691	0.3893	0.329036	0.317793
363400	0.26306	0.39279	0.350705	0.327922
363600	0.273695	0.388682	0.342054	0.324872
363800	0.289907	0.386395	0.354652	0.320664
364000	0.276185	0.371782	0.354114	0.319497
364200	0.283287	0.398546	0.362285	0.316195
364400	0.280384	0.396602	0.361889	0.322522
364600	0.279732	0.38519	0.358594	0.316991
364800	0.281461	0.379134	0.339176	0.309107
365000	0.290772	0.388215	0.34801	0.313619
365200	0.300531	0.396128	0.353003	0.311162
365400	0.299411	0.381182	0.355355	0.307579
365600	0.281479	0.381041	0.336883	0.311647
365800	0.286177	0.392406	0.338809	0.304088
366000	0.285391	0.375575	0.346264	0.286285
366200	0.281424	0.38114	0.315649	0.334552
366400	0.291098	0.381719	0.322369	0.315153
366600	0.287682	0.39335	0.328337	0.320458
366800	0.294778	0.376415	0.319924	0.337217
367000	0.283036	0.392578	0.327846	0.334384
367200	0.265819	0.378719	0.322364	0.329037
367400	0.281044	0.388397	0.327915	0.322023
367600	0.298292	0.385321	0.33885	0.338827
367800	0.275398	0.388845	0.329562	0.332397
368000	0.281953	0.40057	0.337494	0.321331
368200	0.281422	0.401224	0.319843	0.322811
368400	0.288183	0.405252	0.329022	0.333515
368600	0.276174	0.393114	0.318492	0.347049
368800	0.280905	0.38472	0.334822	0.324324
369000	0.272832	0.401268	0.316591	0.321563
369200	0.274666	0.398581	0.328281	0.317928
369400	0.279824	0.398806	0.328417	0.300953
369600	0.27729	0.401486	0.32661	0.325095
369800	0.281367	0.393954	0.304789	0.316715
370000	0.286649	0.395562	0.311996	0.348708
370200	0.285818	0.408233	0.322514	0.317416
370400	0.269642	0.403227	0.331171	0.312833
370600	0.283902	0.406184	0.324785	0.317954
370800	0.279777	0.406673	0.319223	0.321039
371000	0.272678	0.407739	0.303132	0.319906
371200	0.264491	0.397901	0.313715	0.320008
371400	0.278447	0.404627	0.315085	0.322267
371600	0.286949	0.398162	0.321144	0.332874
371800	0.283511	0.408573	0.316373	0.32487
372000	0.268502	0.408491	0.347584	0.337071
372200	0.275462	0.408747	0.316124	0.321929
372400	0.262877	0.407811	0.314762	0.316715
372600	0.262384	0.402459	0.328159	0.327921
372800	0.281817	0.396541	0.304654	0.346032
373000	0.265954	0.397227	0.297013	0.337769
373200	0.275879	0.398194	0.296164	0.326756
373400	0.275363	0.392312	0.304111	0.344233
373600	0.263371	0.400318	0.283081	0.32582
373800	0.27211	0.400332	0.299535	0.301986
374000	0.274258	0.403184	0.297499	0.329654
374200	0.265899	0.403513	0.30052	0.331216
374400	0.27268	0.397618	0.320763	0.34397
374600	0.269548	0.391769	0.317166	0.319159
374800	0.265428	0.401004	0.303805	0.330483
375000	0.277265	0.400074	0.337771	0.316048
375200	0.268116	0.397504	0.343313	0.305201
375400	0.266086	0.409782	0.347369	0.311041
375600	0.271079	0.39236	0.333878	0.364078
375800	0.270042	0.393759	0.33696	0.311823
376000	0.289046	0.40281	0.345762	0.32362
376200	0.269718	0.40881	0.349745	0.32964
376400	0.268718	0.400821	0.34039	0.34699
376600	0.267161	0.392146	0.361691	0.360856
376800	0.270968	0.398358	0.324679	0.319647
377000	0.269614	0.388885	0.324036	0.342416
377200	0.275236	0.394892	0.329859	0.342202
377400	0.283298	0.408542	0.300171	0.332619
377600	0.284469	0.404658	0.302121	0.328653
377800	0.272777	0.407938	0.299284	0.330653
378000	0.295618	0.397494	0.336348	0.339922
378200	0.302287	0.402204	0.336361	0.333297
378400	0.288948	0.393199	0.307369	0.344532
378600	0.282433	0.398281	0.299693	0.315863
378800	0.287571	0.395921	0.286039	0.326139
379000	0.304035	0.393563	0.308522	0.334557
379200	0.282428	0.392925	0.303259	0.303608
379400	0.273552	0.391879	0.281764	0.324366
379600	0.272948	0.392729	0.302052	0.340433
379800	0.279175	0.397505	0.299659	0.355447
380000	0.2627	0.399811	0.285592	0.325753
380200	0.287687	0.397113	0.305921	0.348946
380400	0.274645	0.410829	0.300135	0.328039
380600	0.291444	0.405923	0.288538	0.336491
380800	0.281594	0.40104	0.291994	0.316591
381000	0.271698	0.408602	0.286049	0.342033
381200	0.295233	0.400428	0.289381	0.346547
381400	0.2755	0.390618	0.291808	0.329091
381600	0.283211	0.401319	0.281421	0.343209
381800	0.28437	0.4093	0.292504	0.323969
382000	0.307246	0.391679	0.292339	0.319031
382200	0.28534	0.395293	0.280984	0.314239
382400	0.301779	0.401938	0.266529	0.32428
382600	0.30407	0.415145	0.27812	0.331072
382800	0.28889	0.394716	0.296902	0.332284
383000	0.291278	0.408884	0.286143	0.333666
383200	0.285213	0.400585	0.297036	0.338819
383400	0.294021	0.417018	0.285199	0.353074
383600	0.293197	0.413927	0.28979	0.333209
383800	0.304894	0.411922	0.297448	0.329065
384000	0.266956	0.407424	0.283655	0.343005
384200	0.289226	0.40656	0.285208	0.326623
384400	0.272395	0.406705	0.307047	0.352616
384600	0.28251	0.405678	0.300584	0.302661
384800	0.263771	0.407498	0.280373	0.307988
385000	0.282541	0.406793	0.28674	0.328354
385200	0.279779	0.39297	0.285354	0.30453
385400	0.257832	0.39939	0.295458	0.324808
385600	0.276751	0.40313	0.281647	0.306708
385800	0.275929	0.403073	0.283578	0.345131
386000	0.297563	0.402075	0.28385	0.332911
386200	0.27178	0.407046	0.311658	0.321569
386400	0.270722	0.4085	0.273613	0.339069
386600	0.284971	0.404898	0.277104	0.356825
386800	0.292253	0.399714	0.284085	0.314674
387000	0.266168	0.390999	0.281286	0.337598
387200	0.262075	0.39964	0.291751	0.340382
387400	0.265025	0.392299	0.2939	0.334534
387600	0.27919	0.399959	0.286643	0.327281
387800	0.281453	0.406553	0.287967	0.318003
388000	0.276574	0.39755	0.284641	0.337763
388200	0.260495	0.384594	0.282777	0.33705
388400	0.285633	0.400339	0.283721	0.318378
388600	0.284699	0.394386	0.301479	0.340972
388800	0.287877	0.392782	0.282635	0.333975
389000	0.274906	0.40238	0.292348	0.326897
389200	0.269213	0.392603	0.287465	0.337932
389400	0.272622	0.396537	0.292181	0.333392
389600	0.266414	0.391534	0.298643	0.323763
389800	0.274126	0.40653	0.290515	0.332609
390000	0.273052	0.398398	0.300752	0.304049
390200	0.27352	0.394693	0.291583	0.326747
390400	0.260068	0.397025	0.294754	0.333219
390600	0.258137	0.393034	0.280044	0.332785
390800	0.267139	0.393463	0.291083	0.304576
391000	0.265969	0.393891	0.275389	0.331532
391200	0.285911	0.402696	0.286571	0.328236
391400	0.282441	0.403094	0.291739	0.324658
391600	0.262234	0.397977	0.274848	0.313737
391800	0.26735	0.398411	0.297904	0.336735
392000	0.285295	0.385619	0.276524	0.331392
392200	0.261785	0.390156	0.282646	0.331568
392400	0.275235	0.401709	0.286634	0.325616
392600	0.286956	0.40109	0.295254	0.336965
392800	0.286107	0.402128	0.298645	0.328312
393000	0.282228	0.387508	0.301819	0.320038
393200	0.285427	0.391791	0.311244	0.308285
393400	0.288162	0.401969	0.283185	0.3396
393600	0.292955	0.40204	0.317426	0.327202
393800	0.279916	0.387489	0.324904	0.334437
394000	0.284994	0.386521	0.317182	0.337159
394200	0.289835	0.392203	0.322537	0.348269
394400	0.323861	0.391442	0.321545	0.333382
394600	0.307607	0.383724	0.331521	0.330572
394800	0.290849	0.386263	0.331887	0.361348
395000	0.294048	0.390217	0.331461	0.346743
395200	0.291883	0.38785	0.333705	0.327044
395400	0.291026	0.398852	0.321401	0.33724
395600	0.305482	0.40165	0.310361	0.338825
395800	0.287642	0.394988	0.327018	0.344801
396000	0.29878	0.392114	0.333531	0.340306
396200	0.311832	0.402398	0.314742	0.332672
396400	0.314376	0.397078	0.304941	0.32808
396600	0.299248	0.393089	0.316724	0.321743
396800	0.30855	0.388406	0.322473	0.337042
397000	0.339797	0.388362	0.323009	0.349566
397200	0.305836	0.382612	0.313976	0.315064
397400	0.30067	0.404151	0.315973	0.32514
397600	0.295577	0.387621	0.326311	0.334674
397800	0.303284	0.388975	0.324331	0.332171
398000	0.29422	0.390298	0.315928	0.330617
398200	0.28397	0.394293	0.313237	0.339881
398400	0.289079	0.389682	0.31655	0.321864
398600	0.278677	0.386053	0.318377	0.309421
398800	0.282132	0.394963	0.330382	0.332043
399000	0.280322	0.393764	0.315246	0.318534
399200	0.268985	0.396293	0.330477	0.32852
399400	0.271097	0.384134	0.337016	0.347129
399600	0.275566	0.377263	0.319524	0.351905
399800	0.283991	0.371228	0.303483	0.343193
[truncated: 2 more rows]
