# Supplementary material for: An electron-density point-cloud framework for robust protein-ligand interaction prediction
Source: Nat Commun. 2026 Jun 11;17:7424. doi: 10.1038/s41467-026-74196-5 (PMC13408660; doi:10.1038/s41467-026-74196-5)
Supplement: Supplementary file 5 — Source Data [file 41467_2026_74196_MOESM5_ESM.zip › Source Data_rev/figure7/c/B-cell lymphoma-2.pdb]

REMARK   1 PDBFIXER FROM: protein.pdb
REMARK   1 CREATED WITH OPENMM 8.2, 2025-12-15
CRYST1   35.090   46.900   85.040  90.00  90.00  90.00 P 1           1 
ATOM      1  N   GLU A  48       0.921  -1.400 -10.104  1.00  0.00           N  
ATOM      2  CA  GLU A  48       1.932  -0.554  -9.455  1.00  0.00           C  
ATOM      3  C   GLU A  48       1.750  -0.642  -7.925  1.00  0.00           C  
ATOM      4  O   GLU A  48       2.729  -0.874  -7.183  1.00  0.00           O  
ATOM      5  CB  GLU A  48       1.882   0.881 -10.005  1.00  0.00           C  
ATOM      6  CG  GLU A  48       0.686   1.206 -10.900  1.00  0.00           C  
ATOM      7  CD  GLU A  48      -0.152   2.397 -10.444  1.00  0.00           C  
ATOM      8  OE1 GLU A  48       0.198   3.538 -10.809  1.00  0.00           O  
ATOM      9  OE2 GLU A  48      -1.144   2.187  -9.697  1.00  0.00           O  
ATOM     10  N   SER A  49       0.505  -0.487  -7.463  1.00  0.00           N  
ATOM     11  CA  SER A  49       0.099  -0.698  -6.051  1.00  0.00           C  
ATOM     12  C   SER A  49       0.662  -2.007  -5.488  1.00  0.00           C  
ATOM     13  O   SER A  49       1.216  -2.057  -4.389  1.00  0.00           O  
ATOM     14  CB  SER A  49      -1.400  -0.678  -5.917  1.00  0.00           C  
ATOM     15  OG  SER A  49      -1.877   0.605  -6.261  1.00  0.00           O  
ATOM     16  N   GLU A  50       0.486  -3.104  -6.221  1.00  0.00           N  
ATOM     17  CA  GLU A  50       0.874  -4.403  -5.698  1.00  0.00           C  
ATOM     18  C   GLU A  50       2.374  -4.434  -5.369  1.00  0.00           C  
ATOM     19  O   GLU A  50       2.771  -4.936  -4.345  1.00  0.00           O  
ATOM     20  CB  GLU A  50       0.544  -5.511  -6.698  1.00  0.00           C  
ATOM     21  CG  GLU A  50       1.195  -6.903  -7.027  1.00  0.00           C  
ATOM     22  CD  GLU A  50       0.192  -7.739  -7.742  1.00  0.00           C  
ATOM     23  OE1 GLU A  50       0.270  -8.750  -7.118  1.00  0.00           O  
ATOM     24  OE2 GLU A  50      -0.666  -8.071  -8.552  1.00  0.00           O  
ATOM     25  N   VAL A  92       3.194  -3.890  -6.252  1.00  0.00           N  
ATOM     26  CA  VAL A  92       4.643  -3.895  -6.070  1.00  0.00           C  
ATOM     27  C   VAL A  92       5.016  -2.997  -4.869  1.00  0.00           C  
ATOM     28  O   VAL A  92       5.892  -3.333  -4.110  1.00  0.00           O  
ATOM     29  CB  VAL A  92       5.349  -3.424  -7.357  1.00  0.00           C  
ATOM     30  CG1 VAL A  92       6.849  -3.482  -7.224  1.00  0.00           C  
ATOM     31  CG2 VAL A  92       4.890  -4.235  -8.570  1.00  0.00           C  
ATOM     32  N   VAL A  93       4.341  -1.863  -4.726  1.00  0.00           N  
ATOM     33  CA  VAL A  93       4.540  -1.007  -3.548  1.00  0.00           C  
ATOM     34  C   VAL A  93       4.278  -1.815  -2.278  1.00  0.00           C  
ATOM     35  O   VAL A  93       5.150  -1.802  -1.407  1.00  0.00           O  
ATOM     36  CB  VAL A  93       3.704   0.280  -3.582  1.00  0.00           C  
ATOM     37  CG1 VAL A  93       3.865   0.989  -2.251  1.00  0.00           C  
ATOM     38  CG2 VAL A  93       4.078   1.192  -4.726  1.00  0.00           C  
ATOM     39  N   HIS A  94       3.120  -2.496  -2.151  1.00  0.00           N  
ATOM     40  CA  HIS A  94       2.800  -3.240  -0.950  1.00  0.00           C  
ATOM     41  C   HIS A  94       3.874  -4.304  -0.680  1.00  0.00           C  
ATOM     42  O   HIS A  94       4.363  -4.457   0.407  1.00  0.00           O  
ATOM     43  CB  HIS A  94       1.397  -3.868  -1.043  1.00  0.00           C  
ATOM     44  CG  HIS A  94       0.278  -2.892  -1.176  1.00  0.00           C  
ATOM     45  ND1 HIS A  94       0.083  -1.856  -0.287  1.00  0.00           N  
ATOM     46  CD2 HIS A  94      -0.780  -2.865  -2.034  1.00  0.00           C  
ATOM     47  CE1 HIS A  94      -0.989  -1.159  -0.659  1.00  0.00           C  
ATOM     48  NE2 HIS A  94      -1.521  -1.747  -1.743  1.00  0.00           N  
ATOM     49  N   LYS A  95       4.262  -5.039  -1.728  1.00  0.00           N  
ATOM     50  CA  LYS A  95       5.201  -6.143  -1.522  1.00  0.00           C  
ATOM     51  C   LYS A  95       6.610  -5.640  -1.171  1.00  0.00           C  
ATOM     52  O   LYS A  95       7.285  -6.148  -0.254  1.00  0.00           O  
ATOM     53  CB  LYS A  95       5.296  -6.914  -2.839  1.00  0.00           C  
ATOM     54  CG  LYS A  95       6.220  -8.112  -2.808  1.00  0.00           C  
ATOM     55  CD  LYS A  95       5.926  -9.060  -3.982  1.00  0.00           C  
ATOM     56  CE  LYS A  95       6.437 -10.472  -3.785  1.00  0.00           C  
ATOM     57  NZ  LYS A  95       6.690 -11.138  -5.083  1.00  0.00           N  
ATOM     58  N   THR A  96       7.012  -4.547  -1.815  1.00  0.00           N  
ATOM     59  CA  THR A  96       8.350  -4.025  -1.570  1.00  0.00           C  
ATOM     60  C   THR A  96       8.478  -3.453  -0.147  1.00  0.00           C  
ATOM     61  O   THR A  96       9.467  -3.584   0.529  1.00  0.00           O  
ATOM     62  CB  THR A  96       8.751  -2.944  -2.566  1.00  0.00           C  
ATOM     63  OG1 THR A  96       8.567  -3.457  -3.900  1.00  0.00           O  
ATOM     64  CG2 THR A  96      10.185  -2.505  -2.355  1.00  0.00           C  
ATOM     65  N   LEU A  97       7.405  -2.818   0.329  1.00  0.00           N  
ATOM     66  CA  LEU A  97       7.398  -2.276   1.663  1.00  0.00           C  
ATOM     67  C   LEU A  97       7.439  -3.380   2.715  1.00  0.00           C  
ATOM     68  O   LEU A  97       8.146  -3.290   3.681  1.00  0.00           O  
ATOM     69  CB  LEU A  97       6.174  -1.378   1.842  1.00  0.00           C  
ATOM     70  CG  LEU A  97       6.028  -0.739   3.216  1.00  0.00           C  
ATOM     71  CD1 LEU A  97       7.233   0.127   3.570  1.00  0.00           C  
ATOM     72  CD2 LEU A  97       4.748   0.086   3.254  1.00  0.00           C  
ATOM     73  N   ARG A  98       6.674  -4.451   2.498  1.00  0.00           N  
ATOM     74  CA  ARG A  98       6.688  -5.578   3.396  1.00  0.00           C  
ATOM     75  C   ARG A  98       8.092  -6.195   3.512  1.00  0.00           C  
ATOM     76  O   ARG A  98       8.613  -6.439   4.588  1.00  0.00           O  
ATOM     77  CB  ARG A  98       5.717  -6.651   2.902  1.00  0.00           C  
ATOM     78  CG  ARG A  98       5.791  -7.908   3.746  1.00  0.00           C  
ATOM     79  CD  ARG A  98       4.632  -8.849   3.549  1.00  0.00           C  
ATOM     80  NE  ARG A  98       4.624  -9.420   2.219  1.00  0.00           N  
ATOM     81  CZ  ARG A  98       3.810  -9.048   1.242  1.00  0.00           C  
ATOM     82  NH1 ARG A  98       2.908  -8.105   1.454  1.00  0.00           N  
ATOM     83  NH2 ARG A  98       3.904  -9.620   0.058  1.00  0.00           N  
ATOM     84  N   GLU A  99       8.691  -6.432   2.344  1.00  0.00           N  
ATOM     85  CA  GLU A  99      10.023  -7.020   2.276  1.00  0.00           C  
ATOM     86  C   GLU A  99      11.053  -6.102   2.916  1.00  0.00           C  
ATOM     87  O   GLU A  99      11.894  -6.583   3.613  1.00  0.00           O  
ATOM     88  CB  GLU A  99      10.389  -7.336   0.837  1.00  0.00           C  
ATOM     89  CG  GLU A  99       9.508  -8.452   0.305  1.00  0.00           C  
ATOM     90  CD  GLU A  99       9.715  -8.812  -1.147  1.00  0.00           C  
ATOM     91  OE1 GLU A  99      10.783  -8.479  -1.683  1.00  0.00           O  
ATOM     92  OE2 GLU A  99       8.802  -9.447  -1.728  1.00  0.00           O  
ATOM     93  N   ALA A 100      10.920  -4.769   2.733  1.00  0.00           N  
ATOM     94  CA  ALA A 100      11.854  -3.835   3.325  1.00  0.00           C  
ATOM     95  C   ALA A 100      11.749  -3.878   4.853  1.00  0.00           C  
ATOM     96  O   ALA A 100      12.729  -3.773   5.583  1.00  0.00           O  
ATOM     97  CB  ALA A 100      11.664  -2.420   2.805  1.00  0.00           C  
ATOM     98  N   GLY A 101      10.501  -3.946   5.346  1.00  0.00           N  
ATOM     99  CA  GLY A 101      10.310  -4.062   6.742  1.00  0.00           C  
ATOM    100  C   GLY A 101      10.845  -5.364   7.316  1.00  0.00           C  
ATOM    101  O   GLY A 101      11.418  -5.352   8.391  1.00  0.00           O  
ATOM    102  N   ASP A 102      10.635  -6.443   6.568  1.00  0.00           N  
ATOM    103  CA  ASP A 102      11.161  -7.761   7.018  1.00  0.00           C  
ATOM    104  C   ASP A 102      12.696  -7.715   7.046  1.00  0.00           C  
ATOM    105  O   ASP A 102      13.327  -8.207   7.970  1.00  0.00           O  
ATOM    106  CB  ASP A 102      10.671  -8.903   6.135  1.00  0.00           C  
ATOM    107  CG  ASP A 102       9.199  -9.242   6.263  1.00  0.00           C  
ATOM    108  OD1 ASP A 102       8.588  -8.937   7.316  1.00  0.00           O  
ATOM    109  OD2 ASP A 102       8.652  -9.790   5.256  1.00  0.00           O  
ATOM    110  N   ASP A 103      13.295  -7.054   6.061  1.00  0.00           N  
ATOM    111  CA  ASP A 103      14.766  -6.908   6.018  1.00  0.00           C  
ATOM    112  C   ASP A 103      15.275  -6.096   7.216  1.00  0.00           C  
ATOM    113  O   ASP A 103      16.277  -6.372   7.811  1.00  0.00           O  
ATOM    114  CB  ASP A 103      15.205  -6.281   4.697  1.00  0.00           C  
ATOM    115  CG  ASP A 103      15.057  -7.215   3.506  1.00  0.00           C  
ATOM    116  OD1 ASP A 103      14.897  -8.431   3.743  1.00  0.00           O  
ATOM    117  OD2 ASP A 103      15.078  -6.713   2.356  1.00  0.00           O  
ATOM    118  N   PHE A 104      14.544  -5.039   7.586  1.00  0.00           N  
ATOM    119  CA  PHE A 104      14.884  -4.205   8.693  1.00  0.00           C  
ATOM    120  C   PHE A 104      14.769  -4.992  10.020  1.00  0.00           C  
ATOM    121  O   PHE A 104      15.638  -4.880  10.856  1.00  0.00           O  
ATOM    122  CB  PHE A 104      13.977  -2.972   8.672  1.00  0.00           C  
ATOM    123  CG  PHE A 104      14.308  -1.931   9.711  1.00  0.00           C  
ATOM    124  CD1 PHE A 104      15.420  -1.123   9.574  1.00  0.00           C  
ATOM    125  CD2 PHE A 104      13.548  -1.782  10.858  1.00  0.00           C  
ATOM    126  CE1 PHE A 104      15.715  -0.141  10.509  1.00  0.00           C  
ATOM    127  CE2 PHE A 104      13.871  -0.839  11.821  1.00  0.00           C  
ATOM    128  CZ  PHE A 104      14.921   0.002  11.635  1.00  0.00           C  
ATOM    129  N   SER A 105      13.701  -5.770  10.159  1.00  0.00           N  
ATOM    130  CA  SER A 105      13.468  -6.688  11.290  1.00  0.00           C  
ATOM    131  C   SER A 105      14.645  -7.678  11.394  1.00  0.00           C  
ATOM    132  O   SER A 105      15.167  -7.855  12.484  1.00  0.00           O  
ATOM    133  CB  SER A 105      12.113  -7.365  11.126  1.00  0.00           C  
ATOM    134  OG  SER A 105      11.787  -8.268  12.199  1.00  0.00           O  
ATOM    135  N   ARG A 106      15.087  -8.222  10.257  1.00  0.00           N  
ATOM    136  CA  ARG A 106      16.226  -9.188  10.266  1.00  0.00           C  
ATOM    137  C   ARG A 106      17.523  -8.479  10.662  1.00  0.00           C  
ATOM    138  O   ARG A 106      18.328  -8.978  11.476  1.00  0.00           O  
ATOM    139  CB  ARG A 106      16.393  -9.821   8.889  1.00  0.00           C  
ATOM    140  CG  ARG A 106      17.492 -10.878   8.843  1.00  0.00           C  
ATOM    141  CD  ARG A 106      18.533 -10.611   7.767  1.00  0.00           C  
ATOM    142  NE  ARG A 106      17.958 -10.488   6.423  1.00  0.00           N  
ATOM    143  CZ  ARG A 106      17.790  -9.339   5.761  1.00  0.00           C  
ATOM    144  NH1 ARG A 106      18.165  -8.185   6.296  1.00  0.00           N  
ATOM    145  NH2 ARG A 106      17.236  -9.351   4.561  1.00  0.00           N  
ATOM    146  N   ARG A 107      17.743  -7.309  10.061  1.00  0.00           N  
ATOM    147  CA  ARG A 107      18.919  -6.547  10.261  1.00  0.00           C  
ATOM    148  C   ARG A 107      19.105  -6.225  11.742  1.00  0.00           C  
ATOM    149  O   ARG A 107      20.246  -6.183  12.221  1.00  0.00           O  
ATOM    150  CB  ARG A 107      18.821  -5.267   9.430  1.00  0.00           C  
ATOM    151  CG  ARG A 107      19.962  -4.276   9.593  1.00  0.00           C  
ATOM    152  CD  ARG A 107      19.933  -3.145   8.554  1.00  0.00           C  
ATOM    153  NE  ARG A 107      20.052  -3.571   7.170  1.00  0.00           N  
ATOM    154  CZ  ARG A 107      21.216  -3.789   6.524  1.00  0.00           C  
ATOM    155  NH1 ARG A 107      22.374  -3.530   7.117  1.00  0.00           N  
ATOM    156  NH2 ARG A 107      21.222  -4.247   5.283  1.00  0.00           N  
ATOM    157  N   TYR A 108      17.992  -5.953  12.448  1.00  0.00           N  
ATOM    158  CA  TYR A 108      18.012  -5.559  13.877  1.00  0.00           C  
ATOM    159  C   TYR A 108      17.292  -6.621  14.723  1.00  0.00           C  
ATOM    160  O   TYR A 108      16.601  -6.275  15.689  1.00  0.00           O  
ATOM    161  CB  TYR A 108      17.388  -4.170  14.034  1.00  0.00           C  
ATOM    162  CG  TYR A 108      18.278  -3.092  13.451  1.00  0.00           C  
ATOM    163  CD1 TYR A 108      19.504  -2.792  14.008  1.00  0.00           C  
ATOM    164  CD2 TYR A 108      17.920  -2.414  12.307  1.00  0.00           C  
ATOM    165  CE1 TYR A 108      20.352  -1.854  13.446  1.00  0.00           C  
ATOM    166  CE2 TYR A 108      18.729  -1.451  11.741  1.00  0.00           C  
ATOM    167  CZ  TYR A 108      19.947  -1.172  12.315  1.00  0.00           C  
ATOM    168  OH  TYR A 108      20.717  -0.208  11.742  1.00  0.00           O  
ATOM    169  N   ARG A 109      17.451  -7.900  14.372  1.00  0.00           N  
ATOM    170  CA  ARG A 109      16.640  -8.962  14.944  1.00  0.00           C  
ATOM    171  C   ARG A 109      16.706  -8.933  16.480  1.00  0.00           C  
ATOM    172  O   ARG A 109      15.701  -9.111  17.147  1.00  0.00           O  
ATOM    173  CB  ARG A 109      17.093 -10.320  14.399  1.00  0.00           C  
ATOM    174  CG  ARG A 109      16.148 -11.463  14.751  1.00  0.00           C  
ATOM    175  CD  ARG A 109      15.835 -12.358  13.569  1.00  0.00           C  
ATOM    176  NE  ARG A 109      16.921 -13.284  13.273  1.00  0.00           N  
ATOM    177  CZ  ARG A 109      17.135 -13.847  12.085  1.00  0.00           C  
ATOM    178  NH1 ARG A 109      16.402 -13.500  11.040  1.00  0.00           N  
ATOM    179  NH2 ARG A 109      18.085 -14.755  11.945  1.00  0.00           N  
ATOM    180  N   ARG A 110      17.891  -8.734  17.043  1.00  0.00           N  
ATOM    181  CA  ARG A 110      18.004  -8.890  18.503  1.00  0.00           C  
ATOM    182  C   ARG A 110      17.523  -7.618  19.229  1.00  0.00           C  
ATOM    183  O   ARG A 110      17.065  -7.679  20.366  1.00  0.00           O  
ATOM    184  CB  ARG A 110      19.435  -9.303  18.847  1.00  0.00           C  
ATOM    185  CG  ARG A 110      20.451  -8.225  18.526  1.00  0.00           C  
ATOM    186  CD  ARG A 110      21.748  -8.467  19.270  1.00  0.00           C  
ATOM    187  NE  ARG A 110      22.676  -7.429  18.875  1.00  0.00           N  
ATOM    188  CZ  ARG A 110      24.000  -7.501  18.949  1.00  0.00           C  
ATOM    189  NH1 ARG A 110      24.597  -8.668  19.170  1.00  0.00           N  
ATOM    190  NH2 ARG A 110      24.707  -6.390  18.791  1.00  0.00           N  
ATOM    191  N   ASP A 111      17.608  -6.461  18.565  1.00  0.00           N  
ATOM    192  CA  ASP A 111      17.060  -5.243  19.120  1.00  0.00           C  
ATOM    193  C   ASP A 111      15.527  -5.289  19.096  1.00  0.00           C  
ATOM    194  O   ASP A 111      14.939  -4.836  20.071  1.00  0.00           O  
ATOM    195  CB  ASP A 111      17.652  -4.009  18.448  1.00  0.00           C  
ATOM    196  CG  ASP A 111      19.158  -4.056  18.589  1.00  0.00           C  
ATOM    197  OD1 ASP A 111      19.616  -4.571  19.643  1.00  0.00           O  
ATOM    198  OD2 ASP A 111      19.843  -3.700  17.623  1.00  0.00           O  
ATOM    199  N   PHE A 112      14.949  -5.887  18.051  1.00  0.00           N  
ATOM    200  CA  PHE A 112      13.494  -6.061  17.965  1.00  0.00           C  
ATOM    201  C   PHE A 112      13.011  -6.965  19.103  1.00  0.00           C  
ATOM    202  O   PHE A 112      12.020  -6.673  19.757  1.00  0.00           O  
ATOM    203  CB  PHE A 112      13.063  -6.574  16.599  1.00  0.00           C  
ATOM    204  CG  PHE A 112      12.748  -5.466  15.629  1.00  0.00           C  
ATOM    205  CD1 PHE A 112      11.588  -4.727  15.774  1.00  0.00           C  
ATOM    206  CD2 PHE A 112      13.634  -5.114  14.645  1.00  0.00           C  
ATOM    207  CE1 PHE A 112      11.312  -3.688  14.897  1.00  0.00           C  
ATOM    208  CE2 PHE A 112      13.353  -4.067  13.781  1.00  0.00           C  
ATOM    209  CZ  PHE A 112      12.189  -3.362  13.911  1.00  0.00           C  
ATOM    210  N   ALA A 113      13.708  -8.095  19.283  1.00  0.00           N  
ATOM    211  CA  ALA A 113      13.393  -9.097  20.295  1.00  0.00           C  
ATOM    212  C   ALA A 113      13.335  -8.432  21.671  1.00  0.00           C  
ATOM    213  O   ALA A 113      12.458  -8.678  22.504  1.00  0.00           O  
ATOM    214  CB  ALA A 113      14.463 -10.171  20.261  1.00  0.00           C  
ATOM    215  N   GLU A 114      14.307  -7.561  21.889  1.00  0.00           N  
ATOM    216  CA  GLU A 114      14.507  -6.883  23.129  1.00  0.00           C  
ATOM    217  C   GLU A 114      13.442  -5.801  23.330  1.00  0.00           C  
ATOM    218  O   GLU A 114      13.015  -5.543  24.436  1.00  0.00           O  
ATOM    219  CB  GLU A 114      15.913  -6.290  23.088  1.00  0.00           C  
ATOM    220  CG  GLU A 114      16.229  -5.410  24.269  1.00  0.00           C  
ATOM    221  CD  GLU A 114      16.348  -6.162  25.586  1.00  0.00           C  
ATOM    222  OE1 GLU A 114      16.454  -7.408  25.550  1.00  0.00           O  
ATOM    223  OE2 GLU A 114      16.345  -5.495  26.648  1.00  0.00           O  
ATOM    224  N   MET A 115      13.026  -5.152  22.239  1.00  0.00           N  
ATOM    225  CA  MET A 115      12.134  -3.987  22.342  1.00  0.00           C  
ATOM    226  C   MET A 115      10.833  -4.333  23.068  1.00  0.00           C  
ATOM    227  O   MET A 115      10.269  -3.512  23.788  1.00  0.00           O  
ATOM    228  CB  MET A 115      11.765  -3.462  20.954  1.00  0.00           C  
ATOM    229  CG  MET A 115      10.464  -2.669  20.929  1.00  0.00           C  
ATOM    230  SD  MET A 115      10.229  -1.793  19.343  1.00  0.00           S  
ATOM    231  CE  MET A 115      11.219  -2.841  18.297  1.00  0.00           C  
ATOM    232  N   SER A 116      10.332  -5.535  22.806  1.00  0.00           N  
ATOM    233  CA  SER A 116       9.096  -6.061  23.385  1.00  0.00           C  
ATOM    234  C   SER A 116       8.855  -5.580  24.832  1.00  0.00           C  
ATOM    235  O   SER A 116       7.753  -5.117  25.151  1.00  0.00           O  
ATOM    236  CB  SER A 116       9.157  -7.546  23.279  1.00  0.00           C  
ATOM    237  OG  SER A 116       9.762  -7.889  22.037  1.00  0.00           O  
ATOM    238  N   SER A 117       9.895  -5.687  25.678  1.00  0.00           N  
ATOM    239  CA  SER A 117       9.900  -5.343  27.117  1.00  0.00           C  
ATOM    240  C   SER A 117       9.937  -3.828  27.370  1.00  0.00           C  
ATOM    241  O   SER A 117       9.473  -3.358  28.398  1.00  0.00           O  
ATOM    242  CB  SER A 117      11.078  -5.998  27.777  1.00  0.00           C  
ATOM    243  OG  SER A 117      11.406  -7.202  27.100  1.00  0.00           O  
ATOM    244  N   GLN A 118      10.527  -3.070  26.448  1.00  0.00           N  
ATOM    245  CA  GLN A 118      10.727  -1.621  26.618  1.00  0.00           C  
ATOM    246  C   GLN A 118       9.396  -0.846  26.679  1.00  0.00           C  
ATOM    247  O   GLN A 118       9.297   0.124  27.433  1.00  0.00           O  
ATOM    248  CB  GLN A 118      11.627  -1.092  25.498  1.00  0.00           C  
ATOM    249  CG  GLN A 118      13.063  -1.583  25.622  1.00  0.00           C  
ATOM    250  CD  GLN A 118      13.988  -0.820  24.712  1.00  0.00           C  
ATOM    251  OE1 GLN A 118      14.082   0.407  24.778  1.00  0.00           O  
ATOM    252  NE2 GLN A 118      14.692  -1.548  23.862  1.00  0.00           N  
ATOM    253  N   LEU A 119       8.360  -1.259  25.930  1.00  0.00           N  
ATOM    254  CA  LEU A 119       7.175  -0.361  25.751  1.00  0.00           C  
ATOM    255  C   LEU A 119       6.103  -0.518  26.852  1.00  0.00           C  
ATOM    256  O   LEU A 119       5.393   0.449  27.133  1.00  0.00           O  
ATOM    257  CB  LEU A 119       6.589  -0.583  24.356  1.00  0.00           C  
ATOM    258  CG  LEU A 119       7.401   0.021  23.203  1.00  0.00           C  
ATOM    259  CD1 LEU A 119       6.953  -0.561  21.862  1.00  0.00           C  
ATOM    260  CD2 LEU A 119       7.312   1.547  23.192  1.00  0.00           C  
ATOM    261  N   HIS A 120       5.971  -1.694  27.483  1.00  0.00           N  
ATOM    262  CA  HIS A 120       4.849  -1.997  28.462  1.00  0.00           C  
ATOM    263  C   HIS A 120       3.540  -1.296  28.071  1.00  0.00           C  
ATOM    264  O   HIS A 120       3.015  -0.507  28.813  1.00  0.00           O  
ATOM    265  CB  HIS A 120       5.162  -1.619  29.929  1.00  0.00           C  
ATOM    266  CG  HIS A 120       6.498  -1.029  30.203  1.00  0.00           C  
ATOM    267  ND1 HIS A 120       7.646  -1.786  30.160  1.00  0.00           N  
ATOM    268  CD2 HIS A 120       6.863   0.216  30.583  1.00  0.00           C  
ATOM    269  CE1 HIS A 120       8.680  -1.020  30.446  1.00  0.00           C  
ATOM    270  NE2 HIS A 120       8.226   0.217  30.711  1.00  0.00           N  
ATOM    271  N   LEU A 121       3.021  -1.585  26.882  1.00  0.00           N  
ATOM    272  CA  LEU A 121       1.848  -0.915  26.405  1.00  0.00           C  
ATOM    273  C   LEU A 121       0.644  -1.118  27.340  1.00  0.00           C  
ATOM    274  O   LEU A 121       0.442  -2.198  27.906  1.00  0.00           O  
ATOM    275  CB  LEU A 121       1.489  -1.472  25.014  1.00  0.00           C  
ATOM    276  CG  LEU A 121       2.478  -1.190  23.881  1.00  0.00           C  
ATOM    277  CD1 LEU A 121       1.973  -1.764  22.564  1.00  0.00           C  
ATOM    278  CD2 LEU A 121       2.746   0.306  23.740  1.00  0.00           C  
ATOM    279  N   THR A 122      -0.161  -0.077  27.485  1.00  0.00           N  
ATOM    280  CA  THR A 122      -1.514  -0.150  28.014  1.00  0.00           C  
ATOM    281  C   THR A 122      -2.413   0.681  27.117  1.00  0.00           C  
ATOM    282  O   THR A 122      -1.930   1.553  26.377  1.00  0.00           O  
ATOM    283  CB  THR A 122      -1.638   0.331  29.463  1.00  0.00           C  
ATOM    284  OG1 THR A 122      -1.561   1.767  29.414  1.00  0.00           O  
ATOM    285  CG2 THR A 122      -0.598  -0.249  30.389  1.00  0.00           C  
ATOM    286  N   PRO A 123      -3.745   0.503  27.103  1.00  0.00           N  
ATOM    287  CA  PRO A 123      -4.622   1.309  26.273  1.00  0.00           C  
ATOM    288  C   PRO A 123      -4.443   2.816  26.514  1.00  0.00           C  
ATOM    289  O   PRO A 123      -4.529   3.596  25.569  1.00  0.00           O  
ATOM    290  CB  PRO A 123      -6.032   0.881  26.716  1.00  0.00           C  
ATOM    291  CG  PRO A 123      -5.810  -0.543  27.098  1.00  0.00           C  
ATOM    292  CD  PRO A 123      -4.468  -0.623  27.766  1.00  0.00           C  
ATOM    293  N   PHE A 124      -4.251   3.213  27.782  1.00  0.00           N  
ATOM    294  CA  PHE A 124      -4.251   4.616  28.083  1.00  0.00           C  
ATOM    295  C   PHE A 124      -2.898   5.240  27.727  1.00  0.00           C  
ATOM    296  O   PHE A 124      -2.876   6.447  27.498  1.00  0.00           O  
ATOM    297  CB  PHE A 124      -4.612   4.863  29.552  1.00  0.00           C  
ATOM    298  CG  PHE A 124      -5.311   6.178  29.792  1.00  0.00           C  
ATOM    299  CD1 PHE A 124      -6.644   6.354  29.446  1.00  0.00           C  
ATOM    300  CD2 PHE A 124      -4.631   7.254  30.356  1.00  0.00           C  
ATOM    301  CE1 PHE A 124      -7.288   7.564  29.683  1.00  0.00           C  
ATOM    302  CE2 PHE A 124      -5.274   8.466  30.567  1.00  0.00           C  
ATOM    303  CZ  PHE A 124      -6.594   8.621  30.226  1.00  0.00           C  
ATOM    304  N   THR A 125      -1.819   4.466  27.689  1.00  0.00           N  
ATOM    305  CA  THR A 125      -0.460   5.013  27.379  1.00  0.00           C  
ATOM    306  C   THR A 125      -0.050   4.816  25.914  1.00  0.00           C  
ATOM    307  O   THR A 125       1.007   5.296  25.535  1.00  0.00           O  
ATOM    308  CB  THR A 125       0.604   4.437  28.303  1.00  0.00           C  
ATOM    309  OG1 THR A 125       0.628   3.011  28.111  1.00  0.00           O  
ATOM    310  CG2 THR A 125       0.327   4.776  29.759  1.00  0.00           C  
ATOM    311  N   ALA A 126      -0.783   3.993  25.170  1.00  0.00           N  
ATOM    312  CA  ALA A 126      -0.296   3.530  23.846  1.00  0.00           C  
ATOM    313  C   ALA A 126      -0.043   4.692  22.912  1.00  0.00           C  
ATOM    314  O   ALA A 126       0.946   4.640  22.129  1.00  0.00           O  
ATOM    315  CB  ALA A 126      -1.314   2.619  23.217  1.00  0.00           C  
ATOM    316  N   ARG A 127      -0.904   5.701  22.890  1.00  0.00           N  
ATOM    317  CA  ARG A 127      -0.700   6.765  21.910  1.00  0.00           C  
ATOM    318  C   ARG A 127       0.557   7.546  22.234  1.00  0.00           C  
ATOM    319  O   ARG A 127       1.322   7.922  21.338  1.00  0.00           O  
ATOM    320  CB  ARG A 127      -1.920   7.651  21.757  1.00  0.00           C  
ATOM    321  CG  ARG A 127      -1.853   8.546  20.545  1.00  0.00           C  
ATOM    322  CD  ARG A 127      -3.164   9.238  20.288  1.00  0.00           C  
ATOM    323  NE  ARG A 127      -3.114   9.983  19.065  1.00  0.00           N  
ATOM    324  CZ  ARG A 127      -4.138  10.582  18.504  1.00  0.00           C  
ATOM    325  NH1 ARG A 127      -5.299  10.633  19.136  1.00  0.00           N  
ATOM    326  NH2 ARG A 127      -3.970  11.173  17.332  1.00  0.00           N  
ATOM    327  N   GLY A 128       0.753   7.853  23.503  1.00  0.00           N  
ATOM    328  CA  GLY A 128       1.945   8.554  23.881  1.00  0.00           C  
ATOM    329  C   GLY A 128       3.190   7.757  23.564  1.00  0.00           C  
ATOM    330  O   GLY A 128       4.192   8.334  23.137  1.00  0.00           O  
ATOM    331  N   ARG A 129       3.189   6.430  23.785  1.00  0.00           N  
ATOM    332  CA  ARG A 129       4.335   5.623  23.481  1.00  0.00           C  
ATOM    333  C   ARG A 129       4.623   5.653  21.966  1.00  0.00           C  
ATOM    334  O   ARG A 129       5.790   5.774  21.534  1.00  0.00           O  
ATOM    335  CB  ARG A 129       4.141   4.155  23.867  1.00  0.00           C  
ATOM    336  CG  ARG A 129       3.938   3.923  25.354  1.00  0.00           C  
ATOM    337  CD  ARG A 129       5.232   3.570  26.047  1.00  0.00           C  
ATOM    338  NE  ARG A 129       4.929   3.331  27.457  1.00  0.00           N  
ATOM    339  CZ  ARG A 129       4.990   4.253  28.415  1.00  0.00           C  
ATOM    340  NH1 ARG A 129       4.557   3.971  29.635  1.00  0.00           N  
ATOM    341  NH2 ARG A 129       5.558   5.421  28.172  1.00  0.00           N  
ATOM    342  N   PHE A 130       3.564   5.512  21.188  1.00  0.00           N  
ATOM    343  CA  PHE A 130       3.685   5.514  19.720  1.00  0.00           C  
ATOM    344  C   PHE A 130       4.259   6.837  19.229  1.00  0.00           C  
ATOM    345  O   PHE A 130       5.246   6.895  18.472  1.00  0.00           O  
ATOM    346  CB  PHE A 130       2.323   5.275  19.087  1.00  0.00           C  
ATOM    347  CG  PHE A 130       2.251   5.452  17.571  1.00  0.00           C  
ATOM    348  CD1 PHE A 130       2.517   4.391  16.731  1.00  0.00           C  
ATOM    349  CD2 PHE A 130       1.878   6.638  16.995  1.00  0.00           C  
ATOM    350  CE1 PHE A 130       2.476   4.530  15.344  1.00  0.00           C  
ATOM    351  CE2 PHE A 130       1.850   6.805  15.624  1.00  0.00           C  
ATOM    352  CZ  PHE A 130       2.121   5.733  14.802  1.00  0.00           C  
ATOM    353  N   ALA A 131       3.626   7.946  19.653  1.00  0.00           N  
ATOM    354  CA  ALA A 131       3.951   9.253  19.127  1.00  0.00           C  
ATOM    355  C   ALA A 131       5.382   9.630  19.508  1.00  0.00           C  
ATOM    356  O   ALA A 131       6.113  10.276  18.783  1.00  0.00           O  
ATOM    357  CB  ALA A 131       2.964  10.298  19.611  1.00  0.00           C  
ATOM    358  N   THR A 132       5.815   9.270  20.695  1.00  0.00           N  
ATOM    359  CA  THR A 132       7.159   9.585  21.185  1.00  0.00           C  
ATOM    360  C   THR A 132       8.186   8.988  20.229  1.00  0.00           C  
ATOM    361  O   THR A 132       9.171   9.645  19.861  1.00  0.00           O  
ATOM    362  CB  THR A 132       7.400   9.052  22.603  1.00  0.00           C  
ATOM    363  OG1 THR A 132       6.499   9.773  23.454  1.00  0.00           O  
ATOM    364  CG2 THR A 132       8.837   9.193  23.056  1.00  0.00           C  
ATOM    365  N   VAL A 133       7.975   7.732  19.847  1.00  0.00           N  
ATOM    366  CA  VAL A 133       8.935   7.058  18.947  1.00  0.00           C  
ATOM    367  C   VAL A 133       8.873   7.658  17.540  1.00  0.00           C  
ATOM    368  O   VAL A 133       9.898   7.947  16.939  1.00  0.00           O  
ATOM    369  CB  VAL A 133       8.661   5.565  18.904  1.00  0.00           C  
ATOM    370  CG1 VAL A 133       9.429   4.861  17.787  1.00  0.00           C  
ATOM    371  CG2 VAL A 133       8.953   4.931  20.267  1.00  0.00           C  
ATOM    372  N   VAL A 134       7.679   7.909  17.032  1.00  0.00           N  
ATOM    373  CA  VAL A 134       7.548   8.485  15.711  1.00  0.00           C  
ATOM    374  C   VAL A 134       8.261   9.825  15.684  1.00  0.00           C  
ATOM    375  O   VAL A 134       8.951  10.179  14.705  1.00  0.00           O  
ATOM    376  CB  VAL A 134       6.094   8.585  15.259  1.00  0.00           C  
ATOM    377  CG1 VAL A 134       5.964   9.334  13.937  1.00  0.00           C  
ATOM    378  CG2 VAL A 134       5.500   7.176  15.155  1.00  0.00           C  
ATOM    379  N   GLU A 135       8.032  10.691  16.682  1.00  0.00           N  
ATOM    380  CA  GLU A 135       8.698  11.978  16.750  1.00  0.00           C  
ATOM    381  C   GLU A 135      10.213  11.808  16.755  1.00  0.00           C  
ATOM    382  O   GLU A 135      10.882  12.547  16.027  1.00  0.00           O  
ATOM    383  CB  GLU A 135       8.223  12.756  17.995  1.00  0.00           C  
ATOM    384  CG  GLU A 135       8.771  14.163  18.074  1.00  0.00           C  
ATOM    385  CD  GLU A 135       8.280  14.896  19.306  1.00  0.00           C  
ATOM    386  OE1 GLU A 135       7.078  14.808  19.598  1.00  0.00           O  
ATOM    387  OE2 GLU A 135       9.114  15.522  19.971  1.00  0.00           O  
ATOM    388  N   GLU A 136      10.744  10.841  17.494  1.00  0.00           N  
ATOM    389  CA  GLU A 136      12.181  10.611  17.484  1.00  0.00           C  
ATOM    390  C   GLU A 136      12.652  10.219  16.089  1.00  0.00           C  
ATOM    391  O   GLU A 136      13.749  10.645  15.680  1.00  0.00           O  
ATOM    392  CB  GLU A 136      12.537   9.499  18.451  1.00  0.00           C  
ATOM    393  CG  GLU A 136      12.428   9.887  19.908  1.00  0.00           C  
ATOM    394  CD  GLU A 136      12.528   8.740  20.907  1.00  0.00           C  
ATOM    395  OE1 GLU A 136      12.336   7.569  20.530  1.00  0.00           O  
ATOM    396  OE2 GLU A 136      12.680   9.038  22.108  1.00  0.00           O  
ATOM    397  N   LEU A 137      11.890   9.364  15.414  1.00  0.00           N  
ATOM    398  CA  LEU A 137      12.339   8.839  14.097  1.00  0.00           C  
ATOM    399  C   LEU A 137      12.507   9.983  13.143  1.00  0.00           C  
ATOM    400  O   LEU A 137      13.432   9.875  12.285  1.00  0.00           O  
ATOM    401  CB  LEU A 137      11.317   7.875  13.503  1.00  0.00           C  
ATOM    402  CG  LEU A 137      11.302   6.489  14.138  1.00  0.00           C  
ATOM    403  CD1 LEU A 137      10.173   5.651  13.559  1.00  0.00           C  
ATOM    404  CD2 LEU A 137      12.615   5.742  13.890  1.00  0.00           C  
ATOM    405  N   PHE A 138      11.670  11.005  13.169  1.00  0.00           N  
ATOM    406  CA  PHE A 138      11.670  12.073  12.148  1.00  0.00           C  
ATOM    407  C   PHE A 138      12.188  13.437  12.618  1.00  0.00           C  
ATOM    408  O   PHE A 138      12.072  14.434  11.865  1.00  0.00           O  
ATOM    409  CB  PHE A 138      10.273  12.186  11.519  1.00  0.00           C  
ATOM    410  CG  PHE A 138       9.870  10.925  10.804  1.00  0.00           C  
ATOM    411  CD1 PHE A 138      10.516  10.544   9.634  1.00  0.00           C  
ATOM    412  CD2 PHE A 138       8.915  10.055  11.314  1.00  0.00           C  
ATOM    413  CE1 PHE A 138      10.222   9.351   8.998  1.00  0.00           C  
ATOM    414  CE2 PHE A 138       8.592   8.889  10.646  1.00  0.00           C  
ATOM    415  CZ  PHE A 138       9.264   8.504   9.500  1.00  0.00           C  
ATOM    416  N   ARG A 139      12.764  13.471  13.818  1.00  0.00           N  
ATOM    417  CA  ARG A 139      13.186  14.731  14.393  1.00  0.00           C  
ATOM    418  C   ARG A 139      14.230  15.438  13.509  1.00  0.00           C  
ATOM    419  O   ARG A 139      14.232  16.657  13.442  1.00  0.00           O  
ATOM    420  CB  ARG A 139      13.755  14.512  15.792  1.00  0.00           C  
ATOM    421  CG  ARG A 139      14.230  15.814  16.432  1.00  0.00           C  
ATOM    422  CD  ARG A 139      14.873  15.720  17.794  1.00  0.00           C  
ATOM    423  NE  ARG A 139      15.137  17.095  18.241  1.00  0.00           N  
ATOM    424  CZ  ARG A 139      15.682  18.056  17.478  1.00  0.00           C  
ATOM    425  NH1 ARG A 139      15.578  19.332  17.821  1.00  0.00           N  
ATOM    426  NH2 ARG A 139      16.322  17.740  16.363  1.00  0.00           N  
ATOM    427  N   ASP A 140      15.041  14.633  12.856  1.00  0.00           N  
ATOM    428  CA  ASP A 140      16.172  15.127  12.047  1.00  0.00           C  
ATOM    429  C   ASP A 140      15.806  15.067  10.564  1.00  0.00           C  
ATOM    430  O   ASP A 140      16.697  15.216   9.740  1.00  0.00           O  
ATOM    431  CB  ASP A 140      17.441  14.356  12.394  1.00  0.00           C  
ATOM    432  CG  ASP A 140      17.867  14.643  13.824  1.00  0.00           C  
ATOM    433  OD1 ASP A 140      17.666  15.794  14.271  1.00  0.00           O  
ATOM    434  OD2 ASP A 140      18.359  13.713  14.480  1.00  0.00           O  
ATOM    435  N   GLY A 141      14.516  14.937  10.212  1.00  0.00           N  
ATOM    436  CA  GLY A 141      14.065  14.937   8.815  1.00  0.00           C  
ATOM    437  C   GLY A 141      13.605  13.556   8.370  1.00  0.00           C  
ATOM    438  O   GLY A 141      13.626  12.575   9.125  1.00  0.00           O  
ATOM    439  N   VAL A 142      13.225  13.498   7.094  1.00  0.00           N  
ATOM    440  CA  VAL A 142      12.616  12.294   6.530  1.00  0.00           C  
ATOM    441  C   VAL A 142      13.591  11.657   5.541  1.00  0.00           C  
ATOM    442  O   VAL A 142      14.237  12.361   4.774  1.00  0.00           O  
ATOM    443  CB  VAL A 142      11.274  12.620   5.875  1.00  0.00           C  
ATOM    444  CG1 VAL A 142      10.615  11.371   5.356  1.00  0.00           C  
ATOM    445  CG2 VAL A 142      10.348  13.399   6.785  1.00  0.00           C  
ATOM    446  N   ASN A 143      13.655  10.341   5.517  1.00  0.00           N  
ATOM    447  CA  ASN A 143      14.235   9.614   4.406  1.00  0.00           C  
ATOM    448  C   ASN A 143      13.588   8.251   4.361  1.00  0.00           C  
ATOM    449  O   ASN A 143      12.845   7.877   5.303  1.00  0.00           O  
ATOM    450  CB  ASN A 143      15.758   9.462   4.571  1.00  0.00           C  
ATOM    451  CG  ASN A 143      16.188   8.858   5.882  1.00  0.00           C  
ATOM    452  OD1 ASN A 143      15.846   7.701   6.184  1.00  0.00           O  
ATOM    453  ND2 ASN A 143      16.962   9.594   6.675  1.00  0.00           N  
ATOM    454  N   TRP A 144      13.752   7.498   3.288  1.00  0.00           N  
ATOM    455  CA  TRP A 144      13.075   6.219   3.133  1.00  0.00           C  
ATOM    456  C   TRP A 144      13.388   5.222   4.243  1.00  0.00           C  
ATOM    457  O   TRP A 144      12.489   4.471   4.676  1.00  0.00           O  
ATOM    458  CB  TRP A 144      13.317   5.600   1.738  1.00  0.00           C  
ATOM    459  CG  TRP A 144      12.679   6.347   0.613  1.00  0.00           C  
ATOM    460  CD1 TRP A 144      13.327   6.947  -0.437  1.00  0.00           C  
ATOM    461  CD2 TRP A 144      11.287   6.506   0.360  1.00  0.00           C  
ATOM    462  NE1 TRP A 144      12.404   7.480  -1.268  1.00  0.00           N  
ATOM    463  CE2 TRP A 144      11.150   7.239  -0.842  1.00  0.00           C  
ATOM    464  CE3 TRP A 144      10.125   6.136   1.021  1.00  0.00           C  
ATOM    465  CZ2 TRP A 144       9.904   7.586  -1.346  1.00  0.00           C  
ATOM    466  CZ3 TRP A 144       8.888   6.467   0.511  1.00  0.00           C  
ATOM    467  CH2 TRP A 144       8.791   7.194  -0.673  1.00  0.00           C  
ATOM    468  N   GLY A 145      14.628   5.192   4.724  1.00  0.00           N  
ATOM    469  CA  GLY A 145      14.984   4.318   5.821  1.00  0.00           C  
ATOM    470  C   GLY A 145      14.139   4.546   7.058  1.00  0.00           C  
ATOM    471  O   GLY A 145      13.717   3.555   7.699  1.00  0.00           O  
ATOM    472  N   ARG A 146      13.975   5.799   7.397  1.00  0.00           N  
ATOM    473  CA  ARG A 146      13.145   6.126   8.572  1.00  0.00           C  
ATOM    474  C   ARG A 146      11.664   5.824   8.311  1.00  0.00           C  
ATOM    475  O   ARG A 146      10.993   5.386   9.234  1.00  0.00           O  
ATOM    476  CB  ARG A 146      13.371   7.564   8.989  1.00  0.00           C  
ATOM    477  CG  ARG A 146      14.771   7.828   9.533  1.00  0.00           C  
ATOM    478  CD  ARG A 146      15.001   7.189  10.873  1.00  0.00           C  
ATOM    479  NE  ARG A 146      16.387   7.277  11.374  1.00  0.00           N  
ATOM    480  CZ  ARG A 146      16.842   8.165  12.228  1.00  0.00           C  
ATOM    481  NH1 ARG A 146      16.053   9.067  12.780  1.00  0.00           N  
ATOM    482  NH2 ARG A 146      18.135   8.108  12.554  1.00  0.00           N  
ATOM    483  N   ILE A 147      11.180   5.933   7.074  1.00  0.00           N  
ATOM    484  CA  ILE A 147       9.843   5.540   6.757  1.00  0.00           C  
ATOM    485  C   ILE A 147       9.668   4.020   6.938  1.00  0.00           C  
ATOM    486  O   ILE A 147       8.666   3.559   7.504  1.00  0.00           O  
ATOM    487  CB  ILE A 147       9.411   6.029   5.376  1.00  0.00           C  
ATOM    488  CG1 ILE A 147       9.336   7.561   5.408  1.00  0.00           C  
ATOM    489  CG2 ILE A 147       8.090   5.441   4.957  1.00  0.00           C  
ATOM    490  CD1 ILE A 147       9.069   8.196   4.045  1.00  0.00           C  
ATOM    491  N   VAL A 148      10.626   3.214   6.480  1.00  0.00           N  
ATOM    492  CA  VAL A 148      10.556   1.784   6.722  1.00  0.00           C  
ATOM    493  C   VAL A 148      10.552   1.485   8.215  1.00  0.00           C  
ATOM    494  O   VAL A 148       9.776   0.671   8.676  1.00  0.00           O  
ATOM    495  CB  VAL A 148      11.713   1.066   5.990  1.00  0.00           C  
ATOM    496  CG1 VAL A 148      11.783  -0.397   6.399  1.00  0.00           C  
ATOM    497  CG2 VAL A 148      11.602   1.232   4.492  1.00  0.00           C  
ATOM    498  N   ALA A 149      11.394   2.179   8.967  1.00  0.00           N  
ATOM    499  CA  ALA A 149      11.454   1.982  10.427  1.00  0.00           C  
ATOM    500  C   ALA A 149      10.085   2.309  11.035  1.00  0.00           C  
ATOM    501  O   ALA A 149       9.643   1.656  12.012  1.00  0.00           O  
ATOM    502  CB  ALA A 149      12.536   2.795  11.065  1.00  0.00           C  
ATOM    503  N   PHE A 150       9.451   3.360  10.537  1.00  0.00           N  
ATOM    504  CA  PHE A 150       8.111   3.790  11.042  1.00  0.00           C  
ATOM    505  C   PHE A 150       7.076   2.703  10.781  1.00  0.00           C  
ATOM    506  O   PHE A 150       6.282   2.357  11.674  1.00  0.00           O  
ATOM    507  CB  PHE A 150       7.755   5.097  10.342  1.00  0.00           C  
ATOM    508  CG  PHE A 150       6.295   5.480  10.335  1.00  0.00           C  
ATOM    509  CD1 PHE A 150       5.739   6.130  11.396  1.00  0.00           C  
ATOM    510  CD2 PHE A 150       5.521   5.250   9.226  1.00  0.00           C  
ATOM    511  CE1 PHE A 150       4.397   6.494  11.327  1.00  0.00           C  
ATOM    512  CE2 PHE A 150       4.191   5.592   9.175  1.00  0.00           C  
ATOM    513  CZ  PHE A 150       3.658   6.282  10.213  1.00  0.00           C  
ATOM    514  N   PHE A 151       7.001   2.143   9.584  1.00  0.00           N  
ATOM    515  CA  PHE A 151       6.079   1.033   9.292  1.00  0.00           C  
ATOM    516  C   PHE A 151       6.364  -0.190  10.155  1.00  0.00           C  
ATOM    517  O   PHE A 151       5.438  -0.762  10.756  1.00  0.00           O  
ATOM    518  CB  PHE A 151       6.083   0.669   7.811  1.00  0.00           C  
ATOM    519  CG  PHE A 151       5.179   1.534   7.014  1.00  0.00           C  
ATOM    520  CD1 PHE A 151       3.856   1.159   6.808  1.00  0.00           C  
ATOM    521  CD2 PHE A 151       5.610   2.705   6.409  1.00  0.00           C  
ATOM    522  CE1 PHE A 151       3.011   1.975   6.082  1.00  0.00           C  
ATOM    523  CE2 PHE A 151       4.754   3.498   5.668  1.00  0.00           C  
ATOM    524  CZ  PHE A 151       3.447   3.117   5.515  1.00  0.00           C  
ATOM    525  N   GLU A 152       7.629  -0.552  10.315  1.00  0.00           N  
ATOM    526  CA  GLU A 152       7.942  -1.749  11.081  1.00  0.00           C  
ATOM    527  C   GLU A 152       7.570  -1.476  12.518  1.00  0.00           C  
ATOM    528  O   GLU A 152       7.084  -2.418  13.210  1.00  0.00           O  
ATOM    529  CB  GLU A 152       9.428  -2.115  10.937  1.00  0.00           C  
ATOM    530  CG  GLU A 152       9.715  -3.527  11.385  1.00  0.00           C  
ATOM    531  CD  GLU A 152       9.046  -4.687  10.671  1.00  0.00           C  
ATOM    532  OE1 GLU A 152       9.079  -5.788  11.235  1.00  0.00           O  
ATOM    533  OE2 GLU A 152       8.485  -4.512   9.568  1.00  0.00           O  
ATOM    534  N   PHE A 153       7.798  -0.275  13.038  1.00  0.00           N  
ATOM    535  CA  PHE A 153       7.434   0.024  14.428  1.00  0.00           C  
ATOM    536  C   PHE A 153       5.925  -0.065  14.648  1.00  0.00           C  
ATOM    537  O   PHE A 153       5.486  -0.717  15.587  1.00  0.00           O  
ATOM    538  CB  PHE A 153       7.923   1.416  14.784  1.00  0.00           C  
ATOM    539  CG  PHE A 153       7.487   1.852  16.157  1.00  0.00           C  
ATOM    540  CD1 PHE A 153       7.925   1.221  17.299  1.00  0.00           C  
ATOM    541  CD2 PHE A 153       6.578   2.889  16.256  1.00  0.00           C  
ATOM    542  CE1 PHE A 153       7.435   1.642  18.540  1.00  0.00           C  
ATOM    543  CE2 PHE A 153       6.120   3.318  17.475  1.00  0.00           C  
ATOM    544  CZ  PHE A 153       6.550   2.693  18.604  1.00  0.00           C  
ATOM    545  N   GLY A 154       5.123   0.513  13.750  1.00  0.00           N  
ATOM    546  CA  GLY A 154       3.700   0.370  13.855  1.00  0.00           C  
ATOM    547  C   GLY A 154       3.283  -1.084  13.843  1.00  0.00           C  
ATOM    548  O   GLY A 154       2.365  -1.501  14.610  1.00  0.00           O  
ATOM    549  N   GLY A 155       3.859  -1.879  12.961  1.00  0.00           N  
ATOM    550  CA  GLY A 155       3.502  -3.271  12.842  1.00  0.00           C  
ATOM    551  C   GLY A 155       3.866  -4.000  14.123  1.00  0.00           C  
ATOM    552  O   GLY A 155       3.039  -4.804  14.688  1.00  0.00           O  
ATOM    553  N   VAL A 156       5.016  -3.734  14.716  1.00  0.00           N  
ATOM    554  CA  VAL A 156       5.400  -4.363  15.963  1.00  0.00           C  
ATOM    555  C   VAL A 156       4.438  -3.952  17.078  1.00  0.00           C  
ATOM    556  O   VAL A 156       4.061  -4.759  17.957  1.00  0.00           O  
ATOM    557  CB  VAL A 156       6.886  -4.080  16.291  1.00  0.00           C  
ATOM    558  CG1 VAL A 156       7.246  -4.444  17.721  1.00  0.00           C  
ATOM    559  CG2 VAL A 156       7.746  -4.817  15.289  1.00  0.00           C  
ATOM    560  N   MET A 157       4.024  -2.707  17.123  1.00  0.00           N  
ATOM    561  CA  MET A 157       3.098  -2.235  18.130  1.00  0.00           C  
ATOM    562  C   MET A 157       1.770  -2.977  17.986  1.00  0.00           C  
ATOM    563  O   MET A 157       1.180  -3.320  19.019  1.00  0.00           O  
ATOM    564  CB  MET A 157       2.853  -0.731  18.104  1.00  0.00           C  
ATOM    565  CG  MET A 157       3.997   0.104  18.641  1.00  0.00           C  
ATOM    566  SD  MET A 157       3.448   1.747  19.349  1.00  0.00           S  
ATOM    567  CE  MET A 157       1.961   1.457  20.298  1.00  0.00           C  
ATOM    568  N   CYS A 158       1.322  -3.248  16.781  1.00  0.00           N  
ATOM    569  CA  CYS A 158       0.070  -4.007  16.600  1.00  0.00           C  
ATOM    570  C   CYS A 158       0.248  -5.443  17.100  1.00  0.00           C  
ATOM    571  O   CYS A 158      -0.648  -5.954  17.760  1.00  0.00           O  
ATOM    572  CB  CYS A 158      -0.370  -3.956  15.149  1.00  0.00           C  
ATOM    573  SG  CYS A 158      -0.915  -2.322  14.599  1.00  0.00           S  
ATOM    574  N   VAL A 159       1.348  -6.097  16.729  1.00  0.00           N  
ATOM    575  CA  VAL A 159       1.620  -7.475  17.225  1.00  0.00           C  
ATOM    576  C   VAL A 159       1.680  -7.456  18.742  1.00  0.00           C  
ATOM    577  O   VAL A 159       1.046  -8.332  19.392  1.00  0.00           O  
ATOM    578  CB  VAL A 159       2.917  -8.027  16.616  1.00  0.00           C  
ATOM    579  CG1 VAL A 159       3.345  -9.311  17.324  1.00  0.00           C  
ATOM    580  CG2 VAL A 159       2.754  -8.246  15.144  1.00  0.00           C  
ATOM    581  N   GLU A 160       2.391  -6.536  19.360  1.00  0.00           N  
ATOM    582  CA  GLU A 160       2.467  -6.484  20.812  1.00  0.00           C  
ATOM    583  C   GLU A 160       1.093  -6.245  21.431  1.00  0.00           C  
ATOM    584  O   GLU A 160       0.746  -6.850  22.470  1.00  0.00           O  
ATOM    585  CB  GLU A 160       3.484  -5.443  21.237  1.00  0.00           C  
ATOM    586  CG  GLU A 160       4.880  -6.022  21.132  1.00  0.00           C  
ATOM    587  CD  GLU A 160       4.999  -7.296  21.978  1.00  0.00           C  
ATOM    588  OE1 GLU A 160       4.987  -7.176  23.224  1.00  0.00           O  
ATOM    589  OE2 GLU A 160       5.017  -8.427  21.395  1.00  0.00           O  
ATOM    590  N   SER A 161       0.241  -5.445  20.821  1.00  0.00           N  
ATOM    591  CA  SER A 161      -1.106  -5.193  21.313  1.00  0.00           C  
ATOM    592  C   SER A 161      -1.889  -6.509  21.317  1.00  0.00           C  
ATOM    593  O   SER A 161      -2.586  -6.832  22.342  1.00  0.00           O  
ATOM    594  CB  SER A 161      -1.773  -4.148  20.442  1.00  0.00           C  
ATOM    595  OG  SER A 161      -1.145  -2.880  20.573  1.00  0.00           O  
ATOM    596  N   VAL A 162      -1.880  -7.275  20.246  1.00  0.00           N  
ATOM    597  CA  VAL A 162      -2.526  -8.559  20.235  1.00  0.00           C  
ATOM    598  C   VAL A 162      -1.936  -9.456  21.305  1.00  0.00           C  
ATOM    599  O   VAL A 162      -2.700 -10.041  22.102  1.00  0.00           O  
ATOM    600  CB  VAL A 162      -2.439  -9.203  18.848  1.00  0.00           C  
ATOM    601  CG1 VAL A 162      -2.851 -10.674  18.915  1.00  0.00           C  
ATOM    602  CG2 VAL A 162      -3.234  -8.437  17.820  1.00  0.00           C  
ATOM    603  N   ASN A 163      -0.622  -9.549  21.405  1.00  0.00           N  
ATOM    604  CA  ASN A 163       0.011 -10.465  22.345  1.00  0.00           C  
ATOM    605  C   ASN A 163      -0.306 -10.120  23.779  1.00  0.00           C  
ATOM    606  O   ASN A 163      -0.239 -11.069  24.632  1.00  0.00           O  
ATOM    607  CB  ASN A 163       1.531 -10.456  22.188  1.00  0.00           C  
ATOM    608  CG  ASN A 163       1.968 -11.124  20.915  1.00  0.00           C  
ATOM    609  OD1 ASN A 163       1.210 -11.809  20.245  1.00  0.00           O  
ATOM    610  ND2 ASN A 163       3.260 -10.920  20.590  1.00  0.00           N  
ATOM    611  N   ARG A 164      -0.554  -8.867  24.086  1.00  0.00           N  
ATOM    612  CA  ARG A 164      -0.829  -8.371  25.429  1.00  0.00           C  
ATOM    613  C   ARG A 164      -2.335  -8.259  25.660  1.00  0.00           C  
ATOM    614  O   ARG A 164      -2.769  -7.611  26.590  1.00  0.00           O  
ATOM    615  CB  ARG A 164      -0.114  -7.039  25.698  1.00  0.00           C  
ATOM    616  CG  ARG A 164       1.391  -7.175  25.668  1.00  0.00           C  
ATOM    617  CD  ARG A 164       2.136  -5.856  25.690  1.00  0.00           C  
ATOM    618  NE  ARG A 164       1.722  -4.967  26.771  1.00  0.00           N  
ATOM    619  CZ  ARG A 164       2.207  -5.021  28.002  1.00  0.00           C  
ATOM    620  NH1 ARG A 164       3.004  -6.024  28.328  1.00  0.00           N  
ATOM    621  NH2 ARG A 164       1.895  -4.092  28.887  1.00  0.00           N  
ATOM    622  N   GLU A 165      -3.159  -8.928  24.847  1.00  0.00           N  
ATOM    623  CA  GLU A 165      -4.600  -8.982  25.090  1.00  0.00           C  
ATOM    624  C   GLU A 165      -5.203  -7.587  25.093  1.00  0.00           C  
ATOM    625  O   GLU A 165      -6.135  -7.282  25.804  1.00  0.00           O  
ATOM    626  CB  GLU A 165      -4.919  -9.744  26.410  1.00  0.00           C  
ATOM    627  CG  GLU A 165      -4.524 -11.184  26.336  1.00  0.00           C  
ATOM    628  CD  GLU A 165      -3.115 -11.576  26.735  1.00  0.00           C  
ATOM    629  OE1 GLU A 165      -2.323 -10.773  27.246  1.00  0.00           O  
ATOM    630  OE2 GLU A 165      -2.789 -12.810  26.676  1.00  0.00           O  
ATOM    631  N   MET A 166      -4.750  -6.799  24.107  1.00  0.00           N  
ATOM    632  CA  MET A 166      -5.201  -5.433  23.891  1.00  0.00           C  
ATOM    633  C   MET A 166      -5.406  -5.216  22.394  1.00  0.00           C  
ATOM    634  O   MET A 166      -5.097  -4.139  21.836  1.00  0.00           O  
ATOM    635  CB  MET A 166      -4.187  -4.398  24.395  1.00  0.00           C  
ATOM    636  CG  MET A 166      -3.887  -4.494  25.808  1.00  0.00           C  
ATOM    637  SD  MET A 166      -2.409  -3.455  26.130  1.00  0.00           S  
ATOM    638  CE  MET A 166      -2.129  -4.142  27.768  1.00  0.00           C  
ATOM    639  N   SER A 167      -6.043  -6.167  21.730  1.00  0.00           N  
ATOM    640  CA  SER A 167      -6.275  -6.125  20.301  1.00  0.00           C  
ATOM    641  C   SER A 167      -7.027  -4.881  19.843  1.00  0.00           C  
ATOM    642  O   SER A 167      -6.769  -4.494  18.686  1.00  0.00           O  
ATOM    643  CB  SER A 167      -6.962  -7.356  19.758  1.00  0.00           C  
ATOM    644  OG  SER A 167      -8.308  -7.364  20.109  1.00  0.00           O  
ATOM    645  N   PRO A 168      -7.913  -4.193  20.618  1.00  0.00           N  
ATOM    646  CA  PRO A 168      -8.532  -2.985  20.099  1.00  0.00           C  
ATOM    647  C   PRO A 168      -7.551  -1.889  19.707  1.00  0.00           C  
ATOM    648  O   PRO A 168      -7.901  -1.040  18.875  1.00  0.00           O  
ATOM    649  CB  PRO A 168      -9.447  -2.487  21.222  1.00  0.00           C  
ATOM    650  CG  PRO A 168      -9.760  -3.772  21.969  1.00  0.00           C  
ATOM    651  CD  PRO A 168      -8.457  -4.552  21.955  1.00  0.00           C  
ATOM    652  N   LEU A 169      -6.353  -1.922  20.280  1.00  0.00           N  
ATOM    653  CA  LEU A 169      -5.370  -0.900  19.949  1.00  0.00           C  
ATOM    654  C   LEU A 169      -4.929  -0.990  18.494  1.00  0.00           C  
ATOM    655  O   LEU A 169      -4.437   0.030  17.972  1.00  0.00           O  
ATOM    656  CB  LEU A 169      -4.141  -1.010  20.845  1.00  0.00           C  
ATOM    657  CG  LEU A 169      -4.287  -0.537  22.280  1.00  0.00           C  
ATOM    658  CD1 LEU A 169      -2.980  -0.778  23.026  1.00  0.00           C  
ATOM    659  CD2 LEU A 169      -4.652   0.936  22.330  1.00  0.00           C  
ATOM    660  N   VAL A 170      -5.084  -2.131  17.818  1.00  0.00           N  
ATOM    661  CA  VAL A 170      -4.668  -2.247  16.441  1.00  0.00           C  
ATOM    662  C   VAL A 170      -5.344  -1.157  15.605  1.00  0.00           C  
ATOM    663  O   VAL A 170      -4.730  -0.513  14.780  1.00  0.00           O  
ATOM    664  CB  VAL A 170      -4.958  -3.642  15.887  1.00  0.00           C  
ATOM    665  CG1 VAL A 170      -4.700  -3.688  14.402  1.00  0.00           C  
ATOM    666  CG2 VAL A 170      -4.144  -4.699  16.623  1.00  0.00           C  
ATOM    667  N   ASP A 171      -6.649  -1.014  15.783  1.00  0.00           N  
ATOM    668  CA  ASP A 171      -7.404  -0.046  14.982  1.00  0.00           C  
ATOM    669  C   ASP A 171      -6.902   1.386  15.212  1.00  0.00           C  
ATOM    670  O   ASP A 171      -6.825   2.172  14.294  1.00  0.00           O  
ATOM    671  CB  ASP A 171      -8.890  -0.148  15.313  1.00  0.00           C  
ATOM    672  CG  ASP A 171      -9.321  -1.582  15.006  1.00  0.00           C  
ATOM    673  OD1 ASP A 171      -9.647  -1.838  13.869  1.00  0.00           O  
ATOM    674  OD2 ASP A 171      -9.115  -2.437  15.854  1.00  0.00           O  
ATOM    675  N   ASN A 172      -6.540   1.668  16.440  1.00  0.00           N  
ATOM    676  CA  ASN A 172      -6.054   2.985  16.832  1.00  0.00           C  
ATOM    677  C   ASN A 172      -4.653   3.204  16.222  1.00  0.00           C  
ATOM    678  O   ASN A 172      -4.419   4.293  15.653  1.00  0.00           O  
ATOM    679  CB  ASN A 172      -5.990   3.140  18.336  1.00  0.00           C  
ATOM    680  CG  ASN A 172      -7.339   3.122  19.004  1.00  0.00           C  
ATOM    681  OD1 ASN A 172      -8.328   3.570  18.442  1.00  0.00           O  
ATOM    682  ND2 ASN A 172      -7.282   2.834  20.287  1.00  0.00           N  
ATOM    683  N   ILE A 173      -3.762   2.235  16.340  1.00  0.00           N  
ATOM    684  CA  ILE A 173      -2.436   2.372  15.781  1.00  0.00           C  
ATOM    685  C   ILE A 173      -2.536   2.610  14.273  1.00  0.00           C  
ATOM    686  O   ILE A 173      -1.802   3.481  13.713  1.00  0.00           O  
ATOM    687  CB  ILE A 173      -1.578   1.156  16.120  1.00  0.00           C  
ATOM    688  CG1 ILE A 173      -1.279   1.088  17.624  1.00  0.00           C  
ATOM    689  CG2 ILE A 173      -0.259   1.222  15.338  1.00  0.00           C  
ATOM    690  CD1 ILE A 173      -1.068  -0.310  18.135  1.00  0.00           C  
ATOM    691  N   ALA A 174      -3.390   1.875  13.575  1.00  0.00           N  
ATOM    692  CA  ALA A 174      -3.515   2.069  12.142  1.00  0.00           C  
ATOM    693  C   ALA A 174      -3.969   3.490  11.826  1.00  0.00           C  
ATOM    694  O   ALA A 174      -3.462   4.128  10.881  1.00  0.00           O  
ATOM    695  CB  ALA A 174      -4.498   1.091  11.530  1.00  0.00           C  
ATOM    696  N   LEU A 175      -4.896   4.042  12.617  1.00  0.00           N  
ATOM    697  CA  LEU A 175      -5.316   5.413  12.449  1.00  0.00           C  
ATOM    698  C   LEU A 175      -4.138   6.364  12.690  1.00  0.00           C  
ATOM    699  O   LEU A 175      -3.939   7.298  11.909  1.00  0.00           O  
ATOM    700  CB  LEU A 175      -6.488   5.699  13.398  1.00  0.00           C  
ATOM    701  CG  LEU A 175      -6.954   7.147  13.409  1.00  0.00           C  
ATOM    702  CD1 LEU A 175      -7.530   7.549  12.073  1.00  0.00           C  
ATOM    703  CD2 LEU A 175      -7.929   7.393  14.568  1.00  0.00           C  
ATOM    704  N   TRP A 176      -3.397   6.186  13.759  1.00  0.00           N  
ATOM    705  CA  TRP A 176      -2.311   7.086  14.120  1.00  0.00           C  
ATOM    706  C   TRP A 176      -1.224   7.069  13.033  1.00  0.00           C  
ATOM    707  O   TRP A 176      -0.679   8.110  12.710  1.00  0.00           O  
ATOM    708  CB  TRP A 176      -1.697   6.775  15.487  1.00  0.00           C  
ATOM    709  CG  TRP A 176      -2.698   6.744  16.600  1.00  0.00           C  
ATOM    710  CD1 TRP A 176      -3.877   7.419  16.643  1.00  0.00           C  
ATOM    711  CD2 TRP A 176      -2.610   5.919  17.769  1.00  0.00           C  
ATOM    712  NE1 TRP A 176      -4.528   7.103  17.820  1.00  0.00           N  
ATOM    713  CE2 TRP A 176      -3.776   6.227  18.510  1.00  0.00           C  
ATOM    714  CE3 TRP A 176      -1.603   5.080  18.257  1.00  0.00           C  
ATOM    715  CZ2 TRP A 176      -4.010   5.568  19.732  1.00  0.00           C  
ATOM    716  CZ3 TRP A 176      -1.864   4.425  19.461  1.00  0.00           C  
ATOM    717  CH2 TRP A 176      -3.043   4.697  20.171  1.00  0.00           C  
ATOM    718  N   MET A 177      -0.997   5.905  12.434  1.00  0.00           N  
ATOM    719  CA  MET A 177      -0.001   5.826  11.372  1.00  0.00           C  
ATOM    720  C   MET A 177      -0.528   6.560  10.137  1.00  0.00           C  
ATOM    721  O   MET A 177       0.221   7.329   9.490  1.00  0.00           O  
ATOM    722  CB  MET A 177       0.262   4.384  10.968  1.00  0.00           C  
ATOM    723  CG  MET A 177       1.023   3.606  12.016  1.00  0.00           C  
ATOM    724  SD  MET A 177       1.181   1.856  11.630  1.00  0.00           S  
ATOM    725  CE  MET A 177       2.369   1.935  10.284  1.00  0.00           C  
ATOM    726  N   THR A 178      -1.801   6.335   9.780  1.00  0.00           N  
ATOM    727  CA  THR A 178      -2.356   6.999   8.613  1.00  0.00           C  
ATOM    728  C   THR A 178      -2.358   8.509   8.793  1.00  0.00           C  
ATOM    729  O   THR A 178      -1.980   9.221   7.846  1.00  0.00           O  
ATOM    730  CB  THR A 178      -3.785   6.496   8.384  1.00  0.00           C  
ATOM    731  OG1 THR A 178      -3.792   5.078   8.195  1.00  0.00           O  
ATOM    732  CG2 THR A 178      -4.433   7.161   7.190  1.00  0.00           C  
ATOM    733  N   GLU A 179      -2.745   8.984   9.982  1.00  0.00           N  
ATOM    734  CA  GLU A 179      -2.830  10.454  10.233  1.00  0.00           C  
ATOM    735  C   GLU A 179      -1.423  11.010  10.035  1.00  0.00           C  
ATOM    736  O   GLU A 179      -1.259  12.093   9.449  1.00  0.00           O  
ATOM    737  CB  GLU A 179      -3.335  10.757  11.646  1.00  0.00           C  
ATOM    738  CG  GLU A 179      -4.791  10.492  11.901  1.00  0.00           C  
ATOM    739  CD  GLU A 179      -5.213  10.556  13.369  1.00  0.00           C  
ATOM    740  OE1 GLU A 179      -6.433  10.780  13.617  1.00  0.00           O  
ATOM    741  OE2 GLU A 179      -4.368  10.348  14.272  1.00  0.00           O  
ATOM    742  N   TYR A 180      -0.407  10.355  10.563  1.00  0.00           N  
ATOM    743  CA  TYR A 180       0.927  10.914  10.480  1.00  0.00           C  
ATOM    744  C   TYR A 180       1.444  10.894   9.031  1.00  0.00           C  
ATOM    745  O   TYR A 180       2.090  11.888   8.566  1.00  0.00           O  
ATOM    746  CB  TYR A 180       1.925  10.137  11.342  1.00  0.00           C  
ATOM    747  CG  TYR A 180       3.264  10.806  11.479  1.00  0.00           C  
ATOM    748  CD1 TYR A 180       3.423  11.912  12.277  1.00  0.00           C  
ATOM    749  CD2 TYR A 180       4.347  10.373  10.780  1.00  0.00           C  
ATOM    750  CE1 TYR A 180       4.646  12.530  12.403  1.00  0.00           C  
ATOM    751  CE2 TYR A 180       5.573  10.990  10.874  1.00  0.00           C  
ATOM    752  CZ  TYR A 180       5.716  12.086  11.681  1.00  0.00           C  
ATOM    753  OH  TYR A 180       6.969  12.649  11.787  1.00  0.00           O  
ATOM    754  N   LEU A 181       1.186   9.815   8.308  1.00  0.00           N  
ATOM    755  CA  LEU A 181       1.561   9.839   6.892  1.00  0.00           C  
ATOM    756  C   LEU A 181       0.901  10.973   6.162  1.00  0.00           C  
ATOM    757  O   LEU A 181       1.654  11.685   5.429  1.00  0.00           O  
ATOM    758  CB  LEU A 181       1.040   8.555   6.299  1.00  0.00           C  
ATOM    759  CG  LEU A 181       1.997   7.419   6.412  1.00  0.00           C  
ATOM    760  CD1 LEU A 181       1.251   6.108   6.309  1.00  0.00           C  
ATOM    761  CD2 LEU A 181       3.030   7.516   5.281  1.00  0.00           C  
ATOM    762  N   ASN A 182      -0.392  11.105   6.326  1.00  0.00           N  
ATOM    763  CA  ASN A 182      -1.291  12.157   5.648  1.00  0.00           C  
ATOM    764  C   ASN A 182      -0.606  13.514   5.958  1.00  0.00           C  
ATOM    765  O   ASN A 182      -0.184  14.288   5.040  1.00  0.00           O  
ATOM    766  CB  ASN A 182      -2.762  12.080   6.110  1.00  0.00           C  
ATOM    767  CG  ASN A 182      -3.624  10.884   5.721  1.00  0.00           C  
ATOM    768  OD1 ASN A 182      -3.267  10.206   4.757  1.00  0.00           O  
ATOM    769  ND2 ASN A 182      -4.745  10.670   6.466  1.00  0.00           N  
ATOM    770  N   ARG A 183      -0.417  13.809   7.234  1.00  0.00           N  
ATOM    771  CA  ARG A 183      -0.160  15.179   7.708  1.00  0.00           C  
ATOM    772  C   ARG A 183       1.316  15.534   7.562  1.00  0.00           C  
ATOM    773  O   ARG A 183       1.633  16.733   7.239  1.00  0.00           O  
ATOM    774  CB  ARG A 183      -0.581  15.282   9.175  1.00  0.00           C  
ATOM    775  CG  ARG A 183      -0.254  16.637   9.793  1.00  0.00           C  
ATOM    776  CD  ARG A 183      -0.818  16.719  11.205  1.00  0.00           C  
ATOM    777  NE  ARG A 183      -0.398  15.668  12.119  1.00  0.00           N  
ATOM    778  CZ  ARG A 183       0.793  15.593  12.700  1.00  0.00           C  
ATOM    779  NH1 ARG A 183       1.030  14.614  13.562  1.00  0.00           N  
ATOM    780  NH2 ARG A 183       1.713  16.501  12.415  1.00  0.00           N  
ATOM    781  N   HIS A 184       2.239  14.644   7.891  1.00  0.00           N  
ATOM    782  CA  HIS A 184       3.609  14.987   8.074  1.00  0.00           C  
ATOM    783  C   HIS A 184       4.562  14.387   7.048  1.00  0.00           C  
ATOM    784  O   HIS A 184       5.626  14.947   6.798  1.00  0.00           O  
ATOM    785  CB  HIS A 184       4.126  14.546   9.442  1.00  0.00           C  
ATOM    786  CG  HIS A 184       5.490  15.085   9.748  1.00  0.00           C  
ATOM    787  ND1 HIS A 184       5.697  16.369  10.267  1.00  0.00           N  
ATOM    788  CD2 HIS A 184       6.720  14.556   9.547  1.00  0.00           C  
ATOM    789  CE1 HIS A 184       7.003  16.569  10.414  1.00  0.00           C  
ATOM    790  NE2 HIS A 184       7.656  15.485   9.956  1.00  0.00           N  
ATOM    791  N   LEU A 185       4.257  13.227   6.455  1.00  0.00           N  
ATOM    792  CA  LEU A 185       5.207  12.578   5.549  1.00  0.00           C  
ATOM    793  C   LEU A 185       4.827  12.721   4.071  1.00  0.00           C  
ATOM    794  O   LEU A 185       5.705  12.579   3.234  1.00  0.00           O  
ATOM    795  CB  LEU A 185       5.312  11.102   5.874  1.00  0.00           C  
ATOM    796  CG  LEU A 185       5.888  10.728   7.245  1.00  0.00           C  
ATOM    797  CD1 LEU A 185       5.870   9.221   7.458  1.00  0.00           C  
ATOM    798  CD2 LEU A 185       7.298  11.203   7.378  1.00  0.00           C  
ATOM    799  N   HIS A 186       3.538  12.913   3.792  1.00  0.00           N  
ATOM    800  CA  HIS A 186       3.105  12.826   2.365  1.00  0.00           C  
ATOM    801  C   HIS A 186       3.812  13.875   1.493  1.00  0.00           C  
ATOM    802  O   HIS A 186       4.144  13.563   0.318  1.00  0.00           O  
ATOM    803  CB  HIS A 186       1.580  12.921   2.230  1.00  0.00           C  
ATOM    804  CG  HIS A 186       1.096  12.783   0.817  1.00  0.00           C  
ATOM    805  ND1 HIS A 186       1.244  13.806  -0.122  1.00  0.00           N  
ATOM    806  CD2 HIS A 186       0.424  11.785   0.199  1.00  0.00           C  
ATOM    807  CE1 HIS A 186       0.724  13.414  -1.276  1.00  0.00           C  
ATOM    808  NE2 HIS A 186       0.210  12.167  -1.105  1.00  0.00           N  
ATOM    809  N   THR A 187       4.000  15.105   1.985  1.00  0.00           N  
ATOM    810  CA  THR A 187       4.688  16.134   1.145  1.00  0.00           C  
ATOM    811  C   THR A 187       6.087  15.657   0.742  1.00  0.00           C  
ATOM    812  O   THR A 187       6.488  15.752  -0.417  1.00  0.00           O  
ATOM    813  CB  THR A 187       4.793  17.493   1.825  1.00  0.00           C  
ATOM    814  OG1 THR A 187       3.424  17.890   1.940  1.00  0.00           O  
ATOM    815  CG2 THR A 187       5.559  18.515   1.010  1.00  0.00           C  
ATOM    816  N   TRP A 188       6.858  15.186   1.707  1.00  0.00           N  
ATOM    817  CA  TRP A 188       8.195  14.648   1.438  1.00  0.00           C  
ATOM    818  C   TRP A 188       8.100  13.500   0.444  1.00  0.00           C  
ATOM    819  O   TRP A 188       8.862  13.426  -0.506  1.00  0.00           O  
ATOM    820  CB  TRP A 188       8.894  14.197   2.723  1.00  0.00           C  
ATOM    821  CG  TRP A 188      10.320  13.792   2.499  1.00  0.00           C  
ATOM    822  CD1 TRP A 188      11.443  14.554   2.607  1.00  0.00           C  
ATOM    823  CD2 TRP A 188      10.764  12.491   2.077  1.00  0.00           C  
ATOM    824  NE1 TRP A 188      12.555  13.815   2.313  1.00  0.00           N  
ATOM    825  CE2 TRP A 188      12.166  12.545   1.953  1.00  0.00           C  
ATOM    826  CE3 TRP A 188      10.110  11.285   1.798  1.00  0.00           C  
ATOM    827  CZ2 TRP A 188      12.922  11.462   1.509  1.00  0.00           C  
ATOM    828  CZ3 TRP A 188      10.860  10.208   1.379  1.00  0.00           C  
ATOM    829  CH2 TRP A 188      12.244  10.297   1.235  1.00  0.00           C  
ATOM    830  N   ILE A 189       7.164  12.575   0.655  1.00  0.00           N  
ATOM    831  CA  ILE A 189       7.030  11.361  -0.281  1.00  0.00           C  
ATOM    832  C   ILE A 189       6.758  11.881  -1.700  1.00  0.00           C  
ATOM    833  O   ILE A 189       7.456  11.467  -2.600  1.00  0.00           O  
ATOM    834  CB  ILE A 189       5.947  10.411   0.252  1.00  0.00           C  
ATOM    835  CG1 ILE A 189       6.433   9.726   1.539  1.00  0.00           C  
ATOM    836  CG2 ILE A 189       5.590   9.387  -0.805  1.00  0.00           C  
ATOM    837  CD1 ILE A 189       5.396   8.932   2.326  1.00  0.00           C  
ATOM    838  N   GLN A 190       5.783  12.761  -1.836  1.00  0.00           N  
ATOM    839  CA  GLN A 190       5.433  13.266  -3.157  1.00  0.00           C  
ATOM    840  C   GLN A 190       6.660  13.980  -3.729  1.00  0.00           C  
ATOM    841  O   GLN A 190       6.974  13.761  -4.876  1.00  0.00           O  
ATOM    842  CB  GLN A 190       4.199  14.143  -3.130  1.00  0.00           C  
ATOM    843  CG  GLN A 190       3.845  14.606  -4.537  1.00  0.00           C  
ATOM    844  CD  GLN A 190       2.523  15.329  -4.687  1.00  0.00           C  
ATOM    845  OE1 GLN A 190       1.637  15.291  -3.837  1.00  0.00           O  
ATOM    846  NE2 GLN A 190       2.370  16.012  -5.815  1.00  0.00           N  
ATOM    847  N   ASP A 191       7.369  14.778  -2.921  1.00  0.00           N  
ATOM    848  CA  ASP A 191       8.495  15.587  -3.471  1.00  0.00           C  
ATOM    849  C   ASP A 191       9.619  14.653  -3.932  1.00  0.00           C  
ATOM    850  O   ASP A 191      10.362  15.015  -4.889  1.00  0.00           O  
ATOM    851  CB  ASP A 191       9.030  16.570  -2.427  1.00  0.00           C  
ATOM    852  CG  ASP A 191       8.176  17.818  -2.240  1.00  0.00           C  
ATOM    853  OD1 ASP A 191       7.157  18.018  -2.964  1.00  0.00           O  
ATOM    854  OD2 ASP A 191       8.476  18.569  -1.316  1.00  0.00           O  
ATOM    855  N   ASN A 192       9.802  13.524  -3.270  1.00  0.00           N  
ATOM    856  CA  ASN A 192      10.948  12.675  -3.389  1.00  0.00           C  
ATOM    857  C   ASN A 192      10.711  11.552  -4.403  1.00  0.00           C  
ATOM    858  O   ASN A 192      11.446  10.555  -4.355  1.00  0.00           O  
ATOM    859  CB  ASN A 192      11.285  11.946  -2.074  1.00  0.00           C  
ATOM    860  CG  ASN A 192      12.223  12.742  -1.224  1.00  0.00           C  
ATOM    861  OD1 ASN A 192      13.439  12.530  -1.302  1.00  0.00           O  
ATOM    862  ND2 ASN A 192      11.700  13.772  -0.583  1.00  0.00           N  
ATOM    863  N   GLY A 193       9.692  11.667  -5.265  1.00  0.00           N  
ATOM    864  CA  GLY A 193       9.433  10.695  -6.318  1.00  0.00           C  
ATOM    865  C   GLY A 193       8.309   9.717  -6.024  1.00  0.00           C  
ATOM    866  O   GLY A 193       8.017   8.852  -6.829  1.00  0.00           O  
ATOM    867  N   GLY A 194       7.689   9.819  -4.829  1.00  0.00           N  
ATOM    868  CA  GLY A 194       6.602   8.949  -4.460  1.00  0.00           C  
ATOM    869  C   GLY A 194       7.055   7.530  -4.118  1.00  0.00           C  
ATOM    870  O   GLY A 194       8.204   7.151  -4.136  1.00  0.00           O  
ATOM    871  N   TRP A 195       6.063   6.694  -3.900  1.00  0.00           N  
ATOM    872  CA  TRP A 195       6.306   5.310  -3.566  1.00  0.00           C  
ATOM    873  C   TRP A 195       6.992   4.569  -4.736  1.00  0.00           C  
ATOM    874  O   TRP A 195       7.667   3.560  -4.530  1.00  0.00           O  
ATOM    875  CB  TRP A 195       5.005   4.659  -3.117  1.00  0.00           C  
ATOM    876  CG  TRP A 195       4.598   5.025  -1.716  1.00  0.00           C  
ATOM    877  CD1 TRP A 195       3.603   5.860  -1.355  1.00  0.00           C  
ATOM    878  CD2 TRP A 195       5.189   4.519  -0.511  1.00  0.00           C  
ATOM    879  NE1 TRP A 195       3.559   5.949   0.013  1.00  0.00           N  
ATOM    880  CE2 TRP A 195       4.520   5.153   0.555  1.00  0.00           C  
ATOM    881  CE3 TRP A 195       6.272   3.673  -0.276  1.00  0.00           C  
ATOM    882  CZ2 TRP A 195       4.840   4.855   1.877  1.00  0.00           C  
ATOM    883  CZ3 TRP A 195       6.601   3.403   1.028  1.00  0.00           C  
ATOM    884  CH2 TRP A 195       5.903   4.003   2.073  1.00  0.00           C  
ATOM    885  N   ASP A 196       6.744   5.035  -5.962  1.00  0.00           N  
ATOM    886  CA  ASP A 196       7.434   4.383  -7.062  1.00  0.00           C  
ATOM    887  C   ASP A 196       8.956   4.594  -6.956  1.00  0.00           C  
ATOM    888  O   ASP A 196       9.699   3.707  -7.339  1.00  0.00           O  
ATOM    889  CB  ASP A 196       6.932   4.890  -8.414  1.00  0.00           C  
ATOM    890  CG  ASP A 196       5.470   4.543  -8.673  1.00  0.00           C  
ATOM    891  OD1 ASP A 196       4.981   3.561  -8.108  1.00  0.00           O  
ATOM    892  OD2 ASP A 196       4.843   5.239  -9.474  1.00  0.00           O  
ATOM    893  N   ALA A 197       9.452   5.736  -6.448  1.00  0.00           N  
ATOM    894  CA  ALA A 197      10.860   5.931  -6.223  1.00  0.00           C  
ATOM    895  C   ALA A 197      11.330   4.973  -5.129  1.00  0.00           C  
ATOM    896  O   ALA A 197      12.471   4.501  -5.183  1.00  0.00           O  
ATOM    897  CB  ALA A 197      11.190   7.351  -5.873  1.00  0.00           C  
ATOM    898  N   PHE A 198      10.513   4.776  -4.068  1.00  0.00           N  
ATOM    899  CA  PHE A 198      10.877   3.827  -3.054  1.00  0.00           C  
ATOM    900  C   PHE A 198      11.122   2.440  -3.687  1.00  0.00           C  
ATOM    901  O   PHE A 198      12.055   1.752  -3.350  1.00  0.00           O  
ATOM    902  CB  PHE A 198       9.776   3.778  -1.982  1.00  0.00           C  
ATOM    903  CG  PHE A 198       9.920   2.651  -0.984  1.00  0.00           C  
ATOM    904  CD1 PHE A 198      10.861   2.708   0.020  1.00  0.00           C  
ATOM    905  CD2 PHE A 198       9.154   1.507  -1.103  1.00  0.00           C  
ATOM    906  CE1 PHE A 198      11.011   1.670   0.930  1.00  0.00           C  
ATOM    907  CE2 PHE A 198       9.240   0.503  -0.142  1.00  0.00           C  
ATOM    908  CZ  PHE A 198      10.193   0.570   0.834  1.00  0.00           C  
ATOM    909  N   VAL A 199      10.168   2.009  -4.493  1.00  0.00           N  
ATOM    910  CA  VAL A 199      10.284   0.711  -5.186  1.00  0.00           C  
ATOM    911  C   VAL A 199      11.601   0.640  -5.981  1.00  0.00           C  
ATOM    912  O   VAL A 199      12.273  -0.375  -5.878  1.00  0.00           O  
ATOM    913  CB  VAL A 199       9.055   0.446  -6.061  1.00  0.00           C  
ATOM    914  CG1 VAL A 199       9.285  -0.755  -6.989  1.00  0.00           C  
ATOM    915  CG2 VAL A 199       7.821   0.240  -5.204  1.00  0.00           C  
ATOM    916  N   GLU A 200      11.971   1.698  -6.700  1.00  0.00           N  
ATOM    917  CA  GLU A 200      13.205   1.638  -7.493  1.00  0.00           C  
ATOM    918  C   GLU A 200      14.426   1.524  -6.565  1.00  0.00           C  
ATOM    919  O   GLU A 200      15.355   0.721  -6.805  1.00  0.00           O  
ATOM    920  CB  GLU A 200      13.250   2.853  -8.421  1.00  0.00           C  
ATOM    921  CG  GLU A 200      14.602   3.041  -9.097  1.00  0.00           C  
ATOM    922  CD  GLU A 200      14.591   3.789 -10.418  1.00  0.00           C  
ATOM    923  OE1 GLU A 200      15.669   3.876 -11.022  1.00  0.00           O  
ATOM    924  OE2 GLU A 200      13.504   4.229 -10.861  1.00  0.00           O  
ATOM    925  N   LEU A 201      14.419   2.253  -5.439  1.00  0.00           N  
ATOM    926  CA  LEU A 201      15.524   2.254  -4.524  1.00  0.00           C  
ATOM    927  C   LEU A 201      15.625   0.907  -3.812  1.00  0.00           C  
ATOM    928  O   LEU A 201      16.748   0.415  -3.608  1.00  0.00           O  
ATOM    929  CB  LEU A 201      15.361   3.414  -3.540  1.00  0.00           C  
ATOM    930  CG  LEU A 201      15.660   4.772  -4.171  1.00  0.00           C  
ATOM    931  CD1 LEU A 201      15.135   5.892  -3.292  1.00  0.00           C  
ATOM    932  CD2 LEU A 201      17.154   4.955  -4.451  1.00  0.00           C  
ATOM    933  N   TYR A 202      14.494   0.316  -3.445  1.00  0.00           N  
ATOM    934  CA  TYR A 202      14.500  -0.915  -2.603  1.00  0.00           C  
ATOM    935  C   TYR A 202      14.237  -2.182  -3.415  1.00  0.00           C  
ATOM    936  O   TYR A 202      14.233  -3.268  -2.829  1.00  0.00           O  
ATOM    937  CB  TYR A 202      13.464  -0.813  -1.479  1.00  0.00           C  
ATOM    938  CG  TYR A 202      13.948  -0.041  -0.288  1.00  0.00           C  
ATOM    939  CD1 TYR A 202      14.066   1.344  -0.308  1.00  0.00           C  
ATOM    940  CD2 TYR A 202      14.289  -0.718   0.873  1.00  0.00           C  
ATOM    941  CE1 TYR A 202      14.535   2.036   0.790  1.00  0.00           C  
ATOM    942  CE2 TYR A 202      14.738  -0.049   1.981  1.00  0.00           C  
ATOM    943  CZ  TYR A 202      14.892   1.323   1.928  1.00  0.00           C  
ATOM    944  OH  TYR A 202      15.336   1.940   3.055  1.00  0.00           O  
ATOM    945  N   GLY A 203      14.049  -2.057  -4.728  1.00  0.00           N  
ATOM    946  CA  GLY A 203      13.624  -3.196  -5.575  1.00  0.00           C  
ATOM    947  C   GLY A 203      14.686  -3.540  -6.602  1.00  0.00           C  
ATOM    948  O   GLY A 203      15.842  -3.698  -6.237  1.00  0.00           O  
ATOM    949  OXT GLY A 203      13.764  -3.481  -7.424  1.00  0.00           O  
TER     950      GLY A 203
END
