# Supplementary material for: An electron-density point-cloud framework for robust protein-ligand interaction prediction
Source: Nat Commun. 2026 Jun 11;17:7424. doi: 10.1038/s41467-026-74196-5 (PMC13408660; doi:10.1038/s41467-026-74196-5)
Supplement: Supplementary file 5 — Source Data [file 41467_2026_74196_MOESM5_ESM.zip › Source Data_rev/figure7/c/bcl2_ZINC38931626.pdb]

ATOM      1 N    GLU A  48       0.921  -1.400 -10.104  1.00  0.00           N  
ATOM      2 CA   GLU A  48       1.932  -0.554  -9.455  1.00  0.00           C  
ATOM      3 C    GLU A  48       1.750  -0.642  -7.925  1.00  0.00           C  
ATOM      4 O    GLU A  48       2.729  -0.874  -7.183  1.00  0.00           O  
ATOM      5 CB   GLU A  48       1.882   0.881 -10.005  1.00  0.00           C  
ATOM      6 CG   GLU A  48       0.686   1.206 -10.900  1.00  0.00           C  
ATOM      7 CD   GLU A  48      -0.152   2.397 -10.444  1.00  0.00           C  
ATOM      8 OE1  GLU A  48       0.198   3.538 -10.809  1.00  0.00           O  
ATOM      9 OE2  GLU A  48      -1.144   2.187  -9.697  1.00  0.00           O  
ATOM     10 N    SER A  49       0.505  -0.487  -7.463  1.00  0.00           N  
ATOM     11 CA   SER A  49       0.099  -0.698  -6.051  1.00  0.00           C  
ATOM     12 C    SER A  49       0.662  -2.007  -5.488  1.00  0.00           C  
ATOM     13 O    SER A  49       1.216  -2.057  -4.389  1.00  0.00           O  
ATOM     14 CB   SER A  49      -1.400  -0.678  -5.917  1.00  0.00           C  
ATOM     15 OG   SER A  49      -1.877   0.605  -6.261  1.00  0.00           O  
ATOM     16 N    GLU A  50       0.486  -3.104  -6.221  1.00  0.00           N  
ATOM     17 CA   GLU A  50       0.874  -4.403  -5.698  1.00  0.00           C  
ATOM     18 C    GLU A  50       2.374  -4.434  -5.369  1.00  0.00           C  
ATOM     19 O    GLU A  50       2.771  -4.936  -4.345  1.00  0.00           O  
ATOM     20 CB   GLU A  50       0.544  -5.511  -6.698  1.00  0.00           C  
ATOM     21 CG   GLU A  50       1.195  -6.903  -7.027  1.00  0.00           C  
ATOM     22 CD   GLU A  50       0.192  -7.739  -7.742  1.00  0.00           C  
ATOM     23 OE1  GLU A  50       0.270  -8.750  -7.118  1.00  0.00           O  
ATOM     24 OE2  GLU A  50      -0.666  -8.071  -8.552  1.00  0.00           O  
ATOM     25 N    VAL A  92       3.194  -3.890  -6.252  1.00  0.00           N  
ATOM     26 CA   VAL A  92       4.643  -3.895  -6.070  1.00  0.00           C  
ATOM     27 C    VAL A  92       5.016  -2.997  -4.869  1.00  0.00           C  
ATOM     28 O    VAL A  92       5.892  -3.333  -4.110  1.00  0.00           O  
ATOM     29 CB   VAL A  92       5.349  -3.424  -7.357  1.00  0.00           C  
ATOM     30 CG1  VAL A  92       6.849  -3.482  -7.224  1.00  0.00           C  
ATOM     31 CG2  VAL A  92       4.890  -4.235  -8.570  1.00  0.00           C  
ATOM     32 N    VAL A  93       4.341  -1.863  -4.726  1.00  0.00           N  
ATOM     33 CA   VAL A  93       4.540  -1.007  -3.548  1.00  0.00           C  
ATOM     34 C    VAL A  93       4.278  -1.815  -2.278  1.00  0.00           C  
ATOM     35 O    VAL A  93       5.150  -1.802  -1.407  1.00  0.00           O  
ATOM     36 CB   VAL A  93       3.704   0.280  -3.582  1.00  0.00           C  
ATOM     37 CG1  VAL A  93       3.865   0.989  -2.251  1.00  0.00           C  
ATOM     38 CG2  VAL A  93       4.078   1.192  -4.726  1.00  0.00           C  
ATOM     39 N    HIS A  94       3.120  -2.496  -2.151  1.00  0.00           N  
ATOM     40 CA   HIS A  94       2.800  -3.240  -0.950  1.00  0.00           C  
ATOM     41 C    HIS A  94       3.874  -4.304  -0.680  1.00  0.00           C  
ATOM     42 O    HIS A  94       4.363  -4.457   0.407  1.00  0.00           O  
ATOM     43 CB   HIS A  94       1.397  -3.868  -1.043  1.00  0.00           C  
ATOM     44 CG   HIS A  94       0.278  -2.892  -1.176  1.00  0.00           C  
ATOM     45 CD2  HIS A  94       0.083  -1.856  -0.287  1.00  0.00           C  
ATOM     46 ND1  HIS A  94      -0.780  -2.865  -2.034  1.00  0.00           N  
ATOM     47 CE1  HIS A  94      -0.989  -1.159  -0.659  1.00  0.00           C  
ATOM     48 NE2  HIS A  94      -1.521  -1.747  -1.743  1.00  0.00           N  
ATOM     49 N    LYS A  95       4.262  -5.039  -1.728  1.00  0.00           N  
ATOM     50 CA   LYS A  95       5.201  -6.143  -1.522  1.00  0.00           C  
ATOM     51 C    LYS A  95       6.610  -5.640  -1.171  1.00  0.00           C  
ATOM     52 O    LYS A  95       7.285  -6.148  -0.254  1.00  0.00           O  
ATOM     53 CB   LYS A  95       5.296  -6.914  -2.839  1.00  0.00           C  
ATOM     54 CG   LYS A  95       6.220  -8.112  -2.808  1.00  0.00           C  
ATOM     55 CD   LYS A  95       5.926  -9.060  -3.982  1.00  0.00           C  
ATOM     56 CE   LYS A  95       6.437 -10.472  -3.785  1.00  0.00           C  
ATOM     57 NZ   LYS A  95       6.690 -11.138  -5.083  1.00  0.00           N  
ATOM     58 N    THR A  96       7.012  -4.547  -1.815  1.00  0.00           N  
ATOM     59 CA   THR A  96       8.350  -4.025  -1.570  1.00  0.00           C  
ATOM     60 C    THR A  96       8.478  -3.453  -0.147  1.00  0.00           C  
ATOM     61 O    THR A  96       9.467  -3.584   0.529  1.00  0.00           O  
ATOM     62 CB   THR A  96       8.751  -2.944  -2.566  1.00  0.00           C  
ATOM     63 CG2  THR A  96       8.567  -3.457  -3.900  1.00  0.00           C  
ATOM     64 OG1  THR A  96      10.185  -2.505  -2.355  1.00  0.00           O  
ATOM     65 N    LEU A  97       7.405  -2.818   0.329  1.00  0.00           N  
ATOM     66 CA   LEU A  97       7.398  -2.276   1.663  1.00  0.00           C  
ATOM     67 C    LEU A  97       7.439  -3.380   2.715  1.00  0.00           C  
ATOM     68 O    LEU A  97       8.146  -3.290   3.681  1.00  0.00           O  
ATOM     69 CB   LEU A  97       6.174  -1.378   1.842  1.00  0.00           C  
ATOM     70 CG   LEU A  97       6.028  -0.739   3.216  1.00  0.00           C  
ATOM     71 CD1  LEU A  97       7.233   0.127   3.570  1.00  0.00           C  
ATOM     72 CD2  LEU A  97       4.748   0.086   3.254  1.00  0.00           C  
ATOM     73 N    ARG A  98       6.674  -4.451   2.498  1.00  0.00           N  
ATOM     74 CA   ARG A  98       6.688  -5.578   3.396  1.00  0.00           C  
ATOM     75 C    ARG A  98       8.092  -6.195   3.512  1.00  0.00           C  
ATOM     76 O    ARG A  98       8.613  -6.439   4.588  1.00  0.00           O  
ATOM     77 CB   ARG A  98       5.717  -6.651   2.902  1.00  0.00           C  
ATOM     78 CG   ARG A  98       5.791  -7.908   3.746  1.00  0.00           C  
ATOM     79 CD   ARG A  98       4.632  -8.849   3.549  1.00  0.00           C  
ATOM     80 NE   ARG A  98       4.624  -9.420   2.219  1.00  0.00           N  
ATOM     81 CZ   ARG A  98       3.810  -9.048   1.242  1.00  0.00           C  
ATOM     82 NH1  ARG A  98       2.908  -8.105   1.454  1.00  0.00           N  
ATOM     83 NH2  ARG A  98       3.904  -9.620   0.058  1.00  0.00           N  
ATOM     84 N    GLU A  99       8.691  -6.432   2.344  1.00  0.00           N  
ATOM     85 CA   GLU A  99      10.023  -7.020   2.276  1.00  0.00           C  
ATOM     86 C    GLU A  99      11.053  -6.102   2.916  1.00  0.00           C  
ATOM     87 O    GLU A  99      11.894  -6.583   3.613  1.00  0.00           O  
ATOM     88 CB   GLU A  99      10.389  -7.336   0.837  1.00  0.00           C  
ATOM     89 CG   GLU A  99       9.508  -8.452   0.305  1.00  0.00           C  
ATOM     90 CD   GLU A  99       9.715  -8.812  -1.147  1.00  0.00           C  
ATOM     91 OE1  GLU A  99      10.783  -8.479  -1.683  1.00  0.00           O  
ATOM     92 OE2  GLU A  99       8.802  -9.447  -1.728  1.00  0.00           O  
ATOM     93 N    ALA A 100      10.920  -4.769   2.733  1.00  0.00           N  
ATOM     94 CA   ALA A 100      11.854  -3.835   3.325  1.00  0.00           C  
ATOM     95 C    ALA A 100      11.749  -3.878   4.853  1.00  0.00           C  
ATOM     96 O    ALA A 100      12.729  -3.773   5.583  1.00  0.00           O  
ATOM     97 CB   ALA A 100      11.664  -2.420   2.805  1.00  0.00           C  
ATOM     98 N    GLY A 101      10.501  -3.946   5.346  1.00  0.00           N  
ATOM     99 CA   GLY A 101      10.310  -4.062   6.742  1.00  0.00           C  
ATOM    100 C    GLY A 101      10.845  -5.364   7.316  1.00  0.00           C  
ATOM    101 O    GLY A 101      11.418  -5.352   8.391  1.00  0.00           O  
ATOM    102 N    ASP A 102      10.635  -6.443   6.568  1.00  0.00           N  
ATOM    103 CA   ASP A 102      11.161  -7.761   7.018  1.00  0.00           C  
ATOM    104 C    ASP A 102      12.696  -7.715   7.046  1.00  0.00           C  
ATOM    105 O    ASP A 102      13.327  -8.207   7.970  1.00  0.00           O  
ATOM    106 CB   ASP A 102      10.671  -8.903   6.135  1.00  0.00           C  
ATOM    107 CG   ASP A 102       9.199  -9.242   6.263  1.00  0.00           C  
ATOM    108 OD1  ASP A 102       8.588  -8.937   7.316  1.00  0.00           O  
ATOM    109 OD2  ASP A 102       8.652  -9.790   5.256  1.00  0.00           O  
ATOM    110 N    ASP A 103      13.295  -7.054   6.061  1.00  0.00           N  
ATOM    111 CA   ASP A 103      14.766  -6.908   6.018  1.00  0.00           C  
ATOM    112 C    ASP A 103      15.275  -6.096   7.216  1.00  0.00           C  
ATOM    113 O    ASP A 103      16.277  -6.372   7.811  1.00  0.00           O  
ATOM    114 CB   ASP A 103      15.205  -6.281   4.697  1.00  0.00           C  
ATOM    115 CG   ASP A 103      15.057  -7.215   3.506  1.00  0.00           C  
ATOM    116 OD1  ASP A 103      14.897  -8.431   3.743  1.00  0.00           O  
ATOM    117 OD2  ASP A 103      15.078  -6.713   2.356  1.00  0.00           O  
ATOM    118 N    PHE A 104      14.544  -5.039   7.586  1.00  0.00           N  
ATOM    119 CA   PHE A 104      14.884  -4.205   8.693  1.00  0.00           C  
ATOM    120 C    PHE A 104      14.769  -4.992  10.020  1.00  0.00           C  
ATOM    121 O    PHE A 104      15.638  -4.880  10.856  1.00  0.00           O  
ATOM    122 CB   PHE A 104      13.977  -2.972   8.672  1.00  0.00           C  
ATOM    123 CG   PHE A 104      14.308  -1.931   9.711  1.00  0.00           C  
ATOM    124 CD1  PHE A 104      15.420  -1.123   9.574  1.00  0.00           C  
ATOM    125 CD2  PHE A 104      13.548  -1.782  10.858  1.00  0.00           C  
ATOM    126 CE1  PHE A 104      15.715  -0.141  10.509  1.00  0.00           C  
ATOM    127 CE2  PHE A 104      13.871  -0.839  11.821  1.00  0.00           C  
ATOM    128 CZ   PHE A 104      14.921   0.002  11.635  1.00  0.00           C  
ATOM    129 N    SER A 105      13.701  -5.770  10.159  1.00  0.00           N  
ATOM    130 CA   SER A 105      13.468  -6.688  11.290  1.00  0.00           C  
ATOM    131 C    SER A 105      14.645  -7.678  11.394  1.00  0.00           C  
ATOM    132 O    SER A 105      15.167  -7.855  12.484  1.00  0.00           O  
ATOM    133 CB   SER A 105      12.113  -7.365  11.126  1.00  0.00           C  
ATOM    134 OG   SER A 105      11.787  -8.268  12.199  1.00  0.00           O  
ATOM    135 N    ARG A 106      15.087  -8.222  10.257  1.00  0.00           N  
ATOM    136 CA   ARG A 106      16.226  -9.188  10.266  1.00  0.00           C  
ATOM    137 C    ARG A 106      17.523  -8.479  10.662  1.00  0.00           C  
ATOM    138 O    ARG A 106      18.328  -8.978  11.476  1.00  0.00           O  
ATOM    139 CB   ARG A 106      16.393  -9.821   8.889  1.00  0.00           C  
ATOM    140 CG   ARG A 106      17.492 -10.878   8.843  1.00  0.00           C  
ATOM    141 CD   ARG A 106      18.533 -10.611   7.767  1.00  0.00           C  
ATOM    142 NE   ARG A 106      17.958 -10.488   6.423  1.00  0.00           N  
ATOM    143 CZ   ARG A 106      17.790  -9.339   5.761  1.00  0.00           C  
ATOM    144 NH1  ARG A 106      18.165  -8.185   6.296  1.00  0.00           N  
ATOM    145 NH2  ARG A 106      17.236  -9.351   4.561  1.00  0.00           N  
ATOM    146 N    ARG A 107      17.743  -7.309  10.061  1.00  0.00           N  
ATOM    147 CA   ARG A 107      18.919  -6.547  10.261  1.00  0.00           C  
ATOM    148 C    ARG A 107      19.105  -6.225  11.742  1.00  0.00           C  
ATOM    149 O    ARG A 107      20.246  -6.183  12.221  1.00  0.00           O  
ATOM    150 CB   ARG A 107      18.821  -5.267   9.430  1.00  0.00           C  
ATOM    151 CG   ARG A 107      19.962  -4.276   9.593  1.00  0.00           C  
ATOM    152 CD   ARG A 107      19.933  -3.145   8.554  1.00  0.00           C  
ATOM    153 NE   ARG A 107      20.052  -3.571   7.170  1.00  0.00           N  
ATOM    154 CZ   ARG A 107      21.216  -3.789   6.524  1.00  0.00           C  
ATOM    155 NH1  ARG A 107      22.374  -3.530   7.117  1.00  0.00           N  
ATOM    156 NH2  ARG A 107      21.222  -4.247   5.283  1.00  0.00           N  
ATOM    157 N    TYR A 108      17.992  -5.953  12.448  1.00  0.00           N  
ATOM    158 CA   TYR A 108      18.012  -5.559  13.877  1.00  0.00           C  
ATOM    159 C    TYR A 108      17.292  -6.621  14.723  1.00  0.00           C  
ATOM    160 O    TYR A 108      16.601  -6.275  15.689  1.00  0.00           O  
ATOM    161 CB   TYR A 108      17.388  -4.170  14.034  1.00  0.00           C  
ATOM    162 CG   TYR A 108      18.278  -3.092  13.451  1.00  0.00           C  
ATOM    163 CD1  TYR A 108      19.504  -2.792  14.008  1.00  0.00           C  
ATOM    164 CD2  TYR A 108      17.920  -2.414  12.307  1.00  0.00           C  
ATOM    165 CE1  TYR A 108      20.352  -1.854  13.446  1.00  0.00           C  
ATOM    166 CE2  TYR A 108      18.729  -1.451  11.741  1.00  0.00           C  
ATOM    167 CZ   TYR A 108      19.947  -1.172  12.315  1.00  0.00           C  
ATOM    168 OH   TYR A 108      20.717  -0.208  11.742  1.00  0.00           O  
ATOM    169 N    ARG A 109      17.451  -7.900  14.372  1.00  0.00           N  
ATOM    170 CA   ARG A 109      16.640  -8.962  14.944  1.00  0.00           C  
ATOM    171 C    ARG A 109      16.706  -8.933  16.480  1.00  0.00           C  
ATOM    172 O    ARG A 109      15.701  -9.111  17.147  1.00  0.00           O  
ATOM    173 CB   ARG A 109      17.093 -10.320  14.399  1.00  0.00           C  
ATOM    174 CG   ARG A 109      16.148 -11.463  14.751  1.00  0.00           C  
ATOM    175 CD   ARG A 109      15.835 -12.358  13.569  1.00  0.00           C  
ATOM    176 NE   ARG A 109      16.921 -13.284  13.273  1.00  0.00           N  
ATOM    177 CZ   ARG A 109      17.135 -13.847  12.085  1.00  0.00           C  
ATOM    178 NH1  ARG A 109      16.402 -13.500  11.040  1.00  0.00           N  
ATOM    179 NH2  ARG A 109      18.085 -14.755  11.945  1.00  0.00           N  
ATOM    180 N    ARG A 110      17.891  -8.734  17.043  1.00  0.00           N  
ATOM    181 CA   ARG A 110      18.004  -8.890  18.503  1.00  0.00           C  
ATOM    182 C    ARG A 110      17.523  -7.618  19.229  1.00  0.00           C  
ATOM    183 O    ARG A 110      17.065  -7.679  20.366  1.00  0.00           O  
ATOM    184 CB   ARG A 110      19.435  -9.303  18.847  1.00  0.00           C  
ATOM    185 CG   ARG A 110      20.451  -8.225  18.526  1.00  0.00           C  
ATOM    186 CD   ARG A 110      21.748  -8.467  19.270  1.00  0.00           C  
ATOM    187 NE   ARG A 110      22.676  -7.429  18.875  1.00  0.00           N  
ATOM    188 CZ   ARG A 110      24.000  -7.501  18.949  1.00  0.00           C  
ATOM    189 NH1  ARG A 110      24.597  -8.668  19.170  1.00  0.00           N  
ATOM    190 NH2  ARG A 110      24.707  -6.390  18.791  1.00  0.00           N  
ATOM    191 N    ASP A 111      17.608  -6.461  18.565  1.00  0.00           N  
ATOM    192 CA   ASP A 111      17.060  -5.243  19.120  1.00  0.00           C  
ATOM    193 C    ASP A 111      15.527  -5.289  19.096  1.00  0.00           C  
ATOM    194 O    ASP A 111      14.939  -4.836  20.071  1.00  0.00           O  
ATOM    195 CB   ASP A 111      17.652  -4.009  18.448  1.00  0.00           C  
ATOM    196 CG   ASP A 111      19.158  -4.056  18.589  1.00  0.00           C  
ATOM    197 OD1  ASP A 111      19.616  -4.571  19.643  1.00  0.00           O  
ATOM    198 OD2  ASP A 111      19.843  -3.700  17.623  1.00  0.00           O  
ATOM    199 N    PHE A 112      14.949  -5.887  18.051  1.00  0.00           N  
ATOM    200 CA   PHE A 112      13.494  -6.061  17.965  1.00  0.00           C  
ATOM    201 C    PHE A 112      13.011  -6.965  19.103  1.00  0.00           C  
ATOM    202 O    PHE A 112      12.020  -6.673  19.757  1.00  0.00           O  
ATOM    203 CB   PHE A 112      13.063  -6.574  16.599  1.00  0.00           C  
ATOM    204 CG   PHE A 112      12.748  -5.466  15.629  1.00  0.00           C  
ATOM    205 CD1  PHE A 112      11.588  -4.727  15.774  1.00  0.00           C  
ATOM    206 CD2  PHE A 112      13.634  -5.114  14.645  1.00  0.00           C  
ATOM    207 CE1  PHE A 112      11.312  -3.688  14.897  1.00  0.00           C  
ATOM    208 CE2  PHE A 112      13.353  -4.067  13.781  1.00  0.00           C  
ATOM    209 CZ   PHE A 112      12.189  -3.362  13.911  1.00  0.00           C  
ATOM    210 N    ALA A 113      13.708  -8.095  19.283  1.00  0.00           N  
ATOM    211 CA   ALA A 113      13.393  -9.097  20.295  1.00  0.00           C  
ATOM    212 C    ALA A 113      13.335  -8.432  21.671  1.00  0.00           C  
ATOM    213 O    ALA A 113      12.458  -8.678  22.504  1.00  0.00           O  
ATOM    214 CB   ALA A 113      14.463 -10.171  20.261  1.00  0.00           C  
ATOM    215 N    GLU A 114      14.307  -7.561  21.889  1.00  0.00           N  
ATOM    216 CA   GLU A 114      14.507  -6.883  23.129  1.00  0.00           C  
ATOM    217 C    GLU A 114      13.442  -5.801  23.330  1.00  0.00           C  
ATOM    218 O    GLU A 114      13.015  -5.543  24.436  1.00  0.00           O  
ATOM    219 CB   GLU A 114      15.913  -6.290  23.088  1.00  0.00           C  
ATOM    220 CG   GLU A 114      16.229  -5.410  24.269  1.00  0.00           C  
ATOM    221 CD   GLU A 114      16.348  -6.162  25.586  1.00  0.00           C  
ATOM    222 OE1  GLU A 114      16.454  -7.408  25.550  1.00  0.00           O  
ATOM    223 OE2  GLU A 114      16.345  -5.495  26.648  1.00  0.00           O  
ATOM    224 N    MET A 115      13.026  -5.152  22.239  1.00  0.00           N  
ATOM    225 CA   MET A 115      12.134  -3.987  22.342  1.00  0.00           C  
ATOM    226 C    MET A 115      10.833  -4.333  23.068  1.00  0.00           C  
ATOM    227 O    MET A 115      10.269  -3.512  23.788  1.00  0.00           O  
ATOM    228 CB   MET A 115      11.765  -3.462  20.954  1.00  0.00           C  
ATOM    229 CG   MET A 115      10.464  -2.669  20.929  1.00  0.00           C  
ATOM    230 SD   MET A 115      10.229  -1.793  19.343  1.00  0.00           S  
ATOM    231 CE   MET A 115      11.219  -2.841  18.297  1.00  0.00           C  
ATOM    232 N    SER A 116      10.332  -5.535  22.806  1.00  0.00           N  
ATOM    233 CA   SER A 116       9.096  -6.061  23.385  1.00  0.00           C  
ATOM    234 C    SER A 116       8.855  -5.580  24.832  1.00  0.00           C  
ATOM    235 O    SER A 116       7.753  -5.117  25.151  1.00  0.00           O  
ATOM    236 CB   SER A 116       9.157  -7.546  23.279  1.00  0.00           C  
ATOM    237 OG   SER A 116       9.762  -7.889  22.037  1.00  0.00           O  
ATOM    238 N    SER A 117       9.895  -5.687  25.678  1.00  0.00           N  
ATOM    239 CA   SER A 117       9.900  -5.343  27.117  1.00  0.00           C  
ATOM    240 C    SER A 117       9.937  -3.828  27.370  1.00  0.00           C  
ATOM    241 O    SER A 117       9.473  -3.358  28.398  1.00  0.00           O  
ATOM    242 CB   SER A 117      11.078  -5.998  27.777  1.00  0.00           C  
ATOM    243 OG   SER A 117      11.406  -7.202  27.100  1.00  0.00           O  
ATOM    244 N    GLN A 118      10.527  -3.070  26.448  1.00  0.00           N  
ATOM    245 CA   GLN A 118      10.727  -1.621  26.618  1.00  0.00           C  
ATOM    246 C    GLN A 118       9.396  -0.846  26.679  1.00  0.00           C  
ATOM    247 O    GLN A 118       9.297   0.124  27.433  1.00  0.00           O  
ATOM    248 CB   GLN A 118      11.627  -1.092  25.498  1.00  0.00           C  
ATOM    249 CG   GLN A 118      13.063  -1.583  25.622  1.00  0.00           C  
ATOM    250 CD   GLN A 118      13.988  -0.820  24.712  1.00  0.00           C  
ATOM    251 NE2  GLN A 118      14.082   0.407  24.778  1.00  0.00           N  
ATOM    252 OE1  GLN A 118      14.692  -1.548  23.862  1.00  0.00           O  
ATOM    253 N    LEU A 119       8.360  -1.259  25.930  1.00  0.00           N  
ATOM    254 CA   LEU A 119       7.175  -0.361  25.751  1.00  0.00           C  
ATOM    255 C    LEU A 119       6.103  -0.518  26.852  1.00  0.00           C  
ATOM    256 O    LEU A 119       5.393   0.449  27.133  1.00  0.00           O  
ATOM    257 CB   LEU A 119       6.589  -0.583  24.356  1.00  0.00           C  
ATOM    258 CG   LEU A 119       7.401   0.021  23.203  1.00  0.00           C  
ATOM    259 CD1  LEU A 119       6.953  -0.561  21.862  1.00  0.00           C  
ATOM    260 CD2  LEU A 119       7.312   1.547  23.192  1.00  0.00           C  
ATOM    261 N    HIS A 120       5.971  -1.694  27.483  1.00  0.00           N  
ATOM    262 CA   HIS A 120       4.849  -1.997  28.462  1.00  0.00           C  
ATOM    263 C    HIS A 120       3.540  -1.296  28.071  1.00  0.00           C  
ATOM    264 O    HIS A 120       3.015  -0.507  28.813  1.00  0.00           O  
ATOM    265 CB   HIS A 120       5.162  -1.619  29.929  1.00  0.00           C  
ATOM    266 CG   HIS A 120       6.498  -1.029  30.203  1.00  0.00           C  
ATOM    267 CD2  HIS A 120       7.646  -1.786  30.160  1.00  0.00           C  
ATOM    268 ND1  HIS A 120       6.863   0.216  30.583  1.00  0.00           N  
ATOM    269 CE1  HIS A 120       8.680  -1.020  30.446  1.00  0.00           C  
ATOM    270 NE2  HIS A 120       8.226   0.217  30.711  1.00  0.00           N  
ATOM    271 N    LEU A 121       3.021  -1.585  26.882  1.00  0.00           N  
ATOM    272 CA   LEU A 121       1.848  -0.915  26.405  1.00  0.00           C  
ATOM    273 C    LEU A 121       0.644  -1.118  27.340  1.00  0.00           C  
ATOM    274 O    LEU A 121       0.442  -2.198  27.906  1.00  0.00           O  
ATOM    275 CB   LEU A 121       1.489  -1.472  25.014  1.00  0.00           C  
ATOM    276 CG   LEU A 121       2.478  -1.190  23.881  1.00  0.00           C  
ATOM    277 CD1  LEU A 121       1.973  -1.764  22.564  1.00  0.00           C  
ATOM    278 CD2  LEU A 121       2.746   0.306  23.740  1.00  0.00           C  
ATOM    279 N    THR A 122      -0.161  -0.077  27.485  1.00  0.00           N  
ATOM    280 CA   THR A 122      -1.514  -0.150  28.014  1.00  0.00           C  
ATOM    281 C    THR A 122      -2.413   0.681  27.117  1.00  0.00           C  
ATOM    282 O    THR A 122      -1.930   1.553  26.377  1.00  0.00           O  
ATOM    283 CB   THR A 122      -1.638   0.331  29.463  1.00  0.00           C  
ATOM    284 CG2  THR A 122      -1.561   1.767  29.414  1.00  0.00           C  
ATOM    285 OG1  THR A 122      -0.598  -0.249  30.389  1.00  0.00           O  
ATOM    286 N    PRO A 123      -3.745   0.503  27.103  1.00  0.00           N  
ATOM    287 CA   PRO A 123      -4.622   1.309  26.273  1.00  0.00           C  
ATOM    288 C    PRO A 123      -4.443   2.816  26.514  1.00  0.00           C  
ATOM    289 O    PRO A 123      -4.529   3.596  25.569  1.00  0.00           O  
ATOM    290 CB   PRO A 123      -6.032   0.881  26.716  1.00  0.00           C  
ATOM    291 CG   PRO A 123      -5.810  -0.543  27.098  1.00  0.00           C  
ATOM    292 CD   PRO A 123      -4.468  -0.623  27.766  1.00  0.00           C  
ATOM    293 N    PHE A 124      -4.251   3.213  27.782  1.00  0.00           N  
ATOM    294 CA   PHE A 124      -4.251   4.616  28.083  1.00  0.00           C  
ATOM    295 C    PHE A 124      -2.898   5.240  27.727  1.00  0.00           C  
ATOM    296 O    PHE A 124      -2.876   6.447  27.498  1.00  0.00           O  
ATOM    297 CB   PHE A 124      -4.612   4.863  29.552  1.00  0.00           C  
ATOM    298 CG   PHE A 124      -5.311   6.178  29.792  1.00  0.00           C  
ATOM    299 CD1  PHE A 124      -6.644   6.354  29.446  1.00  0.00           C  
ATOM    300 CD2  PHE A 124      -4.631   7.254  30.356  1.00  0.00           C  
ATOM    301 CE1  PHE A 124      -7.288   7.564  29.683  1.00  0.00           C  
ATOM    302 CE2  PHE A 124      -5.274   8.466  30.567  1.00  0.00           C  
ATOM    303 CZ   PHE A 124      -6.594   8.621  30.226  1.00  0.00           C  
ATOM    304 N    THR A 125      -1.819   4.466  27.689  1.00  0.00           N  
ATOM    305 CA   THR A 125      -0.460   5.013  27.379  1.00  0.00           C  
ATOM    306 C    THR A 125      -0.050   4.816  25.914  1.00  0.00           C  
ATOM    307 O    THR A 125       1.007   5.296  25.535  1.00  0.00           O  
ATOM    308 CB   THR A 125       0.604   4.437  28.303  1.00  0.00           C  
ATOM    309 CG2  THR A 125       0.628   3.011  28.111  1.00  0.00           C  
ATOM    310 OG1  THR A 125       0.327   4.776  29.759  1.00  0.00           O  
ATOM    311 N    ALA A 126      -0.783   3.993  25.170  1.00  0.00           N  
ATOM    312 CA   ALA A 126      -0.296   3.530  23.846  1.00  0.00           C  
ATOM    313 C    ALA A 126      -0.043   4.692  22.912  1.00  0.00           C  
ATOM    314 O    ALA A 126       0.946   4.640  22.129  1.00  0.00           O  
ATOM    315 CB   ALA A 126      -1.314   2.619  23.217  1.00  0.00           C  
ATOM    316 N    ARG A 127      -0.904   5.701  22.890  1.00  0.00           N  
ATOM    317 CA   ARG A 127      -0.700   6.765  21.910  1.00  0.00           C  
ATOM    318 C    ARG A 127       0.557   7.546  22.234  1.00  0.00           C  
ATOM    319 O    ARG A 127       1.322   7.922  21.338  1.00  0.00           O  
ATOM    320 CB   ARG A 127      -1.920   7.651  21.757  1.00  0.00           C  
ATOM    321 CG   ARG A 127      -1.853   8.546  20.545  1.00  0.00           C  
ATOM    322 CD   ARG A 127      -3.164   9.238  20.288  1.00  0.00           C  
ATOM    323 NE   ARG A 127      -3.114   9.983  19.065  1.00  0.00           N  
ATOM    324 CZ   ARG A 127      -4.138  10.582  18.504  1.00  0.00           C  
ATOM    325 NH1  ARG A 127      -5.299  10.633  19.136  1.00  0.00           N  
ATOM    326 NH2  ARG A 127      -3.970  11.173  17.332  1.00  0.00           N  
ATOM    327 N    GLY A 128       0.753   7.853  23.503  1.00  0.00           N  
ATOM    328 CA   GLY A 128       1.945   8.554  23.881  1.00  0.00           C  
ATOM    329 C    GLY A 128       3.190   7.757  23.564  1.00  0.00           C  
ATOM    330 O    GLY A 128       4.192   8.334  23.137  1.00  0.00           O  
ATOM    331 N    ARG A 129       3.189   6.430  23.785  1.00  0.00           N  
ATOM    332 CA   ARG A 129       4.335   5.623  23.481  1.00  0.00           C  
ATOM    333 C    ARG A 129       4.623   5.653  21.966  1.00  0.00           C  
ATOM    334 O    ARG A 129       5.790   5.774  21.534  1.00  0.00           O  
ATOM    335 CB   ARG A 129       4.141   4.155  23.867  1.00  0.00           C  
ATOM    336 CG   ARG A 129       3.938   3.923  25.354  1.00  0.00           C  
ATOM    337 CD   ARG A 129       5.232   3.570  26.047  1.00  0.00           C  
ATOM    338 NE   ARG A 129       4.929   3.331  27.457  1.00  0.00           N  
ATOM    339 CZ   ARG A 129       4.990   4.253  28.415  1.00  0.00           C  
ATOM    340 NH1  ARG A 129       4.557   3.971  29.635  1.00  0.00           N  
ATOM    341 NH2  ARG A 129       5.558   5.421  28.172  1.00  0.00           N  
ATOM    342 N    PHE A 130       3.564   5.512  21.188  1.00  0.00           N  
ATOM    343 CA   PHE A 130       3.685   5.514  19.720  1.00  0.00           C  
ATOM    344 C    PHE A 130       4.259   6.837  19.229  1.00  0.00           C  
ATOM    345 O    PHE A 130       5.246   6.895  18.472  1.00  0.00           O  
ATOM    346 CB   PHE A 130       2.323   5.275  19.087  1.00  0.00           C  
ATOM    347 CG   PHE A 130       2.251   5.452  17.571  1.00  0.00           C  
ATOM    348 CD1  PHE A 130       2.517   4.391  16.731  1.00  0.00           C  
ATOM    349 CD2  PHE A 130       1.878   6.638  16.995  1.00  0.00           C  
ATOM    350 CE1  PHE A 130       2.476   4.530  15.344  1.00  0.00           C  
ATOM    351 CE2  PHE A 130       1.850   6.805  15.624  1.00  0.00           C  
ATOM    352 CZ   PHE A 130       2.121   5.733  14.802  1.00  0.00           C  
ATOM    353 N    ALA A 131       3.626   7.946  19.653  1.00  0.00           N  
ATOM    354 CA   ALA A 131       3.951   9.253  19.127  1.00  0.00           C  
ATOM    355 C    ALA A 131       5.382   9.630  19.508  1.00  0.00           C  
ATOM    356 O    ALA A 131       6.113  10.276  18.783  1.00  0.00           O  
ATOM    357 CB   ALA A 131       2.964  10.298  19.611  1.00  0.00           C  
ATOM    358 N    THR A 132       5.815   9.270  20.695  1.00  0.00           N  
ATOM    359 CA   THR A 132       7.159   9.585  21.185  1.00  0.00           C  
ATOM    360 C    THR A 132       8.186   8.988  20.229  1.00  0.00           C  
ATOM    361 O    THR A 132       9.171   9.645  19.861  1.00  0.00           O  
ATOM    362 CB   THR A 132       7.400   9.052  22.603  1.00  0.00           C  
ATOM    363 CG2  THR A 132       6.499   9.773  23.454  1.00  0.00           C  
ATOM    364 OG1  THR A 132       8.837   9.193  23.056  1.00  0.00           O  
ATOM    365 N    VAL A 133       7.975   7.732  19.847  1.00  0.00           N  
ATOM    366 CA   VAL A 133       8.935   7.058  18.947  1.00  0.00           C  
ATOM    367 C    VAL A 133       8.873   7.658  17.540  1.00  0.00           C  
ATOM    368 O    VAL A 133       9.898   7.947  16.939  1.00  0.00           O  
ATOM    369 CB   VAL A 133       8.661   5.565  18.904  1.00  0.00           C  
ATOM    370 CG1  VAL A 133       9.429   4.861  17.787  1.00  0.00           C  
ATOM    371 CG2  VAL A 133       8.953   4.931  20.267  1.00  0.00           C  
ATOM    372 N    VAL A 134       7.679   7.909  17.032  1.00  0.00           N  
ATOM    373 CA   VAL A 134       7.548   8.485  15.711  1.00  0.00           C  
ATOM    374 C    VAL A 134       8.261   9.825  15.684  1.00  0.00           C  
ATOM    375 O    VAL A 134       8.951  10.179  14.705  1.00  0.00           O  
ATOM    376 CB   VAL A 134       6.094   8.585  15.259  1.00  0.00           C  
ATOM    377 CG1  VAL A 134       5.964   9.334  13.937  1.00  0.00           C  
ATOM    378 CG2  VAL A 134       5.500   7.176  15.155  1.00  0.00           C  
ATOM    379 N    GLU A 135       8.032  10.691  16.682  1.00  0.00           N  
ATOM    380 CA   GLU A 135       8.698  11.978  16.750  1.00  0.00           C  
ATOM    381 C    GLU A 135      10.213  11.808  16.755  1.00  0.00           C  
ATOM    382 O    GLU A 135      10.882  12.547  16.027  1.00  0.00           O  
ATOM    383 CB   GLU A 135       8.223  12.756  17.995  1.00  0.00           C  
ATOM    384 CG   GLU A 135       8.771  14.163  18.074  1.00  0.00           C  
ATOM    385 CD   GLU A 135       8.280  14.896  19.306  1.00  0.00           C  
ATOM    386 OE1  GLU A 135       7.078  14.808  19.598  1.00  0.00           O  
ATOM    387 OE2  GLU A 135       9.114  15.522  19.971  1.00  0.00           O  
ATOM    388 N    GLU A 136      10.744  10.841  17.494  1.00  0.00           N  
ATOM    389 CA   GLU A 136      12.181  10.611  17.484  1.00  0.00           C  
ATOM    390 C    GLU A 136      12.652  10.219  16.089  1.00  0.00           C  
ATOM    391 O    GLU A 136      13.749  10.645  15.680  1.00  0.00           O  
ATOM    392 CB   GLU A 136      12.537   9.499  18.451  1.00  0.00           C  
ATOM    393 CG   GLU A 136      12.428   9.887  19.908  1.00  0.00           C  
ATOM    394 CD   GLU A 136      12.528   8.740  20.907  1.00  0.00           C  
ATOM    395 OE1  GLU A 136      12.336   7.569  20.530  1.00  0.00           O  
ATOM    396 OE2  GLU A 136      12.680   9.038  22.108  1.00  0.00           O  
ATOM    397 N    LEU A 137      11.890   9.364  15.414  1.00  0.00           N  
ATOM    398 CA   LEU A 137      12.339   8.839  14.097  1.00  0.00           C  
ATOM    399 C    LEU A 137      12.507   9.983  13.143  1.00  0.00           C  
ATOM    400 O    LEU A 137      13.432   9.875  12.285  1.00  0.00           O  
ATOM    401 CB   LEU A 137      11.317   7.875  13.503  1.00  0.00           C  
ATOM    402 CG   LEU A 137      11.302   6.489  14.138  1.00  0.00           C  
ATOM    403 CD1  LEU A 137      10.173   5.651  13.559  1.00  0.00           C  
ATOM    404 CD2  LEU A 137      12.615   5.742  13.890  1.00  0.00           C  
ATOM    405 N    PHE A 138      11.670  11.005  13.169  1.00  0.00           N  
ATOM    406 CA   PHE A 138      11.670  12.073  12.148  1.00  0.00           C  
ATOM    407 C    PHE A 138      12.188  13.437  12.618  1.00  0.00           C  
ATOM    408 O    PHE A 138      12.072  14.434  11.865  1.00  0.00           O  
ATOM    409 CB   PHE A 138      10.273  12.186  11.519  1.00  0.00           C  
ATOM    410 CG   PHE A 138       9.870  10.925  10.804  1.00  0.00           C  
ATOM    411 CD1  PHE A 138      10.516  10.544   9.634  1.00  0.00           C  
ATOM    412 CD2  PHE A 138       8.915  10.055  11.314  1.00  0.00           C  
ATOM    413 CE1  PHE A 138      10.222   9.351   8.998  1.00  0.00           C  
ATOM    414 CE2  PHE A 138       8.592   8.889  10.646  1.00  0.00           C  
ATOM    415 CZ   PHE A 138       9.264   8.504   9.500  1.00  0.00           C  
ATOM    416 N    ARG A 139      12.764  13.471  13.818  1.00  0.00           N  
ATOM    417 CA   ARG A 139      13.186  14.731  14.393  1.00  0.00           C  
ATOM    418 C    ARG A 139      14.230  15.438  13.509  1.00  0.00           C  
ATOM    419 O    ARG A 139      14.232  16.657  13.442  1.00  0.00           O  
ATOM    420 CB   ARG A 139      13.755  14.512  15.792  1.00  0.00           C  
ATOM    421 CG   ARG A 139      14.230  15.814  16.432  1.00  0.00           C  
ATOM    422 CD   ARG A 139      14.873  15.720  17.794  1.00  0.00           C  
ATOM    423 NE   ARG A 139      15.137  17.095  18.241  1.00  0.00           N  
ATOM    424 CZ   ARG A 139      15.682  18.056  17.478  1.00  0.00           C  
ATOM    425 NH1  ARG A 139      15.578  19.332  17.821  1.00  0.00           N  
ATOM    426 NH2  ARG A 139      16.322  17.740  16.363  1.00  0.00           N  
ATOM    427 N    ASP A 140      15.041  14.633  12.856  1.00  0.00           N  
ATOM    428 CA   ASP A 140      16.172  15.127  12.047  1.00  0.00           C  
ATOM    429 C    ASP A 140      15.806  15.067  10.564  1.00  0.00           C  
ATOM    430 O    ASP A 140      16.697  15.216   9.740  1.00  0.00           O  
ATOM    431 CB   ASP A 140      17.441  14.356  12.394  1.00  0.00           C  
ATOM    432 CG   ASP A 140      17.867  14.643  13.824  1.00  0.00           C  
ATOM    433 OD1  ASP A 140      17.666  15.794  14.271  1.00  0.00           O  
ATOM    434 OD2  ASP A 140      18.359  13.713  14.480  1.00  0.00           O  
ATOM    435 N    GLY A 141      14.516  14.937  10.212  1.00  0.00           N  
ATOM    436 CA   GLY A 141      14.065  14.937   8.815  1.00  0.00           C  
ATOM    437 C    GLY A 141      13.605  13.556   8.370  1.00  0.00           C  
ATOM    438 O    GLY A 141      13.626  12.575   9.125  1.00  0.00           O  
ATOM    439 N    VAL A 142      13.225  13.498   7.094  1.00  0.00           N  
ATOM    440 CA   VAL A 142      12.616  12.294   6.530  1.00  0.00           C  
ATOM    441 C    VAL A 142      13.591  11.657   5.541  1.00  0.00           C  
ATOM    442 O    VAL A 142      14.237  12.361   4.774  1.00  0.00           O  
ATOM    443 CB   VAL A 142      11.274  12.620   5.875  1.00  0.00           C  
ATOM    444 CG1  VAL A 142      10.615  11.371   5.356  1.00  0.00           C  
ATOM    445 CG2  VAL A 142      10.348  13.399   6.785  1.00  0.00           C  
ATOM    446 N    ASN A 143      13.655  10.341   5.517  1.00  0.00           N  
ATOM    447 CA   ASN A 143      14.235   9.614   4.406  1.00  0.00           C  
ATOM    448 C    ASN A 143      13.588   8.251   4.361  1.00  0.00           C  
ATOM    449 O    ASN A 143      12.845   7.877   5.303  1.00  0.00           O  
ATOM    450 CB   ASN A 143      15.758   9.462   4.571  1.00  0.00           C  
ATOM    451 CG   ASN A 143      16.188   8.858   5.882  1.00  0.00           C  
ATOM    452 ND2  ASN A 143      15.846   7.701   6.184  1.00  0.00           N  
ATOM    453 OD1  ASN A 143      16.962   9.594   6.675  1.00  0.00           O  
ATOM    454 N    TRP A 144      13.752   7.498   3.288  1.00  0.00           N  
ATOM    455 CA   TRP A 144      13.075   6.219   3.133  1.00  0.00           C  
ATOM    456 C    TRP A 144      13.388   5.222   4.243  1.00  0.00           C  
ATOM    457 O    TRP A 144      12.489   4.471   4.676  1.00  0.00           O  
ATOM    458 CB   TRP A 144      13.317   5.600   1.738  1.00  0.00           C  
ATOM    459 CG   TRP A 144      12.679   6.347   0.613  1.00  0.00           C  
ATOM    460 CD1  TRP A 144      13.327   6.947  -0.437  1.00  0.00           C  
ATOM    461 CD2  TRP A 144      11.287   6.506   0.360  1.00  0.00           C  
ATOM    462 CE2  TRP A 144      12.404   7.480  -1.268  1.00  0.00           C  
ATOM    463 CE3  TRP A 144      11.150   7.239  -0.842  1.00  0.00           C  
ATOM    464 NE1  TRP A 144      10.125   6.136   1.021  1.00  0.00           N  
ATOM    465 CZ2  TRP A 144       9.904   7.586  -1.346  1.00  0.00           C  
ATOM    466 CZ3  TRP A 144       8.888   6.467   0.511  1.00  0.00           C  
ATOM    467 CH2  TRP A 144       8.791   7.194  -0.673  1.00  0.00           C  
ATOM    468 N    GLY A 145      14.628   5.192   4.724  1.00  0.00           N  
ATOM    469 CA   GLY A 145      14.984   4.318   5.821  1.00  0.00           C  
ATOM    470 C    GLY A 145      14.139   4.546   7.058  1.00  0.00           C  
ATOM    471 O    GLY A 145      13.717   3.555   7.699  1.00  0.00           O  
ATOM    472 N    ARG A 146      13.975   5.799   7.397  1.00  0.00           N  
ATOM    473 CA   ARG A 146      13.145   6.126   8.572  1.00  0.00           C  
ATOM    474 C    ARG A 146      11.664   5.824   8.311  1.00  0.00           C  
ATOM    475 O    ARG A 146      10.993   5.386   9.234  1.00  0.00           O  
ATOM    476 CB   ARG A 146      13.371   7.564   8.989  1.00  0.00           C  
ATOM    477 CG   ARG A 146      14.771   7.828   9.533  1.00  0.00           C  
ATOM    478 CD   ARG A 146      15.001   7.189  10.873  1.00  0.00           C  
ATOM    479 NE   ARG A 146      16.387   7.277  11.374  1.00  0.00           N  
ATOM    480 CZ   ARG A 146      16.842   8.165  12.228  1.00  0.00           C  
ATOM    481 NH1  ARG A 146      16.053   9.067  12.780  1.00  0.00           N  
ATOM    482 NH2  ARG A 146      18.135   8.108  12.554  1.00  0.00           N  
ATOM    483 N    ILE A 147      11.180   5.933   7.074  1.00  0.00           N  
ATOM    484 CA   ILE A 147       9.843   5.540   6.757  1.00  0.00           C  
ATOM    485 C    ILE A 147       9.668   4.020   6.938  1.00  0.00           C  
ATOM    486 O    ILE A 147       8.666   3.559   7.504  1.00  0.00           O  
ATOM    487 CB   ILE A 147       9.411   6.029   5.376  1.00  0.00           C  
ATOM    488 CG1  ILE A 147       9.336   7.561   5.408  1.00  0.00           C  
ATOM    489 CG2  ILE A 147       8.090   5.441   4.957  1.00  0.00           C  
ATOM    490 CD1  ILE A 147       9.069   8.196   4.045  1.00  0.00           C  
ATOM    491 N    VAL A 148      10.626   3.214   6.480  1.00  0.00           N  
ATOM    492 CA   VAL A 148      10.556   1.784   6.722  1.00  0.00           C  
ATOM    493 C    VAL A 148      10.552   1.485   8.215  1.00  0.00           C  
ATOM    494 O    VAL A 148       9.776   0.671   8.676  1.00  0.00           O  
ATOM    495 CB   VAL A 148      11.713   1.066   5.990  1.00  0.00           C  
ATOM    496 CG1  VAL A 148      11.783  -0.397   6.399  1.00  0.00           C  
ATOM    497 CG2  VAL A 148      11.602   1.232   4.492  1.00  0.00           C  
ATOM    498 N    ALA A 149      11.394   2.179   8.967  1.00  0.00           N  
ATOM    499 CA   ALA A 149      11.454   1.982  10.427  1.00  0.00           C  
ATOM    500 C    ALA A 149      10.085   2.309  11.035  1.00  0.00           C  
ATOM    501 O    ALA A 149       9.643   1.656  12.012  1.00  0.00           O  
ATOM    502 CB   ALA A 149      12.536   2.795  11.065  1.00  0.00           C  
ATOM    503 N    PHE A 150       9.451   3.360  10.537  1.00  0.00           N  
ATOM    504 CA   PHE A 150       8.111   3.790  11.042  1.00  0.00           C  
ATOM    505 C    PHE A 150       7.076   2.703  10.781  1.00  0.00           C  
ATOM    506 O    PHE A 150       6.282   2.357  11.674  1.00  0.00           O  
ATOM    507 CB   PHE A 150       7.755   5.097  10.342  1.00  0.00           C  
ATOM    508 CG   PHE A 150       6.295   5.480  10.335  1.00  0.00           C  
ATOM    509 CD1  PHE A 150       5.739   6.130  11.396  1.00  0.00           C  
ATOM    510 CD2  PHE A 150       5.521   5.250   9.226  1.00  0.00           C  
ATOM    511 CE1  PHE A 150       4.397   6.494  11.327  1.00  0.00           C  
ATOM    512 CE2  PHE A 150       4.191   5.592   9.175  1.00  0.00           C  
ATOM    513 CZ   PHE A 150       3.658   6.282  10.213  1.00  0.00           C  
ATOM    514 N    PHE A 151       7.001   2.143   9.584  1.00  0.00           N  
ATOM    515 CA   PHE A 151       6.079   1.033   9.292  1.00  0.00           C  
ATOM    516 C    PHE A 151       6.364  -0.190  10.155  1.00  0.00           C  
ATOM    517 O    PHE A 151       5.438  -0.762  10.756  1.00  0.00           O  
ATOM    518 CB   PHE A 151       6.083   0.669   7.811  1.00  0.00           C  
ATOM    519 CG   PHE A 151       5.179   1.534   7.014  1.00  0.00           C  
ATOM    520 CD1  PHE A 151       3.856   1.159   6.808  1.00  0.00           C  
ATOM    521 CD2  PHE A 151       5.610   2.705   6.409  1.00  0.00           C  
ATOM    522 CE1  PHE A 151       3.011   1.975   6.082  1.00  0.00           C  
ATOM    523 CE2  PHE A 151       4.754   3.498   5.668  1.00  0.00           C  
ATOM    524 CZ   PHE A 151       3.447   3.117   5.515  1.00  0.00           C  
ATOM    525 N    GLU A 152       7.629  -0.552  10.315  1.00  0.00           N  
ATOM    526 CA   GLU A 152       7.942  -1.749  11.081  1.00  0.00           C  
ATOM    527 C    GLU A 152       7.570  -1.476  12.518  1.00  0.00           C  
ATOM    528 O    GLU A 152       7.084  -2.418  13.210  1.00  0.00           O  
ATOM    529 CB   GLU A 152       9.428  -2.115  10.937  1.00  0.00           C  
ATOM    530 CG   GLU A 152       9.715  -3.527  11.385  1.00  0.00           C  
ATOM    531 CD   GLU A 152       9.046  -4.687  10.671  1.00  0.00           C  
ATOM    532 OE1  GLU A 152       9.079  -5.788  11.235  1.00  0.00           O  
ATOM    533 OE2  GLU A 152       8.485  -4.512   9.568  1.00  0.00           O  
ATOM    534 N    PHE A 153       7.798  -0.275  13.038  1.00  0.00           N  
ATOM    535 CA   PHE A 153       7.434   0.024  14.428  1.00  0.00           C  
ATOM    536 C    PHE A 153       5.925  -0.065  14.648  1.00  0.00           C  
ATOM    537 O    PHE A 153       5.486  -0.717  15.587  1.00  0.00           O  
ATOM    538 CB   PHE A 153       7.923   1.416  14.784  1.00  0.00           C  
ATOM    539 CG   PHE A 153       7.487   1.852  16.157  1.00  0.00           C  
ATOM    540 CD1  PHE A 153       7.925   1.221  17.299  1.00  0.00           C  
ATOM    541 CD2  PHE A 153       6.578   2.889  16.256  1.00  0.00           C  
ATOM    542 CE1  PHE A 153       7.435   1.642  18.540  1.00  0.00           C  
ATOM    543 CE2  PHE A 153       6.120   3.318  17.475  1.00  0.00           C  
ATOM    544 CZ   PHE A 153       6.550   2.693  18.604  1.00  0.00           C  
ATOM    545 N    GLY A 154       5.123   0.513  13.750  1.00  0.00           N  
ATOM    546 CA   GLY A 154       3.700   0.370  13.855  1.00  0.00           C  
ATOM    547 C    GLY A 154       3.283  -1.084  13.843  1.00  0.00           C  
ATOM    548 O    GLY A 154       2.365  -1.501  14.610  1.00  0.00           O  
ATOM    549 N    GLY A 155       3.859  -1.879  12.961  1.00  0.00           N  
ATOM    550 CA   GLY A 155       3.502  -3.271  12.842  1.00  0.00           C  
ATOM    551 C    GLY A 155       3.866  -4.000  14.123  1.00  0.00           C  
ATOM    552 O    GLY A 155       3.039  -4.804  14.688  1.00  0.00           O  
ATOM    553 N    VAL A 156       5.016  -3.734  14.716  1.00  0.00           N  
ATOM    554 CA   VAL A 156       5.400  -4.363  15.963  1.00  0.00           C  
ATOM    555 C    VAL A 156       4.438  -3.952  17.078  1.00  0.00           C  
ATOM    556 O    VAL A 156       4.061  -4.759  17.957  1.00  0.00           O  
ATOM    557 CB   VAL A 156       6.886  -4.080  16.291  1.00  0.00           C  
ATOM    558 CG1  VAL A 156       7.246  -4.444  17.721  1.00  0.00           C  
ATOM    559 CG2  VAL A 156       7.746  -4.817  15.289  1.00  0.00           C  
ATOM    560 N    MET A 157       4.024  -2.707  17.123  1.00  0.00           N  
ATOM    561 CA   MET A 157       3.098  -2.235  18.130  1.00  0.00           C  
ATOM    562 C    MET A 157       1.770  -2.977  17.986  1.00  0.00           C  
ATOM    563 O    MET A 157       1.180  -3.320  19.019  1.00  0.00           O  
ATOM    564 CB   MET A 157       2.853  -0.731  18.104  1.00  0.00           C  
ATOM    565 CG   MET A 157       3.997   0.104  18.641  1.00  0.00           C  
ATOM    566 SD   MET A 157       3.448   1.747  19.349  1.00  0.00           S  
ATOM    567 CE   MET A 157       1.961   1.457  20.298  1.00  0.00           C  
ATOM    568 N    CYS A 158       1.322  -3.248  16.781  1.00  0.00           N  
ATOM    569 CA   CYS A 158       0.070  -4.007  16.600  1.00  0.00           C  
ATOM    570 C    CYS A 158       0.248  -5.443  17.100  1.00  0.00           C  
ATOM    571 O    CYS A 158      -0.648  -5.954  17.760  1.00  0.00           O  
ATOM    572 CB   CYS A 158      -0.370  -3.956  15.149  1.00  0.00           C  
ATOM    573 SG   CYS A 158      -0.915  -2.322  14.599  1.00  0.00           S  
ATOM    574 N    VAL A 159       1.348  -6.097  16.729  1.00  0.00           N  
ATOM    575 CA   VAL A 159       1.620  -7.475  17.225  1.00  0.00           C  
ATOM    576 C    VAL A 159       1.680  -7.456  18.742  1.00  0.00           C  
ATOM    577 O    VAL A 159       1.046  -8.332  19.392  1.00  0.00           O  
ATOM    578 CB   VAL A 159       2.917  -8.027  16.616  1.00  0.00           C  
ATOM    579 CG1  VAL A 159       3.345  -9.311  17.324  1.00  0.00           C  
ATOM    580 CG2  VAL A 159       2.754  -8.246  15.144  1.00  0.00           C  
ATOM    581 N    GLU A 160       2.391  -6.536  19.360  1.00  0.00           N  
ATOM    582 CA   GLU A 160       2.467  -6.484  20.812  1.00  0.00           C  
ATOM    583 C    GLU A 160       1.093  -6.245  21.431  1.00  0.00           C  
ATOM    584 O    GLU A 160       0.746  -6.850  22.470  1.00  0.00           O  
ATOM    585 CB   GLU A 160       3.484  -5.443  21.237  1.00  0.00           C  
ATOM    586 CG   GLU A 160       4.880  -6.022  21.132  1.00  0.00           C  
ATOM    587 CD   GLU A 160       4.999  -7.296  21.978  1.00  0.00           C  
ATOM    588 OE1  GLU A 160       4.987  -7.176  23.224  1.00  0.00           O  
ATOM    589 OE2  GLU A 160       5.017  -8.427  21.395  1.00  0.00           O  
ATOM    590 N    SER A 161       0.241  -5.445  20.821  1.00  0.00           N  
ATOM    591 CA   SER A 161      -1.106  -5.193  21.313  1.00  0.00           C  
ATOM    592 C    SER A 161      -1.889  -6.509  21.317  1.00  0.00           C  
ATOM    593 O    SER A 161      -2.586  -6.832  22.342  1.00  0.00           O  
ATOM    594 CB   SER A 161      -1.773  -4.148  20.442  1.00  0.00           C  
ATOM    595 OG   SER A 161      -1.145  -2.880  20.573  1.00  0.00           O  
ATOM    596 N    VAL A 162      -1.880  -7.275  20.246  1.00  0.00           N  
ATOM    597 CA   VAL A 162      -2.526  -8.559  20.235  1.00  0.00           C  
ATOM    598 C    VAL A 162      -1.936  -9.456  21.305  1.00  0.00           C  
ATOM    599 O    VAL A 162      -2.700 -10.041  22.102  1.00  0.00           O  
ATOM    600 CB   VAL A 162      -2.439  -9.203  18.848  1.00  0.00           C  
ATOM    601 CG1  VAL A 162      -2.851 -10.674  18.915  1.00  0.00           C  
ATOM    602 CG2  VAL A 162      -3.234  -8.437  17.820  1.00  0.00           C  
ATOM    603 N    ASN A 163      -0.622  -9.549  21.405  1.00  0.00           N  
ATOM    604 CA   ASN A 163       0.011 -10.465  22.345  1.00  0.00           C  
ATOM    605 C    ASN A 163      -0.306 -10.120  23.779  1.00  0.00           C  
ATOM    606 O    ASN A 163      -0.239 -11.069  24.632  1.00  0.00           O  
ATOM    607 CB   ASN A 163       1.531 -10.456  22.188  1.00  0.00           C  
ATOM    608 CG   ASN A 163       1.968 -11.124  20.915  1.00  0.00           C  
ATOM    609 ND2  ASN A 163       1.210 -11.809  20.245  1.00  0.00           N  
ATOM    610 OD1  ASN A 163       3.260 -10.920  20.590  1.00  0.00           O  
ATOM    611 N    ARG A 164      -0.554  -8.867  24.086  1.00  0.00           N  
ATOM    612 CA   ARG A 164      -0.829  -8.371  25.429  1.00  0.00           C  
ATOM    613 C    ARG A 164      -2.335  -8.259  25.660  1.00  0.00           C  
ATOM    614 O    ARG A 164      -2.769  -7.611  26.590  1.00  0.00           O  
ATOM    615 CB   ARG A 164      -0.114  -7.039  25.698  1.00  0.00           C  
ATOM    616 CG   ARG A 164       1.391  -7.175  25.668  1.00  0.00           C  
ATOM    617 CD   ARG A 164       2.136  -5.856  25.690  1.00  0.00           C  
ATOM    618 NE   ARG A 164       1.722  -4.967  26.771  1.00  0.00           N  
ATOM    619 CZ   ARG A 164       2.207  -5.021  28.002  1.00  0.00           C  
ATOM    620 NH1  ARG A 164       3.004  -6.024  28.328  1.00  0.00           N  
ATOM    621 NH2  ARG A 164       1.895  -4.092  28.887  1.00  0.00           N  
ATOM    622 N    GLU A 165      -3.159  -8.928  24.847  1.00  0.00           N  
ATOM    623 CA   GLU A 165      -4.600  -8.982  25.090  1.00  0.00           C  
ATOM    624 C    GLU A 165      -5.203  -7.587  25.093  1.00  0.00           C  
ATOM    625 O    GLU A 165      -6.135  -7.282  25.804  1.00  0.00           O  
ATOM    626 CB   GLU A 165      -4.919  -9.744  26.410  1.00  0.00           C  
ATOM    627 CG   GLU A 165      -4.524 -11.184  26.336  1.00  0.00           C  
ATOM    628 CD   GLU A 165      -3.115 -11.576  26.735  1.00  0.00           C  
ATOM    629 OE1  GLU A 165      -2.323 -10.773  27.246  1.00  0.00           O  
ATOM    630 OE2  GLU A 165      -2.789 -12.810  26.676  1.00  0.00           O  
ATOM    631 N    MET A 166      -4.750  -6.799  24.107  1.00  0.00           N  
ATOM    632 CA   MET A 166      -5.201  -5.433  23.891  1.00  0.00           C  
ATOM    633 C    MET A 166      -5.406  -5.216  22.394  1.00  0.00           C  
ATOM    634 O    MET A 166      -5.097  -4.139  21.836  1.00  0.00           O  
ATOM    635 CB   MET A 166      -4.187  -4.398  24.395  1.00  0.00           C  
ATOM    636 CG   MET A 166      -3.887  -4.494  25.808  1.00  0.00           C  
ATOM    637 SD   MET A 166      -2.409  -3.455  26.130  1.00  0.00           S  
ATOM    638 CE   MET A 166      -2.129  -4.142  27.768  1.00  0.00           C  
ATOM    639 N    SER A 167      -6.043  -6.167  21.730  1.00  0.00           N  
ATOM    640 CA   SER A 167      -6.275  -6.125  20.301  1.00  0.00           C  
ATOM    641 C    SER A 167      -7.027  -4.881  19.843  1.00  0.00           C  
ATOM    642 O    SER A 167      -6.769  -4.494  18.686  1.00  0.00           O  
ATOM    643 CB   SER A 167      -6.962  -7.356  19.758  1.00  0.00           C  
ATOM    644 OG   SER A 167      -8.308  -7.364  20.109  1.00  0.00           O  
ATOM    645 N    PRO A 168      -7.913  -4.193  20.618  1.00  0.00           N  
ATOM    646 CA   PRO A 168      -8.532  -2.985  20.099  1.00  0.00           C  
ATOM    647 C    PRO A 168      -7.551  -1.889  19.707  1.00  0.00           C  
ATOM    648 O    PRO A 168      -7.901  -1.040  18.875  1.00  0.00           O  
ATOM    649 CB   PRO A 168      -9.447  -2.487  21.222  1.00  0.00           C  
ATOM    650 CG   PRO A 168      -9.760  -3.772  21.969  1.00  0.00           C  
ATOM    651 CD   PRO A 168      -8.457  -4.552  21.955  1.00  0.00           C  
ATOM    652 N    LEU A 169      -6.353  -1.922  20.280  1.00  0.00           N  
ATOM    653 CA   LEU A 169      -5.370  -0.900  19.949  1.00  0.00           C  
ATOM    654 C    LEU A 169      -4.929  -0.990  18.494  1.00  0.00           C  
ATOM    655 O    LEU A 169      -4.437   0.030  17.972  1.00  0.00           O  
ATOM    656 CB   LEU A 169      -4.141  -1.010  20.845  1.00  0.00           C  
ATOM    657 CG   LEU A 169      -4.287  -0.537  22.280  1.00  0.00           C  
ATOM    658 CD1  LEU A 169      -2.980  -0.778  23.026  1.00  0.00           C  
ATOM    659 CD2  LEU A 169      -4.652   0.936  22.330  1.00  0.00           C  
ATOM    660 N    VAL A 170      -5.084  -2.131  17.818  1.00  0.00           N  
ATOM    661 CA   VAL A 170      -4.668  -2.247  16.441  1.00  0.00           C  
ATOM    662 C    VAL A 170      -5.344  -1.157  15.605  1.00  0.00           C  
ATOM    663 O    VAL A 170      -4.730  -0.513  14.780  1.00  0.00           O  
ATOM    664 CB   VAL A 170      -4.958  -3.642  15.887  1.00  0.00           C  
ATOM    665 CG1  VAL A 170      -4.700  -3.688  14.402  1.00  0.00           C  
ATOM    666 CG2  VAL A 170      -4.144  -4.699  16.623  1.00  0.00           C  
ATOM    667 N    ASP A 171      -6.649  -1.014  15.783  1.00  0.00           N  
ATOM    668 CA   ASP A 171      -7.404  -0.046  14.982  1.00  0.00           C  
ATOM    669 C    ASP A 171      -6.902   1.386  15.212  1.00  0.00           C  
ATOM    670 O    ASP A 171      -6.825   2.172  14.294  1.00  0.00           O  
ATOM    671 CB   ASP A 171      -8.890  -0.148  15.313  1.00  0.00           C  
ATOM    672 CG   ASP A 171      -9.321  -1.582  15.006  1.00  0.00           C  
ATOM    673 OD1  ASP A 171      -9.647  -1.838  13.869  1.00  0.00           O  
ATOM    674 OD2  ASP A 171      -9.115  -2.437  15.854  1.00  0.00           O  
ATOM    675 N    ASN A 172      -6.540   1.668  16.440  1.00  0.00           N  
ATOM    676 CA   ASN A 172      -6.054   2.985  16.832  1.00  0.00           C  
ATOM    677 C    ASN A 172      -4.653   3.204  16.222  1.00  0.00           C  
ATOM    678 O    ASN A 172      -4.419   4.293  15.653  1.00  0.00           O  
ATOM    679 CB   ASN A 172      -5.990   3.140  18.336  1.00  0.00           C  
ATOM    680 CG   ASN A 172      -7.339   3.122  19.004  1.00  0.00           C  
ATOM    681 ND2  ASN A 172      -8.328   3.570  18.442  1.00  0.00           N  
ATOM    682 OD1  ASN A 172      -7.282   2.834  20.287  1.00  0.00           O  
ATOM    683 N    ILE A 173      -3.762   2.235  16.340  1.00  0.00           N  
ATOM    684 CA   ILE A 173      -2.436   2.372  15.781  1.00  0.00           C  
ATOM    685 C    ILE A 173      -2.536   2.610  14.273  1.00  0.00           C  
ATOM    686 O    ILE A 173      -1.802   3.481  13.713  1.00  0.00           O  
ATOM    687 CB   ILE A 173      -1.578   1.156  16.120  1.00  0.00           C  
ATOM    688 CG1  ILE A 173      -1.279   1.088  17.624  1.00  0.00           C  
ATOM    689 CG2  ILE A 173      -0.259   1.222  15.338  1.00  0.00           C  
ATOM    690 CD1  ILE A 173      -1.068  -0.310  18.135  1.00  0.00           C  
ATOM    691 N    ALA A 174      -3.390   1.875  13.575  1.00  0.00           N  
ATOM    692 CA   ALA A 174      -3.515   2.069  12.142  1.00  0.00           C  
ATOM    693 C    ALA A 174      -3.969   3.490  11.826  1.00  0.00           C  
ATOM    694 O    ALA A 174      -3.462   4.128  10.881  1.00  0.00           O  
ATOM    695 CB   ALA A 174      -4.498   1.091  11.530  1.00  0.00           C  
ATOM    696 N    LEU A 175      -4.896   4.042  12.617  1.00  0.00           N  
ATOM    697 CA   LEU A 175      -5.316   5.413  12.449  1.00  0.00           C  
ATOM    698 C    LEU A 175      -4.138   6.364  12.690  1.00  0.00           C  
ATOM    699 O    LEU A 175      -3.939   7.298  11.909  1.00  0.00           O  
ATOM    700 CB   LEU A 175      -6.488   5.699  13.398  1.00  0.00           C  
ATOM    701 CG   LEU A 175      -6.954   7.147  13.409  1.00  0.00           C  
ATOM    702 CD1  LEU A 175      -7.530   7.549  12.073  1.00  0.00           C  
ATOM    703 CD2  LEU A 175      -7.929   7.393  14.568  1.00  0.00           C  
ATOM    704 N    TRP A 176      -3.397   6.186  13.759  1.00  0.00           N  
ATOM    705 CA   TRP A 176      -2.311   7.086  14.120  1.00  0.00           C  
ATOM    706 C    TRP A 176      -1.224   7.069  13.033  1.00  0.00           C  
ATOM    707 O    TRP A 176      -0.679   8.110  12.710  1.00  0.00           O  
ATOM    708 CB   TRP A 176      -1.697   6.775  15.487  1.00  0.00           C  
ATOM    709 CG   TRP A 176      -2.698   6.744  16.600  1.00  0.00           C  
ATOM    710 CD1  TRP A 176      -3.877   7.419  16.643  1.00  0.00           C  
ATOM    711 CD2  TRP A 176      -2.610   5.919  17.769  1.00  0.00           C  
ATOM    712 CE2  TRP A 176      -4.528   7.103  17.820  1.00  0.00           C  
ATOM    713 CE3  TRP A 176      -3.776   6.227  18.510  1.00  0.00           C  
ATOM    714 NE1  TRP A 176      -1.603   5.080  18.257  1.00  0.00           N  
ATOM    715 CZ2  TRP A 176      -4.010   5.568  19.732  1.00  0.00           C  
ATOM    716 CZ3  TRP A 176      -1.864   4.425  19.461  1.00  0.00           C  
ATOM    717 CH2  TRP A 176      -3.043   4.697  20.171  1.00  0.00           C  
ATOM    718 N    MET A 177      -0.997   5.905  12.434  1.00  0.00           N  
ATOM    719 CA   MET A 177      -0.001   5.826  11.372  1.00  0.00           C  
ATOM    720 C    MET A 177      -0.528   6.560  10.137  1.00  0.00           C  
ATOM    721 O    MET A 177       0.221   7.329   9.490  1.00  0.00           O  
ATOM    722 CB   MET A 177       0.262   4.384  10.968  1.00  0.00           C  
ATOM    723 CG   MET A 177       1.023   3.606  12.016  1.00  0.00           C  
ATOM    724 SD   MET A 177       1.181   1.856  11.630  1.00  0.00           S  
ATOM    725 CE   MET A 177       2.369   1.935  10.284  1.00  0.00           C  
ATOM    726 N    THR A 178      -1.801   6.335   9.780  1.00  0.00           N  
ATOM    727 CA   THR A 178      -2.356   6.999   8.613  1.00  0.00           C  
ATOM    728 C    THR A 178      -2.358   8.509   8.793  1.00  0.00           C  
ATOM    729 O    THR A 178      -1.980   9.221   7.846  1.00  0.00           O  
ATOM    730 CB   THR A 178      -3.785   6.496   8.384  1.00  0.00           C  
ATOM    731 CG2  THR A 178      -3.792   5.078   8.195  1.00  0.00           C  
ATOM    732 OG1  THR A 178      -4.433   7.161   7.190  1.00  0.00           O  
ATOM    733 N    GLU A 179      -2.745   8.984   9.982  1.00  0.00           N  
ATOM    734 CA   GLU A 179      -2.830  10.454  10.233  1.00  0.00           C  
ATOM    735 C    GLU A 179      -1.423  11.010  10.035  1.00  0.00           C  
ATOM    736 O    GLU A 179      -1.259  12.093   9.449  1.00  0.00           O  
ATOM    737 CB   GLU A 179      -3.335  10.757  11.646  1.00  0.00           C  
ATOM    738 CG   GLU A 179      -4.791  10.492  11.901  1.00  0.00           C  
ATOM    739 CD   GLU A 179      -5.213  10.556  13.369  1.00  0.00           C  
ATOM    740 OE1  GLU A 179      -6.433  10.780  13.617  1.00  0.00           O  
ATOM    741 OE2  GLU A 179      -4.368  10.348  14.272  1.00  0.00           O  
ATOM    742 N    TYR A 180      -0.407  10.355  10.563  1.00  0.00           N  
ATOM    743 CA   TYR A 180       0.927  10.914  10.480  1.00  0.00           C  
ATOM    744 C    TYR A 180       1.444  10.894   9.031  1.00  0.00           C  
ATOM    745 O    TYR A 180       2.090  11.888   8.566  1.00  0.00           O  
ATOM    746 CB   TYR A 180       1.925  10.137  11.342  1.00  0.00           C  
ATOM    747 CG   TYR A 180       3.264  10.806  11.479  1.00  0.00           C  
ATOM    748 CD1  TYR A 180       3.423  11.912  12.277  1.00  0.00           C  
ATOM    749 CD2  TYR A 180       4.347  10.373  10.780  1.00  0.00           C  
ATOM    750 CE1  TYR A 180       4.646  12.530  12.403  1.00  0.00           C  
ATOM    751 CE2  TYR A 180       5.573  10.990  10.874  1.00  0.00           C  
ATOM    752 CZ   TYR A 180       5.716  12.086  11.681  1.00  0.00           C  
ATOM    753 OH   TYR A 180       6.969  12.649  11.787  1.00  0.00           O  
ATOM    754 N    LEU A 181       1.186   9.815   8.308  1.00  0.00           N  
ATOM    755 CA   LEU A 181       1.561   9.839   6.892  1.00  0.00           C  
ATOM    756 C    LEU A 181       0.901  10.973   6.162  1.00  0.00           C  
ATOM    757 O    LEU A 181       1.654  11.685   5.429  1.00  0.00           O  
ATOM    758 CB   LEU A 181       1.040   8.555   6.299  1.00  0.00           C  
ATOM    759 CG   LEU A 181       1.997   7.419   6.412  1.00  0.00           C  
ATOM    760 CD1  LEU A 181       1.251   6.108   6.309  1.00  0.00           C  
ATOM    761 CD2  LEU A 181       3.030   7.516   5.281  1.00  0.00           C  
ATOM    762 N    ASN A 182      -0.392  11.105   6.326  1.00  0.00           N  
ATOM    763 CA   ASN A 182      -1.291  12.157   5.648  1.00  0.00           C  
ATOM    764 C    ASN A 182      -0.606  13.514   5.958  1.00  0.00           C  
ATOM    765 O    ASN A 182      -0.184  14.288   5.040  1.00  0.00           O  
ATOM    766 CB   ASN A 182      -2.762  12.080   6.110  1.00  0.00           C  
ATOM    767 CG   ASN A 182      -3.624  10.884   5.721  1.00  0.00           C  
ATOM    768 ND2  ASN A 182      -3.267  10.206   4.757  1.00  0.00           N  
ATOM    769 OD1  ASN A 182      -4.745  10.670   6.466  1.00  0.00           O  
ATOM    770 N    ARG A 183      -0.417  13.809   7.234  1.00  0.00           N  
ATOM    771 CA   ARG A 183      -0.160  15.179   7.708  1.00  0.00           C  
ATOM    772 C    ARG A 183       1.316  15.534   7.562  1.00  0.00           C  
ATOM    773 O    ARG A 183       1.633  16.733   7.239  1.00  0.00           O  
ATOM    774 CB   ARG A 183      -0.581  15.282   9.175  1.00  0.00           C  
ATOM    775 CG   ARG A 183      -0.254  16.637   9.793  1.00  0.00           C  
ATOM    776 CD   ARG A 183      -0.818  16.719  11.205  1.00  0.00           C  
ATOM    777 NE   ARG A 183      -0.398  15.668  12.119  1.00  0.00           N  
ATOM    778 CZ   ARG A 183       0.793  15.593  12.700  1.00  0.00           C  
ATOM    779 NH1  ARG A 183       1.030  14.614  13.562  1.00  0.00           N  
ATOM    780 NH2  ARG A 183       1.713  16.501  12.415  1.00  0.00           N  
ATOM    781 N    HIS A 184       2.239  14.644   7.891  1.00  0.00           N  
ATOM    782 CA   HIS A 184       3.609  14.987   8.074  1.00  0.00           C  
ATOM    783 C    HIS A 184       4.562  14.387   7.048  1.00  0.00           C  
ATOM    784 O    HIS A 184       5.626  14.947   6.798  1.00  0.00           O  
ATOM    785 CB   HIS A 184       4.126  14.546   9.442  1.00  0.00           C  
ATOM    786 CG   HIS A 184       5.490  15.085   9.748  1.00  0.00           C  
ATOM    787 CD2  HIS A 184       5.697  16.369  10.267  1.00  0.00           C  
ATOM    788 ND1  HIS A 184       6.720  14.556   9.547  1.00  0.00           N  
ATOM    789 CE1  HIS A 184       7.003  16.569  10.414  1.00  0.00           C  
ATOM    790 NE2  HIS A 184       7.656  15.485   9.956  1.00  0.00           N  
ATOM    791 N    LEU A 185       4.257  13.227   6.455  1.00  0.00           N  
ATOM    792 CA   LEU A 185       5.207  12.578   5.549  1.00  0.00           C  
ATOM    793 C    LEU A 185       4.827  12.721   4.071  1.00  0.00           C  
ATOM    794 O    LEU A 185       5.705  12.579   3.234  1.00  0.00           O  
ATOM    795 CB   LEU A 185       5.312  11.102   5.874  1.00  0.00           C  
ATOM    796 CG   LEU A 185       5.888  10.728   7.245  1.00  0.00           C  
ATOM    797 CD1  LEU A 185       5.870   9.221   7.458  1.00  0.00           C  
ATOM    798 CD2  LEU A 185       7.298  11.203   7.378  1.00  0.00           C  
ATOM    799 N    HIS A 186       3.538  12.913   3.792  1.00  0.00           N  
ATOM    800 CA   HIS A 186       3.105  12.826   2.365  1.00  0.00           C  
ATOM    801 C    HIS A 186       3.812  13.875   1.493  1.00  0.00           C  
ATOM    802 O    HIS A 186       4.144  13.563   0.318  1.00  0.00           O  
ATOM    803 CB   HIS A 186       1.580  12.921   2.230  1.00  0.00           C  
ATOM    804 CG   HIS A 186       1.096  12.783   0.817  1.00  0.00           C  
ATOM    805 CD2  HIS A 186       1.244  13.806  -0.122  1.00  0.00           C  
ATOM    806 ND1  HIS A 186       0.424  11.785   0.199  1.00  0.00           N  
ATOM    807 CE1  HIS A 186       0.724  13.414  -1.276  1.00  0.00           C  
ATOM    808 NE2  HIS A 186       0.210  12.167  -1.105  1.00  0.00           N  
ATOM    809 N    THR A 187       4.000  15.105   1.985  1.00  0.00           N  
ATOM    810 CA   THR A 187       4.688  16.134   1.145  1.00  0.00           C  
ATOM    811 C    THR A 187       6.087  15.657   0.742  1.00  0.00           C  
ATOM    812 O    THR A 187       6.488  15.752  -0.417  1.00  0.00           O  
ATOM    813 CB   THR A 187       4.793  17.493   1.825  1.00  0.00           C  
ATOM    814 CG2  THR A 187       3.424  17.890   1.940  1.00  0.00           C  
ATOM    815 OG1  THR A 187       5.559  18.515   1.010  1.00  0.00           O  
ATOM    816 N    TRP A 188       6.858  15.186   1.707  1.00  0.00           N  
ATOM    817 CA   TRP A 188       8.195  14.648   1.438  1.00  0.00           C  
ATOM    818 C    TRP A 188       8.100  13.500   0.444  1.00  0.00           C  
ATOM    819 O    TRP A 188       8.862  13.426  -0.506  1.00  0.00           O  
ATOM    820 CB   TRP A 188       8.894  14.197   2.723  1.00  0.00           C  
ATOM    821 CG   TRP A 188      10.320  13.792   2.499  1.00  0.00           C  
ATOM    822 CD1  TRP A 188      11.443  14.554   2.607  1.00  0.00           C  
ATOM    823 CD2  TRP A 188      10.764  12.491   2.077  1.00  0.00           C  
ATOM    824 CE2  TRP A 188      12.555  13.815   2.313  1.00  0.00           C  
ATOM    825 CE3  TRP A 188      12.166  12.545   1.953  1.00  0.00           C  
ATOM    826 NE1  TRP A 188      10.110  11.285   1.798  1.00  0.00           N  
ATOM    827 CZ2  TRP A 188      12.922  11.462   1.509  1.00  0.00           C  
ATOM    828 CZ3  TRP A 188      10.860  10.208   1.379  1.00  0.00           C  
ATOM    829 CH2  TRP A 188      12.244  10.297   1.235  1.00  0.00           C  
ATOM    830 N    ILE A 189       7.164  12.575   0.655  1.00  0.00           N  
ATOM    831 CA   ILE A 189       7.030  11.361  -0.281  1.00  0.00           C  
ATOM    832 C    ILE A 189       6.758  11.881  -1.700  1.00  0.00           C  
ATOM    833 O    ILE A 189       7.456  11.467  -2.600  1.00  0.00           O  
ATOM    834 CB   ILE A 189       5.947  10.411   0.252  1.00  0.00           C  
ATOM    835 CG1  ILE A 189       6.433   9.726   1.539  1.00  0.00           C  
ATOM    836 CG2  ILE A 189       5.590   9.387  -0.805  1.00  0.00           C  
ATOM    837 CD1  ILE A 189       5.396   8.932   2.326  1.00  0.00           C  
ATOM    838 N    GLN A 190       5.783  12.761  -1.836  1.00  0.00           N  
ATOM    839 CA   GLN A 190       5.433  13.266  -3.157  1.00  0.00           C  
ATOM    840 C    GLN A 190       6.660  13.980  -3.729  1.00  0.00           C  
ATOM    841 O    GLN A 190       6.974  13.761  -4.876  1.00  0.00           O  
ATOM    842 CB   GLN A 190       4.199  14.143  -3.130  1.00  0.00           C  
ATOM    843 CG   GLN A 190       3.845  14.606  -4.537  1.00  0.00           C  
ATOM    844 CD   GLN A 190       2.523  15.329  -4.687  1.00  0.00           C  
ATOM    845 NE2  GLN A 190       1.637  15.291  -3.837  1.00  0.00           N  
ATOM    846 OE1  GLN A 190       2.370  16.012  -5.815  1.00  0.00           O  
ATOM    847 N    ASP A 191       7.369  14.778  -2.921  1.00  0.00           N  
ATOM    848 CA   ASP A 191       8.495  15.587  -3.471  1.00  0.00           C  
ATOM    849 C    ASP A 191       9.619  14.653  -3.932  1.00  0.00           C  
ATOM    850 O    ASP A 191      10.362  15.015  -4.889  1.00  0.00           O  
ATOM    851 CB   ASP A 191       9.030  16.570  -2.427  1.00  0.00           C  
ATOM    852 CG   ASP A 191       8.176  17.818  -2.240  1.00  0.00           C  
ATOM    853 OD1  ASP A 191       7.157  18.018  -2.964  1.00  0.00           O  
ATOM    854 OD2  ASP A 191       8.476  18.569  -1.316  1.00  0.00           O  
ATOM    855 N    ASN A 192       9.802  13.524  -3.270  1.00  0.00           N  
ATOM    856 CA   ASN A 192      10.948  12.675  -3.389  1.00  0.00           C  
ATOM    857 C    ASN A 192      10.711  11.552  -4.403  1.00  0.00           C  
ATOM    858 O    ASN A 192      11.446  10.555  -4.355  1.00  0.00           O  
ATOM    859 CB   ASN A 192      11.285  11.946  -2.074  1.00  0.00           C  
ATOM    860 CG   ASN A 192      12.223  12.742  -1.224  1.00  0.00           C  
ATOM    861 ND2  ASN A 192      13.439  12.530  -1.302  1.00  0.00           N  
ATOM    862 OD1  ASN A 192      11.700  13.772  -0.583  1.00  0.00           O  
ATOM    863 N    GLY A 193       9.692  11.667  -5.265  1.00  0.00           N  
ATOM    864 CA   GLY A 193       9.433  10.695  -6.318  1.00  0.00           C  
ATOM    865 C    GLY A 193       8.309   9.717  -6.024  1.00  0.00           C  
ATOM    866 O    GLY A 193       8.017   8.852  -6.829  1.00  0.00           O  
ATOM    867 N    GLY A 194       7.689   9.819  -4.829  1.00  0.00           N  
ATOM    868 CA   GLY A 194       6.602   8.949  -4.460  1.00  0.00           C  
ATOM    869 C    GLY A 194       7.055   7.530  -4.118  1.00  0.00           C  
ATOM    870 O    GLY A 194       8.204   7.151  -4.136  1.00  0.00           O  
ATOM    871 N    TRP A 195       6.063   6.694  -3.900  1.00  0.00           N  
ATOM    872 CA   TRP A 195       6.306   5.310  -3.566  1.00  0.00           C  
ATOM    873 C    TRP A 195       6.992   4.569  -4.736  1.00  0.00           C  
ATOM    874 O    TRP A 195       7.667   3.560  -4.530  1.00  0.00           O  
ATOM    875 CB   TRP A 195       5.005   4.659  -3.117  1.00  0.00           C  
ATOM    876 CG   TRP A 195       4.598   5.025  -1.716  1.00  0.00           C  
ATOM    877 CD1  TRP A 195       3.603   5.860  -1.355  1.00  0.00           C  
ATOM    878 CD2  TRP A 195       5.189   4.519  -0.511  1.00  0.00           C  
ATOM    879 CE2  TRP A 195       3.559   5.949   0.013  1.00  0.00           C  
ATOM    880 CE3  TRP A 195       4.520   5.153   0.555  1.00  0.00           C  
ATOM    881 NE1  TRP A 195       6.272   3.673  -0.276  1.00  0.00           N  
ATOM    882 CZ2  TRP A 195       4.840   4.855   1.877  1.00  0.00           C  
ATOM    883 CZ3  TRP A 195       6.601   3.403   1.028  1.00  0.00           C  
ATOM    884 CH2  TRP A 195       5.903   4.003   2.073  1.00  0.00           C  
ATOM    885 N    ASP A 196       6.744   5.035  -5.962  1.00  0.00           N  
ATOM    886 CA   ASP A 196       7.434   4.383  -7.062  1.00  0.00           C  
ATOM    887 C    ASP A 196       8.956   4.594  -6.956  1.00  0.00           C  
ATOM    888 O    ASP A 196       9.699   3.707  -7.339  1.00  0.00           O  
ATOM    889 CB   ASP A 196       6.932   4.890  -8.414  1.00  0.00           C  
ATOM    890 CG   ASP A 196       5.470   4.543  -8.673  1.00  0.00           C  
ATOM    891 OD1  ASP A 196       4.981   3.561  -8.108  1.00  0.00           O  
ATOM    892 OD2  ASP A 196       4.843   5.239  -9.474  1.00  0.00           O  
ATOM    893 N    ALA A 197       9.452   5.736  -6.448  1.00  0.00           N  
ATOM    894 CA   ALA A 197      10.860   5.931  -6.223  1.00  0.00           C  
ATOM    895 C    ALA A 197      11.330   4.973  -5.129  1.00  0.00           C  
ATOM    896 O    ALA A 197      12.471   4.501  -5.183  1.00  0.00           O  
ATOM    897 CB   ALA A 197      11.190   7.351  -5.873  1.00  0.00           C  
ATOM    898 N    PHE A 198      10.513   4.776  -4.068  1.00  0.00           N  
ATOM    899 CA   PHE A 198      10.877   3.827  -3.054  1.00  0.00           C  
ATOM    900 C    PHE A 198      11.122   2.440  -3.687  1.00  0.00           C  
ATOM    901 O    PHE A 198      12.055   1.752  -3.350  1.00  0.00           O  
ATOM    902 CB   PHE A 198       9.776   3.778  -1.982  1.00  0.00           C  
ATOM    903 CG   PHE A 198       9.920   2.651  -0.984  1.00  0.00           C  
ATOM    904 CD1  PHE A 198      10.861   2.708   0.020  1.00  0.00           C  
ATOM    905 CD2  PHE A 198       9.154   1.507  -1.103  1.00  0.00           C  
ATOM    906 CE1  PHE A 198      11.011   1.670   0.930  1.00  0.00           C  
ATOM    907 CE2  PHE A 198       9.240   0.503  -0.142  1.00  0.00           C  
ATOM    908 CZ   PHE A 198      10.193   0.570   0.834  1.00  0.00           C  
ATOM    909 N    VAL A 199      10.168   2.009  -4.493  1.00  0.00           N  
ATOM    910 CA   VAL A 199      10.284   0.711  -5.186  1.00  0.00           C  
ATOM    911 C    VAL A 199      11.601   0.640  -5.981  1.00  0.00           C  
ATOM    912 O    VAL A 199      12.273  -0.375  -5.878  1.00  0.00           O  
ATOM    913 CB   VAL A 199       9.055   0.446  -6.061  1.00  0.00           C  
ATOM    914 CG1  VAL A 199       9.285  -0.755  -6.989  1.00  0.00           C  
ATOM    915 CG2  VAL A 199       7.821   0.240  -5.204  1.00  0.00           C  
ATOM    916 N    GLU A 200      11.971   1.698  -6.700  1.00  0.00           N  
ATOM    917 CA   GLU A 200      13.205   1.638  -7.493  1.00  0.00           C  
ATOM    918 C    GLU A 200      14.426   1.524  -6.565  1.00  0.00           C  
ATOM    919 O    GLU A 200      15.355   0.721  -6.805  1.00  0.00           O  
ATOM    920 CB   GLU A 200      13.250   2.853  -8.421  1.00  0.00           C  
ATOM    921 CG   GLU A 200      14.602   3.041  -9.097  1.00  0.00           C  
ATOM    922 CD   GLU A 200      14.591   3.789 -10.418  1.00  0.00           C  
ATOM    923 OE1  GLU A 200      15.669   3.876 -11.022  1.00  0.00           O  
ATOM    924 OE2  GLU A 200      13.504   4.229 -10.861  1.00  0.00           O  
ATOM    925 N    LEU A 201      14.419   2.253  -5.439  1.00  0.00           N  
ATOM    926 CA   LEU A 201      15.524   2.254  -4.524  1.00  0.00           C  
ATOM    927 C    LEU A 201      15.625   0.907  -3.812  1.00  0.00           C  
ATOM    928 O    LEU A 201      16.748   0.415  -3.608  1.00  0.00           O  
ATOM    929 CB   LEU A 201      15.361   3.414  -3.540  1.00  0.00           C  
ATOM    930 CG   LEU A 201      15.660   4.772  -4.171  1.00  0.00           C  
ATOM    931 CD1  LEU A 201      15.135   5.892  -3.292  1.00  0.00           C  
ATOM    932 CD2  LEU A 201      17.154   4.955  -4.451  1.00  0.00           C  
ATOM    933 N    TYR A 202      14.494   0.316  -3.445  1.00  0.00           N  
ATOM    934 CA   TYR A 202      14.500  -0.915  -2.603  1.00  0.00           C  
ATOM    935 C    TYR A 202      14.237  -2.182  -3.415  1.00  0.00           C  
ATOM    936 O    TYR A 202      14.233  -3.268  -2.829  1.00  0.00           O  
ATOM    937 CB   TYR A 202      13.464  -0.813  -1.479  1.00  0.00           C  
ATOM    938 CG   TYR A 202      13.948  -0.041  -0.288  1.00  0.00           C  
ATOM    939 CD1  TYR A 202      14.066   1.344  -0.308  1.00  0.00           C  
ATOM    940 CD2  TYR A 202      14.289  -0.718   0.873  1.00  0.00           C  
ATOM    941 CE1  TYR A 202      14.535   2.036   0.790  1.00  0.00           C  
ATOM    942 CE2  TYR A 202      14.738  -0.049   1.981  1.00  0.00           C  
ATOM    943 CZ   TYR A 202      14.892   1.323   1.928  1.00  0.00           C  
ATOM    944 OH   TYR A 202      15.336   1.940   3.055  1.00  0.00           O  
ATOM    945 N    GLY A 203      14.049  -2.057  -4.728  1.00  0.00           N  
ATOM    946 CA   GLY A 203      13.624  -3.196  -5.575  1.00  0.00           C  
ATOM    947 C    GLY A 203      14.686  -3.540  -6.602  1.00  0.00           C  
ATOM    948 O    GLY A 203      15.842  -3.698  -6.237  1.00  0.00           O  
ATOM    949 OXT  GLY A 203      13.764  -3.481  -7.424  1.00  0.00           O  
TER
HETATM  950 N   NUNL     1      17.588   3.242  15.565  0.00  0.00           N  
HETATM  951 N   NUNL     1      16.984   3.941  16.424  0.00  0.00           N  
HETATM  952 C   CUNL     1      17.463   1.808  15.593  0.00  0.00           C  
HETATM  953 C   CUNL     1      18.682   0.992  15.595  0.00  0.00           C  
HETATM  954 C   CUNL     1      18.530  -0.178  16.566  0.00  0.00           C  
HETATM  955 C   CUNL     1      17.326  -1.036  16.179  0.00  0.00           C  
HETATM  956 C   CUNL     1      16.080  -0.209  15.985  0.00  0.00           C  
HETATM  957 C   CUNL     1      14.826  -0.834  16.060  0.00  0.00           C  
HETATM  958 C   CUNL     1      13.646  -0.105  15.827  0.00  0.00           C  
HETATM  959 C   CUNL     1      13.738   1.243  15.475  0.00  0.00           C  
HETATM  960 C   CUNL     1      14.981   1.873  15.380  0.00  0.00           C  
HETATM  961 C   CUNL     1      16.168   1.164  15.652  0.00  0.00           C  
HETATM  962 C   CUNL     1      18.417   3.919  14.513  0.00  0.00           C  
HETATM  963 C   CUNL     1      18.091   3.376  13.198  0.00  0.00           C  
HETATM  964 C   CUNL     1      16.991   3.772  12.382  0.00  0.00           C  
HETATM  965 C   CUNL     1      16.022   4.462  12.797  0.00  0.00           C  
HETATM  966 C   CUNL     1      17.087   3.160  11.028  0.00  0.00           C  
HETATM  967 C   CUNL     1      16.584   3.897   9.787  0.00  0.00           C  
HETATM  968 C   CUNL     1      18.595   2.956  10.883  0.00  0.00           C  
HETATM  969 C   CUNL     1      17.045   3.132   8.547  0.00  0.00           C  
HETATM  970 C   CUNL     1      18.084   2.253   8.562  0.00  0.00           C  
HETATM  971 C   CUNL     1      18.837   1.873   9.837  0.00  0.00           C  
HETATM  972 O   OUNL     1      19.021   2.771  12.300  0.00  0.00           O  
HETATM  973 O   OUNL     1      20.132   2.300  12.662  0.00  0.00           O  
HETATM  974 O   OUNL     1      12.367  -0.677  15.936  0.00  0.00           O  
HETATM  975 O   OUNL     1      11.155  -0.090  15.464  0.00  0.00           O  
HETATM  976 F   FUNL     1      11.183  -0.053  14.084  0.00  0.00           F  
HETATM  977 F   FUNL     1      11.032   1.202  15.941  0.00  0.00           F  
HETATM  978 F   FUNL     1      10.073  -0.848  15.866  0.00  0.00           F  
TER
CONECT  950  952  953  961
CONECT  951  962  963  970
CONECT  952  950  962  972
CONECT  953  950  954
CONECT  954  953  955
CONECT  955  954  956
CONECT  956  955  957  961
CONECT  957  956  958
CONECT  958  957  959  975
CONECT  959  958  960
CONECT  960  959  961
CONECT  961  950  956  960
CONECT  962  951  952
CONECT  963  951  964  973
CONECT  964  963  965  966
CONECT  965  964  967
CONECT  966  964  969  970
CONECT  967  965  968
CONECT  968  967  969
CONECT  969  966  968
CONECT  970  951  966  974
CONECT  971  975  976  977  978
CONECT  972  952
CONECT  973  963
CONECT  974  970
CONECT  975  958  971
CONECT  976  971
CONECT  977  971
CONECT  978  971
END
