# Supplementary material for: An electron-density point-cloud framework for robust protein-ligand interaction prediction
Source: Nat Commun. 2026 Jun 11;17:7424. doi: 10.1038/s41467-026-74196-5 (PMC13408660; doi:10.1038/s41467-026-74196-5)
Supplement: Supplementary file 5 — Source Data [file 41467_2026_74196_MOESM5_ESM.zip › Source Data_rev/figure7/c/bcl2_ZINC57101123.pdb]

ATOM      1 N    GLU A  48      26.140  47.470  49.230  1.00  0.00           N  
ATOM      2 CA   GLU A  48      27.030  47.920  49.380  1.00  0.00           C  
ATOM      3 C    GLU A  48      25.740  47.780  48.360  1.00  0.00           C  
ATOM      4 O    GLU A  48      25.590  47.730  50.040  1.00  0.00           O  
ATOM      5 CB   GLU A  48      26.320  45.990  49.280  1.00  0.00           C  
ATOM      6 CG   GLU A  48      25.700  45.540  48.510  1.00  0.00           C  
ATOM      7 CD   GLU A  48      27.770  45.520  49.080  1.00  0.00           C  
ATOM      8 OE1  GLU A  48      27.850  44.550  49.580  1.00  0.00           O  
ATOM      9 OE2  GLU A  48      28.520  46.160  49.540  1.00  0.00           O  
ATOM     10 HA   GLU A  48      28.020  45.390  47.630  1.00  0.00           H  
ATOM     11 HB1  GLU A  48      27.170  45.120  47.010  1.00  0.00           H  
ATOM     12 HB2  GLU A  48      28.740  44.600  47.430  1.00  0.00           H  
ATOM     13 HG1  GLU A  48      28.680  46.630  47.110  1.00  0.00           H  
ATOM     14 HG2  GLU A  48      28.510  47.760  47.700  1.00  0.00           H  
ATOM     15 H1   GLU A  48      29.430  46.470  46.090  1.00  0.00           H  
ATOM     16 H2   GLU A  48      25.760  45.510  50.630  1.00  0.00           H  
ATOM     17 H3   GLU A  48      25.900  46.140  51.720  1.00  0.00           H  
ATOM     18 N    SER A  49      25.230  44.330  50.610  1.00  0.00           N  
ATOM     19 CA   SER A  49      25.220  43.930  49.690  1.00  0.00           C  
ATOM     20 C    SER A  49      24.550  43.530  51.680  1.00  0.00           C  
ATOM     21 O    SER A  49      24.940  43.940  52.610  1.00  0.00           O  
ATOM     22 CB   SER A  49      23.080  43.840  51.700  1.00  0.00           C  
ATOM     23 OG   SER A  49      22.590  43.720  50.730  1.00  0.00           O  
ATOM     24 H    SER A  49      22.900  44.890  51.910  1.00  0.00           H  
ATOM     25 HA   SER A  49      22.490  43.140  52.660  1.00  0.00           H  
ATOM     26 HB1  SER A  49      22.440  43.720  53.430  1.00  0.00           H  
ATOM     27 HB2  SER A  49      24.730  42.010  51.600  1.00  0.00           H  
ATOM     28 HG   SER A  49      24.660  41.380  50.550  1.00  0.00           H  
ATOM     29 N    GLU A  50      25.030  41.450  52.760  1.00  0.00           N  
ATOM     30 CA   GLU A  50      25.070  42.060  53.560  1.00  0.00           C  
ATOM     31 C    GLU A  50      24.990  40.000  52.910  1.00  0.00           C  
ATOM     32 O    GLU A  50      25.720  39.560  52.230  1.00  0.00           O  
ATOM     33 CB   GLU A  50      25.340  39.680  54.340  1.00  0.00           C  
ATOM     34 CG   GLU A  50      24.510  40.060  54.940  1.00  0.00           C  
ATOM     35 CD   GLU A  50      26.150  40.410  54.480  1.00  0.00           C  
ATOM     36 OE1  GLU A  50      25.710  38.210  54.670  1.00  0.00           O  
ATOM     37 OE2  GLU A  50      24.860  37.540  54.530  1.00  0.00           O  
ATOM     38 H    GLU A  50      26.070  38.230  55.700  1.00  0.00           H  
ATOM     39 HA   GLU A  50      26.980  37.610  53.930  1.00  0.00           H  
ATOM     40 HB1  GLU A  50      26.990  36.390  53.720  1.00  0.00           H  
ATOM     41 HB2  GLU A  50      27.750  38.280  53.230  1.00  0.00           H  
ATOM     42 HG1  GLU A  50      23.630  39.420  52.670  1.00  0.00           H  
ATOM     43 HG2  GLU A  50      23.510  38.240  52.390  1.00  0.00           H  
ATOM     44 N    VAL A  92      22.560  40.220  52.770  1.00  0.00           N  
ATOM     45 CA   VAL A  92      22.750  41.110  53.200  1.00  0.00           C  
ATOM     46 C    VAL A  92      21.160  39.850  52.380  1.00  0.00           C  
ATOM     47 O    VAL A  92      20.870  38.990  52.990  1.00  0.00           O  
ATOM     48 CB   VAL A  92      20.200  41.020  52.630  1.00  0.00           C  
ATOM     49 CG1  VAL A  92      20.480  41.870  52.000  1.00  0.00           C  
ATOM     50 CG2  VAL A  92      18.800  40.690  52.230  1.00  0.00           C  
ATOM     51 H    VAL A  92      18.610  40.530  51.170  1.00  0.00           H  
ATOM     52 HA   VAL A  92      18.370  39.940  52.900  1.00  0.00           H  
ATOM     53 HB   VAL A  92      18.290  41.640  52.410  1.00  0.00           H  
ATOM     54 HG11 VAL A  92      20.070  41.580  54.100  1.00  0.00           H  
ATOM     55 HG12 VAL A  92      19.550  42.540  54.160  1.00  0.00           H  
ATOM     56 HG13 VAL A  92      19.550  40.820  54.690  1.00  0.00           H  
ATOM     57 HG21 VAL A  92      21.060  41.700  54.560  1.00  0.00           H  
ATOM     58 HG22 VAL A  92      21.050  39.510  50.870  1.00  0.00           H  
ATOM     59 HG23 VAL A  92      20.280  38.650  50.460  1.00  0.00           H  
ATOM     60 N    VAL A  93      21.790  40.220  50.020  1.00  0.00           N  
ATOM     61 CA   VAL A  93      22.490  40.850  50.390  1.00  0.00           C  
ATOM     62 C    VAL A  93      21.920  39.820  48.580  1.00  0.00           C  
ATOM     63 O    VAL A  93      20.930  39.430  48.320  1.00  0.00           O  
ATOM     64 CB   VAL A  93      22.140  41.050  47.660  1.00  0.00           C  
ATOM     65 CG1  VAL A  93      23.060  41.530  47.980  1.00  0.00           C  
ATOM     66 CG2  VAL A  93      22.180  40.680  46.140  1.00  0.00           C  
ATOM     67 H    VAL A  93      21.150  40.680  45.790  1.00  0.00           H  
ATOM     68 HA   VAL A  93      22.700  41.430  45.550  1.00  0.00           H  
ATOM     69 HB   VAL A  93      22.830  39.810  45.970  1.00  0.00           H  
ATOM     70 HG11 VAL A  93      21.010  42.050  47.800  1.00  0.00           H  
ATOM     71 HG12 VAL A  93      21.190  42.990  47.280  1.00  0.00           H  
ATOM     72 HG13 VAL A  93      20.090  41.580  47.450  1.00  0.00           H  
ATOM     73 HG21 VAL A  93      20.880  42.360  48.840  1.00  0.00           H  
ATOM     74 HG22 VAL A  93      22.880  38.690  48.360  1.00  0.00           H  
ATOM     75 HG23 VAL A  93      22.540  37.720  47.650  1.00  0.00           H  
ATOM     76 N    HIS A  94      23.970  38.590  49.130  1.00  0.00           N  
ATOM     77 CA   HIS A  94      24.300  39.340  49.710  1.00  0.00           C  
ATOM     78 C    HIS A  94      24.910  37.560  48.770  1.00  0.00           C  
ATOM     79 O    HIS A  94      25.040  37.540  47.690  1.00  0.00           O  
ATOM     80 CB   HIS A  94      26.340  37.860  49.390  1.00  0.00           C  
ATOM     81 CG   HIS A  94      26.970  37.090  48.950  1.00  0.00           C  
ATOM     82 CD2  HIS A  94      26.220  37.770  50.470  1.00  0.00           C  
ATOM     83 ND1  HIS A  94      26.880  39.220  49.150  1.00  0.00           N  
ATOM     84 CE1  HIS A  94      26.920  39.840  47.960  1.00  0.00           C  
ATOM     85 NE2  HIS A  94      27.620  41.030  48.040  1.00  0.00           N  
ATOM     86 H    HIS A  94      27.770  41.730  47.230  1.00  0.00           H  
ATOM     87 HA   HIS A  94      28.020  41.110  49.320  1.00  0.00           H  
ATOM     88 HB1  HIS A  94      28.800  41.660  49.650  1.00  0.00           H  
ATOM     89 HB2  HIS A  94      27.540  40.040  50.020  1.00  0.00           H  
ATOM     90 HD2  HIS A  94      27.760  39.840  51.060  1.00  0.00           H  
ATOM     91 HE1  HIS A  94      24.430  36.220  49.180  1.00  0.00           H  
ATOM     92 HE2  HIS A  94      24.670  35.200  48.480  1.00  0.00           H  
ATOM     93 N    LYS A  95      23.630  36.110  50.290  1.00  0.00           N  
ATOM     94 CA   LYS A  95      23.590  36.840  50.990  1.00  0.00           C  
ATOM     95 C    LYS A  95      22.790  34.960  50.610  1.00  0.00           C  
ATOM     96 O    LYS A  95      23.460  34.130  50.820  1.00  0.00           O  
ATOM     97 CB   LYS A  95      21.870  35.180  51.860  1.00  0.00           C  
ATOM     98 CG   LYS A  95      21.010  34.530  51.950  1.00  0.00           C  
ATOM     99 CD   LYS A  95      21.440  36.190  51.830  1.00  0.00           C  
ATOM    100 CE   LYS A  95      22.760  34.880  53.070  1.00  0.00           C  
ATOM    101 NZ   LYS A  95      23.700  35.420  52.910  1.00  0.00           N  
ATOM    102 H    LYS A  95      22.890  33.800  53.140  1.00  0.00           H  
ATOM    103 HA   LYS A  95      22.120  35.390  54.400  1.00  0.00           H  
ATOM    104 HB1  LYS A  95      21.240  34.780  54.620  1.00  0.00           H  
ATOM    105 HB2  LYS A  95      21.750  36.410  54.300  1.00  0.00           H  
ATOM    106 HG1  LYS A  95      23.190  35.230  55.540  1.00  0.00           H  
ATOM    107 HG2  LYS A  95      24.020  35.880  55.270  1.00  0.00           H  
ATOM    108 HD1  LYS A  95      23.550  34.200  55.570  1.00  0.00           H  
ATOM    109 HD2  LYS A  95      22.590  35.580  56.810  1.00  0.00           H  
ATOM    110 HE1  LYS A  95      22.120  34.800  57.250  1.00  0.00           H  
ATOM    111 HE2  LYS A  95      23.260  35.840  57.530  1.00  0.00           H  
ATOM    112 HZ1  LYS A  95      21.970  36.380  56.760  1.00  0.00           H  
ATOM    113 HZ2  LYS A  95      21.910  34.440  49.510  1.00  0.00           H  
ATOM    114 HZ3  LYS A  95      21.910  33.190  49.440  1.00  0.00           H  
ATOM    115 N    THR A  96      21.320  35.250  48.650  1.00  0.00           N  
ATOM    116 CA   THR A  96      21.590  36.220  48.590  1.00  0.00           C  
ATOM    117 C    THR A  96      20.550  34.600  47.510  1.00  0.00           C  
ATOM    118 O    THR A  96      20.060  33.710  47.900  1.00  0.00           O  
ATOM    119 CB   THR A  96      19.450  35.580  46.960  1.00  0.00           C  
ATOM    120 CG2  THR A  96      20.000  36.400  46.490  1.00  0.00           C  
ATOM    121 OG1  THR A  96      18.440  35.000  46.070  1.00  0.00           O  
ATOM    122 H    THR A  96      17.610  35.690  45.900  1.00  0.00           H  
ATOM    123 HA   THR A  96      18.930  34.610  45.180  1.00  0.00           H  
ATOM    124 HB   THR A  96      17.930  34.140  46.510  1.00  0.00           H  
ATOM    125 HG1  THR A  96      18.670  36.180  47.990  1.00  0.00           H  
ATOM    126 HG21 THR A  96      18.280  35.430  48.450  1.00  0.00           H  
ATOM    127 HG22 THR A  96      21.450  34.150  46.330  1.00  0.00           H  
ATOM    128 HG23 THR A  96      21.150  33.260  45.560  1.00  0.00           H  
ATOM    129 N    LEU A  97      22.590  34.790  46.120  1.00  0.00           N  
ATOM    130 CA   LEU A  97      22.810  35.700  46.510  1.00  0.00           C  
ATOM    131 C    LEU A  97      23.580  34.260  45.120  1.00  0.00           C  
ATOM    132 O    LEU A  97      23.140  34.180  44.120  1.00  0.00           O  
ATOM    133 CB   LEU A  97      24.710  35.220  44.950  1.00  0.00           C  
ATOM    134 CG   LEU A  97      25.560  34.750  44.470  1.00  0.00           C  
ATOM    135 CD1  LEU A  97      24.930  35.480  45.990  1.00  0.00           C  
ATOM    136 CD2  LEU A  97      24.280  36.450  44.150  1.00  0.00           C  
ATOM    137 H    LEU A  97      23.310  36.810  44.500  1.00  0.00           H  
ATOM    138 HA   LEU A  97      25.290  37.560  44.520  1.00  0.00           H  
ATOM    139 HB1  LEU A  97      24.870  38.500  44.170  1.00  0.00           H  
ATOM    140 HB2  LEU A  97      25.420  37.640  45.600  1.00  0.00           H  
ATOM    141 HG   LEU A  97      26.260  37.360  44.060  1.00  0.00           H  
ATOM    142 HD11 LEU A  97      24.210  36.240  42.690  1.00  0.00           H  
ATOM    143 HD12 LEU A  97      24.950  35.460  42.480  1.00  0.00           H  
ATOM    144 HD13 LEU A  97      23.250  35.810  42.400  1.00  0.00           H  
ATOM    145 HD21 LEU A  97      24.500  37.140  42.150  1.00  0.00           H  
ATOM    146 HD22 LEU A  97      24.090  32.860  45.550  1.00  0.00           H  
ATOM    147 HD23 LEU A  97      24.360  31.990  44.730  1.00  0.00           H  
ATOM    148 N    ARG A  98      24.180  32.610  46.850  1.00  0.00           N  
ATOM    149 CA   ARG A  98      24.130  33.380  47.500  1.00  0.00           C  
ATOM    150 C    ARG A  98      24.510  31.310  47.440  1.00  0.00           C  
ATOM    151 O    ARG A  98      25.330  30.820  46.920  1.00  0.00           O  
ATOM    152 CB   ARG A  98      25.050  31.630  48.890  1.00  0.00           C  
ATOM    153 CG   ARG A  98      24.200  31.950  49.480  1.00  0.00           C  
ATOM    154 CD   ARG A  98      25.730  32.480  48.970  1.00  0.00           C  
ATOM    155 NE   ARG A  98      25.550  30.360  49.620  1.00  0.00           N  
ATOM    156 CZ   ARG A  98      24.730  29.650  49.550  1.00  0.00           C  
ATOM    157 NH1  ARG A  98      25.700  30.710  50.650  1.00  0.00           N  
ATOM    158 NH2  ARG A  98      26.870  29.830  49.100  1.00  0.00           N  
ATOM    159 H    ARG A  98      27.320  29.150  49.830  1.00  0.00           H  
ATOM    160 HA   ARG A  98      27.550  30.650  48.850  1.00  0.00           H  
ATOM    161 HB1  ARG A  98      26.760  29.060  47.850  1.00  0.00           H  
ATOM    162 HB2  ARG A  98      27.030  29.560  47.020  1.00  0.00           H  
ATOM    163 HG1  ARG A  98      26.420  27.780  47.720  1.00  0.00           H  
ATOM    164 HG2  ARG A  98      26.080  26.950  48.680  1.00  0.00           H  
ATOM    165 HD1  ARG A  98      26.160  27.140  49.670  1.00  0.00           H  
ATOM    166 HD2  ARG A  98      25.680  26.070  48.390  1.00  0.00           H  
ATOM    167 HE   ARG A  98      26.290  27.280  46.540  1.00  0.00           H  
ATOM    168 HH11 ARG A  98      26.810  27.690  45.780  1.00  0.00           H  
ATOM    169 HH12 ARG A  98      25.880  26.360  46.530  1.00  0.00           H  
ATOM    170 HH21 ARG A  98      23.310  30.400  47.410  1.00  0.00           H  
ATOM    171 HH22 ARG A  98      23.490  29.190  47.180  1.00  0.00           H  
ATOM    172 N    GLU A  99      22.080  30.900  47.640  1.00  0.00           N  
ATOM    173 CA   GLU A  99      22.110  31.870  47.910  1.00  0.00           C  
ATOM    174 C    GLU A  99      20.860  30.120  47.630  1.00  0.00           C  
ATOM    175 O    GLU A  99      20.850  29.300  48.350  1.00  0.00           O  
ATOM    176 CB   GLU A  99      19.680  31.060  48.030  1.00  0.00           C  
ATOM    177 CG   GLU A  99      19.420  31.770  47.240  1.00  0.00           C  
ATOM    178 CD   GLU A  99      19.940  31.600  48.940  1.00  0.00           C  
ATOM    179 OE1  GLU A  99      18.360  30.240  48.360  1.00  0.00           O  
ATOM    180 OE2  GLU A  99      18.100  29.680  47.460  1.00  0.00           O  
ATOM    181 H    GLU A  99      17.480  30.860  48.500  1.00  0.00           H  
ATOM    182 HA   GLU A  99      18.520  29.320  49.590  1.00  0.00           H  
ATOM    183 HB1  GLU A  99      19.150  29.730  50.630  1.00  0.00           H  
ATOM    184 HB2  GLU A  99      18.140  28.120  49.630  1.00  0.00           H  
ATOM    185 HG1  GLU A  99      20.630  29.560  46.220  1.00  0.00           H  
ATOM    186 HG2  GLU A  99      20.100  28.460  46.150  1.00  0.00           H  
ATOM    187 N    ALA A 100      20.970  30.300  45.160  1.00  0.00           N  
ATOM    188 CA   ALA A 100      21.440  31.160  45.400  1.00  0.00           C  
ATOM    189 C    ALA A 100      20.890  29.820  43.760  1.00  0.00           C  
ATOM    190 O    ALA A 100      19.910  29.350  43.660  1.00  0.00           O  
ATOM    191 CB   ALA A 100      21.040  30.960  42.790  1.00  0.00           C  
ATOM    192 H    ALA A 100      22.040  31.370  42.850  1.00  0.00           H  
ATOM    193 HA   ALA A 100      20.800  30.590  41.800  1.00  0.00           H  
ATOM    194 HB1  ALA A 100      20.310  31.740  43.020  1.00  0.00           H  
ATOM    195 HB2  ALA A 100      21.960  28.790  43.450  1.00  0.00           H  
ATOM    196 HB3  ALA A 100      21.680  27.900  42.670  1.00  0.00           H  
ATOM    197 N    GLY A 101      23.200  29.000  43.900  1.00  0.00           N  
ATOM    198 CA   GLY A 101      23.180  29.750  44.580  1.00  0.00           C  
ATOM    199 C    GLY A 101      24.450  28.340  43.380  1.00  0.00           C  
ATOM    200 O    GLY A 101      25.220  28.870  43.940  1.00  0.00           O  
ATOM    201 H    GLY A 101      24.510  28.560  42.310  1.00  0.00           H  
ATOM    202 HA1  GLY A 101      24.480  26.750  43.450  1.00  0.00           H  
ATOM    203 HA2  GLY A 101      24.880  25.980  42.500  1.00  0.00           H  
ATOM    204 N    ASP A 102      23.800  26.200  44.460  1.00  0.00           N  
ATOM    205 CA   ASP A 102      23.410  26.860  45.130  1.00  0.00           C  
ATOM    206 C    ASP A 102      23.810  24.770  44.640  1.00  0.00           C  
ATOM    207 O    ASP A 102      24.880  24.560  44.730  1.00  0.00           O  
ATOM    208 CB   ASP A 102      23.160  24.370  45.940  1.00  0.00           C  
ATOM    209 CG   ASP A 102      23.230  23.280  45.990  1.00  0.00           C  
ATOM    210 OD1  ASP A 102      22.150  24.790  45.970  1.00  0.00           O  
ATOM    211 OD2  ASP A 102      23.850  25.040  47.170  1.00  0.00           O  
ATOM    212 H    ASP A 102      23.140  25.510  48.090  1.00  0.00           H  
ATOM    213 HA   ASP A 102      25.100  24.930  47.220  1.00  0.00           H  
ATOM    214 HB1  ASP A 102      23.320  23.940  43.430  1.00  0.00           H  
ATOM    215 HB2  ASP A 102      23.810  22.870  43.110  1.00  0.00           H  
ATOM    216 N    ASP A 103      22.300  24.450  42.740  1.00  0.00           N  
ATOM    217 CA   ASP A 103      21.970  25.290  43.190  1.00  0.00           C  
ATOM    218 C    ASP A 103      21.760  23.990  41.420  1.00  0.00           C  
ATOM    219 O    ASP A 103      21.550  22.920  41.460  1.00  0.00           O  
ATOM    220 CB   ASP A 103      20.460  24.790  41.140  1.00  0.00           C  
ATOM    221 CG   ASP A 103      20.640  25.850  40.940  1.00  0.00           C  
ATOM    222 OD1  ASP A 103      19.920  24.790  42.090  1.00  0.00           O  
ATOM    223 OD2  ASP A 103      19.730  24.350  39.900  1.00  0.00           O  
ATOM    224 H    ASP A 103      20.150  24.730  38.810  1.00  0.00           H  
ATOM    225 HA   ASP A 103      18.800  23.480  40.080  1.00  0.00           H  
ATOM    226 HB1  ASP A 103      22.770  24.090  40.240  1.00  0.00           H  
ATOM    227 HB2  ASP A 103      22.910  23.260  39.360  1.00  0.00           H  
ATOM    228 N    PHE A 104      23.510  25.190  40.230  1.00  0.00           N  
ATOM    229 CA   PHE A 104      23.270  25.960  40.830  1.00  0.00           C  
ATOM    230 C    PHE A 104      24.510  25.430  39.190  1.00  0.00           C  
ATOM    231 O    PHE A 104      24.140  25.170  38.200  1.00  0.00           O  
ATOM    232 CB   PHE A 104      24.920  26.860  39.180  1.00  0.00           C  
ATOM    233 CG   PHE A 104      25.750  26.970  38.480  1.00  0.00           C  
ATOM    234 CD1  PHE A 104      25.200  27.190  40.180  1.00  0.00           C  
ATOM    235 CD2  PHE A 104      23.780  27.620  38.540  1.00  0.00           C  
ATOM    236 CE1  PHE A 104      22.640  28.030  39.320  1.00  0.00           C  
ATOM    237 CE2  PHE A 104      22.620  27.790  40.370  1.00  0.00           C  
ATOM    238 CZ   PHE A 104      21.480  28.620  38.690  1.00  0.00           C  
ATOM    239 H    PHE A 104      20.650  28.790  39.360  1.00  0.00           H  
ATOM    240 HA   PHE A 104      21.500  28.940  37.350  1.00  0.00           H  
ATOM    241 HB1  PHE A 104      20.650  29.440  36.890  1.00  0.00           H  
ATOM    242 HB2  PHE A 104      22.620  28.600  36.560  1.00  0.00           H  
ATOM    243 HD1  PHE A 104      22.560  28.850  35.510  1.00  0.00           H  
ATOM    244 HD2  PHE A 104      23.710  27.970  37.170  1.00  0.00           H  
ATOM    245 HE1  PHE A 104      24.580  27.780  36.560  1.00  0.00           H  
ATOM    246 HE2  PHE A 104      25.710  24.520  39.430  1.00  0.00           H  
ATOM    247 HZ   PHE A 104      26.430  24.090  38.520  1.00  0.00           H  
ATOM    248 N    SER A 105      25.940  24.120  40.690  1.00  0.00           N  
ATOM    249 CA   SER A 105      25.340  24.430  41.440  1.00  0.00           C  
ATOM    250 C    SER A 105      26.990  23.200  41.010  1.00  0.00           C  
ATOM    251 O    SER A 105      27.860  23.480  40.410  1.00  0.00           O  
ATOM    252 CB   SER A 105      27.210  23.330  42.540  1.00  0.00           C  
ATOM    253 OG   SER A 105      26.260  23.230  43.060  1.00  0.00           O  
ATOM    254 H    SER A 105      27.600  24.330  42.740  1.00  0.00           H  
ATOM    255 HA   SER A 105      28.060  22.380  42.910  1.00  0.00           H  
ATOM    256 HB1  SER A 105      28.070  22.390  43.870  1.00  0.00           H  
ATOM    257 HB2  SER A 105      26.620  21.770  40.640  1.00  0.00           H  
ATOM    258 HG   SER A 105      27.380  21.120  39.890  1.00  0.00           H  
ATOM    259 N    ARG A 106      25.410  21.290  41.020  1.00  0.00           N  
ATOM    260 CA   ARG A 106      24.920  21.690  41.810  1.00  0.00           C  
ATOM    261 C    ARG A 106      24.910  19.980  40.510  1.00  0.00           C  
ATOM    262 O    ARG A 106      25.640  19.210  40.790  1.00  0.00           O  
ATOM    263 CB   ARG A 106      23.450  19.550  41.010  1.00  0.00           C  
ATOM    264 CG   ARG A 106      23.240  18.600  40.530  1.00  0.00           C  
ATOM    265 CD   ARG A 106      22.750  20.340  40.720  1.00  0.00           C  
ATOM    266 NE   ARG A 106      23.420  19.250  42.560  1.00  0.00           N  
ATOM    267 CZ   ARG A 106      23.680  20.180  43.060  1.00  0.00           C  
ATOM    268 NH1  ARG A 106      24.110  18.440  42.760  1.00  0.00           N  
ATOM    269 NH2  ARG A 106      22.060  18.830  43.090  1.00  0.00           N  
ATOM    270 H    ARG A 106      22.100  18.800  44.180  1.00  0.00           H  
ATOM    271 HA   ARG A 106      21.800  17.800  42.840  1.00  0.00           H  
ATOM    272 HB1  ARG A 106      21.000  19.750  42.770  1.00  0.00           H  
ATOM    273 HB2  ARG A 106      20.520  19.610  41.890  1.00  0.00           H  
ATOM    274 HG1  ARG A 106      20.410  20.660  43.530  1.00  0.00           H  
ATOM    275 HG2  ARG A 106      20.820  20.930  44.720  1.00  0.00           H  
ATOM    276 HD1  ARG A 106      21.690  20.520  45.040  1.00  0.00           H  
ATOM    277 HD2  ARG A 106      20.350  21.590  45.330  1.00  0.00           H  
ATOM    278 HE   ARG A 106      19.380  21.230  43.090  1.00  0.00           H  
ATOM    279 HH11 ARG A 106      18.980  21.040  42.180  1.00  0.00           H  
ATOM    280 HH12 ARG A 106      18.920  21.840  43.750  1.00  0.00           H  
ATOM    281 HH21 ARG A 106      24.950  19.760  39.050  1.00  0.00           H  
ATOM    282 HH22 ARG A 106      25.260  18.670  38.630  1.00  0.00           H  
ATOM    283 N    ARG A 107      24.560  20.780  38.250  1.00  0.00           N  
ATOM    284 CA   ARG A 107      24.270  21.610  38.750  1.00  0.00           C  
ATOM    285 C    ARG A 107      24.480  20.890  36.750  1.00  0.00           C  
ATOM    286 O    ARG A 107      24.110  19.900  36.470  1.00  0.00           O  
ATOM    287 CB   ARG A 107      23.440  21.910  36.310  1.00  0.00           C  
ATOM    288 CG   ARG A 107      23.480  22.020  35.230  1.00  0.00           C  
ATOM    289 CD   ARG A 107      23.550  22.920  36.700  1.00  0.00           C  
ATOM    290 NE   ARG A 107      22.080  21.420  36.680  1.00  0.00           N  
ATOM    291 CZ   ARG A 107      22.030  21.400  37.770  1.00  0.00           C  
ATOM    292 NH1  ARG A 107      21.880  20.400  36.350  1.00  0.00           N  
ATOM    293 NH2  ARG A 107      20.940  22.270  36.150  1.00  0.00           N  
ATOM    294 H    ARG A 107      20.020  21.820  36.530  1.00  0.00           H  
ATOM    295 HA   ARG A 107      20.840  22.060  35.090  1.00  0.00           H  
ATOM    296 HB1  ARG A 107      21.000  23.660  36.490  1.00  0.00           H  
ATOM    297 HB2  ARG A 107      20.790  23.950  37.440  1.00  0.00           H  
ATOM    298 HG1  ARG A 107      21.100  24.740  35.770  1.00  0.00           H  
ATOM    299 HG2  ARG A 107      21.270  24.730  34.490  1.00  0.00           H  
ATOM    300 HD1  ARG A 107      21.020  23.940  33.910  1.00  0.00           H  
ATOM    301 HD2  ARG A 107      21.340  25.650  34.080  1.00  0.00           H  
ATOM    302 HE   ARG A 107      20.890  25.870  36.390  1.00  0.00           H  
ATOM    303 HH11 ARG A 107      20.750  25.750  37.380  1.00  0.00           H  
ATOM    304 HH12 ARG A 107      20.920  26.740  35.880  1.00  0.00           H  
ATOM    305 HH21 ARG A 107      25.760  21.220  35.970  1.00  0.00           H  
ATOM    306 HH22 ARG A 107      25.910  20.690  34.890  1.00  0.00           H  
ATOM    307 N    TYR A 108      26.760  21.870  36.550  1.00  0.00           N  
ATOM    308 CA   TYR A 108      26.530  22.280  37.450  1.00  0.00           C  
ATOM    309 C    TYR A 108      28.000  22.250  35.840  1.00  0.00           C  
ATOM    310 O    TYR A 108      27.910  21.760  34.870  1.00  0.00           O  
ATOM    311 CB   TYR A 108      28.030  23.770  35.460  1.00  0.00           C  
ATOM    312 CG   TYR A 108      28.930  24.020  34.890  1.00  0.00           C  
ATOM    313 CD1  TYR A 108      28.140  24.350  36.380  1.00  0.00           C  
ATOM    314 CD2  TYR A 108      26.810  24.230  34.740  1.00  0.00           C  
ATOM    315 CE1  TYR A 108      26.780  24.100  33.310  1.00  0.00           C  
ATOM    316 CE2  TYR A 108      27.520  23.460  32.850  1.00  0.00           C  
ATOM    317 CZ   TYR A 108      25.740  24.650  32.540  1.00  0.00           C  
ATOM    318 OH   TYR A 108      25.800  24.600  31.470  1.00  0.00           O  
ATOM    319 H    TYR A 108      24.740  25.460  33.260  1.00  0.00           H  
ATOM    320 HA   TYR A 108      23.710  26.000  32.560  1.00  0.00           H  
ATOM    321 HB1  TYR A 108      23.710  25.700  31.650  1.00  0.00           H  
ATOM    322 HB2  TYR A 108      24.700  25.450  34.670  1.00  0.00           H  
ATOM    323 HD1  TYR A 108      23.840  25.940  35.120  1.00  0.00           H  
ATOM    324 HD2  TYR A 108      25.760  24.890  35.370  1.00  0.00           H  
ATOM    325 HE1  TYR A 108      25.840  25.020  36.440  1.00  0.00           H  
ATOM    326 HE2  TYR A 108      29.320  21.840  36.420  1.00  0.00           H  
ATOM    327 HH   TYR A 108      30.350  22.240  35.870  1.00  0.00           H  
ATOM    328 N    ARG A 109      29.280  21.150  37.580  1.00  0.00           N  
ATOM    329 CA   ARG A 109      28.450  20.740  37.980  1.00  0.00           C  
ATOM    330 C    ARG A 109      30.500  20.660  38.220  1.00  0.00           C  
ATOM    331 O    ARG A 109      30.970  21.530  38.670  1.00  0.00           O  
ATOM    332 CB   ARG A 109      30.110  19.750  39.420  1.00  0.00           C  
ATOM    333 CG   ARG A 109      29.710  20.230  40.310  1.00  0.00           C  
ATOM    334 CD   ARG A 109      31.040  19.270  39.700  1.00  0.00           C  
ATOM    335 NE   ARG A 109      29.100  18.660  39.040  1.00  0.00           N  
ATOM    336 CZ   ARG A 109      29.550  17.960  38.340  1.00  0.00           C  
ATOM    337 NH1  ARG A 109      28.220  19.060  38.540  1.00  0.00           N  
ATOM    338 NH2  ARG A 109      28.600  17.770  40.170  1.00  0.00           N  
ATOM    339 H    ARG A 109      27.990  18.510  40.690  1.00  0.00           H  
ATOM    340 HA   ARG A 109      29.420  17.410  40.780  1.00  0.00           H  
ATOM    341 HB1  ARG A 109      27.770  16.740  39.680  1.00  0.00           H  
ATOM    342 HB2  ARG A 109      28.070  16.250  38.850  1.00  0.00           H  
ATOM    343 HG1  ARG A 109      26.620  16.330  40.140  1.00  0.00           H  
ATOM    344 HG2  ARG A 109      26.200  16.690  41.290  1.00  0.00           H  
ATOM    345 HD1  ARG A 109      26.850  17.240  41.840  1.00  0.00           H  
ATOM    346 HD2  ARG A 109      25.410  16.310  41.780  1.00  0.00           H  
ATOM    347 HE   ARG A 109      25.740  15.630  39.580  1.00  0.00           H  
ATOM    348 HH11 ARG A 109      25.920  15.220  38.670  1.00  0.00           H  
ATOM    349 HH12 ARG A 109      24.920  15.510  40.160  1.00  0.00           H  
ATOM    350 HH21 ARG A 109      31.560  20.090  37.330  1.00  0.00           H  
ATOM    351 HH22 ARG A 109      32.730  20.110  37.620  1.00  0.00           H  
ATOM    352 N    ARG A 110      31.260  19.400  36.160  1.00  0.00           N  
ATOM    353 CA   ARG A 110      30.280  19.380  35.920  1.00  0.00           C  
ATOM    354 C    ARG A 110      32.320  18.880  35.240  1.00  0.00           C  
ATOM    355 O    ARG A 110      32.990  18.400  35.950  1.00  0.00           O  
ATOM    356 CB   ARG A 110      31.740  17.800  34.310  1.00  0.00           C  
ATOM    357 CG   ARG A 110      30.940  18.210  33.680  1.00  0.00           C  
ATOM    358 CD   ARG A 110      31.260  16.960  34.810  1.00  0.00           C  
ATOM    359 NE   ARG A 110      32.670  17.120  33.280  1.00  0.00           N  
ATOM    360 CZ   ARG A 110      33.130  17.920  32.710  1.00  0.00           C  
ATOM    361 NH1  ARG A 110      32.060  16.610  32.530  1.00  0.00           N  
ATOM    362 NH2  ARG A 110      33.890  16.280  33.770  1.00  0.00           N  
ATOM    363 H    ARG A 110      33.700  15.350  34.300  1.00  0.00           H  
ATOM    364 HA   ARG A 110      34.440  16.810  34.540  1.00  0.00           H  
ATOM    365 HB1  ARG A 110      34.730  15.970  32.640  1.00  0.00           H  
ATOM    366 HB2  ARG A 110      34.540  15.100  32.150  1.00  0.00           H  
ATOM    367 HG1  ARG A 110      35.840  16.580  32.240  1.00  0.00           H  
ATOM    368 HG2  ARG A 110      36.210  17.640  32.790  1.00  0.00           H  
ATOM    369 HD1  ARG A 110      35.640  18.080  33.500  1.00  0.00           H  
ATOM    370 HD2  ARG A 110      37.130  18.000  32.550  1.00  0.00           H  
ATOM    371 HE   ARG A 110      36.660  15.970  31.390  1.00  0.00           H  
ATOM    372 HH11 ARG A 110      36.390  15.030  31.150  1.00  0.00           H  
ATOM    373 HH12 ARG A 110      37.400  16.380  30.840  1.00  0.00           H  
ATOM    374 HH21 ARG A 110      33.010  19.920  34.420  1.00  0.00           H  
ATOM    375 HH22 ARG A 110      34.210  19.800  34.160  1.00  0.00           H  
ATOM    376 N    ASP A 111      32.280  20.950  33.980  1.00  0.00           N  
ATOM    377 CA   ASP A 111      31.300  20.990  34.220  1.00  0.00           C  
ATOM    378 C    ASP A 111      32.920  22.210  33.430  1.00  0.00           C  
ATOM    379 O    ASP A 111      33.810  21.950  32.860  1.00  0.00           O  
ATOM    380 CB   ASP A 111      31.940  22.910  32.450  1.00  0.00           C  
ATOM    381 CG   ASP A 111      32.340  23.880  32.140  1.00  0.00           C  
ATOM    382 OD1  ASP A 111      31.050  23.190  33.020  1.00  0.00           O  
ATOM    383 OD2  ASP A 111      31.540  22.010  31.160  1.00  0.00           O  
ATOM    384 H    ASP A 111      30.430  21.430  31.140  1.00  0.00           H  
ATOM    385 HA   ASP A 111      32.370  22.060  30.200  1.00  0.00           H  
ATOM    386 HB1  ASP A 111      33.510  23.120  34.550  1.00  0.00           H  
ATOM    387 HB2  ASP A 111      34.340  24.000  34.240  1.00  0.00           H  
ATOM    388 N    PHE A 112      33.290  22.820  35.830  1.00  0.00           N  
ATOM    389 CA   PHE A 112      32.460  22.290  36.050  1.00  0.00           C  
ATOM    390 C    PHE A 112      34.010  23.560  36.850  1.00  0.00           C  
ATOM    391 O    PHE A 112      34.330  24.540  36.520  1.00  0.00           O  
ATOM    392 CB   PHE A 112      33.160  23.900  38.120  1.00  0.00           C  
ATOM    393 CG   PHE A 112      33.890  24.310  38.820  1.00  0.00           C  
ATOM    394 CD1  PHE A 112      32.790  22.980  38.560  1.00  0.00           C  
ATOM    395 CD2  PHE A 112      32.030  24.910  38.040  1.00  0.00           C  
ATOM    396 CE1  PHE A 112      31.890  25.880  37.020  1.00  0.00           C  
ATOM    397 CE2  PHE A 112      32.540  25.850  36.160  1.00  0.00           C  
ATOM    398 CZ   PHE A 112      30.830  26.840  37.010  1.00  0.00           C  
ATOM    399 H    PHE A 112      30.650  27.450  36.140  1.00  0.00           H  
ATOM    400 HA   PHE A 112      29.790  26.690  37.910  1.00  0.00           H  
ATOM    401 HB1  PHE A 112      28.910  27.300  37.740  1.00  0.00           H  
ATOM    402 HB2  PHE A 112      29.870  25.710  38.910  1.00  0.00           H  
ATOM    403 HD1  PHE A 112      29.060  25.560  39.620  1.00  0.00           H  
ATOM    404 HD2  PHE A 112      31.000  24.880  39.040  1.00  0.00           H  
ATOM    405 HE1  PHE A 112      31.070  24.200  39.880  1.00  0.00           H  
ATOM    406 HE2  PHE A 112      35.330  22.850  37.140  1.00  0.00           H  
ATOM    407 HZ   PHE A 112      36.340  23.490  37.070  1.00  0.00           H  
ATOM    408 N    ALA A 113      35.370  21.480  37.110  1.00  0.00           N  
ATOM    409 CA   ALA A 113      34.490  20.990  37.170  1.00  0.00           C  
ATOM    410 C    ALA A 113      36.580  20.750  37.020  1.00  0.00           C  
ATOM    411 O    ALA A 113      37.210  21.070  37.850  1.00  0.00           O  
ATOM    412 CB   ALA A 113      36.250  19.300  37.170  1.00  0.00           C  
ATOM    413 H    ALA A 113      35.880  19.040  38.150  1.00  0.00           H  
ATOM    414 HA   ALA A 113      35.520  18.920  36.460  1.00  0.00           H  
ATOM    415 HB1  ALA A 113      37.200  18.780  37.060  1.00  0.00           H  
ATOM    416 HB2  ALA A 113      37.360  21.030  35.790  1.00  0.00           H  
ATOM    417 HB3  ALA A 113      38.600  21.100  35.870  1.00  0.00           H  
ATOM    418 N    GLU A 114      36.760  21.110  34.570  1.00  0.00           N  
ATOM    419 CA   GLU A 114      35.810  20.780  34.590  1.00  0.00           C  
ATOM    420 C    GLU A 114      37.450  21.440  33.300  1.00  0.00           C  
ATOM    421 O    GLU A 114      38.320  20.800  33.230  1.00  0.00           O  
ATOM    422 CB   GLU A 114      36.630  21.160  32.130  1.00  0.00           C  
ATOM    423 CG   GLU A 114      35.850  21.910  32.020  1.00  0.00           C  
ATOM    424 CD   GLU A 114      36.300  20.130  32.270  1.00  0.00           C  
ATOM    425 OE1  GLU A 114      37.470  21.160  30.780  1.00  0.00           O  
ATOM    426 OE2  GLU A 114      38.010  22.100  30.670  1.00  0.00           O  
ATOM    427 H    GLU A 114      36.710  21.150  30.000  1.00  0.00           H  
ATOM    428 HA   GLU A 114      38.480  19.960  30.530  1.00  0.00           H  
ATOM    429 HB1  GLU A 114      38.230  18.840  31.150  1.00  0.00           H  
ATOM    430 HB2  GLU A 114      39.470  20.120  29.730  1.00  0.00           H  
ATOM    431 HG1  GLU A 114      38.020  22.850  33.310  1.00  0.00           H  
ATOM    432 HG2  GLU A 114      39.170  22.980  32.960  1.00  0.00           H  
ATOM    433 N    MET A 115      37.230  23.820  33.680  1.00  0.00           N  
ATOM    434 CA   MET A 115      36.260  23.580  33.870  1.00  0.00           C  
ATOM    435 C    MET A 115      37.720  25.220  33.810  1.00  0.00           C  
ATOM    436 O    MET A 115      38.090  25.480  32.820  1.00  0.00           O  
ATOM    437 CB   MET A 115      36.560  26.150  34.230  1.00  0.00           C  
ATOM    438 CG   MET A 115      36.960  27.090  34.610  1.00  0.00           C  
ATOM    439 SD   MET A 115      35.950  25.800  35.070  1.00  0.00           S  
ATOM    440 CE   MET A 115      35.680  26.520  32.970  1.00  0.00           C  
ATOM    441 H    MET A 115      35.130  25.650  32.600  1.00  0.00           H  
ATOM    442 HA   MET A 115      36.400  26.830  32.230  1.00  0.00           H  
ATOM    443 HB1  MET A 115      34.540  27.840  33.340  1.00  0.00           H  
ATOM    444 HB2  MET A 115      34.340  28.470  31.680  1.00  0.00           H  
ATOM    445 HG1  MET A 115      35.300  28.810  31.280  1.00  0.00           H  
ATOM    446 HG2  MET A 115      33.960  27.600  31.150  1.00  0.00           H  
ATOM    447 HE1  MET A 115      33.600  29.270  31.710  1.00  0.00           H  
ATOM    448 HE2  MET A 115      38.880  25.320  34.780  1.00  0.00           H  
ATOM    449 HE3  MET A 115      39.980  25.910  34.500  1.00  0.00           H  
ATOM    450 N    SER A 116      38.720  24.710  35.960  1.00  0.00           N  
ATOM    451 CA   SER A 116      37.900  24.130  36.060  1.00  0.00           C  
ATOM    452 C    SER A 116      39.720  24.610  37.030  1.00  0.00           C  
ATOM    453 O    SER A 116      39.970  25.590  37.450  1.00  0.00           O  
ATOM    454 CB   SER A 116      39.100  23.800  38.170  1.00  0.00           C  
ATOM    455 OG   SER A 116      38.930  22.760  37.860  1.00  0.00           O  
ATOM    456 H    SER A 116      38.180  24.240  38.550  1.00  0.00           H  
ATOM    457 HA   SER A 116      39.920  23.850  39.280  1.00  0.00           H  
ATOM    458 HB1  SER A 116      40.640  23.220  39.200  1.00  0.00           H  
ATOM    459 HB2  SER A 116      41.050  24.010  36.580  1.00  0.00           H  
ATOM    460 HG   SER A 116      42.060  24.350  37.140  1.00  0.00           H  
ATOM    461 N    SER A 117      41.130  23.100  35.590  1.00  0.00           N  
ATOM    462 CA   SER A 117      40.280  22.730  35.190  1.00  0.00           C  
ATOM    463 C    SER A 117      42.420  22.630  35.070  1.00  0.00           C  
ATOM    464 O    SER A 117      43.030  22.300  35.900  1.00  0.00           O  
ATOM    465 CB   SER A 117      42.240  21.420  34.190  1.00  0.00           C  
ATOM    466 OG   SER A 117      43.220  21.340  33.720  1.00  0.00           O  
ATOM    467 H    SER A 117      41.590  21.690  33.360  1.00  0.00           H  
ATOM    468 HA   SER A 117      41.860  20.240  34.850  1.00  0.00           H  
ATOM    469 HB1  SER A 117      42.400  19.510  34.530  1.00  0.00           H  
ATOM    470 HB2  SER A 117      43.120  23.730  34.210  1.00  0.00           H  
ATOM    471 HG   SER A 117      44.330  23.680  34.090  1.00  0.00           H  
ATOM    472 N    GLN A 118      42.390  24.620  33.590  1.00  0.00           N  
ATOM    473 CA   GLN A 118      41.400  24.420  33.540  1.00  0.00           C  
ATOM    474 C    GLN A 118      42.960  25.760  32.900  1.00  0.00           C  
ATOM    475 O    GLN A 118      43.860  25.420  32.410  1.00  0.00           O  
ATOM    476 CB   GLN A 118      41.860  26.370  31.950  1.00  0.00           C  
ATOM    477 CG   GLN A 118      42.450  26.870  31.190  1.00  0.00           C  
ATOM    478 CD   GLN A 118      41.330  27.180  32.470  1.00  0.00           C  
ATOM    479 NE2  GLN A 118      40.870  25.510  31.270  1.00  0.00           N  
ATOM    480 OE1  GLN A 118      40.390  26.000  30.420  1.00  0.00           O  
ATOM    481 H    GLN A 118      40.070  25.120  31.900  1.00  0.00           H  
ATOM    482 HA   GLN A 118      41.550  24.290  30.600  1.00  0.00           H  
ATOM    483 HB1  GLN A 118      42.580  24.450  29.890  1.00  0.00           H  
ATOM    484 HB2  GLN A 118      41.180  23.040  30.830  1.00  0.00           H  
ATOM    485 HG1  GLN A 118      40.310  22.910  31.330  1.00  0.00           H  
ATOM    486 HG2  GLN A 118      41.730  22.250  30.530  1.00  0.00           H  
ATOM    487 HE21 GLN A 118      43.350  26.870  33.920  1.00  0.00           H  
ATOM    488 HE22 GLN A 118      44.210  27.690  33.550  1.00  0.00           H  
ATOM    489 N    LEU A 119      42.700  26.970  35.100  1.00  0.00           N  
ATOM    490 CA   LEU A 119      41.930  26.320  35.120  1.00  0.00           C  
ATOM    491 C    LEU A 119      42.910  27.920  36.100  1.00  0.00           C  
ATOM    492 O    LEU A 119      43.130  28.830  35.540  1.00  0.00           O  
ATOM    493 CB   LEU A 119      41.700  27.890  37.030  1.00  0.00           C  
ATOM    494 CG   LEU A 119      41.430  26.880  37.350  1.00  0.00           C  
ATOM    495 CD1  LEU A 119      40.860  28.360  36.510  1.00  0.00           C  
ATOM    496 CD2  LEU A 119      41.960  28.610  38.280  1.00  0.00           C  
ATOM    497 H    LEU A 119      42.820  28.240  38.830  1.00  0.00           H  
ATOM    498 HA   LEU A 119      42.200  30.060  38.040  1.00  0.00           H  
ATOM    499 HB1  LEU A 119      42.180  30.530  39.030  1.00  0.00           H  
ATOM    500 HB2  LEU A 119      43.160  30.310  37.580  1.00  0.00           H  
ATOM    501 HG   LEU A 119      41.430  30.450  37.370  1.00  0.00           H  
ATOM    502 HD11 LEU A 119      40.760  28.310  39.220  1.00  0.00           H  
ATOM    503 HD12 LEU A 119      39.880  28.750  38.760  1.00  0.00           H  
ATOM    504 HD13 LEU A 119      40.640  27.240  39.380  1.00  0.00           H  
ATOM    505 HD21 LEU A 119      41.030  28.780  40.160  1.00  0.00           H  
ATOM    506 HD22 LEU A 119      44.270  27.650  36.790  1.00  0.00           H  
ATOM    507 HD23 LEU A 119      45.090  28.580  36.910  1.00  0.00           H  
ATOM    508 N    HIS A 120      44.500  26.410  37.290  1.00  0.00           N  
ATOM    509 CA   HIS A 120      43.690  25.810  37.200  1.00  0.00           C  
ATOM    510 C    HIS A 120      45.730  25.870  37.920  1.00  0.00           C  
ATOM    511 O    HIS A 120      45.400  24.930  38.350  1.00  0.00           O  
ATOM    512 CB   HIS A 120      46.760  25.530  36.810  1.00  0.00           C  
ATOM    513 CG   HIS A 120      47.200  26.450  36.420  1.00  0.00           C  
ATOM    514 CD2  HIS A 120      46.440  24.930  35.950  1.00  0.00           C  
ATOM    515 ND1  HIS A 120      47.970  24.750  37.470  1.00  0.00           N  
ATOM    516 CE1  HIS A 120      47.950  23.510  38.140  1.00  0.00           C  
ATOM    517 NE2  HIS A 120      49.210  23.170  38.370  1.00  0.00           N  
ATOM    518 H    HIS A 120      49.590  22.270  38.830  1.00  0.00           H  
ATOM    519 HA   HIS A 120      50.040  24.130  37.980  1.00  0.00           H  
ATOM    520 HB1  HIS A 120      51.030  24.190  38.180  1.00  0.00           H  
ATOM    521 HB2  HIS A 120      49.280  25.140  37.410  1.00  0.00           H  
ATOM    522 HD2  HIS A 120      49.620  26.070  36.970  1.00  0.00           H  
ATOM    523 HE1  HIS A 120      46.200  26.760  39.030  1.00  0.00           H  
ATOM    524 HE2  HIS A 120      47.170  27.530  38.850  1.00  0.00           H  
ATOM    525 N    LEU A 121      45.430  26.880  40.130  1.00  0.00           N  
ATOM    526 CA   LEU A 121      44.590  26.320  40.080  1.00  0.00           C  
ATOM    527 C    LEU A 121      45.530  27.930  41.110  1.00  0.00           C  
ATOM    528 O    LEU A 121      45.480  28.870  40.570  1.00  0.00           O  
ATOM    529 CB   LEU A 121      44.360  28.040  42.080  1.00  0.00           C  
ATOM    530 CG   LEU A 121      44.410  27.120  42.670  1.00  0.00           C  
ATOM    531 CD1  LEU A 121      43.420  28.190  41.550  1.00  0.00           C  
ATOM    532 CD2  LEU A 121      44.290  29.120  43.170  1.00  0.00           C  
ATOM    533 H    LEU A 121      45.220  29.160  43.740  1.00  0.00           H  
ATOM    534 HA   LEU A 121      44.160  30.440  42.450  1.00  0.00           H  
ATOM    535 HB1  LEU A 121      44.020  31.180  43.250  1.00  0.00           H  
ATOM    536 HB2  LEU A 121      45.060  30.690  41.880  1.00  0.00           H  
ATOM    537 HG   LEU A 121      43.340  30.600  41.750  1.00  0.00           H  
ATOM    538 HD11 LEU A 121      43.140  28.900  44.130  1.00  0.00           H  
ATOM    539 HD12 LEU A 121      42.160  28.770  43.670  1.00  0.00           H  
ATOM    540 HD13 LEU A 121      43.340  28.020  44.750  1.00  0.00           H  
ATOM    541 HD21 LEU A 121      43.050  29.760  44.790  1.00  0.00           H  
ATOM    542 HD22 LEU A 121      46.970  27.920  41.720  1.00  0.00           H  
ATOM    543 HD23 LEU A 121      47.460  26.880  42.180  1.00  0.00           H  
ATOM    544 N    THR A 122      47.510  29.080  41.860  1.00  0.00           N  
ATOM    545 CA   THR A 122      46.930  29.870  41.610  1.00  0.00           C  
ATOM    546 C    THR A 122      48.770  29.390  42.510  1.00  0.00           C  
ATOM    547 O    THR A 122      48.930  28.680  43.320  1.00  0.00           O  
ATOM    548 CB   THR A 122      50.090  29.410  41.670  1.00  0.00           C  
ATOM    549 CG2  THR A 122      50.860  29.790  42.350  1.00  0.00           C  
ATOM    550 OG1  THR A 122      50.350  28.040  40.990  1.00  0.00           O  
ATOM    551 H    THR A 122      49.740  27.780  40.130  1.00  0.00           H  
ATOM    552 HA   THR A 122      51.410  27.960  40.740  1.00  0.00           H  
ATOM    553 HB   THR A 122      50.230  27.360  41.830  1.00  0.00           H  
ATOM    554 HG1  THR A 122      49.860  30.390  40.740  1.00  0.00           H  
ATOM    555 HG21 THR A 122      50.660  30.440  40.200  1.00  0.00           H  
ATOM    556 HG22 THR A 122      48.630  30.740  43.230  1.00  0.00           H  
ATOM    557 HG23 THR A 122      47.670  31.440  43.000  1.00  0.00           H  
ATOM    558 N    PRO A 123      49.490  31.150  44.170  1.00  0.00           N  
ATOM    559 CA   PRO A 123      50.600  30.390  44.890  1.00  0.00           C  
ATOM    560 C    PRO A 123      51.480  30.450  44.260  1.00  0.00           C  
ATOM    561 O    PRO A 123      50.340  29.350  45.100  1.00  0.00           O  
ATOM    562 CB   PRO A 123      50.670  31.090  46.230  1.00  0.00           C  
ATOM    563 CG   PRO A 123      51.640  31.020  46.730  1.00  0.00           C  
ATOM    564 CD   PRO A 123      49.940  30.700  46.930  1.00  0.00           C  
ATOM    565 HA   PRO A 123      50.370  32.560  45.840  1.00  0.00           H  
ATOM    566 HB1  PRO A 123      51.260  32.980  45.370  1.00  0.00           H  
ATOM    567 HB2  PRO A 123      50.110  33.060  46.770  1.00  0.00           H  
ATOM    568 HG1  PRO A 123      49.210  32.440  44.820  1.00  0.00           H  
ATOM    569 HG2  PRO A 123      48.310  32.270  45.400  1.00  0.00           H  
ATOM    570 HD1  PRO A 123      49.090  33.740  44.040  1.00  0.00           H  
ATOM    571 HD2  PRO A 123      48.230  34.530  44.420  1.00  0.00           H  
ATOM    572 N    PHE A 124      49.720  33.950  42.890  1.00  0.00           N  
ATOM    573 CA   PHE A 124      50.450  33.330  42.570  1.00  0.00           C  
ATOM    574 C    PHE A 124      49.420  35.180  42.090  1.00  0.00           C  
ATOM    575 O    PHE A 124      48.470  35.580  42.450  1.00  0.00           O  
ATOM    576 CB   PHE A 124      50.410  36.340  42.420  1.00  0.00           C  
ATOM    577 CG   PHE A 124      50.190  36.840  43.360  1.00  0.00           C  
ATOM    578 CD1  PHE A 124      50.260  37.140  41.680  1.00  0.00           C  
ATOM    579 CD2  PHE A 124      51.860  36.090  42.370  1.00  0.00           C  
ATOM    580 CE1  PHE A 124      52.640  36.210  41.180  1.00  0.00           C  
ATOM    581 CE2  PHE A 124      52.260  36.520  40.220  1.00  0.00           C  
ATOM    582 CZ   PHE A 124      53.970  35.760  41.150  1.00  0.00           C  
ATOM    583 H    PHE A 124      54.610  35.820  40.280  1.00  0.00           H  
ATOM    584 HA   PHE A 124      54.600  35.330  42.320  1.00  0.00           H  
ATOM    585 HB1  PHE A 124      55.630  35.030  42.260  1.00  0.00           H  
ATOM    586 HB2  PHE A 124      53.860  35.280  43.590  1.00  0.00           H  
ATOM    587 HD1  PHE A 124      54.360  35.090  44.530  1.00  0.00           H  
ATOM    588 HD2  PHE A 124      52.580  35.650  43.520  1.00  0.00           H  
ATOM    589 HE1  PHE A 124      52.120  35.800  44.490  1.00  0.00           H  
ATOM    590 HE2  PHE A 124      49.340  35.050  40.580  1.00  0.00           H  
ATOM    591 HZ   PHE A 124      48.330  35.540  40.000  1.00  0.00           H  
ATOM    592 N    THR A 125      50.250  34.280  39.970  1.00  0.00           N  
ATOM    593 CA   THR A 125      50.930  33.770  40.520  1.00  0.00           C  
ATOM    594 C    THR A 125      50.290  33.960  38.530  1.00  0.00           C  
ATOM    595 O    THR A 125      50.350  34.930  38.030  1.00  0.00           O  
ATOM    596 CB   THR A 125      51.520  33.040  38.190  1.00  0.00           C  
ATOM    597 CG2  THR A 125      51.520  32.730  37.150  1.00  0.00           C  
ATOM    598 OG1  THR A 125      52.890  33.750  38.500  1.00  0.00           O  
ATOM    599 H    THR A 125      52.990  33.800  39.580  1.00  0.00           H  
ATOM    600 HA   THR A 125      53.740  33.180  38.100  1.00  0.00           H  
ATOM    601 HB   THR A 125      52.890  34.770  38.100  1.00  0.00           H  
ATOM    602 HG1  THR A 125      51.520  31.870  39.030  1.00  0.00           H  
ATOM    603 HG21 THR A 125      52.400  31.510  39.150  1.00  0.00           H  
ATOM    604 HG22 THR A 125      49.020  33.230  38.050  1.00  0.00           H  
ATOM    605 HG23 THR A 125      48.800  33.110  36.830  1.00  0.00           H  
ATOM    606 N    ALA A 126      48.220  32.660  38.930  1.00  0.00           N  
ATOM    607 CA   ALA A 126      48.420  32.750  39.920  1.00  0.00           C  
ATOM    608 C    ALA A 126      46.910  32.120  38.460  1.00  0.00           C  
ATOM    609 O    ALA A 126      47.060  31.490  37.590  1.00  0.00           O  
ATOM    610 CB   ALA A 126      46.510  31.200  39.560  1.00  0.00           C  
ATOM    611 H    ALA A 126      47.380  30.560  39.720  1.00  0.00           H  
ATOM    612 HA   ALA A 126      46.220  31.800  40.420  1.00  0.00           H  
ATOM    613 HB1  ALA A 126      45.630  30.720  39.140  1.00  0.00           H  
ATOM    614 HB2  ALA A 126      45.840  33.140  38.110  1.00  0.00           H  
ATOM    615 HB3  ALA A 126      44.900  32.790  37.450  1.00  0.00           H  
ATOM    616 N    ARG A 127      45.980  34.440  38.360  1.00  0.00           N  
ATOM    617 CA   ARG A 127      46.810  34.750  38.840  1.00  0.00           C  
ATOM    618 C    ARG A 127      44.870  35.400  38.210  1.00  0.00           C  
ATOM    619 O    ARG A 127      43.930  34.950  38.510  1.00  0.00           O  
ATOM    620 CB   ARG A 127      45.110  36.660  39.110  1.00  0.00           C  
ATOM    621 CG   ARG A 127      46.060  37.110  38.810  1.00  0.00           C  
ATOM    622 CD   ARG A 127      45.350  36.390  40.140  1.00  0.00           C  
ATOM    623 NE   ARG A 127      44.070  37.720  38.990  1.00  0.00           N  
ATOM    624 CZ   ARG A 127      43.080  37.280  39.130  1.00  0.00           C  
ATOM    625 NH1  ARG A 127      44.170  38.190  38.020  1.00  0.00           N  
ATOM    626 NH2  ARG A 127      44.170  38.840  40.010  1.00  0.00           N  
ATOM    627 H    ARG A 127      45.130  39.330  39.860  1.00  0.00           H  
ATOM    628 HA   ARG A 127      44.120  38.410  41.010  1.00  0.00           H  
ATOM    629 HB1  ARG A 127      43.070  39.870  39.840  1.00  0.00           H  
ATOM    630 HB2  ARG A 127      42.420  39.870  39.070  1.00  0.00           H  
ATOM    631 HG1  ARG A 127      42.920  40.890  40.600  1.00  0.00           H  
ATOM    632 HG2  ARG A 127      43.620  41.150  41.680  1.00  0.00           H  
ATOM    633 HD1  ARG A 127      44.460  40.640  41.890  1.00  0.00           H  
ATOM    634 HD2  ARG A 127      43.450  42.040  42.140  1.00  0.00           H  
ATOM    635 HE   ARG A 127      41.960  41.810  40.300  1.00  0.00           H  
ATOM    636 HH11 ARG A 127      41.400  41.680  39.470  1.00  0.00           H  
ATOM    637 HH12 ARG A 127      41.970  42.610  40.920  1.00  0.00           H  
ATOM    638 HH21 ARG A 127      44.560  35.720  36.740  1.00  0.00           H  
ATOM    639 HH22 ARG A 127      43.390  35.730  36.360  1.00  0.00           H  
ATOM    640 N    GLY A 128      45.580  35.810  35.960  1.00  0.00           N  
ATOM    641 CA   GLY A 128      46.530  35.700  36.290  1.00  0.00           C  
ATOM    642 C    GLY A 128      45.500  35.920  34.510  1.00  0.00           C  
ATOM    643 O    GLY A 128      46.460  36.030  34.010  1.00  0.00           O  
ATOM    644 H    GLY A 128      44.810  36.720  34.220  1.00  0.00           H  
ATOM    645 HA1  GLY A 128      44.930  34.640  33.840  1.00  0.00           H  
ATOM    646 HA2  GLY A 128      44.140  34.660  32.880  1.00  0.00           H  
ATOM    647 N    ARG A 129      45.130  33.560  34.550  1.00  0.00           N  
ATOM    648 CA   ARG A 129      45.730  33.590  35.360  1.00  0.00           C  
ATOM    649 C    ARG A 129      44.470  32.350  34.170  1.00  0.00           C  
ATOM    650 O    ARG A 129      44.550  32.350  33.080  1.00  0.00           O  
ATOM    651 CB   ARG A 129      45.170  31.140  34.730  1.00  0.00           C  
ATOM    652 CG   ARG A 129      44.740  30.270  34.230  1.00  0.00           C  
ATOM    653 CD   ARG A 129      44.920  30.990  35.780  1.00  0.00           C  
ATOM    654 NE   ARG A 129      46.660  31.030  34.350  1.00  0.00           N  
ATOM    655 CZ   ARG A 129      47.150  31.900  34.780  1.00  0.00           C  
ATOM    656 NH1  ARG A 129      46.700  31.200  33.280  1.00  0.00           N  
ATOM    657 NH2  ARG A 129      47.300  29.670  34.550  1.00  0.00           N  
ATOM    658 H    ARG A 129      48.230  29.790  33.980  1.00  0.00           H  
ATOM    659 HA   ARG A 129      46.660  28.920  34.070  1.00  0.00           H  
ATOM    660 HB1  ARG A 129      47.660  29.340  35.970  1.00  0.00           H  
ATOM    661 HB2  ARG A 129      46.910  29.110  36.610  1.00  0.00           H  
ATOM    662 HG1  ARG A 129      48.920  29.340  36.360  1.00  0.00           H  
ATOM    663 HG2  ARG A 129      49.050  29.150  37.650  1.00  0.00           H  
ATOM    664 HD1  ARG A 129      48.240  28.800  38.140  1.00  0.00           H  
ATOM    665 HD2  ARG A 129      49.960  28.990  38.060  1.00  0.00           H  
ATOM    666 HE   ARG A 129      49.980  29.450  35.600  1.00  0.00           H  
ATOM    667 HH11 ARG A 129      49.850  29.810  34.670  1.00  0.00           H  
ATOM    668 HH12 ARG A 129      50.870  29.160  35.990  1.00  0.00           H  
ATOM    669 HH21 ARG A 129      43.010  32.360  34.570  1.00  0.00           H  
ATOM    670 HH22 ARG A 129      42.260  31.970  33.700  1.00  0.00           H  
ATOM    671 N    PHE A 130      42.720  32.880  35.690  1.00  0.00           N  
ATOM    672 CA   PHE A 130      43.470  33.170  36.310  1.00  0.00           C  
ATOM    673 C    PHE A 130      41.320  33.040  36.130  1.00  0.00           C  
ATOM    674 O    PHE A 130      40.830  32.070  36.070  1.00  0.00           O  
ATOM    675 CB   PHE A 130      41.210  33.630  37.550  1.00  0.00           C  
ATOM    676 CG   PHE A 130      41.960  34.400  37.750  1.00  0.00           C  
ATOM    677 CD1  PHE A 130      41.500  32.730  38.100  1.00  0.00           C  
ATOM    678 CD2  PHE A 130      39.850  34.170  37.930  1.00  0.00           C  
ATOM    679 CE1  PHE A 130      39.580  35.560  37.880  1.00  0.00           C  
ATOM    680 CE2  PHE A 130      40.390  36.150  37.500  1.00  0.00           C  
ATOM    681 CZ   PHE A 130      38.320  36.140  38.200  1.00  0.00           C  
ATOM    682 H    PHE A 130      38.170  37.200  38.160  1.00  0.00           H  
ATOM    683 HA   PHE A 130      37.330  35.270  38.760  1.00  0.00           H  
ATOM    684 HB1  PHE A 130      36.410  35.660  39.170  1.00  0.00           H  
ATOM    685 HB2  PHE A 130      37.590  33.880  38.770  1.00  0.00           H  
ATOM    686 HD1  PHE A 130      36.810  33.230  39.130  1.00  0.00           H  
ATOM    687 HD2  PHE A 130      38.820  33.380  38.380  1.00  0.00           H  
ATOM    688 HE1  PHE A 130      38.930  32.320  38.500  1.00  0.00           H  
ATOM    689 HE2  PHE A 130      40.540  33.850  35.130  1.00  0.00           H  
ATOM    690 HZ   PHE A 130      39.600  33.500  34.500  1.00  0.00           H  
ATOM    691 N    ALA A 131      41.050  35.070  34.880  1.00  0.00           N  
ATOM    692 CA   ALA A 131      41.640  35.420  35.610  1.00  0.00           C  
ATOM    693 C    ALA A 131      40.520  36.010  33.820  1.00  0.00           C  
ATOM    694 O    ALA A 131      39.500  36.310  34.050  1.00  0.00           O  
ATOM    695 CB   ALA A 131      41.420  37.260  33.780  1.00  0.00           C  
ATOM    696 H    ALA A 131      41.670  37.610  34.790  1.00  0.00           H  
ATOM    697 HA   ALA A 131      42.370  37.170  33.250  1.00  0.00           H  
ATOM    698 HB1  ALA A 131      40.840  38.020  33.260  1.00  0.00           H  
ATOM    699 HB2  ALA A 131      40.480  35.390  32.450  1.00  0.00           H  
ATOM    700 HB3  ALA A 131      39.570  35.780  31.660  1.00  0.00           H  
ATOM    701 N    THR A 132      41.360  34.420  32.100  1.00  0.00           N  
ATOM    702 CA   THR A 132      42.070  34.200  32.780  1.00  0.00           C  
ATOM    703 C    THR A 132      41.310  33.700  30.850  1.00  0.00           C  
ATOM    704 O    THR A 132      41.190  34.490  30.100  1.00  0.00           O  
ATOM    705 CB   THR A 132      42.620  33.170  30.500  1.00  0.00           C  
ATOM    706 CG2  THR A 132      42.980  32.460  31.240  1.00  0.00           C  
ATOM    707 OG1  THR A 132      42.660  32.520  29.140  1.00  0.00           O  
ATOM    708 H    THR A 132      43.650  32.540  28.690  1.00  0.00           H  
ATOM    709 HA   THR A 132      42.380  31.470  29.250  1.00  0.00           H  
ATOM    710 HB   THR A 132      41.950  33.070  28.520  1.00  0.00           H  
ATOM    711 HG1  THR A 132      43.590  34.200  30.360  1.00  0.00           H  
ATOM    712 HG21 THR A 132      43.830  34.550  31.220  1.00  0.00           H  
ATOM    713 HG22 THR A 132      40.160  32.680  30.790  1.00  0.00           H  
ATOM    714 HG23 THR A 132      39.450  32.590  29.760  1.00  0.00           H  
ATOM    715 N    VAL A 133      39.980  32.000  31.900  1.00  0.00           N  
ATOM    716 CA   VAL A 133      40.680  32.150  32.620  1.00  0.00           C  
ATOM    717 C    VAL A 133      38.890  31.020  32.030  1.00  0.00           C  
ATOM    718 O    VAL A 133      38.830  30.470  31.090  1.00  0.00           O  
ATOM    719 CB   VAL A 133      39.220  29.920  33.070  1.00  0.00           C  
ATOM    720 CG1  VAL A 133      40.270  29.620  33.000  1.00  0.00           C  
ATOM    721 CG2  VAL A 133      38.840  30.160  34.570  1.00  0.00           C  
ATOM    722 H    VAL A 133      37.990  30.810  34.770  1.00  0.00           H  
ATOM    723 HA   VAL A 133      38.770  29.300  35.230  1.00  0.00           H  
ATOM    724 HB   VAL A 133      39.700  30.650  35.020  1.00  0.00           H  
ATOM    725 HG11 VAL A 133      38.380  28.660  32.780  1.00  0.00           H  
ATOM    726 HG12 VAL A 133      38.800  27.960  33.500  1.00  0.00           H  
ATOM    727 HG13 VAL A 133      37.340  28.780  33.050  1.00  0.00           H  
ATOM    728 HG21 VAL A 133      38.610  28.340  31.760  1.00  0.00           H  
ATOM    729 HG22 VAL A 133      37.550  31.690  32.060  1.00  0.00           H  
ATOM    730 HG23 VAL A 133      36.680  31.260  31.280  1.00  0.00           H  
ATOM    731 N    VAL A 134      37.360  32.660  32.920  1.00  0.00           N  
ATOM    732 CA   VAL A 134      38.130  32.900  33.530  1.00  0.00           C  
ATOM    733 C    VAL A 134      36.020  33.250  33.060  1.00  0.00           C  
ATOM    734 O    VAL A 134      35.390  32.360  33.120  1.00  0.00           O  
ATOM    735 CB   VAL A 134      35.830  34.070  34.370  1.00  0.00           C  
ATOM    736 CG1  VAL A 134      34.760  34.270  34.390  1.00  0.00           C  
ATOM    737 CG2  VAL A 134      36.040  33.170  35.590  1.00  0.00           C  
ATOM    738 H    VAL A 134      35.450  32.260  35.480  1.00  0.00           H  
ATOM    739 HA   VAL A 134      37.110  32.970  35.650  1.00  0.00           H  
ATOM    740 HB   VAL A 134      35.800  33.660  36.530  1.00  0.00           H  
ATOM    741 HG11 VAL A 134      36.640  35.330  34.370  1.00  0.00           H  
ATOM    742 HG12 VAL A 134      36.750  35.680  35.400  1.00  0.00           H  
ATOM    743 HG13 VAL A 134      37.640  35.150  33.960  1.00  0.00           H  
ATOM    744 HG21 VAL A 134      36.140  36.080  33.760  1.00  0.00           H  
ATOM    745 HG22 VAL A 134      35.510  34.020  31.790  1.00  0.00           H  
ATOM    746 HG23 VAL A 134      34.340  34.050  31.570  1.00  0.00           H  
ATOM    747 N    GLU A 135      36.390  34.370  30.960  1.00  0.00           N  
ATOM    748 CA   GLU A 135      37.350  34.100  31.070  1.00  0.00           C  
ATOM    749 C    GLU A 135      36.110  34.910  29.550  1.00  0.00           C  
ATOM    750 O    GLU A 135      35.480  35.800  29.620  1.00  0.00           O  
ATOM    751 CB   GLU A 135      37.370  35.320  28.810  1.00  0.00           C  
ATOM    752 CG   GLU A 135      37.840  34.380  28.510  1.00  0.00           C  
ATOM    753 CD   GLU A 135      38.140  35.650  29.520  1.00  0.00           C  
ATOM    754 OE1  GLU A 135      37.330  36.310  27.590  1.00  0.00           O  
ATOM    755 OE2  GLU A 135      36.570  35.960  26.900  1.00  0.00           O  
ATOM    756 H    GLU A 135      38.370  36.220  27.250  1.00  0.00           H  
ATOM    757 HA   GLU A 135      36.940  37.680  28.130  1.00  0.00           H  
ATOM    758 HB1  GLU A 135      36.750  37.830  29.330  1.00  0.00           H  
ATOM    759 HB2  GLU A 135      36.910  38.620  27.250  1.00  0.00           H  
ATOM    760 HG1  GLU A 135      35.200  33.960  28.740  1.00  0.00           H  
ATOM    761 HG2  GLU A 135      34.220  34.420  28.020  1.00  0.00           H  
ATOM    762 N    GLU A 136      35.470  32.670  28.840  1.00  0.00           N  
ATOM    763 CA   GLU A 136      36.190  32.320  29.460  1.00  0.00           C  
ATOM    764 C    GLU A 136      34.630  31.630  28.200  1.00  0.00           C  
ATOM    765 O    GLU A 136      34.550  31.820  27.130  1.00  0.00           O  
ATOM    766 CB   GLU A 136      35.480  30.320  28.320  1.00  0.00           C  
ATOM    767 CG   GLU A 136      34.890  29.480  27.960  1.00  0.00           C  
ATOM    768 CD   GLU A 136      35.690  30.150  29.380  1.00  0.00           C  
ATOM    769 OE1  GLU A 136      36.790  30.280  27.480  1.00  0.00           O  
ATOM    770 OE2  GLU A 136      37.130  29.250  27.490  1.00  0.00           O  
ATOM    771 H    GLU A 136      37.530  30.860  28.040  1.00  0.00           H  
ATOM    772 HA   GLU A 136      36.690  30.770  26.060  1.00  0.00           H  
ATOM    773 HB1  GLU A 136      35.890  30.210  25.270  1.00  0.00           H  
ATOM    774 HB2  GLU A 136      37.460  31.680  25.630  1.00  0.00           H  
ATOM    775 HG1  GLU A 136      33.250  31.480  28.920  1.00  0.00           H  
ATOM    776 HG2  GLU A 136      32.290  30.930  28.370  1.00  0.00           H  
ATOM    777 N    LEU A 137      33.130  32.000  30.160  1.00  0.00           N  
ATOM    778 CA   LEU A 137      33.850  32.620  30.510  1.00  0.00           C  
ATOM    779 C    LEU A 137      31.870  31.990  30.820  1.00  0.00           C  
ATOM    780 O    LEU A 137      31.440  31.020  30.560  1.00  0.00           O  
ATOM    781 CB   LEU A 137      32.140  31.840  32.400  1.00  0.00           C  
ATOM    782 CG   LEU A 137      32.530  32.790  32.750  1.00  0.00           C  
ATOM    783 CD1  LEU A 137      33.000  31.190  32.550  1.00  0.00           C  
ATOM    784 CD2  LEU A 137      30.900  31.440  33.250  1.00  0.00           C  
ATOM    785 H    LEU A 137      30.060  32.080  32.940  1.00  0.00           H  
ATOM    786 HA   LEU A 137      30.440  29.990  32.940  1.00  0.00           H  
ATOM    787 HB1  LEU A 137      31.220  29.290  33.230  1.00  0.00           H  
ATOM    788 HB2  LEU A 137      29.560  29.760  33.530  1.00  0.00           H  
ATOM    789 HG   LEU A 137      30.080  29.910  31.910  1.00  0.00           H  
ATOM    790 HD11 LEU A 137      31.220  31.510  34.740  1.00  0.00           H  
ATOM    791 HD12 LEU A 137      30.370  31.180  35.330  1.00  0.00           H  
ATOM    792 HD13 LEU A 137      32.130  30.940  34.900  1.00  0.00           H  
ATOM    793 HD21 LEU A 137      31.400  32.580  34.890  1.00  0.00           H  
ATOM    794 HD22 LEU A 137      30.870  33.040  30.420  1.00  0.00           H  
ATOM    795 HD23 LEU A 137      29.700  33.000  30.780  1.00  0.00           H  
ATOM    796 N    PHE A 138      31.230  33.980  29.500  1.00  0.00           N  
ATOM    797 CA   PHE A 138      32.160  34.110  29.140  1.00  0.00           C  
ATOM    798 C    PHE A 138      30.270  35.000  28.990  1.00  0.00           C  
ATOM    799 O    PHE A 138      29.240  34.690  29.120  1.00  0.00           O  
ATOM    800 CB   PHE A 138      30.480  36.350  29.770  1.00  0.00           C  
ATOM    801 CG   PHE A 138      29.740  37.020  29.340  1.00  0.00           C  
ATOM    802 CD1  PHE A 138      31.460  36.730  29.490  1.00  0.00           C  
ATOM    803 CD2  PHE A 138      30.290  36.320  31.170  1.00  0.00           C  
ATOM    804 CE1  PHE A 138      29.010  36.170  31.680  1.00  0.00           C  
ATOM    805 CE2  PHE A 138      28.120  36.220  31.070  1.00  0.00           C  
ATOM    806 CZ   PHE A 138      28.860  36.120  33.100  1.00  0.00           C  
ATOM    807 H    PHE A 138      27.870  36.250  33.510  1.00  0.00           H  
ATOM    808 HA   PHE A 138      30.020  36.210  33.950  1.00  0.00           H  
ATOM    809 HB1  PHE A 138      29.820  36.110  35.010  1.00  0.00           H  
ATOM    810 HB2  PHE A 138      31.280  36.200  33.390  1.00  0.00           H  
ATOM    811 HD1  PHE A 138      32.190  36.110  33.960  1.00  0.00           H  
ATOM    812 HD2  PHE A 138      31.340  36.260  32.030  1.00  0.00           H  
ATOM    813 HE1  PHE A 138      32.300  36.230  31.540  1.00  0.00           H  
ATOM    814 HE2  PHE A 138      30.280  35.120  27.460  1.00  0.00           H  
ATOM    815 HZ   PHE A 138      29.600  35.920  26.960  1.00  0.00           H  
ATOM    816 N    ARG A 139      31.110  34.350  26.760  1.00  0.00           N  
ATOM    817 CA   ARG A 139      31.680  33.820  27.400  1.00  0.00           C  
ATOM    818 C    ARG A 139      31.210  34.220  25.320  1.00  0.00           C  
ATOM    819 O    ARG A 139      31.370  35.240  24.970  1.00  0.00           O  
ATOM    820 CB   ARG A 139      32.420  33.350  24.920  1.00  0.00           C  
ATOM    821 CG   ARG A 139      32.140  32.310  25.080  1.00  0.00           C  
ATOM    822 CD   ARG A 139      33.220  33.520  25.630  1.00  0.00           C  
ATOM    823 NE   ARG A 139      32.900  33.690  23.500  1.00  0.00           N  
ATOM    824 CZ   ARG A 139      32.930  34.780  23.480  1.00  0.00           C  
ATOM    825 NH1  ARG A 139      32.130  33.140  22.970  1.00  0.00           N  
ATOM    826 NH2  ARG A 139      34.240  33.080  23.050  1.00  0.00           N  
ATOM    827 H    ARG A 139      34.500  33.460  22.060  1.00  0.00           H  
ATOM    828 HA   ARG A 139      34.200  32.000  23.050  1.00  0.00           H  
ATOM    829 HB1  ARG A 139      35.440  33.330  23.930  1.00  0.00           H  
ATOM    830 HB2  ARG A 139      35.680  32.520  24.490  1.00  0.00           H  
ATOM    831 HG1  ARG A 139      36.240  34.420  23.950  1.00  0.00           H  
ATOM    832 HG2  ARG A 139      37.210  34.380  24.800  1.00  0.00           H  
ATOM    833 HD1  ARG A 139      37.360  33.520  25.310  1.00  0.00           H  
ATOM    834 HD2  ARG A 139      37.980  35.020  24.690  1.00  0.00           H  
ATOM    835 HE   ARG A 139      36.130  35.490  23.210  1.00  0.00           H  
ATOM    836 HH11 ARG A 139      35.320  35.590  22.600  1.00  0.00           H  
ATOM    837 HH12 ARG A 139      36.530  36.350  23.560  1.00  0.00           H  
ATOM    838 HH21 ARG A 139      29.920  33.880  24.650  1.00  0.00           H  
ATOM    839 HH22 ARG A 139      29.650  34.510  23.600  1.00  0.00           H  
ATOM    840 N    ASP A 140      29.070  32.950  25.030  1.00  0.00           N  
ATOM    841 CA   ASP A 140      29.310  32.300  25.770  1.00  0.00           C  
ATOM    842 C    ASP A 140      27.710  32.750  24.440  1.00  0.00           C  
ATOM    843 O    ASP A 140      27.790  32.780  23.350  1.00  0.00           O  
ATOM    844 CB   ASP A 140      27.120  31.350  24.780  1.00  0.00           C  
ATOM    845 CG   ASP A 140      26.110  31.440  24.370  1.00  0.00           C  
ATOM    846 OD1  ASP A 140      27.020  31.250  25.860  1.00  0.00           O  
ATOM    847 OD2  ASP A 140      27.590  30.160  24.080  1.00  0.00           O  
ATOM    848 H    ASP A 140      28.420  30.300  23.160  1.00  0.00           H  
ATOM    849 HA   ASP A 140      27.120  29.030  24.420  1.00  0.00           H  
ATOM    850 HB1  ASP A 140      26.710  33.790  24.760  1.00  0.00           H  
ATOM    851 HB2  ASP A 140      25.750  34.070  24.080  1.00  0.00           H  
ATOM    852 N    GLY A 141      26.890  34.540  25.870  1.00  0.00           N  
ATOM    853 CA   GLY A 141      27.720  34.400  26.430  1.00  0.00           C  
ATOM    854 C    GLY A 141      26.050  35.630  26.380  1.00  0.00           C  
ATOM    855 O    GLY A 141      25.050  35.440  25.970  1.00  0.00           O  
ATOM    856 H    GLY A 141      26.440  36.550  25.960  1.00  0.00           H  
ATOM    857 HA1  GLY A 141      26.040  35.890  27.880  1.00  0.00           H  
ATOM    858 HA2  GLY A 141      26.590  35.150  28.690  1.00  0.00           H  
ATOM    859 N    VAL A 142      25.460  37.020  28.230  1.00  0.00           N  
ATOM    860 CA   VAL A 142      25.120  37.600  27.480  1.00  0.00           C  
ATOM    861 C    VAL A 142      25.300  37.480  29.620  1.00  0.00           C  
ATOM    862 O    VAL A 142      26.040  36.980  30.240  1.00  0.00           O  
ATOM    863 CB   VAL A 142      25.680  39.020  29.800  1.00  0.00           C  
ATOM    864 CG1  VAL A 142      24.950  39.640  29.280  1.00  0.00           C  
ATOM    865 CG2  VAL A 142      25.770  39.490  31.310  1.00  0.00           C  
ATOM    866 H    VAL A 142      26.620  39.030  31.810  1.00  0.00           H  
ATOM    867 HA   VAL A 142      25.850  40.570  31.310  1.00  0.00           H  
ATOM    868 HB   VAL A 142      24.850  39.180  31.820  1.00  0.00           H  
ATOM    869 HG11 VAL A 142      27.070  39.360  29.200  1.00  0.00           H  
ATOM    870 HG12 VAL A 142      27.290  40.420  29.300  1.00  0.00           H  
ATOM    871 HG13 VAL A 142      27.850  38.760  29.690  1.00  0.00           H  
ATOM    872 HG21 VAL A 142      27.100  39.090  28.140  1.00  0.00           H  
ATOM    873 HG22 VAL A 142      23.890  37.230  30.140  1.00  0.00           H  
ATOM    874 HG23 VAL A 142      22.960  37.820  29.560  1.00  0.00           H  
ATOM    875 N    ASN A 143      23.670  36.390  31.210  1.00  0.00           N  
ATOM    876 CA   ASN A 143      24.450  36.090  31.790  1.00  0.00           C  
ATOM    877 C    ASN A 143      22.380  36.260  32.000  1.00  0.00           C  
ATOM    878 O    ASN A 143      21.780  37.170  31.970  1.00  0.00           O  
ATOM    879 CB   ASN A 143      21.480  35.150  31.450  1.00  0.00           C  
ATOM    880 CG   ASN A 143      21.050  35.640  30.570  1.00  0.00           C  
ATOM    881 ND2  ASN A 143      20.660  35.060  32.160  1.00  0.00           N  
ATOM    882 OD1  ASN A 143      22.190  33.830  31.130  1.00  0.00           O  
ATOM    883 H    ASN A 143      22.620  33.090  32.010  1.00  0.00           H  
ATOM    884 HA   ASN A 143      22.180  33.380  29.890  1.00  0.00           H  
ATOM    885 HB1  ASN A 143      21.740  33.920  29.160  1.00  0.00           H  
ATOM    886 HB2  ASN A 143      22.470  32.420  29.810  1.00  0.00           H  
ATOM    887 HD21 ASN A 143      22.720  36.030  33.440  1.00  0.00           H  
ATOM    888 HD22 ASN A 143      23.830  35.680  33.840  1.00  0.00           H  
ATOM    889 N    TRP A 144      21.660  36.180  34.360  1.00  0.00           N  
ATOM    890 CA   TRP A 144      20.770  36.530  34.040  1.00  0.00           C  
ATOM    891 C    TRP A 144      21.910  36.070  35.810  1.00  0.00           C  
ATOM    892 O    TRP A 144      22.520  36.870  36.210  1.00  0.00           O  
ATOM    893 CB   TRP A 144      20.560  36.180  36.550  1.00  0.00           C  
ATOM    894 CG   TRP A 144      20.870  35.970  37.580  1.00  0.00           C  
ATOM    895 CD1  TRP A 144      19.770  35.460  36.320  1.00  0.00           C  
ATOM    896 CD2  TRP A 144      19.950  37.500  36.460  1.00  0.00           C  
ATOM    897 CE2  TRP A 144      18.890  37.790  35.710  1.00  0.00           C  
ATOM    898 CE3  TRP A 144      18.470  37.020  35.090  1.00  0.00           C  
ATOM    899 NE1  TRP A 144      18.550  39.180  35.820  1.00  0.00           N  
ATOM    900 CZ2  TRP A 144      17.750  39.620  35.390  1.00  0.00           C  
ATOM    901 CZ3  TRP A 144      19.460  39.760  36.640  1.00  0.00           C  
ATOM    902 CH2  TRP A 144      19.620  41.070  37.200  1.00  0.00           C  
ATOM    903 H    TRP A 144      18.810  41.770  37.020  1.00  0.00           H  
ATOM    904 HA   TRP A 144      20.670  41.380  38.070  1.00  0.00           H  
ATOM    905 HB1  TRP A 144      20.810  42.390  38.430  1.00  0.00           H  
ATOM    906 HB2  TRP A 144      21.500  40.370  38.580  1.00  0.00           H  
ATOM    907 HD1  TRP A 144      22.270  40.520  39.320  1.00  0.00           H  
ATOM    908 HE1  TRP A 144      21.350  39.090  38.040  1.00  0.00           H  
ATOM    909 HE3  TRP A 144      22.010  38.310  38.400  1.00  0.00           H  
ATOM    910 HZ2  TRP A 144      20.350  38.730  37.050  1.00  0.00           H  
ATOM    911 HZ3  TRP A 144      22.460  34.660  36.080  1.00  0.00           H  
ATOM    912 HH2  TRP A 144      23.420  34.550  36.860  1.00  0.00           H  
ATOM    913 N    GLY A 145      22.090  33.580  35.400  1.00  0.00           N  
ATOM    914 CA   GLY A 145      21.310  33.670  34.760  1.00  0.00           C  
ATOM    915 C    GLY A 145      22.700  32.220  35.510  1.00  0.00           C  
ATOM    916 O    GLY A 145      22.220  31.530  34.820  1.00  0.00           O  
ATOM    917 H    GLY A 145      22.460  31.870  36.510  1.00  0.00           H  
ATOM    918 HA1  GLY A 145      24.170  32.130  35.220  1.00  0.00           H  
ATOM    919 HA2  GLY A 145      24.820  31.360  35.960  1.00  0.00           H  
ATOM    920 N    ARG A 146      24.720  32.950  34.340  1.00  0.00           N  
ATOM    921 CA   ARG A 146      24.040  33.310  33.680  1.00  0.00           C  
ATOM    922 C    ARG A 146      26.150  33.080  34.040  1.00  0.00           C  
ATOM    923 O    ARG A 146      26.580  32.080  34.130  1.00  0.00           O  
ATOM    924 CB   ARG A 146      26.370  33.570  32.610  1.00  0.00           C  
ATOM    925 CG   ARG A 146      27.370  34.000  32.590  1.00  0.00           C  
ATOM    926 CD   ARG A 146      25.630  34.290  32.260  1.00  0.00           C  
ATOM    927 NE   ARG A 146      26.210  32.440  31.690  1.00  0.00           N  
ATOM    928 CZ   ARG A 146      25.180  32.170  31.910  1.00  0.00           C  
ATOM    929 NH1  ARG A 146      26.820  31.600  32.020  1.00  0.00           N  
ATOM    930 NH2  ARG A 146      26.310  32.740  30.170  1.00  0.00           N  
ATOM    931 H    ARG A 146      27.260  33.220  29.930  1.00  0.00           H  
ATOM    932 HA   ARG A 146      25.460  33.360  29.910  1.00  0.00           H  
ATOM    933 HB1  ARG A 146      26.080  31.540  29.380  1.00  0.00           H  
ATOM    934 HB2  ARG A 146      25.300  31.570  28.740  1.00  0.00           H  
ATOM    935 HG1  ARG A 146      27.030  30.620  29.050  1.00  0.00           H  
ATOM    936 HG2  ARG A 146      28.310  30.680  29.410  1.00  0.00           H  
ATOM    937 HD1  ARG A 146      28.770  31.440  29.890  1.00  0.00           H  
ATOM    938 HD2  ARG A 146      28.870  30.040  28.870  1.00  0.00           H  
ATOM    939 HE   ARG A 146      26.760  29.780  28.120  1.00  0.00           H  
ATOM    940 HH11 ARG A 146      25.800  29.730  27.810  1.00  0.00           H  
ATOM    941 HH12 ARG A 146      27.350  28.970  27.990  1.00  0.00           H  
ATOM    942 HH21 ARG A 146      26.850  33.860  35.160  1.00  0.00           H  
ATOM    943 HH22 ARG A 146      27.970  33.550  35.440  1.00  0.00           H  
ATOM    944 N    ILE A 147      26.130  34.770  35.820  1.00  0.00           N  
ATOM    945 CA   ILE A 147      25.180  34.920  35.510  1.00  0.00           C  
ATOM    946 C    ILE A 147      26.600  35.460  37.050  1.00  0.00           C  
ATOM    947 O    ILE A 147      27.630  35.740  36.860  1.00  0.00           O  
ATOM    948 CB   ILE A 147      25.840  36.870  37.310  1.00  0.00           C  
ATOM    949 CG1  ILE A 147      24.780  36.620  37.380  1.00  0.00           C  
ATOM    950 CG2  ILE A 147      26.310  37.400  38.670  1.00  0.00           C  
ATOM    951 CD   ILE A 147      27.400  37.490  38.650  1.00  0.00           C  
ATOM    952 H    ILE A 147      25.870  38.390  38.810  1.00  0.00           H  
ATOM    953 HA   ILE A 147      26.070  36.800  39.540  1.00  0.00           H  
ATOM    954 HB   ILE A 147      26.160  37.780  36.090  1.00  0.00           H  
ATOM    955 HG11 ILE A 147      25.700  37.360  35.200  1.00  0.00           H  
ATOM    956 HG12 ILE A 147      27.230  37.660  35.880  1.00  0.00           H  
ATOM    957 HG21 ILE A 147      25.870  39.250  36.150  1.00  0.00           H  
ATOM    958 HG22 ILE A 147      24.860  39.650  36.190  1.00  0.00           H  
ATOM    959 HG23 ILE A 147      26.540  39.640  36.920  1.00  0.00           H  
ATOM    960 HD1  ILE A 147      26.380  39.660  35.280  1.00  0.00           H  
ATOM    961 HD2  ILE A 147      26.640  34.550  38.360  1.00  0.00           H  
ATOM    962 HD3  ILE A 147      27.580  34.580  39.150  1.00  0.00           H  
ATOM    963 N    VAL A 148      25.530  33.780  38.470  1.00  0.00           N  
ATOM    964 CA   VAL A 148      24.730  33.960  37.880  1.00  0.00           C  
ATOM    965 C    VAL A 148      25.460  32.770  39.560  1.00  0.00           C  
ATOM    966 O    VAL A 148      25.650  33.260  40.520  1.00  0.00           O  
ATOM    967 CB   VAL A 148      24.150  32.010  39.710  1.00  0.00           C  
ATOM    968 CG1  VAL A 148      23.820  31.660  38.730  1.00  0.00           C  
ATOM    969 CG2  VAL A 148      24.150  30.880  40.730  1.00  0.00           C  
ATOM    970 H    VAL A 148      23.130  30.490  40.730  1.00  0.00           H  
ATOM    971 HA   VAL A 148      24.760  30.020  40.440  1.00  0.00           H  
ATOM    972 HB   VAL A 148      24.370  31.210  41.750  1.00  0.00           H  
ATOM    973 HG11 VAL A 148      23.040  32.990  40.270  1.00  0.00           H  
ATOM    974 HG12 VAL A 148      23.530  33.450  41.140  1.00  0.00           H  
ATOM    975 HG13 VAL A 148      22.880  33.680  39.440  1.00  0.00           H  
ATOM    976 HG21 VAL A 148      22.190  32.380  40.550  1.00  0.00           H  
ATOM    977 HG22 VAL A 148      26.510  31.690  39.330  1.00  0.00           H  
ATOM    978 HG23 VAL A 148      27.270  31.380  40.190  1.00  0.00           H  
ATOM    979 N    ALA A 149      26.700  31.200  38.120  1.00  0.00           N  
ATOM    980 CA   ALA A 149      26.080  31.470  37.370  1.00  0.00           C  
ATOM    981 C    ALA A 149      27.810  30.240  37.770  1.00  0.00           C  
ATOM    982 O    ALA A 149      27.690  29.390  38.450  1.00  0.00           O  
ATOM    983 CB   ALA A 149      27.620  29.860  36.270  1.00  0.00           C  
ATOM    984 H    ALA A 149      26.780  29.170  36.220  1.00  0.00           H  
ATOM    985 HA   ALA A 149      27.410  30.730  35.640  1.00  0.00           H  
ATOM    986 HB1  ALA A 149      28.510  29.310  35.960  1.00  0.00           H  
ATOM    987 HB2  ALA A 149      29.210  30.840  38.070  1.00  0.00           H  
ATOM    988 HB3  ALA A 149      30.040  30.190  38.720  1.00  0.00           H  
ATOM    989 N    PHE A 150      29.440  32.100  37.640  1.00  0.00           N  
ATOM    990 CA   PHE A 150      28.730  32.550  37.080  1.00  0.00           C  
ATOM    991 C    PHE A 150      30.630  32.830  37.980  1.00  0.00           C  
ATOM    992 O    PHE A 150      31.500  32.320  37.560  1.00  0.00           O  
ATOM    993 CB   PHE A 150      30.570  34.160  37.240  1.00  0.00           C  
ATOM    994 CG   PHE A 150      29.650  34.590  37.640  1.00  0.00           C  
ATOM    995 CD1  PHE A 150      30.410  34.150  36.160  1.00  0.00           C  
ATOM    996 CD2  PHE A 150      31.630  35.210  37.510  1.00  0.00           C  
ATOM    997 CE1  PHE A 150      32.850  35.280  36.720  1.00  0.00           C  
ATOM    998 CE2  PHE A 150      32.990  34.560  35.930  1.00  0.00           C  
ATOM    999 CZ   PHE A 150      33.830  36.200  37.000  1.00  0.00           C  
ATOM   1000 H    PHE A 150      34.710  36.290  36.380  1.00  0.00           H  
ATOM   1001 HA   PHE A 150      33.730  37.020  38.120  1.00  0.00           H  
ATOM   1002 HB1  PHE A 150      34.520  37.650  38.510  1.00  0.00           H  
ATOM   1003 HB2  PHE A 150      32.610  36.910  38.910  1.00  0.00           H  
ATOM   1004 HD1  PHE A 150      32.550  37.470  39.830  1.00  0.00           H  
ATOM   1005 HD2  PHE A 150      31.580  36.030  38.620  1.00  0.00           H  
ATOM   1006 HE1  PHE A 150      30.650  35.990  39.170  1.00  0.00           H  
ATOM   1007 HE2  PHE A 150      31.040  32.870  39.450  1.00  0.00           H  
ATOM   1008 HZ   PHE A 150      32.140  32.520  39.810  1.00  0.00           H  
ATOM   1009 N    PHE A 151      30.130  33.210  40.350  1.00  0.00           N  
ATOM   1010 CA   PHE A 151      29.210  33.340  39.930  1.00  0.00           C  
ATOM   1011 C    PHE A 151      30.220  33.320  41.800  1.00  0.00           C  
ATOM   1012 O    PHE A 151      31.210  33.720  42.030  1.00  0.00           O  
ATOM   1013 CB   PHE A 151      29.030  34.210  42.220  1.00  0.00           C  
ATOM   1014 CG   PHE A 151      28.160  33.680  41.840  1.00  0.00           C  
ATOM   1015 CD1  PHE A 151      29.210  35.200  41.800  1.00  0.00           C  
ATOM   1016 CD2  PHE A 151      28.790  34.510  43.750  1.00  0.00           C  
ATOM   1017 CE1  PHE A 151      29.080  35.780  44.300  1.00  0.00           C  
ATOM   1018 CE2  PHE A 151      29.390  36.600  43.660  1.00  0.00           C  
ATOM   1019 CZ   PHE A 151      28.720  36.050  45.630  1.00  0.00           C  
ATOM   1020 H    PHE A 151      28.710  37.100  45.890  1.00  0.00           H  
ATOM   1021 HA   PHE A 151      28.190  35.050  46.500  1.00  0.00           H  
ATOM   1022 HB1  PHE A 151      28.020  35.270  47.540  1.00  0.00           H  
ATOM   1023 HB2  PHE A 151      28.080  33.740  45.940  1.00  0.00           H  
ATOM   1024 HD1  PHE A 151      27.760  32.940  46.600  1.00  0.00           H  
ATOM   1025 HD2  PHE A 151      28.280  33.570  44.560  1.00  0.00           H  
ATOM   1026 HE1  PHE A 151      28.010  32.560  44.300  1.00  0.00           H  
ATOM   1027 HE2  PHE A 151      30.120  31.920  42.510  1.00  0.00           H  
ATOM   1028 HZ   PHE A 151      30.700  31.770  43.620  1.00  0.00           H  
ATOM   1029 N    GLU A 152      29.460  30.900  41.930  1.00  0.00           N  
ATOM   1030 CA   GLU A 152      28.890  31.090  41.120  1.00  0.00           C  
ATOM   1031 C    GLU A 152      29.580  29.510  42.380  1.00  0.00           C  
ATOM   1032 O    GLU A 152      29.540  29.470  43.460  1.00  0.00           O  
ATOM   1033 CB   GLU A 152      28.500  28.620  41.670  1.00  0.00           C  
ATOM   1034 CG   GLU A 152      28.850  28.450  40.650  1.00  0.00           C  
ATOM   1035 CD   GLU A 152      27.510  29.070  41.710  1.00  0.00           C  
ATOM   1036 OE1  GLU A 152      28.390  27.250  42.260  1.00  0.00           O  
ATOM   1037 OE2  GLU A 152      29.240  26.640  41.990  1.00  0.00           O  
ATOM   1038 H    GLU A 152      27.580  26.670  41.830  1.00  0.00           H  
ATOM   1039 HA   GLU A 152      28.120  27.200  43.800  1.00  0.00           H  
ATOM   1040 HB1  GLU A 152      28.640  26.250  44.400  1.00  0.00           H  
ATOM   1041 HB2  GLU A 152      27.560  28.170  44.290  1.00  0.00           H  
ATOM   1042 HG1  GLU A 152      30.990  28.930  42.080  1.00  0.00           H  
ATOM   1043 HG2  GLU A 152      31.510  28.220  42.910  1.00  0.00           H  
ATOM   1044 N    PHE A 153      31.590  29.170  40.890  1.00  0.00           N  
ATOM   1045 CA   PHE A 153      31.070  29.710  40.210  1.00  0.00           C  
ATOM   1046 C    PHE A 153      33.030  28.920  40.510  1.00  0.00           C  
ATOM   1047 O    PHE A 153      33.170  27.860  40.730  1.00  0.00           O  
ATOM   1048 CB   PHE A 153      33.230  29.110  39.020  1.00  0.00           C  
ATOM   1049 CG   PHE A 153      33.040  30.160  38.790  1.00  0.00           C  
ATOM   1050 CD1  PHE A 153      32.540  28.460  38.480  1.00  0.00           C  
ATOM   1051 CD2  PHE A 153      34.610  28.790  38.460  1.00  0.00           C  
ATOM   1052 CE1  PHE A 153      34.990  27.500  38.160  1.00  0.00           C  
ATOM   1053 CE2  PHE A 153      34.320  26.690  38.400  1.00  0.00           C  
ATOM   1054 CZ   PHE A 153      36.260  27.200  37.710  1.00  0.00           C  
ATOM   1055 H    PHE A 153      36.530  26.180  37.500  1.00  0.00           H  
ATOM   1056 HA   PHE A 153      37.210  28.230  37.590  1.00  0.00           H  
ATOM   1057 HB1  PHE A 153      38.220  27.980  37.290  1.00  0.00           H  
ATOM   1058 HB2  PHE A 153      36.880  29.540  38.010  1.00  0.00           H  
ATOM   1059 HD1  PHE A 153      37.630  30.310  38.020  1.00  0.00           H  
ATOM   1060 HD2  PHE A 153      35.520  29.820  38.320  1.00  0.00           H  
ATOM   1061 HE1  PHE A 153      35.210  30.830  38.530  1.00  0.00           H  
ATOM   1062 HE2  PHE A 153      34.040  29.650  41.350  1.00  0.00           H  
ATOM   1063 HZ   PHE A 153      35.060  29.020  41.730  1.00  0.00           H  
ATOM   1064 N    GLY A 154      33.740  30.890  41.920  1.00  0.00           N  
ATOM   1065 CA   GLY A 154      32.940  31.440  41.640  1.00  0.00           C  
ATOM   1066 C    GLY A 154      34.510  31.370  43.080  1.00  0.00           C  
ATOM   1067 O    GLY A 154      34.390  32.440  43.280  1.00  0.00           O  
ATOM   1068 H    GLY A 154      35.510  31.330  42.660  1.00  0.00           H  
ATOM   1069 HA1  GLY A 154      34.460  30.570  44.360  1.00  0.00           H  
ATOM   1070 HA2  GLY A 154      35.490  30.430  45.050  1.00  0.00           H  
ATOM   1071 N    GLY A 155      33.370  29.850  44.650  1.00  0.00           N  
ATOM   1072 CA   GLY A 155      32.540  29.980  44.090  1.00  0.00           C  
ATOM   1073 C    GLY A 155      33.310  28.860  45.720  1.00  0.00           C  
ATOM   1074 O    GLY A 155      32.300  28.480  45.680  1.00  0.00           O  
ATOM   1075 H    GLY A 155      33.650  29.420  46.590  1.00  0.00           H  
ATOM   1076 HA1  GLY A 155      34.250  27.640  45.400  1.00  0.00           H  
ATOM   1077 HA2  GLY A 155      35.070  27.300  46.250  1.00  0.00           H  
ATOM   1078 N    VAL A 156      34.230  27.150  44.170  1.00  0.00           N  
ATOM   1079 CA   VAL A 156      33.620  27.600  43.500  1.00  0.00           C  
ATOM   1080 C    VAL A 156      35.220  26.130  43.740  1.00  0.00           C  
ATOM   1081 O    VAL A 156      35.000  25.330  44.450  1.00  0.00           O  
ATOM   1082 CB   VAL A 156      34.970  25.700  42.250  1.00  0.00           C  
ATOM   1083 CG1  VAL A 156      35.230  26.590  41.670  1.00  0.00           C  
ATOM   1084 CG2  VAL A 156      35.850  24.520  41.770  1.00  0.00           C  
ATOM   1085 H    VAL A 156      35.590  23.590  42.270  1.00  0.00           H  
ATOM   1086 HA   VAL A 156      35.550  24.450  40.720  1.00  0.00           H  
ATOM   1087 HB   VAL A 156      36.920  24.640  41.890  1.00  0.00           H  
ATOM   1088 HG11 VAL A 156      33.530  25.200  41.980  1.00  0.00           H  
ATOM   1089 HG12 VAL A 156      33.290  24.240  42.440  1.00  0.00           H  
ATOM   1090 HG13 VAL A 156      32.930  26.060  42.260  1.00  0.00           H  
ATOM   1091 HG21 VAL A 156      33.380  25.140  40.900  1.00  0.00           H  
ATOM   1092 HG22 VAL A 156      36.700  26.480  43.930  1.00  0.00           H  
ATOM   1093 HG23 VAL A 156      37.440  25.680  44.530  1.00  0.00           H  
ATOM   1094 N    MET A 157      37.050  27.680  43.390  1.00  0.00           N  
ATOM   1095 CA   MET A 157      36.380  28.120  42.780  1.00  0.00           C  
ATOM   1096 C    MET A 157      38.350  28.260  43.490  1.00  0.00           C  
ATOM   1097 O    MET A 157      39.090  27.620  43.010  1.00  0.00           O  
ATOM   1098 CB   MET A 157      38.410  29.530  42.680  1.00  0.00           C  
ATOM   1099 CG   MET A 157      37.760  30.310  43.070  1.00  0.00           C  
ATOM   1100 SD   MET A 157      38.160  29.130  41.690  1.00  0.00           S  
ATOM   1101 CE   MET A 157      39.820  30.140  42.610  1.00  0.00           C  
ATOM   1102 H    MET A 157      40.590  29.380  42.590  1.00  0.00           H  
ATOM   1103 HA   MET A 157      40.000  30.440  43.640  1.00  0.00           H  
ATOM   1104 HB1  MET A 157      40.260  31.260  41.220  1.00  0.00           H  
ATOM   1105 HB2  MET A 157      39.500  32.780  41.620  1.00  0.00           H  
ATOM   1106 HG1  MET A 157      39.380  33.370  40.710  1.00  0.00           H  
ATOM   1107 HG2  MET A 157      38.580  32.390  42.050  1.00  0.00           H  
ATOM   1108 HE1  MET A 157      39.980  33.280  42.460  1.00  0.00           H  
ATOM   1109 HE2  MET A 157      38.720  28.480  45.030  1.00  0.00           H  
ATOM   1110 HE3  MET A 157      39.840  28.210  45.390  1.00  0.00           H  
ATOM   1111 N    CYS A 158      37.760  28.860  45.900  1.00  0.00           N  
ATOM   1112 CA   CYS A 158      36.800  28.830  45.600  1.00  0.00           C  
ATOM   1113 C    CYS A 158      38.070  29.000  47.320  1.00  0.00           C  
ATOM   1114 O    CYS A 158      38.930  29.640  47.530  1.00  0.00           O  
ATOM   1115 CB   CYS A 158      36.870  29.550  48.050  1.00  0.00           C  
ATOM   1116 SG   CYS A 158      36.960  29.230  49.090  1.00  0.00           S  
ATOM   1117 H    CYS A 158      35.920  29.190  47.630  1.00  0.00           H  
ATOM   1118 HA   CYS A 158      36.880  31.340  47.640  1.00  0.00           H  
ATOM   1119 HB1  CYS A 158      36.350  31.220  46.420  1.00  0.00           H  
ATOM   1120 HB2  CYS A 158      38.450  27.600  47.900  1.00  0.00           H  
ATOM   1121 HG   CYS A 158      39.380  27.520  48.670  1.00  0.00           H  
ATOM   1122 N    VAL A 159      37.800  26.550  47.420  1.00  0.00           N  
ATOM   1123 CA   VAL A 159      36.920  26.730  46.950  1.00  0.00           C  
ATOM   1124 C    VAL A 159      38.120  25.300  48.010  1.00  0.00           C  
ATOM   1125 O    VAL A 159      38.360  25.360  49.070  1.00  0.00           O  
ATOM   1126 CB   VAL A 159      36.830  24.470  47.850  1.00  0.00           C  
ATOM   1127 CG1  VAL A 159      36.580  24.500  46.790  1.00  0.00           C  
ATOM   1128 CG2  VAL A 159      37.060  22.980  48.130  1.00  0.00           C  
ATOM   1129 H    VAL A 159      36.090  22.490  48.020  1.00  0.00           H  
ATOM   1130 HA   VAL A 159      37.770  22.630  47.370  1.00  0.00           H  
ATOM   1131 HB   VAL A 159      37.490  22.790  49.110  1.00  0.00           H  
ATOM   1132 HG11 VAL A 159      35.640  25.080  48.680  1.00  0.00           H  
ATOM   1133 HG12 VAL A 159      34.770  24.520  48.340  1.00  0.00           H  
ATOM   1134 HG13 VAL A 159      35.780  24.910  49.740  1.00  0.00           H  
ATOM   1135 HG21 VAL A 159      35.470  26.150  48.560  1.00  0.00           H  
ATOM   1136 HG22 VAL A 159      39.440  24.750  47.420  1.00  0.00           H  
ATOM   1137 HG23 VAL A 159      40.210  24.050  48.130  1.00  0.00           H  
ATOM   1138 N    GLU A 160      39.710  25.050  46.190  1.00  0.00           N  
ATOM   1139 CA   GLU A 160      39.090  25.600  45.610  1.00  0.00           C  
ATOM   1140 C    GLU A 160      40.980  24.660  45.530  1.00  0.00           C  
ATOM   1141 O    GLU A 160      41.170  23.590  45.590  1.00  0.00           O  
ATOM   1142 CB   GLU A 160      41.020  25.150  44.010  1.00  0.00           C  
ATOM   1143 CG   GLU A 160      40.870  26.230  44.030  1.00  0.00           C  
ATOM   1144 CD   GLU A 160      40.130  24.650  43.630  1.00  0.00           C  
ATOM   1145 OE1  GLU A 160      42.260  24.890  43.130  1.00  0.00           O  
ATOM   1146 OE2  GLU A 160      43.120  25.450  43.510  1.00  0.00           O  
ATOM   1147 H    GLU A 160      41.890  25.370  42.230  1.00  0.00           H  
ATOM   1148 HA   GLU A 160      42.570  23.440  42.840  1.00  0.00           H  
ATOM   1149 HB1  GLU A 160      43.580  23.170  42.120  1.00  0.00           H  
ATOM   1150 HB2  GLU A 160      41.870  22.550  43.290  1.00  0.00           H  
ATOM   1151 HG1  GLU A 160      42.270  25.260  46.240  1.00  0.00           H  
ATOM   1152 HG2  GLU A 160      43.280  24.530  46.170  1.00  0.00           H  
ATOM   1153 N    SER A 161      42.230  26.470  46.870  1.00  0.00           N  
ATOM   1154 CA   SER A 161      41.380  27.010  46.910  1.00  0.00           C  
ATOM   1155 C    SER A 161      43.390  26.890  47.720  1.00  0.00           C  
ATOM   1156 O    SER A 161      44.320  26.780  47.150  1.00  0.00           O  
ATOM   1157 CB   SER A 161      43.130  28.330  48.210  1.00  0.00           C  
ATOM   1158 OG   SER A 161      42.960  28.920  47.310  1.00  0.00           O  
ATOM   1159 H    SER A 161      44.090  28.740  48.540  1.00  0.00           H  
ATOM   1160 HA   SER A 161      42.130  28.260  49.190  1.00  0.00           H  
ATOM   1161 HB1  SER A 161      41.280  27.880  48.980  1.00  0.00           H  
ATOM   1162 HB2  SER A 161      43.550  25.920  48.970  1.00  0.00           H  
ATOM   1163 HG   SER A 161      44.710  25.680  49.380  1.00  0.00           H  
ATOM   1164 N    VAL A 162      42.460  25.420  49.540  1.00  0.00           N  
ATOM   1165 CA   VAL A 162      41.550  25.590  49.140  1.00  0.00           C  
ATOM   1166 C    VAL A 162      42.490  24.310  50.540  1.00  0.00           C  
ATOM   1167 O    VAL A 162      43.010  24.630  51.440  1.00  0.00           O  
ATOM   1168 CB   VAL A 162      41.090  23.970  51.130  1.00  0.00           C  
ATOM   1169 CG1  VAL A 162      40.480  23.400  50.440  1.00  0.00           C  
ATOM   1170 CG2  VAL A 162      41.210  23.110  52.420  1.00  0.00           C  
ATOM   1171 H    VAL A 162      41.810  22.240  52.140  1.00  0.00           H  
ATOM   1172 HA   VAL A 162      41.720  23.670  53.210  1.00  0.00           H  
ATOM   1173 HB   VAL A 162      40.250  22.760  52.790  1.00  0.00           H  
ATOM   1174 HG11 VAL A 162      40.370  25.270  51.500  1.00  0.00           H  
ATOM   1175 HG12 VAL A 162      41.040  26.040  51.880  1.00  0.00           H  
ATOM   1176 HG13 VAL A 162      40.090  25.850  50.620  1.00  0.00           H  
ATOM   1177 HG21 VAL A 162      39.470  25.090  52.090  1.00  0.00           H  
ATOM   1178 HG22 VAL A 162      43.280  23.120  50.020  1.00  0.00           H  
ATOM   1179 HG23 VAL A 162      44.340  22.760  50.520  1.00  0.00           H  
ATOM   1180 N    ASN A 163      42.700  22.490  48.940  1.00  0.00           N  
ATOM   1181 CA   ASN A 163      41.760  22.770  48.710  1.00  0.00           C  
ATOM   1182 C    ASN A 163      43.430  21.430  48.180  1.00  0.00           C  
ATOM   1183 O    ASN A 163      43.240  20.540  48.780  1.00  0.00           O  
ATOM   1184 CB   ASN A 163      42.600  21.250  46.860  1.00  0.00           C  
ATOM   1185 CG   ASN A 163      42.540  22.160  46.270  1.00  0.00           C  
ATOM   1186 ND2  ASN A 163      41.560  20.950  46.990  1.00  0.00           N  
ATOM   1187 OD1  ASN A 163      43.270  20.290  45.980  1.00  0.00           O  
ATOM   1188 H    ASN A 163      43.800  19.280  46.390  1.00  0.00           H  
ATOM   1189 HA   ASN A 163      42.980  20.510  44.700  1.00  0.00           H  
ATOM   1190 HB1  ASN A 163      42.560  21.370  44.390  1.00  0.00           H  
ATOM   1191 HB2  ASN A 163      43.280  19.840  44.000  1.00  0.00           H  
ATOM   1192 HD21 ASN A 163      45.010  21.740  48.070  1.00  0.00           H  
ATOM   1193 HD22 ASN A 163      45.820  20.900  48.430  1.00  0.00           H  
ATOM   1194 N    ARG A 164      45.450  22.920  47.680  1.00  0.00           N  
ATOM   1195 CA   ARG A 164      44.750  23.470  47.210  1.00  0.00           C  
ATOM   1196 C    ARG A 164      46.870  23.210  47.360  1.00  0.00           C  
ATOM   1197 O    ARG A 164      47.360  22.260  47.120  1.00  0.00           O  
ATOM   1198 CB   ARG A 164      47.060  24.100  46.110  1.00  0.00           C  
ATOM   1199 CG   ARG A 164      48.110  24.270  45.860  1.00  0.00           C  
ATOM   1200 CD   ARG A 164      46.680  25.100  46.310  1.00  0.00           C  
ATOM   1201 NE   ARG A 164      46.430  23.530  44.890  1.00  0.00           N  
ATOM   1202 CZ   ARG A 164      45.360  23.380  44.930  1.00  0.00           C  
ATOM   1203 NH1  ARG A 164      46.830  22.520  44.870  1.00  0.00           N  
ATOM   1204 NH2  ARG A 164      46.780  24.440  43.690  1.00  0.00           N  
ATOM   1205 H    ARG A 164      47.860  24.590  43.650  1.00  0.00           H  
ATOM   1206 HA   ARG A 164      46.340  25.420  43.850  1.00  0.00           H  
ATOM   1207 HB1  ARG A 164      46.180  23.820  42.480  1.00  0.00           H  
ATOM   1208 HB2  ARG A 164      45.260  23.420  42.560  1.00  0.00           H  
ATOM   1209 HG1  ARG A 164      46.740  23.910  41.300  1.00  0.00           H  
ATOM   1210 HG2  ARG A 164      48.000  24.240  41.040  1.00  0.00           H  
ATOM   1211 HD1  ARG A 164      48.560  24.620  41.800  1.00  0.00           H  
ATOM   1212 HD2  ARG A 164      48.350  24.270  40.100  1.00  0.00           H  
ATOM   1213 HE   ARG A 164      46.060  23.380  40.300  1.00  0.00           H  
ATOM   1214 HH11 ARG A 164      45.100  23.180  40.530  1.00  0.00           H  
ATOM   1215 HH12 ARG A 164      46.540  23.190  39.440  1.00  0.00           H  
ATOM   1216 HH21 ARG A 164      47.610  23.750  48.670  1.00  0.00           H  
ATOM   1217 HH22 ARG A 164      48.640  24.410  48.540  1.00  0.00           H  
ATOM   1218 N    GLU A 165      47.050  23.460  49.900  1.00  0.00           N  
ATOM   1219 CA   GLU A 165      46.120  23.060  49.900  1.00  0.00           C  
ATOM   1220 C    GLU A 165      47.670  23.720  51.240  1.00  0.00           C  
ATOM   1221 O    GLU A 165      46.990  23.330  52.000  1.00  0.00           O  
ATOM   1222 CB   GLU A 165      48.980  22.960  51.470  1.00  0.00           C  
ATOM   1223 CG   GLU A 165      49.440  23.100  52.440  1.00  0.00           C  
ATOM   1224 CD   GLU A 165      49.710  23.310  50.750  1.00  0.00           C  
ATOM   1225 OE1  GLU A 165      48.790  21.460  51.250  1.00  0.00           O  
ATOM   1226 OE2  GLU A 165      49.770  20.980  51.240  1.00  0.00           O  
ATOM   1227 H    GLU A 165      48.270  21.270  50.310  1.00  0.00           H  
ATOM   1228 HA   GLU A 165      47.980  20.730  52.400  1.00  0.00           H  
ATOM   1229 HB1  GLU A 165      48.370  20.960  53.570  1.00  0.00           H  
ATOM   1230 HB2  GLU A 165      46.920  20.130  52.190  1.00  0.00           H  
ATOM   1231 HG1  GLU A 165      47.870  25.190  51.570  1.00  0.00           H  
ATOM   1232 HG2  GLU A 165      48.760  25.530  52.330  1.00  0.00           H  
ATOM   1233 N    MET A 166      47.000  26.050  51.110  1.00  0.00           N  
ATOM   1234 CA   MET A 166      46.380  25.660  50.420  1.00  0.00           C  
ATOM   1235 C    MET A 166      47.240  27.510  51.080  1.00  0.00           C  
ATOM   1236 O    MET A 166      47.970  27.880  51.800  1.00  0.00           O  
ATOM   1237 CB   MET A 166      47.940  27.850  49.720  1.00  0.00           C  
ATOM   1238 CG   MET A 166      48.690  27.080  49.540  1.00  0.00           C  
ATOM   1239 SD   MET A 166      48.470  28.790  49.840  1.00  0.00           S  
ATOM   1240 CE   MET A 166      47.030  27.980  48.530  1.00  0.00           C  
ATOM   1241 H    MET A 166      46.310  28.800  48.600  1.00  0.00           H  
ATOM   1242 HA   MET A 166      46.450  27.060  48.450  1.00  0.00           H  
ATOM   1243 HB1  MET A 166      47.980  28.300  47.020  1.00  0.00           H  
ATOM   1244 HB2  MET A 166      46.650  28.270  45.750  1.00  0.00           H  
ATOM   1245 HG1  MET A 166      47.150  28.160  44.790  1.00  0.00           H  
ATOM   1246 HG2  MET A 166      46.020  27.400  45.950  1.00  0.00           H  
ATOM   1247 HE1  MET A 166      45.930  29.080  45.840  1.00  0.00           H  
ATOM   1248 HE2  MET A 166      45.960  28.330  51.390  1.00  0.00           H  
ATOM   1249 HE3  MET A 166      45.750  29.500  50.920  1.00  0.00           H  
ATOM   1250 N    SER A 167      45.040  27.790  52.180  1.00  0.00           N  
ATOM   1251 CA   SER A 167      45.270  26.820  52.370  1.00  0.00           C  
ATOM   1252 C    SER A 167      43.660  28.190  52.440  1.00  0.00           C  
ATOM   1253 O    SER A 167      43.180  28.100  51.470  1.00  0.00           O  
ATOM   1254 CB   SER A 167      42.950  27.060  53.190  1.00  0.00           C  
ATOM   1255 OG   SER A 167      43.030  26.130  52.630  1.00  0.00           O  
ATOM   1256 H    SER A 167      41.920  27.390  53.350  1.00  0.00           H  
ATOM   1257 HA   SER A 167      43.480  26.760  54.460  1.00  0.00           H  
ATOM   1258 HB1  SER A 167      44.130  26.070  54.330  1.00  0.00           H  
ATOM   1259 HB2  SER A 167      43.320  29.560  53.100  1.00  0.00           H  
ATOM   1260 HG   SER A 167      42.170  29.940  52.940  1.00  0.00           H  
ATOM   1261 N    PRO A 168      44.300  30.270  53.690  1.00  0.00           N  
ATOM   1262 CA   PRO A 168      45.600  29.830  54.240  1.00  0.00           C  
ATOM   1263 C    PRO A 168      46.410  29.850  53.510  1.00  0.00           C  
ATOM   1264 O    PRO A 168      45.570  28.810  54.610  1.00  0.00           O  
ATOM   1265 CB   PRO A 168      45.900  30.830  55.370  1.00  0.00           C  
ATOM   1266 CG   PRO A 168      46.970  30.870  55.560  1.00  0.00           C  
ATOM   1267 CD   PRO A 168      45.350  30.670  56.290  1.00  0.00           C  
ATOM   1268 HA   PRO A 168      45.440  32.180  54.750  1.00  0.00           H  
ATOM   1269 HB1  PRO A 168      46.100  32.630  54.000  1.00  0.00           H  
ATOM   1270 HB2  PRO A 168      45.180  32.820  55.600  1.00  0.00           H  
ATOM   1271 HG1  PRO A 168      44.200  31.720  53.970  1.00  0.00           H  
ATOM   1272 HG2  PRO A 168      43.320  31.820  54.620  1.00  0.00           H  
ATOM   1273 HD1  PRO A 168      43.950  32.620  52.680  1.00  0.00           H  
ATOM   1274 HD2  PRO A 168      43.500  33.750  52.800  1.00  0.00           H  
ATOM   1275 N    LEU A 169      44.140  32.090  51.490  1.00  0.00           N  
ATOM   1276 CA   LEU A 169      44.600  31.190  51.450  1.00  0.00           C  
ATOM   1277 C    LEU A 169      43.970  32.760  50.190  1.00  0.00           C  
ATOM   1278 O    LEU A 169      44.510  33.710  50.170  1.00  0.00           O  
ATOM   1279 CB   LEU A 169      44.530  31.880  49.100  1.00  0.00           C  
ATOM   1280 CG   LEU A 169      43.900  30.990  49.080  1.00  0.00           C  
ATOM   1281 CD1  LEU A 169      45.540  31.590  49.410  1.00  0.00           C  
ATOM   1282 CD2  LEU A 169      44.820  32.400  47.680  1.00  0.00           C  
ATOM   1283 H    LEU A 169      43.970  32.860  47.180  1.00  0.00           H  
ATOM   1284 HA   LEU A 169      45.940  33.490  47.780  1.00  0.00           H  
ATOM   1285 HB1  LEU A 169      46.770  33.190  48.420  1.00  0.00           H  
ATOM   1286 HB2  LEU A 169      46.320  33.770  46.790  1.00  0.00           H  
ATOM   1287 HG   LEU A 169      45.550  34.370  48.290  1.00  0.00           H  
ATOM   1288 HD11 LEU A 169      45.240  31.290  46.740  1.00  0.00           H  
ATOM   1289 HD12 LEU A 169      46.070  30.660  47.070  1.00  0.00           H  
ATOM   1290 HD13 LEU A 169      44.370  30.670  46.520  1.00  0.00           H  
ATOM   1291 HD21 LEU A 169      45.580  31.670  45.770  1.00  0.00           H  
ATOM   1292 HD22 LEU A 169      42.510  33.150  49.730  1.00  0.00           H  
ATOM   1293 HD23 LEU A 169      42.340  33.930  48.810  1.00  0.00           H  
ATOM   1294 N    VAL A 170      41.460  32.660  50.380  1.00  0.00           N  
ATOM   1295 CA   VAL A 170      41.620  31.970  51.100  1.00  0.00           C  
ATOM   1296 C    VAL A 170      40.070  32.990  49.960  1.00  0.00           C  
ATOM   1297 O    VAL A 170      40.040  32.760  48.890  1.00  0.00           O  
ATOM   1298 CB   VAL A 170      39.080  32.110  50.830  1.00  0.00           C  
ATOM   1299 CG1  VAL A 170      38.090  32.480  50.560  1.00  0.00           C  
ATOM   1300 CG2  VAL A 170      39.120  30.550  50.610  1.00  0.00           C  
ATOM   1301 H    VAL A 170      38.550  30.010  51.380  1.00  0.00           H  
ATOM   1302 HA   VAL A 170      38.880  30.420  49.560  1.00  0.00           H  
ATOM   1303 HB   VAL A 170      40.170  30.280  50.700  1.00  0.00           H  
ATOM   1304 HG11 VAL A 170      39.300  32.240  52.330  1.00  0.00           H  
ATOM   1305 HG12 VAL A 170      38.630  31.550  52.860  1.00  0.00           H  
ATOM   1306 HG13 VAL A 170      40.290  31.870  52.600  1.00  0.00           H  
ATOM   1307 HG21 VAL A 170      39.170  33.250  52.700  1.00  0.00           H  
ATOM   1308 HG22 VAL A 170      39.500  34.420  50.050  1.00  0.00           H  
ATOM   1309 HG23 VAL A 170      38.660  34.830  49.280  1.00  0.00           H  
ATOM   1310 N    ASP A 171      40.120  35.230  50.970  1.00  0.00           N  
ATOM   1311 CA   ASP A 171      40.840  34.950  51.630  1.00  0.00           C  
ATOM   1312 C    ASP A 171      39.890  36.650  50.890  1.00  0.00           C  
ATOM   1313 O    ASP A 171      38.810  36.740  50.740  1.00  0.00           O  
ATOM   1314 CB   ASP A 171      40.260  37.210  52.260  1.00  0.00           C  
ATOM   1315 CG   ASP A 171      40.100  38.280  52.160  1.00  0.00           C  
ATOM   1316 OD1  ASP A 171      41.320  37.060  52.430  1.00  0.00           O  
ATOM   1317 OD2  ASP A 171      39.420  36.650  53.430  1.00  0.00           O  
ATOM   1318 H    ASP A 171      38.230  36.200  53.290  1.00  0.00           H  
ATOM   1319 HA   ASP A 171      39.870  36.880  54.570  1.00  0.00           H  
ATOM   1320 HB1  ASP A 171      40.560  37.330  49.710  1.00  0.00           H  
ATOM   1321 HB2  ASP A 171      39.970  38.260  49.120  1.00  0.00           H  
ATOM   1322 N    ASN A 172      41.680  36.870  49.150  1.00  0.00           N  
ATOM   1323 CA   ASN A 172      42.160  36.120  49.630  1.00  0.00           C  
ATOM   1324 C    ASN A 172      42.240  37.310  47.830  1.00  0.00           C  
ATOM   1325 O    ASN A 172      42.140  38.390  47.920  1.00  0.00           O  
ATOM   1326 CB   ASN A 172      43.650  36.750  47.580  1.00  0.00           C  
ATOM   1327 CG   ASN A 172      44.060  37.210  46.680  1.00  0.00           C  
ATOM   1328 ND2  ASN A 172      43.610  35.670  47.460  1.00  0.00           N  
ATOM   1329 OD1  ASN A 172      44.630  37.030  48.700  1.00  0.00           O  
ATOM   1330 H    ASN A 172      44.380  36.670  49.850  1.00  0.00           H  
ATOM   1331 HA   ASN A 172      45.690  37.650  48.370  1.00  0.00           H  
ATOM   1332 HB1  ASN A 172      45.700  37.990  47.420  1.00  0.00           H  
ATOM   1333 HB2  ASN A 172      46.380  37.850  49.080  1.00  0.00           H  
ATOM   1334 HD21 ASN A 172      41.360  36.770  46.680  1.00  0.00           H  
ATOM   1335 HD22 ASN A 172      41.040  37.520  45.740  1.00  0.00           H  
ATOM   1336 N    ILE A 173      40.800  35.620  46.850  1.00  0.00           N  
ATOM   1337 CA   ILE A 173      41.150  35.080  47.630  1.00  0.00           C  
ATOM   1338 C    ILE A 173      39.930  35.050  45.830  1.00  0.00           C  
ATOM   1339 O    ILE A 173      40.450  35.120  44.870  1.00  0.00           O  
ATOM   1340 CB   ILE A 173      39.710  33.560  45.970  1.00  0.00           C  
ATOM   1341 CG1  ILE A 173      39.480  33.510  47.030  1.00  0.00           C  
ATOM   1342 CG2  ILE A 173      38.410  33.110  45.180  1.00  0.00           C  
ATOM   1343 CD   ILE A 173      38.340  32.020  45.180  1.00  0.00           C  
ATOM   1344 H    ILE A 173      37.540  33.580  45.620  1.00  0.00           H  
ATOM   1345 HA   ILE A 173      38.440  33.350  44.120  1.00  0.00           H  
ATOM   1346 HB   ILE A 173      40.900  32.640  45.650  1.00  0.00           H  
ATOM   1347 HG11 ILE A 173      41.820  33.200  45.840  1.00  0.00           H  
ATOM   1348 HG12 ILE A 173      40.910  32.580  44.560  1.00  0.00           H  
ATOM   1349 HG21 ILE A 173      40.930  31.290  46.420  1.00  0.00           H  
ATOM   1350 HG22 ILE A 173      40.520  30.550  45.740  1.00  0.00           H  
ATOM   1351 HG23 ILE A 173      41.950  30.980  46.680  1.00  0.00           H  
ATOM   1352 HD1  ILE A 173      40.360  31.310  47.340  1.00  0.00           H  
ATOM   1353 HD2  ILE A 173      38.630  35.950  45.770  1.00  0.00           H  
ATOM   1354 HD3  ILE A 173      38.170  36.180  44.700  1.00  0.00           H  
ATOM   1355 N    ALA A 174      38.080  36.490  46.880  1.00  0.00           N  
ATOM   1356 CA   ALA A 174      38.540  36.410  47.770  1.00  0.00           C  
ATOM   1357 C    ALA A 174      36.850  37.310  46.890  1.00  0.00           C  
ATOM   1358 O    ALA A 174      36.010  36.830  46.400  1.00  0.00           O  
ATOM   1359 CB   ALA A 174      36.540  37.570  48.410  1.00  0.00           C  
ATOM   1360 H    ALA A 174      37.420  38.000  48.910  1.00  0.00           H  
ATOM   1361 HA   ALA A 174      35.600  38.120  48.480  1.00  0.00           H  
ATOM   1362 HB1  ALA A 174      36.310  36.610  48.870  1.00  0.00           H  
ATOM   1363 HB2  ALA A 174      37.150  38.680  46.220  1.00  0.00           H  
ATOM   1364 HB3  ALA A 174      36.330  39.270  45.490  1.00  0.00           H  
ATOM   1365 N    LEU A 175      38.310  39.230  46.340  1.00  0.00           N  
ATOM   1366 CA   LEU A 175      38.990  38.780  46.940  1.00  0.00           C  
ATOM   1367 C    LEU A 175      38.760  40.420  45.520  1.00  0.00           C  
ATOM   1368 O    LEU A 175      38.030  41.220  45.640  1.00  0.00           O  
ATOM   1369 CB   LEU A 175      40.070  40.900  46.150  1.00  0.00           C  
ATOM   1370 CG   LEU A 175      40.480  41.630  45.460  1.00  0.00           C  
ATOM   1371 CD1  LEU A 175      40.690  40.010  46.270  1.00  0.00           C  
ATOM   1372 CD2  LEU A 175      39.960  41.530  47.490  1.00  0.00           C  
ATOM   1373 H    LEU A 175      39.470  40.850  48.200  1.00  0.00           H  
ATOM   1374 HA   LEU A 175      41.350  41.810  48.080  1.00  0.00           H  
ATOM   1375 HB1  LEU A 175      41.710  42.760  47.670  1.00  0.00           H  
ATOM   1376 HB2  LEU A 175      41.240  41.940  49.160  1.00  0.00           H  
ATOM   1377 HG   LEU A 175      42.040  40.990  47.920  1.00  0.00           H  
ATOM   1378 HD11 LEU A 175      39.120  42.830  47.550  1.00  0.00           H  
ATOM   1379 HD12 LEU A 175      39.310  43.350  48.490  1.00  0.00           H  
ATOM   1380 HD13 LEU A 175      39.220  43.480  46.680  1.00  0.00           H  
ATOM   1381 HD21 LEU A 175      38.090  42.480  47.590  1.00  0.00           H  
ATOM   1382 HD22 LEU A 175      38.920  40.040  44.040  1.00  0.00           H  
ATOM   1383 HD23 LEU A 175      38.560  40.800  43.100  1.00  0.00           H  
ATOM   1384 N    TRP A 176      39.410  38.830  43.680  1.00  0.00           N  
ATOM   1385 CA   TRP A 176      39.660  38.150  44.390  1.00  0.00           C  
ATOM   1386 C    TRP A 176      39.500  38.300  42.300  1.00  0.00           C  
ATOM   1387 O    TRP A 176      40.020  39.020  41.680  1.00  0.00           O  
ATOM   1388 CB   TRP A 176      40.320  36.940  42.260  1.00  0.00           C  
ATOM   1389 CG   TRP A 176      40.300  36.710  41.200  1.00  0.00           C  
ATOM   1390 CD1  TRP A 176      39.720  36.130  42.660  1.00  0.00           C  
ATOM   1391 CD2  TRP A 176      41.740  36.800  42.690  1.00  0.00           C  
ATOM   1392 CE2  TRP A 176      42.450  37.680  43.420  1.00  0.00           C  
ATOM   1393 CE3  TRP A 176      42.030  38.590  43.820  1.00  0.00           C  
ATOM   1394 NE1  TRP A 176      43.740  37.170  43.510  1.00  0.00           N  
ATOM   1395 CZ2  TRP A 176      44.510  37.740  43.840  1.00  0.00           C  
ATOM   1396 CZ3  TRP A 176      43.880  35.970  42.940  1.00  0.00           C  
ATOM   1397 CH2  TRP A 176      44.980  35.140  42.770  1.00  0.00           C  
ATOM   1398 H    TRP A 176      45.900  35.400  43.250  1.00  0.00           H  
ATOM   1399 HA   TRP A 176      44.880  33.980  42.040  1.00  0.00           H  
ATOM   1400 HB1  TRP A 176      45.740  33.340  41.890  1.00  0.00           H  
ATOM   1401 HB2  TRP A 176      43.660  33.630  41.440  1.00  0.00           H  
ATOM   1402 HD1  TRP A 176      43.560  32.720  40.860  1.00  0.00           H  
ATOM   1403 HE1  TRP A 176      42.590  34.520  41.600  1.00  0.00           H  
ATOM   1404 HE3  TRP A 176      41.660  34.130  41.200  1.00  0.00           H  
ATOM   1405 HZ2  TRP A 176      42.630  35.690  42.370  1.00  0.00           H  
ATOM   1406 HZ3  TRP A 176      38.110  38.130  41.670  1.00  0.00           H  
ATOM   1407 HH2  TRP A 176      37.900  38.620  40.580  1.00  0.00           H  
ATOM   1408 N    MET A 177      37.160  37.480  42.360  1.00  0.00           N  
ATOM   1409 CA   MET A 177      37.410  36.980  43.200  1.00  0.00           C  
ATOM   1410 C    MET A 177      35.820  37.420  41.930  1.00  0.00           C  
ATOM   1411 O    MET A 177      35.790  36.940  40.950  1.00  0.00           O  
ATOM   1412 CB   MET A 177      34.980  36.660  42.970  1.00  0.00           C  
ATOM   1413 CG   MET A 177      33.950  36.750  42.630  1.00  0.00           C  
ATOM   1414 SD   MET A 177      35.030  37.210  43.910  1.00  0.00           S  
ATOM   1415 CE   MET A 177      35.460  35.280  43.170  1.00  0.00           C  
ATOM   1416 H    MET A 177      34.610  34.730  43.580  1.00  0.00           H  
ATOM   1417 HA   MET A 177      36.270  35.310  43.900  1.00  0.00           H  
ATOM   1418 HB1  MET A 177      35.820  34.140  41.850  1.00  0.00           H  
ATOM   1419 HB2  MET A 177      34.360  34.350  40.830  1.00  0.00           H  
ATOM   1420 HG1  MET A 177      33.420  34.030  41.280  1.00  0.00           H  
ATOM   1421 HG2  MET A 177      34.170  35.410  40.630  1.00  0.00           H  
ATOM   1422 HE1  MET A 177      34.420  33.740  39.920  1.00  0.00           H  
ATOM   1423 HE2  MET A 177      35.170  38.770  41.690  1.00  0.00           H  
ATOM   1424 HE3  MET A 177      34.580  38.960  40.640  1.00  0.00           H  
ATOM   1425 N    THR A 178      35.390  39.730  42.610  1.00  0.00           N  
ATOM   1426 CA   THR A 178      36.030  39.680  43.390  1.00  0.00           C  
ATOM   1427 C    THR A 178      34.640  41.000  42.610  1.00  0.00           C  
ATOM   1428 O    THR A 178      33.660  40.810  42.190  1.00  0.00           O  
ATOM   1429 CB   THR A 178      34.340  41.380  44.060  1.00  0.00           C  
ATOM   1430 CG2  THR A 178      35.310  41.700  44.430  1.00  0.00           C  
ATOM   1431 OG1  THR A 178      33.370  42.570  44.290  1.00  0.00           O  
ATOM   1432 H    THR A 178      33.870  43.440  43.880  1.00  0.00           H  
ATOM   1433 HA   THR A 178      32.440  42.330  43.760  1.00  0.00           H  
ATOM   1434 HB   THR A 178      33.110  42.620  45.350  1.00  0.00           H  
ATOM   1435 HG1  THR A 178      33.880  40.250  44.810  1.00  0.00           H  
ATOM   1436 HG21 THR A 178      34.660  39.810  45.170  1.00  0.00           H  
ATOM   1437 HG22 THR A 178      35.190  42.090  41.720  1.00  0.00           H  
ATOM   1438 HG23 THR A 178      34.430  42.870  41.150  1.00  0.00           H  
ATOM   1439 N    GLU A 179      36.500  42.130  41.490  1.00  0.00           N  
ATOM   1440 CA   GLU A 179      37.120  41.560  42.060  1.00  0.00           C  
ATOM   1441 C    GLU A 179      37.150  43.080  40.580  1.00  0.00           C  
ATOM   1442 O    GLU A 179      36.590  44.000  40.720  1.00  0.00           O  
ATOM   1443 CB   GLU A 179      38.680  43.180  40.820  1.00  0.00           C  
ATOM   1444 CG   GLU A 179      39.080  42.170  40.750  1.00  0.00           C  
ATOM   1445 CD   GLU A 179      38.850  43.500  41.850  1.00  0.00           C  
ATOM   1446 OE1  GLU A 179      39.490  44.150  39.880  1.00  0.00           O  
ATOM   1447 OE2  GLU A 179      40.440  44.330  40.390  1.00  0.00           O  
ATOM   1448 H    GLU A 179      38.920  45.060  39.690  1.00  0.00           H  
ATOM   1449 HA   GLU A 179      39.820  43.510  38.510  1.00  0.00           H  
ATOM   1450 HB1  GLU A 179      39.840  44.220  37.440  1.00  0.00           H  
ATOM   1451 HB2  GLU A 179      40.050  42.300  38.420  1.00  0.00           H  
ATOM   1452 HG1  GLU A 179      36.870  42.650  39.100  1.00  0.00           H  
ATOM   1453 HG2  GLU A 179      36.570  43.590  38.280  1.00  0.00           H  
ATOM   1454 N    TYR A 180      36.720  41.380  38.740  1.00  0.00           N  
ATOM   1455 CA   TYR A 180      36.970  40.640  39.390  1.00  0.00           C  
ATOM   1456 C    TYR A 180      36.180  40.990  37.380  1.00  0.00           C  
ATOM   1457 O    TYR A 180      36.760  41.630  36.730  1.00  0.00           O  
ATOM   1458 CB   TYR A 180      36.490  39.510  37.120  1.00  0.00           C  
ATOM   1459 CG   TYR A 180      35.880  38.780  37.640  1.00  0.00           C  
ATOM   1460 CD1  TYR A 180      37.530  39.320  37.370  1.00  0.00           C  
ATOM   1461 CD2  TYR A 180      36.230  39.180  35.620  1.00  0.00           C  
ATOM   1462 CE1  TYR A 180      37.190  39.370  34.580  1.00  0.00           C  
ATOM   1463 CE2  TYR A 180      38.150  39.800  34.830  1.00  0.00           C  
ATOM   1464 CZ   TYR A 180      36.900  38.980  33.260  1.00  0.00           C  
ATOM   1465 OH   TYR A 180      37.600  39.180  32.460  1.00  0.00           O  
ATOM   1466 H    TYR A 180      35.590  38.540  32.980  1.00  0.00           H  
ATOM   1467 HA   TYR A 180      35.290  38.240  31.710  1.00  0.00           H  
ATOM   1468 HB1  TYR A 180      36.020  38.160  31.090  1.00  0.00           H  
ATOM   1469 HB2  TYR A 180      34.610  38.390  33.930  1.00  0.00           H  
ATOM   1470 HD1  TYR A 180      33.610  38.120  33.640  1.00  0.00           H  
ATOM   1471 HD2  TYR A 180      34.960  38.660  35.280  1.00  0.00           H  
ATOM   1472 HE1  TYR A 180      34.220  38.680  36.070  1.00  0.00           H  
ATOM   1473 HE2  TYR A 180      34.680  41.290  37.260  1.00  0.00           H  
ATOM   1474 HH   TYR A 180      34.270  41.860  36.240  1.00  0.00           H  
ATOM   1475 N    LEU A 181      33.880  41.050  38.270  1.00  0.00           N  
ATOM   1476 CA   LEU A 181      34.280  40.670  39.110  1.00  0.00           C  
ATOM   1477 C    LEU A 181      32.540  41.720  38.260  1.00  0.00           C  
ATOM   1478 O    LEU A 181      31.850  41.310  37.520  1.00  0.00           O  
ATOM   1479 CB   LEU A 181      31.960  41.200  39.590  1.00  0.00           C  
ATOM   1480 CG   LEU A 181      32.760  41.320  40.320  1.00  0.00           C  
ATOM   1481 CD1  LEU A 181      31.730  40.150  39.450  1.00  0.00           C  
ATOM   1482 CD2  LEU A 181      30.640  41.880  40.120  1.00  0.00           C  
ATOM   1483 H    LEU A 181      30.830  42.940  40.340  1.00  0.00           H  
ATOM   1484 HA   LEU A 181      29.490  41.920  39.030  1.00  0.00           H  
ATOM   1485 HB1  LEU A 181      29.300  40.990  38.500  1.00  0.00           H  
ATOM   1486 HB2  LEU A 181      28.550  42.120  39.540  1.00  0.00           H  
ATOM   1487 HG   LEU A 181      29.540  42.790  38.360  1.00  0.00           H  
ATOM   1488 HD11 LEU A 181      30.190  41.090  41.410  1.00  0.00           H  
ATOM   1489 HD12 LEU A 181      29.170  41.450  41.560  1.00  0.00           H  
ATOM   1490 HD13 LEU A 181      30.210  40.000  41.340  1.00  0.00           H  
ATOM   1491 HD21 LEU A 181      30.810  41.470  42.220  1.00  0.00           H  
ATOM   1492 HD22 LEU A 181      32.530  43.240  38.040  1.00  0.00           H  
ATOM   1493 HD23 LEU A 181      31.630  43.740  37.360  1.00  0.00           H  
ATOM   1494 N    ASN A 182      33.540  44.010  38.500  1.00  0.00           N  
ATOM   1495 CA   ASN A 182      34.140  43.590  39.190  1.00  0.00           C  
ATOM   1496 C    ASN A 182      33.720  45.470  38.180  1.00  0.00           C  
ATOM   1497 O    ASN A 182      32.730  45.910  38.280  1.00  0.00           O  
ATOM   1498 CB   ASN A 182      34.540  46.210  39.330  1.00  0.00           C  
ATOM   1499 CG   ASN A 182      34.440  47.290  39.230  1.00  0.00           C  
ATOM   1500 ND2  ASN A 182      35.600  45.960  39.350  1.00  0.00           N  
ATOM   1501 OD1  ASN A 182      33.970  46.030  40.770  1.00  0.00           O  
ATOM   1502 H    ASN A 182      32.770  46.070  40.990  1.00  0.00           H  
ATOM   1503 HA   ASN A 182      34.790  45.950  41.830  1.00  0.00           H  
ATOM   1504 HB1  ASN A 182      35.790  45.880  41.840  1.00  0.00           H  
ATOM   1505 HB2  ASN A 182      34.380  46.030  42.750  1.00  0.00           H  
ATOM   1506 HD21 ASN A 182      34.230  45.870  36.790  1.00  0.00           H  
ATOM   1507 HD22 ASN A 182      34.220  47.080  36.510  1.00  0.00           H  
ATOM   1508 N    ARG A 183      34.700  44.910  35.980  1.00  0.00           N  
ATOM   1509 CA   ARG A 183      34.530  43.960  36.290  1.00  0.00           C  
ATOM   1510 C    ARG A 183      35.230  45.150  34.620  1.00  0.00           C  
ATOM   1511 O    ARG A 183      35.880  46.020  34.730  1.00  0.00           O  
ATOM   1512 CB   ARG A 183      35.980  43.940  34.100  1.00  0.00           C  
ATOM   1513 CG   ARG A 183      35.330  43.070  34.080  1.00  0.00           C  
ATOM   1514 CD   ARG A 183      36.850  43.870  34.760  1.00  0.00           C  
ATOM   1515 NE   ARG A 183      36.610  44.110  32.760  1.00  0.00           N  
ATOM   1516 CZ   ARG A 183      37.340  44.910  32.870  1.00  0.00           C  
ATOM   1517 NH1  ARG A 183      35.890  44.440  32.010  1.00  0.00           N  
ATOM   1518 NH2  ARG A 183      37.090  42.760  32.340  1.00  0.00           N  
ATOM   1519 H    ARG A 183      37.180  42.720  31.260  1.00  0.00           H  
ATOM   1520 HA   ARG A 183      36.340  42.000  32.570  1.00  0.00           H  
ATOM   1521 HB1  ARG A 183      38.390  42.450  33.030  1.00  0.00           H  
ATOM   1522 HB2  ARG A 183      38.450  42.820  33.970  1.00  0.00           H  
ATOM   1523 HG1  ARG A 183      39.380  41.800  32.460  1.00  0.00           H  
ATOM   1524 HG2  ARG A 183      40.510  41.660  33.150  1.00  0.00           H  
ATOM   1525 HD1  ARG A 183      40.440  41.880  34.130  1.00  0.00           H  
ATOM   1526 HD2  ARG A 183      41.190  40.970  32.870  1.00  0.00           H  
ATOM   1527 HE   ARG A 183      39.310  41.180  31.260  1.00  0.00           H  
ATOM   1528 HH11 ARG A 183      38.530  41.380  30.650  1.00  0.00           H  
ATOM   1529 HH12 ARG A 183      40.080  40.620  30.930  1.00  0.00           H  
ATOM   1530 HH21 ARG A 183      34.030  45.610  33.740  1.00  0.00           H  
ATOM   1531 HH22 ARG A 183      34.190  46.680  33.150  1.00  0.00           H  
ATOM   1532 N    HIS A 184      32.980  44.800  33.690  1.00  0.00           N  
ATOM   1533 CA   HIS A 184      32.920  44.110  34.430  1.00  0.00           C  
ATOM   1534 C    HIS A 184      31.810  45.060  32.760  1.00  0.00           C  
ATOM   1535 O    HIS A 184      31.610  46.130  32.650  1.00  0.00           O  
ATOM   1536 CB   HIS A 184      32.240  44.470  31.370  1.00  0.00           C  
ATOM   1537 CG   HIS A 184      33.040  45.100  30.980  1.00  0.00           C  
ATOM   1538 CD2  HIS A 184      31.440  44.420  30.630  1.00  0.00           C  
ATOM   1539 ND1  HIS A 184      32.840  43.060  31.410  1.00  0.00           N  
ATOM   1540 CE1  HIS A 184      32.290  41.960  32.100  1.00  0.00           C  
ATOM   1541 NE2  HIS A 184      33.160  40.930  31.830  1.00  0.00           N  
ATOM   1542 H    HIS A 184      33.010  39.900  32.120  1.00  0.00           H  
ATOM   1543 HA   HIS A 184      34.100  41.350  30.960  1.00  0.00           H  
ATOM   1544 HB1  HIS A 184      34.930  40.880  30.640  1.00  0.00           H  
ATOM   1545 HB2  HIS A 184      33.910  42.660  30.730  1.00  0.00           H  
ATOM   1546 HD2  HIS A 184      34.540  43.360  30.210  1.00  0.00           H  
ATOM   1547 HE1  HIS A 184      30.450  44.460  33.210  1.00  0.00           H  
ATOM   1548 HE2  HIS A 184      29.400  45.030  32.930  1.00  0.00           H  
ATOM   1549 N    LEU A 185      30.460  43.400  34.090  1.00  0.00           N  
ATOM   1550 CA   LEU A 185      31.270  42.780  34.070  1.00  0.00           C  
ATOM   1551 C    LEU A 185      29.240  42.770  34.630  1.00  0.00           C  
ATOM   1552 O    LEU A 185      28.590  42.580  33.780  1.00  0.00           O  
ATOM   1553 CB   LEU A 185      29.620  41.410  35.250  1.00  0.00           C  
ATOM   1554 CG   LEU A 185      28.710  40.980  35.670  1.00  0.00           C  
ATOM   1555 CD1  LEU A 185      30.300  41.690  36.050  1.00  0.00           C  
ATOM   1556 CD2  LEU A 185      30.300  40.320  34.390  1.00  0.00           C  
ATOM   1557 H    LEU A 185      31.250  40.730  34.070  1.00  0.00           H  
ATOM   1558 HA   LEU A 185      30.520  39.140  35.300  1.00  0.00           H  
ATOM   1559 HB1  LEU A 185      31.040  39.600  36.150  1.00  0.00           H  
ATOM   1560 HB2  LEU A 185      29.520  38.770  35.550  1.00  0.00           H  
ATOM   1561 HG   LEU A 185      31.120  38.370  34.830  1.00  0.00           H  
ATOM   1562 HD11 LEU A 185      29.490  39.960  33.170  1.00  0.00           H  
ATOM   1563 HD12 LEU A 185      28.560  39.470  33.450  1.00  0.00           H  
ATOM   1564 HD13 LEU A 185      29.340  40.870  32.580  1.00  0.00           H  
ATOM   1565 HD21 LEU A 185      30.110  39.280  32.590  1.00  0.00           H  
ATOM   1566 HD22 LEU A 185      28.420  43.690  35.540  1.00  0.00           H  
ATOM   1567 HD23 LEU A 185      27.210  43.730  35.480  1.00  0.00           H  
ATOM   1568 N    HIS A 186      29.040  44.570  36.290  1.00  0.00           N  
ATOM   1569 CA   HIS A 186      30.040  44.480  36.310  1.00  0.00           C  
ATOM   1570 C    HIS A 186      28.490  45.620  37.110  1.00  0.00           C  
ATOM   1571 O    HIS A 186      27.940  45.180  37.950  1.00  0.00           O  
ATOM   1572 CB   HIS A 186      29.660  46.360  37.710  1.00  0.00           C  
ATOM   1573 CG   HIS A 186      30.290  45.640  38.250  1.00  0.00           C  
ATOM   1574 CD2  HIS A 186      29.250  47.000  38.500  1.00  0.00           C  
ATOM   1575 ND1  HIS A 186      30.410  47.290  36.790  1.00  0.00           N  
ATOM   1576 CE1  HIS A 186      30.980  47.010  35.570  1.00  0.00           C  
ATOM   1577 NE2  HIS A 186      31.320  48.220  35.060  1.00  0.00           N  
ATOM   1578 H    HIS A 186      31.780  48.340  34.100  1.00  0.00           H  
ATOM   1579 HA   HIS A 186      30.940  49.220  35.920  1.00  0.00           H  
ATOM   1580 HB1  HIS A 186      30.980  50.220  35.770  1.00  0.00           H  
ATOM   1581 HB2  HIS A 186      30.450  48.620  37.050  1.00  0.00           H  
ATOM   1582 HD2  HIS A 186      30.180  49.030  38.010  1.00  0.00           H  
ATOM   1583 HE1  HIS A 186      27.520  46.490  36.280  1.00  0.00           H  
ATOM   1584 HE2  HIS A 186      26.410  46.730  36.810  1.00  0.00           H  
ATOM   1585 N    THR A 187      27.870  46.960  35.070  1.00  0.00           N  
ATOM   1586 CA   THR A 187      28.810  46.810  34.720  1.00  0.00           C  
ATOM   1587 C    THR A 187      26.990  47.800  34.240  1.00  0.00           C  
ATOM   1588 O    THR A 187      26.510  48.630  34.770  1.00  0.00           O  
ATOM   1589 CB   THR A 187      27.870  48.490  33.150  1.00  0.00           C  
ATOM   1590 CG2  THR A 187      28.640  47.790  32.830  1.00  0.00           C  
ATOM   1591 OG1  THR A 187      27.120  48.930  31.930  1.00  0.00           O  
ATOM   1592 H    THR A 187      27.770  49.550  31.310  1.00  0.00           H  
ATOM   1593 HA   THR A 187      26.850  47.990  31.440  1.00  0.00           H  
ATOM   1594 HB   THR A 187      26.380  49.580  32.370  1.00  0.00           H  
ATOM   1595 HG1  THR A 187      28.560  49.680  33.660  1.00  0.00           H  
ATOM   1596 HG21 THR A 187      28.860  49.550  34.560  1.00  0.00           H  
ATOM   1597 HG22 THR A 187      25.790  46.990  33.640  1.00  0.00           H  
ATOM   1598 HG23 THR A 187      24.710  47.580  33.560  1.00  0.00           H  
ATOM   1599 N    TRP A 188      25.920  45.660  33.410  1.00  0.00           N  
ATOM   1600 CA   TRP A 188      26.790  45.300  33.780  1.00  0.00           C  
ATOM   1601 C    TRP A 188      24.780  44.800  33.050  1.00  0.00           C  
ATOM   1602 O    TRP A 188      24.250  45.270  32.220  1.00  0.00           O  
ATOM   1603 CB   TRP A 188      25.250  43.480  32.590  1.00  0.00           C  
ATOM   1604 CG   TRP A 188      25.760  42.980  33.410  1.00  0.00           C  
ATOM   1605 CD1  TRP A 188      25.890  43.820  31.780  1.00  0.00           C  
ATOM   1606 CD2  TRP A 188      24.280  42.520  32.050  1.00  0.00           C  
ATOM   1607 CE2  TRP A 188      23.850  42.510  30.760  1.00  0.00           C  
ATOM   1608 CE3  TRP A 188      24.230  43.110  29.940  1.00  0.00           C  
ATOM   1609 NE1  TRP A 188      22.850  41.540  30.640  1.00  0.00           N  
ATOM   1610 CZ2  TRP A 188      22.260  41.530  29.820  1.00  0.00           C  
ATOM   1611 CZ3  TRP A 188      22.600  40.880  31.880  1.00  0.00           C  
ATOM   1612 CH2  TRP A 188      21.650  40.000  32.310  1.00  0.00           C  
ATOM   1613 H    TRP A 188      20.870  39.640  31.660  1.00  0.00           H  
ATOM   1614 HA   TRP A 188      21.610  39.720  33.700  1.00  0.00           H  
ATOM   1615 HB1  TRP A 188      20.860  39.030  34.040  1.00  0.00           H  
ATOM   1616 HB2  TRP A 188      22.550  40.210  34.600  1.00  0.00           H  
ATOM   1617 HD1  TRP A 188      22.620  39.860  35.620  1.00  0.00           H  
ATOM   1618 HE1  TRP A 188      23.420  41.180  34.160  1.00  0.00           H  
ATOM   1619 HE3  TRP A 188      24.080  41.680  34.860  1.00  0.00           H  
ATOM   1620 HZ2  TRP A 188      23.510  41.520  32.810  1.00  0.00           H  
ATOM   1621 HZ3  TRP A 188      23.790  44.620  34.230  1.00  0.00           H  
ATOM   1622 HH2  TRP A 188      22.570  44.600  34.000  1.00  0.00           H  
ATOM   1623 N    ILE A 189      24.240  44.520  35.520  1.00  0.00           N  
ATOM   1624 CA   ILE A 189      25.240  44.460  35.650  1.00  0.00           C  
ATOM   1625 C    ILE A 189      23.300  44.610  36.680  1.00  0.00           C  
ATOM   1626 O    ILE A 189      22.590  43.800  36.490  1.00  0.00           O  
ATOM   1627 CB   ILE A 189      24.120  44.240  37.980  1.00  0.00           C  
ATOM   1628 CG1  ILE A 189      25.050  44.800  38.080  1.00  0.00           C  
ATOM   1629 CG2  ILE A 189      23.290  44.410  39.280  1.00  0.00           C  
ATOM   1630 CD   ILE A 189      23.410  45.410  39.690  1.00  0.00           C  
ATOM   1631 H    ILE A 189      22.260  44.240  39.000  1.00  0.00           H  
ATOM   1632 HA   ILE A 189      23.650  43.690  40.020  1.00  0.00           H  
ATOM   1633 HB   ILE A 189      24.520  42.760  37.840  1.00  0.00           H  
ATOM   1634 HG11 ILE A 189      24.780  42.480  36.820  1.00  0.00           H  
ATOM   1635 HG12 ILE A 189      23.620  42.160  37.940  1.00  0.00           H  
ATOM   1636 HG21 ILE A 189      25.740  42.350  38.740  1.00  0.00           H  
ATOM   1637 HG22 ILE A 189      25.690  41.260  38.770  1.00  0.00           H  
ATOM   1638 HG23 ILE A 189      26.670  42.780  38.370  1.00  0.00           H  
ATOM   1639 HD1  ILE A 189      25.540  42.740  39.740  1.00  0.00           H  
ATOM   1640 HD2  ILE A 189      22.680  45.940  36.770  1.00  0.00           H  
ATOM   1641 HD3  ILE A 189      21.500  46.020  37.050  1.00  0.00           H  
ATOM   1642 N    GLN A 190      23.410  47.040  36.690  1.00  0.00           N  
ATOM   1643 CA   GLN A 190      24.400  46.910  36.830  1.00  0.00           C  
ATOM   1644 C    GLN A 190      22.760  48.390  36.630  1.00  0.00           C  
ATOM   1645 O    GLN A 190      22.280  48.540  37.590  1.00  0.00           O  
ATOM   1646 CB   GLN A 190      23.770  49.510  36.370  1.00  0.00           C  
ATOM   1647 CG   GLN A 190      23.190  50.430  36.300  1.00  0.00           C  
ATOM   1648 CD   GLN A 190      24.270  49.380  35.410  1.00  0.00           C  
ATOM   1649 NE2  GLN A 190      24.730  49.660  37.580  1.00  0.00           N  
ATOM   1650 OE1  GLN A 190      24.990  48.660  37.910  1.00  0.00           O  
ATOM   1651 H    GLN A 190      24.210  50.100  38.430  1.00  0.00           H  
ATOM   1652 HA   GLN A 190      25.890  50.520  37.310  1.00  0.00           H  
ATOM   1653 HB1  GLN A 190      26.020  51.360  36.440  1.00  0.00           H  
ATOM   1654 HB2  GLN A 190      26.920  50.350  38.120  1.00  0.00           H  
ATOM   1655 HG1  GLN A 190      26.870  49.590  38.780  1.00  0.00           H  
ATOM   1656 HG2  GLN A 190      27.610  51.090  38.150  1.00  0.00           H  
ATOM   1657 HE21 GLN A 190      21.720  48.470  35.510  1.00  0.00           H  
ATOM   1658 HE22 GLN A 190      20.610  49.030  35.680  1.00  0.00           H  
ATOM   1659 N    ASP A 191      21.900  47.790  34.300  1.00  0.00           N  
ATOM   1660 CA   ASP A 191      22.790  47.330  34.190  1.00  0.00           C  
ATOM   1661 C    ASP A 191      21.020  47.820  33.150  1.00  0.00           C  
ATOM   1662 O    ASP A 191      20.520  48.790  33.100  1.00  0.00           O  
ATOM   1663 CB   ASP A 191      21.860  47.720  31.840  1.00  0.00           C  
ATOM   1664 CG   ASP A 191      21.110  47.430  31.110  1.00  0.00           C  
ATOM   1665 OD1  ASP A 191      22.580  46.900  31.940  1.00  0.00           O  
ATOM   1666 OD2  ASP A 191      22.610  48.950  31.360  1.00  0.00           O  
ATOM   1667 H    ASP A 191      22.240  50.020  31.850  1.00  0.00           H  
ATOM   1668 HA   ASP A 191      23.420  48.750  30.420  1.00  0.00           H  
ATOM   1669 HB1  ASP A 191      19.880  46.800  33.160  1.00  0.00           H  
ATOM   1670 HB2  ASP A 191      19.040  46.790  32.280  1.00  0.00           H  
ATOM   1671 N    ASN A 192      19.830  46.030  34.240  1.00  0.00           N  
ATOM   1672 CA   ASN A 192      20.570  46.150  34.910  1.00  0.00           C  
ATOM   1673 C    ASN A 192      18.570  45.300  34.590  1.00  0.00           C  
ATOM   1674 O    ASN A 192      17.790  45.460  33.850  1.00  0.00           O  
ATOM   1675 CB   ASN A 192      19.010  43.810  34.840  1.00  0.00           C  
ATOM   1676 CG   ASN A 192      18.170  43.260  35.270  1.00  0.00           C  
ATOM   1677 ND2  ASN A 192      19.870  43.770  35.520  1.00  0.00           N  
ATOM   1678 OD1  ASN A 192      19.340  43.080  33.500  1.00  0.00           O  
ATOM   1679 H    ASN A 192      18.560  42.260  33.020  1.00  0.00           H  
ATOM   1680 HA   ASN A 192      20.410  43.450  32.860  1.00  0.00           H  
ATOM   1681 HB1  ASN A 192      21.000  44.130  33.310  1.00  0.00           H  
ATOM   1682 HB2  ASN A 192      20.700  42.980  32.010  1.00  0.00           H  
ATOM   1683 HD21 ASN A 192      17.860  45.970  35.830  1.00  0.00           H  
ATOM   1684 HD22 ASN A 192      16.830  45.380  36.240  1.00  0.00           H  
ATOM   1685 N    GLY A 193      18.340  47.110  36.370  1.00  0.00           N  
ATOM   1686 CA   GLY A 193      19.190  47.440  35.940  1.00  0.00           C  
ATOM   1687 C    GLY A 193      17.640  47.820  37.510  1.00  0.00           C  
ATOM   1688 O    GLY A 193      16.580  47.550  37.520  1.00  0.00           O  
ATOM   1689 H    GLY A 193      17.840  48.890  37.510  1.00  0.00           H  
ATOM   1690 HA1  GLY A 193      18.010  47.230  38.870  1.00  0.00           H  
ATOM   1691 HA2  GLY A 193      17.240  47.310  39.800  1.00  0.00           H  
ATOM   1692 N    GLY A 194      19.240  46.690  38.940  1.00  0.00           N  
ATOM   1693 CA   GLY A 194      19.650  46.490  38.040  1.00  0.00           C  
ATOM   1694 C    GLY A 194      19.810  46.210  40.190  1.00  0.00           C  
ATOM   1695 O    GLY A 194      19.480  46.830  41.030  1.00  0.00           O  
ATOM   1696 H    GLY A 194      20.890  46.330  40.100  1.00  0.00           H  
ATOM   1697 HA1  GLY A 194      19.500  44.750  40.590  1.00  0.00           H  
ATOM   1698 HA2  GLY A 194      19.090  43.890  39.880  1.00  0.00           H  
ATOM   1699 N    TRP A 195      19.690  44.550  41.880  1.00  0.00           N  
ATOM   1700 CA   TRP A 195      20.010  45.330  42.440  1.00  0.00           C  
ATOM   1701 C    TRP A 195      19.640  43.230  42.490  1.00  0.00           C  
ATOM   1702 O    TRP A 195      19.910  42.470  41.750  1.00  0.00           O  
ATOM   1703 CB   TRP A 195      20.680  43.160  43.580  1.00  0.00           C  
ATOM   1704 CG   TRP A 195      20.410  42.310  44.190  1.00  0.00           C  
ATOM   1705 CD1  TRP A 195      20.540  43.970  44.290  1.00  0.00           C  
ATOM   1706 CD2  TRP A 195      22.110  43.000  43.190  1.00  0.00           C  
ATOM   1707 CE2  TRP A 195      23.040  43.950  43.190  1.00  0.00           C  
ATOM   1708 CE3  TRP A 195      22.830  44.950  43.550  1.00  0.00           C  
ATOM   1709 NE1  TRP A 195      24.210  43.450  42.840  1.00  0.00           N  
ATOM   1710 CZ2  TRP A 195      25.080  43.940  42.720  1.00  0.00           C  
ATOM   1711 CZ3  TRP A 195      24.080  42.100  42.430  1.00  0.00           C  
ATOM   1712 CH2  TRP A 195      24.990  41.150  42.040  1.00  0.00           C  
ATOM   1713 H    TRP A 195      26.040  41.420  41.990  1.00  0.00           H  
ATOM   1714 HA   TRP A 195      24.540  39.870  41.650  1.00  0.00           H  
ATOM   1715 HB1  TRP A 195      25.310  39.220  41.240  1.00  0.00           H  
ATOM   1716 HB2  TRP A 195      23.180  39.600  41.610  1.00  0.00           H  
ATOM   1717 HD1  TRP A 195      22.800  38.660  41.240  1.00  0.00           H  
ATOM   1718 HE1  TRP A 195      22.250  40.550  42.090  1.00  0.00           H  
ATOM   1719 HE3  TRP A 195      21.220  40.260  42.240  1.00  0.00           H  
ATOM   1720 HZ2  TRP A 195      22.680  41.820  42.560  1.00  0.00           H  
ATOM   1721 HZ3  TRP A 195      18.220  42.810  43.030  1.00  0.00           H  
ATOM   1722 HH2  TRP A 195      17.870  41.650  43.130  1.00  0.00           H  
ATOM   1723 N    ASP A 196      17.330  43.770  43.200  1.00  0.00           N  
ATOM   1724 CA   ASP A 196      17.610  44.730  43.050  1.00  0.00           C  
ATOM   1725 C    ASP A 196      15.860  43.350  43.250  1.00  0.00           C  
ATOM   1726 O    ASP A 196      15.810  42.670  44.090  1.00  0.00           O  
ATOM   1727 CB   ASP A 196      15.070  44.630  43.540  1.00  0.00           C  
ATOM   1728 CG   ASP A 196      14.020  44.350  43.440  1.00  0.00           C  
ATOM   1729 OD1  ASP A 196      15.210  45.410  42.790  1.00  0.00           O  
ATOM   1730 OD2  ASP A 196      15.090  45.180  44.980  1.00  0.00           O  
ATOM   1731 H    ASP A 196      15.700  44.600  45.940  1.00  0.00           H  
ATOM   1732 HA   ASP A 196      14.530  46.330  45.120  1.00  0.00           H  
ATOM   1733 HB1  ASP A 196      15.390  42.620  42.070  1.00  0.00           H  
ATOM   1734 HB2  ASP A 196      14.340  42.020  42.040  1.00  0.00           H  
ATOM   1735 N    ALA A 197      16.080  42.680  40.920  1.00  0.00           N  
ATOM   1736 CA   ALA A 197      16.710  43.460  40.830  1.00  0.00           C  
ATOM   1737 C    ALA A 197      15.710  42.000  39.660  1.00  0.00           C  
ATOM   1738 O    ALA A 197      14.640  42.100  39.500  1.00  0.00           O  
ATOM   1739 CB   ALA A 197      16.470  42.640  38.450  1.00  0.00           C  
ATOM   1740 H    ALA A 197      17.500  42.340  38.620  1.00  0.00           H  
ATOM   1741 HA   ALA A 197      16.180  42.310  37.450  1.00  0.00           H  
ATOM   1742 HB1  ALA A 197      16.420  43.730  38.500  1.00  0.00           H  
ATOM   1743 HB2  ALA A 197      15.920  40.490  39.810  1.00  0.00           H  
ATOM   1744 HB3  ALA A 197      14.970  39.680  39.530  1.00  0.00           H  
ATOM   1745 N    PHE A 198      17.060  40.170  40.360  1.00  0.00           N  
ATOM   1746 CA   PHE A 198      17.740  40.890  40.590  1.00  0.00           C  
ATOM   1747 C    PHE A 198      17.680  38.880  40.520  1.00  0.00           C  
ATOM   1748 O    PHE A 198      17.700  38.340  39.570  1.00  0.00           O  
ATOM   1749 CB   PHE A 198      19.160  39.070  40.960  1.00  0.00           C  
ATOM   1750 CG   PHE A 198      19.200  39.850  41.710  1.00  0.00           C  
ATOM   1751 CD1  PHE A 198      19.720  39.420  40.090  1.00  0.00           C  
ATOM   1752 CD2  PHE A 198      19.820  37.780  41.460  1.00  0.00           C  
ATOM   1753 CE1  PHE A 198      20.020  36.660  40.610  1.00  0.00           C  
ATOM   1754 CE2  PHE A 198      19.750  36.670  39.560  1.00  0.00           C  
ATOM   1755 CZ   PHE A 198      20.500  35.420  41.100  1.00  0.00           C  
ATOM   1756 H    PHE A 198      20.590  34.590  40.420  1.00  0.00           H  
ATOM   1757 HA   PHE A 198      20.780  35.310  42.480  1.00  0.00           H  
ATOM   1758 HB1  PHE A 198      21.180  34.370  42.840  1.00  0.00           H  
ATOM   1759 HB2  PHE A 198      20.630  36.470  43.310  1.00  0.00           H  
ATOM   1760 HD1  PHE A 198      20.930  36.400  44.350  1.00  0.00           H  
ATOM   1761 HD2  PHE A 198      20.130  37.640  42.830  1.00  0.00           H  
ATOM   1762 HE1  PHE A 198      20.130  38.510  43.480  1.00  0.00           H  
ATOM   1763 HE2  PHE A 198      16.830  38.050  41.490  1.00  0.00           H  
ATOM   1764 HZ   PHE A 198      16.330  36.980  41.160  1.00  0.00           H  
ATOM   1765 N    VAL A 199      16.720  38.560  42.710  1.00  0.00           N  
ATOM   1766 CA   VAL A 199      17.240  39.410  42.880  1.00  0.00           C  
ATOM   1767 C    VAL A 199      16.040  37.940  43.820  1.00  0.00           C  
ATOM   1768 O    VAL A 199      16.400  36.920  43.870  1.00  0.00           O  
ATOM   1769 CB   VAL A 199      16.310  38.690  45.080  1.00  0.00           C  
ATOM   1770 CG1  VAL A 199      16.160  37.970  45.890  1.00  0.00           C  
ATOM   1771 CG2  VAL A 199      17.770  39.000  45.280  1.00  0.00           C  
ATOM   1772 H    VAL A 199      18.370  38.100  45.160  1.00  0.00           H  
ATOM   1773 HA   VAL A 199      18.180  39.730  44.580  1.00  0.00           H  
ATOM   1774 HB   VAL A 199      17.910  39.260  46.330  1.00  0.00           H  
ATOM   1775 HG11 VAL A 199      15.510  39.950  45.360  1.00  0.00           H  
ATOM   1776 HG12 VAL A 199      15.860  40.390  46.300  1.00  0.00           H  
ATOM   1777 HG13 VAL A 199      15.650  40.720  44.590  1.00  0.00           H  
ATOM   1778 HG21 VAL A 199      14.450  39.830  45.560  1.00  0.00           H  
ATOM   1779 HG22 VAL A 199      14.540  37.890  43.680  1.00  0.00           H  
ATOM   1780 HG23 VAL A 199      13.820  37.160  44.390  1.00  0.00           H  
ATOM   1781 N    GLU A 200      13.900  38.620  42.740  1.00  0.00           N  
ATOM   1782 CA   GLU A 200      14.420  39.440  42.450  1.00  0.00           C  
ATOM   1783 C    GLU A 200      12.490  38.440  42.300  1.00  0.00           C  
ATOM   1784 O    GLU A 200      11.810  38.240  43.120  1.00  0.00           O  
ATOM   1785 CB   GLU A 200      12.080  39.840  41.730  1.00  0.00           C  
ATOM   1786 CG   GLU A 200      12.660  40.160  40.870  1.00  0.00           C  
ATOM   1787 CD   GLU A 200      12.090  40.630  42.480  1.00  0.00           C  
ATOM   1788 OE1  GLU A 200      10.590  39.860  41.300  1.00  0.00           O  
ATOM   1789 OE2  GLU A 200      10.050  39.960  42.240  1.00  0.00           O  
ATOM   1790 H    GLU A 200      10.270  38.970  40.780  1.00  0.00           H  
ATOM   1791 HA   GLU A 200      10.320  41.110  40.380  1.00  0.00           H  
ATOM   1792 HB1  GLU A 200      10.960  42.200  40.560  1.00  0.00           H  
ATOM   1793 HB2  GLU A 200       9.590  41.090  39.380  1.00  0.00           H  
ATOM   1794 HG1  GLU A 200      12.360  37.360  41.260  1.00  0.00           H  
ATOM   1795 HG2  GLU A 200      11.270  36.730  41.230  1.00  0.00           H  
ATOM   1796 N    LEU A 201      13.440  36.950  40.510  1.00  0.00           N  
ATOM   1797 CA   LEU A 201      14.200  37.610  40.610  1.00  0.00           C  
ATOM   1798 C    LEU A 201      13.610  35.770  39.590  1.00  0.00           C  
ATOM   1799 O    LEU A 201      12.560  35.500  39.430  1.00  0.00           O  
ATOM   1800 CB   LEU A 201      14.260  36.140  38.230  1.00  0.00           C  
ATOM   1801 CG   LEU A 201      15.220  36.600  38.430  1.00  0.00           C  
ATOM   1802 CD1  LEU A 201      13.680  36.920  37.750  1.00  0.00           C  
ATOM   1803 CD2  LEU A 201      14.550  34.910  37.270  1.00  0.00           C  
ATOM   1804 H    LEU A 201      15.180  34.190  37.800  1.00  0.00           H  
ATOM   1805 HA   LEU A 201      13.280  34.190  36.730  1.00  0.00           H  
ATOM   1806 HB1  LEU A 201      13.480  33.110  36.730  1.00  0.00           H  
ATOM   1807 HB2  LEU A 201      12.480  34.310  37.460  1.00  0.00           H  
ATOM   1808 HG   LEU A 201      12.990  34.570  35.750  1.00  0.00           H  
ATOM   1809 HD11 LEU A 201      15.400  35.250  36.020  1.00  0.00           H  
ATOM   1810 HD12 LEU A 201      15.770  34.320  35.590  1.00  0.00           H  
ATOM   1811 HD13 LEU A 201      14.720  35.630  35.260  1.00  0.00           H  
ATOM   1812 HD21 LEU A 201      16.170  35.970  36.280  1.00  0.00           H  
ATOM   1813 HD22 LEU A 201      14.170  34.480  40.270  1.00  0.00           H  
ATOM   1814 HD23 LEU A 201      13.910  33.370  39.760  1.00  0.00           H  
ATOM   1815 N    TYR A 202      14.960  34.620  41.330  1.00  0.00           N  
ATOM   1816 CA   TYR A 202      15.130  35.550  41.670  1.00  0.00           C  
ATOM   1817 C    TYR A 202      15.800  33.630  41.970  1.00  0.00           C  
ATOM   1818 O    TYR A 202      15.620  32.600  41.630  1.00  0.00           O  
ATOM   1819 CB   TYR A 202      17.340  33.940  41.750  1.00  0.00           C  
ATOM   1820 CG   TYR A 202      17.850  33.300  42.480  1.00  0.00           C  
ATOM   1821 CD1  TYR A 202      17.580  34.990  41.910  1.00  0.00           C  
ATOM   1822 CD2  TYR A 202      17.940  33.540  40.400  1.00  0.00           C  
ATOM   1823 CE1  TYR A 202      18.800  32.460  40.230  1.00  0.00           C  
ATOM   1824 CE2  TYR A 202      18.970  31.790  41.060  1.00  0.00           C  
ATOM   1825 CZ   TYR A 202      19.230  32.170  38.930  1.00  0.00           C  
ATOM   1826 OH   TYR A 202      19.800  31.250  38.820  1.00  0.00           O  
ATOM   1827 H    TYR A 202      18.860  33.010  37.880  1.00  0.00           H  
ATOM   1828 HA   TYR A 202      19.240  32.620  36.650  1.00  0.00           H  
ATOM   1829 HB1  TYR A 202      19.090  33.240  35.920  1.00  0.00           H  
ATOM   1830 HB2  TYR A 202      18.010  34.100  38.060  1.00  0.00           H  
ATOM   1831 HD1  TYR A 202      17.690  34.610  37.160  1.00  0.00           H  
ATOM   1832 HD2  TYR A 202      17.620  34.430  39.350  1.00  0.00           H  
ATOM   1833 HE1  TYR A 202      17.060  35.350  39.480  1.00  0.00           H  
ATOM   1834 HE2  TYR A 202      15.490  33.690  43.460  1.00  0.00           H  
ATOM   1835 HH   TYR A 202      15.200  34.750  44.020  1.00  0.00           H  
ATOM   1836 N    GLY A 203      15.700  32.550  44.120  1.00  0.00           N  
ATOM   1837 CA   GLY A 203      16.070  31.730  43.660  1.00  0.00           C  
ATOM   1838 C    GLY A 203      15.370  32.400  45.500  1.00  0.00           C  
ATOM   1839 OC1  GLY A 203      15.490  33.330  46.050  1.00  0.00           O  
ATOM   1840 OC2  GLY A 203      15.980  31.610  45.930  1.00  0.00           O  
ATOM   1841 H    GLY A 203      13.850  32.150  45.680  1.00  0.00           H  
ATOM   1842 HA1  GLY A 203      13.040  33.110  45.600  1.00  0.00           H  
ATOM   1843 HA2  GLY A 203      13.410  30.990  45.790  1.00  0.00           H  
TER
HETATM 1844 N    MOL B 204      24.300  28.800  30.770  1.00  0.00           N  
HETATM 1845 N    MOL B 204      25.620  28.360  31.010  1.00  0.00           N  
HETATM 1846 N    MOL B 204      26.090  28.440  32.320  1.00  0.00           N  
HETATM 1847 N    MOL B 204      25.550  29.250  33.270  1.00  0.00           N  
HETATM 1848 C    MOL B 204      24.400  29.480  32.910  1.00  0.00           C  
HETATM 1849 C    MOL B 204      23.580  29.570  31.690  1.00  0.00           C  
HETATM 1850 C    MOL B 204      22.410  29.950  31.640  1.00  0.00           C  
HETATM 1851 C    MOL B 204      23.700  28.460  29.570  1.00  0.00           C  
HETATM 1852 C    MOL B 204      23.250  29.580  28.720  1.00  0.00           C  
HETATM 1853 C    MOL B 204      24.110  30.090  27.720  1.00  0.00           C  
HETATM 1854 C    MOL B 204      22.170  30.090  28.900  1.00  0.00           C  
HETATM 1855 C    MOL B 204      23.840  31.030  26.870  1.00  0.00           C  
HETATM 1856 C    MOL B 204      24.040  32.330  27.070  1.00  0.00           C  
HETATM 1857 C    MOL B 204      23.560  33.130  26.300  1.00  0.00           C  
HETATM 1858 C    MOL B 204      23.080  32.800  25.070  1.00  0.00           C  
HETATM 1859 C    MOL B 204      22.270  33.730  24.540  1.00  0.00           C  
HETATM 1860 C    MOL B 204      22.870  31.530  24.780  1.00  0.00           C  
HETATM 1861 C    MOL B 204      23.340  30.580  25.560  1.00  0.00           C  
HETATM 1862 C    MOL B 204      23.080  29.330  25.210  1.00  0.00           C  
HETATM 1863 C    MOL B 204      27.390  27.720  32.530  1.00  0.00           C  
HETATM 1864 C    MOL B 204      27.900  27.600  33.790  1.00  0.00           C  
HETATM 1865 C    MOL B 204      28.830  26.830  33.820  1.00  0.00           C  
HETATM 1866 C    MOL B 204      29.490  26.070  33.130  1.00  0.00           C  
HETATM 1867 C    MOL B 204      29.050  26.180  31.850  1.00  0.00           C  
HETATM 1868 O    MOL B 204      27.940  26.930  31.530  1.00  0.00           O  
HETATM 1869 O    MOL B 204      29.550  25.160  30.930  1.00  0.00           O  
HETATM 1870 O    MOL B 204      30.710  25.300  30.520  1.00  0.00           O  
HETATM 1871 O    MOL B 204      28.810  24.280  30.500  1.00  0.00           O  
TER
CONECT 1844 1845 1851 1852
CONECT 1845 1844 1848
CONECT 1846 1853 1854
CONECT 1847 1866 1870 1871
CONECT 1848 1845 1849 1862
CONECT 1849 1848 1850
CONECT 1850 1849 1851
CONECT 1851 1844 1850 1868
CONECT 1852 1844 1853
CONECT 1853 1846 1852 1869
CONECT 1854 1846 1855 1860
CONECT 1855 1854 1856
CONECT 1856 1855 1857
CONECT 1857 1856 1858 1859
CONECT 1858 1857
CONECT 1859 1857 1860
CONECT 1860 1854 1859 1861
CONECT 1861 1860
CONECT 1862 1848 1863 1867
CONECT 1863 1862 1864
CONECT 1864 1863 1865
CONECT 1865 1864 1866
CONECT 1866 1847 1865 1867
CONECT 1867 1862 1866
CONECT 1868 1851
CONECT 1869 1853
CONECT 1870 1847
CONECT 1871 1847
END
