# Supplementary material for: An electron-density point-cloud framework for robust protein-ligand interaction prediction
Source: Nat Commun. 2026 Jun 11;17:7424. doi: 10.1038/s41467-026-74196-5 (PMC13408660; doi:10.1038/s41467-026-74196-5)
Supplement: Supplementary file 5 — Source Data [file 41467_2026_74196_MOESM5_ESM.zip › Source Data_rev/figure7/c/bcl2_ZINC94753678.pdb]

ATOM      1 N    GLU A  48      29.980  34.550  58.950  1.00  0.00           N  
ATOM      2 CA   GLU A  48      29.220  33.890  59.010  1.00  0.00           C  
ATOM      3 C    GLU A  48      29.850  35.280  59.630  1.00  0.00           C  
ATOM      4 O    GLU A  48      29.940  34.980  58.030  1.00  0.00           O  
ATOM      5 CB   GLU A  48      31.270  33.890  59.020  1.00  0.00           C  
ATOM      6 CG   GLU A  48      31.230  33.270  59.910  1.00  0.00           C  
ATOM      7 CD   GLU A  48      31.720  33.120  57.800  1.00  0.00           C  
ATOM      8 OE1  GLU A  48      32.050  33.780  57.000  1.00  0.00           O  
ATOM      9 OE2  GLU A  48      30.860  32.550  57.440  1.00  0.00           O  
ATOM     10 HA   GLU A  48      32.820  32.120  58.050  1.00  0.00           H  
ATOM     11 HB1  GLU A  48      33.620  32.520  58.690  1.00  0.00           H  
ATOM     12 HB2  GLU A  48      33.200  31.750  57.100  1.00  0.00           H  
ATOM     13 HG1  GLU A  48      32.300  30.890  58.820  1.00  0.00           H  
ATOM     14 HG2  GLU A  48      31.340  31.020  59.610  1.00  0.00           H  
ATOM     15 H1   GLU A  48      32.580  29.720  58.480  1.00  0.00           H  
ATOM     16 H2   GLU A  48      32.310  34.930  59.400  1.00  0.00           H  
ATOM     17 H3   GLU A  48      32.870  34.760  60.460  1.00  0.00           H  
ATOM     18 N    SER A  49      32.500  35.970  58.650  1.00  0.00           N  
ATOM     19 CA   SER A  49      32.150  35.990  57.700  1.00  0.00           C  
ATOM     20 C    SER A  49      33.460  36.990  59.000  1.00  0.00           C  
ATOM     21 O    SER A  49      33.340  37.370  60.020  1.00  0.00           O  
ATOM     22 CB   SER A  49      34.900  36.340  58.940  1.00  0.00           C  
ATOM     23 OG   SER A  49      34.900  35.380  59.450  1.00  0.00           O  
ATOM     24 H    SER A  49      35.630  36.960  59.470  1.00  0.00           H  
ATOM     25 HA   SER A  49      35.270  36.080  57.630  1.00  0.00           H  
ATOM     26 HB1  SER A  49      36.160  35.750  57.780  1.00  0.00           H  
ATOM     27 HB2  SER A  49      33.420  38.240  58.080  1.00  0.00           H  
ATOM     28 HG   SER A  49      32.830  38.130  56.990  1.00  0.00           H  
ATOM     29 N    GLU A  50      34.140  39.290  58.410  1.00  0.00           N  
ATOM     30 CA   GLU A  50      34.620  39.360  59.300  1.00  0.00           C  
ATOM     31 C    GLU A  50      34.070  40.520  57.640  1.00  0.00           C  
ATOM     32 O    GLU A  50      33.020  40.810  57.670  1.00  0.00           O  
ATOM     33 CB   GLU A  50      34.860  41.660  58.300  1.00  0.00           C  
ATOM     34 CG   GLU A  50      35.820  41.170  58.450  1.00  0.00           C  
ATOM     35 CD   GLU A  50      34.490  41.840  59.310  1.00  0.00           C  
ATOM     36 OE1  GLU A  50      35.000  43.000  57.450  1.00  0.00           O  
ATOM     37 OE2  GLU A  50      35.530  42.830  56.510  1.00  0.00           O  
ATOM     38 H    GLU A  50      35.510  43.810  57.990  1.00  0.00           H  
ATOM     39 HA   GLU A  50      33.590  43.540  57.090  1.00  0.00           H  
ATOM     40 HB1  GLU A  50      32.640  43.320  57.850  1.00  0.00           H  
ATOM     41 HB2  GLU A  50      33.340  44.090  55.980  1.00  0.00           H  
ATOM     42 HG1  GLU A  50      34.530  40.270  56.210  1.00  0.00           H  
ATOM     43 HG2  GLU A  50      33.940  40.880  55.310  1.00  0.00           H  
ATOM     44 N    VAL A  92      35.560  39.360  56.040  1.00  0.00           N  
ATOM     45 CA   VAL A  92      35.840  38.940  56.910  1.00  0.00           C  
ATOM     46 C    VAL A  92      36.180  39.120  54.720  1.00  0.00           C  
ATOM     47 O    VAL A  92      36.210  40.120  54.290  1.00  0.00           O  
ATOM     48 CB   VAL A  92      37.630  38.560  54.980  1.00  0.00           C  
ATOM     49 CG1  VAL A  92      38.110  39.240  55.680  1.00  0.00           C  
ATOM     50 CG2  VAL A  92      37.770  37.080  55.530  1.00  0.00           C  
ATOM     51 H    VAL A  92      38.820  36.850  55.680  1.00  0.00           H  
ATOM     52 HA   VAL A  92      37.200  36.830  56.430  1.00  0.00           H  
ATOM     53 HB   VAL A  92      37.410  36.330  54.820  1.00  0.00           H  
ATOM     54 HG11 VAL A  92      38.460  38.600  53.660  1.00  0.00           H  
ATOM     55 HG12 VAL A  92      39.530  38.550  53.880  1.00  0.00           H  
ATOM     56 HG13 VAL A  92      38.170  37.760  53.030  1.00  0.00           H  
ATOM     57 HG21 VAL A  92      38.280  39.560  53.160  1.00  0.00           H  
ATOM     58 HG22 VAL A  92      35.250  38.240  53.790  1.00  0.00           H  
ATOM     59 HG23 VAL A  92      35.120  38.520  52.580  1.00  0.00           H  
ATOM     60 N    VAL A  93      34.620  37.280  54.420  1.00  0.00           N  
ATOM     61 CA   VAL A  93      34.760  37.190  55.420  1.00  0.00           C  
ATOM     62 C    VAL A  93      33.600  36.390  53.770  1.00  0.00           C  
ATOM     63 O    VAL A  93      34.060  36.090  52.830  1.00  0.00           O  
ATOM     64 CB   VAL A  93      33.240  35.160  54.610  1.00  0.00           C  
ATOM     65 CG1  VAL A  93      32.800  35.550  55.530  1.00  0.00           C  
ATOM     66 CG2  VAL A  93      32.190  34.270  53.850  1.00  0.00           C  
ATOM     67 H    VAL A  93      32.610  33.910  52.910  1.00  0.00           H  
ATOM     68 HA   VAL A  93      31.820  33.450  54.460  1.00  0.00           H  
ATOM     69 HB   VAL A  93      31.300  34.850  53.590  1.00  0.00           H  
ATOM     70 HG11 VAL A  93      34.510  34.380  54.890  1.00  0.00           H  
ATOM     71 HG12 VAL A  93      35.400  34.900  55.250  1.00  0.00           H  
ATOM     72 HG13 VAL A  93      34.360  33.630  55.660  1.00  0.00           H  
ATOM     73 HG21 VAL A  93      34.730  33.870  53.950  1.00  0.00           H  
ATOM     74 HG22 VAL A  93      32.350  37.290  53.370  1.00  0.00           H  
ATOM     75 HG23 VAL A  93      32.020  37.420  52.160  1.00  0.00           H  
ATOM     76 N    HIS A  94      31.860  38.070  54.370  1.00  0.00           N  
ATOM     77 CA   HIS A  94      32.160  37.890  55.320  1.00  0.00           C  
ATOM     78 C    HIS A  94      30.700  38.910  54.060  1.00  0.00           C  
ATOM     79 O    HIS A  94      29.910  38.340  53.580  1.00  0.00           O  
ATOM     80 CB   HIS A  94      30.110  39.440  55.400  1.00  0.00           C  
ATOM     81 CG   HIS A  94      30.820  40.140  55.830  1.00  0.00           C  
ATOM     82 CD2  HIS A  94      29.970  38.710  56.190  1.00  0.00           C  
ATOM     83 ND1  HIS A  94      28.820  40.000  55.240  1.00  0.00           N  
ATOM     84 CE1  HIS A  94      28.660  41.260  54.670  1.00  0.00           C  
ATOM     85 NE2  HIS A  94      27.320  41.380  54.660  1.00  0.00           N  
ATOM     86 H    HIS A  94      26.780  42.230  54.290  1.00  0.00           H  
ATOM     87 HA   HIS A  94      26.650  40.310  55.180  1.00  0.00           H  
ATOM     88 HB1  HIS A  94      25.650  40.180  55.210  1.00  0.00           H  
ATOM     89 HB2  HIS A  94      27.620  39.440  55.550  1.00  0.00           H  
ATOM     90 HD2  HIS A  94      27.490  38.460  55.990  1.00  0.00           H  
ATOM     91 HE1  HIS A  94      31.000  40.000  53.050  1.00  0.00           H  
ATOM     92 HE2  HIS A  94      30.120  40.290  52.180  1.00  0.00           H  
ATOM     93 N    LYS A  95      32.220  40.530  53.090  1.00  0.00           N  
ATOM     94 CA   LYS A  95      32.700  40.400  53.970  1.00  0.00           C  
ATOM     95 C    LYS A  95      32.820  41.300  51.960  1.00  0.00           C  
ATOM     96 O    LYS A  95      32.100  42.100  51.830  1.00  0.00           O  
ATOM     97 CB   LYS A  95      34.200  41.930  52.400  1.00  0.00           C  
ATOM     98 CG   LYS A  95      34.950  41.150  52.500  1.00  0.00           C  
ATOM     99 CD   LYS A  95      34.010  42.390  53.370  1.00  0.00           C  
ATOM    100 CE   LYS A  95      34.500  43.100  51.480  1.00  0.00           C  
ATOM    101 NZ   LYS A  95      33.640  43.770  51.350  1.00  0.00           N  
ATOM    102 H    LYS A  95      34.770  42.720  50.490  1.00  0.00           H  
ATOM    103 HA   LYS A  95      35.750  43.810  52.010  1.00  0.00           H  
ATOM    104 HB1  LYS A  95      36.080  44.460  51.200  1.00  0.00           H  
ATOM    105 HB2  LYS A  95      36.590  43.120  52.070  1.00  0.00           H  
ATOM    106 HG1  LYS A  95      35.670  44.540  53.390  1.00  0.00           H  
ATOM    107 HG2  LYS A  95      35.580  43.920  54.280  1.00  0.00           H  
ATOM    108 HD1  LYS A  95      34.770  45.160  53.430  1.00  0.00           H  
ATOM    109 HD2  LYS A  95      36.850  45.420  53.570  1.00  0.00           H  
ATOM    110 HE1  LYS A  95      37.750  45.000  53.380  1.00  0.00           H  
ATOM    111 HE2  LYS A  95      36.730  46.260  53.030  1.00  0.00           H  
ATOM    112 HZ1  LYS A  95      36.870  45.700  54.540  1.00  0.00           H  
ATOM    113 HZ2  LYS A  95      32.820  40.560  50.650  1.00  0.00           H  
ATOM    114 HZ3  LYS A  95      32.560  41.190  49.660  1.00  0.00           H  
ATOM    115 N    THR A  96      33.380  39.340  50.620  1.00  0.00           N  
ATOM    116 CA   THR A  96      33.620  38.980  51.540  1.00  0.00           C  
ATOM    117 C    THR A  96      33.400  38.580  49.390  1.00  0.00           C  
ATOM    118 O    THR A  96      34.050  39.060  48.650  1.00  0.00           O  
ATOM    119 CB   THR A  96      34.140  37.180  49.580  1.00  0.00           C  
ATOM    120 CG2  THR A  96      33.630  36.680  50.400  1.00  0.00           C  
ATOM    121 OG1  THR A  96      34.070  36.220  48.390  1.00  0.00           O  
ATOM    122 H    THR A  96      34.730  35.400  48.660  1.00  0.00           H  
ATOM    123 HA   THR A  96      33.040  35.870  48.250  1.00  0.00           H  
ATOM    124 HB   THR A  96      34.490  36.730  47.520  1.00  0.00           H  
ATOM    125 HG1  THR A  96      35.460  37.300  50.100  1.00  0.00           H  
ATOM    126 HG21 THR A  96      35.300  37.710  50.960  1.00  0.00           H  
ATOM    127 HG22 THR A  96      32.050  38.320  48.790  1.00  0.00           H  
ATOM    128 HG23 THR A  96      31.880  38.490  47.580  1.00  0.00           H  
ATOM    129 N    LEU A  97      31.050  38.100  49.640  1.00  0.00           N  
ATOM    130 CA   LEU A  97      31.220  37.900  50.620  1.00  0.00           C  
ATOM    131 C    LEU A  97      29.650  38.090  49.210  1.00  0.00           C  
ATOM    132 O    LEU A  97      29.670  37.350  48.400  1.00  0.00           O  
ATOM    133 CB   LEU A  97      28.880  37.390  50.360  1.00  0.00           C  
ATOM    134 CG   LEU A  97      28.990  38.030  51.230  1.00  0.00           C  
ATOM    135 CD1  LEU A  97      29.300  36.380  50.370  1.00  0.00           C  
ATOM    136 CD2  LEU A  97      27.380  37.340  50.250  1.00  0.00           C  
ATOM    137 H    LEU A  97      26.900  38.310  50.080  1.00  0.00           H  
ATOM    138 HA   LEU A  97      26.980  36.350  49.150  1.00  0.00           H  
ATOM    139 HB1  LEU A  97      27.500  35.400  49.310  1.00  0.00           H  
ATOM    140 HB2  LEU A  97      25.900  36.200  49.080  1.00  0.00           H  
ATOM    141 HG   LEU A  97      27.230  36.700  48.150  1.00  0.00           H  
ATOM    142 HD11 LEU A  97      26.910  36.770  51.600  1.00  0.00           H  
ATOM    143 HD12 LEU A  97      27.450  35.840  51.760  1.00  0.00           H  
ATOM    144 HD13 LEU A  97      27.020  37.500  52.400  1.00  0.00           H  
ATOM    145 HD21 LEU A  97      25.830  36.580  51.590  1.00  0.00           H  
ATOM    146 HD22 LEU A  97      29.070  39.450  48.770  1.00  0.00           H  
ATOM    147 HD23 LEU A  97      28.270  39.450  47.810  1.00  0.00           H  
ATOM    148 N    ARG A  98      29.660  40.640  49.250  1.00  0.00           N  
ATOM    149 CA   ARG A  98      30.170  40.720  50.120  1.00  0.00           C  
ATOM    150 C    ARG A  98      29.330  41.910  48.630  1.00  0.00           C  
ATOM    151 O    ARG A  98      28.260  41.980  48.420  1.00  0.00           O  
ATOM    152 CB   ARG A  98      29.750  43.040  49.590  1.00  0.00           C  
ATOM    153 CG   ARG A  98      29.730  43.970  49.030  1.00  0.00           C  
ATOM    154 CD   ARG A  98      30.810  42.990  49.870  1.00  0.00           C  
ATOM    155 NE   ARG A  98      28.770  43.000  50.830  1.00  0.00           N  
ATOM    156 CZ   ARG A  98      28.710  42.020  51.300  1.00  0.00           C  
ATOM    157 NH1  ARG A  98      27.760  43.340  50.590  1.00  0.00           N  
ATOM    158 NH2  ARG A  98      29.090  43.970  52.000  1.00  0.00           N  
ATOM    159 H    ARG A  98      28.170  44.340  52.460  1.00  0.00           H  
ATOM    160 HA   ARG A  98      29.540  44.900  51.630  1.00  0.00           H  
ATOM    161 HB1  ARG A  98      29.810  43.320  53.030  1.00  0.00           H  
ATOM    162 HB2  ARG A  98      29.280  42.540  53.400  1.00  0.00           H  
ATOM    163 HG1  ARG A  98      30.960  43.620  53.660  1.00  0.00           H  
ATOM    164 HG2  ARG A  98      31.830  44.590  53.390  1.00  0.00           H  
ATOM    165 HD1  ARG A  98      31.680  45.130  52.550  1.00  0.00           H  
ATOM    166 HD2  ARG A  98      32.380  44.940  54.160  1.00  0.00           H  
ATOM    167 HE   ARG A  98      31.170  42.940  54.710  1.00  0.00           H  
ATOM    168 HH11 ARG A  98      30.420  42.330  54.990  1.00  0.00           H  
ATOM    169 HH12 ARG A  98      32.000  43.080  55.270  1.00  0.00           H  
ATOM    170 HH21 ARG A  98      29.930  42.070  47.240  1.00  0.00           H  
ATOM    171 HH22 ARG A  98      29.300  42.650  46.360  1.00  0.00           H  
ATOM    172 N    GLU A  99      31.210  41.610  47.030  1.00  0.00           N  
ATOM    173 CA   GLU A  99      31.660  41.160  47.820  1.00  0.00           C  
ATOM    174 C    GLU A  99      31.920  41.800  45.780  1.00  0.00           C  
ATOM    175 O    GLU A  99      31.710  42.780  45.350  1.00  0.00           O  
ATOM    176 CB   GLU A  99      33.420  41.750  45.910  1.00  0.00           C  
ATOM    177 CG   GLU A  99      33.730  40.710  46.000  1.00  0.00           C  
ATOM    178 CD   GLU A  99      33.710  42.370  46.760  1.00  0.00           C  
ATOM    179 OE1  GLU A  99      34.210  42.160  44.650  1.00  0.00           O  
ATOM    180 OE2  GLU A  99      33.740  41.700  43.770  1.00  0.00           O  
ATOM    181 H    GLU A  99      35.240  41.830  44.810  1.00  0.00           H  
ATOM    182 HA   GLU A  99      34.120  43.710  44.330  1.00  0.00           H  
ATOM    183 HB1  GLU A  99      33.300  44.070  43.440  1.00  0.00           H  
ATOM    184 HB2  GLU A  99      34.900  44.440  44.970  1.00  0.00           H  
ATOM    185 HG1  GLU A  99      31.360  40.760  44.730  1.00  0.00           H  
ATOM    186 HG2  GLU A  99      31.230  41.080  43.550  1.00  0.00           H  
ATOM    187 N    ALA A 100      30.820  39.600  45.170  1.00  0.00           N  
ATOM    188 CA   ALA A 100      31.130  39.350  46.100  1.00  0.00           C  
ATOM    189 C    ALA A 100      30.050  38.750  44.290  1.00  0.00           C  
ATOM    190 O    ALA A 100      30.580  38.610  43.340  1.00  0.00           O  
ATOM    191 CB   ALA A 100      29.960  37.350  45.010  1.00  0.00           C  
ATOM    192 H    ALA A 100      30.940  36.890  45.140  1.00  0.00           H  
ATOM    193 HA   ALA A 100      29.620  37.410  46.040  1.00  0.00           H  
ATOM    194 HB1  ALA A 100      29.300  36.730  44.410  1.00  0.00           H  
ATOM    195 HB2  ALA A 100      28.690  39.330  43.940  1.00  0.00           H  
ATOM    196 HB3  ALA A 100      28.230  39.190  42.780  1.00  0.00           H  
ATOM    197 N    GLY A 101      28.000  40.030  44.920  1.00  0.00           N  
ATOM    198 CA   GLY A 101      28.350  39.820  45.850  1.00  0.00           C  
ATOM    199 C    GLY A 101      26.710  40.590  44.790  1.00  0.00           C  
ATOM    200 O    GLY A 101      26.330  40.950  45.750  1.00  0.00           O  
ATOM    201 H    GLY A 101      25.950  39.910  44.390  1.00  0.00           H  
ATOM    202 HA1  GLY A 101      26.670  41.750  43.830  1.00  0.00           H  
ATOM    203 HA2  GLY A 101      25.710  41.910  43.130  1.00  0.00           H  
ATOM    204 N    ASP A 102      27.770  42.610  43.780  1.00  0.00           N  
ATOM    205 CA   ASP A 102      28.480  42.330  44.430  1.00  0.00           C  
ATOM    206 C    ASP A 102      28.170  43.570  42.770  1.00  0.00           C  
ATOM    207 O    ASP A 102      27.320  44.230  42.620  1.00  0.00           O  
ATOM    208 CB   ASP A 102      29.250  44.500  43.320  1.00  0.00           C  
ATOM    209 CG   ASP A 102      29.730  44.970  42.460  1.00  0.00           C  
ATOM    210 OD1  ASP A 102      29.990  43.860  43.790  1.00  0.00           O  
ATOM    211 OD2  ASP A 102      28.890  45.510  44.340  1.00  0.00           O  
ATOM    212 H    ASP A 102      29.860  45.960  44.960  1.00  0.00           H  
ATOM    213 HA   ASP A 102      27.680  45.780  44.630  1.00  0.00           H  
ATOM    214 HB1  ASP A 102      28.580  43.000  41.430  1.00  0.00           H  
ATOM    215 HB2  ASP A 102      28.190  43.560  40.450  1.00  0.00           H  
ATOM    216 N    ASP A 103      29.230  41.870  41.380  1.00  0.00           N  
ATOM    217 CA   ASP A 103      29.420  41.370  42.240  1.00  0.00           C  
ATOM    218 C    ASP A 103      29.570  41.160  40.120  1.00  0.00           C  
ATOM    219 O    ASP A 103      30.070  41.930  39.530  1.00  0.00           O  
ATOM    220 CB   ASP A 103      30.580  40.030  40.310  1.00  0.00           C  
ATOM    221 CG   ASP A 103      30.120  39.240  40.900  1.00  0.00           C  
ATOM    222 OD1  ASP A 103      31.500  40.390  40.770  1.00  0.00           O  
ATOM    223 OD2  ASP A 103      30.930  39.430  38.930  1.00  0.00           O  
ATOM    224 H    ASP A 103      30.680  38.170  38.750  1.00  0.00           H  
ATOM    225 HA   ASP A 103      31.590  40.110  38.100  1.00  0.00           H  
ATOM    226 HB1  ASP A 103      28.290  40.690  39.450  1.00  0.00           H  
ATOM    227 HB2  ASP A 103      28.050  40.980  38.290  1.00  0.00           H  
ATOM    228 N    PHE A 104      27.350  40.070  40.160  1.00  0.00           N  
ATOM    229 CA   PHE A 104      27.490  39.960  41.150  1.00  0.00           C  
ATOM    230 C    PHE A 104      26.000  39.750  39.600  1.00  0.00           C  
ATOM    231 O    PHE A 104      26.140  39.040  38.790  1.00  0.00           O  
ATOM    232 CB   PHE A 104      25.270  38.980  40.800  1.00  0.00           C  
ATOM    233 CG   PHE A 104      25.010  39.730  41.550  1.00  0.00           C  
ATOM    234 CD1  PHE A 104      25.970  38.230  41.170  1.00  0.00           C  
ATOM    235 CD2  PHE A 104      23.960  38.390  40.430  1.00  0.00           C  
ATOM    236 CE1  PHE A 104      23.790  37.810  39.200  1.00  0.00           C  
ATOM    237 CE2  PHE A 104      24.620  37.570  38.540  1.00  0.00           C  
ATOM    238 CZ   PHE A 104      22.450  37.550  38.780  1.00  0.00           C  
ATOM    239 H    PHE A 104      22.370  37.150  37.780  1.00  0.00           H  
ATOM    240 HA   PHE A 104      21.350  37.690  39.640  1.00  0.00           H  
ATOM    241 HB1  PHE A 104      20.390  37.350  39.290  1.00  0.00           H  
ATOM    242 HB2  PHE A 104      21.530  38.240  40.930  1.00  0.00           H  
ATOM    243 HD1  PHE A 104      20.640  38.420  41.510  1.00  0.00           H  
ATOM    244 HD2  PHE A 104      22.880  38.500  41.320  1.00  0.00           H  
ATOM    245 HE1  PHE A 104      23.090  38.750  42.350  1.00  0.00           H  
ATOM    246 HE2  PHE A 104      25.210  40.990  39.240  1.00  0.00           H  
ATOM    247 HZ   PHE A 104      24.300  40.910  38.380  1.00  0.00           H  
ATOM    248 N    SER A 105      25.410  42.140  39.990  1.00  0.00           N  
ATOM    249 CA   SER A 105      26.050  42.100  40.770  1.00  0.00           C  
ATOM    250 C    SER A 105      24.680  43.420  39.700  1.00  0.00           C  
ATOM    251 O    SER A 105      23.610  43.230  39.600  1.00  0.00           O  
ATOM    252 CB   SER A 105      25.020  44.500  40.730  1.00  0.00           C  
ATOM    253 OG   SER A 105      26.020  44.920  40.630  1.00  0.00           O  
ATOM    254 H    SER A 105      24.910  44.190  41.760  1.00  0.00           H  
ATOM    255 HA   SER A 105      24.160  45.520  40.540  1.00  0.00           H  
ATOM    256 HB1  SER A 105      24.470  46.140  41.200  1.00  0.00           H  
ATOM    257 HB2  SER A 105      25.050  43.890  38.300  1.00  0.00           H  
ATOM    258 HG   SER A 105      24.270  44.450  37.560  1.00  0.00           H  
ATOM    259 N    ARG A 106      26.280  43.620  37.800  1.00  0.00           N  
ATOM    260 CA   ARG A 106      26.870  43.170  38.490  1.00  0.00           C  
ATOM    261 C    ARG A 106      26.800  43.890  36.480  1.00  0.00           C  
ATOM    262 O    ARG A 106      26.220  44.710  36.060  1.00  0.00           O  
ATOM    263 CB   ARG A 106      28.290  44.340  36.540  1.00  0.00           C  
ATOM    264 CG   ARG A 106      28.720  44.490  35.550  1.00  0.00           C  
ATOM    265 CD   ARG A 106      28.830  43.550  37.060  1.00  0.00           C  
ATOM    266 NE   ARG A 106      28.480  45.710  37.320  1.00  0.00           N  
ATOM    267 CZ   ARG A 106      28.270  45.630  38.380  1.00  0.00           C  
ATOM    268 NH1  ARG A 106      27.860  46.500  36.900  1.00  0.00           N  
ATOM    269 NH2  ARG A 106      29.950  46.170  37.170  1.00  0.00           N  
ATOM    270 H    ARG A 106      30.270  47.020  37.780  1.00  0.00           H  
ATOM    271 HA   ARG A 106      30.090  46.530  36.150  1.00  0.00           H  
ATOM    272 HB1  ARG A 106      30.920  45.160  37.540  1.00  0.00           H  
ATOM    273 HB2  ARG A 106      31.290  44.590  36.800  1.00  0.00           H  
ATOM    274 HG1  ARG A 106      31.290  44.780  38.750  1.00  0.00           H  
ATOM    275 HG2  ARG A 106      30.830  45.340  39.870  1.00  0.00           H  
ATOM    276 HD1  ARG A 106      30.310  46.200  39.830  1.00  0.00           H  
ATOM    277 HD2  ARG A 106      31.220  44.870  40.680  1.00  0.00           H  
ATOM    278 HE   ARG A 106      32.110  43.740  38.750  1.00  0.00           H  
ATOM    279 HH11 ARG A 106      32.630  43.440  37.930  1.00  0.00           H  
ATOM    280 HH12 ARG A 106      32.390  43.310  39.620  1.00  0.00           H  
ATOM    281 HH21 ARG A 106      26.640  42.740  35.420  1.00  0.00           H  
ATOM    282 HH22 ARG A 106      26.800  43.040  34.200  1.00  0.00           H  
ATOM    283 N    ARG A 107      26.400  41.420  35.720  1.00  0.00           N  
ATOM    284 CA   ARG A 107      26.090  41.250  36.660  1.00  0.00           C  
ATOM    285 C    ARG A 107      26.180  40.390  34.700  1.00  0.00           C  
ATOM    286 O    ARG A 107      27.010  40.490  33.990  1.00  0.00           O  
ATOM    287 CB   ARG A 107      26.190  38.990  35.420  1.00  0.00           C  
ATOM    288 CG   ARG A 107      26.070  38.220  34.660  1.00  0.00           C  
ATOM    289 CD   ARG A 107      25.450  38.840  36.200  1.00  0.00           C  
ATOM    290 NE   ARG A 107      27.610  38.580  35.930  1.00  0.00           N  
ATOM    291 CZ   ARG A 107      27.890  39.090  36.850  1.00  0.00           C  
ATOM    292 NH1  ARG A 107      28.300  38.750  35.100  1.00  0.00           N  
ATOM    293 NH2  ARG A 107      27.660  37.150  36.310  1.00  0.00           N  
ATOM    294 H    ARG A 107      27.510  36.560  35.410  1.00  0.00           H  
ATOM    295 HA   ARG A 107      26.820  36.880  36.960  1.00  0.00           H  
ATOM    296 HB1  ARG A 107      28.900  36.890  37.060  1.00  0.00           H  
ATOM    297 HB2  ARG A 107      29.270  37.720  37.490  1.00  0.00           H  
ATOM    298 HG1  ARG A 107      29.500  35.750  37.170  1.00  0.00           H  
ATOM    299 HG2  ARG A 107      29.130  34.740  36.440  1.00  0.00           H  
ATOM    300 HD1  ARG A 107      28.300  34.830  35.870  1.00  0.00           H  
ATOM    301 HD2  ARG A 107      29.460  33.800  36.590  1.00  0.00           H  
ATOM    302 HE   ARG A 107      30.550  35.620  37.970  1.00  0.00           H  
ATOM    303 HH11 ARG A 107      30.900  36.440  38.450  1.00  0.00           H  
ATOM    304 HH12 ARG A 107      31.120  34.790  37.930  1.00  0.00           H  
ATOM    305 HH21 ARG A 107      24.830  40.540  34.020  1.00  0.00           H  
ATOM    306 HH22 ARG A 107      23.880  41.200  34.510  1.00  0.00           H  
ATOM    307 N    TYR A 108      24.650  39.870  32.860  1.00  0.00           N  
ATOM    308 CA   TYR A 108      25.420  39.480  32.350  1.00  0.00           C  
ATOM    309 C    TYR A 108      23.350  39.960  32.200  1.00  0.00           C  
ATOM    310 O    TYR A 108      22.960  40.960  32.000  1.00  0.00           O  
ATOM    311 CB   TYR A 108      23.540  39.370  30.780  1.00  0.00           C  
ATOM    312 CG   TYR A 108      24.080  38.450  31.030  1.00  0.00           C  
ATOM    313 CD1  TYR A 108      24.170  40.050  30.200  1.00  0.00           C  
ATOM    314 CD2  TYR A 108      22.290  39.110  29.940  1.00  0.00           C  
ATOM    315 CE1  TYR A 108      21.570  40.260  29.450  1.00  0.00           C  
ATOM    316 CE2  TYR A 108      21.800  41.260  29.770  1.00  0.00           C  
ATOM    317 CZ   TYR A 108      20.470  39.930  28.660  1.00  0.00           C  
ATOM    318 OH   TYR A 108      19.930  40.800  28.310  1.00  0.00           O  
ATOM    319 H    TYR A 108      20.070  38.580  28.430  1.00  0.00           H  
ATOM    320 HA   TYR A 108      18.950  38.430  27.660  1.00  0.00           H  
ATOM    321 HB1  TYR A 108      18.970  37.620  27.140  1.00  0.00           H  
ATOM    322 HB2  TYR A 108      20.880  37.530  28.850  1.00  0.00           H  
ATOM    323 HD1  TYR A 108      20.670  36.510  28.560  1.00  0.00           H  
ATOM    324 HD2  TYR A 108      21.940  37.780  29.750  1.00  0.00           H  
ATOM    325 HE1  TYR A 108      22.480  36.970  30.210  1.00  0.00           H  
ATOM    326 HE2  TYR A 108      22.320  39.150  33.030  1.00  0.00           H  
ATOM    327 HH   TYR A 108      22.730  38.040  33.380  1.00  0.00           H  
ATOM    328 N    ARG A 109      21.080  39.620  33.340  1.00  0.00           N  
ATOM    329 CA   ARG A 109      20.900  40.550  32.970  1.00  0.00           C  
ATOM    330 C    ARG A 109      20.060  39.020  34.210  1.00  0.00           C  
ATOM    331 O    ARG A 109      20.060  37.940  34.020  1.00  0.00           O  
ATOM    332 CB   ARG A 109      20.450  39.040  35.650  1.00  0.00           C  
ATOM    333 CG   ARG A 109      21.480  38.700  35.740  1.00  0.00           C  
ATOM    334 CD   ARG A 109      19.840  38.330  36.220  1.00  0.00           C  
ATOM    335 NE   ARG A 109      20.380  40.450  36.340  1.00  0.00           N  
ATOM    336 CZ   ARG A 109      19.370  40.840  36.460  1.00  0.00           C  
ATOM    337 NH1  ARG A 109      20.860  41.180  35.680  1.00  0.00           N  
ATOM    338 NH2  ARG A 109      20.970  40.430  37.760  1.00  0.00           N  
ATOM    339 H    ARG A 109      22.040  40.190  37.750  1.00  0.00           H  
ATOM    340 HA   ARG A 109      20.430  39.690  38.340  1.00  0.00           H  
ATOM    341 HB1  ARG A 109      20.760  41.700  38.510  1.00  0.00           H  
ATOM    342 HB2  ARG A 109      20.280  42.430  38.000  1.00  0.00           H  
ATOM    343 HG1  ARG A 109      21.020  41.980  39.720  1.00  0.00           H  
ATOM    344 HG2  ARG A 109      22.040  41.310  40.250  1.00  0.00           H  
ATOM    345 HD1  ARG A 109      22.590  40.770  39.600  1.00  0.00           H  
ATOM    346 HD2  ARG A 109      22.420  41.710  41.100  1.00  0.00           H  
ATOM    347 HE   ARG A 109      20.630  43.110  40.280  1.00  0.00           H  
ATOM    348 HH11 ARG A 109      19.830  43.610  39.920  1.00  0.00           H  
ATOM    349 HH12 ARG A 109      21.170  43.310  41.120  1.00  0.00           H  
ATOM    350 HH21 ARG A 109      18.660  39.470  33.870  1.00  0.00           H  
ATOM    351 HH22 ARG A 109      17.810  39.830  34.690  1.00  0.00           H  
ATOM    352 N    ARG A 110      18.290  39.290  32.630  1.00  0.00           N  
ATOM    353 CA   ARG A 110      19.020  38.800  32.130  1.00  0.00           C  
ATOM    354 C    ARG A 110      16.990  39.710  32.040  1.00  0.00           C  
ATOM    355 O    ARG A 110      16.940  40.790  31.930  1.00  0.00           O  
ATOM    356 CB   ARG A 110      16.910  39.230  30.620  1.00  0.00           C  
ATOM    357 CG   ARG A 110      16.720  38.160  30.650  1.00  0.00           C  
ATOM    358 CD   ARG A 110      17.900  39.340  30.180  1.00  0.00           C  
ATOM    359 NE   ARG A 110      15.800  39.850  29.710  1.00  0.00           N  
ATOM    360 CZ   ARG A 110      16.260  40.360  28.860  1.00  0.00           C  
ATOM    361 NH1  ARG A 110      15.240  40.610  30.260  1.00  0.00           N  
ATOM    362 NH2  ARG A 110      14.790  38.840  29.120  1.00  0.00           N  
ATOM    363 H    ARG A 110      15.320  38.110  28.510  1.00  0.00           H  
ATOM    364 HA   ARG A 110      14.210  39.410  28.390  1.00  0.00           H  
ATOM    365 HB1  ARG A 110      13.890  38.190  30.100  1.00  0.00           H  
ATOM    366 HB2  ARG A 110      14.130  37.240  30.360  1.00  0.00           H  
ATOM    367 HG1  ARG A 110      12.880  38.770  30.720  1.00  0.00           H  
ATOM    368 HG2  ARG A 110      12.440  39.960  30.390  1.00  0.00           H  
ATOM    369 HD1  ARG A 110      12.940  40.400  29.630  1.00  0.00           H  
ATOM    370 HD2  ARG A 110      11.690  40.460  30.840  1.00  0.00           H  
ATOM    371 HE   ARG A 110      12.170  38.120  31.630  1.00  0.00           H  
ATOM    372 HH11 ARG A 110      12.470  37.180  31.820  1.00  0.00           H  
ATOM    373 HH12 ARG A 110      11.330  38.520  32.030  1.00  0.00           H  
ATOM    374 HH21 ARG A 110      15.830  39.220  32.890  1.00  0.00           H  
ATOM    375 HH22 ARG A 110      14.910  40.000  33.040  1.00  0.00           H  
ATOM    376 N    ASP A 111      15.850  38.030  33.440  1.00  0.00           N  
ATOM    377 CA   ASP A 111      16.630  37.430  33.220  1.00  0.00           C  
ATOM    378 C    ASP A 111      14.600  37.510  34.040  1.00  0.00           C  
ATOM    379 O    ASP A 111      13.750  37.980  33.560  1.00  0.00           O  
ATOM    380 CB   ASP A 111      14.610  35.970  33.920  1.00  0.00           C  
ATOM    381 CG   ASP A 111      13.740  35.570  34.450  1.00  0.00           C  
ATOM    382 OD1  ASP A 111      15.500  35.530  34.370  1.00  0.00           O  
ATOM    383 OD2  ASP A 111      14.420  35.470  32.490  1.00  0.00           O  
ATOM    384 H    ASP A 111      13.570  35.940  31.710  1.00  0.00           H  
ATOM    385 HA   ASP A 111      15.260  34.630  32.090  1.00  0.00           H  
ATOM    386 HB1  ASP A 111      14.490  37.910  35.480  1.00  0.00           H  
ATOM    387 HB2  ASP A 111      13.400  38.190  35.970  1.00  0.00           H  
ATOM    388 N    PHE A 112      15.620  38.040  36.190  1.00  0.00           N  
ATOM    389 CA   PHE A 112      16.500  37.870  35.740  1.00  0.00           C  
ATOM    390 C    PHE A 112      15.650  38.520  37.570  1.00  0.00           C  
ATOM    391 O    PHE A 112      14.990  37.930  38.200  1.00  0.00           O  
ATOM    392 CB   PHE A 112      17.100  38.340  38.060  1.00  0.00           C  
ATOM    393 CG   PHE A 112      17.740  38.870  37.350  1.00  0.00           C  
ATOM    394 CD1  PHE A 112      17.410  37.310  37.880  1.00  0.00           C  
ATOM    395 CD2  PHE A 112      17.510  38.810  39.430  1.00  0.00           C  
ATOM    396 CE1  PHE A 112      17.440  37.990  40.590  1.00  0.00           C  
ATOM    397 CE2  PHE A 112      17.060  36.980  40.470  1.00  0.00           C  
ATOM    398 CZ   PHE A 112      17.620  38.440  41.900  1.00  0.00           C  
ATOM    399 H    PHE A 112      17.680  37.640  42.620  1.00  0.00           H  
ATOM    400 HA   PHE A 112      18.000  39.760  42.100  1.00  0.00           H  
ATOM    401 HB1  PHE A 112      18.280  40.130  43.080  1.00  0.00           H  
ATOM    402 HB2  PHE A 112      18.130  40.660  41.040  1.00  0.00           H  
ATOM    403 HD1  PHE A 112      18.400  41.700  41.150  1.00  0.00           H  
ATOM    404 HD2  PHE A 112      17.840  40.210  39.710  1.00  0.00           H  
ATOM    405 HE1  PHE A 112      17.820  40.970  38.940  1.00  0.00           H  
ATOM    406 HE2  PHE A 112      15.210  39.980  37.640  1.00  0.00           H  
ATOM    407 HZ   PHE A 112      14.370  40.360  38.430  1.00  0.00           H  
ATOM    408 N    ALA A 113      15.740  40.770  36.710  1.00  0.00           N  
ATOM    409 CA   ALA A 113      16.450  40.450  36.060  1.00  0.00           C  
ATOM    410 C    ALA A 113      15.240  42.120  36.540  1.00  0.00           C  
ATOM    411 O    ALA A 113      15.510  42.630  37.460  1.00  0.00           O  
ATOM    412 CB   ALA A 113      15.900  42.750  35.350  1.00  0.00           C  
ATOM    413 H    ALA A 113      15.820  43.840  35.330  1.00  0.00           H  
ATOM    414 HA   ALA A 113      16.960  42.490  35.270  1.00  0.00           H  
ATOM    415 HB1  ALA A 113      15.380  42.280  34.520  1.00  0.00           H  
ATOM    416 HB2  ALA A 113      13.670  42.190  36.290  1.00  0.00           H  
ATOM    417 HB3  ALA A 113      13.130  43.250  36.580  1.00  0.00           H  
ATOM    418 N    GLU A 114      12.960  41.210  35.720  1.00  0.00           N  
ATOM    419 CA   GLU A 114      13.430  40.440  35.260  1.00  0.00           C  
ATOM    420 C    GLU A 114      11.520  41.260  35.550  1.00  0.00           C  
ATOM    421 O    GLU A 114      11.250  42.290  35.330  1.00  0.00           O  
ATOM    422 CB   GLU A 114      10.950  40.280  34.480  1.00  0.00           C  
ATOM    423 CG   GLU A 114      11.090  39.220  34.710  1.00  0.00           C  
ATOM    424 CD   GLU A 114      11.400  40.350  33.490  1.00  0.00           C  
ATOM    425 OE1  GLU A 114       9.460  40.360  34.260  1.00  0.00           O  
ATOM    426 OE2  GLU A 114       9.310  41.400  33.950  1.00  0.00           O  
ATOM    427 H    GLU A 114       8.920  40.180  35.190  1.00  0.00           H  
ATOM    428 HA   GLU A 114       8.940  39.490  33.180  1.00  0.00           H  
ATOM    429 HB1  GLU A 114       9.740  38.820  32.400  1.00  0.00           H  
ATOM    430 HB2  GLU A 114       7.700  39.440  33.080  1.00  0.00           H  
ATOM    431 HG1  GLU A 114      10.940  40.990  36.960  1.00  0.00           H  
ATOM    432 HG2  GLU A 114      10.020  41.650  37.370  1.00  0.00           H  
ATOM    433 N    MET A 115      11.480  40.060  37.710  1.00  0.00           N  
ATOM    434 CA   MET A 115      12.190  39.480  37.290  1.00  0.00           C  
ATOM    435 C    MET A 115      11.090  39.780  39.060  1.00  0.00           C  
ATOM    436 O    MET A 115      10.010  39.620  39.020  1.00  0.00           O  
ATOM    437 CB   MET A 115      11.760  38.470  39.510  1.00  0.00           C  
ATOM    438 CG   MET A 115      12.850  38.400  39.500  1.00  0.00           C  
ATOM    439 SD   MET A 115      11.530  37.650  38.830  1.00  0.00           S  
ATOM    440 CE   MET A 115      11.470  37.970  40.980  1.00  0.00           C  
ATOM    441 H    MET A 115      10.390  37.840  41.070  1.00  0.00           H  
ATOM    442 HA   MET A 115      11.870  38.710  41.660  1.00  0.00           H  
ATOM    443 HB1  MET A 115      12.110  36.330  41.470  1.00  0.00           H  
ATOM    444 HB2  MET A 115      13.750  36.660  42.170  1.00  0.00           H  
ATOM    445 HG1  MET A 115      14.320  37.150  41.370  1.00  0.00           H  
ATOM    446 HG2  MET A 115      13.750  37.310  43.050  1.00  0.00           H  
ATOM    447 HE1  MET A 115      14.200  35.690  42.360  1.00  0.00           H  
ATOM    448 HE2  MET A 115      11.200  40.970  39.980  1.00  0.00           H  
ATOM    449 HE3  MET A 115      10.280  41.160  40.780  1.00  0.00           H  
ATOM    450 N    SER A 116      12.280  41.730  39.880  1.00  0.00           N  
ATOM    451 CA   SER A 116      12.900  41.220  39.260  1.00  0.00           C  
ATOM    452 C    SER A 116      12.610  42.930  40.510  1.00  0.00           C  
ATOM    453 O    SER A 116      12.380  42.790  41.570  1.00  0.00           O  
ATOM    454 CB   SER A 116      14.120  43.370  40.310  1.00  0.00           C  
ATOM    455 OG   SER A 116      14.270  44.290  40.880  1.00  0.00           O  
ATOM    456 H    SER A 116      14.310  43.580  39.260  1.00  0.00           H  
ATOM    457 HA   SER A 116      14.960  42.270  40.710  1.00  0.00           H  
ATOM    458 HB1  SER A 116      14.830  41.610  40.030  1.00  0.00           H  
ATOM    459 HB2  SER A 116      11.740  44.080  40.080  1.00  0.00           H  
ATOM    460 HG   SER A 116      11.460  44.840  41.010  1.00  0.00           H  
ATOM    461 N    SER A 117      11.410  44.240  38.800  1.00  0.00           N  
ATOM    462 CA   SER A 117      11.740  43.640  38.070  1.00  0.00           C  
ATOM    463 C    SER A 117      10.480  45.270  38.490  1.00  0.00           C  
ATOM    464 O    SER A 117      10.710  46.190  39.020  1.00  0.00           O  
ATOM    465 CB   SER A 117      10.490  45.520  37.020  1.00  0.00           C  
ATOM    466 OG   SER A 117       9.700  46.210  36.730  1.00  0.00           O  
ATOM    467 H    SER A 117      10.450  44.560  36.500  1.00  0.00           H  
ATOM    468 HA   SER A 117      11.750  46.260  36.680  1.00  0.00           H  
ATOM    469 HB1  SER A 117      11.880  46.120  35.740  1.00  0.00           H  
ATOM    470 HB2  SER A 117       9.020  44.990  38.930  1.00  0.00           H  
ATOM    471 HG   SER A 117       8.330  45.930  39.380  1.00  0.00           H  
ATOM    472 N    GLN A 118       8.480  43.760  38.930  1.00  0.00           N  
ATOM    473 CA   GLN A 118       9.030  43.040  38.490  1.00  0.00           C  
ATOM    474 C    GLN A 118       7.140  43.500  39.430  1.00  0.00           C  
ATOM    475 O    GLN A 118       6.480  44.170  38.870  1.00  0.00           O  
ATOM    476 CB   GLN A 118       6.670  42.050  39.110  1.00  0.00           C  
ATOM    477 CG   GLN A 118       5.740  41.830  39.630  1.00  0.00           C  
ATOM    478 CD   GLN A 118       7.430  41.360  39.480  1.00  0.00           C  
ATOM    479 NE2  GLN A 118       6.320  41.700  37.620  1.00  0.00           N  
ATOM    480 OE1  GLN A 118       6.960  42.320  36.990  1.00  0.00           O  
ATOM    481 H    GLN A 118       5.280  41.930  37.400  1.00  0.00           H  
ATOM    482 HA   GLN A 118       6.590  40.230  37.280  1.00  0.00           H  
ATOM    483 HB1  GLN A 118       6.900  39.410  38.070  1.00  0.00           H  
ATOM    484 HB2  GLN A 118       6.430  39.910  36.040  1.00  0.00           H  
ATOM    485 HG1  GLN A 118       6.470  40.580  35.300  1.00  0.00           H  
ATOM    486 HG2  GLN A 118       6.400  38.920  35.830  1.00  0.00           H  
ATOM    487 HE21 GLN A 118       6.950  43.730  40.950  1.00  0.00           H  
ATOM    488 HE22 GLN A 118       5.810  43.920  41.340  1.00  0.00           H  
ATOM    489 N    LEU A 119       8.020  43.610  41.700  1.00  0.00           N  
ATOM    490 CA   LEU A 119       8.910  43.340  41.310  1.00  0.00           C  
ATOM    491 C    LEU A 119       7.930  43.800  43.140  1.00  0.00           C  
ATOM    492 O    LEU A 119       7.350  42.960  43.530  1.00  0.00           O  
ATOM    493 CB   LEU A 119       9.300  43.620  43.800  1.00  0.00           C  
ATOM    494 CG   LEU A 119       9.940  44.450  43.500  1.00  0.00           C  
ATOM    495 CD1  LEU A 119       9.650  42.670  43.400  1.00  0.00           C  
ATOM    496 CD2  LEU A 119       9.450  43.630  45.390  1.00  0.00           C  
ATOM    497 H    LEU A 119       8.910  44.490  45.800  1.00  0.00           H  
ATOM    498 HA   LEU A 119       8.920  42.400  46.120  1.00  0.00           H  
ATOM    499 HB1  LEU A 119       9.550  41.560  45.810  1.00  0.00           H  
ATOM    500 HB2  LEU A 119       8.920  42.580  47.200  1.00  0.00           H  
ATOM    501 HG   LEU A 119       7.910  42.130  45.820  1.00  0.00           H  
ATOM    502 HD11 LEU A 119      10.880  43.970  45.900  1.00  0.00           H  
ATOM    503 HD12 LEU A 119      11.280  44.850  45.400  1.00  0.00           H  
ATOM    504 HD13 LEU A 119      10.800  44.260  46.940  1.00  0.00           H  
ATOM    505 HD21 LEU A 119      11.510  43.090  45.760  1.00  0.00           H  
ATOM    506 HD22 LEU A 119       7.200  45.030  43.710  1.00  0.00           H  
ATOM    507 HD23 LEU A 119       7.170  46.030  42.990  1.00  0.00           H  
ATOM    508 N    HIS A 120       6.590  44.980  44.910  1.00  0.00           N  
ATOM    509 CA   HIS A 120       6.500  44.040  45.270  1.00  0.00           C  
ATOM    510 C    HIS A 120       5.880  46.090  45.580  1.00  0.00           C  
ATOM    511 O    HIS A 120       6.260  47.050  45.240  1.00  0.00           O  
ATOM    512 CB   HIS A 120       4.450  46.040  45.080  1.00  0.00           C  
ATOM    513 CG   HIS A 120       4.110  45.020  45.260  1.00  0.00           C  
ATOM    514 CD2  HIS A 120       4.440  46.200  44.000  1.00  0.00           C  
ATOM    515 ND1  HIS A 120       3.450  46.970  45.700  1.00  0.00           N  
ATOM    516 CE1  HIS A 120       2.900  46.890  47.020  1.00  0.00           C  
ATOM    517 NE2  HIS A 120       2.110  47.960  47.110  1.00  0.00           N  
ATOM    518 H    HIS A 120       1.520  48.210  47.980  1.00  0.00           H  
ATOM    519 HA   HIS A 120       1.950  48.500  45.880  1.00  0.00           H  
ATOM    520 HB1  HIS A 120       1.340  49.280  45.690  1.00  0.00           H  
ATOM    521 HB2  HIS A 120       2.830  47.970  45.030  1.00  0.00           H  
ATOM    522 HD2  HIS A 120       2.980  48.260  44.000  1.00  0.00           H  
ATOM    523 HE1  HIS A 120       5.950  45.810  47.070  1.00  0.00           H  
ATOM    524 HE2  HIS A 120       5.840  44.660  47.530  1.00  0.00           H  
ATOM    525 N    LEU A 121       6.050  46.840  47.910  1.00  0.00           N  
ATOM    526 CA   LEU A 121       6.050  47.780  47.530  1.00  0.00           C  
ATOM    527 C    LEU A 121       6.350  46.720  49.420  1.00  0.00           C  
ATOM    528 O    LEU A 121       5.860  45.850  49.850  1.00  0.00           O  
ATOM    529 CB   LEU A 121       7.800  46.670  49.770  1.00  0.00           C  
ATOM    530 CG   LEU A 121       7.900  46.630  50.860  1.00  0.00           C  
ATOM    531 CD1  LEU A 121       8.230  47.620  49.440  1.00  0.00           C  
ATOM    532 CD2  LEU A 121       8.680  45.440  49.350  1.00  0.00           C  
ATOM    533 H    LEU A 121       8.580  45.200  48.290  1.00  0.00           H  
ATOM    534 HA   LEU A 121      10.160  45.660  49.560  1.00  0.00           H  
ATOM    535 HB1  LEU A 121      10.540  46.570  49.110  1.00  0.00           H  
ATOM    536 HB2  LEU A 121      10.270  45.740  50.640  1.00  0.00           H  
ATOM    537 HG   LEU A 121      10.590  44.720  49.210  1.00  0.00           H  
ATOM    538 HD11 LEU A 121       8.270  44.140  49.980  1.00  0.00           H  
ATOM    539 HD12 LEU A 121       7.230  44.220  50.310  1.00  0.00           H  
ATOM    540 HD13 LEU A 121       8.400  43.370  49.220  1.00  0.00           H  
ATOM    541 HD21 LEU A 121       8.820  43.860  50.880  1.00  0.00           H  
ATOM    542 HD22 LEU A 121       5.550  47.800  50.120  1.00  0.00           H  
ATOM    543 HD23 LEU A 121       5.350  48.900  49.640  1.00  0.00           H  
ATOM    544 N    THR A 122       5.090  47.510  51.340  1.00  0.00           N  
ATOM    545 CA   THR A 122       5.380  46.610  51.690  1.00  0.00           C  
ATOM    546 C    THR A 122       4.490  48.370  52.310  1.00  0.00           C  
ATOM    547 O    THR A 122       4.820  49.380  52.070  1.00  0.00           O  
ATOM    548 CB   THR A 122       2.950  48.350  52.210  1.00  0.00           C  
ATOM    549 CG2  THR A 122       2.520  49.180  52.760  1.00  0.00           C  
ATOM    550 OG1  THR A 122       2.360  48.330  50.820  1.00  0.00           O  
ATOM    551 H    THR A 122       1.310  48.550  51.040  1.00  0.00           H  
ATOM    552 HA   THR A 122       2.860  49.100  50.230  1.00  0.00           H  
ATOM    553 HB   THR A 122       2.470  47.290  50.510  1.00  0.00           H  
ATOM    554 HG1  THR A 122       2.440  47.200  52.890  1.00  0.00           H  
ATOM    555 HG21 THR A 122       2.930  46.470  52.500  1.00  0.00           H  
ATOM    556 HG22 THR A 122       4.930  48.100  53.770  1.00  0.00           H  
ATOM    557 HG23 THR A 122       5.200  46.940  53.950  1.00  0.00           H  
ATOM    558 N    PRO A 123       4.850  48.950  54.810  1.00  0.00           N  
ATOM    559 CA   PRO A 123       4.460  50.340  54.650  1.00  0.00           C  
ATOM    560 C    PRO A 123       3.390  50.530  54.640  1.00  0.00           C  
ATOM    561 O    PRO A 123       5.090  50.740  53.850  1.00  0.00           O  
ATOM    562 CB   PRO A 123       5.030  50.990  55.960  1.00  0.00           C  
ATOM    563 CG   PRO A 123       4.460  51.830  56.370  1.00  0.00           C  
ATOM    564 CD   PRO A 123       5.990  51.470  55.810  1.00  0.00           C  
ATOM    565 HA   PRO A 123       4.950  49.890  56.990  1.00  0.00           H  
ATOM    566 HB1  PRO A 123       3.900  49.850  57.270  1.00  0.00           H  
ATOM    567 HB2  PRO A 123       5.580  50.100  57.850  1.00  0.00           H  
ATOM    568 HG1  PRO A 123       5.250  48.590  56.160  1.00  0.00           H  
ATOM    569 HG2  PRO A 123       6.310  48.350  56.190  1.00  0.00           H  
ATOM    570 HD1  PRO A 123       4.400  47.400  56.670  1.00  0.00           H  
ATOM    571 HD2  PRO A 123       4.870  46.640  57.450  1.00  0.00           H  
ATOM    572 N    PHE A 124       3.120  47.220  56.310  1.00  0.00           N  
ATOM    573 CA   PHE A 124       2.680  47.890  55.690  1.00  0.00           C  
ATOM    574 C    PHE A 124       2.200  46.160  56.750  1.00  0.00           C  
ATOM    575 O    PHE A 124       2.310  45.960  57.810  1.00  0.00           O  
ATOM    576 CB   PHE A 124       0.730  46.650  56.510  1.00  0.00           C  
ATOM    577 CG   PHE A 124       0.050  45.890  56.910  1.00  0.00           C  
ATOM    578 CD1  PHE A 124       0.500  46.600  55.450  1.00  0.00           C  
ATOM    579 CD2  PHE A 124       0.330  47.980  57.120  1.00  0.00           C  
ATOM    580 CE1  PHE A 124       0.520  48.310  58.450  1.00  0.00           C  
ATOM    581 CE2  PHE A 124       0.730  47.560  59.190  1.00  0.00           C  
ATOM    582 CZ   PHE A 124       0.340  49.590  58.870  1.00  0.00           C  
ATOM    583 H    PHE A 124       0.400  49.830  59.930  1.00  0.00           H  
ATOM    584 HA   PHE A 124      -0.160  50.610  58.040  1.00  0.00           H  
ATOM    585 HB1  PHE A 124      -0.120  51.610  58.430  1.00  0.00           H  
ATOM    586 HB2  PHE A 124      -0.460  50.320  56.710  1.00  0.00           H  
ATOM    587 HD1  PHE A 124      -0.750  51.140  56.080  1.00  0.00           H  
ATOM    588 HD2  PHE A 124      -0.140  49.000  56.270  1.00  0.00           H  
ATOM    589 HE1  PHE A 124      -0.370  48.800  55.230  1.00  0.00           H  
ATOM    590 HE2  PHE A 124       2.410  44.780  56.010  1.00  0.00           H  
ATOM    591 HZ   PHE A 124       1.850  43.740  56.410  1.00  0.00           H  
ATOM    592 N    THR A 125       3.170  44.750  54.880  1.00  0.00           N  
ATOM    593 CA   THR A 125       3.620  45.580  54.520  1.00  0.00           C  
ATOM    594 C    THR A 125       3.340  43.600  53.980  1.00  0.00           C  
ATOM    595 O    THR A 125       2.830  42.740  54.420  1.00  0.00           O  
ATOM    596 CB   THR A 125       2.720  43.870  52.610  1.00  0.00           C  
ATOM    597 CG2  THR A 125       2.700  42.960  52.010  1.00  0.00           C  
ATOM    598 OG1  THR A 125       1.180  44.090  52.730  1.00  0.00           O  
ATOM    599 H    THR A 125       0.630  43.160  52.590  1.00  0.00           H  
ATOM    600 HA   THR A 125       0.910  44.520  53.690  1.00  0.00           H  
ATOM    601 HB   THR A 125       0.840  44.790  51.970  1.00  0.00           H  
ATOM    602 HG1  THR A 125       3.320  44.930  51.960  1.00  0.00           H  
ATOM    603 HG21 THR A 125       3.150  44.740  51.030  1.00  0.00           H  
ATOM    604 HG22 THR A 125       4.750  43.100  53.740  1.00  0.00           H  
ATOM    605 HG23 THR A 125       4.980  42.190  52.960  1.00  0.00           H  
ATOM    606 N    ALA A 126       5.740  43.750  54.370  1.00  0.00           N  
ATOM    607 CA   ALA A 126       5.570  44.400  55.120  1.00  0.00           C  
ATOM    608 C    ALA A 126       7.190  43.630  54.030  1.00  0.00           C  
ATOM    609 O    ALA A 126       7.200  43.900  52.970  1.00  0.00           O  
ATOM    610 CB   ALA A 126       8.130  44.610  54.750  1.00  0.00           C  
ATOM    611 H    ALA A 126       9.170  44.470  54.470  1.00  0.00           H  
ATOM    612 HA   ALA A 126       7.730  45.630  54.730  1.00  0.00           H  
ATOM    613 HB1  ALA A 126       8.110  44.330  55.800  1.00  0.00           H  
ATOM    614 HB2  ALA A 126       7.580  42.190  54.280  1.00  0.00           H  
ATOM    615 HB3  ALA A 126       8.330  41.550  53.450  1.00  0.00           H  
ATOM    616 N    ARG A 127       7.140  41.570  55.450  1.00  0.00           N  
ATOM    617 CA   ARG A 127       6.410  42.060  55.950  1.00  0.00           C  
ATOM    618 C    ARG A 127       7.540  40.220  55.950  1.00  0.00           C  
ATOM    619 O    ARG A 127       8.590  40.090  55.710  1.00  0.00           O  
ATOM    620 CB   ARG A 127       7.330  40.120  57.450  1.00  0.00           C  
ATOM    621 CG   ARG A 127       6.270  40.050  57.730  1.00  0.00           C  
ATOM    622 CD   ARG A 127       7.690  41.020  57.940  1.00  0.00           C  
ATOM    623 NE   ARG A 127       8.160  38.960  58.090  1.00  0.00           N  
ATOM    624 CZ   ARG A 127       7.980  38.050  57.520  1.00  0.00           C  
ATOM    625 NH1  ARG A 127       7.840  38.900  59.140  1.00  0.00           N  
ATOM    626 NH2  ARG A 127       9.700  39.060  58.310  1.00  0.00           N  
ATOM    627 H    ARG A 127       9.780  39.840  59.070  1.00  0.00           H  
ATOM    628 HA   ARG A 127      10.220  39.300  57.380  1.00  0.00           H  
ATOM    629 HB1  ARG A 127      10.320  37.750  58.720  1.00  0.00           H  
ATOM    630 HB2  ARG A 127       9.810  36.940  58.400  1.00  0.00           H  
ATOM    631 HG1  ARG A 127      11.200  37.580  59.640  1.00  0.00           H  
ATOM    632 HG2  ARG A 127      11.820  38.520  60.250  1.00  0.00           H  
ATOM    633 HD1  ARG A 127      11.580  39.490  60.140  1.00  0.00           H  
ATOM    634 HD2  ARG A 127      12.450  38.290  61.010  1.00  0.00           H  
ATOM    635 HE   ARG A 127      11.680  36.380  59.850  1.00  0.00           H  
ATOM    636 HH11 ARG A 127      11.220  35.590  59.430  1.00  0.00           H  
ATOM    637 HH12 ARG A 127      12.510  36.310  60.410  1.00  0.00           H  
ATOM    638 HH21 ARG A 127       6.910  39.110  55.110  1.00  0.00           H  
ATOM    639 HH22 ARG A 127       7.610  38.130  54.960  1.00  0.00           H  
ATOM    640 N    GLY A 128       5.650  39.240  54.670  1.00  0.00           N  
ATOM    641 CA   GLY A 128       5.210  40.130  54.870  1.00  0.00           C  
ATOM    642 C    GLY A 128       4.890  38.290  53.830  1.00  0.00           C  
ATOM    643 O    GLY A 128       3.840  38.540  53.660  1.00  0.00           O  
ATOM    644 H    GLY A 128       4.990  37.300  54.270  1.00  0.00           H  
ATOM    645 HA1  GLY A 128       5.300  38.330  52.300  1.00  0.00           H  
ATOM    646 HA2  GLY A 128       5.260  37.300  51.670  1.00  0.00           H  
ATOM    647 N    ARG A 129       5.720  39.510  51.840  1.00  0.00           N  
ATOM    648 CA   ARG A 129       5.660  40.290  52.480  1.00  0.00           C  
ATOM    649 C    ARG A 129       6.410  39.730  50.550  1.00  0.00           C  
ATOM    650 O    ARG A 129       5.760  39.370  49.750  1.00  0.00           O  
ATOM    651 CB   ARG A 129       6.550  41.240  50.150  1.00  0.00           C  
ATOM    652 CG   ARG A 129       7.360  41.230  49.420  1.00  0.00           C  
ATOM    653 CD   ARG A 129       6.760  41.850  51.020  1.00  0.00           C  
ATOM    654 NE   ARG A 129       5.270  41.850  49.490  1.00  0.00           N  
ATOM    655 CZ   ARG A 129       5.390  42.920  49.380  1.00  0.00           C  
ATOM    656 NH1  ARG A 129       4.440  41.550  50.130  1.00  0.00           N  
ATOM    657 NH2  ARG A 129       4.800  41.320  48.140  1.00  0.00           N  
ATOM    658 H    ARG A 129       4.440  40.300  48.140  1.00  0.00           H  
ATOM    659 HA   ARG A 129       5.700  41.370  47.520  1.00  0.00           H  
ATOM    660 HB1  ARG A 129       3.620  42.070  47.550  1.00  0.00           H  
ATOM    661 HB2  ARG A 129       2.940  42.440  48.210  1.00  0.00           H  
ATOM    662 HG1  ARG A 129       3.390  42.260  46.260  1.00  0.00           H  
ATOM    663 HG2  ARG A 129       2.330  42.970  45.970  1.00  0.00           H  
ATOM    664 HD1  ARG A 129       1.670  43.210  46.680  1.00  0.00           H  
ATOM    665 HD2  ARG A 129       2.060  43.190  45.020  1.00  0.00           H  
ATOM    666 HE   ARG A 129       4.130  41.830  45.260  1.00  0.00           H  
ATOM    667 HH11 ARG A 129       4.790  41.060  45.330  1.00  0.00           H  
ATOM    668 HH12 ARG A 129       3.980  42.210  44.330  1.00  0.00           H  
ATOM    669 HH21 ARG A 129       7.800  39.130  50.540  1.00  0.00           H  
ATOM    670 HH22 ARG A 129       8.030  38.360  49.610  1.00  0.00           H  
ATOM    671 N    PHE A 130       8.540  39.340  51.620  1.00  0.00           N  
ATOM    672 CA   PHE A 130       8.190  40.030  52.270  1.00  0.00           C  
ATOM    673 C    PHE A 130       9.680  38.470  51.850  1.00  0.00           C  
ATOM    674 O    PHE A 130      10.410  38.760  51.090  1.00  0.00           O  
ATOM    675 CB   PHE A 130      10.290  38.870  53.180  1.00  0.00           C  
ATOM    676 CG   PHE A 130       9.510  38.840  53.940  1.00  0.00           C  
ATOM    677 CD1  PHE A 130      10.640  39.890  53.110  1.00  0.00           C  
ATOM    678 CD2  PHE A 130      11.530  38.080  53.590  1.00  0.00           C  
ATOM    679 CE1  PHE A 130      11.470  37.260  54.690  1.00  0.00           C  
ATOM    680 CE2  PHE A 130      10.540  37.120  55.220  1.00  0.00           C  
ATOM    681 CZ   PHE A 130      12.560  36.540  55.220  1.00  0.00           C  
ATOM    682 H    PHE A 130      12.590  36.000  56.160  1.00  0.00           H  
ATOM    683 HA   PHE A 130      13.770  36.630  54.500  1.00  0.00           H  
ATOM    684 HB1  PHE A 130      14.640  36.070  54.820  1.00  0.00           H  
ATOM    685 HB2  PHE A 130      13.870  37.490  53.460  1.00  0.00           H  
ATOM    686 HD1  PHE A 130      14.780  37.490  52.880  1.00  0.00           H  
ATOM    687 HD2  PHE A 130      12.760  38.210  52.970  1.00  0.00           H  
ATOM    688 HE1  PHE A 130      12.830  38.710  52.010  1.00  0.00           H  
ATOM    689 HE2  PHE A 130       9.320  37.030  51.780  1.00  0.00           H  
ATOM    690 HZ   PHE A 130       9.980  36.360  51.050  1.00  0.00           H  
ATOM    691 N    ALA A 131       8.520  36.490  52.730  1.00  0.00           N  
ATOM    692 CA   ALA A 131       8.030  37.100  53.370  1.00  0.00           C  
ATOM    693 C    ALA A 131       8.160  35.080  52.800  1.00  0.00           C  
ATOM    694 O    ALA A 131       9.070  34.510  53.010  1.00  0.00           O  
ATOM    695 CB   ALA A 131       7.260  34.850  54.000  1.00  0.00           C  
ATOM    696 H    ALA A 131       7.740  35.330  54.850  1.00  0.00           H  
ATOM    697 HA   ALA A 131       6.310  35.380  53.900  1.00  0.00           H  
ATOM    698 HB1  ALA A 131       7.000  33.800  54.150  1.00  0.00           H  
ATOM    699 HB2  ALA A 131       7.630  34.460  51.470  1.00  0.00           H  
ATOM    700 HB3  ALA A 131       7.750  33.270  51.280  1.00  0.00           H  
ATOM    701 N    THR A 132       7.060  35.280  50.510  1.00  0.00           N  
ATOM    702 CA   THR A 132       7.120  36.280  50.660  1.00  0.00           C  
ATOM    703 C    THR A 132       6.710  34.830  49.150  1.00  0.00           C  
ATOM    704 O    THR A 132       6.220  33.860  49.190  1.00  0.00           O  
ATOM    705 CB   THR A 132       5.760  35.860  48.480  1.00  0.00           C  
ATOM    706 CG2  THR A 132       6.290  36.810  48.510  1.00  0.00           C  
ATOM    707 OG1  THR A 132       5.220  35.390  47.130  1.00  0.00           O  
ATOM    708 H    THR A 132       6.100  35.040  46.580  1.00  0.00           H  
ATOM    709 HA   THR A 132       4.610  34.500  47.260  1.00  0.00           H  
ATOM    710 HB   THR A 132       4.650  36.210  46.690  1.00  0.00           H  
ATOM    711 HG1  THR A 132       4.560  36.010  49.240  1.00  0.00           H  
ATOM    712 HG21 THR A 132       4.820  36.160  50.150  1.00  0.00           H  
ATOM    713 HG22 THR A 132       7.880  34.660  48.310  1.00  0.00           H  
ATOM    714 HG23 THR A 132       7.950  33.610  47.640  1.00  0.00           H  
ATOM    715 N    VAL A 133       8.770  35.650  48.270  1.00  0.00           N  
ATOM    716 CA   VAL A 133       8.610  36.490  48.800  1.00  0.00           C  
ATOM    717 C    VAL A 133       9.950  35.640  47.260  1.00  0.00           C  
ATOM    718 O    VAL A 133       9.530  35.270  46.330  1.00  0.00           O  
ATOM    719 CB   VAL A 133      10.510  37.060  47.040  1.00  0.00           C  
ATOM    720 CG1  VAL A 133       9.650  37.720  46.930  1.00  0.00           C  
ATOM    721 CG2  VAL A 133      11.360  37.620  48.210  1.00  0.00           C  
ATOM    722 H    VAL A 133      12.180  36.930  48.420  1.00  0.00           H  
ATOM    723 HA   VAL A 133      11.610  38.670  48.070  1.00  0.00           H  
ATOM    724 HB   VAL A 133      10.710  37.690  49.080  1.00  0.00           H  
ATOM    725 HG11 VAL A 133      11.350  37.080  45.790  1.00  0.00           H  
ATOM    726 HG12 VAL A 133      11.610  36.090  45.410  1.00  0.00           H  
ATOM    727 HG13 VAL A 133      10.690  37.460  45.010  1.00  0.00           H  
ATOM    728 HG21 VAL A 133      12.240  37.720  45.840  1.00  0.00           H  
ATOM    729 HG22 VAL A 133      11.040  34.600  47.690  1.00  0.00           H  
ATOM    730 HG23 VAL A 133      11.730  34.110  46.790  1.00  0.00           H  
ATOM    731 N    VAL A 134      11.140  34.280  48.970  1.00  0.00           N  
ATOM    732 CA   VAL A 134      10.570  34.780  49.630  1.00  0.00           C  
ATOM    733 C    VAL A 134      12.020  33.220  49.430  1.00  0.00           C  
ATOM    734 O    VAL A 134      12.980  33.330  48.920  1.00  0.00           O  
ATOM    735 CB   VAL A 134      12.260  33.240  50.980  1.00  0.00           C  
ATOM    736 CG1  VAL A 134      12.900  32.430  51.320  1.00  0.00           C  
ATOM    737 CG2  VAL A 134      13.060  34.390  51.490  1.00  0.00           C  
ATOM    738 H    VAL A 134      13.470  34.140  52.460  1.00  0.00           H  
ATOM    739 HA   VAL A 134      13.870  34.440  50.750  1.00  0.00           H  
ATOM    740 HB   VAL A 134      12.450  35.290  51.420  1.00  0.00           H  
ATOM    741 HG11 VAL A 134      10.960  33.050  51.800  1.00  0.00           H  
ATOM    742 HG12 VAL A 134      11.280  32.900  52.830  1.00  0.00           H  
ATOM    743 HG13 VAL A 134      10.460  34.010  51.710  1.00  0.00           H  
ATOM    744 HG21 VAL A 134      10.290  32.340  51.320  1.00  0.00           H  
ATOM    745 HG22 VAL A 134      11.640  31.870  48.870  1.00  0.00           H  
ATOM    746 HG23 VAL A 134      12.520  31.110  48.480  1.00  0.00           H  
ATOM    747 N    GLU A 135      10.340  31.540  48.830  1.00  0.00           N  
ATOM    748 CA   GLU A 135       9.570  32.060  49.240  1.00  0.00           C  
ATOM    749 C    GLU A 135       9.960  30.240  48.170  1.00  0.00           C  
ATOM    750 O    GLU A 135      10.600  29.450  48.560  1.00  0.00           O  
ATOM    751 CB   GLU A 135       8.450  29.990  48.550  1.00  0.00           C  
ATOM    752 CG   GLU A 135       8.020  29.170  47.980  1.00  0.00           C  
ATOM    753 CD   GLU A 135       7.820  30.870  48.440  1.00  0.00           C  
ATOM    754 OE1  GLU A 135       8.400  29.600  50.060  1.00  0.00           O  
ATOM    755 OE2  GLU A 135       7.360  29.590  50.390  1.00  0.00           O  
ATOM    756 H    GLU A 135       8.800  30.420  50.670  1.00  0.00           H  
ATOM    757 HA   GLU A 135       9.170  28.340  50.410  1.00  0.00           H  
ATOM    758 HB1  GLU A 135       9.530  27.590  49.510  1.00  0.00           H  
ATOM    759 HB2  GLU A 135       9.490  28.160  51.580  1.00  0.00           H  
ATOM    760 HG1  GLU A 135      10.220  30.180  46.630  1.00  0.00           H  
ATOM    761 HG2  GLU A 135      10.560  29.150  46.050  1.00  0.00           H  
ATOM    762 N    GLU A 136      10.060  31.380  45.940  1.00  0.00           N  
ATOM    763 CA   GLU A 136       9.850  32.180  46.520  1.00  0.00           C  
ATOM    764 C    GLU A 136      10.230  31.430  44.460  1.00  0.00           C  
ATOM    765 O    GLU A 136       9.560  30.700  44.010  1.00  0.00           O  
ATOM    766 CB   GLU A 136       9.920  32.820  43.950  1.00  0.00           C  
ATOM    767 CG   GLU A 136      10.710  33.410  44.430  1.00  0.00           C  
ATOM    768 CD   GLU A 136       8.910  33.060  44.260  1.00  0.00           C  
ATOM    769 OE1  GLU A 136      10.000  32.770  42.400  1.00  0.00           O  
ATOM    770 OE2  GLU A 136      10.690  32.040  41.990  1.00  0.00           O  
ATOM    771 H    GLU A 136      10.270  33.790  42.110  1.00  0.00           H  
ATOM    772 HA   GLU A 136       8.650  32.390  41.890  1.00  0.00           H  
ATOM    773 HB1  GLU A 136       7.700  33.160  41.950  1.00  0.00           H  
ATOM    774 HB2  GLU A 136       8.550  31.330  41.220  1.00  0.00           H  
ATOM    775 HG1  GLU A 136      11.720  31.060  44.170  1.00  0.00           H  
ATOM    776 HG2  GLU A 136      12.130  30.250  43.350  1.00  0.00           H  
ATOM    777 N    LEU A 137      12.670  31.730  44.910  1.00  0.00           N  
ATOM    778 CA   LEU A 137      12.220  32.410  45.500  1.00  0.00           C  
ATOM    779 C    LEU A 137      14.170  31.640  44.900  1.00  0.00           C  
ATOM    780 O    LEU A 137      14.370  31.860  43.850  1.00  0.00           O  
ATOM    781 CB   LEU A 137      14.670  32.720  45.910  1.00  0.00           C  
ATOM    782 CG   LEU A 137      15.710  32.560  46.190  1.00  0.00           C  
ATOM    783 CD1  LEU A 137      14.060  32.600  46.810  1.00  0.00           C  
ATOM    784 CD2  LEU A 137      14.540  34.260  45.550  1.00  0.00           C  
ATOM    785 H    LEU A 137      13.540  34.410  45.150  1.00  0.00           H  
ATOM    786 HA   LEU A 137      14.770  35.180  46.760  1.00  0.00           H  
ATOM    787 HB1  LEU A 137      15.760  35.110  47.210  1.00  0.00           H  
ATOM    788 HB2  LEU A 137      14.530  36.180  46.400  1.00  0.00           H  
ATOM    789 HG   LEU A 137      14.030  35.020  47.550  1.00  0.00           H  
ATOM    790 HD11 LEU A 137      15.640  34.580  44.560  1.00  0.00           H  
ATOM    791 HD12 LEU A 137      15.520  35.630  44.300  1.00  0.00           H  
ATOM    792 HD13 LEU A 137      16.650  34.410  44.940  1.00  0.00           H  
ATOM    793 HD21 LEU A 137      15.530  33.880  43.730  1.00  0.00           H  
ATOM    794 HD22 LEU A 137      14.730  30.240  45.240  1.00  0.00           H  
ATOM    795 HD23 LEU A 137      15.640  29.840  44.560  1.00  0.00           H  
ATOM    796 N    PHE A 138      14.040  29.530  46.200  1.00  0.00           N  
ATOM    797 CA   PHE A 138      13.340  29.990  46.770  1.00  0.00           C  
ATOM    798 C    PHE A 138      14.450  28.250  46.680  1.00  0.00           C  
ATOM    799 O    PHE A 138      15.330  27.990  46.100  1.00  0.00           O  
ATOM    800 CB   PHE A 138      14.970  28.300  48.150  1.00  0.00           C  
ATOM    801 CG   PHE A 138      15.330  27.310  48.440  1.00  0.00           C  
ATOM    802 CD1  PHE A 138      14.100  28.510  48.770  1.00  0.00           C  
ATOM    803 CD2  PHE A 138      16.100  29.310  48.370  1.00  0.00           C  
ATOM    804 CE1  PHE A 138      17.350  29.150  47.750  1.00  0.00           C  
ATOM    805 CE2  PHE A 138      17.540  28.310  47.090  1.00  0.00           C  
ATOM    806 CZ   PHE A 138      18.350  30.110  47.890  1.00  0.00           C  
ATOM    807 H    PHE A 138      19.260  29.910  47.350  1.00  0.00           H  
ATOM    808 HA   PHE A 138      18.140  31.270  48.680  1.00  0.00           H  
ATOM    809 HB1  PHE A 138      18.950  31.890  49.030  1.00  0.00           H  
ATOM    810 HB2  PHE A 138      16.900  31.440  49.280  1.00  0.00           H  
ATOM    811 HD1  PHE A 138      16.720  32.260  49.960  1.00  0.00           H  
ATOM    812 HD2  PHE A 138      15.870  30.490  49.140  1.00  0.00           H  
ATOM    813 HE1  PHE A 138      15.000  30.520  49.790  1.00  0.00           H  
ATOM    814 HE2  PHE A 138      13.490  26.970  46.350  1.00  0.00           H  
ATOM    815 HZ   PHE A 138      13.800  25.860  46.740  1.00  0.00           H  
ATOM    816 N    ARG A 139      12.390  27.150  45.650  1.00  0.00           N  
ATOM    817 CA   ARG A 139      12.040  28.090  45.530  1.00  0.00           C  
ATOM    818 C    ARG A 139      11.590  26.010  45.170  1.00  0.00           C  
ATOM    819 O    ARG A 139      11.150  25.500  46.030  1.00  0.00           O  
ATOM    820 CB   ARG A 139      10.450  26.520  44.250  1.00  0.00           C  
ATOM    821 CG   ARG A 139      10.850  26.990  43.350  1.00  0.00           C  
ATOM    822 CD   ARG A 139       9.900  27.310  44.760  1.00  0.00           C  
ATOM    823 NE   ARG A 139       9.440  25.350  43.840  1.00  0.00           N  
ATOM    824 CZ   ARG A 139       8.830  24.960  44.650  1.00  0.00           C  
ATOM    825 NH1  ARG A 139      10.030  24.510  43.460  1.00  0.00           N  
ATOM    826 NH2  ARG A 139       8.570  25.730  42.680  1.00  0.00           N  
ATOM    827 H    ARG A 139       7.940  24.860  42.490  1.00  0.00           H  
ATOM    828 HA   ARG A 139       9.160  25.860  41.770  1.00  0.00           H  
ATOM    829 HB1  ARG A 139       7.780  26.900  43.000  1.00  0.00           H  
ATOM    830 HB2  ARG A 139       7.130  26.750  43.760  1.00  0.00           H  
ATOM    831 HG1  ARG A 139       7.940  28.190  42.610  1.00  0.00           H  
ATOM    832 HG2  ARG A 139       7.270  29.120  43.200  1.00  0.00           H  
ATOM    833 HD1  ARG A 139       6.650  28.900  43.960  1.00  0.00           H  
ATOM    834 HD2  ARG A 139       7.270  30.040  42.790  1.00  0.00           H  
ATOM    835 HE   ARG A 139       8.890  28.540  41.780  1.00  0.00           H  
ATOM    836 HH11 ARG A 139       9.310  27.830  41.180  1.00  0.00           H  
ATOM    837 HH12 ARG A 139       9.010  29.490  41.470  1.00  0.00           H  
ATOM    838 HH21 ARG A 139      12.380  24.880  44.490  1.00  0.00           H  
ATOM    839 HH22 ARG A 139      12.210  23.670  44.850  1.00  0.00           H  
ATOM    840 N    ASP A 140      13.300  25.220  43.620  1.00  0.00           N  
ATOM    841 CA   ASP A 140      13.560  26.180  43.450  1.00  0.00           C  
ATOM    842 C    ASP A 140      14.020  24.230  42.750  1.00  0.00           C  
ATOM    843 O    ASP A 140      13.390  23.350  42.580  1.00  0.00           O  
ATOM    844 CB   ASP A 140      14.440  24.910  41.390  1.00  0.00           C  
ATOM    845 CG   ASP A 140      14.740  24.080  40.750  1.00  0.00           C  
ATOM    846 OD1  ASP A 140      15.260  25.610  41.480  1.00  0.00           O  
ATOM    847 OD2  ASP A 140      13.210  25.530  40.630  1.00  0.00           O  
ATOM    848 H    ASP A 140      13.320  26.700  40.200  1.00  0.00           H  
ATOM    849 HA   ASP A 140      12.170  24.860  40.410  1.00  0.00           H  
ATOM    850 HB1  ASP A 140      15.360  23.790  43.350  1.00  0.00           H  
ATOM    851 HB2  ASP A 140      15.970  22.790  42.820  1.00  0.00           H  
ATOM    852 N    GLY A 141      15.760  24.380  44.500  1.00  0.00           N  
ATOM    853 CA   GLY A 141      15.290  25.240  44.730  1.00  0.00           C  
ATOM    854 C    GLY A 141      16.860  24.000  45.360  1.00  0.00           C  
ATOM    855 O    GLY A 141      17.400  23.100  45.070  1.00  0.00           O  
ATOM    856 H    GLY A 141      16.450  23.670  46.320  1.00  0.00           H  
ATOM    857 HA1  GLY A 141      17.810  25.160  45.660  1.00  0.00           H  
ATOM    858 HA2  GLY A 141      17.570  26.320  45.370  1.00  0.00           H  
ATOM    859 N    VAL A 142      18.940  24.770  46.240  1.00  0.00           N  
ATOM    860 CA   VAL A 142      19.050  23.820  46.560  1.00  0.00           C  
ATOM    861 C    VAL A 142      19.890  25.830  46.660  1.00  0.00           C  
ATOM    862 O    VAL A 142      19.510  26.790  46.310  1.00  0.00           O  
ATOM    863 CB   VAL A 142      19.990  25.910  48.170  1.00  0.00           C  
ATOM    864 CG1  VAL A 142      20.560  25.060  48.560  1.00  0.00           C  
ATOM    865 CG2  VAL A 142      20.920  27.130  48.670  1.00  0.00           C  
ATOM    866 H    VAL A 142      20.900  27.030  49.750  1.00  0.00           H  
ATOM    867 HA   VAL A 142      21.940  26.910  48.350  1.00  0.00           H  
ATOM    868 HB   VAL A 142      20.580  28.130  48.430  1.00  0.00           H  
ATOM    869 HG11 VAL A 142      18.640  25.950  48.890  1.00  0.00           H  
ATOM    870 HG12 VAL A 142      18.130  24.980  48.870  1.00  0.00           H  
ATOM    871 HG13 VAL A 142      18.770  26.120  49.960  1.00  0.00           H  
ATOM    872 HG21 VAL A 142      18.020  26.670  48.360  1.00  0.00           H  
ATOM    873 HG22 VAL A 142      21.270  25.630  46.010  1.00  0.00           H  
ATOM    874 HG23 VAL A 142      21.730  24.480  45.920  1.00  0.00           H  
ATOM    875 N    ASN A 143      21.900  26.800  45.590  1.00  0.00           N  
ATOM    876 CA   ASN A 143      21.490  27.710  45.760  1.00  0.00           C  
ATOM    877 C    ASN A 143      23.310  26.900  45.170  1.00  0.00           C  
ATOM    878 O    ASN A 143      23.880  26.130  45.680  1.00  0.00           O  
ATOM    879 CB   ASN A 143      23.390  26.660  43.650  1.00  0.00           C  
ATOM    880 CG   ASN A 143      23.030  25.650  43.450  1.00  0.00           C  
ATOM    881 ND2  ASN A 143      24.430  26.790  43.330  1.00  0.00           N  
ATOM    882 OD1  ASN A 143      22.510  27.590  42.850  1.00  0.00           O  
ATOM    883 H    ASN A 143      22.880  28.750  42.670  1.00  0.00           H  
ATOM    884 HA   ASN A 143      21.450  27.110  42.310  1.00  0.00           H  
ATOM    885 HB1  ASN A 143      21.150  26.140  42.340  1.00  0.00           H  
ATOM    886 HB2  ASN A 143      21.200  27.660  41.510  1.00  0.00           H  
ATOM    887 HD21 ASN A 143      23.780  28.240  45.550  1.00  0.00           H  
ATOM    888 HD22 ASN A 143      23.040  29.120  45.860  1.00  0.00           H  
ATOM    889 N    TRP A 144      25.090  28.370  45.550  1.00  0.00           N  
ATOM    890 CA   TRP A 144      25.660  27.600  45.240  1.00  0.00           C  
ATOM    891 C    TRP A 144      25.670  29.640  45.930  1.00  0.00           C  
ATOM    892 O    TRP A 144      25.320  29.870  46.930  1.00  0.00           O  
ATOM    893 CB   TRP A 144      27.210  29.530  46.010  1.00  0.00           C  
ATOM    894 CG   TRP A 144      27.640  30.510  46.220  1.00  0.00           C  
ATOM    895 CD1  TRP A 144      27.570  29.180  45.040  1.00  0.00           C  
ATOM    896 CD2  TRP A 144      27.790  28.620  47.000  1.00  0.00           C  
ATOM    897 CE2  TRP A 144      28.300  27.440  46.670  1.00  0.00           C  
ATOM    898 CE3  TRP A 144      28.210  26.970  45.700  1.00  0.00           C  
ATOM    899 NE1  TRP A 144      28.740  26.800  47.870  1.00  0.00           N  
ATOM    900 CZ2  TRP A 144      29.090  25.860  47.920  1.00  0.00           C  
ATOM    901 CZ3  TRP A 144      28.550  27.610  48.950  1.00  0.00           C  
ATOM    902 CH2  TRP A 144      28.790  27.390  50.330  1.00  0.00           C  
ATOM    903 H    TRP A 144      29.320  26.530  50.710  1.00  0.00           H  
ATOM    904 HA   TRP A 144      28.370  28.420  51.240  1.00  0.00           H  
ATOM    905 HB1  TRP A 144      28.590  28.420  52.300  1.00  0.00           H  
ATOM    906 HB2  TRP A 144      27.780  29.610  50.720  1.00  0.00           H  
ATOM    907 HD1  TRP A 144      27.450  30.410  51.360  1.00  0.00           H  
ATOM    908 HE1  TRP A 144      27.480  29.770  49.330  1.00  0.00           H  
ATOM    909 HE3  TRP A 144      27.090  30.680  48.910  1.00  0.00           H  
ATOM    910 HZ2  TRP A 144      27.940  28.770  48.410  1.00  0.00           H  
ATOM    911 HZ3  TRP A 144      25.160  30.830  45.040  1.00  0.00           H  
ATOM    912 HH2  TRP A 144      24.900  31.900  45.570  1.00  0.00           H  
ATOM    913 N    GLY A 145      25.120  30.680  43.740  1.00  0.00           N  
ATOM    914 CA   GLY A 145      25.260  29.760  43.350  1.00  0.00           C  
ATOM    915 C    GLY A 145      24.790  31.700  42.770  1.00  0.00           C  
ATOM    916 O    GLY A 145      24.880  31.130  41.840  1.00  0.00           O  
ATOM    917 H    GLY A 145      25.520  32.490  42.920  1.00  0.00           H  
ATOM    918 HA1  GLY A 145      23.430  32.310  42.850  1.00  0.00           H  
ATOM    919 HA2  GLY A 145      23.300  33.480  42.510  1.00  0.00           H  
ATOM    920 N    ARG A 146      22.490  31.460  43.290  1.00  0.00           N  
ATOM    921 CA   ARG A 146      22.690  30.470  43.340  1.00  0.00           C  
ATOM    922 C    ARG A 146      21.160  31.820  43.660  1.00  0.00           C  
ATOM    923 O    ARG A 146      20.730  32.580  43.020  1.00  0.00           O  
ATOM    924 CB   ARG A 146      20.240  30.590  43.730  1.00  0.00           C  
ATOM    925 CG   ARG A 146      20.800  30.000  44.450  1.00  0.00           C  
ATOM    926 CD   ARG A 146      20.080  30.090  42.770  1.00  0.00           C  
ATOM    927 NE   ARG A 146      18.780  30.960  44.270  1.00  0.00           N  
ATOM    928 CZ   ARG A 146      18.780  31.330  45.290  1.00  0.00           C  
ATOM    929 NH1  ARG A 146      18.320  29.980  44.320  1.00  0.00           N  
ATOM    930 NH2  ARG A 146      17.980  31.980  43.330  1.00  0.00           N  
ATOM    931 H    ARG A 146      18.480  32.920  43.510  1.00  0.00           H  
ATOM    932 HA   ARG A 146      16.920  31.920  43.590  1.00  0.00           H  
ATOM    933 HB1  ARG A 146      18.100  31.630  41.890  1.00  0.00           H  
ATOM    934 HB2  ARG A 146      18.690  32.220  41.320  1.00  0.00           H  
ATOM    935 HG1  ARG A 146      17.330  30.800  41.270  1.00  0.00           H  
ATOM    936 HG2  ARG A 146      16.400  30.050  41.850  1.00  0.00           H  
ATOM    937 HD1  ARG A 146      16.380  29.960  42.860  1.00  0.00           H  
ATOM    938 HD2  ARG A 146      15.860  29.510  41.190  1.00  0.00           H  
ATOM    939 HE   ARG A 146      17.370  30.680  39.980  1.00  0.00           H  
ATOM    940 HH11 ARG A 146      17.980  31.280  39.440  1.00  0.00           H  
ATOM    941 HH12 ARG A 146      16.680  30.090  39.540  1.00  0.00           H  
ATOM    942 HH21 ARG A 146      21.250  32.540  45.040  1.00  0.00           H  
ATOM    943 HH22 ARG A 146      20.630  33.620  45.110  1.00  0.00           H  
ATOM    944 N    ILE A 147      21.980  32.110  46.050  1.00  0.00           N  
ATOM    945 CA   ILE A 147      22.520  31.280  45.850  1.00  0.00           C  
ATOM    946 C    ILE A 147      22.150  32.760  47.340  1.00  0.00           C  
ATOM    947 O    ILE A 147      21.130  32.890  47.700  1.00  0.00           O  
ATOM    948 CB   ILE A 147      22.980  31.840  48.290  1.00  0.00           C  
ATOM    949 CG1  ILE A 147      23.750  31.340  47.710  1.00  0.00           C  
ATOM    950 CG2  ILE A 147      23.840  32.630  49.360  1.00  0.00           C  
ATOM    951 CD   ILE A 147      24.520  32.010  49.950  1.00  0.00           C  
ATOM    952 H    ILE A 147      24.490  33.320  48.830  1.00  0.00           H  
ATOM    953 HA   ILE A 147      23.160  33.210  49.990  1.00  0.00           H  
ATOM    954 HB   ILE A 147      22.190  30.750  49.060  1.00  0.00           H  
ATOM    955 HG11 ILE A 147      21.770  30.080  48.310  1.00  0.00           H  
ATOM    956 HG12 ILE A 147      21.340  31.260  49.510  1.00  0.00           H  
ATOM    957 HG21 ILE A 147      22.960  29.810  50.020  1.00  0.00           H  
ATOM    958 HG22 ILE A 147      23.790  29.410  49.440  1.00  0.00           H  
ATOM    959 HG23 ILE A 147      23.430  30.360  50.840  1.00  0.00           H  
ATOM    960 HD1  ILE A 147      22.290  29.020  50.350  1.00  0.00           H  
ATOM    961 HD2  ILE A 147      22.730  34.100  47.210  1.00  0.00           H  
ATOM    962 HD3  ILE A 147      22.290  35.020  47.870  1.00  0.00           H  
ATOM    963 N    VAL A 148      23.570  34.310  46.190  1.00  0.00           N  
ATOM    964 CA   VAL A 148      23.940  33.500  45.720  1.00  0.00           C  
ATOM    965 C    VAL A 148      24.230  35.560  45.780  1.00  0.00           C  
ATOM    966 O    VAL A 148      24.510  36.160  46.640  1.00  0.00           O  
ATOM    967 CB   VAL A 148      25.460  35.400  44.790  1.00  0.00           C  
ATOM    968 CG1  VAL A 148      25.230  34.720  43.980  1.00  0.00           C  
ATOM    969 CG2  VAL A 148      25.930  36.740  44.240  1.00  0.00           C  
ATOM    970 H    VAL A 148      25.160  37.150  43.590  1.00  0.00           H  
ATOM    971 HA   VAL A 148      26.080  37.480  45.020  1.00  0.00           H  
ATOM    972 HB   VAL A 148      26.900  36.660  43.740  1.00  0.00           H  
ATOM    973 HG11 VAL A 148      26.720  34.780  45.510  1.00  0.00           H  
ATOM    974 HG12 VAL A 148      27.480  34.500  44.780  1.00  0.00           H  
ATOM    975 HG13 VAL A 148      27.110  35.500  46.230  1.00  0.00           H  
ATOM    976 HG21 VAL A 148      26.440  33.910  46.110  1.00  0.00           H  
ATOM    977 HG22 VAL A 148      23.080  36.470  45.260  1.00  0.00           H  
ATOM    978 HG23 VAL A 148      22.940  37.590  45.730  1.00  0.00           H  
ATOM    979 N    ALA A 149      22.210  35.890  44.380  1.00  0.00           N  
ATOM    980 CA   ALA A 149      22.310  34.930  44.070  1.00  0.00           C  
ATOM    981 C    ALA A 149      20.970  36.560  43.840  1.00  0.00           C  
ATOM    982 O    ALA A 149      21.280  37.540  43.480  1.00  0.00           O  
ATOM    983 CB   ALA A 149      20.390  35.700  42.630  1.00  0.00           C  
ATOM    984 H    ALA A 149      21.180  35.370  41.950  1.00  0.00           H  
ATOM    985 HA   ALA A 149      20.020  34.730  42.940  1.00  0.00           H  
ATOM    986 HB1  ALA A 149      19.560  36.230  42.180  1.00  0.00           H  
ATOM    987 HB2  ALA A 149      19.940  36.880  44.860  1.00  0.00           H  
ATOM    988 HB3  ALA A 149      19.240  37.900  44.750  1.00  0.00           H  
ATOM    989 N    PHE A 150      19.860  36.100  45.910  1.00  0.00           N  
ATOM    990 CA   PHE A 150      20.530  35.340  45.880  1.00  0.00           C  
ATOM    991 C    PHE A 150      18.980  36.360  47.020  1.00  0.00           C  
ATOM    992 O    PHE A 150      18.020  36.640  46.580  1.00  0.00           O  
ATOM    993 CB   PHE A 150      19.020  35.050  47.880  1.00  0.00           C  
ATOM    994 CG   PHE A 150      19.900  34.450  47.650  1.00  0.00           C  
ATOM    995 CD1  PHE A 150      18.290  34.310  47.550  1.00  0.00           C  
ATOM    996 CD2  PHE A 150      18.790  35.260  49.350  1.00  0.00           C  
ATOM    997 CE1  PHE A 150      17.510  35.150  49.850  1.00  0.00           C  
ATOM    998 CE2  PHE A 150      16.670  34.990  49.190  1.00  0.00           C  
ATOM    999 CZ   PHE A 150      17.330  35.130  51.280  1.00  0.00           C  
ATOM   1000 H    PHE A 150      16.350  34.970  51.690  1.00  0.00           H  
ATOM   1001 HA   PHE A 150      18.440  35.200  52.140  1.00  0.00           H  
ATOM   1002 HB1  PHE A 150      18.370  35.170  53.220  1.00  0.00           H  
ATOM   1003 HB2  PHE A 150      19.680  35.360  51.610  1.00  0.00           H  
ATOM   1004 HD1  PHE A 150      20.530  35.430  52.280  1.00  0.00           H  
ATOM   1005 HD2  PHE A 150      19.870  35.380  50.260  1.00  0.00           H  
ATOM   1006 HE1  PHE A 150      20.850  35.320  49.820  1.00  0.00           H  
ATOM   1007 HE2  PHE A 150      19.490  37.530  47.910  1.00  0.00           H  
ATOM   1008 HZ   PHE A 150      18.710  38.400  48.320  1.00  0.00           H  
ATOM   1009 N    PHE A 151      20.820  37.640  48.180  1.00  0.00           N  
ATOM   1010 CA   PHE A 151      21.370  36.810  48.010  1.00  0.00           C  
ATOM   1011 C    PHE A 151      21.410  38.730  48.910  1.00  0.00           C  
ATOM   1012 O    PHE A 151      20.940  38.850  49.890  1.00  0.00           O  
ATOM   1013 CB   PHE A 151      22.920  38.460  49.030  1.00  0.00           C  
ATOM   1014 CG   PHE A 151      23.280  38.370  48.000  1.00  0.00           C  
ATOM   1015 CD1  PHE A 151      23.000  37.440  49.410  1.00  0.00           C  
ATOM   1016 CD2  PHE A 151      23.770  39.440  49.780  1.00  0.00           C  
ATOM   1017 CE1  PHE A 151      23.820  39.430  51.180  1.00  0.00           C  
ATOM   1018 CE2  PHE A 151      23.230  38.750  51.770  1.00  0.00           C  
ATOM   1019 CZ   PHE A 151      24.670  40.360  51.810  1.00  0.00           C  
ATOM   1020 H    PHE A 151      24.690  40.360  52.890  1.00  0.00           H  
ATOM   1021 HA   PHE A 151      25.570  41.200  51.060  1.00  0.00           H  
ATOM   1022 HB1  PHE A 151      26.130  41.910  51.640  1.00  0.00           H  
ATOM   1023 HB2  PHE A 151      25.510  41.140  49.650  1.00  0.00           H  
ATOM   1024 HD1  PHE A 151      26.070  41.840  49.050  1.00  0.00           H  
ATOM   1025 HD2  PHE A 151      24.610  40.250  49.030  1.00  0.00           H  
ATOM   1026 HE1  PHE A 151      24.610  40.160  47.950  1.00  0.00           H  
ATOM   1027 HE2  PHE A 151      21.230  39.990  48.060  1.00  0.00           H  
ATOM   1028 HZ   PHE A 151      20.980  41.100  48.650  1.00  0.00           H  
ATOM   1029 N    GLU A 152      21.320  39.940  46.750  1.00  0.00           N  
ATOM   1030 CA   GLU A 152      21.530  39.070  46.280  1.00  0.00           C  
ATOM   1031 C    GLU A 152      21.040  41.080  45.800  1.00  0.00           C  
ATOM   1032 O    GLU A 152      21.750  41.860  46.070  1.00  0.00           O  
ATOM   1033 CB   GLU A 152      21.460  40.800  44.310  1.00  0.00           C  
ATOM   1034 CG   GLU A 152      20.740  41.220  43.610  1.00  0.00           C  
ATOM   1035 CD   GLU A 152      21.540  39.710  44.250  1.00  0.00           C  
ATOM   1036 OE1  GLU A 152      22.860  41.340  43.980  1.00  0.00           O  
ATOM   1037 OE2  GLU A 152      23.250  41.120  42.980  1.00  0.00           O  
ATOM   1038 H    GLU A 152      23.520  41.080  44.810  1.00  0.00           H  
ATOM   1039 HA   GLU A 152      22.790  42.880  43.850  1.00  0.00           H  
ATOM   1040 HB1  GLU A 152      22.920  43.590  44.850  1.00  0.00           H  
ATOM   1041 HB2  GLU A 152      22.340  43.330  42.730  1.00  0.00           H  
ATOM   1042 HG1  GLU A 152      19.650  41.530  45.850  1.00  0.00           H  
ATOM   1043 HG2  GLU A 152      19.370  42.730  45.930  1.00  0.00           H  
ATOM   1044 N    PHE A 153      18.720  40.570  45.870  1.00  0.00           N  
ATOM   1045 CA   PHE A 153      19.020  39.610  45.940  1.00  0.00           C  
ATOM   1046 C    PHE A 153      17.360  40.840  45.870  1.00  0.00           C  
ATOM   1047 O    PHE A 153      17.110  41.570  45.100  1.00  0.00           O  
ATOM   1048 CB   PHE A 153      16.490  39.560  45.490  1.00  0.00           C  
ATOM   1049 CG   PHE A 153      16.470  38.860  46.320  1.00  0.00           C  
ATOM   1050 CD1  PHE A 153      16.920  38.920  44.720  1.00  0.00           C  
ATOM   1051 CD2  PHE A 153      15.070  39.760  45.030  1.00  0.00           C  
ATOM   1052 CE1  PHE A 153      14.750  40.020  43.670  1.00  0.00           C  
ATOM   1053 CE2  PHE A 153      15.560  40.090  42.960  1.00  0.00           C  
ATOM   1054 CZ   PHE A 153      13.470  40.260  43.210  1.00  0.00           C  
ATOM   1055 H    PHE A 153      13.370  40.540  42.170  1.00  0.00           H  
ATOM   1056 HA   PHE A 153      12.470  40.380  44.150  1.00  0.00           H  
ATOM   1057 HB1  PHE A 153      11.510  40.770  43.830  1.00  0.00           H  
ATOM   1058 HB2  PHE A 153      12.730  40.240  45.530  1.00  0.00           H  
ATOM   1059 HD1  PHE A 153      11.950  40.350  46.260  1.00  0.00           H  
ATOM   1060 HD2  PHE A 153      14.030  39.890  45.930  1.00  0.00           H  
ATOM   1061 HE1  PHE A 153      14.200  39.780  46.990  1.00  0.00           H  
ATOM   1062 HE2  PHE A 153      16.870  41.310  47.220  1.00  0.00           H  
ATOM   1063 HZ   PHE A 153      15.960  42.150  47.240  1.00  0.00           H  
ATOM   1064 N    GLY A 154      17.460  40.970  48.420  1.00  0.00           N  
ATOM   1065 CA   GLY A 154      18.130  40.230  48.320  1.00  0.00           C  
ATOM   1066 C    GLY A 154      17.180  41.840  49.600  1.00  0.00           C  
ATOM   1067 O    GLY A 154      17.760  41.520  50.470  1.00  0.00           O  
ATOM   1068 H    GLY A 154      16.130  41.730  49.880  1.00  0.00           H  
ATOM   1069 HA1  GLY A 154      17.660  43.350  49.430  1.00  0.00           H  
ATOM   1070 HA2  GLY A 154      17.090  44.260  50.070  1.00  0.00           H  
ATOM   1071 N    GLY A 155      18.550  43.710  48.540  1.00  0.00           N  
ATOM   1072 CA   GLY A 155      19.020  42.880  48.190  1.00  0.00           C  
ATOM   1073 C    GLY A 155      18.980  45.020  48.040  1.00  0.00           C  
ATOM   1074 O    GLY A 155      19.830  44.820  47.390  1.00  0.00           O  
ATOM   1075 H    GLY A 155      19.210  45.660  48.890  1.00  0.00           H  
ATOM   1076 HA1  GLY A 155      17.970  45.700  47.110  1.00  0.00           H  
ATOM   1077 HA2  GLY A 155      17.650  46.850  47.340  1.00  0.00           H  
ATOM   1078 N    VAL A 156      17.430  44.940  46.190  1.00  0.00           N  
ATOM   1079 CA   VAL A 156      17.820  44.010  46.120  1.00  0.00           C  
ATOM   1080 C    VAL A 156      16.210  45.270  45.430  1.00  0.00           C  
ATOM   1081 O    VAL A 156      16.360  46.210  44.910  1.00  0.00           O  
ATOM   1082 CB   VAL A 156      15.810  44.170  44.400  1.00  0.00           C  
ATOM   1083 CG1  VAL A 156      15.760  43.250  44.980  1.00  0.00           C  
ATOM   1084 CG2  VAL A 156      14.520  44.330  43.720  1.00  0.00           C  
ATOM   1085 H    VAL A 156      13.650  44.220  44.370  1.00  0.00           H  
ATOM   1086 HA   VAL A 156      14.560  45.360  43.380  1.00  0.00           H  
ATOM   1087 HB   VAL A 156      14.420  43.560  42.950  1.00  0.00           H  
ATOM   1088 HG11 VAL A 156      16.880  43.860  43.350  1.00  0.00           H  
ATOM   1089 HG12 VAL A 156      17.110  44.730  42.740  1.00  0.00           H  
ATOM   1090 HG13 VAL A 156      17.810  43.560  43.840  1.00  0.00           H  
ATOM   1091 HG21 VAL A 156      16.550  43.090  42.650  1.00  0.00           H  
ATOM   1092 HG22 VAL A 156      15.050  45.610  46.350  1.00  0.00           H  
ATOM   1093 HG23 VAL A 156      14.320  46.610  46.210  1.00  0.00           H  
ATOM   1094 N    MET A 157      14.880  44.870  47.480  1.00  0.00           N  
ATOM   1095 CA   MET A 157      15.550  44.150  47.690  1.00  0.00           C  
ATOM   1096 C    MET A 157      13.820  45.140  48.530  1.00  0.00           C  
ATOM   1097 O    MET A 157      12.880  45.330  48.010  1.00  0.00           O  
ATOM   1098 CB   MET A 157      13.720  43.880  49.450  1.00  0.00           C  
ATOM   1099 CG   MET A 157      13.100  44.140  50.300  1.00  0.00           C  
ATOM   1100 SD   MET A 157      14.740  43.670  49.790  1.00  0.00           S  
ATOM   1101 CE   MET A 157      13.020  42.670  48.770  1.00  0.00           C  
ATOM   1102 H    MET A 157      13.480  42.330  47.840  1.00  0.00           H  
ATOM   1103 HA   MET A 157      12.050  43.070  48.480  1.00  0.00           H  
ATOM   1104 HB1  MET A 157      12.590  41.270  49.850  1.00  0.00           H  
ATOM   1105 HB2  MET A 157      11.080  41.940  50.580  1.00  0.00           H  
ATOM   1106 HG1  MET A 157      10.170  41.820  49.980  1.00  0.00           H  
ATOM   1107 HG2  MET A 157      10.910  41.370  51.500  1.00  0.00           H  
ATOM   1108 HE1  MET A 157      11.220  43.010  50.660  1.00  0.00           H  
ATOM   1109 HE2  MET A 157      14.180  46.350  49.410  1.00  0.00           H  
ATOM   1110 HE3  MET A 157      13.270  47.130  49.730  1.00  0.00           H  
ATOM   1111 N    CYS A 158      15.480  46.630  49.750  1.00  0.00           N  
ATOM   1112 CA   CYS A 158      16.290  46.050  49.630  1.00  0.00           C  
ATOM   1113 C    CYS A 158      15.730  47.880  50.420  1.00  0.00           C  
ATOM   1114 O    CYS A 158      14.980  47.960  51.210  1.00  0.00           O  
ATOM   1115 CB   CYS A 158      17.150  47.900  51.000  1.00  0.00           C  
ATOM   1116 SG   CYS A 158      17.370  48.870  51.430  1.00  0.00           S  
ATOM   1117 H    CYS A 158      17.860  47.700  50.200  1.00  0.00           H  
ATOM   1118 HA   CYS A 158      17.150  46.700  52.360  1.00  0.00           H  
ATOM   1119 HB1  CYS A 158      17.650  45.640  51.720  1.00  0.00           H  
ATOM   1120 HB2  CYS A 158      15.560  49.050  49.450  1.00  0.00           H  
ATOM   1121 HG   CYS A 158      14.850  50.010  49.720  1.00  0.00           H  
ATOM   1122 N    VAL A 159      15.880  48.930  48.190  1.00  0.00           N  
ATOM   1123 CA   VAL A 159      16.210  48.050  47.830  1.00  0.00           C  
ATOM   1124 C    VAL A 159      15.800  50.190  47.310  1.00  0.00           C  
ATOM   1125 O    VAL A 159      16.080  51.100  47.840  1.00  0.00           O  
ATOM   1126 CB   VAL A 159      16.880  50.020  46.180  1.00  0.00           C  
ATOM   1127 CG1  VAL A 159      16.840  49.020  45.760  1.00  0.00           C  
ATOM   1128 CG2  VAL A 159      16.850  50.940  45.010  1.00  0.00           C  
ATOM   1129 H    VAL A 159      16.000  50.810  44.330  1.00  0.00           H  
ATOM   1130 HA   VAL A 159      16.910  51.970  45.340  1.00  0.00           H  
ATOM   1131 HB   VAL A 159      17.780  50.810  44.440  1.00  0.00           H  
ATOM   1132 HG11 VAL A 159      18.290  50.070  46.890  1.00  0.00           H  
ATOM   1133 HG12 VAL A 159      18.610  51.090  47.100  1.00  0.00           H  
ATOM   1134 HG13 VAL A 159      18.230  49.520  47.830  1.00  0.00           H  
ATOM   1135 HG21 VAL A 159      19.040  49.630  46.230  1.00  0.00           H  
ATOM   1136 HG22 VAL A 159      14.420  50.380  46.690  1.00  0.00           H  
ATOM   1137 HG23 VAL A 159      14.030  51.550  46.450  1.00  0.00           H  
ATOM   1138 N    GLU A 160      13.580  49.400  46.530  1.00  0.00           N  
ATOM   1139 CA   GLU A 160      13.810  48.420  46.520  1.00  0.00           C  
ATOM   1140 C    GLU A 160      12.140  49.640  46.490  1.00  0.00           C  
ATOM   1141 O    GLU A 160      11.880  50.360  45.720  1.00  0.00           O  
ATOM   1142 CB   GLU A 160      11.450  48.280  46.320  1.00  0.00           C  
ATOM   1143 CG   GLU A 160      11.870  47.670  47.110  1.00  0.00           C  
ATOM   1144 CD   GLU A 160      11.820  47.810  45.410  1.00  0.00           C  
ATOM   1145 OE1  GLU A 160       9.870  48.200  46.400  1.00  0.00           O  
ATOM   1146 OE2  GLU A 160       9.600  48.700  47.340  1.00  0.00           O  
ATOM   1147 H    GLU A 160       9.540  47.180  46.590  1.00  0.00           H  
ATOM   1148 HA   GLU A 160       9.080  48.930  45.240  1.00  0.00           H  
ATOM   1149 HB1  GLU A 160       7.920  48.650  44.920  1.00  0.00           H  
ATOM   1150 HB2  GLU A 160       9.620  50.020  44.780  1.00  0.00           H  
ATOM   1151 HG1  GLU A 160      11.580  50.250  47.740  1.00  0.00           H  
ATOM   1152 HG2  GLU A 160      10.610  50.940  47.660  1.00  0.00           H  
ATOM   1153 N    SER A 161      12.010  49.920  48.950  1.00  0.00           N  
ATOM   1154 CA   SER A 161      12.750  49.230  49.000  1.00  0.00           C  
ATOM   1155 C    SER A 161      11.480  50.400  50.240  1.00  0.00           C  
ATOM   1156 O    SER A 161      10.400  50.240  50.300  1.00  0.00           O  
ATOM   1157 CB   SER A 161      12.110  49.740  51.470  1.00  0.00           C  
ATOM   1158 OG   SER A 161      11.980  50.310  52.390  1.00  0.00           O  
ATOM   1159 H    SER A 161      13.200  49.700  51.350  1.00  0.00           H  
ATOM   1160 HA   SER A 161      11.680  48.420  51.640  1.00  0.00           H  
ATOM   1161 HB1  SER A 161      12.180  47.930  50.980  1.00  0.00           H  
ATOM   1162 HB2  SER A 161      11.780  51.910  50.420  1.00  0.00           H  
ATOM   1163 HG   SER A 161      10.930  52.680  50.880  1.00  0.00           H  
ATOM   1164 N    VAL A 162      12.920  52.330  49.850  1.00  0.00           N  
ATOM   1165 CA   VAL A 162      13.550  51.610  49.520  1.00  0.00           C  
ATOM   1166 C    VAL A 162      13.340  53.760  49.600  1.00  0.00           C  
ATOM   1167 O    VAL A 162      13.220  54.260  50.560  1.00  0.00           O  
ATOM   1168 CB   VAL A 162      14.770  53.830  49.140  1.00  0.00           C  
ATOM   1169 CG1  VAL A 162      14.980  53.140  48.330  1.00  0.00           C  
ATOM   1170 CG2  VAL A 162      15.150  55.260  48.730  1.00  0.00           C  
ATOM   1171 H    VAL A 162      14.880  56.040  49.440  1.00  0.00           H  
ATOM   1172 HA   VAL A 162      16.230  55.340  48.630  1.00  0.00           H  
ATOM   1173 HB   VAL A 162      14.660  55.440  47.770  1.00  0.00           H  
ATOM   1174 HG11 VAL A 162      15.640  53.570  50.350  1.00  0.00           H  
ATOM   1175 HG12 VAL A 162      15.450  54.260  51.170  1.00  0.00           H  
ATOM   1176 HG13 VAL A 162      15.470  52.570  50.750  1.00  0.00           H  
ATOM   1177 HG21 VAL A 162      16.700  53.600  50.090  1.00  0.00           H  
ATOM   1178 HG22 VAL A 162      12.500  54.520  48.590  1.00  0.00           H  
ATOM   1179 HG23 VAL A 162      12.010  55.610  48.950  1.00  0.00           H  
ATOM   1180 N    ASN A 163      12.180  53.900  47.400  1.00  0.00           N  
ATOM   1181 CA   ASN A 163      12.520  52.950  47.300  1.00  0.00           C  
ATOM   1182 C    ASN A 163      11.330  54.460  46.430  1.00  0.00           C  
ATOM   1183 O    ASN A 163      11.790  55.400  46.150  1.00  0.00           O  
ATOM   1184 CB   ASN A 163      11.210  53.570  45.160  1.00  0.00           C  
ATOM   1185 CG   ASN A 163      11.210  52.550  45.540  1.00  0.00           C  
ATOM   1186 ND2  ASN A 163      12.110  53.680  44.550  1.00  0.00           N  
ATOM   1187 OD1  ASN A 163       9.960  53.790  44.390  1.00  0.00           O  
ATOM   1188 H    ASN A 163       9.790  54.940  43.980  1.00  0.00           H  
ATOM   1189 HA   ASN A 163       9.010  52.830  44.200  1.00  0.00           H  
ATOM   1190 HB1  ASN A 163       9.160  51.920  44.610  1.00  0.00           H  
ATOM   1191 HB2  ASN A 163       8.150  53.060  43.730  1.00  0.00           H  
ATOM   1192 HD21 ASN A 163       9.960  54.690  47.140  1.00  0.00           H  
ATOM   1193 HD22 ASN A 163       9.290  55.700  46.900  1.00  0.00           H  
ATOM   1194 N    ARG A 164       9.520  53.770  47.960  1.00  0.00           N  
ATOM   1195 CA   ARG A 164      10.100  52.940  48.030  1.00  0.00           C  
ATOM   1196 C    ARG A 164       8.280  53.760  48.710  1.00  0.00           C  
ATOM   1197 O    ARG A 164       7.510  54.190  48.060  1.00  0.00           O  
ATOM   1198 CB   ARG A 164       7.900  52.250  48.920  1.00  0.00           C  
ATOM   1199 CG   ARG A 164       6.930  52.220  49.420  1.00  0.00           C  
ATOM   1200 CD   ARG A 164       8.670  51.730  49.490  1.00  0.00           C  
ATOM   1201 NE   ARG A 164       7.650  51.500  47.630  1.00  0.00           N  
ATOM   1202 CZ   ARG A 164       7.650  50.460  47.940  1.00  0.00           C  
ATOM   1203 NH1  ARG A 164       8.440  51.670  46.900  1.00  0.00           N  
ATOM   1204 NH2  ARG A 164       6.310  51.700  46.900  1.00  0.00           N  
ATOM   1205 H    ARG A 164       6.330  52.690  46.450  1.00  0.00           H  
ATOM   1206 HA   ARG A 164       5.420  51.600  47.530  1.00  0.00           H  
ATOM   1207 HB1  ARG A 164       6.200  50.750  45.830  1.00  0.00           H  
ATOM   1208 HB2  ARG A 164       7.020  50.160  45.810  1.00  0.00           H  
ATOM   1209 HG1  ARG A 164       5.580  50.720  44.760  1.00  0.00           H  
ATOM   1210 HG2  ARG A 164       4.550  51.480  44.510  1.00  0.00           H  
ATOM   1211 HD1  ARG A 164       4.240  52.150  45.210  1.00  0.00           H  
ATOM   1212 HD2  ARG A 164       3.930  51.450  43.720  1.00  0.00           H  
ATOM   1213 HE   ARG A 164       5.850  49.820  43.900  1.00  0.00           H  
ATOM   1214 HH11 ARG A 164       6.630  49.210  44.090  1.00  0.00           H  
ATOM   1215 HH12 ARG A 164       5.420  49.720  42.990  1.00  0.00           H  
ATOM   1216 HH21 ARG A 164       8.190  54.440  50.030  1.00  0.00           H  
ATOM   1217 HH22 ARG A 164       7.170  54.360  50.800  1.00  0.00           H  
ATOM   1218 N    GLU A 165       9.140  55.260  50.420  1.00  0.00           N  
ATOM   1219 CA   GLU A 165      10.020  55.200  49.930  1.00  0.00           C  
ATOM   1220 C    GLU A 165       9.310  56.160  51.600  1.00  0.00           C  
ATOM   1221 O    GLU A 165      10.310  56.580  51.570  1.00  0.00           O  
ATOM   1222 CB   GLU A 165       8.280  57.300  51.680  1.00  0.00           C  
ATOM   1223 CG   GLU A 165       8.400  57.920  52.570  1.00  0.00           C  
ATOM   1224 CD   GLU A 165       7.230  57.010  51.710  1.00  0.00           C  
ATOM   1225 OE1  GLU A 165       8.360  58.220  50.450  1.00  0.00           O  
ATOM   1226 OE2  GLU A 165       7.330  58.560  50.350  1.00  0.00           O  
ATOM   1227 H    GLU A 165       8.690  57.840  49.480  1.00  0.00           H  
ATOM   1228 HA   GLU A 165       9.260  59.530  50.670  1.00  0.00           H  
ATOM   1229 HB1  GLU A 165       8.830  60.590  50.110  1.00  0.00           H  
ATOM   1230 HB2  GLU A 165      10.270  59.540  51.350  1.00  0.00           H  
ATOM   1231 HG1  GLU A 165       9.370  55.400  52.950  1.00  0.00           H  
ATOM   1232 HG2  GLU A 165       9.650  56.000  54.000  1.00  0.00           H  
ATOM   1233 N    MET A 166       9.250  54.080  52.940  1.00  0.00           N  
ATOM   1234 CA   MET A 166       9.000  53.590  52.100  1.00  0.00           C  
ATOM   1235 C    MET A 166       9.420  53.210  54.100  1.00  0.00           C  
ATOM   1236 O    MET A 166       9.040  53.790  54.940  1.00  0.00           O  
ATOM   1237 CB   MET A 166       8.470  52.000  53.870  1.00  0.00           C  
ATOM   1238 CG   MET A 166       7.440  52.370  53.900  1.00  0.00           C  
ATOM   1239 SD   MET A 166       8.480  51.420  54.790  1.00  0.00           S  
ATOM   1240 CE   MET A 166       8.740  51.010  52.750  1.00  0.00           C  
ATOM   1241 H    MET A 166       9.790  50.720  52.700  1.00  0.00           H  
ATOM   1242 HA   MET A 166       8.550  51.450  51.770  1.00  0.00           H  
ATOM   1243 HB1  MET A 166       7.580  49.590  52.670  1.00  0.00           H  
ATOM   1244 HB2  MET A 166       8.490  48.220  53.470  1.00  0.00           H  
ATOM   1245 HG1  MET A 166       9.470  48.200  52.990  1.00  0.00           H  
ATOM   1246 HG2  MET A 166       8.550  48.420  54.540  1.00  0.00           H  
ATOM   1247 HE1  MET A 166       8.050  47.220  53.410  1.00  0.00           H  
ATOM   1248 HE2  MET A 166      10.910  52.800  54.340  1.00  0.00           H  
ATOM   1249 HE3  MET A 166      11.230  51.690  54.780  1.00  0.00           H  
ATOM   1250 N    SER A 167      11.830  53.760  54.170  1.00  0.00           N  
ATOM   1251 CA   SER A 167      11.430  54.640  53.880  1.00  0.00           C  
ATOM   1252 C    SER A 167      13.260  53.800  54.530  1.00  0.00           C  
ATOM   1253 O    SER A 167      13.670  53.040  53.870  1.00  0.00           O  
ATOM   1254 CB   SER A 167      13.810  55.200  54.220  1.00  0.00           C  
ATOM   1255 OG   SER A 167      14.890  55.170  54.380  1.00  0.00           O  
ATOM   1256 H    SER A 167      13.440  55.860  55.000  1.00  0.00           H  
ATOM   1257 HA   SER A 167      13.460  55.720  52.970  1.00  0.00           H  
ATOM   1258 HB1  SER A 167      13.430  56.670  53.090  1.00  0.00           H  
ATOM   1259 HB2  SER A 167      13.540  53.500  56.030  1.00  0.00           H  
ATOM   1260 HG   SER A 167      14.670  52.990  56.210  1.00  0.00           H  
ATOM   1261 N    PRO A 168      12.650  53.680  56.990  1.00  0.00           N  
ATOM   1262 CA   PRO A 168      11.540  54.630  57.140  1.00  0.00           C  
ATOM   1263 C    PRO A 168      10.640  54.180  56.710  1.00  0.00           C  
ATOM   1264 O    PRO A 168      11.610  55.550  56.570  1.00  0.00           O  
ATOM   1265 CB   PRO A 168      11.370  54.920  58.650  1.00  0.00           C  
ATOM   1266 CG   PRO A 168      10.420  55.340  58.960  1.00  0.00           C  
ATOM   1267 CD   PRO A 168      12.100  55.720  58.800  1.00  0.00           C  
ATOM   1268 HA   PRO A 168      11.860  53.660  59.340  1.00  0.00           H  
ATOM   1269 HB1  PRO A 168      10.990  52.990  59.370  1.00  0.00           H  
ATOM   1270 HB2  PRO A 168      12.240  53.920  60.330  1.00  0.00           H  
ATOM   1271 HG1  PRO A 168      12.930  53.190  58.340  1.00  0.00           H  
ATOM   1272 HG2  PRO A 168      13.890  53.580  58.670  1.00  0.00           H  
ATOM   1273 HD1  PRO A 168      13.120  51.630  58.400  1.00  0.00           H  
ATOM   1274 HD2  PRO A 168      14.090  51.250  59.040  1.00  0.00           H  
ATOM   1275 N    LEU A 169      12.350  50.840  57.570  1.00  0.00           N  
ATOM   1276 CA   LEU A 169      11.590  51.240  57.040  1.00  0.00           C  
ATOM   1277 C    LEU A 169      12.320  49.440  57.480  1.00  0.00           C  
ATOM   1278 O    LEU A 169      12.520  49.020  58.460  1.00  0.00           O  
ATOM   1279 CB   LEU A 169      10.910  48.960  56.960  1.00  0.00           C  
ATOM   1280 CG   LEU A 169      11.040  48.260  56.130  1.00  0.00           C  
ATOM   1281 CD1  LEU A 169      10.440  49.850  56.540  1.00  0.00           C  
ATOM   1282 CD2  LEU A 169      10.110  48.280  58.140  1.00  0.00           C  
ATOM   1283 H    LEU A 169      10.740  47.610  58.730  1.00  0.00           H  
ATOM   1284 HA   LEU A 169       9.610  49.400  59.000  1.00  0.00           H  
ATOM   1285 HB1  LEU A 169       9.090  50.090  58.340  1.00  0.00           H  
ATOM   1286 HB2  LEU A 169       8.840  49.020  59.670  1.00  0.00           H  
ATOM   1287 HG   LEU A 169      10.410  49.860  59.590  1.00  0.00           H  
ATOM   1288 HD11 LEU A 169       8.890  47.500  57.570  1.00  0.00           H  
ATOM   1289 HD12 LEU A 169       8.280  48.150  56.940  1.00  0.00           H  
ATOM   1290 HD13 LEU A 169       9.230  46.710  56.910  1.00  0.00           H  
ATOM   1291 HD21 LEU A 169       8.340  47.030  58.390  1.00  0.00           H  
ATOM   1292 HD22 LEU A 169      13.440  48.770  56.690  1.00  0.00           H  
ATOM   1293 HD23 LEU A 169      13.660  47.560  56.700  1.00  0.00           H  
ATOM   1294 N    VAL A 170      14.300  49.560  56.050  1.00  0.00           N  
ATOM   1295 CA   VAL A 170      14.100  50.550  55.970  1.00  0.00           C  
ATOM   1296 C    VAL A 170      15.600  49.130  55.480  1.00  0.00           C  
ATOM   1297 O    VAL A 170      15.390  48.420  54.690  1.00  0.00           O  
ATOM   1298 CB   VAL A 170      16.240  50.300  54.770  1.00  0.00           C  
ATOM   1299 CG1  VAL A 170      16.300  51.060  55.550  1.00  0.00           C  
ATOM   1300 CG2  VAL A 170      17.620  50.160  54.200  1.00  0.00           C  
ATOM   1301 H    VAL A 170      17.790  50.910  53.420  1.00  0.00           H  
ATOM   1302 HA   VAL A 170      18.430  50.130  54.930  1.00  0.00           H  
ATOM   1303 HB   VAL A 170      17.660  49.250  53.600  1.00  0.00           H  
ATOM   1304 HG11 VAL A 170      15.310  50.770  53.600  1.00  0.00           H  
ATOM   1305 HG12 VAL A 170      14.320  51.130  53.890  1.00  0.00           H  
ATOM   1306 HG13 VAL A 170      15.660  51.600  52.990  1.00  0.00           H  
ATOM   1307 HG21 VAL A 170      15.110  49.920  52.950  1.00  0.00           H  
ATOM   1308 HG22 VAL A 170      16.650  48.580  56.420  1.00  0.00           H  
ATOM   1309 HG23 VAL A 170      17.530  47.750  56.070  1.00  0.00           H  
ATOM   1310 N    ASP A 171      16.630  48.880  57.730  1.00  0.00           N  
ATOM   1311 CA   ASP A 171      15.910  49.480  58.120  1.00  0.00           C  
ATOM   1312 C    ASP A 171      17.570  48.150  58.640  1.00  0.00           C  
ATOM   1313 O    ASP A 171      18.590  48.020  58.260  1.00  0.00           O  
ATOM   1314 CB   ASP A 171      17.610  49.010  59.880  1.00  0.00           C  
ATOM   1315 CG   ASP A 171      18.130  48.400  60.610  1.00  0.00           C  
ATOM   1316 OD1  ASP A 171      16.620  49.220  60.290  1.00  0.00           O  
ATOM   1317 OD2  ASP A 171      18.440  50.320  59.620  1.00  0.00           O  
ATOM   1318 H    ASP A 171      19.450  50.400  58.780  1.00  0.00           H  
ATOM   1319 HA   ASP A 171      18.180  51.310  60.330  1.00  0.00           H  
ATOM   1320 HB1  ASP A 171      17.130  46.730  58.910  1.00  0.00           H  
ATOM   1321 HB2  ASP A 171      17.970  45.920  59.230  1.00  0.00           H  
ATOM   1322 N    ASN A 172      15.840  46.530  58.880  1.00  0.00           N  
ATOM   1323 CA   ASN A 172      15.300  47.360  58.660  1.00  0.00           C  
ATOM   1324 C    ASN A 172      15.070  45.370  59.320  1.00  0.00           C  
ATOM   1325 O    ASN A 172      15.700  44.920  60.080  1.00  0.00           O  
ATOM   1326 CB   ASN A 172      13.650  45.830  59.600  1.00  0.00           C  
ATOM   1327 CG   ASN A 172      13.200  44.910  59.970  1.00  0.00           C  
ATOM   1328 ND2  ASN A 172      13.170  46.170  58.680  1.00  0.00           N  
ATOM   1329 OD1  ASN A 172      13.500  46.890  60.700  1.00  0.00           O  
ATOM   1330 H    ASN A 172      13.300  48.050  60.440  1.00  0.00           H  
ATOM   1331 HA   ASN A 172      13.690  46.470  61.950  1.00  0.00           H  
ATOM   1332 HB1  ASN A 172      13.790  45.480  62.080  1.00  0.00           H  
ATOM   1333 HB2  ASN A 172      13.480  47.080  62.720  1.00  0.00           H  
ATOM   1334 HD21 ASN A 172      15.160  44.370  58.180  1.00  0.00           H  
ATOM   1335 HD22 ASN A 172      15.730  43.310  58.420  1.00  0.00           H  
ATOM   1336 N    ILE A 173      14.740  44.740  56.980  1.00  0.00           N  
ATOM   1337 CA   ILE A 173      14.360  45.670  56.880  1.00  0.00           C  
ATOM   1338 C    ILE A 173      14.800  43.920  55.780  1.00  0.00           C  
ATOM   1339 O    ILE A 173      14.210  43.000  55.810  1.00  0.00           O  
ATOM   1340 CB   ILE A 173      14.450  44.710  54.470  1.00  0.00           C  
ATOM   1341 CG1  ILE A 173      15.000  45.650  54.490  1.00  0.00           C  
ATOM   1342 CG2  ILE A 173      14.590  44.010  53.100  1.00  0.00           C  
ATOM   1343 CD   ILE A 173      13.810  43.260  53.000  1.00  0.00           C  
ATOM   1344 H    ILE A 173      14.680  44.730  52.290  1.00  0.00           H  
ATOM   1345 HA   ILE A 173      15.560  43.510  52.980  1.00  0.00           H  
ATOM   1346 HB   ILE A 173      12.920  45.070  54.420  1.00  0.00           H  
ATOM   1347 HG11 ILE A 173      12.610  45.180  55.460  1.00  0.00           H  
ATOM   1348 HG12 ILE A 173      12.320  44.260  54.010  1.00  0.00           H  
ATOM   1349 HG21 ILE A 173      12.580  46.330  53.600  1.00  0.00           H  
ATOM   1350 HG22 ILE A 173      12.860  46.150  52.560  1.00  0.00           H  
ATOM   1351 HG23 ILE A 173      11.580  46.750  53.700  1.00  0.00           H  
ATOM   1352 HD1  ILE A 173      13.250  47.120  53.940  1.00  0.00           H  
ATOM   1353 HD2  ILE A 173      16.230  43.350  55.660  1.00  0.00           H  
ATOM   1354 HD3  ILE A 173      16.390  42.160  55.480  1.00  0.00           H  
ATOM   1355 N    ALA A 174      17.230  44.250  55.850  1.00  0.00           N  
ATOM   1356 CA   ALA A 174      17.130  45.240  55.990  1.00  0.00           C  
ATOM   1357 C    ALA A 174      18.670  43.780  55.830  1.00  0.00           C  
ATOM   1358 O    ALA A 174      18.760  43.220  54.900  1.00  0.00           O  
ATOM   1359 CB   ALA A 174      19.610  44.910  55.930  1.00  0.00           C  
ATOM   1360 H    ALA A 174      19.450  45.430  56.870  1.00  0.00           H  
ATOM   1361 HA   ALA A 174      20.640  44.540  55.920  1.00  0.00           H  
ATOM   1362 HB1  ALA A 174      19.480  45.580  55.080  1.00  0.00           H  
ATOM   1363 HB2  ALA A 174      18.940  42.680  56.890  1.00  0.00           H  
ATOM   1364 HB3  ALA A 174      19.610  41.710  56.620  1.00  0.00           H  
ATOM   1365 N    LEU A 175      18.360  42.800  58.100  1.00  0.00           N  
ATOM   1366 CA   LEU A 175      17.700  43.550  58.230  1.00  0.00           C  
ATOM   1367 C    LEU A 175      18.590  41.880  59.200  1.00  0.00           C  
ATOM   1368 O    LEU A 175      19.670  41.700  59.270  1.00  0.00           O  
ATOM   1369 CB   LEU A 175      18.190  42.420  60.610  1.00  0.00           C  
ATOM   1370 CG   LEU A 175      17.940  41.610  61.290  1.00  0.00           C  
ATOM   1371 CD1  LEU A 175      17.280  43.020  60.500  1.00  0.00           C  
ATOM   1372 CD2  LEU A 175      19.230  43.330  61.210  1.00  0.00           C  
ATOM   1373 H    LEU A 175      19.580  44.020  60.440  1.00  0.00           H  
ATOM   1374 HA   LEU A 175      18.630  44.000  62.380  1.00  0.00           H  
ATOM   1375 HB1  LEU A 175      18.300  43.380  63.210  1.00  0.00           H  
ATOM   1376 HB2  LEU A 175      19.430  44.690  62.660  1.00  0.00           H  
ATOM   1377 HG   LEU A 175      17.720  44.520  62.090  1.00  0.00           H  
ATOM   1378 HD11 LEU A 175      20.500  42.550  61.610  1.00  0.00           H  
ATOM   1379 HD12 LEU A 175      20.240  41.630  62.140  1.00  0.00           H  
ATOM   1380 HD13 LEU A 175      21.070  42.330  60.710  1.00  0.00           H  
ATOM   1381 HD21 LEU A 175      21.180  43.090  62.270  1.00  0.00           H  
ATOM   1382 HD22 LEU A 175      17.760  40.550  59.010  1.00  0.00           H  
ATOM   1383 HD23 LEU A 175      18.180  39.450  59.400  1.00  0.00           H  
ATOM   1384 N    TRP A 176      16.630  40.660  58.350  1.00  0.00           N  
ATOM   1385 CA   TRP A 176      16.270  41.580  58.150  1.00  0.00           C  
ATOM   1386 C    TRP A 176      15.820  39.450  57.920  1.00  0.00           C  
ATOM   1387 O    TRP A 176      15.580  38.810  58.770  1.00  0.00           O  
ATOM   1388 CB   TRP A 176      14.420  39.840  57.440  1.00  0.00           C  
ATOM   1389 CG   TRP A 176      13.820  38.940  57.390  1.00  0.00           C  
ATOM   1390 CD1  TRP A 176      14.530  40.370  56.500  1.00  0.00           C  
ATOM   1391 CD2  TRP A 176      13.630  40.740  58.340  1.00  0.00           C  
ATOM   1392 CE2  TRP A 176      13.880  40.980  59.680  1.00  0.00           C  
ATOM   1393 CE3  TRP A 176      14.600  40.480  60.310  1.00  0.00           C  
ATOM   1394 NE1  TRP A 176      12.850  41.750  60.120  1.00  0.00           N  
ATOM   1395 CZ2  TRP A 176      12.900  42.230  61.000  1.00  0.00           C  
ATOM   1396 CZ3  TRP A 176      11.900  42.070  59.170  1.00  0.00           C  
ATOM   1397 CH2  TRP A 176      10.660  42.750  59.220  1.00  0.00           C  
ATOM   1398 H    TRP A 176      10.330  43.220  60.140  1.00  0.00           H  
ATOM   1399 HA   TRP A 176       9.920  42.860  58.000  1.00  0.00           H  
ATOM   1400 HB1  TRP A 176       9.010  43.440  57.940  1.00  0.00           H  
ATOM   1401 HB2  TRP A 176      10.440  42.140  56.870  1.00  0.00           H  
ATOM   1402 HD1  TRP A 176       9.840  42.110  55.970  1.00  0.00           H  
ATOM   1403 HE1  TRP A 176      11.670  41.430  56.840  1.00  0.00           H  
ATOM   1404 HE3  TRP A 176      12.020  40.940  55.940  1.00  0.00           H  
ATOM   1405 HZ2  TRP A 176      12.410  41.430  58.020  1.00  0.00           H  
ATOM   1406 HZ3  TRP A 176      16.550  38.530  56.940  1.00  0.00           H  
ATOM   1407 HH2  TRP A 176      16.570  37.320  57.110  1.00  0.00           H  
ATOM   1408 N    MET A 177      17.150  39.160  55.970  1.00  0.00           N  
ATOM   1409 CA   MET A 177      16.990  40.150  55.900  1.00  0.00           C  
ATOM   1410 C    MET A 177      17.920  38.530  54.920  1.00  0.00           C  
ATOM   1411 O    MET A 177      17.190  37.900  54.420  1.00  0.00           O  
ATOM   1412 CB   MET A 177      18.460  39.650  53.960  1.00  0.00           C  
ATOM   1413 CG   MET A 177      18.820  40.480  54.570  1.00  0.00           C  
ATOM   1414 SD   MET A 177      17.580  40.090  53.510  1.00  0.00           S  
ATOM   1415 CE   MET A 177      19.450  39.300  52.870  1.00  0.00           C  
ATOM   1416 H    MET A 177      19.520  40.050  52.090  1.00  0.00           H  
ATOM   1417 HA   MET A 177      18.990  38.460  52.350  1.00  0.00           H  
ATOM   1418 HB1  MET A 177      21.110  38.950  53.450  1.00  0.00           H  
ATOM   1419 HB2  MET A 177      21.530  40.700  53.630  1.00  0.00           H  
ATOM   1420 HG1  MET A 177      21.570  41.320  52.740  1.00  0.00           H  
ATOM   1421 HG2  MET A 177      20.850  41.140  54.350  1.00  0.00           H  
ATOM   1422 HE1  MET A 177      22.440  40.850  54.210  1.00  0.00           H  
ATOM   1423 HE2  MET A 177      19.130  37.710  55.610  1.00  0.00           H  
ATOM   1424 HE3  MET A 177      19.410  36.600  55.350  1.00  0.00           H  
ATOM   1425 N    THR A 178      19.720  38.440  56.590  1.00  0.00           N  
ATOM   1426 CA   THR A 178      19.480  39.410  56.680  1.00  0.00           C  
ATOM   1427 C    THR A 178      20.820  38.000  57.420  1.00  0.00           C  
ATOM   1428 O    THR A 178      21.660  37.650  56.830  1.00  0.00           O  
ATOM   1429 CB   THR A 178      21.410  39.200  58.250  1.00  0.00           C  
ATOM   1430 CG2  THR A 178      20.620  39.640  58.870  1.00  0.00           C  
ATOM   1431 OG1  THR A 178      22.490  38.670  59.160  1.00  0.00           O  
ATOM   1432 H    THR A 178      22.110  37.980  59.920  1.00  0.00           H  
ATOM   1433 HA   THR A 178      23.290  38.200  58.580  1.00  0.00           H  
ATOM   1434 HB   THR A 178      23.030  39.470  59.650  1.00  0.00           H  
ATOM   1435 HG1  THR A 178      21.910  40.360  57.460  1.00  0.00           H  
ATOM   1436 HG21 THR A 178      21.130  40.710  57.020  1.00  0.00           H  
ATOM   1437 HG22 THR A 178      20.410  36.820  58.310  1.00  0.00           H  
ATOM   1438 HG23 THR A 178      21.120  35.770  58.410  1.00  0.00           H  
ATOM   1439 N    GLU A 179      19.220  36.990  58.940  1.00  0.00           N  
ATOM   1440 CA   GLU A 179      18.770  37.880  58.810  1.00  0.00           C  
ATOM   1441 C    GLU A 179      18.670  35.960  59.860  1.00  0.00           C  
ATOM   1442 O    GLU A 179      19.320  35.790  60.710  1.00  0.00           O  
ATOM   1443 CB   GLU A 179      17.370  36.420  60.480  1.00  0.00           C  
ATOM   1444 CG   GLU A 179      16.700  36.680  59.660  1.00  0.00           C  
ATOM   1445 CD   GLU A 179      17.520  37.330  61.050  1.00  0.00           C  
ATOM   1446 OE1  GLU A 179      16.570  35.380  61.250  1.00  0.00           O  
ATOM   1447 OE2  GLU A 179      17.100  35.000  62.120  1.00  0.00           O  
ATOM   1448 H    GLU A 179      16.320  34.490  60.670  1.00  0.00           H  
ATOM   1449 HA   GLU A 179      15.180  35.940  61.560  1.00  0.00           H  
ATOM   1450 HB1  GLU A 179      14.100  35.500  61.000  1.00  0.00           H  
ATOM   1451 HB2  GLU A 179      15.140  36.940  62.300  1.00  0.00           H  
ATOM   1452 HG1  GLU A 179      18.400  34.620  59.090  1.00  0.00           H  
ATOM   1453 HG2  GLU A 179      18.950  33.620  59.480  1.00  0.00           H  
ATOM   1454 N    TYR A 180      17.670  34.630  57.970  1.00  0.00           N  
ATOM   1455 CA   TYR A 180      17.400  35.540  57.620  1.00  0.00           C  
ATOM   1456 C    TYR A 180      17.480  33.500  57.050  1.00  0.00           C  
ATOM   1457 O    TYR A 180      16.920  32.770  57.640  1.00  0.00           O  
ATOM   1458 CB   TYR A 180      16.680  34.030  55.850  1.00  0.00           C  
ATOM   1459 CG   TYR A 180      17.410  34.440  55.160  1.00  0.00           C  
ATOM   1460 CD1  TYR A 180      15.990  34.800  56.190  1.00  0.00           C  
ATOM   1461 CD2  TYR A 180      15.980  33.000  54.970  1.00  0.00           C  
ATOM   1462 CE1  TYR A 180      14.620  32.770  55.120  1.00  0.00           C  
ATOM   1463 CE2  TYR A 180      14.080  33.350  55.860  1.00  0.00           C  
ATOM   1464 CZ   TYR A 180      13.950  31.850  54.260  1.00  0.00           C  
ATOM   1465 OH   TYR A 180      12.910  31.610  54.390  1.00  0.00           O  
ATOM   1466 H    TYR A 180      14.710  31.150  53.250  1.00  0.00           H  
ATOM   1467 HA   TYR A 180      14.090  30.250  52.400  1.00  0.00           H  
ATOM   1468 HB1  TYR A 180      13.150  30.100  52.540  1.00  0.00           H  
ATOM   1469 HB2  TYR A 180      16.100  31.420  53.140  1.00  0.00           H  
ATOM   1470 HD1  TYR A 180      16.710  30.860  52.440  1.00  0.00           H  
ATOM   1471 HD2  TYR A 180      16.740  32.300  53.940  1.00  0.00           H  
ATOM   1472 HE1  TYR A 180      17.790  32.550  53.830  1.00  0.00           H  
ATOM   1473 HE2  TYR A 180      18.750  32.700  56.580  1.00  0.00           H  
ATOM   1474 HH   TYR A 180      18.810  31.470  56.610  1.00  0.00           H  
ATOM   1475 N    LEU A 181      19.740  33.500  56.150  1.00  0.00           N  
ATOM   1476 CA   LEU A 181      19.550  34.490  56.100  1.00  0.00           C  
ATOM   1477 C    LEU A 181      21.060  33.080  55.860  1.00  0.00           C  
ATOM   1478 O    LEU A 181      20.980  32.270  55.130  1.00  0.00           O  
ATOM   1479 CB   LEU A 181      21.810  34.260  55.240  1.00  0.00           C  
ATOM   1480 CG   LEU A 181      21.970  34.860  56.130  1.00  0.00           C  
ATOM   1481 CD1  LEU A 181      21.250  34.640  54.380  1.00  0.00           C  
ATOM   1482 CD2  LEU A 181      23.210  33.930  54.660  1.00  0.00           C  
ATOM   1483 H    LEU A 181      23.890  33.640  55.470  1.00  0.00           H  
ATOM   1484 HA   LEU A 181      23.140  32.900  53.480  1.00  0.00           H  
ATOM   1485 HB1  LEU A 181      22.870  31.910  53.850  1.00  0.00           H  
ATOM   1486 HB2  LEU A 181      22.380  33.180  52.750  1.00  0.00           H  
ATOM   1487 HG   LEU A 181      24.080  32.810  52.950  1.00  0.00           H  
ATOM   1488 HD11 LEU A 181      23.740  35.240  54.090  1.00  0.00           H  
ATOM   1489 HD12 LEU A 181      23.130  35.540  53.240  1.00  0.00           H  
ATOM   1490 HD13 LEU A 181      23.860  36.100  54.740  1.00  0.00           H  
ATOM   1491 HD21 LEU A 181      24.720  34.930  53.730  1.00  0.00           H  
ATOM   1492 HD22 LEU A 181      21.860  32.440  56.960  1.00  0.00           H  
ATOM   1493 HD23 LEU A 181      22.810  31.700  56.730  1.00  0.00           H  
ATOM   1494 N    ASN A 182      21.470  32.660  58.220  1.00  0.00           N  
ATOM   1495 CA   ASN A 182      20.680  33.260  58.380  1.00  0.00           C  
ATOM   1496 C    ASN A 182      22.180  32.150  59.430  1.00  0.00           C  
ATOM   1497 O    ASN A 182      23.080  31.610  59.160  1.00  0.00           O  
ATOM   1498 CB   ASN A 182      22.640  33.450  60.160  1.00  0.00           C  
ATOM   1499 CG   ASN A 182      23.020  33.220  61.160  1.00  0.00           C  
ATOM   1500 ND2  ASN A 182      21.860  34.210  60.190  1.00  0.00           N  
ATOM   1501 OD1  ASN A 182      23.840  34.130  59.510  1.00  0.00           O  
ATOM   1502 H    ASN A 182      24.980  33.930  59.860  1.00  0.00           H  
ATOM   1503 HA   ASN A 182      23.650  34.860  58.420  1.00  0.00           H  
ATOM   1504 HB1  ASN A 182      22.710  35.180  58.230  1.00  0.00           H  
ATOM   1505 HB2  ASN A 182      24.470  35.390  58.140  1.00  0.00           H  
ATOM   1506 HD21 ASN A 182      21.320  31.170  60.260  1.00  0.00           H  
ATOM   1507 HD22 ASN A 182      21.880  30.370  61.010  1.00  0.00           H  
ATOM   1508 N    ARG A 183      20.000  31.210  60.100  1.00  0.00           N  
ATOM   1509 CA   ARG A 183      19.620  32.040  59.680  1.00  0.00           C  
ATOM   1510 C    ARG A 183      19.000  30.390  60.790  1.00  0.00           C  
ATOM   1511 O    ARG A 183      19.440  29.650  61.470  1.00  0.00           O  
ATOM   1512 CB   ARG A 183      18.140  31.320  61.740  1.00  0.00           C  
ATOM   1513 CG   ARG A 183      17.360  30.740  62.240  1.00  0.00           C  
ATOM   1514 CD   ARG A 183      17.610  32.060  61.140  1.00  0.00           C  
ATOM   1515 NE   ARG A 183      18.760  32.060  62.890  1.00  0.00           N  
ATOM   1516 CZ   ARG A 183      18.040  32.790  63.260  1.00  0.00           C  
ATOM   1517 NH1  ARG A 183      19.630  32.610  62.530  1.00  0.00           N  
ATOM   1518 NH2  ARG A 183      19.360  31.120  64.000  1.00  0.00           N  
ATOM   1519 H    ARG A 183      18.650  30.390  64.400  1.00  0.00           H  
ATOM   1520 HA   ARG A 183      19.620  31.740  64.850  1.00  0.00           H  
ATOM   1521 HB1  ARG A 183      20.580  30.400  63.500  1.00  0.00           H  
ATOM   1522 HB2  ARG A 183      20.890  30.730  62.590  1.00  0.00           H  
ATOM   1523 HG1  ARG A 183      21.200  29.350  64.030  1.00  0.00           H  
ATOM   1524 HG2  ARG A 183      22.170  28.800  63.440  1.00  0.00           H  
ATOM   1525 HD1  ARG A 183      22.520  29.180  62.580  1.00  0.00           H  
ATOM   1526 HD2  ARG A 183      22.680  28.070  63.910  1.00  0.00           H  
ATOM   1527 HE   ARG A 183      20.750  28.840  65.100  1.00  0.00           H  
ATOM   1528 HH11 ARG A 183      19.950  29.220  65.570  1.00  0.00           H  
ATOM   1529 HH12 ARG A 183      21.220  28.020  65.480  1.00  0.00           H  
ATOM   1530 HH21 ARG A 183      18.100  29.580  59.930  1.00  0.00           H  
ATOM   1531 HH22 ARG A 183      17.260  28.860  60.510  1.00  0.00           H  
ATOM   1532 N    HIS A 184      18.280  29.500  58.650  1.00  0.00           N  
ATOM   1533 CA   HIS A 184      19.160  29.900  58.340  1.00  0.00           C  
ATOM   1534 C    HIS A 184      17.610  28.490  57.770  1.00  0.00           C  
ATOM   1535 O    HIS A 184      17.220  27.610  58.280  1.00  0.00           O  
ATOM   1536 CB   HIS A 184      16.380  29.160  57.080  1.00  0.00           C  
ATOM   1537 CG   HIS A 184      16.640  30.080  56.540  1.00  0.00           C  
ATOM   1538 CD2  HIS A 184      15.670  29.440  57.860  1.00  0.00           C  
ATOM   1539 ND1  HIS A 184      15.620  28.140  56.230  1.00  0.00           N  
ATOM   1540 CE1  HIS A 184      14.800  27.220  56.810  1.00  0.00           C  
ATOM   1541 NE2  HIS A 184      14.270  26.460  55.830  1.00  0.00           N  
ATOM   1542 H    HIS A 184      13.730  25.540  55.960  1.00  0.00           H  
ATOM   1543 HA   HIS A 184      14.730  26.820  54.640  1.00  0.00           H  
ATOM   1544 HB1  HIS A 184      14.640  26.350  53.750  1.00  0.00           H  
ATOM   1545 HB2  HIS A 184      15.580  27.920  54.910  1.00  0.00           H  
ATOM   1546 HD2  HIS A 184      15.990  28.600  54.180  1.00  0.00           H  
ATOM   1547 HE1  HIS A 184      18.610  27.770  56.850  1.00  0.00           H  
ATOM   1548 HE2  HIS A 184      18.950  26.630  57.070  1.00  0.00           H  
ATOM   1549 N    LEU A 185      19.240  28.490  55.920  1.00  0.00           N  
ATOM   1550 CA   LEU A 185      18.960  29.460  55.880  1.00  0.00           C  
ATOM   1551 C    LEU A 185      20.230  27.910  54.960  1.00  0.00           C  
ATOM   1552 O    LEU A 185      19.670  27.080  54.520  1.00  0.00           O  
ATOM   1553 CB   LEU A 185      20.590  28.950  53.920  1.00  0.00           C  
ATOM   1554 CG   LEU A 185      21.470  28.580  53.410  1.00  0.00           C  
ATOM   1555 CD1  LEU A 185      20.860  29.830  54.500  1.00  0.00           C  
ATOM   1556 CD2  LEU A 185      19.500  29.360  52.860  1.00  0.00           C  
ATOM   1557 H    LEU A 185      18.540  29.540  53.360  1.00  0.00           H  
ATOM   1558 HA   LEU A 185      19.870  30.690  52.160  1.00  0.00           H  
ATOM   1559 HB1  LEU A 185      20.080  31.410  52.950  1.00  0.00           H  
ATOM   1560 HB2  LEU A 185      20.770  30.520  51.570  1.00  0.00           H  
ATOM   1561 HG   LEU A 185      18.960  30.980  51.620  1.00  0.00           H  
ATOM   1562 HD11 LEU A 185      19.400  28.240  51.920  1.00  0.00           H  
ATOM   1563 HD12 LEU A 185      18.860  28.540  51.020  1.00  0.00           H  
ATOM   1564 HD13 LEU A 185      20.430  27.990  51.690  1.00  0.00           H  
ATOM   1565 HD21 LEU A 185      18.920  27.350  52.310  1.00  0.00           H  
ATOM   1566 HD22 LEU A 185      21.500  27.320  55.620  1.00  0.00           H  
ATOM   1567 HD23 LEU A 185      22.270  26.630  54.870  1.00  0.00           H  
ATOM   1568 N    HIS A 186      21.700  27.540  56.900  1.00  0.00           N  
ATOM   1569 CA   HIS A 186      20.970  28.050  57.370  1.00  0.00           C  
ATOM   1570 C    HIS A 186      22.970  27.320  57.550  1.00  0.00           C  
ATOM   1571 O    HIS A 186      23.880  27.700  57.080  1.00  0.00           O  
ATOM   1572 CB   HIS A 186      22.830  27.910  58.910  1.00  0.00           C  
ATOM   1573 CG   HIS A 186      22.530  28.960  58.860  1.00  0.00           C  
ATOM   1574 CD2  HIS A 186      23.760  27.690  59.440  1.00  0.00           C  
ATOM   1575 ND1  HIS A 186      21.820  27.300  59.810  1.00  0.00           N  
ATOM   1576 CE1  HIS A 186      20.460  27.450  59.660  1.00  0.00           C  
ATOM   1577 NE2  HIS A 186      19.900  26.680  60.590  1.00  0.00           N  
ATOM   1578 H    HIS A 186      18.830  26.650  60.750  1.00  0.00           H  
ATOM   1579 HA   HIS A 186      20.810  26.140  61.380  1.00  0.00           H  
ATOM   1580 HB1  HIS A 186      20.610  25.670  62.250  1.00  0.00           H  
ATOM   1581 HB2  HIS A 186      22.000  26.480  60.880  1.00  0.00           H  
ATOM   1582 HD2  HIS A 186      22.980  26.260  61.270  1.00  0.00           H  
ATOM   1583 HE1  HIS A 186      23.250  25.790  57.650  1.00  0.00           H  
ATOM   1584 HE2  HIS A 186      24.430  25.260  57.520  1.00  0.00           H  
ATOM   1585 N    THR A 187      22.230  24.940  57.510  1.00  0.00           N  
ATOM   1586 CA   THR A 187      21.280  25.280  57.440  1.00  0.00           C  
ATOM   1587 C    THR A 187      22.300  23.500  57.390  1.00  0.00           C  
ATOM   1588 O    THR A 187      23.100  23.250  58.090  1.00  0.00           O  
ATOM   1589 CB   THR A 187      21.060  22.820  57.760  1.00  0.00           C  
ATOM   1590 CG2  THR A 187      21.230  21.740  57.740  1.00  0.00           C  
ATOM   1591 OG1  THR A 187      20.550  23.390  59.160  1.00  0.00           O  
ATOM   1592 H    THR A 187      20.400  24.470  59.130  1.00  0.00           H  
ATOM   1593 HA   THR A 187      19.550  22.990  59.340  1.00  0.00           H  
ATOM   1594 HB   THR A 187      21.270  23.180  59.950  1.00  0.00           H  
ATOM   1595 HG1  THR A 187      19.960  23.150  56.970  1.00  0.00           H  
ATOM   1596 HG21 THR A 187      19.210  23.400  57.510  1.00  0.00           H  
ATOM   1597 HG22 THR A 187      22.720  23.060  55.990  1.00  0.00           H  
ATOM   1598 HG23 THR A 187      23.440  22.050  55.960  1.00  0.00           H  
ATOM   1599 N    TRP A 188      22.340  23.710  54.940  1.00  0.00           N  
ATOM   1600 CA   TRP A 188      21.830  24.570  55.050  1.00  0.00           C  
ATOM   1601 C    TRP A 188      22.900  23.480  53.610  1.00  0.00           C  
ATOM   1602 O    TRP A 188      22.780  22.420  53.390  1.00  0.00           O  
ATOM   1603 CB   TRP A 188      21.910  23.950  52.550  1.00  0.00           C  
ATOM   1604 CG   TRP A 188      21.850  25.030  52.680  1.00  0.00           C  
ATOM   1605 CD1  TRP A 188      20.950  23.530  52.840  1.00  0.00           C  
ATOM   1606 CD2  TRP A 188      22.270  23.720  51.090  1.00  0.00           C  
ATOM   1607 CE2  TRP A 188      21.740  22.880  50.130  1.00  0.00           C  
ATOM   1608 CE3  TRP A 188      20.950  22.200  50.430  1.00  0.00           C  
ATOM   1609 NE1  TRP A 188      22.390  23.050  48.970  1.00  0.00           N  
ATOM   1610 CZ2  TRP A 188      22.060  22.650  48.100  1.00  0.00           C  
ATOM   1611 CZ3  TRP A 188      23.400  23.970  49.050  1.00  0.00           C  
ATOM   1612 CH2  TRP A 188      24.270  24.560  48.090  1.00  0.00           C  
ATOM   1613 H    TRP A 188      24.240  24.110  47.110  1.00  0.00           H  
ATOM   1614 HA   TRP A 188      24.860  25.830  48.420  1.00  0.00           H  
ATOM   1615 HB1  TRP A 188      25.450  26.340  47.670  1.00  0.00           H  
ATOM   1616 HB2  TRP A 188      24.790  26.270  49.720  1.00  0.00           H  
ATOM   1617 HD1  TRP A 188      25.410  27.120  49.970  1.00  0.00           H  
ATOM   1618 HE1  TRP A 188      23.980  25.650  50.670  1.00  0.00           H  
ATOM   1619 HE3  TRP A 188      23.870  26.090  51.650  1.00  0.00           H  
ATOM   1620 HZ2  TRP A 188      23.150  24.550  50.350  1.00  0.00           H  
ATOM   1621 HZ3  TRP A 188      24.230  24.100  53.420  1.00  0.00           H  
ATOM   1622 HH2  TRP A 188      25.040  23.550  52.630  1.00  0.00           H  
ATOM   1623 N    ILE A 189      24.570  25.200  54.110  1.00  0.00           N  
ATOM   1624 CA   ILE A 189      23.850  25.580  54.700  1.00  0.00           C  
ATOM   1625 C    ILE A 189      25.900  25.860  54.180  1.00  0.00           C  
ATOM   1626 O    ILE A 189      26.360  26.030  53.210  1.00  0.00           O  
ATOM   1627 CB   ILE A 189      25.810  27.250  54.910  1.00  0.00           C  
ATOM   1628 CG1  ILE A 189      25.250  27.070  55.830  1.00  0.00           C  
ATOM   1629 CG2  ILE A 189      27.200  27.800  55.250  1.00  0.00           C  
ATOM   1630 CD   ILE A 189      27.870  27.900  54.400  1.00  0.00           C  
ATOM   1631 H    ILE A 189      27.130  28.750  55.780  1.00  0.00           H  
ATOM   1632 HA   ILE A 189      27.770  27.030  55.770  1.00  0.00           H  
ATOM   1633 HB   ILE A 189      25.130  28.250  54.000  1.00  0.00           H  
ATOM   1634 HG11 ILE A 189      24.170  27.860  53.660  1.00  0.00           H  
ATOM   1635 HG12 ILE A 189      25.700  28.490  53.100  1.00  0.00           H  
ATOM   1636 HG21 ILE A 189      24.650  29.560  54.730  1.00  0.00           H  
ATOM   1637 HG22 ILE A 189      25.490  30.250  54.870  1.00  0.00           H  
ATOM   1638 HG23 ILE A 189      23.910  29.890  54.010  1.00  0.00           H  
ATOM   1639 HD1  ILE A 189      24.250  29.300  55.710  1.00  0.00           H  
ATOM   1640 HD2  ILE A 189      26.830  24.820  54.860  1.00  0.00           H  
ATOM   1641 HD3  ILE A 189      27.990  24.620  54.440  1.00  0.00           H  
ATOM   1642 N    GLN A 190      26.360  24.170  55.920  1.00  0.00           N  
ATOM   1643 CA   GLN A 190      25.450  24.460  56.210  1.00  0.00           C  
ATOM   1644 C    GLN A 190      27.110  23.040  56.620  1.00  0.00           C  
ATOM   1645 O    GLN A 190      28.110  23.300  56.980  1.00  0.00           O  
ATOM   1646 CB   GLN A 190      26.250  22.520  57.850  1.00  0.00           C  
ATOM   1647 CG   GLN A 190      26.530  21.510  58.140  1.00  0.00           C  
ATOM   1648 CD   GLN A 190      25.200  22.390  57.590  1.00  0.00           C  
ATOM   1649 NE2  GLN A 190      26.340  23.400  59.200  1.00  0.00           N  
ATOM   1650 OE1  GLN A 190      26.220  24.470  59.010  1.00  0.00           O  
ATOM   1651 H    GLN A 190      27.340  23.140  59.530  1.00  0.00           H  
ATOM   1652 HA   GLN A 190      25.350  22.830  60.270  1.00  0.00           H  
ATOM   1653 HB1  GLN A 190      24.750  21.770  60.180  1.00  0.00           H  
ATOM   1654 HB2  GLN A 190      25.260  23.640  61.310  1.00  0.00           H  
ATOM   1655 HG1  GLN A 190      25.840  24.460  61.410  1.00  0.00           H  
ATOM   1656 HG2  GLN A 190      24.660  23.400  62.090  1.00  0.00           H  
ATOM   1657 HE21 GLN A 190      27.320  21.910  55.640  1.00  0.00           H  
ATOM   1658 HE22 GLN A 190      28.430  21.370  55.490  1.00  0.00           H  
ATOM   1659 N    ASP A 191      26.310  21.510  54.920  1.00  0.00           N  
ATOM   1660 CA   ASP A 191      25.430  22.010  54.980  1.00  0.00           C  
ATOM   1661 C    ASP A 191      26.400  20.450  53.880  1.00  0.00           C  
ATOM   1662 O    ASP A 191      26.710  19.520  54.360  1.00  0.00           O  
ATOM   1663 CB   ASP A 191      25.040  20.260  53.190  1.00  0.00           C  
ATOM   1664 CG   ASP A 191      24.980  21.070  52.460  1.00  0.00           C  
ATOM   1665 OD1  ASP A 191      24.180  20.410  53.850  1.00  0.00           O  
ATOM   1666 OD2  ASP A 191      24.870  18.870  52.510  1.00  0.00           O  
ATOM   1667 H    ASP A 191      25.240  17.810  53.000  1.00  0.00           H  
ATOM   1668 HA   ASP A 191      24.370  18.810  51.390  1.00  0.00           H  
ATOM   1669 HB1  ASP A 191      27.490  20.720  52.780  1.00  0.00           H  
ATOM   1670 HB2  ASP A 191      28.100  19.760  52.330  1.00  0.00           H  
ATOM   1671 N    ASN A 192      27.910  21.960  52.400  1.00  0.00           N  
ATOM   1672 CA   ASN A 192      27.380  22.740  52.770  1.00  0.00           C  
ATOM   1673 C    ASN A 192      29.050  22.290  51.620  1.00  0.00           C  
ATOM   1674 O    ASN A 192      28.980  21.730  50.680  1.00  0.00           O  
ATOM   1675 CB   ASN A 192      28.920  23.770  51.230  1.00  0.00           C  
ATOM   1676 CG   ASN A 192      29.910  24.110  50.930  1.00  0.00           C  
ATOM   1677 ND2  ASN A 192      28.580  24.440  52.020  1.00  0.00           N  
ATOM   1678 OD1  ASN A 192      28.050  24.000  50.040  1.00  0.00           O  
ATOM   1679 H    ASN A 192      28.560  24.310  48.950  1.00  0.00           H  
ATOM   1680 HA   ASN A 192      26.810  23.670  50.150  1.00  0.00           H  
ATOM   1681 HB1  ASN A 192      26.390  23.520  51.060  1.00  0.00           H  
ATOM   1682 HB2  ASN A 192      26.130  23.860  49.430  1.00  0.00           H  
ATOM   1683 HD21 ASN A 192      30.450  22.080  52.260  1.00  0.00           H  
ATOM   1684 HD22 ASN A 192      31.330  22.250  51.430  1.00  0.00           H  
ATOM   1685 N    GLY A 193      30.590  21.800  53.560  1.00  0.00           N  
ATOM   1686 CA   GLY A 193      29.770  21.550  54.100  1.00  0.00           C  
ATOM   1687 C    GLY A 193      31.880  22.030  54.310  1.00  0.00           C  
ATOM   1688 O    GLY A 193      32.750  22.000  53.660  1.00  0.00           O  
ATOM   1689 H    GLY A 193      32.060  21.270  55.080  1.00  0.00           H  
ATOM   1690 HA1  GLY A 193      31.900  23.310  55.120  1.00  0.00           H  
ATOM   1691 HA2  GLY A 193      32.820  23.620  55.850  1.00  0.00           H  
ATOM   1692 N    GLY A 194      30.870  24.120  54.890  1.00  0.00           N  
ATOM   1693 CA   GLY A 194      30.060  23.760  54.400  1.00  0.00           C  
ATOM   1694 C    GLY A 194      30.780  25.520  55.300  1.00  0.00           C  
ATOM   1695 O    GLY A 194      31.190  25.700  56.290  1.00  0.00           O  
ATOM   1696 H    GLY A 194      29.740  25.840  55.360  1.00  0.00           H  
ATOM   1697 HA1  GLY A 194      31.480  26.570  54.400  1.00  0.00           H  
ATOM   1698 HA2  GLY A 194      31.910  26.190  53.330  1.00  0.00           H  
ATOM   1699 N    TRP A 195      31.440  27.850  54.780  1.00  0.00           N  
ATOM   1700 CA   TRP A 195      31.100  28.080  55.700  1.00  0.00           C  
ATOM   1701 C    TRP A 195      31.760  29.090  53.950  1.00  0.00           C  
ATOM   1702 O    TRP A 195      31.060  29.070  53.110  1.00  0.00           O  
ATOM   1703 CB   TRP A 195      31.620  30.360  54.840  1.00  0.00           C  
ATOM   1704 CG   TRP A 195      32.170  31.230  54.490  1.00  0.00           C  
ATOM   1705 CD1  TRP A 195      32.140  30.150  55.780  1.00  0.00           C  
ATOM   1706 CD2  TRP A 195      30.220  30.890  55.090  1.00  0.00           C  
ATOM   1707 CE2  TRP A 195      29.370  30.540  56.060  1.00  0.00           C  
ATOM   1708 CE3  TRP A 195      29.670  29.970  56.930  1.00  0.00           C  
ATOM   1709 NE1  TRP A 195      28.190  31.300  55.940  1.00  0.00           N  
ATOM   1710 CZ2  TRP A 195      27.470  31.130  56.630  1.00  0.00           C  
ATOM   1711 CZ3  TRP A 195      28.120  31.920  54.700  1.00  0.00           C  
ATOM   1712 CH2  TRP A 195      27.160  32.670  53.920  1.00  0.00           C  
ATOM   1713 H    TRP A 195      26.130  32.760  54.210  1.00  0.00           H  
ATOM   1714 HA   TRP A 195      27.460  33.160  52.650  1.00  0.00           H  
ATOM   1715 HB1  TRP A 195      26.730  33.630  52.000  1.00  0.00           H  
ATOM   1716 HB2  TRP A 195      28.730  32.850  52.100  1.00  0.00           H  
ATOM   1717 HD1  TRP A 195      28.840  33.140  51.070  1.00  0.00           H  
ATOM   1718 HE1  TRP A 195      29.680  32.120  52.800  1.00  0.00           H  
ATOM   1719 HE3  TRP A 195      30.610  31.850  52.320  1.00  0.00           H  
ATOM   1720 HZ2  TRP A 195      29.390  31.640  54.140  1.00  0.00           H  
ATOM   1721 HZ3  TRP A 195      33.200  28.980  53.350  1.00  0.00           H  
ATOM   1722 HH2  TRP A 195      33.390  29.590  52.320  1.00  0.00           H  
ATOM   1723 N    ASP A 196      34.220  28.220  53.880  1.00  0.00           N  
ATOM   1724 CA   ASP A 196      33.990  27.660  54.690  1.00  0.00           C  
ATOM   1725 C    ASP A 196      35.540  28.060  53.290  1.00  0.00           C  
ATOM   1726 O    ASP A 196      36.010  29.030  53.080  1.00  0.00           O  
ATOM   1727 CB   ASP A 196      36.370  27.180  54.150  1.00  0.00           C  
ATOM   1728 CG   ASP A 196      36.690  27.770  55.010  1.00  0.00           C  
ATOM   1729 OD1  ASP A 196      37.290  26.810  53.690  1.00  0.00           O  
ATOM   1730 OD2  ASP A 196      35.650  25.920  54.690  1.00  0.00           O  
ATOM   1731 H    ASP A 196      36.220  24.810  54.510  1.00  0.00           H  
ATOM   1732 HA   ASP A 196      34.640  26.000  55.420  1.00  0.00           H  
ATOM   1733 HB1  ASP A 196      35.390  27.520  51.830  1.00  0.00           H  
ATOM   1734 HB2  ASP A 196      36.170  27.850  50.940  1.00  0.00           H  
ATOM   1735 N    ALA A 197      34.390  26.710  51.510  1.00  0.00           N  
ATOM   1736 CA   ALA A 197      33.640  26.620  52.180  1.00  0.00           C  
ATOM   1737 C    ALA A 197      34.070  26.260  50.110  1.00  0.00           C  
ATOM   1738 O    ALA A 197      34.930  25.720  49.710  1.00  0.00           O  
ATOM   1739 CB   ALA A 197      32.820  25.370  50.250  1.00  0.00           C  
ATOM   1740 H    ALA A 197      32.490  25.140  49.240  1.00  0.00           H  
ATOM   1741 HA   ALA A 197      33.040  24.550  50.940  1.00  0.00           H  
ATOM   1742 HB1  ALA A 197      32.010  26.000  50.620  1.00  0.00           H  
ATOM   1743 HB2  ALA A 197      33.790  27.460  49.230  1.00  0.00           H  
ATOM   1744 HB3  ALA A 197      34.100  27.460  48.030  1.00  0.00           H  
ATOM   1745 N    PHE A 198      33.140  28.520  49.720  1.00  0.00           N  
ATOM   1746 CA   PHE A 198      32.940  28.560  50.710  1.00  0.00           C  
ATOM   1747 C    PHE A 198      32.520  29.510  48.870  1.00  0.00           C  
ATOM   1748 O    PHE A 198      32.010  29.060  48.020  1.00  0.00           O  
ATOM   1749 CB   PHE A 198      31.370  30.280  49.570  1.00  0.00           C  
ATOM   1750 CG   PHE A 198      31.430  30.280  50.660  1.00  0.00           C  
ATOM   1751 CD1  PHE A 198      30.460  29.720  49.370  1.00  0.00           C  
ATOM   1752 CD2  PHE A 198      31.090  31.650  48.930  1.00  0.00           C  
ATOM   1753 CE1  PHE A 198      30.440  31.810  47.680  1.00  0.00           C  
ATOM   1754 CE2  PHE A 198      30.090  30.950  47.120  1.00  0.00           C  
ATOM   1755 CZ   PHE A 198      30.090  33.050  47.180  1.00  0.00           C  
ATOM   1756 H    PHE A 198      29.430  33.050  46.330  1.00  0.00           H  
ATOM   1757 HA   PHE A 198      30.560  34.210  47.820  1.00  0.00           H  
ATOM   1758 HB1  PHE A 198      30.430  35.190  47.370  1.00  0.00           H  
ATOM   1759 HB2  PHE A 198      31.180  34.110  49.090  1.00  0.00           H  
ATOM   1760 HD1  PHE A 198      31.520  34.940  49.690  1.00  0.00           H  
ATOM   1761 HD2  PHE A 198      31.530  32.810  49.540  1.00  0.00           H  
ATOM   1762 HE1  PHE A 198      32.000  32.640  50.490  1.00  0.00           H  
ATOM   1763 HE2  PHE A 198      33.650  30.520  48.430  1.00  0.00           H  
ATOM   1764 HZ   PHE A 198      33.700  30.870  47.240  1.00  0.00           H  
ATOM   1765 N    VAL A 199      34.530  30.870  49.360  1.00  0.00           N  
ATOM   1766 CA   VAL A 199      34.330  30.460  50.260  1.00  0.00           C  
ATOM   1767 C    VAL A 199      35.770  31.580  49.130  1.00  0.00           C  
ATOM   1768 O    VAL A 199      35.500  32.570  48.770  1.00  0.00           O  
ATOM   1769 CB   VAL A 199      36.600  31.620  50.460  1.00  0.00           C  
ATOM   1770 CG1  VAL A 199      37.040  30.680  50.760  1.00  0.00           C  
ATOM   1771 CG2  VAL A 199      37.850  32.500  50.180  1.00  0.00           C  
ATOM   1772 H    VAL A 199      38.180  32.790  51.170  1.00  0.00           H  
ATOM   1773 HA   VAL A 199      38.590  31.890  49.640  1.00  0.00           H  
ATOM   1774 HB   VAL A 199      37.570  33.460  49.750  1.00  0.00           H  
ATOM   1775 HG11 VAL A 199      35.980  32.200  51.720  1.00  0.00           H  
ATOM   1776 HG12 VAL A 199      36.600  31.970  52.590  1.00  0.00           H  
ATOM   1777 HG13 VAL A 199      35.800  33.250  51.490  1.00  0.00           H  
ATOM   1778 HG21 VAL A 199      35.020  31.710  51.880  1.00  0.00           H  
ATOM   1779 HG22 VAL A 199      36.550  30.870  48.010  1.00  0.00           H  
ATOM   1780 HG23 VAL A 199      37.150  31.550  47.220  1.00  0.00           H  
ATOM   1781 N    GLU A 200      36.620  29.470  47.890  1.00  0.00           N  
ATOM   1782 CA   GLU A 200      36.080  28.960  48.570  1.00  0.00           C  
ATOM   1783 C    GLU A 200      37.340  28.700  46.870  1.00  0.00           C  
ATOM   1784 O    GLU A 200      38.280  29.240  46.800  1.00  0.00           O  
ATOM   1785 CB   GLU A 200      37.490  27.200  47.260  1.00  0.00           C  
ATOM   1786 CG   GLU A 200      36.520  26.740  47.440  1.00  0.00           C  
ATOM   1787 CD   GLU A 200      38.120  27.120  48.140  1.00  0.00           C  
ATOM   1788 OE1  GLU A 200      38.030  26.310  46.150  1.00  0.00           O  
ATOM   1789 OE2  GLU A 200      37.200  26.220  45.450  1.00  0.00           O  
ATOM   1790 H    GLU A 200      38.280  25.290  46.450  1.00  0.00           H  
ATOM   1791 HA   GLU A 200      39.260  26.850  45.460  1.00  0.00           H  
ATOM   1792 HB1  GLU A 200      40.230  27.070  46.110  1.00  0.00           H  
ATOM   1793 HB2  GLU A 200      39.210  27.070  44.210  1.00  0.00           H  
ATOM   1794 HG1  GLU A 200      36.630  28.850  45.500  1.00  0.00           H  
ATOM   1795 HG2  GLU A 200      37.190  29.290  44.540  1.00  0.00           H  
ATOM   1796 N    LEU A 201      35.340  28.680  45.560  1.00  0.00           N  
ATOM   1797 CA   LEU A 201      34.890  28.450  46.430  1.00  0.00           C  
ATOM   1798 C    LEU A 201      34.490  28.910  44.410  1.00  0.00           C  
ATOM   1799 O    LEU A 201      34.850  28.220  43.640  1.00  0.00           O  
ATOM   1800 CB   LEU A 201      33.010  28.480  44.720  1.00  0.00           C  
ATOM   1801 CG   LEU A 201      32.630  29.220  45.420  1.00  0.00           C  
ATOM   1802 CD1  LEU A 201      33.070  27.480  45.150  1.00  0.00           C  
ATOM   1803 CD2  LEU A 201      31.960  28.480  43.640  1.00  0.00           C  
ATOM   1804 H    LEU A 201      32.010  29.510  43.280  1.00  0.00           H  
ATOM   1805 HA   LEU A 201      32.210  27.560  42.480  1.00  0.00           H  
ATOM   1806 HB1  LEU A 201      33.270  27.560  42.230  1.00  0.00           H  
ATOM   1807 HB2  LEU A 201      31.990  26.530  42.780  1.00  0.00           H  
ATOM   1808 HG   LEU A 201      31.590  27.840  41.630  1.00  0.00           H  
ATOM   1809 HD11 LEU A 201      30.530  28.220  44.020  1.00  0.00           H  
ATOM   1810 HD12 LEU A 201      29.840  28.490  43.220  1.00  0.00           H  
ATOM   1811 HD13 LEU A 201      30.270  27.210  44.360  1.00  0.00           H  
ATOM   1812 HD21 LEU A 201      30.280  28.790  44.920  1.00  0.00           H  
ATOM   1813 HD22 LEU A 201      34.570  30.330  43.790  1.00  0.00           H  
ATOM   1814 HD23 LEU A 201      34.520  30.600  42.540  1.00  0.00           H  
ATOM   1815 N    TYR A 202      34.750  31.250  44.660  1.00  0.00           N  
ATOM   1816 CA   TYR A 202      34.850  31.050  45.650  1.00  0.00           C  
ATOM   1817 C    TYR A 202      34.910  32.640  44.290  1.00  0.00           C  
ATOM   1818 O    TYR A 202      34.020  32.840  43.690  1.00  0.00           O  
ATOM   1819 CB   TYR A 202      34.880  33.610  45.550  1.00  0.00           C  
ATOM   1820 CG   TYR A 202      35.680  33.350  46.240  1.00  0.00           C  
ATOM   1821 CD1  TYR A 202      33.900  33.460  46.000  1.00  0.00           C  
ATOM   1822 CD2  TYR A 202      35.120  35.050  45.220  1.00  0.00           C  
ATOM   1823 CE1  TYR A 202      34.020  35.850  44.920  1.00  0.00           C  
ATOM   1824 CE2  TYR A 202      33.050  35.420  45.080  1.00  0.00           C  
ATOM   1825 CZ   TYR A 202      34.210  37.250  44.590  1.00  0.00           C  
ATOM   1826 OH   TYR A 202      33.370  37.870  44.300  1.00  0.00           O  
ATOM   1827 H    TYR A 202      35.510  37.770  44.470  1.00  0.00           H  
ATOM   1828 HA   TYR A 202      35.750  39.090  44.070  1.00  0.00           H  
ATOM   1829 HB1  TYR A 202      35.080  39.340  43.430  1.00  0.00           H  
ATOM   1830 HB2  TYR A 202      36.590  36.860  44.640  1.00  0.00           H  
ATOM   1831 HD1  TYR A 202      37.610  37.210  44.550  1.00  0.00           H  
ATOM   1832 HD2  TYR A 202      36.430  35.540  45.100  1.00  0.00           H  
ATOM   1833 HE1  TYR A 202      37.270  34.880  45.280  1.00  0.00           H  
ATOM   1834 HE2  TYR A 202      36.120  32.880  43.440  1.00  0.00           H  
ATOM   1835 HH   TYR A 202      36.060  33.740  42.500  1.00  0.00           H  
ATOM   1836 N    GLY A 203      37.140  32.180  43.820  1.00  0.00           N  
ATOM   1837 CA   GLY A 203      37.040  31.490  44.550  1.00  0.00           C  
ATOM   1838 C    GLY A 203      38.410  32.200  43.100  1.00  0.00           C  
ATOM   1839 OC1  GLY A 203      39.160  31.740  43.730  1.00  0.00           O  
ATOM   1840 OC2  GLY A 203      38.660  33.230  42.870  1.00  0.00           O  
ATOM   1841 H    GLY A 203      38.280  31.440  41.750  1.00  0.00           H  
ATOM   1842 HA1  GLY A 203      38.860  31.990  40.810  1.00  0.00           H  
ATOM   1843 HA2  GLY A 203      37.840  30.300  41.730  1.00  0.00           H  
TER
HETATM 1844 N    MOL B 204      23.960  32.860  38.700  1.00  0.00           N  
HETATM 1845 N    MOL B 204      23.980  32.560  37.260  1.00  0.00           N  
HETATM 1846 N    MOL B 204      24.800  32.090  39.620  1.00  0.00           N  
HETATM 1847 N    MOL B 204      24.630  34.390  38.610  1.00  0.00           N  
HETATM 1848 N    MOL B 204      24.670  34.830  39.930  1.00  0.00           N  
HETATM 1849 C    MOL B 204      25.620  35.210  40.630  1.00  0.00           C  
HETATM 1850 C    MOL B 204      27.030  35.350  40.250  1.00  0.00           C  
HETATM 1851 C    MOL B 204      26.950  34.920  38.900  1.00  0.00           C  
HETATM 1852 C    MOL B 204      25.990  34.490  38.260  1.00  0.00           C  
HETATM 1853 C    MOL B 204      28.070  34.870  41.030  1.00  0.00           C  
HETATM 1854 C    MOL B 204      28.990  35.730  41.440  1.00  0.00           C  
HETATM 1855 C    MOL B 204      29.800  35.360  42.210  1.00  0.00           C  
HETATM 1856 C    MOL B 204      30.040  34.080  42.380  1.00  0.00           C  
HETATM 1857 C    MOL B 204      31.010  33.680  43.130  1.00  0.00           C  
HETATM 1858 C    MOL B 204      29.210  33.190  41.800  1.00  0.00           C  
HETATM 1859 C    MOL B 204      28.210  33.570  41.200  1.00  0.00           C  
HETATM 1860 C    MOL B 204      22.230  32.820  39.080  1.00  0.00           C  
HETATM 1861 C    MOL B 204      21.770  32.080  40.020  1.00  0.00           C  
HETATM 1862 C    MOL B 204      20.490  32.260  40.200  1.00  0.00           C  
HETATM 1863 C    MOL B 204      20.120  33.120  39.340  1.00  0.00           C  
HETATM 1864 C    MOL B 204      21.170  33.850  38.170  1.00  0.00           C  
HETATM 1865 C    MOL B 204      18.850  33.220  39.330  1.00  0.00           C  
HETATM 1866 C    MOL B 204      18.000  34.020  38.520  1.00  0.00           C  
HETATM 1867 C    MOL B 204      18.370  34.510  37.440  1.00  0.00           C  
HETATM 1868 C    MOL B 204      16.610  34.270  38.880  1.00  0.00           C  
HETATM 1869 O    MOL B 204      15.810  34.830  37.940  1.00  0.00           O  
HETATM 1870 O    MOL B 204      14.670  34.880  38.330  1.00  0.00           O  
HETATM 1871 O    MOL B 204      13.930  34.610  39.240  1.00  0.00           O  
HETATM 1872 F    MOL B 204      14.670  33.950  40.120  1.00  0.00           F  
HETATM 1873 S    MOL B 204      14.070  33.010  40.820  1.00  0.00           S  
HETATM 1874 S    MOL B 204      16.040  33.740  40.020  1.00  0.00           S  
TER
CONECT 1844 1849 1852 1873
CONECT 1845 1850 1851 1853
CONECT 1846 1847 1860
CONECT 1847 1846 1861
CONECT 1848 1861 1862
CONECT 1849 1844 1850
CONECT 1850 1845 1849
CONECT 1851 1845 1852
CONECT 1852 1844 1851
CONECT 1853 1845 1854 1859
CONECT 1854 1853 1855
CONECT 1855 1854 1856
CONECT 1856 1855 1857 1858
CONECT 1857 1856
CONECT 1858 1856 1859
CONECT 1859 1853 1858
CONECT 1860 1846 1873 1874
CONECT 1861 1847 1848 1874
CONECT 1862 1848 1863 1871
CONECT 1863 1862 1864 1868
CONECT 1864 1863 1865
CONECT 1865 1864 1866 1867
CONECT 1866 1865 1867
CONECT 1867 1865 1866 1868 1872
CONECT 1868 1863 1867
CONECT 1869 1873
CONECT 1870 1873
CONECT 1871 1862
CONECT 1872 1867
CONECT 1873 1844 1860 1869 1870
CONECT 1874 1860 1861
END
