# Supplementary material for: An electron-density point-cloud framework for robust protein-ligand interaction prediction
Source: Nat Commun. 2026 Jun 11;17:7424. doi: 10.1038/s41467-026-74196-5 (PMC13408660; doi:10.1038/s41467-026-74196-5)
Supplement: Supplementary file 5 — Source Data [file 41467_2026_74196_MOESM5_ESM.zip › Source Data_rev/figure7/c/Navitoclax.mol2]

@<TRIPOS>MOLECULE
C:\Users\ASUS\AppData\Local\Temp\tmp5otovov9\reference_ligand_noH.pdb
 65 71 0 0 0
SMALL
GASTEIGER

@<TRIPOS>ATOM
      1  C          8.2350    1.6590   -1.6170 C.ar    1  UNL1        0.0000
      2  C         10.3390    0.7010   -0.9220 C.ar    1  UNL1        0.0000
      3  C          1.2970   -3.0490    1.6400 C.ar    1  UNL1        0.0000
      4  C          1.8360   -3.1780   -0.7160 C.ar    1  UNL1        0.0000
      5  C          2.6060   -2.7270    1.9180 C.ar    1  UNL1        0.0000
      6  C         -4.4670   -0.7600   -1.7760 C.ar    1  UNL1        0.0000
      7  C         -3.6950   -1.8550   -2.1090 C.ar    1  UNL1        0.0000
      8  C         10.5300    0.2110   -2.1970 C.ar    1  UNL1        0.0000
      9  C          9.1870    1.4310   -0.6230 C.ar    1  UNL1        0.0000
     10  C         -4.9890   -0.6430   -0.4940 C.ar    1  UNL1        0.0000
     11  C        -10.0860    2.0570   -0.3480 C.ar    1  UNL1        0.0000
     12  C         -3.4410   -2.8350   -1.1670 C.ar    1  UNL1        0.0000
     13  C          9.5840    0.4450   -3.1800 C.ar    1  UNL1        0.0000
     14  C          8.6920    1.1080    1.6960 C.2     1  UNL1        0.0000
     15  C          9.1040    3.4400    0.9520 C.3     1  UNL1        0.0000
     16  C        -12.2610    3.6360    0.3080 C.ar    1  UNL1        0.0000
     17  C        -11.0050    4.2040    0.1970 C.ar    1  UNL1        0.0000
     18  C        -12.4330    2.2810    0.0910 C.ar    1  UNL1        0.0000
     19  C          3.1430   -2.8550   -0.4310 C.ar    1  UNL1        0.0000
     20  C         -9.9170    3.4190   -0.1300 C.ar    1  UNL1        0.0000
     21  C        -11.3490    1.4900   -0.2360 C.ar    1  UNL1        0.0000
     22  C          8.4370    1.1630   -2.8880 C.ar    1  UNL1        0.0000
     23  C         -3.9590   -2.7230    0.1100 C.ar    1  UNL1        0.0000
     24  C          0.9010   -3.2770    0.3190 C.ar    1  UNL1        0.0000
     25  C          3.5350   -2.6280    0.8860 C.ar    1  UNL1        0.0000
     26  C         -4.7370   -1.6330    0.4470 C.ar    1  UNL1        0.0000
     27  C          8.9770    1.9590    0.7410 C.2     1  UNL1        0.0000
     28  C         -0.5010   -3.6230    0.0170 C.2     1  UNL1        0.0000
     29  C          8.4450    1.5030    3.1230 C.3     1  UNL1        0.0000
     30  C          8.4520    3.8410    2.2770 C.3     1  UNL1        0.0000
     31  C          4.9390   -1.0310    1.9030 C.3     1  UNL1        0.0000
     32  C          5.6620   -2.2510   -0.0580 C.3     1  UNL1        0.0000
     33  C          6.3990   -0.7480    2.2660 C.3     1  UNL1        0.0000
     34  C          7.1220   -1.9690    0.3050 C.3     1  UNL1        0.0000
     35  C         -2.7040    3.8110   -2.6630 C.3     1  UNL1        0.0000
     36  C         -1.2040    2.0820   -1.8760 C.3     1  UNL1        0.0000
     37  C         -1.5540    4.8190   -2.6020 C.3     1  UNL1        0.0000
     38  C         -0.0690    3.1080   -1.8230 C.3     1  UNL1        0.0000
     39  C          8.9790    2.9130    3.3790 C.3     1  UNL1        0.0000
     40  C         10.5090    2.8960    3.3530 C.3     1  UNL1        0.0000
     41  C          8.4940    3.4080    4.7430 C.3     1  UNL1        0.0000
     42  C          8.6010   -0.3540    1.3390 C.3     1  UNL1        0.0000
     43  C         -4.8720    2.5080   -1.1600 C.3     1  UNL1        0.0000
     44  C         -3.5990    1.8070   -1.6390 C.3     1  UNL1        0.0000
     45  C         -7.3280    2.2370   -0.7890 C.3     1  UNL1        0.0000
     46  C         -6.0310    1.5090   -1.1470 C.3     1  UNL1        0.0000
     47  C         -4.5700   -0.0330    2.7720 C.3     1  UNL1        0.0000
     48  N          4.8560   -2.3020    1.1700 N.pl3   1  UNL1        0.0000
     49  N         -5.7650    0.4670   -0.1520 N.pl3   1  UNL1        0.0000
     50  N         -0.8810   -3.8430   -1.2570 N.am    1  UNL1        0.0000
     51  N          7.2050   -0.6980    1.0380 N.3     1  UNL1        0.0000
     52  N         -2.4870    2.7660   -1.6520 N.3     1  UNL1        0.0000
     53  O         -1.3130   -3.7100    0.9170 O.2     1  UNL1        0.0000
     54  O         -6.7780   -1.2300    1.8720 O.2     1  UNL1        0.0000
     55  O         -4.9620   -2.6720    2.7340 O.2     1  UNL1        0.0000
     56  O         -2.8150   -5.2690   -0.6950 O.2     1  UNL1        0.0000
     57  O         -2.5400   -4.3650   -3.0080 O.2     1  UNL1        0.0000
     58  O         -0.3130    4.1330   -2.7910 O.3     1  UNL1        0.0000
     59  F         -4.8640    1.0890    1.9890 F       1  UNL1        0.0000
     60  F         -3.1870   -0.2430    2.7850 F       1  UNL1        0.0000
     61  F         -5.0220    0.1790    4.0790 F       1  UNL1        0.0000
     62  S         -8.7010    1.0530   -0.7730 S.3     1  UNL1        0.0000
     63  S         -5.3960   -1.4900    2.0750 S.O2    1  UNL1        0.0000
     64  S         -2.4550   -4.2320   -1.5960 S.O2    1  UNL1        0.0000
     65  *          9.8310   -0.1760   -4.7830 Du      1  UNL1        0.0000
@<TRIPOS>BOND
     1     1    22   ar
     2     1     9   ar
     3     2     8   ar
     4     2     9   ar
     5     3    24   ar
     6     3     5   ar
     7     4    19   ar
     8     4    24   ar
     9     5    25   ar
    10     6    10   ar
    11     6     7   ar
    12     7    12   ar
    13     8    13   ar
    14     9    27    1
    15    10    26   ar
    16    10    49    1
    17    11    21   ar
    18    11    20   ar
    19    11    62    1
    20    12    23   ar
    21    12    64    1
    22    13    65    1
    23    13    22   ar
    24    14    27    2
    25    14    29    1
    26    14    42    1
    27    15    27    1
    28    15    30    1
    29    16    18   ar
    30    16    17   ar
    31    17    20   ar
    32    18    21   ar
    33    19    25   ar
    34    23    26   ar
    35    24    28    1
    36    25    48    1
    37    26    63    1
    38    28    50   am
    39    28    53    2
    40    29    39    1
    41    30    39    1
    42    31    33    1
    43    31    48    1
    44    32    48    1
    45    32    34    1
    46    33    51    1
    47    34    51    1
    48    35    37    1
    49    35    52    1
    50    36    52    1
    51    36    38    1
    52    37    58    1
    53    38    58    1
    54    39    41    1
    55    39    40    1
    56    42    51    1
    57    43    44    1
    58    43    46    1
    59    44    52    1
    60    45    62    1
    61    45    46    1
    62    46    49    1
    63    47    63    1
    64    47    59    1
    65    47    60    1
    66    47    61    1
    67    50    64    1
    68    54    63    2
    69    55    63    2
    70    56    64    2
    71    57    64    2
