# Supplementary material for: An electron-density point-cloud framework for robust protein-ligand interaction prediction
Source: Nat Commun. 2026 Jun 11;17:7424. doi: 10.1038/s41467-026-74196-5 (PMC13408660; doi:10.1038/s41467-026-74196-5)
Supplement: Supplementary file 5 — Source Data [file 41467_2026_74196_MOESM5_ESM.zip › Source Data_rev/figure7/c/ZINC38931626.mol2]

@<TRIPOS>MOLECULE
C:\Users\ASUS\AppData\Local\Temp\tmp5otovov9\mol1830_noH.pdb
 29 32 0 0 0
SMALL
GASTEIGER

@<TRIPOS>ATOM
      1  O         -1.5280   -1.6860   -0.6970 O.2     1  UNL1       -0.2744
      2  C         -2.3500   -0.7510   -0.5030 C.2     1  UNL1        0.2321
      3  C         -3.3760   -0.7260    0.5760 C.3     1  UNL1        0.0903
      4  C         -3.0710   -1.2630    1.9740 C.3     1  UNL1        0.0353
      5  C         -4.2170   -0.8720    2.9060 C.2     1  UNL1       -0.0302
      6  C         -5.0780    0.1470    2.6350 C.2     1  UNL1       -0.0302
      7  C         -5.0440    0.9430    1.3310 C.3     1  UNL1        0.0353
      8  C         -3.6690    0.7700    0.6930 C.3     1  UNL1        0.0903
      9  C         -3.3930    1.2500   -0.6910 C.2     1  UNL1        0.2321
     10  O         -3.7570    2.3650   -1.1520 O.2     1  UNL1       -0.2744
     11  N         -2.4940    0.3730   -1.3680 N.am    1  UNL1       -0.2206
     12  C         -1.5600    0.7650   -2.4190 C.3     1  UNL1        0.1861
     13  C         -0.2900    1.2800   -1.8080 C.2     1  UNL1        0.2500
     14  O         -0.3210    2.3220   -1.0970 O.2     1  UNL1       -0.2727
     15  N          0.9570    0.5900   -2.0110 N.am    1  UNL1       -0.2575
     16  C          1.3820    0.2860   -3.3820 C.3     1  UNL1        0.0986
     17  C          2.8800    0.5410   -3.5370 C.3     1  UNL1        0.0266
     18  C          3.6700   -0.3100   -2.5430 C.3     1  UNL1        0.0295
     19  C          3.1460   -0.1690   -1.1360 C.ar    1  UNL1       -0.0054
     20  C          3.9800   -0.5090   -0.0600 C.ar    1  UNL1        0.0342
     21  C          3.5060   -0.4450    1.2630 C.ar    1  UNL1        0.1466
     22  O          4.3170   -0.7310    2.3740 O.3     1  UNL1       -0.4045
     23  C          5.6990   -1.0820    2.3210 C.3     1  UNL1        0.5753
     24  F          6.1730   -1.2310    3.6100 F       1  UNL1       -0.1328
     25  F          6.4230   -0.0840    1.6940 F       1  UNL1       -0.1328
     26  F          5.8600   -2.2770    1.6480 F       1  UNL1       -0.1328
     27  C          2.1770   -0.0800    1.4920 C.ar    1  UNL1        0.0384
     28  C          1.3320    0.2440    0.4280 C.ar    1  UNL1        0.0177
     29  C          1.8080    0.2240   -0.8980 C.ar    1  UNL1        0.0501
@<TRIPOS>BOND
     1     1     2    2
     2     2     3    1
     3     2    11   am
     4     3     4    1
     5     3     8    1
     6     4     5    1
     7     5     6    2
     8     6     7    1
     9     7     8    1
    10     8     9    1
    11     9    10    2
    12     9    11   am
    13    11    12    1
    14    12    13    1
    15    13    14    2
    16    13    15   am
    17    15    16    1
    18    15    29    1
    19    16    17    1
    20    17    18    1
    21    18    19    1
    22    19    20   ar
    23    19    29   ar
    24    20    21   ar
    25    21    22    1
    26    21    27   ar
    27    22    23    1
    28    23    24    1
    29    23    25    1
    30    23    26    1
    31    27    28   ar
    32    28    29   ar
