# Supplementary material for: An electron-density point-cloud framework for robust protein-ligand interaction prediction
Source: Nat Commun. 2026 Jun 11;17:7424. doi: 10.1038/s41467-026-74196-5 (PMC13408660; doi:10.1038/s41467-026-74196-5)
Supplement: Supplementary file 5 — Source Data [file 41467_2026_74196_MOESM5_ESM.zip › Source Data_rev/figure7/c/ZINC57101123.mol2]

@<TRIPOS>MOLECULE
C:\Users\ASUS\AppData\Local\Temp\tmp5otovov9\mol2478_noH.pdb
 28 30 0 0 0
SMALL
GASTEIGER

@<TRIPOS>ATOM
      1  C          5.5570   -1.4330   -2.2110 C.3     1  UNL1        0.0310
      2  C          4.4780   -1.0980   -1.2250 C.ar    1  UNL1       -0.0221
      3  C          4.2240    0.2370   -0.8860 C.ar    1  UNL1       -0.0029
      4  C          3.1920    0.5560   -0.0020 C.ar    1  UNL1        0.0160
      5  C          2.3930   -0.4550    0.5620 C.ar    1  UNL1        0.0694
      6  N          1.3050   -0.1120    1.4400 N.am    1  UNL1       -0.1778
      7  C          1.3600    0.9510    2.4040 C.2     1  UNL1        0.2705
      8  O          2.4620    1.4750    2.7200 O.2     1  UNL1       -0.2708
      9  C          0.1000    1.4310    3.0550 C.3     1  UNL1        0.2172
     10  N         -0.7690    2.0560    2.0540 N.ar    1  UNL1       -0.2071
     11  N         -1.6210    1.2730    1.3860 N.ar    1  UNL1       -0.1664
     12  C         -2.4350    1.7430    0.4020 C.ar    1  UNL1        0.1013
     13  C         -3.3320    0.7990   -0.3120 C.ar    1  UNL1        0.0254
     14  C         -4.5550    1.2250   -0.8610 C.ar    1  UNL1        0.0020
     15  C         -5.3860    0.3200   -1.5240 C.ar    1  UNL1        0.0064
     16  C         -5.0120   -1.0200   -1.6450 C.ar    1  UNL1        0.0753
     17  C         -3.7990   -1.4730   -1.0970 C.ar    1  UNL1        0.2901
     18  N         -3.4100   -2.8540   -1.2180 N.pl3   1  UNL1        0.0809
     19  O         -4.1440   -3.6730   -1.8080 O.2     1  UNL1        0.0415
     20  O         -2.2190   -3.2940   -0.6870 O.co2   1  UNL1       -0.5760
     21  C         -2.9680   -0.5550   -0.4290 C.ar    1  UNL1        0.0768
     22  C         -2.3690    3.1020    0.0690 C.ar    1  UNL1        0.0258
     23  C         -1.4780    3.9270    0.7490 C.ar    1  UNL1        0.0638
     24  C         -0.6670    3.3870    1.7460 C.ar    1  UNL1        0.2769
     25  O          0.1570    4.1300    2.3470 O.2     1  UNL1       -0.2655
     26  C          2.6290   -1.8020    0.2030 C.ar    1  UNL1       -0.0068
     27  C          1.7750   -2.9130    0.7520 C.3     1  UNL1        0.0324
     28  C          3.6640   -2.1100   -0.6970 C.ar    1  UNL1       -0.0072
@<TRIPOS>UNITY_ATOM_ATTR
18 1
charge 1
20 1
charge -1
@<TRIPOS>BOND
     1     1     2    1
     2     2     3   ar
     3     2    28   ar
     4     3     4   ar
     5     4     5   ar
     6     5     6    1
     7     5    26   ar
     8     6     7   am
     9     7     8    2
    10     7     9    1
    11     9    10    1
    12    10    11   ar
    13    10    24   ar
    14    11    12   ar
    15    12    13    1
    16    12    22   ar
    17    13    14   ar
    18    13    21   ar
    19    14    15   ar
    20    15    16   ar
    21    16    17   ar
    22    17    18    1
    23    17    21   ar
    24    18    19    2
    25    18    20    1
    26    22    23   ar
    27    23    24   ar
    28    24    25    2
    29    26    27    1
    30    26    28   ar
