# Supplementary material for: An electron-density point-cloud framework for robust protein-ligand interaction prediction
Source: Nat Commun. 2026 Jun 11;17:7424. doi: 10.1038/s41467-026-74196-5 (PMC13408660; doi:10.1038/s41467-026-74196-5)
Supplement: Supplementary file 5 — Source Data [file 41467_2026_74196_MOESM5_ESM.zip › Source Data_rev/figure7/c/ZINC94753678.mol2]

@<TRIPOS>MOLECULE
C:\Users\ASUS\AppData\Local\Temp\tmp5otovov9\mol2323_noH.pdb
 31 34 0 0 0
SMALL
GASTEIGER

@<TRIPOS>ATOM
      1  C         -8.5960    1.5850   -1.7560 C.3     1  UNL1        0.0310
      2  C         -7.3010    1.1540   -1.1340 C.ar    1  UNL1       -0.0218
      3  C         -6.9250   -0.1960   -1.1240 C.ar    1  UNL1       -0.0030
      4  C         -5.7220   -0.5890   -0.5290 C.ar    1  UNL1        0.0142
      5  C         -4.8770    0.3620    0.0700 C.ar    1  UNL1        0.0479
      6  N         -3.6260   -0.0400    0.6700 N.pl3   1  UNL1       -0.3045
      7  C         -2.4470    0.8300    0.5870 C.3     1  UNL1        0.1099
      8  C         -1.1740   -0.0190    0.6160 C.3     1  UNL1        0.1173
      9  N         -1.0790   -0.8400    1.8430 N.3     1  UNL1       -0.1501
     10  S         -0.0180   -2.2010    1.5670 S.O2    1  UNL1        0.0877
     11  O          0.2630   -2.8950    2.8690 O.2     1  UNL1       -0.1507
     12  O         -0.6620   -3.1790    0.6260 O.2     1  UNL1       -0.1507
     13  C          1.5010   -1.6550    0.8820 C.ar    1  UNL1        0.2562
     14  N          1.6950   -1.4590   -0.4410 N.ar    1  UNL1       -0.1190
     15  N          2.9100   -0.9950   -0.7280 N.ar    1  UNL1       -0.1222
     16  C          3.6800   -0.8150    0.3680 C.ar    1  UNL1        0.2095
     17  N          5.0310   -0.3380    0.3320 N.am    1  UNL1       -0.1490
     18  C          5.6400    0.2100   -0.8480 C.2     1  UNL1        0.2708
     19  O          4.9150    0.5870   -1.8100 O.2     1  UNL1       -0.2679
     20  C          7.1090    0.3920   -0.9350 C.ar    1  UNL1        0.0577
     21  C          7.6520    1.3430   -1.8180 C.ar    1  UNL1        0.0047
     22  C          9.0360    1.5170   -1.9100 C.ar    1  UNL1        0.0025
     23  C          9.8930    0.7420   -1.1250 C.ar    1  UNL1        0.0296
     24  C          9.3670   -0.2070   -0.2450 C.ar    1  UNL1        0.1403
     25  F         10.2000   -0.9660    0.5050 F       1  UNL1       -0.2042
     26  C          7.9830   -0.3850   -0.1530 C.ar    1  UNL1        0.0342
     27  S          2.8660   -1.2440    1.7800 S.2     1  UNL1       -0.0088
     28  C         -2.3810   -1.2870    2.3980 C.3     1  UNL1        0.1173
     29  C         -3.5050   -1.3360    1.3510 C.3     1  UNL1        0.1099
     30  C         -5.2650    1.7130    0.0640 C.ar    1  UNL1        0.0142
     31  C         -6.4680    2.1040   -0.5300 C.ar    1  UNL1       -0.0030
@<TRIPOS>BOND
     1     1     2    1
     2     2     3   ar
     3     2    31   ar
     4     3     4   ar
     5     4     5   ar
     6     5     6    1
     7     5    30   ar
     8     6     7    1
     9     6    29    1
    10     7     8    1
    11     8     9    1
    12     9    10    1
    13     9    28    1
    14    10    11    2
    15    10    12    2
    16    10    13    1
    17    13    14   ar
    18    13    27   ar
    19    14    15   ar
    20    15    16   ar
    21    16    17    1
    22    16    27   ar
    23    17    18   am
    24    18    19    2
    25    18    20    1
    26    20    21   ar
    27    20    26   ar
    28    21    22   ar
    29    22    23   ar
    30    23    24   ar
    31    24    25    1
    32    24    26   ar
    33    28    29    1
    34    30    31   ar
