# Supplementary material for: An electron-density point-cloud framework for robust protein-ligand interaction prediction
Source: Nat Commun. 2026 Jun 11;17:7424. doi: 10.1038/s41467-026-74196-5 (PMC13408660; doi:10.1038/s41467-026-74196-5)
Supplement: Supplementary file 5 — Source Data [file 41467_2026_74196_MOESM5_ESM.zip › Source Data_rev/ncomms-Ecloudbind-source-data.xlsx]

## Sheet: Figure 3b
Figure3b
model	source_row	resolution	value
Ours	1	1.15	0.257295
Ours	2	1.2	0.317229
Ours	3	1.26	0.758523
Ours	4	1.48	2.89219
Ours	5	1.22	0.014812
Ours	6	1.27	1.14519
Ours	7	1.4	0.878161
Ours	8	1.48	0.534199
Ours	9	1.39	0.616621
Ours	10	1.33	1.39154
Ours	11	1.1	0.150908
Ours	12	1.39	0.829325
Ours	13	1.44	0.541921
Ours	14	1.48	2.86758
Ours	15	1.39	0.829212
Ours	16	1.21	1.48407
Ours	17	1.2	0.556557
Ours	18	1.4	0.11477
Ours	19	1.49	1.09584
Ours	20	1.2	0.332152
Ours	21	1.45	0.109455
Ours	22	1.39	0.386304
Ours	23	1.48	0.541132
Ours	24	1.4	0.279297
Ours	25	1.42	0.868685
Ours	26	1.27	1.14344
Ours	27	1.22	0.004085
Ours	28	1.26	0.729261
Ours	29	1.38	0.635604
Ours	30	1.15	0.24841
Ours	31	1.1	0.172277
Ours	32	1.44	2.85653
Ours	33	1.39	0.627839
Ours	34	1.45	1.11325
Ours	35	1.33	1.3918
Ours	36	1.4	1.77836
Ours	37	1.4	0.89297
Ours	38	1.35	0.922009
Ours	39	1.2	1.95716
Ours	40	1.26	0.371705
Ours	41	1.49	0.763166
Ours	42	1.34	0.965719
Ours	43	1.44	2.78336
Ours	44	1.46	0.73306
Ours	45	1.05	0.568933
Ours	46	1.07	0.470277
Ours	47	1.15	0.039542
Ours	48	1.2	3.50862
Ours	49	1.37	2.53668
Ours	50	1.03	1.43915
Ours	51	1.44	1.23261
Ours	52	1.4	0.728332
Ours	53	1.25	1.42247
Ours	54	1.35	1.3901
Ours	55	1.14	0.247239
Ours	56	1.45	0.017942
Ours	57	1.2	0.251243
Ours	58	1.42	0.104405
Ours	59	1.24	2.67052
Ours	60	1.4	0.399203
Ours	61	1.27	0.22879
Ours	62	1.4	1.37295
Ours	63	1.2	0.560257
Ours	64	1.41	0.550451
Ours	65	0.92	0.869141
Ours	66	1.4	0.614362
Ours	67	1.4	0.420601
Ours	68	1.45	2.63263
Ours	69	1.22	0.621723
Ours	70	1.35	1.1082
Ours	71	1.24	0.754987
Ours	72	1.45	0.242003
Ours	73	1.13	2.29099
Ours	74	1.27	0.88131
Ours	75	1.43	0.091547
Ours	76	1.49	1.64089
Ours	77	1.43	1.31297
Ours	78	1.1	1.5524
Ours	79	1.36	2.3387
Ours	80	1.42	1.86333
Ours	81	1.1	0.484125
Ours	82	1.12	2.07831
Ours	83	1.33	1.42402
Ours	84	1.47	1.45027
Ours	85	1.35	1.06147
Ours	86	1.1	1.09307
Ours	87	1.35	0.039661
Ours	88	1.48	1.88746
Ours	89	1.31	1.46142
Ours	90	1.23	0.00911
Ours	91	1.44	1.41413
Ours	92	1.45	1.78164
Ours	93	1.16	0.280984
Ours	94	1.16	0.333505
Ours	95	1.29	1.15365
Ours	96	1.31	1.82393
Ours	97	1.07	1.15371
Ours	98	1.38	0.798947
Ours	99	1.3	1.7949
Ours	100	1.15	2.58819
Ours	101	1.42	0.384499
Ours	102	1.17	0.267496
Ours	103	1.4	0.580073
Ours	104	1.1	3.61106
Ours	105	1.1	0.375602
Ours	106	1.15	0.860515
Ours	107	1.42	1.52938
Ours	108	1.08	1.89995
Ours	109	1.4	0.995202
Ours	110	1.19	1.83751
Ours	111	1.45	3.32496
Ours	112	1.2	0.728087
Ours	113	1.38	0.396533
Ours	114	1.4	0.415322
Ours	115	1.4	2.06313
Ours	116	1.35	0.283767
Ours	117	1.46	1.88231
Ours	118	1.3	0.711781
Ours	119	1.33	0.39253
Ours	120	1.49	2.3788
Ours	121	1.38	0.300207
Ours	122	1.12	0.463714
Ours	123	1.48	1.07793
Ours	124	1.2	1.09276
Ours	125	1.16	0.41501
Ours	126	1.15	0.42267
Ours	127	1.44	0.617304
Ours	128	1.29	2.8613
Ours	129	0.94	0.459274
Ours	130	1.47	1.67809
Ours	131	1.4	0.714173
Ours	132	1.3	0.125597
Ours	133	1.43	1.13487
Ours	134	1.3	0.433671
Ours	135	1.18	1.35877
Ours	136	1.21	1.93428
Ours	137	1.3	0.381602
Ours	138	1.39	1.08145
Ours	139	1.39	0.50513
Ours	140	1.43	2.44601
Ours	141	1.15	0.86478
Ours	142	1.45	1.8864
Ours	143	1.42	0.983007
Ours	144	1.4	0.175196
Ours	145	1.43	0.102869
Ours	146	1.23	0.147122
Ours	147	1.2	0.715426
Ours	148	1.45	1.10336
Ours	149	1.4	1.2989
Ours	150	1.3	1.3078
Ours	151	1.3	1.02479
Ours	152	1.38	0.942683
Ours	153	1.41	0.532097
Ours	154	1.37	1.82915
Ours	155	1.45	1.08935
Ours	156	1.4	0.26156
Ours	157	1.12	1.21034
Ours	158	1.45	0.25262
Ours	159	1.26	1.54117
Ours	160	1.3	1.45939
Ours	161	1.29	1.57809
Ours	162	1.41	1.05863
Ours	163	1.42	0.353878
Ours	164	1.4	1.49836
Ours	165	1.21	0.220013
Ours	166	1.2	0.864687
Ours	167	1.2	0.550393
Ours	168	1.35	0.972534
Ours	169	1.48	0.606184
Ours	170	1.4	1.08431
Ours	171	1.3	0.806098
Ours	172	1.45	1.5928
Ours	173	1.35	0.622285
Ours	174	1.1	0.752017
Ours	175	1.45	1.26583
Ours	176	1.22	2.05122
Ours	177	1.45	0.597089
Ours	178	1.24	1.50646
Ours	179	1.37	0.399503
Ours	180	1.48	0.022611
Ours	181	1.1	0.800213
Ours	182	1.44	1.70844
Ours	183	1.3	0.437652
Ours	184	1.36	0.33864
Ours	185	1.29	2.70604
Ours	186	1.3	1.24781
Ours	187	1.27	0.970886
Ours	188	1	1.0245
Ours	189	1.32	2.51004
Ours	190	0.86	0.258264
Ours	191	1.04	1.39128
Ours	192	1.3	1.87325
Ours	193	1.3	0.503958
Ours	194	1.36	0.177113
Ours	195	1.45	0.098381
Ours	196	1.25	0.116932
Ours	197	1.37	1.99493
Ours	198	1.3	0.375254
Ours	199	1.42	0.90724
Ours	200	1.05	0.468715
Ours	201	1.37	0.511128
Ours	202	0.93	0.185076
Ours	203	1.27	1.56706
Ours	204	1.42	0.752397
Ours	205	1.43	1.10638
Ours	206	1.21	1.24893
Ours	207	1.47	0.065259
Ours	208	1.49	3.05207
Ours	209	1.44	1.41065
Ours	210	1.37	1.0606
Ours	211	1.47	1.44563
Ours	212	1.12	2.03716
Ours	213	1.48	3.46441
Ours	214	1.25	0.325275
Ours	215	1.38	1.51751
Ours	216	1.1	0.270798
Ours	217	1.35	0.283106
Ours	218	1.39	1.34049
Ours	219	1.27	1.39234
Ours	220	1.23	1.13502
Ours	221	1.48	1.09766
Ours	222	1.21	2.60334
Ours	223	1.1	0.568045
Ours	224	1.43	0.985802
Ours	225	1.33	0.744622
Ours	226	1.3	3.70001
Ours	227	1.45	0.355076
Ours	228	1.43	2.99754
Ours	229	1.19	1.41297
Ours	230	1.46	1.68288
Ours	231	1.43	1.07013
Ours	232	1.18	0.105048
Ours	233	1.2	0.335358
Ours	234	1.2	0.756906
Ours	235	1.44	2.5511
Ours	236	1.3	1.42842
Ours	237	1.39	1.94676
Ours	238	1.32	1.01702
Ours	239	1.95	1.27415
Ours	240	2	2.70587
Ours	241	1.5	0.617874
Ours	242	2	0.680193
Ours	243	1.5	0.346768
Ours	244	1.7	3.13858
Ours	245	1.73	0.457611
Ours	246	1.52	0.489972
Ours	247	1.91	0.157314
Ours	248	2	1.68176
Ours	249	1.97	0.559811
Ours	250	2.3	0.282396
Ours	251	2	0.464836
Ours	252	1.55	0.335293
Ours	253	1.85	1.09546
Ours	254	1.55	0.409543
Ours	255	2	1.35506
Ours	256	1.98	2.16323
Ours	257	1.7	0.140694
Ours	258	2.45	0.885424
Ours	259	1.74	0.76581
Ours	260	2.1	1.10282
Ours	261	1.52	0.494884
Ours	262	2	0.850754
Ours	263	2.1	0.116253
Ours	264	2	0.389987
Ours	265	2.1	0.723143
Ours	266	1.96	0.977499
Ours	267	2.35	0.208174
Ours	268	2.1	1.08923
Ours	269	1.85	1.0173
Ours	270	1.7	1.76069
Ours	271	1.75	1.49352
Ours	272	1.75	1.53075
Ours	273	1.67	2.21545
Ours	274	2.1	2.13918
Ours	275	2	0.596913
Ours	276	2.15	0.11691
Ours	277	1.8	0.593153
Ours	278	2	1.40257
Ours	279	1.96	2.62756
Ours	280	1.85	1.29139
Ours	281	2.25	0.698037
Ours	282	2.4	2.20943
Ours	283	2	1.26604
Ours	284	1.95	0.247478
Ours	285	2.1	0.273174
Ours	286	1.65	1.3985
Ours	287	1.85	1.63063
Ours	288	1.55	0.641901
Ours	289	1.65	0.804621
Ours	290	2	0.660959
Ours	291	1.9	0.694161
Ours	292	1.5	0.374787
Ours	293	1.85	0.107775
Ours	294	2.1	1.50753
Ours	295	2	2.58678
Ours	296	2.4	2.24882
Ours	297	1.63	1.44443
Ours	298	2	2.67853
Ours	299	2	0.947289
Ours	300	1.8	0.138579
Ours	301	2.39	1.94031
Ours	302	1.92	0.260017
Ours	303	1.95	1.07399
Ours	304	1.9	0.152918
Ours	305	1.8	3.19258
Ours	306	2.1	1.55309
Ours	307	2.4	0.195398
Ours	308	1.85	0.750146
Ours	309	1.5	0.578242
Ours	310	2.27	1.59285
Ours	311	1.6	1.31055
Ours	312	1.95	0.235428
Ours	313	1.66	0.920441
Ours	314	1.9	2.2167
Ours	315	2	0.693808
Ours	316	2.1	1.98374
Ours	317	2	0.025486
Ours	318	2	0.486436
Ours	319	1.8	1.5998
Ours	320	1.9	0.065299
Ours	321	2.38	1.27077
Ours	322	1.8	1.51506
Ours	323	2.4	0.235147
Ours	324	2.3	1.20651
Ours	325	1.67	0.117714
Ours	326	2.1	0.157928
Ours	327	1.9	1.22655
Ours	328	1.95	1.2781
Ours	329	1.55	0.755133
Ours	330	1.9	0.495271
Ours	331	2.03	0.118606
Ours	332	1.8	0.538825
Ours	333	2	1.21949
Ours	334	1.96	0.986807
Ours	335	2	2.48072
Ours	336	1.52	0.508171
Ours	337	1.7	0.137491
Ours	338	1.8	0.965435
Ours	339	1.6	0.201037
Ours	340	1.97	0.989676
Ours	341	1.6	0.57741
Ours	342	2.3	0.962063
Ours	343	2	1.11687
Ours	344	1.55	0.750543
Ours	345	1.83	0.73721
Ours	346	1.9	0.515689
Ours	347	2	0.69403
Ours	348	1.5	0.60597
Ours	349	2.48	2.23492
Ours	350	2.3	0.484247
Ours	351	2	0.611704
Ours	352	1.65	0.797872
Ours	353	2.2	0.016831
Ours	354	1.9	0.696239
Ours	355	1.76	0.883402
Ours	356	1.6	0.287639
Ours	357	1.6	1.30679
Ours	358	1.93	1.06621
Ours	359	1.93	0.844867
Ours	360	1.73	1.31551
Ours	361	2	1.67401
Ours	362	1.75	3.28128
Ours	363	1.67	0.338087
Ours	364	1.84	1.73853
Ours	365	2	0.495271
Ours	366	2.35	1.60129
Ours	367	1.67	2.23054
Ours	368	2.1	0.175753
Ours	369	2	1.39604
Ours	370	2.35	0.135013
Ours	371	1.9	1.1534
Ours	372	1.7	3.12903
Ours	373	1.85	1.29945
Ours	374	1.95	0.694049
Ours	375	1.73	0.675726
Ours	376	2.35	0.215126
Ours	377	2.28	1.06792
Ours	378	1.7	0.714331
Ours	379	1.95	1.30405
Ours	380	2.2	0.424464
Ours	381	2.3	0.007071
Ours	382	1.5	0.523457
Ours	383	1.99	0.870391
Ours	384	2.1	0.165676
Ours	385	2	1.42392
Ours	386	2	0.091302
Ours	387	2.1	1.10871
Ours	388	2.48	0.678214
Ours	389	1.9	0.835714
Ours	390	2.07	0.643644
Ours	391	1.85	0.761612
Ours	392	2	0.820418
Ours	393	1.74	0.738315
Ours	394	2.1	0.017118
Ours	395	1.78	2.03584
Ours	396	2.4	0.50189
Ours	397	1.7	0.329866
Ours	398	1.91	0.132031
Ours	399	1.65	1.4026
Ours	400	1.66	0.913494
Ours	401	2	0.601059
Ours	402	1.9	1.52299
Ours	403	2.15	1.19035
Ours	404	2.35	1.32791
Ours	405	2.1	1.97988
Ours	406	1.52	0.313773
Ours	407	2.05	0.178176
Ours	408	1.6	1.06291
Ours	409	1.7	0.114598
Ours	410	1.95	0.26039
Ours	411	2.1	0.816684
Ours	412	1.5	0.486356
Ours	413	2	2.71116
Ours	414	2.1	1.74612
Ours	415	1.55	0.621867
Ours	416	1.85	0.182231
Ours	417	1.93	0.167065
Ours	418	2.42	0.153942
Ours	419	1.61	0.391664
Ours	420	1.95	1.17083
Ours	421	1.5	0.490813
Ours	422	1.6	0.454432
Ours	423	1.8	0.759536
Ours	424	2.38	1.26906
Ours	425	1.8	0.13964
Ours	426	1.55	0.315008
Ours	427	2.3	1.02364
Ours	428	1.7	0.189466
Ours	429	2.05	0.114266
Ours	430	1.5	1.453
Ours	431	2.1	0.719521
Ours	432	1.9	1.20955
Ours	433	1.77	1.16624
Ours	434	2	0.958261
Ours	435	2	0.345578
Ours	436	1.8	0.291802
Ours	437	2	2.03524
Ours	438	1.85	2.71106
Ours	439	1.55	0.185395
Ours	440	1.85	1.66233
Ours	441	2.4	0.453723
Ours	442	1.94	0.802825
Ours	443	2.4	1.32492
Ours	444	1.6	0.219597
Ours	445	1.9	0.665942
Ours	446	2.3	0.267766
Ours	447	1.68	2.10022
Ours	448	1.5	0.578723
Ours	449	2	1.23084
Ours	450	2	1.04074
Ours	451	1.85	0.517534
Ours	452	2.05	0.972135
Ours	453	1.8	0.449309
Ours	454	2	1.15338
Ours	455	1.5	0.416968
Ours	456	1.5	0.200617
Ours	457	1.8	3.18566
Ours	458	2.45	1.12926
Ours	459	2.2	0.084039
Ours	460	2.1	0.529809
Ours	461	2.29	0.016944
Ours	462	2.3	0.58608
Ours	463	1.9	1.81203
Ours	464	1.56	0.528957
Ours	465	1.5	0.355288
Ours	466	2.2	0.660699
Ours	467	1.86	0.048165
Ours	468	2.27	1.59296
Ours	469	2.1	0.282226
Ours	470	1.81	0.856287
Ours	471	2.4	0.19219
Ours	472	1.65	1.20939
Ours	473	1.97	0.583683
Ours	474	2.2	0.681183
Ours	475	1.95	0.236605
Ours	476	1.9	0.135243
Ours	477	1.73	0.46956
Ours	478	1.93	0.586261
Ours	479	2	0.698071
Ours	480	1.6	1.42169
Ours	481	1.65	1.34271
Ours	482	1.73	0.676255
Ours	483	1.7	1.75384
Ours	484	1.9	0.850918
Ours	485	2.03	0.153206
Ours	486	2.1	1.56947
Ours	487	2.35	0.815425
Ours	488	2	0.484151
Ours	489	1.9	0.160236
Ours	490	1.8	1.19946
Ours	491	2	0.956594
Ours	492	2.24	0.282633
Ours	493	2.1	1.08811
Ours	494	1.55	0.395453
Ours	495	1.8	0.560846
Ours	496	1.75	1.00279
Ours	497	2.4	0.255343
Ours	498	2.2	0.278842
Ours	499	2.2	0.047223
Ours	500	1.95	1.06581
Ours	501	1.52	0.482983
Ours	502	1.68	0.93302
Ours	503	2.11	0.809954
Ours	504	2.4	2.18893
Ours	505	1.9	0.038788
Ours	506	1.91	0.142356
Ours	507	2.1	1.08961
Ours	508	1.75	1.4799
Ours	509	2.45	0.879871
Ours	510	1.9	0.900247
Ours	511	2.25	0.088652
Ours	512	2	0.723474
Ours	513	2.09	1.91921
Ours	514	2.45	1.79611
Ours	515	2.3	0.572197
Ours	516	1.98	2.16628
Ours	517	1.85	0.998558
Ours	518	1.7	0.364922
Ours	519	2	2.66626
Ours	520	1.7	0.737296
Ours	521	1.8	1.81441
Ours	522	1.8	0.133813
Ours	523	1.56	0.897905
Ours	524	2.4	0.627028
Ours	525	2.2	1.34656
Ours	526	2.4	2.35706
Ours	527	2	0.25477
Ours	528	2	0.405833
Ours	529	1.8	1.53325
Ours	530	2	0.939302
Ours	531	1.75	1.54988
Ours	532	1.85	0.738309
Ours	533	1.9	0.034238
Ours	534	1.84	0.187069
Ours	535	2.2	0.329229
Ours	536	1.64	2.51715
Ours	537	2.07	0.818164
Ours	538	2.04	2.4366
Ours	539	1.5	1.01695
Ours	540	1.62	2.46198
Ours	541	1.79	1.39055
Ours	542	1.91	1.14943
Ours	543	1.9	1.03751
Ours	544	1.55	0.838947
Ours	545	2	1.59766
Ours	546	1.73	3.32679
Ours	547	2.43	1.41281
Ours	548	1.93	0.550715
Ours	549	1.6	1.64498
Ours	550	2.22	0.279924
Ours	551	2.12	0.889627
Ours	552	1.92	1.98275
Ours	553	1.55	1.72084
Ours	554	1.72	2.02821
Ours	555	2.3	1.86223
Ours	556	1.6	0.383649
Ours	557	1.55	1.10521
Ours	558	2.45	1.14438
Ours	559	2.4	1.16138
Ours	560	1.63	1.83765
Ours	561	1.92	0.901522
Ours	562	1.9	0.570877
Ours	563	2.1	0.294526
Ours	564	1.5	0.238109
Ours	565	1.5	0.421063
Ours	566	2.23	1.43281
Ours	567	2.31	1.76023
Ours	568	2.3	0.987976
Ours	569	1.5	0.865274
Ours	570	1.88	1.38375
Ours	571	1.86	0.637058
Ours	572	1.96	0.38831
Ours	573	2.25	1.585
Ours	574	2.09	0.547276
Ours	575	2.11	0.649311
Ours	576	1.78	1.1664
Ours	577	1.9	0.573807
Ours	578	1.95	1.78562
Ours	579	1.5	2.02262
Ours	580	2.39	1.2386
Ours	581	1.64	0.4684
Ours	582	1.54	0.636408
Ours	583	2	0.856888
Ours	584	1.82	0.863501
Ours	585	2.16	1.22979
Ours	586	2.01	0.809779
Ours	587	1.8	1.28461
Ours	588	1.8	0.204341
Ours	589	1.7	0.873312
Ours	590	2.1	3.00475
Ours	591	1.6	3.11644
Ours	592	2.08	0.6881
Ours	593	1.79	2.67008
Ours	594	2.1	1.25548
Ours	595	1.95	0.2214
Ours	596	2.3	0.951156
Ours	597	1.82	0.410737
Ours	598	1.8	3.89462
Ours	599	2.41	0.860141
Ours	600	1.5	1.06607
Ours	601	2.12	0.280994
Ours	602	1.68	1.11165
Ours	603	1.8	0.380429
Ours	604	2.38	0.83555
Ours	605	2.1	0.205366
Ours	606	2.38	0.480521
Ours	607	1.97	1.7392
Ours	608	1.7	0.222733
Ours	609	1.65	2.3836
Ours	610	2.25	1.27372
Ours	611	1.64	2.62347
Ours	612	2.4	0.336745
Ours	613	1.89	0.758227
Ours	614	1.95	1.83534
Ours	615	2.05	0.452405
Ours	616	1.8	1.38454
Ours	617	1.9	0.122892
Ours	618	1.95	0.065588
Ours	619	2.42	1.05255
Ours	620	2.2	3.38182
Ours	621	2.24	0.530543
Ours	622	1.66	2.52718
Ours	623	2.1	0.433432
Ours	624	2.16	0.052416
Ours	625	1.65	0.283497
Ours	626	2.47	0.350239
Ours	627	1.82	2.39527
Ours	628	2.36	0.341349
Ours	629	2.01	2.2267
Ours	630	1.92	0.013345
Ours	631	1.85	0.684416
Ours	632	1.75	0.069644
Ours	633	2.18	3.06746
Ours	634	2.17	0.812878
Ours	635	1.59	0.046256
Ours	636	1.65	2.27576
Ours	637	2.05	0.973113
Ours	638	1.97	2.05815
Ours	639	1.94	1.2874
Ours	640	1.59	1.24439
Ours	641	2	2.91965
Ours	642	2.06	0.532857
Ours	643	1.85	0.917692
Ours	644	2.29	0.275439
Ours	645	1.8	2.48464
Ours	646	1.69	2.37588
Ours	647	1.84	2.08732
Ours	648	1.6	0.261168
Ours	649	2.31	0.458458
Ours	650	2.39	0.605765
Ours	651	1.93	0.754463
Ours	652	2.05	1.69997
Ours	653	2.26	1.72666
Ours	654	1.96	1.85323
Ours	655	2	0.918688
Ours	656	2.3	1.50379
Ours	657	2	1.36015
Ours	658	1.55	0.089207
Ours	659	1.85	2.90183
Ours	660	1.71	0.586764
Ours	661	1.85	0.909769
Ours	662	1.91	3.82426
Ours	663	2.3	0.863063
Ours	664	1.95	0.131192
Ours	665	2.37	0.307585
Ours	666	2.21	1.30117
Ours	667	1.82	0.132572
Ours	668	1.86	0.461489
Ours	669	1.8	0.860454
Ours	670	1.85	0.096169
Ours	671	1.76	0.16646
Ours	672	2.1	1.43397
Ours	673	1.65	0.688947
Ours	674	2.44	0.089884
Ours	675	2.3	0.293296
Ours	676	2.1	2.68826
Ours	677	1.79	0.520211
Ours	678	2.1	2.18271
Ours	679	2.2	0.777383
Ours	680	1.9	1.0987
Ours	681	1.86	0.359759
Ours	682	2.28	0.089546
Ours	683	1.95	0.612095
Ours	684	2.44	1.50379
Ours	685	2.46	1.30116
Ours	686	1.8	0.304479
Ours	687	1.92	0.705212
Ours	688	1.95	0.016145
Ours	689	2.1	1.23528
Ours	690	2.2	0.982655
Ours	691	1.79	1.1764
Ours	692	2.1	0.898945
Ours	693	2.2	0.71454
Ours	694	1.8	0.451177
Ours	695	2.2	1.04719
Ours	696	2.2	0.704621
Ours	697	2.2	0.399015
Ours	698	1.74	0.842001
Ours	699	1.65	2.06009
Ours	700	1.88	1.66455
Ours	701	1.93	1.84082
Ours	702	1.99	0.562874
Ours	703	1.92	3.31215
Ours	704	2.01	0.362005
Ours	705	1.9	0.848631
Ours	706	1.78	1.1141
Ours	707	2.2	0.862188
Ours	708	2.04	0.382798
Ours	709	2.35	0.508446
Ours	710	2	0.181752
Ours	711	1.84	0.970744
Ours	712	2.3	1.79857
Ours	713	2	1.47077
Ours	714	2.25	1.30799
Ours	715	1.75	0.52402
Ours	716	2.15	1.0468
Ours	717	1.88	1.56165
Ours	718	1.9	1.00278
Ours	719	1.55	1.43862
Ours	720	2.3	1.26046
Ours	721	1.78	0.104481
Ours	722	1.99	1.10182
Ours	723	2.09	2.65511
Ours	724	2.26	3.22467
Ours	725	2.4	1.48069
Ours	726	1.97	0.304833
Ours	727	1.53	0.81142
Ours	728	2.07	1.53009
Ours	729	2.02	0.866167
Ours	730	2.4	1.27351
Ours	731	2.15	0.186283
Ours	732	2.5	1.44316
Ours	733	2.5	0.467936
Ours	734	2.5	1.50537
Ours	735	2.5	0.4761
Ours	736	2.5	0.08261
Ours	737	2.5	1.45305
Ours	738	2.5	0.207692
Ours	739	2.6	1.37358
Ours	740	2.7	1.22644
Ours	741	2.8	1.59929
Ours	742	2.71	0.470458
Ours	743	3.36	1.45741
Ours	744	2.64	0.515119
Ours	745	2.6	2.54822
Ours	746	3.1	0.651179
Ours	747	2.5	0.967295
Ours	748	2.8	0.837899
Ours	749	2.7	1.13157
Ours	750	2.91	2.83573
Ours	751	2.75	1.84626
Ours	752	3	1.57045
Ours	753	2.5	1.6693
Ours	754	2.66	1.36064
Ours	755	2.53	0.86483
Ours	756	2.8	1.20258
Ours	757	2.62	0.650584
Ours	758	2.84	0.233403
Ours	759	2.77	0.376564
Ours	760	2.5	1.58824
Ours	761	3.1	0.943509
Ours	762	3.2	0.820436
Ours	763	2.74	0.500922
Ours	764	2.54	1.80824
Ours	765	3.04	2.44772
Ours	766	2.5	0.403127
Ours	767	2.5	1.73692
Ours	768	3.05	1.32765
Ours	769	2.55	0.420164
Ours	770	2.6	0.633675
Ours	771	3	0.844326
Ours	772	2.9	0.467789
Ours	773	3.37	1.55913
Ours	774	2.8	2.81128
Ours	775	3	2.33959
Ours	776	3.23	1.42594
Ours	777	3.1	2.39421
Ours	778	3.03	0.371787
Ours	779	2.7	0.54639
Ours	780	2.65	0.142474
Ours	781	2.62	1.96254
Ours	782	3.4	0.861933
Ours	783	2.85	0.14666
Ours	784	2.8	0.416708
Ours	785	2.78	1.09807
Ours	786	2.89	0.78326
Ours	787	2.7	0.994071
Ours	788	3	0.154325
Ours	789	2.96	0.096318
Ours	790	2.84	0.97418
Ours	791	2.77	0.994018
Ours	792	3.21	1.09787
Ours	793	2.5	0.433015
Ours	794	2.55	2.05015
Ours	795	2.58	1.57471
Ours	796	3.11	0.125626
Ours	797	3	1.74443
Ours	798	2.95	0.035588
Ours	799	2.8	0.988605
Ours	800	3.1	1.12843
Ours	801	3.1	0.127115
Ours	802	2.85	1.07627
Ours	803	2.7	0.568449
Ours	804	2.5	0.049577
Ours	805	2.79	1.30944
Ours	806	2.8	2.0123
Ours	807	2.8	2.49416
Ours	808	2.9	1.75119
Ours	809	2.7	0.024765
Ours	810	2.6	1.17185
Ours	811	2.75	1.53159
Ours	812	2.7	0.638188
Ours	813	3.25	2.60806
Ours	814	2.74	0.701713
Ours	815	2.6	2.23471
Ours	816	2.79	0.627687
Ours	817	2.6	0.390594
Ours	818	2.6	1.46174
Ours	819	2.5	0.511902
Ours	820	2.65	0.77456
Ours	821	2.7	0.402023
Ours	822	2.5	1.08635
Ours	823	3.2	1.99027
Ours	824	2.55	2.49665
Ours	825	2.6	0.607463
Ours	826	3.01	0.807917
Ours	827	2.61	1.02136
Ours	828	2.76	1.14806
Ours	829	2.88	0.39924
Ours	830	2.51	1.42128
Ours	831	2.9	0.621881
Ours	832	2.8	0.545213
Ours	833	2.81	0.78428
Ours	834	2.8	0.249193
Ours	835	2.96	1.44536
Ours	836	2.53	0.095295
Ours	837	3.2	2.27912
Ours	838	2.7	2.3053
Ours	839	2.9	0.430665
Ours	840	2.79	0.305601
Ours	841	2.55	1.22558
Ours	842	2.64	1.23755
Ours	843	2.7	1.0356
Ours	844	2.5	0.029017
Ours	845	3.4	0.163262
Ours	846	2.77	1.3505
Ours	847	2.62	0.857083
Ours	848	2.62	0.587509
Ours	849	2.86	1.2222
Ours	850	3.25	1.74256
Ours	851	2.61	0.960958
Ours	852	2.5	1.83505
Ours	853	2.5	1.24544
Ours	854	2.5	0.29006
Ours	855	2.88	0.865472
Ours	856	2.7	0.765511
Ours	857	2.92	2.92397
Ours	858	2.66	0.812635
Ours	859	2.7	1.49048
Ours	860	2.5	1.7407
Ours	861	2.5	0.463832
Ours	862	2.6	1.3127
Ours	863	2.5	0.450823
Ours	864	2.6	0.081347
Ours	865	3.09	1.81225
Ours	866	2.55	0.726339
Ours	867	2.5	0.469897
Ours	868	2.5	2.94353
Ours	869	2.95	0.585073
Ours	870	2.6	0.654666
Ours	871	2.5	0.927582
Ours	872	2.76	0.651094
Ours	873	2.79	1.04795
Ours	874	3.46	0.254857
Ours	875	2.6	0.706327
Ours	876	2.6	1.33499
Ours	877	2.8	0.919416
Ours	878	2.7	1.62006
Ours	879	2.92	0.739621
Ours	880	2.7	1.1667
Ours	881	2.86	0.163172
Ours	882	3	0.517399
Ours	883	2.6	0.431362
Ours	884	2.9	1.12081
Ours	885	2.6	0.133107
Ours	886	2.55	1.4686
Ours	887	2.58	2.51637
Ours	888	3.08	0.713228
Ours	889	2.8	0.513613
Ours	890	2.71	1.81176
Ours	891	2.95	0.344864
Ours	892	3.2	0.501931
Ours	893	3	0.262394
Ours	894	2.8	0.664286
Ours	895	3.1	2.91425
Ours	896	2.75	0.690191
Ours	897	2.8	0.543387
Ours	898	3.06	1.36978
Ours	899	2.74	1.77429
Ours	900	2.6	0.419774
Ours	901	3	1.83828
Ours	902	2.85	0.0937
Ours	903	2.7	0.847962
Ours	904	3	0.154095
Ours	905	3.05	1.91238
Ours	906	2.8	0.239272
Ours	907	2.75	0.946916
Ours	908	2.7	1.91646
Ours	909	2.5	0.273097
Ours	910	2.58	1.43611
Ours	911	2.72	0.184206
Ours	912	2.75	0.065544
Ours	913	2.9	0.542047
Ours	914	3.1	0.786201
Ours	915	3	1.60576
Ours	916	2.65	0.240147
Ours	917	3	0.710266
Ours	918	2.57	1.08562
Ours	919	3.4	0.565449
Ours	920	2.75	1.06473
Ours	921	2.95	0.886223
Ours	922	3.14	1.38743
Ours	923	2.76	3.40542
Ours	924	2.7	1.10151
Ours	925	3.25	1.55451
Ours	926	2.52	0.024101
Ours	927	3.1	0.303165
Ours	928	2.79	1.00329
Ours	929	2.74	0.097424
Ours	930	2.52	0.737117
Ours	931	2.6	2.01865
Ours	932	2.7	1.88871
Ours	933	3.07	2.22248
Ours	934	2.7	2.45785
Ours	935	2.9	2.52761
Ours	936	2.8	0.690943
Ours	937	2.53	1.94976
Ours	938	2.73	0.966566
DMFF	1	2	1.46742
DMFF	2	2	2.89472
DMFF	3	2.1	1.80455
DMFF	4	2.1	1.54134
DMFF	5	2.15	2.55551
DMFF	6	2.1	2.46312
DMFF	7	2.1	4.37761
DMFF	8	2	4.40907
DMFF	9	2	0.050053
DMFF	10	2	0.661429
DMFF	11	1.55	0.688702
DMFF	12	1.55	0.352317
DMFF	13	1.55	1.55226
DMFF	14	1.85	1.85828
DMFF	15	1.67	0.018856
DMFF	16	2	0.930972
DMFF	17	2	1.39787
DMFF	18	1.8	0.204823
DMFF	19	2	0.438993
DMFF	20	1.9	0.791398
DMFF	21	1.2	0.051603
DMFF	22	1.2	1.41614
DMFF	23	2	1.44789
DMFF	24	2	1.25078
DMFF	25	1.15	0.711913
DMFF	26	1.15	2.50047
DMFF	27	1.7	2.99914
DMFF	28	1.7	0.833729
DMFF	29	1.8	1.85757
DMFF	30	2.1	1.29299
DMFF	31	2.1	0.086617
DMFF	32	1.97	0.329797
DMFF	33	1.97	1.69521
DMFF	34	1.97	0.003222
DMFF	35	1.85	1.68412
DMFF	36	1.85	0.132159
DMFF	37	2	1.81924
DMFF	38	1.5	1.82351
DMFF	39	1.5	0.649027
DMFF	40	1.65	1.82866
DMFF	41	1.65	0.757805
DMFF	42	2.25	1.2818
DMFF	43	2.25	0.507825
DMFF	44	2.5	1.02455
DMFF	45	2.5	1.51574
DMFF	46	2.3	1.53795
DMFF	47	1.55	1.02231
DMFF	48	1.55	0.399358
DMFF	49	2.5	0.386608
DMFF	50	1.85	2.47557
DMFF	51	1.9	2.47166
DMFF	52	2.27	2.4149
DMFF	53	1.85	0.736765
DMFF	54	2.3	0.413891
DMFF	55	1.1	1.53587
DMFF	56	1.1	0.422617
DMFF	57	2.4	0.196745
DMFF	58	2.4	1.19994
DMFF	59	2.4	2.53536
DMFF	60	2.4	0.691773
DMFF	61	1.66	0.191235
DMFF	62	1.98	1.28505
DMFF	63	1.85	0.183569
DMFF	64	1.91	0.126995
DMFF	65	1.91	1.56267
DMFF	66	1.33	0.742371
DMFF	67	2	1.27474
DMFF	68	2	3.38562
DMFF	69	1.96	1.33388
DMFF	70	1.67	4.08972
DMFF	71	1.96	0.101629
DMFF	72	1.96	0.378633
DMFF	73	1.63	0.433431
DMFF	74	1.63	1.80984
DMFF	75	1.95	1.64956
DMFF	76	1.9	0.623701
DMFF	77	1.9	4.33626
DMFF	78	2.03	1.77127
DMFF	79	2.03	0.131335
DMFF	80	1.39	1.84119
DMFF	81	1.48	0.007442
DMFF	82	1.48	1.29933
DMFF	83	2	0.729496
DMFF	84	2	0.551806
DMFF	85	1.9	1.18577
DMFF	86	1.27	0.406858
DMFF	87	1.27	0.080921
DMFF	88	2	1.32271
DMFF	89	2.1	0.569561
DMFF	90	2.1	0.633407
DMFF	91	1.8	0.085431
DMFF	92	1.8	0.901813
DMFF	93	1.75	0.933429
DMFF	94	1.5	0.589807
DMFF	95	1.5	1.88081
DMFF	96	1.95	0.627771
DMFF	97	2.1	0.967154
DMFF	98	2.1	0.937673
DMFF	99	1.5	0.87573
DMFF	100	1.5	0.034136
DMFF	101	1.5	1.24131
DMFF	102	2.1	0.79987
DMFF	103	2.39	2.5576
DMFF	104	1.55	1.73814
DMFF	105	1.95	1.46993
DMFF	106	1.9	0.123147
DMFF	107	1.9	0.25725
DMFF	108	1.74	1.70654
DMFF	109	2	0.104663
DMFF	110	2	2.61435
DMFF	111	2	0.80771
DMFF	112	1.8	1.29647
DMFF	113	1.8	0.396732
DMFF	114	2.4	0.523447
DMFF	115	2	1.08743
DMFF	116	2	2.12175
DMFF	117	1.9	0.369504
DMFF	118	1.9	2.45949
DMFF	119	1.65	0.367441
DMFF	120	1.65	2.30564
DMFF	121	1.52	0.618617
DMFF	122	1.48	1.74685
DMFF	123	1.22	1.72262
DMFF	124	1.22	1.5551
DMFF	125	1.8	4.59092
DMFF	126	1.52	3.41889
DMFF	127	1.7	0.661912
DMFF	128	2.1	4.60708
DMFF	129	2.1	1.12245
DMFF	130	2.45	0.572626
DMFF	131	1.55	0.830787
DMFF	132	1.55	0.160316
DMFF	133	1.26	4.04109
DMFF	134	1.4	1.7123
DMFF	135	1.73	0.432094
DMFF	136	1.73	0.105461
DMFF	137	2	0.366728
DMFF	138	2	2.86164
DMFF	139	1.85	1.33505
DMFF	140	2.29	2.37439
DMFF	141	2.29	0.342719
DMFF	142	2.15	0.769722
DMFF	143	2.15	0.063061
DMFF	144	2.2	0.981732
DMFF	145	2	0.312711
DMFF	146	2	0.305231
DMFF	147	2	0.58255
DMFF	148	1.61	0.079272
DMFF	149	1.6	0.927535
DMFF	150	2.5	0.167237
DMFF	151	2.5	0.763144
DMFF	152	2	0.737705
DMFF	153	2.2	1.18035
DMFF	154	1.81	0.178423
DMFF	155	2.1	1.55118
DMFF	156	2.2	1.52941
DMFF	157	2.2	0.047487
DMFF	158	2.2	1.37335
DMFF	159	1.65	1.51596
DMFF	160	1.95	1.86372
DMFF	161	1.95	1.04349
DMFF	162	1.94	0.295401
DMFF	163	1.84	0.627365
DMFF	164	1.84	0.299227
DMFF	165	1.84	2.9718
DMFF	166	2.3	1.3213
DMFF	167	2.3	1.19954
DMFF	168	1.8	0.278674
DMFF	169	2.42	2.48134
DMFF	170	2.42	0.003976
DMFF	171	1.75	0.240944
DMFF	172	1.75	0.715399
DMFF	173	2.2	2.42664
DMFF	174	2.2	0.654658
DMFF	175	1.8	0.701273
DMFF	176	1.8	0.989146
DMFF	177	2	0.484084
DMFF	178	2.5	0.438134
DMFF	179	2.5	0.696441
DMFF	180	1.73	1.33841
DMFF	181	1.73	0.739553
DMFF	182	1.73	0.646468
DMFF	183	1.55	0.087894
DMFF	184	1.5	0.762033
DMFF	185	1.5	1.37361
DMFF	186	1.9	0.080875
DMFF	187	1.35	0.482929
DMFF	188	1.35	0.27298
DMFF	189	1.35	0.087127
DMFF	190	1.5	0.431483
DMFF	191	1.5	0.478456
DMFF	192	1.5	0.438577
DMFF	193	1.5	0.194316
DMFF	194	1.8	0.526357
DMFF	195	1.8	0.476535
DMFF	196	1.8	1.93179
DMFF	197	1.8	0.64301
DMFF	198	1.8	0.336361
DMFF	199	2.07	0.920795
DMFF	200	2.07	0.246912
DMFF	201	2	0.602614
DMFF	202	2	0.189897
DMFF	203	1.21	0.538997
DMFF	204	1.21	0.975538
DMFF	205	1.21	1.44448
DMFF	206	1.21	0.7649
DMFF	207	2.3	0.321568
DMFF	208	2.3	0.237636
DMFF	209	1.7	0.178366
DMFF	210	1.4	1.39954
DMFF	211	1.4	1.06315
DMFF	212	1.8	0.947873
DMFF	213	1.8	0.038418
DMFF	214	1.76	0.049287
DMFF	215	2.1	0.88439
DMFF	216	2.1	0.300125
DMFF	217	2.1	1.16213
DMFF	218	2.1	0.31549
DMFF	219	2.1	0.745248
DMFF	220	1.9	2.4198
DMFF	221	1.9	1.15297
DMFF	222	1.8	0.80333
DMFF	223	1.45	1.525
DMFF	224	1.49	0.789185
DMFF	225	1.44	0.101269
DMFF	226	1.44	0.57456
DMFF	227	1.44	0.360878
DMFF	228	1.38	0.393507
DMFF	229	1.38	0.691442
DMFF	230	1.38	1.42774
DMFF	231	1.85	0.39411
DMFF	232	1.85	3.18248
DMFF	233	1.85	0.017698
DMFF	234	1.73	1.26657
DMFF	235	1.73	2.79541
DMFF	236	1.68	0.899716
DMFF	237	1.68	0.014594
DMFF	238	1.68	1.48761
DMFF	239	1.39	2.64614
DMFF	240	1.39	0.330769
DMFF	241	1.39	1.96572
DMFF	242	2.4	0.816339
DMFF	243	2.4	0.009588
DMFF	244	2.4	1.69395
DMFF	245	2	0.203388
DMFF	246	2	0.982528
DMFF	247	2	1.15538
DMFF	248	1.6	0.571815
DMFF	249	1.6	0.013893
DMFF	250	2.47	0.199415
DMFF	251	2.35	0.706614
DMFF	252	2.35	0.079272
DMFF	253	2.35	0.784925
DMFF	254	2	0.361132
DMFF	255	2	0.017425
DMFF	256	2.3	0.756503
DMFF	257	2.3	0.918177
DMFF	258	2.11	0.317935
DMFF	259	2.24	2.32205
DMFF	260	2.24	0.642703
DMFF	261	1.45	0.571162
DMFF	262	2.48	0.17356
DMFF	263	1.7	0.093811
DMFF	264	1.52	0.034912
DMFF	265	1.52	2.36131
DMFF	266	1.52	0.174445
DMFF	267	1.6	0.839567
DMFF	268	1.6	0.666482
DMFF	269	1.42	0.33989
DMFF	270	1.7	0.001118
DMFF	271	1.7	1.09357
DMFF	272	1.6	0.430732
DMFF	273	1.75	1.61636
DMFF	274	1.75	2.89795
DMFF	275	1.44	1.98493
DMFF	276	2	1.43641
DMFF	277	2	1.2949
DMFF	278	1.86	1.36262
DMFF	279	1.86	2.42664
DMFF	280	1.86	1.22768
DMFF	281	1.86	2.15498
DMFF	282	1.95	0.153047
DMFF	283	1.95	0.670319
DMFF	284	2.05	0.401591
DMFF	285	2.45	0.851921
DMFF	286	2.45	0.017524
DMFF	287	2.2	0.579155
DMFF	288	2.2	0.433785
DMFF	289	2.4	3.07645
DMFF	290	2	0.028197
DMFF	291	1.67	0.474223
DMFF	292	2.3	0.862661
DMFF	293	1.9	1.35806
DMFF	294	2.35	3.40248
DMFF	295	1.93	0.030004
DMFF	296	1.93	0.431931
DMFF	297	1.93	0.333906
DMFF	298	2.09	0.089071
DMFF	299	2	1.50068
DMFF	300	2	0.15495
DMFF	301	2	0.508225
DMFF	302	1.85	0.379687
DMFF	303	1.85	0.884798
DMFF	304	1.85	0.20699
DMFF	305	1.85	0.259951
DMFF	306	1.9	0.427778
DMFF	307	1.9	0.235621
DMFF	308	1.9	0.184193
DMFF	309	2.05	2.07133
DMFF	310	2.05	0.601068
DMFF	311	2.4	1.33464
DMFF	312	2.1	0.685259
DMFF	313	1.75	0.12053
DMFF	314	2.2	1.2942
DMFF	315	2.2	0.915071
DMFF	316	1.7	0.888356
DMFF	317	2	0.262843
DMFF	318	2	0.88439
DMFF	319	2	0.4025
DMFF	320	2	0.227566
DMFF	321	1.65	3.56837
DMFF	322	1.99	0.039276
DMFF	323	2.1	0.253111
DMFF	324	2.1	0.163133
DMFF	325	2.45	2.56976
DMFF	326	2.45	0.315215
DMFF	327	2.1	0.990642
DMFF	328	2.1	0.005494
DMFF	329	2.1	2.54295
DMFF	330	2.4	0.051765
DMFF	331	2.09	1.07897
DMFF	332	2.09	0.427145
DMFF	333	1.9	0.290842
DMFF	334	2.2	1.25116
DMFF	335	2.2	1.42774
DMFF	336	2.1	1.98144
DMFF	337	1.93	0.744518
DMFF	338	1.93	1.13514
DMFF	339	1.4	1.52343
DMFF	340	1.4	2.56516
DMFF	341	1.4	0.035795
DMFF	342	1.56	0.110968
DMFF	343	2.09	3.18248
DMFF	344	2	2.68841
DMFF	345	1.03	3.8263
DMFF	346	2.92	0.099657
DMFF	347	1.88	0.310153
DMFF	348	1.88	0.642761
DMFF	349	1.88	0.068166
DMFF	350	2.84	0.2291
DMFF	351	2.84	0.077272
DMFF	352	1.59	0.322172
DMFF	353	1.59	1.36819
DMFF	354	1.65	0.263512
DMFF	355	1.65	1.2246
DMFF	356	2.52	0.091168
DMFF	357	1.76	0.283305
DMFF	358	2.4	2.12859
DMFF	359	2.4	1.07102
DMFF	360	2.22	0.346837
DMFF	361	1.03	0.329632
DMFF	362	1.6	3.58466
DMFF	363	1.6	0.796136
DMFF	364	2.62	0.087118
DMFF	365	2.62	0.169318
DMFF	366	1.42	2.79355
DMFF	367	1.42	2.25514
DMFF	368	1.37	0.967931
DMFF	369	2.7	0.355229
DMFF	370	2.7	0.763522
DMFF	371	2.7	2.51946
DMFF	372	2.6	2.04616
DMFF	373	2.73	0.240053
DMFF	374	2.37	0.828415
DMFF	375	2.7	1.99191
DMFF	376	2.7	4.30425
DMFF	377	2.4	0.359726
DMFF	378	1.9	2.05014
DMFF	379	1.9	0.700119
DMFF	380	1.2	0.23278
DMFF	381	1.2	0.034307
DMFF	382	1.2	1.26319
DMFF	383	2.5	0.029616
DMFF	384	2.5	0.546626
DMFF	385	1.44	0.019176
DMFF	386	1.44	0.936535
DMFF	387	2.62	2.53312
DMFF	388	2.62	2.11189
DMFF	389	2.1	0.003806
DMFF	390	2.1	0.354989
DMFF	391	1.81	1.57653
DMFF	392	1.45	1.36617
DMFF	393	1.56	1.48823
DMFF	394	1.3	1.6166
DMFF	395	1.3	0.585417
DMFF	396	1.3	1.73382
DMFF	397	1.49	1.62096
DMFF	398	1.49	1.90956
DMFF	399	2.23	0.846789
DMFF	400	2.27	0.976927
DMFF	401	2.62	0.622274
DMFF	402	1.2	0.105312
DMFF	403	1.55	1.47296
DMFF	404	1.55	2.83778
DMFF	405	2.64	4.722
DMFF	406	1.2	0.759465
DMFF	407	1.2	2.18327
DMFF	408	1.4	0.139611
DMFF	409	1.65	0.009794
DMFF	410	1.21	2.59709
DMFF	411	1.29	0.926592
DMFF	412	1.29	0.132465
DMFF	413	1.29	0.545835
DMFF	414	2.54	1.68562
DMFF	415	1.32	0.030119
DMFF	416	1.32	0.582534
DMFF	417	2.5	2.39522
DMFF	418	1.39	1.43724
DMFF	419	1.39	0.779322
DMFF	420	1.39	0.093187
DMFF	421	1.33	0.979877
DMFF	422	1.1	1.71143
DMFF	423	1.1	2.03239
DMFF	424	1.49	2.67519
DMFF	425	1.37	0.344398
DMFF	426	1.37	1.19575
DMFF	427	2.11	1.07726
DMFF	428	2.8	1.47154
DMFF	429	2.8	0.534232
DMFF	430	1.2	0.867508
DMFF	431	1.8	2.06371
DMFF	432	1.8	1.65166
DMFF	433	1.47	0.483398
DMFF	434	1.47	0.250773
DMFF	435	1.47	0.702543
DMFF	436	1.18	2.03239
DMFF	437	1.18	0.323362
DMFF	438	1.55	0.992279
DMFF	439	1.07	3.22092
DMFF	440	1.05	0.7564
DMFF	441	1.43	0.650154
DMFF	442	1.43	1.21183
DMFF	443	1.43	0.027094
DMFF	444	2.5	0.864109
DMFF	445	2.7	0.223387
DMFF	446	2.7	0.148832
DMFF	447	1.74	0.052655
DMFF	448	2.6	1.07976
DMFF	449	2.3	0.21305
DMFF	450	2.3	1.44015
DMFF	451	2.3	2.28262
DMFF	452	2.07	1.81107
DMFF	453	1.35	1.30526
DMFF	454	2.3	0.710972
DMFF	455	2.3	1.78461
DMFF	456	1.3	0.331291
DMFF	457	1.3	1.50192
DMFF	458	1.3	3.21938
DMFF	459	2.89	0.097988
DMFF	460	2.8	1.60607
DMFF	461	2.8	2.41058
DMFF	462	2.8	0.867423
DMFF	463	2.5	1.07535
DMFF	464	1.1	0.532846
DMFF	465	2.55	0.484454
DMFF	466	2.55	1.11562
DMFF	467	2	1.78081
DMFF	468	3	1.79834
DMFF	469	3	0.114905
DMFF	470	1.71	0.421958
DMFF	471	1.52	0.900556
DMFF	472	3	0.382168
DMFF	473	3	1.99872
DMFF	474	2.05	1.03621
DMFF	475	2.05	3.33144
DMFF	476	2.55	0.275936
DMFF	477	2.55	1.87644
DMFF	478	3.1	2.27908
DMFF	479	2.7	2.40832
DMFF	480	1.95	3.03781
DMFF	481	1.95	2.09219
DMFF	482	1.95	0.85714
DMFF	483	3.1	2.37366
DMFF	484	3.1	1.62895
DMFF	485	2.8	0.650927
DMFF	486	1.4	0.666595
DMFF	487	2.85	3.19978
DMFF	488	2.85	0.313873
DMFF	489	2.6	0.434457
DMFF	490	2.15	1.96216
DMFF	491	2.61	0.183239
DMFF	492	2.52	1.68602
DMFF	493	1.05	0.003154
DMFF	494	1.07	0.636312
DMFF	495	1.43	2.03169
DMFF	496	1.43	4.28853
DMFF	497	1.23	2.03711
DMFF	498	1.23	0.01679
DMFF	499	2.6	0.411063
DMFF	500	1.85	0.201185
DMFF	501	1.35	2.96887
DMFF	502	2.05	0.775988
DMFF	503	2.05	1.30597
DMFF	504	2.6	0.96583
DMFF	505	2.1	0.459527
DMFF	506	1.85	2.12399
DMFF	507	1.85	0.150716
DMFF	508	1.85	0.651554
DMFF	509	2.51	0.006982
DMFF	510	2	1.97072
DMFF	511	1	0.054224
DMFF	512	1	3.21946
DMFF	513	1.15	1.1156
DMFF	514	1.15	0.065748
DMFF	515	2.42	1.64666
DMFF	516	1.22	0.214515
DMFF	517	1.22	2.99215
DMFF	518	1.93	2.07556
DMFF	519	1.93	1.06662
DMFF	520	1.19	1.60435
DMFF	521	1.38	1.35247
DMFF	522	2.53	2.85077
DMFF	523	2.75	0.362456
DMFF	524	1.8	0.068506
DMFF	525	1.8	3.49337
DMFF	526	1.7	1.67858
DMFF	527	1.26	1.32284
DMFF	528	1.26	0.12003
DMFF	529	1.44	3.49548
DMFF	530	1.44	1.22228
DMFF	531	2.9	1.33633
DMFF	532	2.9	2.83656
DMFF	533	1.6	1.07644
DMFF	534	1.6	1.63188
DMFF	535	2.9	1.22897
DMFF	536	2.35	1.37223
DMFF	537	2.35	2.67599
DMFF	538	2.6	1.24771
DMFF	539	3.2	0.680232
DMFF	540	1.36	1.27237
DMFF	541	2.7	0.554286
DMFF	542	2.7	1.55885
DMFF	543	1.27	1.0082
DMFF	544	1.27	2.39678
DMFF	545	2.2	1.03327
DMFF	546	2.8	0.024377
DMFF	547	2.8	3.59892
DMFF	548	1.48	2.18061
DMFF	549	1.84	1.88625
DMFF	550	3.2	1.20823
DMFF	551	2.04	3.29206
DMFF	552	2.04	0.427474
DMFF	553	1.54	0.684226
DMFF	554	3.05	1.69905
DMFF	555	3.05	2.46864
DMFF	556	1.19	0.097456
DMFF	557	1.12	0.774541
DMFF	558	1.12	0.544411
DMFF	559	1.12	0.199993
DMFF	560	2.4	4.06742
DMFF	561	1.43	1.45163
DMFF	562	1.43	4.06742
DMFF	563	1.43	0.749043
DMFF	564	3.1	0.352123
DMFF	565	1.5	0.695614
DMFF	566	1.5	1.42014
DMFF	567	2.9	0.116101
DMFF	568	1.4	0.394194
DMFF	569	1.38	2.06058
DMFF	570	1.38	0.832748
DMFF	571	1.69	0.116101
DMFF	572	1.13	0.273995
DMFF	573	2.07	3.32247
DMFF	574	1.65	1.76288
DMFF	575	1.65	1.01076
DMFF	576	1.4	3.08142
DMFF	577	2.65	3.74719
DMFF	578	2.65	2.65326
DMFF	579	2.8	1.34778
DMFF	580	2.1	2.78728
DMFF	581	2.1	1.2529
DMFF	582	2.1	2.67854
DMFF	583	1.8	1.44434
DMFF	584	1.8	2.43905
DMFF	585	2.5	1.73856
DMFF	586	2.5	1.32527
DMFF	587	0.92	0.87532
DMFF	588	2.5	1.44347
DMFF	589	2.5	6.93548
DMFF	590	2.5	0.812755
DMFF	591	1.4	0.230285
DMFF	592	1.4	0.061618
DMFF	593	1.96	2.65326
DMFF	594	1.96	2.52112
DMFF	595	1.55	2.52067
DMFF	596	1.23	1.03805
DMFF	597	1.23	0.519908
DMFF	598	0.94	0.078966
DMFF	599	1.42	0.017373
DMFF	600	1.42	0.686811
DMFF	601	0.93	0.326488
DMFF	602	1.13	0.848882
DMFF	603	1.8	0.001277
DMFF	604	1.4	1.45291
DMFF	605	1.82	1.53264
DMFF	606	1.82	0.74328
DMFF	607	1.82	0.671859
DMFF	608	1.25	0.304453
DMFF	609	1.45	0.507493
DMFF	610	1.3	0.147033
DMFF	611	1.3	0.767686
DMFF	612	1.3	1.95955
DMFF	613	1.4	0.280406
DMFF	614	2.35	1.03406
DMFF	615	1.48	1.4161
DMFF	616	1.12	2.35882
DMFF	617	1.61	2.56769
DMFF	618	1.1	4.24013
DMFF	619	2.1	3.33385
DMFF	620	2.8	1.08255
DMFF	621	2.8	2.03889
DMFF	622	2.17	0.146421
DMFF	623	1.25	0.860235
DMFF	624	1.25	1.13036
DMFF	625	1.33	0.057375
DMFF	626	1.33	2.40658
DMFF	627	2.55	1.4161
DMFF	628	2.55	0.202406
DMFF	629	2.9	0.32607
DMFF	630	2.24	0.104504
DMFF	631	1.41	1.43063
DMFF	632	2.75	0.557032
DMFF	633	1.35	1.90165
DMFF	634	1.35	0.733203
DMFF	635	1.27	0.633766
DMFF	636	1.27	1.39412
DMFF	637	1.9	1.82947
DMFF	638	1.9	0.53167
DMFF	639	1.6	0.314007
DMFF	640	2.7	3.37849
DMFF	641	2.7	0.690494
DMFF	642	1.4	1.02482
DMFF	643	1.16	2.83987
DMFF	644	1.16	0.174743
DMFF	645	1.2	1.76952
DMFF	646	1.2	3.22506
DMFF	647	1.1	2.92531
DMFF	648	1.1	0.03819
DMFF	649	1.2	0.915951
DMFF	650	2.4	1.56663
DMFF	651	1.32	3.61181
DMFF	652	1.36	0.147106
DMFF	653	1.36	2.55039
DMFF	654	1.3	0.573912
DMFF	655	1.3	2.15182
DMFF	656	1.3	0.377433
DMFF	657	2.3	0.067143
DMFF	658	1.45	0.064598
DMFF	659	1.45	0.971065
DMFF	660	1.45	1.0468
DMFF	661	1.3	1.32814
DMFF	662	1.3	0.245792
DMFF	663	3.2	2.08469
DMFF	664	1.7	0.120978
DMFF	665	1.7	1.38471
DMFF	666	2.6	1.53681
DMFF	667	2.6	2.38532
DMFF	668	1.45	1.07904
DMFF	669	3.1	1.58761
DMFF	670	2.6	0.041101
DMFF	671	2.5	1.81689
DMFF	672	1.9	1.61397
DMFF	673	2.3	0.540708
DMFF	674	1.95	1.20209
DMFF	675	1.95	0.82029
DMFF	676	2.15	0.452559
DMFF	677	2	1.66123
DMFF	678	2	0.63047
DMFF	679	2	0.745693
DMFF	680	1.75	1.25243
DMFF	681	1.27	1.807
DMFF	682	1.15	3.15596
DMFF	683	1.15	1.4326
DMFF	684	2.85	1.18277
DMFF	685	2.48	0.948825
DMFF	686	2.48	2.46945
DMFF	687	2.4	0.456886
DMFF	688	2.1	0.47775
DMFF	689	1.79	1.18458
DMFF	690	1.79	0.953815
DMFF	691	1.79	2.05529
DMFF	692	1.42	1.3634
DMFF	693	1.42	2.26774
DMFF	694	1.42	0.36934
DMFF	695	1.4	0.758693
DMFF	696	1.4	0.546626
DMFF	697	1.78	0.320186
DMFF	698	1.78	0.010507
DMFF	699	1.78	1.39903
DMFF	700	1.95	1.33492
DMFF	701	1.95	0.42688
DMFF	702	3	0.149477
DMFF	703	3	1.02147
DMFF	704	3	0.458598
DMFF	705	1.42	1.36129
DMFF	706	1.42	1.96322
DMFF	707	1.92	1.12998
DMFF	708	1.92	1.06977
DMFF	709	1.92	2.30466
DMFF	710	2.51	3.31946
DMFF	711	1.77	2.41877
DMFF	712	1.72	0.35406
DMFF	713	2.66	2.13696
DMFF	714	2.66	1.28191
DMFF	715	2.6	0.652815
DMFF	716	1.5	4.42799
DMFF	717	1.5	1.72225
DMFF	718	1.41	0.40044
DMFF	719	1.41	3.19315
DMFF	720	1.8	1.1273
DMFF	721	1.8	1.35031
DMFF	722	1.7	1.21461
DMFF	723	1.7	2.40733
DMFF	724	1.7	0.410638
DMFF	725	3.03	1.06086
DMFF	726	2.7	0.836617
DMFF	727	2.41	1.36644
DMFF	728	1.33	0.30008
DMFF	729	1.38	2.86777
DMFF	730	2.64	0.310809
DMFF	731	3	2.07284
DMFF	732	3	1.29297
DMFF	733	3	1.38738
DMFF	734	1.45	1.16563
DMFF	735	1.35	1.03377
DMFF	736	1.35	1.59776
DMFF	737	2.8	1.72744
DMFF	738	2.9	0.608576
DMFF	739	2.9	0.038634
DMFF	740	2.75	1.71365
DMFF	741	1.33	1.2043
DMFF	742	2.95	1.59846
DMFF	743	2.95	1.97016
DMFF	744	2.95	0.999948
DMFF	745	1.27	1.25149
DMFF	746	2.75	1.23802
DMFF	747	2.95	0.108547
DMFF	748	2.75	0.267033
DMFF	749	2.8	0.753681
DMFF	750	3.1	1.14975
DMFF	751	3.1	1.0077
DMFF	752	3.1	1.41516
DMFF	753	2.5	1.83589
DMFF	754	2.5	0.129723
DMFF	755	2.36	0.124751
DMFF	756	1.24	0.165549
DMFF	757	1.9	0.840857
DMFF	758	2.86	3.06352
DMFF	759	2.96	0.792522
DMFF	760	1.89	0.197581
DMFF	761	2.27	0.358225
DMFF	762	1.75	0.012384
DMFF	763	2.06	0.034896
DMFF	764	3.1	0.20716
DMFF	765	1.95	1.88098
DMFF	766	1.95	0.122254
DMFF	767	2.9	1.77613
DMFF	768	3.11	0.197103
DMFF	769	2.74	2.48895
DMFF	770	2.74	0.887022
DMFF	771	2.74	1.63012
DMFF	772	2.25	0.721244
DMFF	773	2.6	1.43307
DMFF	774	2.6	0.262952
DMFF	775	2.31	2.03979
DMFF	776	2.31	0.017822
DMFF	777	2.95	0.773182
DMFF	778	1.7	2.03602
DMFF	779	2.7	1.01438
DMFF	780	2.7	0.018862
DMFF	781	3	1.65782
DMFF	782	2.79	1.25186
DMFF	783	2.79	0.63859
DMFF	784	2.79	0.717356
DMFF	785	2.25	1.69969
DMFF	786	2.25	0.097988
DMFF	787	2.2	0.693862
DMFF	788	2.2	0.276378
DMFF	789	2.5	0.626875
DMFF	790	2.5	3.01717
DMFF	791	2.5	0.921123
DMFF	792	2.55	3.72394
DMFF	793	2.61	2.33689
DMFF	794	1.91	3.01717
DMFF	795	1.91	0.355326
DMFF	796	1.91	3.24642
DMFF	797	2.7	3.44786
DMFF	798	2.8	1.30501
DMFF	799	1.62	0.09658
DMFF	800	2.11	3.36129
DMFF	801	1.99	0.497278
DMFF	802	1.99	0.401721
DMFF	803	1.48	0.485124
DMFF	804	1.48	0.769509
DMFF	805	1.48	0.87898
DMFF	806	1.98	2.38167
DMFF	807	2.6	2.27908
DMFF	808	2.6	2.65338
DMFF	809	3.2	0.012384
DMFF	810	3.2	2.78364
DMFF	811	2.5	3.25088
DMFF	812	2.5	1.64801
DMFF	813	2.6	2.00979
DMFF	814	2.6	1.70625
DMFF	815	1.5	0.758399
DMFF	816	1.5	2.78998
DMFF	817	1.5	0.865713
DMFF	818	1.48	4.0597
DMFF	819	1.65	2.04482
DMFF	820	2.71	0.544742
DMFF	821	2.71	2.78995
DMFF	822	1.43	0.47391
DMFF	823	1.44	0.238058
DMFF	824	1.17	0.202789
DMFF	825	3.01	0.373964
DMFF	826	1.2	0.580251
DMFF	827	2.5	0.305558
DMFF	828	1.25	3.77864
DMFF	829	1.85	0.564408
DMFF	830	1.85	0.958913
DMFF	831	2.3	1.57269
DMFF	832	2.3	4.0152
DMFF	833	1.45	0.822629
DMFF	834	1.45	2.09587
DMFF	835	1.05	3.86108
DMFF	836	1.15	0.865874
DMFF	837	1.15	0.676592
DMFF	838	2.75	0.504335
DMFF	839	2.75	0.937314
DMFF	840	2.52	3.05848
DMFF	841	2.41	0.03786
DMFF	842	1.93	2.88187
DMFF	843	2.8	0.950991
DMFF	844	2.45	1.23854
DMFF	845	1.24	1.58618
DMFF	846	1.24	0.908628
DMFF	847	1.21	0.011119
DMFF	848	1.75	1.52625
DMFF	849	1.45	0.33784
DMFF	850	1.45	1.02027
DMFF	851	1.3	0.635415
DMFF	852	1.3	0.924736
DMFF	853	1.99	1.98994
DMFF	854	1.94	2.01628
DMFF	855	1.94	0.926701
DMFF	856	1.1	0.182449
DMFF	857	1.1	0.585676
DMFF	858	1.26	1.05046
DMFF	859	1.46	0.11544
DMFF	860	2.96	1.6135
DMFF	861	1.46	0.890899
DMFF	862	1.46	1.95336
DMFF	863	2.92	3.03545
DMFF	864	1.66	0.032921
DMFF	865	1.66	2.59506
DMFF	866	1.47	3.12306
DMFF	867	1.47	0.796372
DMFF	868	1.98	0.679284
DMFF	869	2.25	2.38642
DMFF	870	1.26	1.98942
DMFF	871	1.35	1.17516
DMFF	872	2.21	1.29733
DMFF	873	2.86	0.093583
DMFF	874	2.2	0.23119
DMFF	875	1.46	1.35203
DMFF	876	1.2	0.707302
DMFF	877	1.2	0.240288
DMFF	878	1.49	0.006161
DMFF	879	1.49	0.499009
DMFF	880	2.35	2.28326
DMFF	881	1.39	0.607135
DMFF	882	1.39	0.233384
DMFF	883	1.6	1.81447
DMFF	884	1.6	0.115932
DMFF	885	1.9	1.38846
DMFF	886	1.9	1.30536
DMFF	887	2.39	0.311917
DMFF	888	2.39	0.67184
DMFF	889	2.6	4.01127
DMFF	890	1.6	1.22806
DMFF	891	1.95	0.732616
DMFF	892	1.95	1.58801
DMFF	893	1.95	3.4905
DMFF	894	1.45	3.51647
DMFF	895	1.44	1.24821
DMFF	896	1.29	6.88658
DMFF	897	2.65	0.092514
DMFF	898	2.8	2.15982
DMFF	899	2.7	2.04107
DMFF	900	2.7	0.871598
DMFF	901	1.04	0.302758
DMFF	902	1.24	0.310871
DMFF	903	2.7	0.165337
DMFF	904	2.7	0.513075
DMFF	905	1.37	0.013226
DMFF	906	1.37	1.4915
DMFF	907	1.37	0.459836
DMFF	908	2.6	0.470069
DMFF	909	1.9	2.81462
DMFF	910	1.9	0.472284
DMFF	911	1.9	0.382491
DMFF	912	1.76	2.57206
DMFF	913	1.48	0.305698
DMFF	914	1.48	1.58301
DMFF	915	1.45	1.65353
DMFF	916	1.45	0.287094
DMFF	917	1.45	0.463781
DMFF	918	2.72	0.316922
DMFF	919	1.16	1.58581
DMFF	920	1.29	1.21272
DMFF	921	1.4	1.11737
DMFF	922	1.4	0.69219
DMFF	923	1.92	0.573667
DMFF	924	1.92	1.91851
DMFF	925	1.92	0.416801
DMFF	926	2.65	1.38249
DMFF	927	1.67	0.751064
DMFF	928	1.67	1.32654
DMFF	929	2.76	0.592696
DMFF	930	2.76	0.793161
DMFF	931	2.76	6.26163
DMFF	932	2.8	0.284064
DMFF	933	1.77	0.217206
DMFF	934	1.55	1.02416
DMFF	935	1.55	1.10062
DMFF	936	2.2	3.20929
DMFF	937	2.61	0.899019
DMFF	938	1.4	0.787472
DMFF	939	1.4	4.2623
DMFF	940	1.74	0.942395
DMFF	941	1.74	2.84339
DMFF	942	2.53	0.490325
DMFF	943	2.53	0.827089
DMFF	944	2.5	3.62848
DMFF	945	2.5	1.11351
DMFF	946	1.1	0.955806
DMFF	947	1.1	1.21093
DMFF	948	2	0.482576
DMFF	949	1.41	1.13284
DMFF	950	1.36	0.668808
PSICHIC	1	1.8	3.30924
PSICHIC	2	1.39	0.574131
PSICHIC	3	1.39	0.574132
PSICHIC	4	1.27	1.90132
PSICHIC	5	1.27	1.90132
PSICHIC	6	2	0.018717
PSICHIC	7	2	0.018718
PSICHIC	8	2.1	0.405662
PSICHIC	9	2	0.495435
PSICHIC	10	2	0.495437
PSICHIC	11	2.27	0.918
PSICHIC	12	2.27	0.918001
PSICHIC	13	2.3	2.22451
PSICHIC	14	2.3	2.22451
PSICHIC	15	1.85	2.00582
PSICHIC	16	2.1	0.83484
PSICHIC	17	2.1	0.834839
PSICHIC	18	2.15	0.023717
PSICHIC	19	2.1	3.10971
PSICHIC	20	2.1	3.10972
PSICHIC	21	2.39	1.59201
PSICHIC	22	2.39	1.59201
PSICHIC	23	2	0.977006
PSICHIC	24	2	0.977004
PSICHIC	25	2.1	0.704928
PSICHIC	26	2.1	0.704927
PSICHIC	27	1.8	1.2399
PSICHIC	28	1.85	1.19245
PSICHIC	29	1.85	1.19245
PSICHIC	30	1.65	0.323254
PSICHIC	31	1.65	0.323252
PSICHIC	32	1.97	0.271573
PSICHIC	33	1.97	0.271572
PSICHIC	34	1.7	0.06607
PSICHIC	35	1.73	0.453063
PSICHIC	36	1.73	0.453061
PSICHIC	37	2	2.63795
PSICHIC	38	2	2.63795
PSICHIC	39	1.2	1.2033
PSICHIC	40	1.2	1.2033
PSICHIC	41	1.5	0.934887
PSICHIC	42	2	1.33677
PSICHIC	43	2	1.33677
PSICHIC	44	2	0.613549
PSICHIC	45	2	0.61355
PSICHIC	46	1.9	0.444387
PSICHIC	47	1.9	0.444388
PSICHIC	48	2	0.3585
PSICHIC	49	2	0.358494
PSICHIC	50	1.55	0.32997
PSICHIC	51	1.22	0.229204
PSICHIC	52	1.22	0.229203
PSICHIC	53	2.1	1.16407
PSICHIC	54	2.1	1.16407
PSICHIC	55	2	0.435983
PSICHIC	56	2.3	0.268987
PSICHIC	57	2.3	0.268986
PSICHIC	58	2.5	1.60238
PSICHIC	59	1.75	2.30992
PSICHIC	60	1.75	2.30992
PSICHIC	61	1.7	3.6395
PSICHIC	62	1.7	3.6395
PSICHIC	63	1.8	0.177325
PSICHIC	64	1.85	0.379634
PSICHIC	65	1.85	0.379635
PSICHIC	66	1.85	0.883894
PSICHIC	67	1.85	0.883893
PSICHIC	68	1.95	1.8134
PSICHIC	69	1.95	1.8134
PSICHIC	70	2.03	0.088388
PSICHIC	71	2.03	0.088386
PSICHIC	72	1.95	1.67471
PSICHIC	73	1.95	1.67471
PSICHIC	74	1.74	0.376631
PSICHIC	75	2.5	0.996778
PSICHIC	76	2.5	0.996776
PSICHIC	77	2.1	1.21485
PSICHIC	78	2.1	1.21485
PSICHIC	79	1.9	1.45747
PSICHIC	80	1.9	1.45747
PSICHIC	81	2	0.717792
PSICHIC	82	1.63	0.467051
PSICHIC	83	1.92	0.22301
PSICHIC	84	1.92	0.223012
PSICHIC	85	2.38	1.9928
PSICHIC	86	2.38	1.9928
PSICHIC	87	2	0.28732
PSICHIC	88	2	0.287319
PSICHIC	89	1.67	0.280611
PSICHIC	90	1.67	0.280608
PSICHIC	91	1.55	3.32503
PSICHIC	92	1.55	3.32503
PSICHIC	93	1.52	0.456796
PSICHIC	94	1.52	0.456797
PSICHIC	95	2	0.268812
PSICHIC	96	2	0.268813
PSICHIC	97	2.25	0.963158
PSICHIC	98	2.25	0.963157
PSICHIC	99	2.45	0.805187
PSICHIC	100	2.45	0.80519
PSICHIC	101	2.4	0.289067
PSICHIC	102	2.4	0.289069
PSICHIC	103	2.4	2.35283
PSICHIC	104	2.4	2.35283
PSICHIC	105	2.35	0.295432
PSICHIC	106	2.35	0.295431
PSICHIC	107	1.85	0.465673
PSICHIC	108	2	1.62019
PSICHIC	109	2	1.62019
PSICHIC	110	2	2.94328
[truncated: 1,648 more rows]

## Sheet: Figure 3c
Figure3c
psichic_pre_Y_hat	psichic_pre_Y	psichic_pre_absolute_error	psichic_true_Y_hat	psichic_true_Y	psichic_true_absolute_error		dmff_pre_Y_hat	dmff_pre_Y	dmff_pre_absolute_error	dmff_true_Y_hat	dmff_true_Y	dmff_true_absolute_error		sign_pre_Y_hat	sign_pre_Y	sign_pre_absolute_error	sign_true_Y_hat	sign_true_Y	sign_true_absolute_error		ECloudbind_alpha_Y_hat	ECloudbind_alpha_Y	ECloudbind_alpha_absolute_error	ECloudbind_true_Y_hat	ECloudbind_true_Y	ECloudbind_true_absolute_error
5.22764	5.22	0.007636	6.42721	6.6	0.172788		4.8098	4.83788	0.0280757	8.3	5.86079	2.43921		3.69469	2.89	0.804688	3.05282	3.04	0.0128164		5.2021	5.2	0.00209665	4.32172	6.66	2.33828
4.66419	4.7	0.035808	6.12443	6.44	0.315572		7.35387	7.29018	0.063693	9.39	6.37283	3.01717		4.18346	7.82	3.63654	4.6485	4.62	0.028505		6.6214	6.64	0.0186024	7.82139	4.77	3.05139
7.2592	7.31	0.0507957	7.16289	5.7	1.46289		7.06864	7.15711	0.0884748	9.77	5.40571	4.36429		7.72838	7.41	0.31838	3.72023	3.67	0.0502274		6.57967	6.6	0.0203295	3.41313	4.89	1.47687
7.63736	7.7	0.0626367	6.96701	6.64	0.327012		5.57881	5.45281	0.126001	5.5	4.47992	1.02008		4.64934	7.68	3.03066	5.35943	5.41	0.0505658		9.1716	9.15	0.021596	2.93045	5.84	2.90955
6.2731	6.17	0.1031	5.11553	3.95	1.16553		6.79577	6.99313	0.197353	4.05	5.77816	1.72816		3.71287	6.56	2.84713	3.79458	3.74	0.0545815		3.58481	3.61	0.0251884	6.49404	7.21	0.715956
6.81657	6.96	0.143429	7.53495	5.85	1.68495		6.08195	5.88109	0.200859	6.17	7.12621	0.956213		5.79921	7.52	1.72079	3.76122	3.7	0.0612239		7.1314	7.1	0.0314012	6.64554	6.48	0.165538
6.36469	6.21	0.154689	7.84321	6.06	1.78321		6.24668	6.04255	0.204131	6.36	4.64165	1.71835		5.6752	8.89	3.2148	4.47104	4.39	0.0810406		4.6173	4.58	0.037303	8.06317	5.56	2.50317
5.11464	5.28	0.165359	7.21167	4.54	2.67167		7.85593	8.0728	0.216866	8.46	6.92275	1.53725		5.1191	6.36	1.2409	5.9799	6.08	0.100102		6.51269	6.55	0.0373125	3.53378	4.48	0.946221
6.52358	6.35	0.173575	4.72665	3	1.72665		4.984	4.71934	0.264652	3.1	4.39299	1.29299		6.29025	7.52	1.22975	4.59151	4.48	0.111514		6.12552	6.17	0.0444765	6.16923	7.98	1.81077
6.31274	6.12	0.192738	7.54851	6.16	1.38851		4.6828	4.98837	0.305562	9.4	7.13355	2.26645		3.70004	6.84	3.13996	6.2829	6.15	0.1329		4.15083	4.2	0.049171	5.44683	6.64	1.19317
7.30058	7.1	0.200581	7.7454	7.4	0.345401		7.2549	7.66366	0.408755	3.65	4.57358	0.923576		6.11776	8.09	1.97224	8.03209	7.89	0.142087		6.60475	6.66	0.0552502	5.82815	8.49	2.66185
6.90936	7.11	0.200636	5.20387	7.54	2.33613		6.40103	6.81711	0.416077	8.05	4.1355	3.9145		3.30927	7.85	4.74073	5.58436	5.44	0.144357		4.78824	4.86	0.0717597	7.66451	6.54	1.12451
5.27072	5.51	0.239285	7.41429	5.77	1.64429		7.80309	7.38284	0.420251	7.24	6.65378	0.586215		4.71906	5.05	0.330942	5.43585	5.59	0.154148		5.64431	5.57	0.0743146	5.95003	7.3	1.34997
5.58671	5.85	0.263286	8.04353	6.7	1.34353		3.68716	3.4581	0.229065	8.34	5.88186	2.45814		4.59778	7	2.40222	5.42963	5.27	0.159629		5.62739	5.55	0.0773907	5.28817	6.44	1.15183
6.86573	6.6	0.265725	7.64668	7.31	0.336679		3.16685	3.70282	0.535966	5.09	7.09259	2.00259		5.49934	8	2.50066	7.52131	7.36	0.161308		6.20213	6.12	0.0821319	2.7454	2.47	0.275405
4.91662	4.61	0.306621	7.17184	7.26	0.088161		7.79588	8.33536	0.53948	5.93	7.25156	1.32156		4.55426	6.08	1.52574	8.04577	8.22	0.174228		7.48657	7.4	0.0865703	4.94814	3.28	1.66814
6.19761	6.51	0.312392	7.14633	7.85	0.703665		5.35655	4.80795	0.548602	7.82	7.10903	0.710972		4.26688	5.97	1.70312	7.44274	7.25	0.192741		5.13234	5.22	0.0876641	6.7894	5.69	1.0994
3.24289	2.89	0.352889	5.44202	3.32	2.12202		5.39794	5.8542	0.456256	2.29	4.42696	2.13696		4.97572	8.26	3.28428	5.43357	5.22	0.213573		8.49744	8.6	0.102559	6.85003	7.4	0.549973
5.92754	5.55	0.377537	7.83591	6.35	1.48591		4.63827	5.20431	0.566035	6.72	6.65425	0.0657477		4.11393	4.7	0.586066	6.22068	6.44	0.219325		6.77637	6.88	0.103632	6.48853	5.37	1.11853
7.19748	7.59	0.39252	7.77184	7.52	0.251843		5.46725	6.04144	0.57419	7.96	5.50913	2.45087		7.04873	5.41	1.63873	6.24043	6.02	0.220431		6.16413	6.27	0.105869	3.13679	3.05	0.0867872
5.92249	6.38	0.457508	5.30646	4.62	0.68646		3.38722	3.86417	0.47695	7.51	5.71937	1.79063		4.20248	4.4	0.19752	7.55535	7.31	0.245349		9.36287	9.47	0.107132	3.74269	4.39	0.64731
6.60576	7.07	0.464242	7.57885	8.7	1.12115		7.25181	6.66182	0.589992	7.31	6.72697	0.583031		7.24436	2.48	4.76436	5.84271	6.11	0.267289		3.77121	3.88	0.108787	7.57271	7.29	0.28271
7.0996	6.63	0.469599	3.46332	3.7	0.236676		4.88606	5.47678	0.590727	7.34	7.3349	0.00509691		6.99003	6.59	0.400026	7.744	8.02	0.276003		3.85076	3.74	0.110758	3.13465	2.03	1.10465
4.1813	3.7	0.4813	5.00801	2.24	2.76801		5.70387	5.25237	0.451506	7.6	6.73374	0.866257		4.49213	7.03	2.53787	7.22501	7.52	0.294988		8.13872	8.26	0.121281	5.64758	4.77	0.877583
5.15271	5.64	0.487286	6.31979	5.47	0.84979		7.88606	7.28075	0.605311	7.03	8.00807	0.978066		5.8917	7.65	1.7583	6.89324	6.59	0.303238		5.14331	5.27	0.126688	2.22536	3.7	1.47464
3.24759	3.74	0.492408	3.08144	4.71	1.62856		3.95468	4.56082	0.606142	6.66	8.3015	1.6415		4.7091	4.3	0.409097	5.19579	5.51	0.314211		5.71713	5.85	0.132866	9.52312	7.37	2.15312
6.91208	7.41	0.497921	8.11925	5.73	2.38925		7.3279	6.84986	0.478043	7.48	9.74072	2.26072		4.66113	7.31	2.64887	8.20323	7.85	0.353235		3.77717	3.64	0.137165	7.63687	6.12	1.51687
6.17528	6.68	0.504724	6.60303	6.54	0.063029		3.66555	4.27394	0.608397	7.1	6.91249	0.187514		7.63095	5.89	1.74095	6.19204	6.56	0.367956		6.15968	6.01	0.149678	2.69039	2.3	0.390388
6.2927	5.77	0.522702	5.93161	6.02	0.0883885		6.05387	6.46415	0.410275	6.94	4.93905	2.00095		7.83131	8.22	0.388687	5.72247	6.1	0.377526		5.06179	4.91	0.151787	7.72611	8	0.273893
4.68358	5.21	0.526422	7.2259	6.68	0.545899		3.84473	3.23234	0.612384	6.58	8.3616	1.7816		4.48587	4.01	0.47587	3.26294	2.87	0.392936		5.85359	5.7	0.153586	3.16282	4.7	1.53718
6.09124	5.56	0.531237	8.20188	6.72	1.48188		4	4.61261	0.612612	7.96	5.97928	1.98072		3.8589	3.58	0.278896	5.46743	5.07	0.39743		3.92712	3.77	0.157118	5.5776	6.06	0.482404
4.74843	4.21	0.538425	8.13495	9.1	0.965054		5.66756	5.05477	0.612793	3.8	4.11975	0.31975		6.62129	6.82	0.198707	5.52735	5.94	0.412646		7.00286	7.17	0.167136	4.24872	7.21	2.96128
4.8528	4.31	0.5428	7.15902	5.59	1.56902		4.65861	4.34439	0.314213	6.35	7.36071	1.01071		3.3295	4.86	1.5305	7.02703	6.6	0.427028		6.51835	6.35	0.168353	5.57916	6.66	1.08084
7.52653	6.97	0.556533	6.63376	3.7	2.93376		5.59176	6.20702	0.615262	5.17	6.30901	1.13901		5.07256	6.15	0.977444	7.97266	8.4	0.427339		5.84072	6.01	0.169277	4.46967	5.73	1.26033
7.91127	8.47	0.55873	6.7043	7.21	0.505697		7.90103	7.68377	0.217263	5.51	6.18898	0.678983		6.92566	8.1	1.17434	7.08624	6.64	0.44624		7.48495	7.31	0.174951	5.45563	4.17	1.28563
7.29825	6.72	0.578247	8.65001	5.75	2.90001		6.5376	7.15777	0.620172	6.3	8.23976	1.93976		2.81291	3.7	0.887095	8.13344	8.6	0.466564		7.29908	7.48	0.180918	5.79135	3.3	2.49135
7.42315	6.84	0.583152	7.94721	5.77	2.17721		6.23958	6.86631	0.62673	7.85	6.95761	0.892387		5.53785	6.01	0.472155	4.41538	4.89	0.474616		7.21805	7.03	0.188046	6.91974	6.82	0.0997386
5.68595	6.27	0.584053	7.16995	4.47	2.69995		7.1549	6.52128	0.633625	3.75	4.3801	0.630101		7.67276	7.33	0.342757	4.24465	3.77	0.474653		2.81187	3	0.188133	2.53942	3.66	1.12058
7.39524	7.98	0.584759	8.91659	6.48	2.43659		5.72816	6.36831	0.640153	2.15	3.27795	1.12795		5.93871	9.04	3.10129	3.25566	3.74	0.484342		3.77679	3.98	0.203214	4.21063	3.67	0.540632
6.92853	7.52	0.591468	7.64283	8.02	0.377171		3.78722	4.02809	0.240871	5.67	8.22152	2.55152		4.79502	4.61	0.185016	3.17319	3.66	0.48681		7.36285	7.14	0.222849	3.98615	6.56	2.57385
5.4926	4.9	0.592598	5.47546	5.41	0.0654558		4.23657	3.59038	0.646191	4.92	6.50258	1.58258		4.9166	3.64	1.2766	6.94775	6.46	0.487745		6.57694	6.35	0.226941	5.79146	3.74	2.05146
7.18457	6.59	0.594569	6.26966	8.85	2.58034		7.51428	6.86336	0.650917	10.17	6.77106	3.39894		5.45307	4.77	0.683071	8.46889	7.98	0.488888		4.84101	5.07	0.228992	8.9319	9.04	0.108097
6.53942	5.94	0.599416	8.63435	7.64	0.994353		5.3098	6.96376	1.65396	7.85	6.59785	1.25215		3.06093	2.82	0.24093	8.42719	8.92	0.492806		5.14377	4.9	0.243768	6.89096	5.97	0.920958
4.0375	4.64	0.6025	7.10989	4.92	2.18989		8.30103	7.64526	0.655766	6.7	7.53688	0.836877		3.63479	6.46	2.82521	8.1975	7.7	0.497499		6.60091	6.35	0.250914	2.94248	5.48	2.53752
4.60712	4	0.607117	7.0733	8.49	1.4167		7.22185	6.56305	0.6588	5.66	7.66979	2.00979		4.2617	5.85	1.5883	7.64635	7.14	0.506348		6.33285	6.08	0.252848	5.53731	7.52	1.98269
6.59529	7.21	0.614706	8.26455	5.04	3.22455		8.02228	7.36114	0.661141	9.4	7.60166	1.79834		3.60727	2.82	0.78727	7.48936	6.97	0.519358		6.30675	6.56	0.253251	5.89491	6.56	0.66509
7.38507	8	0.614932	7.30708	6.84	0.467077		6.02185	5.55461	0.467243	7.72	8.28862	0.568617		4.92257	4	0.922567	5.98851	6.51	0.521489		8.23436	8.49	0.255643	8.20373	7.48	0.723728
6.02306	6.64	0.616943	5.60371	4.29	1.31371		6.07935	6.74904	0.669681	8.46	6.92275	1.53725		6.14299	6.66	0.517008	3.06339	3.59	0.526608		3.86617	3.61	0.256167	2.82675	4.89	2.06325
5.54276	4.92	0.622757	7.37805	7.11	0.268051		3.98722	5.0573	1.07008	4.74	9.16799	4.42799		6.25376	7.36	1.10624	4.51425	5.05	0.535747		2.79203	3.05	0.257967	10.2921	9	1.29211
8.14397	7.52	0.623966	7.08531	7.22	0.134691		7.95861	7.28781	0.670802	7.03	5.93115	1.09885		4.17583	3.77	0.40583	5.14753	4.61	0.537525		4.33495	4.07	0.264953	5.37947	4.6	0.779473
6.378	5.75	0.627999	3.66551	1.31	2.35551		3.61083	4.28203	0.671201	7.43	8.37257	0.942568		5.50534	6.65	1.14466	6.17817	5.64	0.538174		5.47759	5.21	0.267587	2.87416	2.24	0.634162
6.99069	7.62	0.62931	6.74887	7.47	0.721134		7.18575	6.51403	0.671722	6.37	5.00383	1.36617		4.48589	8.15	3.6641	6.24145	5.7	0.541453		4.98229	5.25	0.26771	5.29927	4.43	0.86927
5.96811	6.6	0.631893	7.59551	7.15	0.44551		4.04164	4.51408	0.47244	8.03	6.95346	1.07654		4.4006	7.25	2.8494	5.57608	5.03	0.546081		7.38056	7.66	0.279445	6.39809	7.65	1.25191
5.64665	6.28	0.633349	6.03356	4.21	1.82356		9.44576	8.36921	1.07655	5.59	6.98562	1.39562		2.99902	4.45	1.45098	3.75045	4.3	0.549545		7.57949	7.29	0.289491	5.67047	7.8	2.12953
4.93612	4.3	0.636115	5.48126	6.65	1.16874		7.72125	7.04464	0.676606	7.72	7.53522	0.184777		4.25768	7.14	2.88232	6.84015	7.4	0.559851		3.34981	3.66	0.310189	6.32145	9.2	2.87855
7.13306	7.77	0.636939	5.57043	4.59	0.98043		5.09691	5.77622	0.679314	6.41	6.93061	0.520615		6.25282	6.43	0.177176	5.41966	4.85	0.569661		5.36093	5.05	0.31093	5.53232	4.3	1.23232
7.0071	6.37	0.637103	5.34845	5.73	0.381549		4.42022	5.09984	0.67962	4.85	4.9828	0.132796		3.3718	3.67	0.298203	6.68119	7.26	0.578811		4.71309	4.4	0.313093	5.2627	6.7	1.4373
5.20232	5.85	0.647682	6.96302	4.77	2.19302		8.52288	7.84179	0.681087	11.22	7.43825	3.78175		4.56303	4.7	0.136966	6.04072	6.63	0.589281		9.305	9.62	0.315	3.623	4.86	1.237
5.09167	5.74	0.648331	7.75511	8.26	0.504887		6.30103	5.61987	0.681158	7.55	6.39595	1.15405		5.4816	7.21	1.7284	6.8698	7.47	0.600203		5.2395	4.92	0.319503	6.17476	7.11	0.935242
5.56011	6.21	0.649895	6.17307	6.97	0.796932		5.1107	5.79975	0.689052	5.77	6.86506	1.09506		3.5177	3	0.517704	6.45473	5.85	0.604726		3.44484	3.77	0.325158	7.84781	8.85	1.00219
5.27211	4.62	0.652107	7.65969	4.7	2.95969		4.82391	4.13312	0.690788	7.65	7.87717	0.227173		7.81952	7.62	0.199521	7.07509	7.68	0.604908		8.28752	7.96	0.327516	7.96458	7.21	0.754582
5.9999	6.66	0.6601	9.77431	7.74	2.03431		3.58004	4.27153	0.691488	6.01	4.17725	1.83275		4.27608	7.7	3.42392	4.89611	4.29	0.606113		6.46768	6.14	0.327678	4.45021	4.3	0.150213
6.27213	5.61	0.662128	6.32409	6.82	0.495909		3.04866	3.74549	0.696831	7.16	5.37454	1.78546		7.75357	9.62	1.86643	5.90091	6.01	0.10909		8.75831	9.1	0.341692	7.03742	7.22	0.18258
6.30546	6.97	0.664536	6.68194	6.17	0.51194		4.67162	5.36882	0.697199	5.32	6.77651	1.45651		3.4549	5.25	1.7951	7.01065	7.62	0.60935		9.38217	9.04	0.342166	3.14845	5.59	2.44155
8.31394	7.64	0.673941	6.33817	4.58	1.75816		8.30103	7.60369	0.697335	5.75	7.85797	2.10797		5.49298	4.9	0.592985	8.57812	7.96	0.618119		5.86594	6.22	0.354063	5.37445	5.85	0.475554
7.28045	7.96	0.679552	7.30409	5.25	2.05409		7.20552	6.35341	0.852106	6.89	6.69337	0.196634		4.80853	5.03	0.221472	6.3494	5.73	0.619398		4.13713	3.78	0.357125	3.25136	5.22	1.96864
4.78687	5.48	0.693132	7.79936	9	1.20064		3.82681	4.53481	0.707998	8.52	8.3037	0.216296		3.40084	7.4	3.99916	4.62035	6.14	1.51965		6.09172	5.73	0.36172	2.24461	3	0.75539
5.14346	4.45	0.693456	5.44101	7.82	2.37899		8.18977	7.48118	0.708592	3.28	4.09423	0.814231		2.82553	3.61	0.78447	4.41935	5.04	0.620646		4.22636	4.59	0.363636	5.06575	5.05	0.0157461
3.69362	3	0.693619	7.33197	7.7	0.368026		5.43518	5.0249	0.410286	5.07	3.85485	1.21515		3.80475	6.45	2.64525	6.74455	7.37	0.62545		9.56376	9.2	0.363758	9.8626	8.22	1.6426
7.06572	6.36	0.705725	5.16001	7.21	2.04999		6.24413	6.95813	0.714005	6.4	7.12762	0.727623		3.77212	7.28	3.50788	7.50559	6.88	0.625586		7.77616	7.41	0.366158	4.41713	5.89	1.47287
5.3722	6.08	0.707803	6.76026	4.3	2.46026		4.9817	5.29735	0.315653	10.92	8.87038	2.04962		4.73898	7.7	2.96102	6.89337	7.52	0.626631		6.17963	5.8	0.37963	5.19455	7.4	2.20545
6.06796	5.36	0.707961	5.1662	2.19	2.9762		4.79588	5.51417	0.718287	8.66	5.78339	2.87661		5.49276	4.58	0.912757	7.13702	7.77	0.632984		5.57956	5.96	0.380441	11.463	10.53	0.932983
7.51175	8.22	0.708253	5.81876	7.05	1.23124		4.48149	5.20007	0.718587	3.61	5.68392	2.07392		7.76705	7.4	0.367047	6.36598	7	0.634019		2.13746	1.75	0.387465	6.62076	6.6	0.0207605
5.29319	4.58	0.713194	6.67947	6.44	0.239468		6.30103	5.58234	0.718688	6.69	5.04522	1.64478		4.89942	7.52	2.62058	7.97863	7.34	0.638628		4.29375	4.69	0.396247	5.87118	4.92	0.951182
5.41661	4.7	0.716612	6.09939	6.3	0.200613		5.72125	4.99993	0.721312	5.7	5.75466	0.054657		7.30521	4.25	3.05521	5.9208	5.28	0.640801		6.16692	5.77	0.396925	8.28313	5.03	3.25313
5.28902	6.01	0.720982	7.06089	7.14	0.079112		5.25284	4.82898	0.423861	7.23	6.26835	0.961647		4.95629	9.3	4.34371	3.45817	4.1	0.641827		3.98861	3.59	0.398615	5.24976	5.04	0.209756
4.67372	3.95	0.723721	4.82558	3.77	1.05558		6.5376	5.80087	0.736734	4.92	6.09061	1.17061		5.40268	5.59	0.187321	5.09474	5.74	0.645265		4.79071	5.19	0.399292	2.93276	2.55	0.382764
7.7761	7.05	0.726102	5.50368	3	2.50368		5.74473	6.49212	0.747395	11.3	11.1263	0.173681		5.18086	5.61	0.429139	6.41651	5.77	0.646515		7.48516	7.89	0.404839	6.36496	6.31	0.054965
6.81937	6.09	0.729368	7.50573	5.55	1.95573		7.1549	5.40569	1.74922	4.82	4.7747	0.0453024		3.53597	5.56	2.02403	5.19256	4.54	0.652559		4.29455	4.7	0.40545	5.46298	7.66	2.19702
7.53956	6.8	0.739561	6.68251	7.52	0.837491		4.53611	5.289	0.752889	8.19	8.53684	0.346837		4.74418	5	0.255816	7.47335	8.13	0.656651		7.77096	7.36	0.41096	7.28618	7.36	0.0738234
6.39924	7.14	0.740764	7.56239	6.59	0.972393		4.284	3.52921	0.75479	7.8	7.11307	0.686927		2.97116	2.55	0.421164	4.75222	5.41	0.657783		5.07227	4.66	0.412271	2.73878	3.1	0.361215
6.05558	6.82	0.764421	7.90036	8.7	0.799636		8.22185	7.46162	0.760231	4.45	6.0072	1.5572		3.143	5.62	2.477	6.46085	5.8	0.660847		2.96634	2.55	0.41634	3.35336	5.62	2.26664
7.36497	8.13	0.765034	6.72918	4.85	1.87918		5.39794	4.62354	0.774398	6.6	4.93801	1.66199		7.19009	6.37	0.820095	8.66248	8	0.662478		6.17985	6.6	0.42015	5.74784	7.96	2.21216
5.35825	4.59	0.768247	4.92591	4.09	0.835908		5.95861	5.18414	0.774463	10.66	10.3059	0.35406		6.4274	4.62	1.8074	3.11242	3.78	0.667576		6.87759	7.3	0.422415	4.15802	6.66	2.50198
4.74728	5.52	0.772722	5.13548	3.1	2.03548		5.90658	5.13103	0.775548	8	6.21358	1.78642		2.79535	2.3	0.495351	6.51836	5.85	0.66836		7.57383	7.15	0.42383	4.24403	4.59	0.345973
4.55458	3.78	0.774579	5.88857	3.61	2.27857		7.40894	8.18606	0.777125	4.42	5.3244	0.904402		4.18645	4.26	0.0735455	6.95045	6.28	0.67045		8.52589	8.09	0.435884	6.99041	8.4	1.40959
6.37127	7.15	0.778728	7.84742	8.64	0.792585		5.36653	4.58909	0.777446	9.7	8.81088	0.889119		4.1452	4.92	0.774805	5.98948	6.66	0.670523		6.5274	6.09	0.437398	7.23553	7.59	0.354471
6.50581	7.29	0.784194	7.26144	6.97	0.291442		4.65758	5.44044	0.782861	8.35	6.17201	2.17799		5.39988	6.06	0.660124	7.72904	8.4	0.670955		5.99463	6.44	0.445368	3.38429	6.64	3.25571
6.75607	5.97	0.786068	8.13068	7.1	1.03069		5.29243	6.07821	0.785785	8.62	6.93495	1.68505		4.49548	4.47	0.0254793	7.89131	7.22	0.67131		6.75744	7.21	0.452558	9.03254	9.15	0.11746
6.25699	5.47	0.786989	4.65516	2.16	2.49516		5.3279	6.11815	0.790246	6.82	6.1076	0.712396		4.30513	7.05	2.74487	7.35167	8.03	0.678327		4.16267	3.7	0.462672	7.1801	6.7	0.480103
5.26833	4.48	0.788326	5.72438	6.55	0.82562		6.72125	7.5146	0.793351	9.24	6.81622	2.42378		4.23168	8.3	4.06832	5.275	4.59	0.684997		7.79367	7.33	0.463666	6.10995	9.3	3.19005
6.48937	5.7	0.789374	4.12328	4.7	0.576716		3.98213	4.78092	0.798784	5	6.56492	1.56492		2.55373	4.64	2.08627	4.27066	3.58	0.690664		6.31885	5.85	0.46885	4.70853	6.01	1.30147
6.1996	5.41	0.789598	4.05888	3.3	0.758885		6.09691	5.28639	0.810525	4.92	4.95543	0.0354342		4.39073	6.64	2.24927	7.65621	6.96	0.696211		4.44863	4.92	0.471369	7.27185	7.17	0.101851
2.81928	3.61	0.790716	6.7386	7.68	0.941398		6.70997	5.89861	0.811356	6.4	7.12762	0.727623		3.26305	5	1.73695	8.39748	7.7	0.697485		3.77618	3.3	0.476181	6.69501	7.34	0.644991
6.42581	7.22	0.794186	6.54906	6.36	0.189059		6.22475	7.04623	0.821471	7.37	8.11399	0.743986		3.26606	4.41	1.14394	6.36382	5.66	0.703823		8.70551	8.22	0.485506	9.53077	6.3	3.23077
5.33643	4.54	0.796434	4.34338	2.89	1.45338		6.60206	5.77962	0.82244	5.15	4.92044	0.22956		3.02116	2.24	0.781158	6.26508	5.56	0.705079		4.282	4.77	0.487996	6.96644	5.84	1.12644
4.77241	5.57	0.797594	3.88263	3.04	0.842628		7.84771	7.02181	0.8259	4.92	5.42144	0.501436		3.85718	4.85	0.992821	5.72443	6.43	0.705575		5.82947	6.38	0.550529	6.40086	7.89	1.48914
7.5962	8.4	0.803798	6.01514	6.69	0.674856		6.94692	6.11457	0.832353	6.62	6.00827	0.611732		4.22333	4.18	0.0433321	6.56453	7.29	0.725467		6.09829	6.65	0.55171	4.37505	4.69	0.314951
3.91492	3.11	0.804918	6.98789	4.41	2.57789		3.30103	4.1448	0.843767	8.15	7.09325	1.05675		6.05471	10.53	4.37529	5.14609	4.42	0.72609		4.66431	4.11	0.554309	6.00618	5.85	0.156183
5.50575	4.7	0.805745	6.55738	8	1.44262		8.52288	7.67894	0.843942	4.03	5.23324	1.20324		7.81777	8.4	0.582234	4.48275	5.21	0.727252		4.49731	5.07	0.572686	6.49242	7	0.507575
7.22278	8.03	0.807219	6.86684	8.1	1.23316		6.11919	6.96387	0.844686	4.03	4.05329	0.0232911		5.39419	8.47	3.07581	7.56837	8.3	0.731634		3.83665	4.42	0.583352	5.63877	8.89	3.25124
7.10927	6.3	0.809267	6.09902	5.11	0.989023		7.61083	6.76212	0.848717	4.89	6.92602	2.03602		4.79643	7.57	2.77357	6.94228	6.21	0.732281		8.7194	8.13	0.589398	4.5272	5.59	1.0628
4.55807	5.37	0.811932	4.95248	5.82	0.867523		3.5544	4.40665	0.852252	7.16	5.09942	2.06058		6.81125	7.41	0.598753	3.73298	3	0.732977		5.45652	4.86	0.596521	4.31493	6.84	2.52507
6.69235	7.51	0.817647	8.23653	5.4	2.83653		6.21467	7.0693	0.854626	7.89	6.14361	1.74639		3.43279	3.32	0.112789	7.03319	6.3	0.733192		6.77077	7.37	0.599232	2.82673	4.29	1.46327
4.99109	4.17	0.821088	4.78098	4.21	0.570983		5.70894	4.84082	0.868111	8.4	6.37378	2.02622		2.7076	5.51	2.8024	7.94364	7.21	0.733643		6.69198	6.09	0.601976	3.98214	1.96	2.02214
5.53883	6.36	0.821172	6.04538	6.08	0.034621		5.00939	5.87929	0.869897	8.72	6.8424	1.8776		4.09949	7.26	3.16051	5.74585	5.01	0.735852		7.4095	8.02	0.610503	3.1067	3.3	0.193298
5.85127	5.03	0.821266	5.50866	4.6	0.908662		8.52288	7.65298	0.869903	4.61	5.92906	1.31906		5.09118	2.47	2.62118	4.2549	5	0.745101		6.02782	5.41	0.61782	1.8596	2	0.140399
3.86299	3.04	0.82299	7.25758	8.3	1.04242		5.40894	4.53505	0.873888	7.89	6.90708	0.982924		2.9503	3.55	0.599701	7.74427	8.49	0.74573		2.65646	3.28	0.623541	7.78295	5.96	1.82295
6.15496	5.33	0.824958	3.958	4.86	0.902002		7.09691	6.21704	0.87987	4.01	6.2526	2.2426		7.54986	9.26	1.71014	7.88728	8.64	0.752725		7.0056	6.36	0.645602	6.00592	6.3	0.294077
4.03301	4.86	0.826989	4.72885	8.4	3.67115		7.35655	6.47592	0.880631	7.28	7.24137	0.0386343		6.36861	6.3	0.0686069	7.24126	8	0.758738		8.26877	7.62	0.648767	7.86413	6.38	1.48413
7.92856	7.1	0.828559	8.35211	8.13	0.222115		4.30103	3.4106	0.890432	7.28	5.7807	1.4993		5.10984	4.7	0.409844	8.09298	7.33	0.762976		3.35366	4.01	0.656338	6.4019	5.91	0.4919
7.64901	6.82	0.829006	3.38504	6.84	3.45496		7.11919	6.22612	0.893062	8.11	6.03144	2.07856		3.80012	5.7	1.89988	8.07524	8.85	0.774763		7.08932	6.43	0.659325	8.18712	6.37	1.81712
6.74015	5.91	0.83015	6.40629	5.48	0.926286		8.09691	7.20364	0.893267	6.02	3.78692	2.23308		3.00292	3.7	0.697084	7.98679	7.21	0.776785		6.40863	7.07	0.661371	5.37593	6.2	0.824066
8.20554	7.37	0.835543	6.58249	6.66	0.0775086		5.84466	6.7448	0.90014	3.57	4.8753	1.3053		4.24804	6.64	2.39196	7.33002	6.54	0.790024		2.6928	2.03	0.662797	6.71451	6.99	0.27549
6.49404	7.33	0.835965	7.2431	6.96	0.283095		4.30539	3.40337	0.902025	3.87	4.58612	0.716118		2.60592	3.95	1.34408	5.49289	4.7	0.792891		6.73529	7.4	0.664706	3.43702	2.29	1.14702
6.6372	5.8	0.8372	4.23548	3.78	0.455477		7.69897	6.79564	0.903334	6.3	5.354	0.946001		2.93995	2.3	0.639952	7.24331	6.45	0.793309		6.10732	5.44	0.667323	6.96759	7.36	0.392407
4.89322	4.05	0.843223	5.18615	4.11	1.07615		7.92445	7.01688	0.907576	4.24	7.74124	3.50124		6.95162	6.57	0.381619	7.94611	7.15	0.796112		3.77834	3.11	0.668342	2.88976	1.31	1.57976
4.33012	3.48	0.850123	6.89845	8.09	1.19155		4.97469	4.06591	0.908782	9.15	7.14975	2.00025		3.71838	5.94	2.22162	5.56221	6.36	0.797794		4.98124	4.29	0.691238	6.19765	7.1	0.902346
6.62887	7.48	0.851132	5.60287	6.51	0.907128		6.10791	5.19417	0.913736	5.41	5.64278	0.23278		3.06187	1.31	1.75187	7.10768	6.3	0.80768		4.96923	4.26	0.709229	3.72771	6.15	2.42229
4.06565	4.92	0.854351	6.81057	6.28	0.53057		7.18376	6.26638	0.91738	11.7	7.81029	3.88971		3.81014	6.68	2.86986	6.66812	7.48	0.81188		6.38774	7.1	0.712261	6.80574	9.15	2.34426
5.54861	4.69	0.858611	6.19553	4.92	1.27553		4.91009	5.82844	0.918346	7.12	6.77689	0.343112		6.15842	4.58	1.57842	8.21396	7.4	0.813962		8.48415	7.77	0.714146	3.33379	6.21	2.87621
7.89081	7.03	0.860807	5.91651	6.7	0.783492		8.13077	7.20927	0.921494	3.17	3.28034	0.110342		5.07729	5.55	0.472713	6.46532	7.28	0.814677		3.9777	4.7	0.722303	3.96815	6.63	2.66185
5.68563	6.55	0.864374	6.28632	7.07	0.783685		6.79317	7.71506	0.921885	5.2	6.26272	1.06272		4.18107	3.1	1.08107	8.33369	9.15	0.816312		6.7947	7.52	0.725297	3.45461	6.01	2.55539
6.75725	5.89	0.867245	7.6874	8.6	0.912602		5.08149	6.00479	0.923299	6.48	3.90868	2.57132		2.92777	5.52	2.59223	7.66071	6.84	0.820708		6.12673	5.4	0.726733	2.28408	2.87	0.585919
5.14153	6.02	0.878467	4.85508	5.01	0.154922		4.25964	5.186	0.926365	6.71	8.07944	1.36944		5.84032	3	2.84032	7.57877	8.4	0.821232		6.54495	7.28	0.735055	4.69866	4.42	0.278663
5.2721	4.39	0.882105	7.91099	4.3	3.61099		7.27572	6.34819	0.927533	4.92	6.50269	1.58269		7.93834	6.1	1.83834	7.87379	8.7	0.826209		5.20517	4.43	0.775173	7.09663	5.41	1.68663
5.75629	6.64	0.883712	8.27242	8.92	0.647583		8.02125	7.79059	0.230661	5.36	8.02029	2.66029		4.98487	4.3	0.684871	6.90739	7.74	0.832609		3.81722	4.6	0.782781	2.63813	3	0.361867
4.16846	3.28	0.888462	8.90211	5.55	3.35211		5.39794	6.32886	0.930921	7.95	7.48908	0.460924		3.576	5.89	2.314	4.54153	3.7	0.841533		2.43998	3.23	0.790022	7.50614	10.05	2.54386
6.10649	7	0.893513	3.83114	2.43	1.40114		6.45593	5.51734	0.938597	3.31	4.79251	1.48251		3.27642	6.11	2.83358	3.32315	2.48	0.843146		7.90689	8.7	0.793114	7.87572	4.59	3.28572
7.57455	6.68	0.894546	6.53286	5.74	0.792858		5.85387	4.91122	0.942653	7.74	6.30298	1.43702		2.8127	4.31	1.4973	8.20539	7.36	0.845392		8.77418	7.98	0.79418	7.79399	7.15	0.643993
6.01045	5.11	0.900453	4.58812	5.52	0.93188		7.30206	5.65909	1.64297	7.66	6.69417	0.96583		6.98567	8.4	1.41433	7.87617	7.03	0.846166		3.62839	4.45	0.821611	3.75672	5.82	2.06328
5.49396	4.59	0.903956	6.42598	5.77	0.655982		6.79317	7.74682	0.953644	6.96	4.93685	2.02315		3.88894	4.8	0.911059	7.91648	7.07	0.846478		5.9625	5.14	0.822503	4.27868	6.3	2.02132
5.53586	6.44	0.904141	7.55379	6.09	1.46379		3.04335	4.0097	0.966353	6.27	6.16482	0.105178		5.984	8.85	2.866	6.9532	7.8	0.846804		6.54032	7.37	0.829683	8.8813	6.24	2.6413
6.49537	5.59	0.905366	7.17327	5.96	1.21327		3.76447	4.73137	0.966895	6.08	6.79981	0.719806		3.73395	4.21	0.476054	4.51901	3.67	0.84901		2.82844	3.67	0.841559	4.25307	5.77	1.51692
8.00909	8.92	0.910914	8.66535	6.82	1.84535		6.85387	5.87572	0.978148	6.21	5.98839	0.221606		4.46819	5.14	0.671813	7.90646	7.05	0.856458		6.19812	7.05	0.851883	4.81115	4.54	0.271147
6.44302	7.36	0.916978	6.74312	5.85	0.893123		6.85387	7.83349	0.979616	8.3	6.8337	1.4663		3.87266	6.21	2.33734	7.10255	7.96	0.85745		4.34103	3.48	0.861026	7.29318	8.26	0.966818
5.73874	6.66	0.92126	4.74276	5.64	0.897237		6.36552	7.34515	0.97963	8.79	7.60216	1.18784		4.94983	7.17	2.22017	8.26976	7.41	0.859762		3.05149	2.19	0.861489	5.25668	8.47	3.21332
4.92762	4.6	0.327617	6.32664	6.46	0.133357		4.6925	3.70207	0.990434	7.22	6.79048	0.429523		3.58827	5.7	2.11173	7.82257	8.7	0.877427		5.77741	6.64	0.862593	7.2779	5.89	1.3879
6.35729	6.7	0.342714	5.04937	2.03	3.01937		6.55284	7.5441	0.99126	6.54	5.17515	1.36485		4.50934	5.66	1.15066	8.01178	8.89	0.878223		4.82924	5.7	0.87076	3.37818	3.77	0.391821
7.43776	8.4	0.962238	6.88692	4.77	2.11692		3	3.99344	0.993438	8.3	4.44672	3.85328		7.40949	6.2	1.20949	6.70767	7.59	0.882334		5.2005	6.08	0.879496	6.27019	6.19	0.0801902
3.92434	2.96	0.964341	5.7941	4.91	0.884098		6.69465	5.69004	1.0046	6.24	7.79502	1.55502		4.7611	5.11	0.348901	5.19344	4.3	0.893441		8.98539	8.1	0.885393	8.93951	8.6	0.339514
6.50342	7.47	0.966576	7.04423	7.51	0.465769		7.60206	6.59535	1.00671	3.55	4.88633	1.33633		4.40206	5.44	1.03794	4.00209	3.1	0.902093		3.12822	2.24	0.888225	6.92044	4.11	2.81044
6.5291	5.56	0.9691	4.81532	4.3	0.515315		5.69897	4.69215	1.00682	4.85	5.68881	0.838815		3.86473	4.09	0.225275	4.88216	3.98	0.902165		6.72605	5.82	0.906051	5.59438	5.04	0.554378
2.61872	3.59	0.971283	8.43994	7.37	1.06994		8	6.98681	1.01319	8.52	7.02248	1.49752		4.61296	5.85	1.23704	6.77548	7.68	0.904519		4.23263	3.31	0.922628	5.42413	6.43	1.00587
6.04565	5.07	0.97565	3.32661	2.82	0.506609		3.50585	4.51962	1.01378	9.05	7.41663	1.63337		5.65279	7.85	2.19721	4.64315	5.55	0.906848		10.2038	9.26	0.943829	4.2886	7.26	2.9714
4.75065	5.73	0.979345	6.45629	5.61	0.846289		8.95861	7.94195	1.01666	4.57	6.04896	1.47896		3.92237	5.22	1.29763	2.69859	3.61	0.911413		2.44201	3.39	0.947992	6.61815	4.58	2.03815
6.86939	7.85	0.980608	6.76719	6.15	0.617189		4.81135	5.83459	1.02324	6.05	5.50745	0.542551		3.60084	3	0.600842	6.76322	5.85	0.913225		4.65314	3.7	0.953136	1.93868	4.64	2.70132
5.22659	6.21	0.983413	4.28003	6.08	1.79997		6.01323	7.03706	1.02383	5.06	5.97263	0.912631		7.0045	9.3	2.2955	7.09682	8.02	0.923182		5.26825	4.3	0.96825	3.38068	5.4	2.01932
6.64697	5.66	0.986967	7.83758	6.19	1.64758		5.88606	6.91657	1.03051	5.01	3.78009	1.22992		7.43258	7.8	0.367418	3.76845	4.7	0.931555		5.53669	6.51	0.973307	6.63622	6.51	0.126221
5.39706	4.41	0.987057	8.02238	6.8	1.22238		4.69897	5.73493	1.03596	8.43	5.82681	2.60319		5.40266	6.09	0.687339	8.53842	9.47	0.931576		7.45644	6.48	0.976438	5.14255	6.57	1.42745
5.56747	4.58	0.987472	7.38509	5.34	2.04509		8.74473	7.70391	1.04082	4.77	3.37734	1.39266		7.40535	9.2	1.79465	8.25957	9.2	0.94043		6.26926	7.25	0.980736	6.32652	5.07	1.25652
7.35806	6.37	0.988065	6.74114	8	1.25886		6.59176	5.54261	1.04915	9.21	7.32442	1.88558		3.43215	5.28	1.84785	8.67589	9.62	0.94411		7.68145	6.7	0.98145	6.86179	4.62	2.24179
4.66192	3.67	0.991922	6.40548	5.7	0.705476		7.48297	6.43293	1.05003	7.58	6.30065	1.27935		6.39771	8.6	2.20229	4.17464	3.23	0.944642		7.6818	6.7	0.9818	7.20982	5.55	1.65982
5.85675	4.86	0.996754	7.55151	10.53	2.97849		4.61979	5.68401	1.06422	7.43	5.13007	2.29993		3.13375	5.21	2.07625	4.33465	3.39	0.944647		3.62375	4.61	0.986251	6.27046	4.61	1.66046
6.68963	7.7	1.01037	5.31037	3.58	1.73037		6.92082	5.85519	1.06563	5.68	4.91231	0.767686		3.55587	5.82	2.26413	4.86794	5.82	0.95206		5.46733	4.48	0.987331	4.89264	7.41	2.51736
6.05927	5.04	1.01927	4.9485	5.21	0.261504		3.10182	4.169	1.06718	8.4	6.34497	2.05503		3.68698	4.69	1.00302	8.17966	9.15	0.970345		9.3903	8.4	0.990301	4.96357	3.98	0.983566
7.28031	8.3	1.01969	7.31619	7.4	0.0838145		8.284	7.21582	1.06818	7.89	4.03015	3.85985		3.29721	6.1	2.80279	4.64944	5.62	0.970565		8.58259	7.59	0.992592	5.31571	5.85	0.534289
6.03547	8.26	2.22453	5.30646	4.39	0.91646		8.30627	7.23283	1.07345	5.4	5.5981	0.1981		4.12352	6.6	2.47648	5.68177	4.7	0.981773		7.47279	8.47	0.997208	8.41421	7.14	1.27421
7.6716	8.7	1.0284	3.41124	3.59	0.178761		9.1549	8.07929	1.07561	7.74	8.25087	0.510875		6.95716	5.34	1.61716	6.53736	7.52	0.982639		3.30081	4.3	0.999186	3.16527	4.71	1.54473
4.81438	5.85	1.03562	7.46672	7.8	0.33328		6.30103	5.21907	1.08196	8.52	8.0448	0.475198		3.35431	5.28	1.92569	7.95476	6.97	0.98476		5.20756	6.21	1.00245	6.79906	8.4	1.60094
5.23754	4.2	1.03754	8.68805	4.62	4.06805		2.48149	3.56434	1.08285	7.43	7.96264	0.532636		5.75432	6.7	0.945679	7.8052	6.82	0.985197		4.57877	5.62	1.04123	5.69783	6.11	0.412166
7.39799	6.35	1.04799	5.58676	4.59	0.996762		8.09691	7.00064	1.09627	9.05	4.29325	4.75675		4.17681	4.48	0.303193	5.90701	4.92	0.987014		3.87477	4.92	1.04523	4.0629	5.48	1.4171
6.63174	7.68	1.04826	7.86348	8.89	1.02652		8.25964	7.14877	1.11087	6.84	6.52996	0.310041		2.60729	3.66	1.05271	2.73863	1.75	0.988634		4.6477	5.7	1.0523	6.35134	6.6	0.248662
5.23285	4.18	1.05285	4.40257	7.4	2.99743		8.82391	7.70906	1.11485	8.52	6.62579	1.89421		3.11052	5.27	2.15948	7.69308	6.7	0.993083		8.73478	7.68	1.05478	8.13382	5.2	2.93382
8.45313	7.4	1.05313	6.92802	6.66	0.26802		4.5784	5.70001	1.12161	7.89	6.06885	1.82115		7.18157	7.77	0.588426	7.69308	6.7	0.993083		5.95293	4.89	1.06293	7.71523	6.45	1.26524
5.94398	4.89	1.05398	5.82918	6.21	0.380824		6.13668	5.01132	1.12536	9.74	9.02238	0.717619		4.55688	4.59	0.0331206	7.15578	8.15	0.994217		2.88292	3.95	1.06708	3.84968	4.26	0.410322
5.0719	6.14	1.0681	5.40944	6.14	0.730557		7.08092	5.95444	1.12649	6.48	5.30238	1.17762		3.60679	6.35	2.74321	4.36995	5.37	1.00005		2.58995	3.66	1.07005	3.32572	4.7	1.37428
5.49876	4.43	1.06875	3.30901	5	1.69099		7.36552	6.23165	1.13387	2.07	3.36647	1.29647		3.35376	5.62	2.26624	5.63872	6.66	1.02128		9.47606	8.4	1.07606	3.1934	2.16	1.0334
7.02315	8.1	1.07685	7.9316	7.96	0.0283966		6.63827	5.50152	1.13675	8.4	8.29469	0.105312		5.73945	4.39	1.34945	8.54796	7.52	1.02796		3.87782	2.8	1.07782	7.65038	4.66	2.99038
6.20139	7.28	1.07861	7.69807	6.3	1.39807		5.26761	6.40787	1.14026	9.07	5.32797	3.74203		4.09782	4.58	0.482183	5.31245	6.35	1.03755		6.87701	7.96	1.08299	8.01304	6.09	1.92303
4.08125	3	1.08125	7.14849	7.77	0.621511		3.30103	4.4414	1.14037	8.01	6.80912	1.20088		3.62285	3.77	0.147152	7.74937	6.7	1.04937		6.23313	7.34	1.10687	6.32743	8.03	1.70257
4.99815	6.08	1.08185	7.61649	9.62	2.00351		6.79588	5.6447	1.15118	7.32	5.8416	1.4784		5.13682	5.04	0.096817	8.42171	7.37	1.05171		4.81211	3.7	1.11211	6.06666	9.1	3.03334
6.28642	7.37	1.08358	8.41113	9.3	0.888866		9.49485	8.34277	1.15208	6.39	5.24986	1.14014		4.38173	7.51	3.12827	5.00594	3.95	1.05594		4.11689	3	1.11689	5.96836	4.47	1.49836
6.27548	5.19	1.08548	8.59666	5.69	2.90666		8	6.8269	1.1731	10.3	7.56082	2.73918		3.94881	3.59	0.358812	6.76358	7.82	1.05642		1.97726	3.1	1.12274	7.66863	6.11	1.55863
7.7468	6.66	1.0868	6.84718	5.56	1.28718		4.16749	2.99345	1.17404	7.26	5.83307	1.42693		5.63198	7.3	1.66802	3.65065	4.71	1.05935		4.38989	5.52	1.13011	9.2501	7.05	2.2001
6.30743	5.21	1.09743	6.31439	3.66	2.65439		5.50864	4.33119	1.17745	5.54	4.49057	1.04943		4.72046	6.19	1.46954	7.78448	6.72	1.06448		7.79076	6.66	1.13076	3.71613	4.1	0.383865
7.34661	6.24	1.10661	6.24786	7.37	1.12214		8.1549	6.96163	1.19327	6.42	5.72143	0.698566		3.08589	4.77	1.68411	4.7662	3.7	1.0662		6.07567	7.21	1.13433	8.60494	7.25	1.35494
7.55758	6.45	1.10758	6.46098	6.01	0.450982		4.42022	5.61534	1.19512	6.18	5.78922	0.390777		4.92827	7.68	2.75173	7.72832	6.66	1.06832		9.23706	8.1	1.13706	1.632	2.3	0.667999
2.99231	4.1	1.10769	2.81928	3.61	0.790721		6.16368	4.96611	1.19756	6.6	7.01995	0.419949		2.64271	5	2.35729	8.02562	9.1	1.07438		5.30902	4.17	1.13902	7.40552	6.88	0.52552
7.59573	6.48	1.11573	5.09029	2.3	2.79029		7.30364	6.10384	1.1998	3.02	5.03168	2.01168		7.31339	7.74	0.426608	7.18157	8.26	1.07843		7.23334	6.08	1.15334	4.23668	4.58	0.343316
4.77642	3.66	1.11642	5.15848	5.4	0.241519		6.34679	5.14685	1.19994	3.51	4.41085	0.900846		4.27774	4	0.27774	4.75588	5.84	1.08412		6.86169	8.03	1.16831	6.69017	6.28	0.410173
4.27389	5.41	1.13611	6.68635	4.01	2.67635		4.71444	5.91805	1.20361	12.3	9.51272	2.78728		4.20722	8.64	4.43278	5.60255	6.69	1.08745		5.74971	4.58	1.16971	9.76866	6.97	2.79866
6.12223	7.26	1.13777	4.76146	6.3	1.53854		6.18709	4.98302	1.20407	5.92	6.54294	0.622942		3.69081	4.54	0.849186	7.51909	6.43	1.08909		4.64864	5.82	1.17136	4.18054	3.48	0.70054
6.21974	7.36	1.14026	4.28938	3.67	0.619381		3.65758	4.86861	1.21103	5.67	8.26389	2.59389		4.5035	4.54	0.0364971	5.3065	4.21	1.0965		8.60123	7.41	1.19123	4.29451	6.59	2.29549
6.81927	7.96	1.14073	7.07231	5.19	1.88231		5.39794	4.18399	1.21395	2.22	3.36779	1.14779		5.58671	4.43	1.15671	5.73588	6.84	1.10412		7.65395	6.45	1.20395	8.60033	5.41	3.19034
6.51795	7.66	1.14205	5.704	5.03	0.674002		7.39794	6.1795	1.21844	6.05	4.94553	1.10447		6.22082	4.91	1.31082	4.71424	3.61	1.10424		4.80332	6.02	1.21668	6.63191	5.74	0.891906
6.50482	5.36	1.14482	3.60115	6.01	2.40885		9.29243	8.07271	1.21972	4.52	5.4467	0.926701		3.25849	6.44	3.18151	5.1949	6.3	1.1051		5.22085	4	1.22085	2.91387	2.82	0.0938699
6.77199	5.62	1.15199	5.84155	4.59	1.25155		6.60206	5.38167	1.22039	10.22	7.99193	2.22807		7.1229	7.59	0.467103	6.03999	4.92	1.11999		5.07274	6.3	1.22726	2.66236	5	2.33764
6.92467	5.77	1.15467	2.86565	4.1	1.23435		2.89279	4.11458	1.22179	9.04	7.0699	1.9701		5.95978	8	2.04022	6.97046	8.1	1.12954		4.65214	5.89	1.23786	2.55038	1.75	0.800383
4.68486	5.84	1.15514	6.22528	4.31	1.91528		3.50864	2.28095	1.22769	3.58	4.44587	0.865874		2.75196	3.61	0.858044	8.18259	7.05	1.13259		8.23608	6.97	1.26608	4.71056	4.09	0.620558
5.36579	4.21	1.15579	5.26245	5.21	0.0524516		7.5376	6.30395	1.23365	5.01	3.50932	1.50068		4.19948	4.62	0.420523	7.40741	6.27	1.13741		5.67857	4.41	1.26857	4.75842	6.08	1.32158
5.29864	4.14	1.15864	8.09923	9.15	1.05077		8.52288	7.28539	1.23749	7.8	5.64993	2.15007		3.7631	3.04	0.723103	6.75412	5.61	1.14412		4.59788	3.32	1.27788	4.1982	5.66	1.4618
7.51937	6.35	1.16937	7.14373	7.96	0.816267		4.81816	3.5782	1.23996	6.8	7.60246	0.802464		5.55119	4.05	1.50119	3.33676	2.19	1.14676		5.34907	6.63	1.28093	6.42648	6.55	0.123515
6.06902	4.89	1.17902	5.9005	6.64	0.739497		2.69897	3.9397	1.24073	5.14	5.19266	0.0526552		8.48737	9.15	0.662629	5.96212	7.11	1.14788		6.0741	7.36	1.2859	7.07369	7.41	0.336313
5.25883	6.44	1.18117	3.67335	4.64	0.966647		5.84164	4.59417	1.24747	4.7	5.26005	0.560047		6.09356	8.03	1.93644	3.85173	5	1.14827		5.39373	6.68	1.28627	5.0038	6.68	1.6762
6.90797	8.09	1.18203	6.48975	6.24	0.249755		4.24795	5.49579	1.24784	6.51	5.85368	0.656322		5.0848	6.63	1.5452	5.7311	4.58	1.1511		3.91992	5.21	1.29008	8.35982	8	0.359818
5.11579	6.3	1.18421	7.46855	5.31	2.15855		6.04576	4.79516	1.2506	7.8	6.80936	0.990642		6.17533	6.54	0.364666	5.24709	4.09	1.15709		3.247	4.54	1.293	7.35352	7.77	0.416481
6.77126	7.96	1.18874	4.9132	6.31	1.3968		7.13668	8.39246	1.25578	7.19	5.53728	1.65272		3.72097	6.01	2.28903	5.59063	4.43	1.16063		5.67328	6.97	1.29672	6.77858	9.1	2.32142
7.01372	5.82	1.19372	4.54388	4.17	0.373879		5.20761	6.46557	1.25796	8.01	6.17232	1.83768		6.84407	5.31	1.53407	7.13338	5.97	1.16338		6.67045	5.34	1.33045	4.8682	7.54	2.6718
5.1948	4	1.1948	4.58064	7.57	2.98936		7.35655	6.09212	1.26442	8.49	7.71442	0.775583		5.65539	9.47	3.81461	4.94312	3.77	1.17312		2.97819	4.31	1.33181	9.21918	9.26	0.040823
5.43994	6.66	1.22006	3.89527	2.8	1.09527		7	5.73064	1.26936	4.3	6.67795	2.37795		3.96824	3.05	0.918243	5.03437	6.21	1.17563		7.64047	6.3	1.34047	2.9316	3	0.0683956
7.38431	6.16	1.22431	4.54566	2.29	2.25566		7.34679	6.07298	1.27381	6.25	5.14785	1.10215		2.64468	2.16	0.484676	7.28849	8.47	1.18151		4.31907	5.66	1.34093	6.39392	8	1.60608
7.17121	8.4	1.22879	8.78972	6	2.78972		4.65758	3.38321	1.27437	9.34	6.88952	2.45048		5.52125	6.99	1.46875	5.34155	4.16	1.18155		4.17215	2.82	1.35215	5.3385	6.17	0.831496
7.33112	6.1	1.23112	5.90386	2.87	3.03386		7.09152	5.81435	1.27717	5.4	4.40984	0.990158		5.38707	9	3.61293	8.83088	7.64	1.19088		5.44967	4.09	1.35967	5.17404	3.95	1.22404
6.93489	5.7	1.23489	6.14132	4.9	1.24132		6.65758	7.93523	1.27765	4.59	7.31137	2.72137		6.047	7.98	1.933	7.84522	9.04	1.19478		7.25031	5.89	1.36031	8.61926	5.75	2.86925
5.66788	4.43	1.23788	6.49134	5.94	0.551342		4.48149	5.78605	1.30456	8	6.9832	1.0168		5.09419	7.48	2.38581	8.27685	7.08	1.19685		6.28309	7.65	1.36691	6.02793	5.77	0.257929
6.37968	5.14	1.23968	8.4526	6.37	2.0826		8.30103	6.9896	1.31143	8.3	6.50688	1.79312		5.66932	4.14	1.52932	7.10967	8.31	1.20033		6.95849	5.59	1.36849	3.22742	3.59	0.362577
8.2368	6.99	1.2468	3.39939	3.11	0.289387		5.82391	4.50511	1.3188	7.31	8.25632	0.946324		3.70987	4.3	0.590134	3.76652	2.55	1.21652		5.49528	4.12	1.37528	6.65427	7.08	0.425733
6.04743	4.8	1.24743	6.17523	6.88	0.704766		6.69897	5.36439	1.33458	3.78	4.48452	0.704523		7.38469	5.37	2.01469	7.90246	6.68	1.22246		5.45439	6.84	1.38561	3.58772	3.7	0.112276
6.59209	5.34	1.25209	8.80306	6.57	2.23306		4.5867	5.92227	1.33557	6.72	6.99701	0.277015		4.31507	8	3.68493	8.32259	7.1	1.22259		6.16606	7.57	1.40394	4.43532	3.64	0.795315
7.26939	6.01	1.25939	5.41472	6.09	0.675278		6.67572	8.01705	1.34133	4.58	8.41025	3.83025		6.73751	6.11	0.627515	8.03561	9.26	1.22439		6.88283	5.47	1.41283	5.78067	6.01	0.229332
4.84965	6.11	1.26035	7.14633	6.01	1.13634		6.22185	4.85975	1.3621	7.4	6.74739	0.652614		5.13613	4.59	0.546127	6.17417	7.41	1.23583		4.96401	3.55	1.41401	7.05441	5.57	1.48441
4.17961	5.44	1.26039	7.05476	7.62	0.56524		4.92082	6.28338	1.36256	6.5	6.57084	0.0708432		2.70339	1.75	0.953386	4.16392	5.4	1.23608		7.41264	8.85	1.43736	4.43031	5.56	1.12969
7.83415	9.1	1.26585	6.60035	7.52	0.919651		8.58503	7.21329	1.37174	7.69	8.8184	1.1284		3.5594	4.92	1.3606	6.61293	7.85	1.23707		7.54122	6.09	1.45122	3.0172	5.55	2.5328
7.1592	5.89	1.2692	7.70437	5.33	2.37437		5.07058	6.46237	1.39178	8.64	8.45678	0.183225		4.98104	5.74	0.75896	3.6678	2.43	1.2378		8.15808	6.7	1.45808	8.63012	5.7	2.93012
3.69947	2.43	1.26947	7.79702	6.22	1.57702		7.64589	6.23161	1.41428	6.44	7.71484	1.27484		4.77177	5.69	0.918232	7.91861	6.68	1.23861		6.16235	4.7	1.46235	2.28063	2.43	0.149371
6.68651	5.41	1.27651	3.76124	5.84	2.07876		8.38722	6.96979	1.41743	6.9	7.31409	0.414088		6.4277	7.29	0.862295	7.55905	6.31	1.24905		3.42416	1.96	1.46416	5.03443	7.85	2.81557
5.05397	3.77	1.28397	7.46236	9.3	1.83764		9.61979	8.2015	1.41829	9.46	8.85368	0.606319		6.47237	10.05	3.57763	7.44914	6.2	1.24914		4.7454	6.21	1.4646	4.62982	6.84	2.21018
3.76026	5.05	1.28974	7.77413	6.66	1.11413		2.35655	3.77998	1.42344	4.48	5.54503	1.06503		7.2313	6.97	0.261297	7.34991	6.1	1.24991		5.21115	6.68	1.46885	5.2752	3.66	1.6152
5.40417	4.11	1.29417	6.61268	7.68	1.06732		7.76955	6.33891	1.43065	8.93	8.33872	0.591285		3.09398	3.74	0.646021	7.9101	6.66	1.2501		3.14995	4.62	1.47005	6.21083	3.88	2.33083
5.17726	3.88	1.29726	6.12282	6.64	0.517182		6.4803	7.91863	1.43833	6.44	5.75408	0.685921		4.37288	7.96	3.58712	5.37047	4.12	1.25047		8.01091	6.54	1.47091	7.28838	6.66	0.628383
7.2589	5.96	1.2989	7.09643	6.35	0.74643		4.76955	6.21652	1.44697	2.86	3.33586	0.475857		3.59513	3.28	0.315126	3.60253	4.86	1.25747		4.03772	5.51	1.47228	6.68227	6.27	0.412271
7.84496	9.15	1.30504	6.97184	6.1	0.871838		4.92082	6.37741	1.45659	6.68	7.07749	0.397489		7.20324	6.36	0.843242	6.84061	8.1	1.25939		3.52083	5.01	1.48917	2.40829	3.23	0.821705
7.39884	6.09	1.30884	6.31795	3.64	2.67795		5.65758	4.19638	1.46119	6.64	6.57367	0.0663261		6.535	7.96	1.425	6.24622	7.51	1.26378		5.24634	3.74	1.50634	3.42973	4	0.570271
8.01096	6.7	1.31096	6.37299	5.59	0.782987		7.88606	6.4211	1.46495	6.68	6.20568	0.474324		4.38821	5.07	0.681792	7.83585	9.1	1.26415		3.88838	5.41	1.52162	5.29215	5.41	0.117852
8.01096	6.7	1.31096	7.83709	9.26	1.42291		8.52288	7.05392	1.46896	6	9.32247	3.32247		5.97126	7.4	1.42874	6.12625	7.4	1.27375		7.11209	5.59	1.52209	8.44774	8.92	0.472257
5.32718	6.64	1.31282	3.79413	5.05	1.25587		8.45593	6.98476	1.47118	6.4	7.00565	0.605649		4.67602	6.21	1.53398	4.17122	2.89	1.28122		4.07865	5.61	1.53135	5.9492	7.85	1.9008
5.40526	4.09	1.31526	8.80475	6.54	2.26475		8.58503	7.11225	1.47278	6.97	6.09465	0.875348		5.78881	6.09	0.301188	4.28326	3	1.28326		2.46692	4	1.53308	6.46274	9.03	2.56726
6.27151	4.92	1.35151	5.32467	3.31	2.01467		6.52288	5.04134	1.48154	8.42	6.12665	2.29335		6.55706	7.15	0.59294	8.09452	6.8	1.29452		8.74712	7.21	1.53712	6.54748	6.35	0.197484
6.94349	5.59	1.35349	5.20429	6.56	1.35571		8.3098	6.81282	1.49698	2.4	3.49501	1.09501		4.06032	7.36	3.29968	4.09472	2.8	1.29472		6.3089	7.85	1.5411	4.03258	5.31	1.27742
7.08528	5.73	1.35528	4.83462	3.88	0.954619		5.19382	6.69323	1.49941	2.89	5.20206	2.31206		5.56903	6.54	0.970968	5.34309	6.64	1.29691		7.55612	6.01	1.54612	6.43554	6.8	0.364465
7.45857	6.1	1.35857	8.0907	7.96	0.130697		7.95861	6.45595	1.50266	3.77	5.17179	1.40179		2.83395	3.3	0.466046	7.12742	5.82	1.30742		5.10554	6.66	1.55446	6.41157	6.22	0.191565
5.37108	3.98	1.39108	4.7862	4.14	0.646202		4.76955	6.27575	1.5062	5.8	5.98298	0.182976		7.56629	6.6	0.96629	6.78512	5.47	1.31512		4.21461	5.77	1.55539	4.94963	7.07	2.12037
6.33948	7.74	1.40051	5.00887	2.3	2.70887		6.44009	7.9499	1.5098	7.48	6.75289	0.727114		6.63483	5.47	1.16483	7.97794	9.3	1.32206		6.4412	8	1.5588	7.13974	8.4	1.26026
4.21061	5.62	1.40939	3.66551	1.31	2.35551		6.60206	5.08816	1.5139	8.37	7.32068	1.04932		3.16492	5	1.83508	7.70552	6.38	1.32552		3.54438	5.11	1.56562	5.38171	7.48	2.09829
5.1502	3.74	1.4102	7.24748	5.14	2.10748		8.60206	7.08356	1.5185	7.17	5.44187	1.72813		3.53175	6.12	2.58825	7.21687	5.89	1.32687		9.11009	7.54	1.57009	6.64154	5.36	1.28154
5.79706	7.22	1.42294	6.626	8.15	1.524		7.56864	6.04606	1.52258	2.89	4.62223	1.73223		3.27721	4.2	0.922788	3.35706	2.03	1.32706		5.24704	6.82	1.57296	5.07174	5.77	0.698259
5.13371	6.56	1.42629	7.24927	5.97	1.27927		9.10018	7.57392	1.52626	11.31	6.82135	4.48865		6.66257	6.35	0.312569	4.68127	6.01	1.32873		3.21883	4.8	1.58117	6.50225	4.45	2.05225
5.06947	3.64	1.42947	6.5666	5.89	0.676596		8.04576	6.5177	1.52805	7.72	7.53522	0.184777		6.7527	8.1	1.3473	5.88986	7.22	1.33014		5.93297	7.52	1.58703	3.27714	4.3	1.02286
4.65642	6.09	1.43358	7.26158	8.02	0.758422		3.69897	5.2286	1.52963	7.46	7.32279	0.137212		3.89743	5.33	1.43257	4.64919	3.31	1.33919		4.24033	5.84	1.59967	5.18226	4.92	0.262261
5.01661	6.46	1.44339	9.41047	6.43	2.98047		4.17393	5.70482	1.5309	3	5.23285	2.23285		3.69843	8.02	4.32157	7.68639	9.03	1.34361		7.16815	5.56	1.60815	6.25645	4.91	1.34645
3.83412	5.28	1.44588	4.54762	3	1.54762		9	7.45659	1.54341	4.68	4.25703	0.422965		5.84555	4.59	1.25555	7.11784	5.77	1.34784		4.48705	2.87	1.61705	4.8963	5.47	0.573704
6.57092	8.02	1.44908	6.43804	5	1.43804		8.09691	6.52756	1.56935	7.01	7.96553	0.955533		2.99048	3	0.00951743	4.86147	6.21	1.34853		4.62492	3	1.62492	4.74809	7.33	2.58191
6.1989	7.65	1.4511	7.14212	5.11	2.03212		4.5817	6.16814	1.58644	3.43	5.13181	1.70181		2.94599	3.23	0.284012	8.70065	10.05	1.34935		4.58568	2.96	1.62568	2.82752	5	2.17248
7.42681	8.89	1.46319	5.67041	5.04	0.630411		9.20066	7.60802	1.59264	8.37	6.03856	2.33144		5.77235	4.92	0.85235	4.65397	3.3	1.35397		5.3645	7	1.6355	4.45079	5.27	0.819208
6.55095	8.02	1.46905	5.32537	3.98	1.34537		3.21538	4.81	1.59462	8.4	7.36822	1.03178		4.8781	5.73	0.851902	5.0036	3.64	1.3636		3.07421	4.71	1.63579	6.47109	8.7	2.22891
5.8934	4.42	1.4734	3.91927	3	0.919271		6.69897	5.0978	1.60117	7.3	5.50642	1.79358		5.50129	7.47	1.96871	5.18617	6.55	1.36383		6.50555	8.15	1.64445	6.26639	5.62	0.646394
4.60088	6.08	1.47912	6.72636	7.66	0.933636		7.11351	5.50719	1.60632	10.48	12.5041	2.02406		4.04199	6.64	2.59801	4.41916	3.05	1.36916		2.95788	1.31	1.64788	6.41942	4.58	1.83942
6.51795	8	1.48205	7.22457	8.03	0.805433		8.69897	7.09246	1.60651	3.94	4.65864	0.718642		3.1579	7.11	3.9521	5.97817	4.6	1.37817		5.86671	7.52	1.65329	6.79366	6.72	0.0736594
6.48422	5	1.48422	6.88412	7.36	0.475877		5.55752	7.17759	1.62007	7.24	5.17224	2.06776		4.08149	4.12	0.0385127	4.37871	3	1.37871		5.68109	4.01	1.67109	6.37445	6.54	0.165546
7.5957	6.11	1.4857	4.968	4.05	0.918		5.27572	6.90554	1.62981	8	6.17434	1.82566		2.68668	4.71	2.02332	7.73047	6.35	1.38047		3.83864	2.16	1.67864	8.35033	5.11	3.24033
5.15457	6.65	1.49543	8.11343	6.43	1.68343		8.14874	6.5155	1.63324	5.7	7.59804	1.89804		6.15806	7.66	1.50194	3.85313	2.47	1.38313		4.60022	6.28	1.67978	5.39525	4.05	1.34525
6.2721	4.77	1.5021	8.30025	9.7	1.39975		8.52288	6.88879	1.63409	5.74	5.90861	0.168613		6.59236	5.41	1.18236	6.79656	5.41	1.38656		2.85382	4.54	1.68618	9.09492	6.09	3.00492
4.32215	2.82	1.50215	5.80023	6.66	0.859766		4.50864	2.8711	1.63754	7.7	6.75467	0.945325		6.27944	7.37	1.09056	6.16517	4.77	1.39517		3.34089	5.03	1.68911	3.91736	5.21	1.29264
7.72347	6.22	1.50347	5.49126	3.7	1.79126		4.90309	6.54098	1.63789	5.72	5.73602	0.0160222		5.56825	6.48	0.911747	7.09898	5.7	1.39898		6.31071	8	1.68929	4.82596	4.59	0.235955
6.27643	4.77	1.50643	8.22741	8.47	0.242593		7.56864	5.93041	1.63822	9	7.61014	1.38986		4.0585	7.05	2.9915	5.45187	4.05	1.40187		5.14671	6.84	1.69329	2.50279	3.31	0.807207
6.33844	7.85	1.51156	5.31801	8.7	3.38199		5	3.35908	1.64092	4.23	5.35993	1.12993		4.97385	7.48	2.50615	7.94398	6.54	1.40398		3.85289	5.56	1.70711	4.48932	3.58	0.909315
6.10465	4.59	1.51465	8.03	6.2	1.83		5.39794	7.04437	1.64643	6.15	5.93453	0.215466		3.14553	4.42	1.27447	6.53451	7.96	1.42549		8.03995	6.31	1.72995	4.61821	7.47	2.85179
4.46683	6.01	1.54317	5.68663	1.75	3.93663		9	7.34713	1.65287	9.3	7.93696	1.36304		5.43308	5.56	0.12692	5.09273	3.66	1.43273		2.73704	4.47	1.73296	6.68752	4.01	2.67752
6.54959	8.1	1.55041	4.4972	1.96	2.5372		7.33724	5.67225	1.665	6	6.40495	0.404946		3.23641	3.31	0.0735853	8.00388	6.57	1.43388		5.94538	7.68	1.73462	7.36378	7.52	0.156221
5.85148	4.3	1.55148	5.11411	5.37	0.255891		7.63827	5.97209	1.66618	5.37	5.66443	0.294433		5.28503	6.17	0.88497	7.56097	6.12	1.44097		7.47722	5.74	1.73722	5.2858	7.52	2.2342
4.98719	6.54	1.55281	9.22053	6.11	3.11053		4.80176	6.46822	1.66646	5.28	5.65382	0.373824		4.91994	6.51	1.59006	5.61485	4.17	1.44485		5.40727	3.67	1.73727	5.74789	6.08	0.332113
5.25543	3.7	1.55543	5.17102	6.21	1.03898		2.03152	3.71646	1.68494	8.89	7.69134	1.19866		3.37473	2.87	0.50473	7.68709	6.24	1.44709		4.16803	2.43	1.73802	3.93902	4.14	0.200978
5.56747	4.01	1.55747	8.46614	5.36	3.10614		7.55284	5.86402	1.68882	5.85	4.77841	1.07159		5.75876	7.21	1.45124	7.80996	6.36	1.44996		5.32119	3.58	1.74119	6.37431	6.44	0.0656939
6.74922	8.31	1.56078	7.03092	5.41	1.62092		8.29243	6.59739	1.69504	6	4.48535	1.51465		2.76259	3.11	0.34741	4.02811	5.48	1.45189		7.17342	8.92	1.74658	6.65899	5.51	1.14899
5.77755	7.34	1.56245	3.34361	5	1.65639		8	6.29932	1.70068	6.36	6.83297	0.472974		3.43552	2.03	1.40552	4.02439	5.48	1.45561		7.05727	5.31	1.74727	6.01999	7.96	1.94001
8.64512	7.08	1.56512	7.88077	7.03	0.850765		7.10237	5.40128	1.70109	5.64	4.70162	0.93838		7.02569	8.13	1.10431	7.90354	6.44	1.46354		4.78521	6.54	1.75479	6.9214	6.82	0.101398
3.43081	5	1.56919	5.38277	4.89	0.492771		9.09691	7.38702	1.70989	7.8	5.70461	2.09539		5.70104	4.16	1.54104	3.16954	4.64	1.47046		3.72149	5.48	1.75851	4.05764	5.07	1.01236
7.63356	6.06	1.57356	5.75882	6.38	0.621177		3	4.71003	1.71003	6.98	7.42617	0.446174		8.22607	6.24	1.98607	7.03171	5.56	1.47171		3.08115	4.85	1.76885	5.20264	6.7	1.49736
4.2436	5.82	1.5764	5.57565	7.59	2.01435		5.61979	3.89082	1.72896	7.72	7.15811	0.561889		6.00245	6.38	0.377553	3.63441	2.16	1.47441		6.217	8	1.783	1.79397	2.3	0.506031
6.91024	8.49	1.57977	7.25963	8.4	1.14037		5.10902	3.37381	1.73521	8.07	7.96822	0.101779		5.65298	9.15	3.49702	7.09691	5.62	1.47691		6.61467	8.4	1.78533	8.60212	6.02	2.58213
5.25501	3.67	1.58501	8.64235	7.7	0.94235		5.33819	7.08127	1.74309	3.4	5.44098	2.04098		5.02231	6.66	1.63769	3.77762	2.3	1.47762		4.10306	2.3	1.80306	9.36839	7.31	2.05839
7.36179	5.77	1.59179	9.59593	8	1.59593		9.42022	7.66314	1.75708	2.74	5.39338	2.65338		4.19497	6.72	2.52503	4.76333	3.28	1.48333		3.88572	5.69	1.80428	5.33194	5.7	0.368061
4.96749	6.56	1.59251	5.7555	3.3	2.4555		8	6.24056	1.75944	9.46	8.23908	1.22092		4.10686	5.57	1.46314	5.81638	7.3	1.48362		5.1543	6.96	1.8057	5.01659	5.34	0.32341
5.87918	7.48	1.60082	5.15581	2.55	2.60581		5.92082	7.6923	1.77148	7.12	6.67164	0.448356		4.75953	5.84	1.08047	4.97506	3.48	1.49506		9.02795	7.22	1.80795	5.52792	6.96	1.43208
4.40999	2.8	1.60999	5.84156	4.58	1.26156		8.85387	7.07453	1.77934	8.59	7.47786	1.11214		4.77337	6.01	1.23663	8.48528	6.99	1.49528		9.61725	7.8	1.81725	6.6324	3.58	3.0524
6.6944	5.07	1.6244	7.47764	9.1	1.62236		8.82391	7.04359	1.78032	6.29	6.60192	0.311917		5.89815	9.1	3.20185	2.69927	4.21	1.51073		7.59287	5.75	1.84287	3.58317	5.44	1.85683
7.46123	9.1	1.63877	6.09878	4.26	1.83878		7.89997	6.1186	1.78137	9.29	8.72776	0.562239		3.23511	3.78	0.544891	5.65471	4.14	1.51471		3.18965	5.04	1.85035	3.68139	3.39	0.291388
3.35911	5	1.64089	8.01144	7.05	0.96144		2.30103	4.08518	1.78415	7.1	7.98935	0.889346		4.17241	4.86	0.687589	5.64148	4.11	1.53148		5.90063	4.05	1.85063	6.97761	6.68	0.297606
5.55999	7.21	1.65	5.01057	4.16	0.850569		8.69897	6.90967	1.7893	8.48	8.82896	0.34896		6.0624	6.8	0.737601	4.35225	2.82	1.53225		7.85705	6	1.85705	7.59133	9.62	2.02867
4.95592	3.3	1.65592	4.8607	3.39	1.4707		3.6038	5.41408	1.81028	6.66	8.06142	1.40142		5.75643	5.21	0.546428	8.16526	6.6	1.56526		3.49754	5.36	1.86246	3.79568	6.46	2.66432
3.05258	4.71	1.65742	5.27126	7.25	1.97874		6.71444	4.89525	1.81919	4.7	6.12424	1.42424		5.35256	3.74	1.61256	7.53245	5.96	1.57245		5.60579	7.47	1.86421	2.6146	1.31	1.3046
8.0976	6.43	1.6676	8.51997	4.54	3.97997		7.58503	5.76226	1.82276	3.8	5.7456	1.9456		6.20661	7.89	1.68339	7.12218	8.7	1.57782		5.82528	7.7	1.87472	3.07797	3.7	0.622034
5.37743	7.05	1.67257	5.3249	3.05	2.2749		6.33442	4.49812	1.83629	6.78	5.6527	1.1273		3.4587	2.8	0.658697	6.50413	4.91	1.59413		6.64888	4.77	1.87888	7.95802	5.4	2.55802
4.62538	6.3	1.67462	8.80472	9.47	0.665283		7.82391	5.98747	1.83644	5.34	6.03561	0.695614		3.96288	3.58	0.382878	3.60915	5.21	1.60085		7.207	9.1	1.893	5.76571	4.25	1.51571
5.20027	6.88	1.67973	7.55811	2.82	4.73811		6.63302	8.47569	1.84267	5.94	5.7337	0.206301		5.24697	6.82	1.57303	6.71261	5.11	1.60261		5.80401	7.7	1.89599	6.02071	7.05	1.02929
6.21013	7.89	1.67987	7.42788	6.68	0.747885		5.33348	7.19031	1.85682	5.84	4.98451	0.855491		5.75053	8.4	2.64947	4.42972	2.82	1.60972		7.25046	9.15	1.89954	5.72477	5.64	0.0847735
3.99451	2.3	1.69451	6.11847	5.89	0.228473		6.67778	8.53626	1.85848	5.15	6.65064	1.50064		4.64042	5.01	0.369579	4.47687	6.09	1.61313		8.4954	6.59	1.9054	6.63849	4.16	2.47849
7.70311	6	1.70311	4.87674	5.51	0.633261		3.22915	5.0945	1.86536	7.11	5.78186	1.32814		4.5244	5.4	0.875599	5.93322	4.31	1.62322		5.2088	3.3	1.9088	6.13657	5.33	0.806569
4.18325	2.47	1.71325	6.60875	7.85	1.24125		8.08619	6.21995	1.86623	6.17	7.1114	0.941395		6.45488	4.01	2.44488	5.19019	3.55	1.64019		4.74641	6.66	1.91359	5.02434	5.82	0.79566
5.686	7.41	1.724	5.27349	4.48	0.793486		9.04	7.16482	1.87518	9.25	7.70611	1.54389		3.99477	6.44	2.44523	6.8987	5.25	1.6487		8.21451	6.3	1.91451	6.85928	5.61	1.24928
6.97399	8.7	1.72601	6.94241	5.8	1.14241		7.92082	6.04527	1.87555	7.42	6.71575	0.704248		3.98026	1.96	2.02026	7.01558	5.36	1.65558		10.3163	8.4	1.91635	7.33679	4.54	2.79679
5.31042	3.58	1.73042	4.21024	5.62	1.40976		9.88606	7.99785	1.88821	5.92	4.84696	1.07304		7.63196	9.1	1.46804	2.96587	1.31	1.65587		2.68386	4.62	1.93614	5.93643	7.52	1.58357
6.02446	4.29	1.73446	7.09347	7.22	0.12653		9.23657	7.33205	1.90453	10.47	8.54087	1.92913		4.69341	7.1	2.40659	6.46414	4.8	1.66414		5.28006	7.22	1.93994	7.25137	4.8	2.45137
7.56148	9.3	1.73852	6.41477	4.25	2.16477		7	5.08865	1.91135	7.1	5.22975	1.87025		3.8672	6.66	2.7928	2.98584	1.31	1.67584		10.9715	9.03	1.94154	2.57516	2.8	0.224843
5.65777	7.4	1.74223	7.97327	7.08	0.893269		6.3098	4.38996	1.91984	7.72	7.09183	0.628166		5.77852	5.36	0.418521	7.75906	6.08	1.67906		3.99744	5.94	1.94256	5.60669	6.1	0.493308
3.73316	5.48	1.74684	5.94487	4.8	1.14487		9.14267	7.21655	1.92611	5.71	4.5905	1.1195		5.85864	6.22	0.361356	6.53938	4.86	1.67938		4.26657	6.21	1.94343	4.5357	4.18	0.355702
6.64016	4.85	1.79016	7.32084	5.2	2.12084		6.01773	4.08367	1.93406	4.98	6.08134	1.10134		4.92363	5.41	0.486368	4.68967	3	1.68967		4.25565	2.3	1.95565	2.9242	3.55	0.625804
6.99387	5.2	1.79387	7.69116	4.4	3.29116		7.39794	5.46207	1.93587	7.51	5.71953	1.79047		8.59873	8.31	0.288731	3.86934	5.57	1.70066		2.20076	4.18	1.97924	6.02999	8.02	1.99001
5.50247	3.7	1.80247	6.03615	4	2.03615		6.65758	8.59429	1.93671	9.68	6.59391	3.08609		6.25996	7.1	0.840044	4.66307	2.96	1.70307		4.19123	6.19	1.99877	6.35586	3.77	2.58586
5.71257	7.52	1.80743	5.23469	6.56	1.32531		4.95861	6.89723	1.93863	8.1	5.09091	3.00909		4.26877	5.84	1.57123	8.82938	7.1	1.72938		3.54795	5.55	2.00205	7.59645	6.35	1.24645
8.01096	6.2	1.81096	5.46263	5.62	0.157373		9	7.05114	1.94886	6.82	6.84962	0.0296159		5.81557	7.07	1.25443	5.05848	3.32	1.73848		5.47127	7.48	2.00873	3.71394	4	0.28606
6.35839	4.54	1.81839	5.94485	8.31	2.36515		9.30103	7.33864	1.96239	8	7.76605	0.23395		5.21537	4.17	1.04537	6.19022	4.45	1.74022		3.10096	5.11	2.00904	7.10495	6.36	0.744947
5.20945	3.39	1.81945	6.56912	6.27	0.299124		6.65758	4.68197	1.97561	7.26	5.81582	1.44418		3.90381	2.29	1.61381	4.89435	6.64	1.74565		3.32739	1.31	2.01739	4.27691	4.54	0.263089
4.83267	3	1.83267	8.15052	6.99	1.16052		5.88606	3.90911	1.97695	9.1	5.79123	3.30877		3.47463	6.28	2.80537	7.53786	9.3	1.76214		8.64939	6.57	2.07939	5.19	4.07	1.12
6.84347	5.01	1.83347	4.51999	5.41	0.890008		3.87943	5.86176	1.98234	7.17	5.81026	1.35974		5.08878	4.1	0.988785	5.97843	4.2	1.77843		2.91391	5	2.08609	7.81375	5.8	2.01375
5.15653	3.31	1.84653	7.03895	4.89	2.14895		8.03152	6.04773	1.98379	3.16	4.19793	1.03793		4.57265	7.34	2.76735	7.37053	5.59	1.78053		6.48475	4.39	2.09475	6.04495	4.92	1.12495
6.31887	4.47	1.84887	4.37261	3.48	0.892612		8.39794	6.41372	1.98422	8.15	7.09263	1.05737		3.92088	4.6	0.679119	7.67748	5.89	1.78748		6.30509	4.21	2.09509	4.2435	6.36	2.1165
6.76225	8.64	1.87775	5.50934	4.18	1.32934		3.27572	5.27879	2.00306	10.1	8.77136	1.32864		4.06437	7.21	3.14563	7.99115	6.19	1.80115		5.41035	7.51	2.09965	7.34665	6.21	1.13665
6.04515	4.16	1.88515	7.15847	7	0.158471		7.35655	5.34353	2.01302	6.34	7.89583	1.55583		3.84145	8.7	4.85855	6.95507	5.14	1.81507		6.53039	4.43	2.10039	5.07193	5.01	0.0619283
3.49574	5.4	1.90426	6.81656	4.12	2.69656		7.1549	5.13902	2.01589	7.47	7.66441	0.194409		3.81944	2.19	1.62944	5.83008	4.01	1.82008		4.41606	2.3	2.11606	4.96667	4.86	0.106674
7.29152	9.2	1.90848	3.73084	5.84	2.10916		6.00568	8.02591	2.02023	7.3	6.27678	1.02322		5.15638	5.7	0.543615	7.57446	5.75	1.82446		3.97873	6.11	2.13127	6.836	8.1	1.264
6.16342	4.25	1.91342	4.61875	3.55	1.06875		4.30103	6.32749	2.02646	5.34	7.34436	2.00435		3.99652	5.55	1.55348	4.06543	2.24	1.82543		3.14657	5.28	2.13343	6.89611	8.15	1.25389
5.46422	3.55	1.91422	7.51095	7.98	0.469053		4.00656	6.03663	2.03007	7.92	5.45231	2.46769		5.50629	6.09	0.583708	8.19844	6.37	1.82844		6.44074	4.3	2.14074	7.65374	6.35	1.30374
7.11547	9.04	1.92453	5.67327	4.45	1.22327		8.52288	6.49214	2.03074	8.52	6.60772	1.91228		6.89033	8.7	1.80967	8.6684	6.82	1.8484		8.37885	10.53	2.15115	4.80571	7.68	2.87429
6.19492	4.26	1.93492	5.04077	4.61	0.430768		7.45593	5.42223	2.0337	8.15	6.64878	1.50122		4.73176	7.52	2.78824	6.44769	4.59	1.85769		3.17236	5.33	2.15764	7.74243	7.96	0.217567
4.36675	6.31	1.94325	4.0924	3.77	0.322395		10.1805	8.13805	2.04241	8.52	7.15871	1.36129		4.15001	6.27	2.11999	8.33809	6.48	1.85809		6.82676	9	2.17324	5.04375	7.51	2.46625
6.10375	4.12	1.98375	7.69168	6.09	1.60168		8.82391	6.77133	2.05258	3.3	4.00879	0.708794		4.89421	5.96	1.06579	7.96426	6.09	1.87426		6.43526	4.25	2.18526	9.10145	8.4	0.701448
5.09431	3.1	1.99431	4.50822	6.11	1.60178		9.1549	7.07346	2.08144	5.48	5.64898	0.168981		6.81115	7.37	0.558853	3.40217	5.28	1.87783		6.78041	4.58	2.20041	5.93096	6.97	1.03904
6.30508	4.3	2.00508	6.00366	5.85	0.153658		7	4.91486	2.08514	4.49	3.91583	0.574166		3.43636	8.7	5.26364	8.10422	6.22	1.88422		3.40685	5.62	2.21315	6.03221	4.9	1.13221
5.24353	7.25	2.00647	6.81397	5.91	0.903969		5.72816	7.82025	2.09209	7.25	6.30239	0.947605		4.91695	9.7	4.78305	7.66958	5.77	1.89958		4.47055	6.69	2.21945	2.75479	3.04	0.285212
5.77979	7.8	2.02021	4.68998	5.28	0.590023		10	7.90613	2.09387	6.22	5.9842	0.235798		3.76873	5.07	1.30127	5.78793	3.88	1.90793		4.13699	6.36	2.22301	2.74042	3.67	0.929578
7.06022	5.04	2.02022	5.28861	5.44	0.151391		9.16115	7.0667	2.09445	5.4	5.20413	0.195866		3.38608	3.39	0.00392056	5.91385	4	1.91385		7.22634	5	2.22634	3.73711	4.92	1.18289
7.13477	5.11	2.02477	6.61382	5.56	1.05382		6.55284	4.44764	2.10521	5.15	6.50621	1.35621		5.75432	6.7	0.945679	6.71038	4.77	1.94038		8.65879	6.43	2.22879	4.57187	4.7	0.128134
3.80305	5.84	2.03695	6.02419	4.58	1.44419		6.55284	4.44674	2.1061	7.24	6.69712	0.542882		7.0592	5.75	1.3092	5.58258	7.54	1.95742		10.5398	8.31	2.22977	8.72765	8.7	0.0276461
7.75072	5.69	2.06072	5.88824	4.01	1.87824		2.88941	4.99855	2.10914	6.81	5.81545	0.994551		3.9164	4.21	0.293598	5.68181	7.65	1.96819		4.70351	2.47	2.23351	6.43003	6.65	0.219972
5.61248	7.68	2.06752	7.81458	6.63	1.18458		7.63827	5.50625	2.13202	4.92	4.91019	0.00981426		8.5187	8.4	0.118701	7.32932	5.36	1.96932		7.59858	5.36	2.23858	6.84747	5.36	1.48747
6.69199	4.62	2.07199	7.3173	6.45	0.867297		8.30103	6.16609	2.13494	4.92	6.09061	1.17061		9.2219	9.03	0.191904	5.272	3.3	1.972		4.47313	6.72	2.24687	8.25626	8.3	0.0437374
6.51498	8.6	2.08502	6.97532	7.41	0.434676		8.25181	6.10729	2.14452	6.49	6.60551	0.11551		3.20066	2.3	0.900663	8.04033	6.06	1.98033		6.38161	8.64	2.25839	3.48306	5.28	1.79694
5.39927	3.3	2.09927	6.74975	4.69	2.05975		4.60907	6.75474	2.14568	3.87	4.12393	0.253926		3.85778	6.96	3.10222	4.56732	6.56	1.99268		5.08535	2.82	2.26535	3.36072	3.78	0.419279
7.43523	5.31	2.12523	7.43167	6.6	0.831666		8.49485	6.33856	2.15629	2.3	4.68551	2.38551		4.7632	2.96	1.8032	4.63005	6.65	2.01995		2.364	4.64	2.276	2.88779	3.61	0.722208
7.52621	5.4	2.12621	4.44659	2.47	1.97659		5.10791	7.26561	2.1577	7.15	4.65116	2.49884		4.71548	6.56	1.84452	5.13482	3.11	2.02482		8.43841	6.16	2.27841	4.30217	5.28	0.977829
5.15276	7.3	2.14724	4.90617	3.67	1.23617		5.97184	8.1684	2.19657	7.96	4.29955	3.66045		2.7614	2.3	0.461399	6.02796	4	2.02796		2.6092	4.89	2.2808	5.27846	4.85	0.42846
5.05678	7.21	2.15322	5.29418	7.3	2.00582		2.82391	5.07626	2.25235	5.89	3.73493	2.15507		4.03371	6.68	2.64629	7.67171	9.7	2.02829		8.19266	5.91	2.28267	1.97681	3.74	1.76319
8.31	6.15	2.16	8.04353	6.7	1.34353		9.69897	7.41385	2.28512	7.11	6.39873	0.711274		7.18116	6.7	0.481159	4.33326	2.29	2.04326		5.56672	7.85	2.28328	2.28317	4.21	1.92683
4.46086	2.29	2.17086	6.15599	7.29	1.13401		7.82391	5.53559	2.28832	9.26	7.89021	1.36979		4.28857	6.3	2.01143	5.59215	7.66	2.06785		7.41401	9.7	2.28599	6.9395	4.43	2.5095
5.34713	7.54	2.19287	8.20564	5.27	2.93564		4.29243	6.58849	2.29606	6.15	5.90957	0.240435		4.15097	5.2	1.04903	3.44215	5.52	2.07785		6.89614	4.59	2.30614	5.17896	6.21	1.03104
5.25983	3.05	2.20983	4.93359	6.08	1.14641		7.95861	5.66047	2.29814	9.8	7.01641	2.78359		2.93715	1.31	1.62715	7.30453	5.2	2.10453		3.15652	5.48	2.32348	2.54809	3.11	0.561907
8.78185	6.57	2.21185	6.91829	2.48	4.43829		8.61979	6.3194	2.30038	6.16	7.06552	0.905516		3.04934	4.07	1.02066	6.43234	4.25	2.18234		5.63421	7.96	2.32579	8.53178	7.7	0.83178
4.78009	2.55	2.23009	6.83314	2	4.83314		3	5.30488	2.30488	7.03	6.9654	0.0645981		3.56591	7.96	4.39409	8.54229	6.35	2.19229		3.44271	5.77	2.32729	2.89933	2.89	0.00933433
5.58223	7.82	2.23777	6.3211	7.21	0.888901		8.1549	5.84061	2.31429	8.15	6.12768	2.02232		5.9584	6.08	0.121599	3.6464	5.84	2.1936		4.62449	2.29	2.33449	6.32862	4.01	2.31862
5.56089	3.32	2.24089	4.60768	5.28	0.672324		9.42022	7.10061	2.31961	7.61	5.7818	1.8282		5.14283	6.14	0.997166	8.5672	6.37	2.1972		5.91631	3.58	2.33631	4.06651	7.28	3.21349
8.78185	6.54	2.24185	7.14759	3.58	3.56759		4.33724	6.65936	2.32211	4.92	7.19046	2.27046		4.3645	4.54	0.175504	7.22457	5	2.22457		6.4385	4.1	2.3385	3.67329	4.12	0.446706
7.00251	9.26	2.25749	6.07485	4.86	1.21485		5.63827	3.30881	2.32946	2.17	3.46733	1.29733		4.83259	4.43	0.402588	4.542	2.3	2.242		8.54163	6.2	2.34163	8.98204	7.64	1.34204
5.89014	8.15	2.25986	7.64991	5.07	2.57991		5.73565	8.06554	2.32989	5.9	4.59756	1.30244		2.62446	3.66	1.03554	8.40378	6.16	2.24378		4.34422	2	2.34422	3.74034	2.96	0.780339
7.51272	5.25	2.26272	5.97111	4.07	1.90111		4.25493	6.59356	2.33863	5.49	6.4285	0.938498		5.36333	6.97	1.60667	7.13541	4.89	2.24541		5.67243	8.02	2.34757	6.62672	6.1	0.526724
5.88089	3.61	2.27089	8.91057	5.7	3.21057		2.30103	4.6531	2.35207	5.19	6.22806	1.03806		5.27682	5.64	0.363181	8.41826	6.17	2.24826		6.88995	4.54	2.34995	2.35429	3.32	0.965715
2.70625	5	2.29375	6.86055	7.28	0.419445		4.12552	6.47871	2.3532	7.75	7.12809	0.621913		5.07192	4.89	0.181919	7.1724	4.92	2.2524		4.61882	6.99	2.37118	4.8254	5.11	0.284601
5.6966	8	2.3034	5.22962	5.07	0.159619		7	4.6336	2.3664	5.72	5.75292	0.0329213		5.31407	4.89	0.424071	3.81608	6.08	2.26392		6.92396	9.3	2.37604	7.34354	6.08	1.26354
6.08222	3.77	2.31222	7.90848	6.1	1.80848		8.30103	5.92937	2.37166	6.85	6.5763	0.273696		4.21432	5.82	1.60568	7.99753	5.73	2.26753		4.08188	6.46	2.37812	9.38158	6.43	2.95158
6.40949	4.07	2.33949	6.01325	5.22	0.793254		8.95861	6.58172	2.37688	6.24	5.01957	1.22043		3.23306	2.43	0.803061	8.19064	5.91	2.28064		2.60677	5	2.39323	4.97715	6.64	1.66285
6.74119	4.4	2.34119	6.80755	6.21	0.597552		3.77989	6.17825	2.39836	6.41	6.8699	0.459903		3.7849	5.4	1.6151	5.78556	8.09	2.30444		6.60374	4.21	2.39374	5.15985	7.22	2.06015
8.53297	6.19	2.34297	6.72216	4.66	2.06216		3.30103	5.72302	2.42199	5.4	5.22352	0.176483		5.13839	4.11	1.02839	2.67178	5	2.32822		5.88342	8.3	2.41658	7.87783	8.13	0.252169
3.66693	1.31	2.35693	4.2613	3.28	0.981296		7.52491	5.09963	2.42528	7.12	7.51756	0.39756		6.86867	6.16	0.708667	8.44043	6.11	2.33043		3.54288	5.97	2.42712	4.56569	5	0.434314
3.66693	1.31	2.35693	5.12868	3.66	1.46868		4.16178	6.63601	2.47423	4.16	4.40824	0.248235		3.16418	5.48	2.31582	6.76252	4.43	2.33252		4.61674	7.05	2.43326	7.31131	9.3	1.98869
7.63639	5.27	2.36639	7.50057	9.2	1.69943		4.37675	6.88038	2.50362	5.37	7.14127	1.77127		4.82616	6.55	1.72384	6.93853	4.58	2.35853		3.65952	6.1	2.44048	3.53356	4.21	0.676442
5.61042	3.23	2.38042	8.61574	8.4	0.215741		8.85387	6.34903	2.50484	4.07	3.71788	0.352123		5.81926	8.92	3.10074	6.66804	4.3	2.36804		2.83149	5.28	2.44851	7.05928	7.7	0.640721
7.07893	4.66	2.41893	8.4449	8.4	0.044896		4.88606	7.4183	2.53225	7.16	5.12815	2.03185		3.04544	3.7	0.654562	5.18537	7.57	2.38463		2.93907	5.4	2.46093	2.56479	5	2.43521
4.74398	2.3	2.44398	5.09118	2.3	2.79118		7.88606	5.34539	2.54067	4.39	4.91878	0.52878		6.24044	5.77	0.470437	8.40517	6	2.40517		7.57773	10.05	2.47227	6.34002	4.2	2.14002
4.70033	7.17	2.46968	5.15339	4.2	0.953388		6.03953	3.49454	2.54499	7.64	6.45542	1.18458		5.3014	5.8	0.498604	5.05578	7.48	2.42422		4.9627	2.48	2.4827	2.38058	2.48	0.0994179
6.64925	9.15	2.50075	5.15011	3.74	1.41011		7.41908	4.8325	2.58657	9.4	7.32455	2.07545		4.79959	6.66	1.86041	7.84239	5.4	2.44239		7.07589	4.59	2.48589	6.56304	8.1	1.53696
4.47158	1.96	2.51158	7.9466	6.35	1.5966		2.82391	5.53057	2.70666	8.39	7.2341	1.1559		8.53335	7.64	0.893353	7.82842	5.34	2.48842		8.87197	6.37	2.50197	6.03752	7.62	1.58248
4.52786	2	2.52786	5.71042	4.42	1.29042		2.30103	5.02218	2.72115	3.88	6.74793	2.86793		3.65973	3.67	0.0102749	8.50559	6.01	2.49559		6.66491	4.16	2.50491	9.00506	5.73	3.27506
4.70343	2.16	2.54343	7.48824	5.36	2.12824		4.40894	7.13439	2.72546	4.3	5.90189	1.60189		4.62802	5.73	1.10198	8.22237	5.7	2.52237		4.12031	6.64	2.51969	5.17337	7.1	1.92663
5.54678	3	2.54678	5.57481	7.65	2.07519		6.3279	3.57819	2.74971	6.21	4.86155	1.34845		5.0771	6.08	1.0029	4.83353	2.3	2.53353		2.39894	4.92	2.52106	2.64907	5.21	2.56093
6.42652	9.03	2.60348	5.1324	5.57	0.437603		6.46852	3.71477	2.75376	8.22	3.6966	4.5234		4.85633	6.35	1.49367	7.01229	4.47	2.54229		6.36003	8.89	2.52997	4.49138	6.09	1.59862
8.18129	5.55	2.63129	7.91228	9.03	1.11772		9.09691	6.26356	2.83335	2.77	4.37044	1.60044		5.38795	5.36	0.0279484	8.25039	5.69	2.56039		8.77102	6.24	2.53103	6.1104	5.19	0.920403
4.91183	7.57	2.65817	7.62983	8.22	0.590172		8.61979	5.77609	2.8437	6.17	7.12581	0.955806		5.92222	7.54	1.61778	7.46172	4.9	2.56172		3.52163	6.06	2.53837	6.74683	4.4	2.34683
7.28484	4.58	2.70484	7.16891	7.89	0.721088		9.11919	6.24666	2.87252	6.15	7.1968	1.0468		5.24503	6.31	1.06497	5.43801	8	2.56199		5.56196	3	2.56196	8.86036	8.64	0.220361
6.91216	9.62	2.70784	7.4513	7.48	0.028698		7.49485	4.55096	2.94389	4.89	5.14117	0.251167		5.90225	6.43	0.527753	7.20747	4.59	2.61747		10.3021	7.74	2.56213	8.23393	8.02	0.213929
6.73623	4.01	2.72623	6.89724	4.92	1.97724		2.88606	5.84075	2.95469	5.74	6.72231	0.982312		3.21569	4.29	1.07431	4.58214	7.21	2.62786		3.271	5.84	2.569	9.89516	9.47	0.425163
6.09882	8.85	2.75117	7.80163	6.12	1.68163		8	5.04524	2.95476	9.32	7.70094	1.61906		2.95646	5.48	2.52354	4.52905	7.17	2.64095		2.424	5	2.576	7.4405	6	1.4405
8.46476	5.7	2.76476	3.94586	2.96	0.985862		4.68194	7.65028	2.96835	8.7	6.07349	2.62651		4.47633	6.02	1.54367	6.34554	9	2.65446		3.98393	6.56	2.57607	5.47841	7.4	1.92159
9.20639	6.43	2.77639	6.10819	5.66	0.448192		8.95861	5.97246	2.98615	6.56	5.37514	1.18486		3.29267	5.19	1.89733	8.21196	5.55	2.66196		5.61792	3.04	2.57792	7.03651	7.68	0.643493
4.05639	6.84	2.78361	5.47953	2.3	3.17953		8.52288	5.48419	3.03869	5.11	7.92301	2.81301		4.61727	6.84	2.22273	7.90818	5.19	2.71818		6.71201	9.3	2.58799	5.96051	6.37	0.40949
6.5663	3.66	2.9063	6.46372	8.1	1.63628		7.36653	4.30887	3.05766	7.35	6.4839	0.8661		4.4047	5.77	1.3653	7.66259	4.92	2.74259		7.65683	5.04	2.61683	2.52149	2.19	0.331486
7.8275	4.91	2.9175	5.81568	4.43	1.38568		9.79588	6.72221	3.07367	5.97	5.87813	0.0918703		4.87224	7.22	2.34776	5.04512	2.3	2.74512		5.18495	7.82	2.63505	4.15336	5.94	1.78664
7.12693	10.05	2.92307	8.11834	7.52	0.598341		6.64589	3.53881	3.10708	7.42	5.20256	2.21744		4.52065	3.98	0.540649	8.10941	5.33	2.77941		3.71674	6.37	2.65326	3.89565	5.52	1.62435
4.58123	7.52	2.93877	2.34151	3.74	1.39849		8	4.88382	3.11618	5.92	4.79078	1.12922		4.38302	2	2.38302	8.12771	5.31	2.81771		4.16415	6.82	2.65585	2.09359	3.61	1.51641
5.18183	2.24	2.94183	3.37185	5	1.62815		3.10237	6.31145	3.20908	5.17	6.30901	1.13901		6.14129	6	0.141288	8.01155	5.11	2.90155		2.97516	5.64	2.66484	7.46709	6.14	1.32709
3.70858	6.69	2.98142	6.90654	7.34	0.433462		2.7986	6.04704	3.24844	3.9	5.4939	1.5939		4.14088	5.11	0.969115	7.19204	4.26	2.93204		3.77057	6.44	2.66943	5.23971	7.82	2.58029
5.30213	2.3	3.00213	4.7072	4	0.707203		7.60206	4.27103	3.33103	2.29	2.67142	0.381422		4.5792	8.02	3.4408	9.02818	6.09	2.93818		4.83405	7.52	2.68595	3.32604	3	0.326035
6.67721	3.58	3.09721	4.36651	3.23	1.13651		4.06956	7.41019	3.34063	6.24	6.91186	0.671859		5.55276	6.37	0.817237	8.05756	5.07	2.98756		4.38804	7.08	2.69196	5.50382	5.14	0.363817
6.55039	9.7	3.14961	7.17208	7.36	0.187921		3	6.39804	3.39804	10.48	12.6411	2.1611		4.39462	5.77	1.37538	7.41266	4.41	3.00266		4.69918	7.4	2.70082	5.53229	7.57	2.03771
5.46985	2.3	3.16985	6.57435	5.82	0.754355		1.31426	4.76077	3.44651	10.66	10.3059	0.35406		3.95652	7.08	3.12348	7.76805	4.69	3.07805		4.3987	7.11	2.7113	5.98687	8.09	2.10313
6.01834	2.82	3.19834	8.67314	10.05	1.37686		9.00436	5.5531	3.45127	9.28	8.03439	1.24561		5.09919	3.48	1.61919	5.11665	1.96	3.15665		8.82292	6.11	2.71292	3.74192	6.69	2.94808
4.1134	7.4	3.2866	5.20892	4.7	0.508918		6.95861	3.47168	3.48692	8	7.21635	0.783646		3.57214	7.22	3.64786	7.83345	4.66	3.17345		5.97381	8.7	2.72619	7.10848	7.03	0.0784783
6.18089	2.87	3.31089	3.85874	5.48	1.62126		6.8729	3.36289	3.51001	8.79	6.66496	2.12504		7.32971	5.91	1.41971	7.39757	4.18	3.21757		5.96381	8.7	2.73619	4.46114	5.7	1.23886
5.04271	8.4	3.35729	6.3967	7.41	1.0133		8.52288	5.00815	3.51473	8.55	7.14639	1.40361		5.41544	6.69	1.27456	5.27577	2	3.27577		8.1286	5.37	2.7586	7.01902	5.25	1.76902
8.39688	4.92	3.47688	7.73049	6.37	1.36049		10.317	6.71223	3.60472	4.6	5.46751	0.867508		6.88489	8.49	1.60511	7.68617	4.4	3.28617		10.415	7.64	2.775	6.07566	8.7	2.62434
5.57327	2.03	3.54327	5.35668	4.54	0.81668		8	4.30474	3.69526	2.68	3.22071	0.540708		3.98223	3.3	0.68223	8.34494	5.04	3.30494		3.36818	6.15	2.78182	7.98905	6.16	1.82905
5.76455	2.19	3.57455	7.4185	9.04	1.6215		9	5.30359	3.69641	6.21	6.93475	0.724752		5.18002	6.21	1.02998	7.9689	4.58	3.3889		3.06259	5.85	2.78741	1.78046	2.3	0.519541
5.01205	8.7	3.68795	5.79673	6.36	0.563272		7.46852	3.55081	3.91771	3.97	3.53171	0.438293		5.41219	5.59	0.177813	7.99935	4.54	3.45935		5.09092	2.3	2.79092	8.80334	9.7	0.896657
5.57088	9.3	3.72912	5.59395	7.48	1.88605		4.50031	8.41806	3.91775	5.82	5.36863	0.451365		4.79068	5.85	1.05932	7.62833	4.07	3.55833		5.69812	2.89	2.80812	4.46558	4.31	0.155577
5.71359	9.47	3.75641	5.87499	4.43	1.44499		2	5.97684	3.97684	3.28	6.01477	2.73477		4.95335	4.66	0.293349	7.57711	4.01	3.56711		3.98683	6.8	2.81317	7.05217	7.74	0.687831
6.28025	2.48	3.80025	7.10714	7.33	0.222862		8.52288	4.54193	3.98094	4.26	7.3027	3.0427		4.49504	6.88	2.38496	8.18848	4.54	3.64848		4.43347	7.26	2.82653	6.0099	7.37	1.3601
5.07954	9	3.92046	7.60073	9.15	1.54927		7.5376	3.33826	4.19935	7.72	7.86413	0.144133		5.66236	6.3	0.637644	6.80511	10.53	3.72489		7.0043	4.14	2.8643	3.96449	4.62	0.655507
8.51441	4.54	3.97441	4.52845	7.17	2.64155		8.00877	3.65661	4.35216	4.4	7.87761	3.47761		3.42577	4.92	1.49423	4.62475	8.4	3.77525		8.97942	6.1	2.87942	6.58486	8.31	1.72514
6.75885	1.75	5.00885	8.36229	7.1	1.26229		8.72125	4.35552	4.36572	5.72	6.55159	0.831586		4.12454	5.04	0.915461	8.43846	4.62	3.81846		8.30198	5.41	2.89198	4.11728	2.82	1.29728
5.40905	10.53	5.12095	3.96823	4.92	0.951765		11.3089	6.25301	5.05591	2	3.22544	1.22544		4.56731	3.88	0.687308	7.75456	3.58	4.17456		2.83474	5.73	2.89526	5.63336	4.41	1.22336
6.72314	5.4957	1.22744	6.88587	8.2304	1.34453		7.81481	6.3606	1.45421	7.66528	8.802	1.13672		4.87709	6.7271	1.85001	6.86911	7.7858	0.916691		6.90323	6.3538	0.549432	3.7638	5.1439	1.3801
5.33501	6.1626	0.827588	6.62741	7.4	0.772594		6.86022	7.7429	0.882683	5.77093	4.0789	1.69203		4.33163	4.7907	0.459068	6.68445	5.3797	1.30475		1.75392	3.9713	2.21738	6.61696	8.1158	1.49884
6.02879	7.2677	1.23891	6.14866	4.5392	1.60946		7.53933	6.0415	1.49783	8.63074	7.5514	1.07934		5.2559	8.0719	2.816	5.8865	3.9876	1.8989		5.19507	7.1435	1.94843	3.80105	5.1827	1.38165
6.48495	5.1163	1.36865	5.71682	3.1518	2.56502		8.15651	6.7564	1.40011	7.20854	5.8245	1.38404		4.30665	4.702	0.395354	6.8755	5.713	1.1625		6.40341	7.4804	1.07699	5.66153	7.1206	1.45907
5.69581	6.7373	1.04149	4.91057	0.5615	4.34907		5.15162	3.2757	1.87592	7.52725	6.2115	1.31575		4.30214	4.686	0.383864	6.80434	7.6728	0.868464		0.942123	2.3572	1.41508	5.16447	4.1598	1.00467
6.62721	5.3429	1.28431	6.24571	4.851	1.39471		7.38394	5.8615	1.52244	6.34462	4.7755	1.56912		4.88994	6.7727	1.88276	5.94221	4.0848	1.85741		1.29158	3.5068	2.21522	4.05758	5.4499	1.39232
6.7922	5.6057	1.1865	7.46852	10.1023	2.63378		6.49776	4.835	1.66276	7.20153	5.816	1.38553		5.00061	7.1656	2.16499	6.00859	4.2006	1.80799		3.84153	6.0404	2.19887	5.13653	4.1307	1.00583
6.03877	7.2836	1.24483	6.78524	6.5844	0.200843		6.07888	4.3498	1.72908	7.15566	8.1832	1.02754		4.84352	6.6079	1.76438	7.50057	6.8035	0.697071		6.70744	5.2536	1.45384	3.83033	5.2132	1.38287
4.70602	2.2827	2.42332	6.23683	4.8225	1.41433		6.45882	4.7899	1.66892	8.29538	7.1442	1.15118		4.25267	2.8274	1.42527	6.70835	5.4214	1.28695		2.84403	5.7842	2.94017	5.83645	7.3028	1.46635
5.48085	3.5169	1.96395	6.80189	6.6379	0.163994		7.06564	5.4928	1.57284	7.67121	8.8092	1.13799		4.88839	6.7672	1.87881	7.59091	6.9611	0.629814		4.58819	4.3025	0.28569	3.81436	2.7535	1.06086
5.27424	3.1878	2.08644	5.6846	3.0483	2.6363		8.45987	7.1078	1.35207	7.00932	8.0055	0.996181		4.57773	3.9814	0.596334	6.91946	5.7897	1.12976		5.29229	7.372	2.07971	5.14598	6.5836	1.43762
4.32721	1.6793	2.64791	6.38145	5.2871	1.09435		5.95889	4.2108	1.74809	8.12416	6.9363	1.18786		4.73729	6.2308	1.49351	6.45141	7.0571	0.605688		4.56369	7.192	2.62831	4.8114	6.2351	1.4237
6.16848	4.6122	1.55628	6.60029	5.9902	0.610093		7.47243	5.964	1.50843	7.68505	8.826	1.14095		4.38337	3.2914	1.09197	5.88214	3.98	1.90214		4.07683	5.9309	1.85407	5.74184	4.7612	0.980638
5.94969	7.1417	1.19201	6.49795	5.6614	0.836552		6.89824	5.2989	1.59934	8.124	6.9361	1.1879		4.84261	6.6047	1.76209	6.92107	5.7925	1.12857		8.02678	7.8111	0.215684	4.29285	3.2519	1.04095
6.60606	5.3092	1.29686	6.56983	7.215	0.64517		7.0728	5.5011	1.5717	8.58799	7.4995	1.08849		4.21729	4.3848	0.167505	6.71936	5.4406	1.27876		6.10694	6.6422	0.535258	4.52972	5.9417	1.41198
5.33614	6.1644	0.828261	6.73551	6.4246	0.310906		8.55673	7.22	1.33673	7.24667	5.8708	1.37587		4.45379	3.5414	0.912393	5.69854	3.6597	2.03884		4.48712	4.2915	0.195619	5.85186	4.8758	0.976063
6.32768	7.7438	1.41612	6.50228	6.998	0.495717		8.03849	6.6197	1.41879	7.67977	6.3967	1.28307		4.9761	7.0786	2.1025	5.34551	3.0438	2.30171		6.69069	6.4673	0.223395	4.80286	6.2262	1.42334
6.59293	8.1663	1.57337	6.16581	4.5943	1.57151		6.782	7.6523	0.8703	6.76859	5.2903	1.47829		4.74047	6.2421	1.50163	6.43525	7.0289	0.593648		6.16668	4.115	2.05168	4.44418	5.8526	1.40842
6.846	5.6914	1.1546	6.62884	7.4046	0.77576		7.26593	5.7248	1.54113	8.78071	7.7335	1.04721		4.31343	4.7261	0.412669	6.57692	5.1921	1.38482		5.75462	7.3703	1.61568	7.13164	8.6519	1.52026
6.62175	8.2122	1.59045	7.03205	8.7	1.66795		6.66205	5.0253	1.63675	6.19498	4.5938	1.60118		5.34413	8.3851	3.04097	5.89515	4.0027	1.89245		1.87893	5.7255	3.84657	3.99987	5.3898	1.38993
7.02542	5.9772	1.04822	6.01043	4.0951	1.91533		7.18857	5.6352	1.55337	8.53355	7.4334	1.10015		4.39994	5.0332	0.633261	6.83566	5.6435	1.19216		4.21971	5.4864	1.26669	5.01154	4.0005	1.01104
5.9915	4.3303	1.6612	6.05587	4.2411	1.81477		7.70871	6.2377	1.47101	7.373	6.0242	1.3488		4.63588	5.8708	1.23492	6.88441	7.8125	0.928089		4.00641	4.6075	0.601089	4.71203	6.1316	1.41957
6.26177	4.7608	1.50097	6.87038	8.1806	1.31022		7.63524	6.1526	1.48264	7.00199	7.9966	0.994614		4.75408	6.2904	1.53632	4.61708	1.773	2.84408		9.49963	7.98	1.51963	4.78126	6.2037	1.42244
5.27613	3.1908	2.08533	6.4399	5.4749	0.965003		6.22884	4.5235	1.70534	8.496	7.3878	1.1082		4.31059	4.716	0.405412	5.41337	3.1622	2.25117		3.87726	5.5401	1.66284	6.71901	8.2221	1.50309
5.93507	4.2404	1.69467	6.90791	8.3012	1.39329		7.53925	6.0414	1.49785	7.77654	8.9371	1.16056		4.85501	6.6487	1.79369	5.99609	4.1788	1.81729		6.3806	5.055	1.3256	5.82752	7.2935	1.46598
6.52469	5.1796	1.34509	6.30139	5.0299	1.27149		7.69283	6.2193	1.47353	8.47204	7.3587	1.11334		4.35363	4.8688	0.515173	7.22277	8.4028	1.18003		5.66477	5.19	0.474767	5.01407	6.4462	1.43213
6.00996	7.2377	1.22774	6.93614	8.3919	1.45576		8.09819	9.1769	1.07871	5.72539	4.0236	1.70179		4.41442	5.0846	0.67018	7.22034	6.3146	0.905737		5.61324	6.7571	1.14386	6.89614	8.4066	1.51046
7.03013	8.8627	1.83257	6.61794	6.0469	0.571041		7.38372	8.3493	0.965577	7.52058	6.2034	1.31718		5.29993	8.2282	2.92827	6.51808	7.1734	0.655321		6.71529	6.4614	0.253889	4.73044	3.7077	1.02274
5.38549	3.365	2.02049	6.68782	6.2714	0.416418		6.48663	4.8221	1.66453	6.20256	4.603	1.59956		4.57461	3.9703	0.604308	5.77541	3.7938	1.98161		6.42971	6.5452	0.115493	5.66427	4.6804	0.983866
5.55305	6.5099	0.956854	6.99662	8.5862	1.58958		7.11778	5.5532	1.56458	6.98222	5.5497	1.43252		3.88977	1.5391	2.35067	5.79638	3.8304	1.96598		6.33745	6.5772	0.23975	5.17647	4.1723	1.00417
5.7655	3.9703	1.7952	6.34593	5.173	1.17293		5.806	4.0337	1.7723	7.40751	8.489	1.08149		5.42385	8.6681	3.24425	7.38811	6.6073	0.78081		13.4714	9.6084	3.86301	3.74402	5.1233	1.37928
5.64414	6.655	1.01086	6.02643	4.1465	1.87993		6.77945	5.1613	1.61815	8.36086	7.2237	1.13716		5.89218	10.3307	4.43852	6.99255	5.9172	1.07535		6.63826	5.0939	1.54436	4.41083	3.3748	1.03603
6.77713	5.5817	1.19543	6.29806	5.0192	1.27886		7.79029	6.3322	1.45809	6.76678	5.2881	1.47868		4.4176	5.0959	0.678299	7.49066	6.7862	0.704457		4.20339	4.9064	0.703006	5.48746	6.9393	1.45184
4.88639	2.57	2.31639	6.79489	6.6154	0.179493		8.78326	7.4824	1.30086	6.39132	4.8322	1.55912		4.12729	2.3823	1.74499	6.74274	5.4814	1.26134		4.03983	4.3721	0.332272	4.02906	5.4202	1.39114
6.14864	7.4586	1.30996	5.68196	3.0398	2.64216		6.62509	4.9825	1.64259	7.6395	6.3478	1.2917		4.4649	5.2638	0.798905	7.21581	6.3067	0.909107		6.18142	6.9053	0.723879	4.2507	3.208	1.0427
6.24997	4.742	1.50797	6.48528	6.9434	0.458115		6.70866	5.0793	1.62936	6.14936	4.5384	1.61096		4.47701	5.3068	0.829795	7.09394	6.0941	0.999843		8.03288	7.8142	0.218675	5.02507	4.0146	1.01047
6.32907	4.868	1.46107	6.24829	4.8593	1.38899		5.04327	3.1502	1.89307	6.79988	5.3283	1.47158		4.52506	5.4774	0.952335	6.52868	7.1919	0.663218		3.41943	5.612	2.19257	4.94034	6.3694	1.42906
5.73304	3.9186	1.81444	6.76673	7.8476	1.08087		7.25686	5.7143	1.54256	7.97255	6.7522	1.22035		4.53827	3.8413	0.696973	6.55843	7.2438	0.685366		5.24556	4.3254	0.920158	5.8327	7.2989	1.4662
6.19516	4.6547	1.54046	5.22507	1.5719	3.65317		6.25336	4.5519	1.70146	6.98297	7.9735	0.990533		4.90911	6.8408	1.93169	5.28824	2.9439	2.34434		5.84874	4.3531	1.49564	7.80349	9.3517	1.54821
5.59203	6.572	0.979968	6.11165	4.4203	1.69135		6.84774	5.2404	1.60734	8.32652	7.182	1.14452		4.88163	6.7432	1.86157	4.65107	1.8323	2.81877		6.69209	6.9666	0.274505	9.36346	10.9766	1.61314
6.71241	5.4786	1.23381	5.61538	2.8259	2.78948		6.46029	4.7916	1.66869	4.86749	2.9819	1.88559		4.34811	3.1662	1.18191	6.75619	7.5888	0.832614		5.60416	7.1308	1.52664	5.11199	6.5482	1.43621
5.48166	6.3962	0.914537	6.08977	4.35	1.73977		7.33318	5.8027	1.53048	7.9634	6.7411	1.2223		4.9688	7.0527	2.0839	6.94506	7.9183	0.973242		5.51174	6.7763	1.26456	5.06933	4.0607	1.00863
5.51871	6.4552	0.936494	6.682	6.2527	0.429301		5.47777	3.6535	1.82427	7.68636	6.4047	1.28166		5.64432	9.4508	3.80648	5.89681	4.0056	1.89121		3.8899	4.6348	0.744904	3.12591	2.0364	1.08951
6.58508	8.1538	1.56872	6.44659	5.4964	0.950192		5.80202	4.0291	1.77292	8.09411	6.8998	1.19431		4.70568	6.1186	1.41292	5.04452	2.5187	2.52582		4.6898	6.2253	1.5355	4.86239	6.2882	1.42581
6.54164	5.2066	1.33504	6.4057	5.365	1.0407		7.66524	8.6754	1.01016	7.53269	8.641	1.10831		4.45151	5.2163	0.764786	7.03393	5.9894	1.04453		2.90347	6.0207	3.11723	5.36973	4.3736	0.996128
5.28021	3.1973	2.08291	6.45764	5.5319	0.925745		6.0024	4.2612	1.7412	5.13951	3.3122	1.82731		4.54898	5.5623	1.01332	6.68414	7.4631	0.778964		7.53588	6.2014	1.33448	6.04598	5.078	0.967977
6.3032	7.7048	1.4016	6.6576	6.1743	0.483296		6.21494	4.5074	1.70754	6.89542	5.4443	1.45112		4.92692	6.904	1.97708	7.5644	8.9988	1.4344		5.86434	7.3579	1.49356	5.71131	4.7294	0.981913
6.5542	5.2266	1.3276	5.98923	4.027	1.96223		7.33917	8.2977	0.958525	8.30518	7.1561	1.14908		4.23019	2.7476	1.48259	7.4577	6.7287	0.729		6.43866	6.2101	0.228556	4.16759	5.5645	1.39691
6.35587	7.7887	1.43283	6.52354	7.0663	0.542755		8.53053	9.6777	1.14717	5.71402	4.0098	1.70422		4.70191	6.1052	1.40329	6.55582	5.1553	1.40052		7.18991	7.0168	0.173106	6.22026	7.7026	1.48234
5.54256	6.4932	0.95064	6.49917	6.988	0.488832		6.13155	4.4108	1.72075	7.36542	8.4379	1.07248		4.42498	5.1221	0.697119	6.0263	4.2315	1.7948		2.55744	5.9337	3.37626	4.67422	6.0922	1.41798
6.77707	5.5816	1.19547	6.75776	6.4961	0.261659		7.02757	5.4487	1.57887	8.03975	6.8338	1.20595		5.54207	9.0878	3.54573	6.94497	5.8342	1.11077		6.0822	6.3262	0.243998	4.13726	5.5329	1.39564
5.50407	6.4319	0.927826	6.44065	6.8	0.359346		7.81921	6.3657	1.45351	8.61014	7.5264	1.08374		4.53293	5.5053	0.972375	6.62942	5.2837	1.34572		6.34504	6.9324	0.58736	4.9909	3.979	1.0119
7.28627	9.2707	1.98443	6.70889	6.3391	0.369791		7.21848	8.1579	0.939416	6.91947	5.4735	1.44597		5.45227	8.769	3.31673	5.90248	4.0155	1.88698		5.78549	3.2322	2.55329	3.90393	2.8468	1.05713
7.42633	9.4938	2.06747	7.25602	9.4196	2.16358		6.33762	4.6495	1.68812	8.57102	7.4789	1.09212		4.54309	3.8584	0.684689	7.81948	9.4438	1.62432		5.63282	5.2475	0.385319	5.92531	4.9523	0.973009
7.00012	5.9369	1.06322	6.49739	5.6596	0.837791		7.16475	5.6076	1.55715	6.87944	7.8478	0.968359		4.91295	6.8544	1.94145	7.5518	8.9768	1.425		5.76623	4.9805	0.785729	4.31554	5.7186	1.40306
7.10108	6.0977	1.00338	6.37606	5.2698	1.10626		8.30525	6.9287	1.37655	7.87817	6.6376	1.24057		4.77926	6.3798	1.60054	6.89255	7.8267	0.93415		3.36642	4.682	1.31558	7.41428	8.9463	1.53202
6.31325	7.7208	1.40755	6.12989	4.4789	1.65099		7.92325	6.4862	1.43705	7.87999	6.6398	1.24019		4.29756	4.2742	0.0233598	5.99815	4.1824	1.81575		8.74662	5.3264	3.42022	4.62861	6.0447	1.41609
5.98227	4.3156	1.66667	5.97616	3.985	1.99116		7.01876	5.4385	1.58026	7.92289	6.6919	1.23099		4.70839	6.1282	1.41981	6.60715	7.3288	0.721646		11.1383	8.4626	2.67569	6.07866	7.5551	1.47644
5.48656	6.404	0.917438	5.85912	3.609	2.25012		7.28906	5.7516	1.53746	6.57069	5.05	1.52069		5.225	7.9622	2.7372	7.58294	6.9472	0.635742		5.35363	4.2799	1.07373	5.90323	4.9293	0.973926
6.89415	5.7681	1.12605	6.05528	4.2392	1.81608		5.90476	4.1481	1.75666	7.42447	6.0867	1.33777		4.45825	5.2402	0.781953	7.38278	6.598	0.784782		8.31929	7.5295	0.789789	4.73696	3.7145	1.02246
5.46528	6.3701	0.904822	6.50645	5.6887	0.817751		7.1726	5.6167	1.5559	7.41846	6.0794	1.33906		4.24951	2.8162	1.43331	7.00794	8.028	1.02006		2.97214	2.8323	0.139841	5.1109	4.104	1.0069
5.99596	4.3374	1.65856	6.72978	6.4062	0.323577		7.14118	5.5803	1.56088	8.05771	6.8556	1.20211		4.61109	5.7828	1.17171	7.57864	6.9397	0.638943		5.50962	5.2206	0.289017	5.51893	4.529	0.989926
5.15484	2.9976	2.15724	6.57362	5.9045	0.669117		7.69723	6.2244	1.47283	8.79298	7.7484	1.04458		4.28088	4.215	0.0658849	6.49039	7.1251	0.634708		3.12957	6.1023	2.97273	8.02755	9.5851	1.55755
4.61713	2.1411	2.47603	6.12326	4.4576	1.66566		6.81891	5.207	1.61191	6.33787	4.7673	1.57057		4.44901	5.2074	0.758389	7.58019	6.9424	0.637792		6.52476	6.8526	0.327836	5.35533	4.3586	0.996729
5.68005	3.8342	1.84585	6.63015	7.4088	0.778651		7.96425	6.5337	1.43055	7.45132	6.1193	1.33202		4.57915	5.6694	1.09025	7.27943	6.4177	0.861733		7.6467	7.074	0.572703	5.83327	7.2995	1.46623
6.41276	5.0013	1.41146	6.5415	7.124	0.5825		8.56778	7.2328	1.33498	7.37201	8.4459	1.07389		4.24267	2.7919	1.45077	5.12196	2.6538	2.46816		8.212	7.2195	0.992502	5.2167	4.2142	1.0025
6.59683	5.2945	1.30233	6.4574	5.5311	0.926297		7.61168	6.1253	1.48638	6.7135	5.2234	1.4901		4.2876	2.9514	1.3362	7.01828	5.9621	1.05618		5.63445	5.1961	0.43835	5.99168	7.4645	1.47282
7.27089	9.2462	1.97531	6.18535	4.6571	1.52825		7.83061	6.3789	1.45171	6.61969	5.1095	1.51019		4.86044	6.668	1.80756	6.3685	4.8285	1.54		5.97331	4.9947	0.978606	5.06188	6.496	1.43412
6.34633	7.7735	1.42717	6.43618	6.7856	0.349424		7.49755	5.9931	1.50445	7.84168	6.5933	1.24838		4.35898	4.8878	0.528819	5.63359	3.5464	2.08719		4.4464	7.3341	2.8877	4.14062	5.5364	1.39578
5.85276	4.1093	1.74346	6.6491	6.147	0.502097		7.43841	5.9246	1.51381	8.60752	7.5232	1.08432		3.81392	1.2698	2.54412	7.44683	8.7937	1.34687		4.29273	5.475	1.18227	4.33771	5.7417	1.40399
5.50288	6.43	0.927118	5.74683	3.2482	2.49863		6.63347	4.9922	1.64127	7.61405	6.3169	1.29715		5.01157	7.2045	2.19293	7.49476	8.8773	1.38254		1.78543	3.5537	1.76827	5.63874	4.6538	0.984938
6.47014	5.0927	1.37744	6.50794	5.6935	0.814442		7.79133	6.3334	1.45793	7.19009	8.225	1.03491		4.7558	6.2965	1.5407	7.1192	8.2221	1.1029		-0.180794	3.806	3.98679	5.16585	6.6043	1.43845
6.60662	5.3101	1.29652	6.68994	6.2782	0.411738		7.32981	5.7988	1.53101	8.62234	7.5412	1.08114		4.26357	4.5491	0.285526	7.19253	6.2661	0.926432		5.07285	4.1849	0.887946	5.97858	5.0078	0.970778
5.32227	6.1423	0.820033	6.04927	4.2199	1.82937		7.62493	8.6287	1.00377	8.60447	7.5195	1.08497		4.43672	3.4808	0.955924	7.11048	8.2069	1.09642		5.86826	6.6948	0.826535	4.66774	3.6424	1.02534
5.80479	6.9109	1.10611	6.65012	6.1503	0.499824		7.04522	7.9572	0.911978	8.26129	7.1028	1.15849		5.037	7.2948	2.2578	6.9456	5.8353	1.1103		3.48362	6.0663	2.58268	4.57875	3.5497	1.02905
6.54554	5.2128	1.33274	5.74312	3.2363	2.50682		7.86868	6.423	1.44568	8.38128	9.6714	1.29012		4.79422	6.4329	1.63868	7.13928	6.1732	0.966084		9.08557	7.0373	2.04827	4.70061	6.1197	1.41909
6.29943	7.6988	1.39937	6.87059	8.1813	1.31071		6.5872	4.9386	1.6486	7.3557	6.0032	1.3525		5.80897	10.0353	4.22633	5.82287	3.8766	1.94627		6.36761	5.0569	1.31071	7.09304	8.6117	1.51866
5.65275	3.7907	1.86205	6.82195	8.025	1.20305		6.19759	4.4873	1.71029	5.21075	3.3987	1.81205		4.82957	6.5584	1.72883	7.33652	6.5173	0.819223		3.01377	6.0948	3.08103	4.67921	6.0974	1.41819
6.93	5.8252	1.1048	6.40616	5.3665	1.03966		8.76686	7.4634	1.30346	7.51844	8.6237	1.10526		4.81334	6.5008	1.68746	6.99467	5.9209	1.07377		6.27261	6.9223	0.649692	4.20522	5.6037	1.39848
8.00554	10.4164	2.41086	6.74587	6.4579	0.287967		7.73133	6.2639	1.46743	7.05453	5.6375	1.41703		4.53655	5.5182	0.981646	5.61038	3.5059	2.10448		5.37476	5.2658	0.108956	4.8932	6.3203	1.4271
5.36427	6.2092	0.844933	5.21641	1.5441	3.67231		7.97383	6.5448	1.42903	7.7291	6.4566	1.2725		5.02751	7.2611	2.23359	6.88134	5.7232	1.15814		6.17373	6.6232	0.449473	6.62858	8.1279	1.49932
6.71027	8.3532	1.64293	5.90775	3.7652	2.14255		5.49245	3.6705	1.82195	7.16695	8.1969	1.02995		4.93182	6.9214	1.98958	6.8524	5.6727	1.1797		3.54554	4.6411	1.09556	4.7802	6.2026	1.4224
7.02473	5.9761	1.04863	6.38341	5.2934	1.09001		8.47274	7.1227	1.35004	5.68932	3.9798	1.70952		5.24458	8.0317	2.78712	7.5644	8.9988	1.4344		5.72835	5.1707	0.557651	6.05357	5.0859	0.967667
5.7621	6.8429	1.0808	5.95419	3.9144	2.03979		7.94508	6.5115	1.43358	6.10752	4.4876	1.61992		4.35969	4.8903	0.530615	6.64699	7.3983	0.75131		5.89974	5.1376	0.762136	6.28882	7.774	1.48518
6.85975	5.7133	1.14645	6.52771	7.0797	0.551985		6.19975	4.4898	1.70995	5.69056	3.9813	1.70926		4.40256	5.0425	0.63994	6.94497	5.8342	1.11077		1.80149	3.6952	1.89371	5.13638	6.5736	1.43722
6.73337	5.512	1.22137	7.2352	9.3527	2.1175		6.9124	5.3153	1.5971	6.65321	5.1502	1.50301		4.38075	4.9651	0.584348	7.186	6.2547	0.9313		5.94571	6.6767	0.730994	7.01931	8.5349	1.51559
6.05592	4.4329	1.62302	5.89654	3.7292	2.16734		7.73246	6.2652	1.46726	8.12482	6.9371	1.18772		5.01453	7.215	2.20047	6.97827	5.8923	1.08597		5.79066	4.9823	0.808359	4.71876	6.1386	1.41984
5.59473	6.5763	0.981571	6.08358	4.3301	1.75348		7.49677	5.9922	1.50457	8.22563	7.0595	1.16613		5.36768	8.4687	3.10102	6.72727	5.4544	1.27287		3.67855	5.8361	2.15755	4.66976	3.6445	1.02526
5.97575	4.3052	1.67055	6.67527	6.2311	0.44417		7.11243	5.547	1.56543	7.92997	6.7005	1.22947		4.39087	5.001	0.61013	5.83404	3.8961	1.93794		6.00211	6.6657	0.663592	4.42533	3.3899	1.03543
5.85646	6.9932	1.13674	7.02221	8.6684	1.64619		7.3229	5.7908	1.5321	5.91539	4.2543	1.66109		4.40786	5.0613	0.653444	6.77994	5.5463	1.23364		6.23356	6.6051	0.371543	7.21526	8.739	1.52374
6.32329	7.7368	1.41351	5.87133	3.6482	2.22313		7.15724	5.5989	1.55834	4.84509	2.9547	1.89039		4.77661	6.3704	1.59379	6.17562	4.492	1.68362		6.93154	6.9928	0.0612577	7.33902	8.8679	1.52888
5.52379	6.4633	0.939512	6.68277	6.2552	0.427574		7.60848	6.1216	1.48688	7.66528	6.3791	1.28618		4.49721	5.3785	0.881293	5.66358	3.5987	2.06488		3.24593	5.6394	2.39347	4.10174	5.4959	1.39416
6.60455	5.3068	1.29775	7.13812	9.0408	1.90268		6.93161	7.8256	0.893988	7.03773	5.6171	1.42063		5.095	7.5007	2.4057	7.45254	6.7197	0.732839		6.43055	5.0639	1.36665	3.75526	5.135	1.37974
5.62103	6.6182	0.997166	5.63452	2.8874	2.74712		4.57553	2.6084	1.96713	8.14838	6.9657	1.18268		3.97011	1.8243	2.14581	7.33073	6.5072	0.823534		3.03372	5.6727	2.63898	6.89297	8.4033	1.51033
6.57956	5.267	1.31256	5.83896	3.5442	2.29476		7.17416	5.6185	1.55566	8.43769	7.317	1.12069		4.20726	4.3492	0.141936	5.11881	2.6483	2.47051		2.61031	2.8244	0.214094	4.86945	3.8525	1.01695
6.15674	7.4715	1.31476	6.31182	5.0634	1.24842		7.63516	6.1525	1.48266	7.76534	6.5006	1.26474		4.22938	4.4277	0.198324	6.80877	5.5966	1.21217		0.0439043	3.25	3.2061	5.23062	4.2287	1.00192
4.88583	2.5691	2.31673	6.25834	4.8916	1.36674		7.76845	6.3069	1.46155	8.50704	7.4012	1.10584		3.93588	1.7028	2.23308	6.75005	7.5781	0.828047		1.52229	3.4704	1.94811	5.5013	6.9537	1.4524
6.54962	5.2193	1.33032	6.58187	7.2537	0.671826		7.02351	5.444	1.57951	7.8738	6.6323	1.2415		4.613	4.1066	0.506404	6.81454	7.6906	0.87606		5.20205	4.047	1.15505	6.08132	5.1148	0.966518
4.70854	2.2867	2.42184	6.6787	6.2421	0.436598		5.47889	3.6548	1.82409	8.23263	7.068	1.16463		4.6372	4.1925	0.4447	6.78066	7.6315	0.850837		6.51481	6.5222	0.0073933	4.39839	5.8049	1.40651
5.25993	3.165	2.09493	5.56658	2.6691	2.89748		7.80411	6.3482	1.45591	6.75994	5.2798	1.48014		4.51949	5.4576	0.938114	6.97288	5.8829	1.08998		3.14204	4.2096	1.06756	4.12901	5.5243	1.39529

## Sheet: Figure 3d
Figure 3d
Ours	DMFF	PSICHIC	SIGN
0.242865	0.295586	1.19999	1.62157
0.184623	0.039301	0.431766	0.009768
0.428502	1.23924	0.73342	0.610276
0.473507	0.807437	1.01571	0.95889
0.255038	1.2743	0.76804	0.101146
0.460332	0.170354	1.14142	1.79438
0.366913	0.141191	1.2669	1.45282
0.024161	1.09481	1.4327	0.304746
0.130077	0.177341	0.951604	0.267965
0.426724	1.57143	1.08887	0.192662
0.44118	1.08	0.391859	0.4929
0.16099	0.070613	0.112952	1.87758
0.229421	1.15674	0.787315	1.5702
0.616162	1.02759	0.659386	0.249057
0.544267	0.407306	0.062882	1.27542
0.284156	1.10417	0.53184	0.315471
0.31274	0.241694	1.25421	0.585291
0.524873	0.097855	0.313602	0.820121
0.272181	0.420392	1.67701	0.57141
0.63387	0.098803	1.28394	0.573484
0.424013	1.42644	1.76215	0.072091
0.379001	0.657283	0.466822	1.97807
0.191632	1.21662	0.907459	0.639515
0.1319	1.43656	0.291473	0.301318
0.440824	0.24397	0.03144	1.57032
0.153624	0.891394	1.32224	0.598193
0.38643	0.592765	0.208739	0.858916
0.186671	1.01633	0.270852	1.34028
0.509036	0.155403	0.289674	0.772622
0.137879	0.045372	1.26231	0.355004
0.221416	1.56797	0.696876	0.869167
0.30053	0.263647	0.902918	0.563439
0.291852	1.16148	0.098478	1.40872
0.535929	1.02287	1.55008	0.370601
0.489106	1.21503	0.361047	0.271778
0.401709	0.462367	1.14492	0.445166
0.10068	2.13786	0.193616	1.69952
0.357018	1.50285	0.708525	0.761012
0.266885	1.29855	1.34789	0.227232
0.562938	0.317495	0.208938	0.158259
0.242275	0.768108	0.478987	1.24791
0.525051	1.47495	0.266327	0.055279
0.4723	0.896826	1.07706	0.36044
0.149387	1.78396	0.64567	1.28498
0.39556	0.127952	1.29318	0.157295
0.408506	1.63304	0.222907	0.253666
0.067426	0.499383	0.522124	0.305689
0.319106	0.908967	0.165255	0.439533
0.678284	1.49122	0.110975	0.769379
0.009772	1.90379	0.964151	1.70098
0.261503	1.68036	0.256584	0.523614
0.594047	1.4005	0.675504	0.21135
0.286496	0.311662	0.378239	0.245252
0.361329	0.091974	0.982841	1.1142
0.336399	0.294089	0.991083	0.549704
0.26267	0.608441	0.562662	1.92005
0.473278	1.72088	0.289039	0.059938
0.395687	1.89943	1.48291	1.93722
0.041627	1.14301	0.134565	2.08576
0.133909	1.04459	0.258879	1.68825
0.293768	1.3096	0.613962	0.523409
0.419377	0.910345	0.631824	0.547207
0.201406	0.066594	0.997365	1.15924
0.176057	2.05811	0.249968	1.2925
0.35398	0.311491	0.804108	0.295428
0.359026	0.482335	0.982457	0.985782
0.195806	1.55067	1.23763	0.817564
0.259553	0.326195	1.30107	1.17303
0.633888	1.5079	1.57788	1.11816
0.386367	0.254076	0.167506	2.0184
0.097143	0.831798	0.843237	1.31477
0.232734	0.769455	0.117902	1.44442
0.066147	0.217316	0.380203	1.38918
0.531994	0.523429	1.10878	1.20006
0.131816	1.10477	0.085969	0.696154
0.006398	1.11745	0.005667	1.02588
0.557346	1.00409	0.92918	0.324027
0.134756	0.654379	0.138189	0.742041
0.671268	0.686046	0.678654	0.741459
0.42556	0.827198	1.03874	0.005316
0.613454	0.477515	0.034481	1.3634
0.494331	0.151082	0.547121	0.388239
0.535297	0.547933	0.771632	0.478203
0.127085	1.43631	1.02661	0.574444
0.038654	0.401049	0.246803	1.4543
0.081566	1.33275	1.1286	0.043713
0.120342	0.59197	1.59392	1.68695
0.370457	1.27327	1.52342	0.855599
0.54841	0.666624	0.910822	0.60117
0.48118	0.775959	1.96018	0.201006
0.116008	0.71798	1.2989	0.161162
0.180182	1.51375	0.20455	0.203144
0.17904	1.29954	1.37541	0.300227
0.193371	0.253436	0.783446	0.082032
0.033247	0.133567	0.566207	0.443311
0.176639	1.41624	0.31966	0.49686
0.079455	1.26834	1.03167	0.828041
0.219494	0.145444	0.711924	0.398949
0.375322	0.1632	0.828856	0.271993
0.186923	0.551941	0.697125	0.375402
0.495819	0.117844	0.627651	0.695781
0.186297	1.26221	0.262914	0.141313
0.430137	0.269877	1.52715	0.690117
0.047812	1.59589	1.3262	0.059464
0.022293	0.81048	0.789586	1.13854
0.619383	0.367733	0.488167	1.37546
0.167502	0.553648	0.416125	1.07468
0.000246	0.055923	0.058527	0.451749
0.379568	1.10858	0.602067	0.214288
0.579361	0.700617	0.790247	0.494397
0.199396	0.882806	0.746103	1.83579
0.070548	0.603166	0.499523	1.07477
0.097432	1.19748	1.30173	0.426242
0.410741	1.41133	0.691077	1.81895
0.273335	0.586807	1.73126	0.355937
0.031867	0.659634	1.54039	1.59908
0.166512	1.39167	1.97643	0.94241
0.079367	1.50744	0.388782	1.30968
0.332299	0.888917	1.12068	0.457027
0.459261	0.311799	0.419423	1.70736
0.376196	0.354153	0.500441	1.67176
0.458496	0.52204	1.29887	0.474303
0.165713	1.36665	0.225781	1.43118
0.169151	0.581941	0.166897	1.41323
0.140354	1.38302	0.153981	1.48905
0.171763	1.38283	1.52351	0.678949
0.413154	0.407434	0.84233	1.06081
0.293677	1.38723	1.08525	0.100827
0.124752	0.434381	0.29874	1.67537
0.210661	0.077473	0.503996	0.488805
0.167972	1.53453	0.129895	0.186883
0.030697	0.598429	0.557397	0.362563
0.27129	1.27468	0.090988	1.79334
0.246047	1.51211	0.309149	0.908881
0.471898	0.216381	0.916531	0.230207
0.047545	0.065065	0.073192	0.434918
0.308851	0.797161	0.800865	1.29949
0.462121	1.17081	0.417194	0.288179
0.355869	0.938784	1.27239	0.023691
0.111442	0.452952	1.0241	1.01718
0.06693	1.45358	1.38766	0.900867
0.38373	0.177516	0.212048	0.440619
0.249911	0.970354	0.539046	0.827416
0.475159	0.823375	0.191083	0.068331
0.151614	1.0608	0.986296	0.143605
0.20648	0.67425	0.934977	0.259046
0.002232	0.148512	0.35705	0.072542
0.3916	0.361312	0.629259	0.68835
0.326417	0.003321	0.610843	0.339046
0.525044	0.272256	0.524445	0.215474
0.158123	0.152419	1.19953	0.475435
0.700053	1.17368	1.20591	1.24501
0.473791	0.648452	0.657081	1.42419
0.368849	0.909609	0.33729	1.87582
0.346477	1.09873	0.215671	1.05553
0.645867	0.53346	0.160034	0.07663
0.335815	1.52161	0.615619	0.040278
0.116993	0.217766	0.545791	0.879829
0.026594	0.549997	0.728163	0.124541
0.176754	0.061247	0.210759	1.38914
0.39802	0.701817	1.22725	0.713067
0.095096	0.986047	1.52384	1.85218
0.658103	0.027214	1.61902	1.70874
0.055342	0.960932	0.343472	1.12076
0.223272	0.383936	1.88719	0.586264
0.230381	0.678227	0.426777	1.03198
0.108941	0.140604	1.22661	1.00738
0.05985	0.195004	0.233484	1.16267
0.330875	0.655357	0.40006	0.792041
0.526742	1.19567	0.97133	0.947726
0.375563	1.50256	0.415696	1.2615
0.411927	0.554789	0.654105	1.25324
0.641766	1.41804	0.438362	1.36592
0.535912	0.08013	0.605599	0.036851
0.057668	0.220077	1.05018	1.39448
0.621592	1.1132	1.24076	1.43789
0.074728	0.156439	0.529973	1.71921
0.30104	0.398486	0.410506	1.28679
0.429255	0.933555	0.170947	0.087107
0.558375	0.893184	0.356552	0.639706
0.617455	1.37121	0.343669	1.65263
0.194938	0.379735	0.038369	0.447187
0.372681	0.718053	1.22116	0.663385
0.195429	0.720597	0.142041	0.247726
0.233924	0.703914	1.13443	1.289
0.07951	0.930786	1.4818	0.890145
0.470887	1.61765	1.62623	0.045531
0.217618	0.255	1.12579	0.286372
0.305851	1.32283	1.70454	0.989601
0.232435	1.23858	0.361486	1.0499
0.361483	1.5648	0.912819	0.879747
0.154009	0.717529	0.302323	0.26666
0.492731	1.51593	0.235264	1.42294
0.412232	0.874944	0.1414	1.85494
0.400829	1.40714	0.67629	0.446721
0.158551	0.399571	0.137758	0.487355
0.209683	0.029289	0.860915	0.013809
0.24565	0.545341	0.971468	0.358336
0.091522	0.03726	0.309858	1.11541
0.526571	0.407948	1.11861	0.814898
0.245009	1.17845	1.04242	1.16817
0.348381	1.94645	0.162486	0.79514
0.472659	0.614684	0.177195	0.395592
0.093845	0.936838	0.747142	0.720847
0.377319	1.42232	0.114224	0.226405
0.265708	0.226761	0.722323	0.246785
0.018963	0.292877	1.012	0.065471
0.13674	1.11963	0.333118	0.294076
0.00741	1.1996	0.090929	1.52289
0.43198	1.08047	1.59965	0.182599
0.651296	0.318752	0.187015	0.568248
0.047495	0.270436	0.577495	0.371629
0.228893	0.507027	1.14208	1.32362
0.491698	0.438967	0.479734	0.472546
0.01784	0.902433	0.18673	0.095884
0.301735	1.35533	0.916967	0.929799
0.211199	0.201373	0.163819	1.23988
0.224082	0.304708	1.29005	0.788136
0.04789	1.09676	0.962565	0.987084
0.578667	1.16914	0.301493	1.21575
0.108563	0.148687	0.316611	0.351552
0.247443	1.22967	0.62847	0.422241
0.195641	0.355445	0.615864	0.528286
0.549749	0.205113	0.777947	0.723814
0.486062	1.20314	0.146091	1.61927
0.280678	0.352427	0.330516	0.420788
0.345436	0.438579	0.458128	1.00419
0.341087	0.030443	0.989046	1.19854
0.034137	0.491376	0.147318	1.58674
0.655867	0.786313	0.974794	0.019881
0.290672	0.901488	1.38214	0.319319
0.494754	0.221258	0.011295	0.856819
0.029295	1.20135	0.693277	1.21364
0.386065	0.512971	0.752565	0.305916
0.342737	0.922404	1.14262	0.122996
0.309156	1.56864	0.72121	0.293692
0.049604	0.773719	1.30088	0.390324
0.086601	0.77921	0.608131	0.506834
0.05137	0.236772	0.451595	0.768149
0.410588	0.412746	0.117834	0.705033
0.342213	1.50012	0.613361	0.135721
0.333261	0.787405	1.1906	2.07972
0.385373	0.786624	0.171587	1.54901
0.540643	1.25723	0.266064	0.140717
0.203837	0.113351	0.279666	0.220984
0.294128	1.31475	1.36888	2.14621
0.114894	1.71896	0.90693	0.906095
0.583502	0.313283	0.782176	1.3678
0.235964	0.227614	0.307951	0.579935
0.473109	2.05212	0.547179	1.12841
0.086589	0.61639	0.13771	1.68453
0.504888	0.708356	0.466313	1.59904
0.490495	2.42402	0.166147	1.82714
0.54428	0.878912	0.281105	0.439091
0.189731	0.308739	1.14171	0.256895
0.208389	0.736442	1.14802	1.91058
0.004098	1.06412	0.904023	0.638743
0.231295	0.31817	1.54521	1.95892
0.011745	0.996299	1.248	2.06233
0.019749	0.76471	0.961304	1.68141
0.05908	0.414945	1.33791	1.55009
0.399755	1.21992	0.268245	1.11135
0.19205	0.433978	0.69755	1.61522
0.37544	0.613637	0.309983	1.72131
0.238492	1.34977	1.03449	0.229055
0.303737	0.188459	1.38159	0.246989
0.576743	0.410581	0.015089	0.536926
0.279645	1.08336	0.179644	1.18355
0.264432	0.157952	0.051973	0.560274
0.518025	1.00147	0.114008	1.01062
0.103016	0.759242	0.726815	2.09788
0.096644	1.17685	0.815712	0.065473
0.532222	1.26109	0.048806	1.80878
0.301312	0.144977	1.10999	0.773274
0.016157	0.081407	0.429242	0.901779
0.649729	0.911363	0.774649	0.952053
0.084707	0.833066	0.054183	0.853309
0.592932	1.05307	1.43066	0.312
0.180587	0.398928	1.36976	1.34776
0.135594	0.166583	0.170518	0.312869
0.013369	0.723277	0.652968	1.24438
0.3881	0.523953	0.091666	0.545231
0.477953	0.026697	1.21585	1.0783
0.055813	1.12344	0.997092	0.301301
0.246725	1.48118	1.3635	0.245015
0.149339	0.695218	0.598317	0.431058
0.024698	0.513216	0.488604	0.343415
0.166854	1.14743	0.008099	1.11963
0.397975	1.20886	0.262267	0.789046
0.499338	0.184454	1.44804	1.34024
0.233923	0.302207	0.967007	1.73425
0.160589	0.513868	0.089547	1.00843
0.075516	1.37321	0.119193	1.44553
0.034297	0.034286	1.16198	1.71135
0.012593	0.559043	0.336271	1.20781
0.542785	1.25753	0.34791	1.48406
0.004413	0.731004	0.119796	0.335587
0.676279	0.15643	1.52207	1.8259
0.073426	0.020059	0.616523	1.01215
0.017424	0.456648	0.918177	1.26759
0.443617	0.873721	0.291308	0.657469
0.588567	0.991592	1.49408	1.64401
0.195323	1.06674	1.57203	1.37129
0.288157	0.45817	0.597724	1.94328
0.371938	0.188346	0.076126	1.32002
0.137172	1.39983	0.879408	2.03781
0.010425	0.178122	1.03833	1.40117
0.543378	1.16168	0.080407	1.8119
0.674305	0.500938	0.94845	0.078552
0.391626	1.11464	0.702408	1.88535
0.419594	1.57679	0.231408	1.26257
0.301378	0.272134	0.675858	1.72163
0.280128	0.885027	0.198206	1.07062
0.168944	1.40297	1.03656	0.107745
0.061411	0.332517	0.598489	0.112873
0.60109	0.739844	0.245774	0.968339
0.09335	1.37294	0.393172	1.0625
0.487685	1.04844	0.932976	0.611461
0.286652	1.79252	0.275477	0.900855
0.183725	0.197777	0.0734	0.422607
0.12118	0.141897	1.09262	1.71677
0.121894	1.6423	0.959089	0.089508
0.403237	0.434492	0.732224	0.720011
0.097108	0.446921	1.23436	1.22211
0.443726	0.637518	0.504615	1.51419
0.533416	0.197367	0.365267	0.667548
0.076298	1.39502	1.53053	1.01412
0.402361	1.58999	0.587382	0.393871
0.453181	0.883978	0.554663	0.722642
0.374671	1.32261	0.448936	0.922211
0.573453	1.36097	0.926834	0.305196
0.457479	1.05101	0.648431	0.426093
0.699571	0.758566	0.474363	0.845431
0.171236	0.914842	0.589289	0.305622
0.109903	1.69516	0.355776	0.151533
0.502255	0.748328	0.569922	0.275306
0.490119	1.36231	0.96323	1.24985
0.573342	0.841733	0.744934	0.97801
0.098321	0.85205	0.906398	0.682541
0.551345	0.035808	0.801089	1.20972
0.533543	0.723096	0.739946	0.200488
0.157784	0.669607	1.57755	1.46425
0.166694	1.11362	1.49253	0.151324
0.028682	0.549123	1.58551	0.642017
0.102865	1.29227	0.923593	1.34392
0.099839	1.51073	0.252415	0.283125
0.475084	1.49299	0.462032	0.458802
0.139448	0.168624	0.08196	0.817656
0.045341	0.603735	0.576332	0.947012
0.532318	0.337681	1.01431	0.622496
0.097576	0.361658	0.393275	1.26555
0.12393	0.704973	0.679828	0.066609
0.343397	1.13507	1.46565	0.859677
0.129313	0.046929	0.94892	0.153625
0.147526	0.091824	1.85845	0.526191
0.315042	0.866057	0.852135	0.526318
0.054979	1.04502	1.99913	0.654692
0.051901	0.591161	0.404558	0.323354
0.200727	1.75182	1.06529	0.320362
0.120803	1.63108	0.422846	1.32195
0.235963	1.18263	0.509576	0.161909
0.364436	0.37208	1.41187	0.667091
0.037245	0.072224	0.457656	0.6855
0.232212	1.37471	0.699609	1.4525
0.166591	0.111189	0.446986	0.982629
0.161189	0.468252	1.09741	2.17239
0.485266	0.710723	1.26477	1.31416
0.355782	1.052	1.83054	1.09335
0.195654	0.652783	0.718079	1.52349
0.032897	0.327504	0.613936	0.072614
0.351089	0.616859	0.022138	0.087875
0.532588	1.04915	0.281373	0.065609
0.356109	0.099691	0.536238	1.64032
0.036352	1.50874	0.749953	0.315374
0.395222	1.55184	1.02963	1.40034
0.493649	0.800797	0.677865	1.39936
0.440756	1.22015	1.26763	0.740979
0.373176	0.385996	0.54593	0.335952
0.009954	1.46725	1.92945	0.379763
0.223754	0.218382	1.62059	0.4759
0.008509	0.554185	1.85679	1.01541
0.28556	1.42716	0.23212	0.344111
0.403252	0.394982	0.866815	1.30631
0.215021	0.956224	0.59712	0.283857
0.352023	0.55476	0.217372	0.678191
0.495623	0.061032	1.14963	2.18332
0.125163	0.010936	1.08751	1.87923
0.26141	1.42504	0.302461	1.31233
0.126022	1.10109	0.175973	1.22358
0.167513	0.587413	0.383845	1.82007
0.076853	0.546756	1.03504	1.15234
0.48314	1.02208	0.502122	1.88438
0.095546	0.834475	0.296421	0.282138
0.359907	1.30378	0.524748	2.02227
0.048069	0.766633	0.099596	0.025264
0.56313	0.093098	0.564374	0.880418
0.511175	0.213569	0.372602	0.847954
0.474199	0.432501	0.182349	1.14121
0.31706	1.15777	0.439975	1.23139
0.172504	0.05409	0.71314	0.471971
0.099385	0.287411	0.615295	1.61504
0.065517	1.25497	0.594911	1.89914
0.516747	1.50386	1.15915	1.74592
0.323579	0.662823	0.880427	1.4165
0.230061	0.773808	1.49253	1.65786
0.294288	0.51703	0.203082	0.52768
0.26184	0.995487	0.583195	2.12816
0.395459	1.08044	0.058572	2.01769
0.35716	0.832813	1.19522	0.292472
0.405905	0.111451	0.679125	1.18613
0.542608	0.107874	0.497719	0.302541
0.35215	1.13162	0.001002	1.16694
0.250775	1.03945	0.680341	0.45661
0.297591	0.374664	0.485074	1.28511
0.055381	0.141372	0.320449	1.16053
0.55994	1.18488	1.23838	0.724132
0.164704	0.607987	0.305139	0.721274
0.290616	1.09835	1.37001	1.06936
0.380689	1.71365	0.688504	0.357922
0.271988	0.868106	1.05614	0.220293
0.543951	1.08223	1.01169	1.47095
0.274419	0.267233	0.89344	0.43065
0.391107	1.51022	1.43931	1.24232
0.488005	0.117399	1.25495	0.954356
0.189136	0.414646	0.729932	0.490489
0.205535	0.383228	1.1073	0.748027
0.278859	1.04432	1.3884	0.455139
0.332525	1.23241	0.788809	0.324567
0.287097	0.458655	1.11438	0.120717
0.381767	0.245551	0.937763	0.03415
0.413877	1.42143	1.42391	1.75037
0.300231	0.905692	0.199343	0.131133
0.125441	1.31553	0.474737	1.42681
0.562292	0.719093	1.28016	0.290721
0.560286	0.187454	0.072475	0.633057
0.182508	0.891934	0.29385	0.89746
0.2966	0.077135	0.021316	0.663864
0.340247	0.716608	1.11905	0.183086
0.216947	0.850894	0.676946	1.17643
0.449394	0.381442	0.321959	0.012443
0.658692	0.214158	0.038193	1.90597
0.398183	0.117319	1.11159	0.346645
0.144245	1.10843	0.368456	0.328656
0.430651	1.16605	0.690144	0.387576
0.173601	1.50467	0.051397	1.53393
0.122998	1.59462	0.226608	0.529961
0.116369	0.272108	1.44474	1.31743
0.186797	0.834366	0.868815	0.245356
0.207036	0.892361	0.566462	0.763627
0.125767	1.38236	0.792156	0.325586
0.435426	0.984515	1.07976	0.023928
0.48463	1.44095	0.387001	0.021292
0.122757	0.016323	1.22748	0.213728
0.551863	0.84347	0.654807	0.134398
0.277695	0.638442	0.292818	0.426868
0.182401	0.932919	0.475264	0.616964
0.220009	0.525748	0.826199	1.28407
0.532298	1.05499	1.42729	1.00709
0.534905	0.513449	0.369545	0.046556
0.055185	0.652499	0.467338	1.2627
0.098244	0.389325	0.134374	0.381404
0.159366	0.92754	0.623071	0.22129
0.517548	0.671832	1.08216	0.882448
0.022706	0.975506	1.75497	0.127424
0.180877	0.358413	0.520172	1.34829
0.001255	1.04221	0.920335	0.330091
0.192921	1.21746	0.17312	0.468396
0.337807	0.033067	0.59924	1.11458
0.071774	0.563005	0.300342	1.33599
0.310765	1.03533	0.421686	0.882309
0.183264	1.2179	1.06327	0.868295
0.324958	0.112288	0.431365	0.014554
0.217874	0.205005	1.08804	0.359054
0.20596	0.008385	0.575011	0.722915
0.553969	0.305122	1.76082	0.548949
0.149872	0.178982	1.33661	0.443408
0.177611	0.459906	1.63127	0.432929
0.229712	1.39837	0.384454	0.191245
0.196638	0.014042	0.963993	0.745758
0.21958	1.0505	0.399214	0.602659
0.375961	0.565176	0.786984	1.16734
0.443292	0.296448	0.38936	1.73409
0.109782	1.44814	1.06282	0.55709
0.559895	1.26932	0.89339	0.680977
0.048511	0.144451	1.06466	0.41292
0.071665	1.36447	0.938462	1.12412
0.079194	0.69736	0.28114	0.663916
0.287345	0.008595	0.732129	0.083382
0.352093	1.23474	1.52108	0.144546
0.117613	1.17526	1.2552	1.26936
0.553859	0.263799	1.1368	0.694319
0.535573	0.837049	1.56076	0.913154
0.004656	0.713363	0.710813	0.053702
0.146098	0.699737	0.776805	1.06864
0.298884	1.40582	1.26313	1.27841
0.202841	1.59402	1.23231	1.61139
0.569132	0.978745	0.632131	0.126238
0.44424	1.36555	1.16501	0.357002
0.463159	0.656649	0.304683	5.43e-05
0.391356	0.394348	0.036497	1.45219
0.657028	0.237417	0.364969	1.27134
0.284373	0.851214	0.97589	0.213575
0.520095	0.299496	0.792012	1.98055
0.065003	0.209542	1.33332	1.73485
0.208544	2.16142	0.801175	0.065812
0.187431	0.061043	1.35299	0.378163
0.322571	0.169658	0.119377	0.154873
0.42166	1.30469	0.015164	1.38868
0.084092	0.500264	0.058975	0.699966
0.172967	0.905773	0.076347	0.927984
0.443382	2.21769	0.688366	0.934174
0.484158	1.5902	1.09681	0.571845
0.436765	0.326504	0.136609	1.84828
0.265403	0.726371	1.27194	0.218427
0.227964	0.309068	0.415239	0.285475
0.08083	0.568934	0.896487	1.45664
0.464522	1.09593	0.060254	1.73428
0.022744	1.18328	1.37385	0.597958
0.629456	1.48494	1.36243	0.702295
0.167228	0.838807	0.172244	0.506805
0.478478	1.76093	0.829488	1.40488
0.492464	1.65046	0.336394	0.449432
0.331936	1.41147	1.35982	1.11264
0.559495	0.200732	0.01123	0.405399
0.37567	1.02856	1.36413	0.574959
0.086492	0.314957	0.68094	0.463512
0.172153	0.195516	0.584604	0.844639
0.177872	0.643983	0.016967	0.140165
0.554643	0.214993	0.778328	1.67791
0.210105	1.21631	0.627218	0.208849
0.497685	1.52586	1.11291	0.254265
0.606891	1.06173	0.327017	1.54343
0.109505	0.511222	1.40341	0.796692
0.035684	1.57627	0.109369	1.71769
0.513568	1.71512	0.015094	1.26875
0.036051	0.030783	1.41239	0.070599
0.160893	0.615292	0.718347	1.80391
0.359169	0.527958	0.698809	0.676443
0.510124	1.32695	1.33085	0.845132
0.354138	1.07107	1.33249	0.389108
0.105977	0.632724	1.02982	1.3641
0.204687	1.05259	0.440925	0.346757
0.457447	1.73401	0.622694	1.13665
0.529338	0.025934	1.14308	0.522714
0.493402	0.736526	0.197875	0.979874
0.024062	0.619837	1.55678	0.402797
0.094812	0.800266	0.388419	0.657876
0.063576	0.142452	0.313365	0.538778
0.515307	0.427838	0.495263	0.065934
0.120232	1.58399	1.48163	0.027636
0.506017	1.45761	0.164695	2.0925
0.402835	0.556316	1.44019	0.680045
0.235876	0.170435	0.39686	1.3338
0.513238	1.4994	1.31921	0.156167
0.188829	0.722342	0.034912	0.145587
0.302195	0.676159	0.071919	0.790667
0.353961	0.954395	0.293576	0.171892
0.106294	0.605204	0.470383	1.21851
0.077609	0.263508	0.687988	1.07051
0.102811	0.158416	1.14632	0.483256
0.28639	1.12853	0.026231	1.44174
0.357042	0.755533	0.324675	0.377238
0.564253	1.11385	0.808062	0.921704
0.37089	0.016237	1.00915	0.570242
0.153305	0.213015	0.389672	0.756919
0.274146	1.51214	0.06451	0.395541
0.550874	0.046721	1.53951	1.182
0.501661	0.833016	0.092274	0.145105
0.436483	0.638208	0.675295	0.687396
0.105123	0.712741	1.14348	0.484941
0.495322	0.786501	1.31243	0.722129
0.486079	0.463124	1.08358	0.177956
0.403231	0.142589	1.1511	0.372427
0.190216	0.414636	1.13262	0.107661
0.219564	1.21855	0.347673	0.613337
0.09969	0.581748	0.007199	1.02756

## Sheet: Figure 3e
Figure 3e
Ligand_BertzCT	Protein_RCO	0.0160264	0.0233703	0.0345001	0.0385098	0.0393285	0.0417349	0.0509067	0.0517664	0.0551144	0.0566658	0.0570999	0.0608438	0.0660769	0.0662168	0.0678527	0.0685996	0.0805687	0.0845141	0.0854777	0.0857425	0.0940653	0.0973815	0.100297	0.108505			0.0160264	0.0233703	0.0345001	0.0385098	0.0393285	0.0417349	0.0509067	0.0517664	0.0551144	0.0566658	0.0570999	0.0608438	0.0660769	0.0662168	0.0678527	0.0685996	0.0805687	0.0845141	0.0854777	0.0857425	0.0940653	0.0973815
	smiles	Q9UL54	A0A6D2WMW6	O00750	A0A663D732	P21802	Q86UE8	Q8TD19	Q8N568	A4D2J9	Q8IWQ3	A0A024RBL3	A0A096MU99	A0A2Y9PDH9	Q96D53	A0A2I3GY64	Q9UEE5	A0A6P5NVE3	H2NT13	G3R0F2	Q86UX6	A0A2K5PNH0	A0A0L0CUW2	A0A2R9AE67	A0A6D2YB98			Q9UL54	A0A6D2WMW6	O00750	A0A663D732	P21802	Q86UE8	Q8TD19	Q8N568	A4D2J9	Q8IWQ3	A0A024RBL3	A0A096MU99	A0A2Y9PDH9	Q96D53	A0A2I3GY64	Q9UEE5	A0A6P5NVE3	H2NT13	G3R0F2	Q86UX6	A0A2K5PNH0	A0A0L0CUW2
748.354	CC1CCN(C(=O)CC#N)CC1N(C)c1ncnc2[nH]ccc12	1.45866	1.0922	2.04905	0.999126	1.66135	1.8832	1.93492	1.29288	1.61927	1.39841	1.65349	1.91024	1.31864	1.07994	1.91228	2.00536	1.151	1.60369	1.89885	1.06206	2.01664	1.41905	1.54824	1.73014		PSICHIC	1.0114	0.0066695	1.91992	1.87264	0.726907	0.623858	0.915238	0.0611068	0.0824777	0.814159	0.657395	0.85375	2.71361	0.441309	1.69798	3.56649	1.06039	0.124511	2.05525	1.18912	1.94271	0.462839
749.984	Cc1ccc2nc(NCCN)c3ncc(C)n3c2c1.Cl	1.69668	1.66092	1.80833	2.08712	1.23602	1.70023	1.45363	1.73257	1.70093	1.33738	1.40025	1.02942	2.01218	1.72702	1.65977	1.89463	2.01783	1.71961	1.12182	1.47663	1.6914	2.02584	0.994839	1.84913			0.893175	1.2732	2.13815	1.39738	1.00859	1.35635	2.10584	0.458293	1.81707	0.7375	2.28614	1.61761	0.351369	0.374002	1.4358	0.0828937	0.92845	1.74836	1.01893	1.67951	1.43407	1.51404
766.332	O=C(NC1CCNCC1)c1[nH]ncc1NC(=O)c1c(Cl)cccc1Cl	1.62356	1.51677	1.83692	1.2819	1.89611	1.87816	1.62161	1.52008	1.9222	1.31714	1.18078	1.49488	1.33504	2.09331	1.51081	2.07259	1.08342	1.7581	1.071	1.21533	1.0457	1.96066	1.03078	1.3063			2.22161	1.51539	2.86052	2.0853	1.53019	2.41042	2.90804	2.51034	2.83357	2.17278	3.07197	2.29959	2.33625	0.974184	2.25928	2.51714	2.87394	2.74075	1.05165	2.40718	2.4358	2.28161
815.475	O=C(NOCC1CC1)c1ccc(F)c(F)c1Nc1ccc(I)cc1Cl	1.04998	1.78988	0.908015	1.16716	0.93561	1.1048	2.10354	2.06846	1.64117	1.40118	0.991859	2.18004	1.24976	1.37808	0.931245	1.44261	1.48782	1.32924	0.990761	1.27813	1.54692	1.25003	1.72886	1.83494			1.78866	0.883992	2.2657	0.89779	0.112239	2.23814	2.39656	1.88742	2.15211	1.83292	0.592007	0.631521	0.712875	0.82951	0.175652	0.477716	2.35627	1.56795	1.24105	1.91546	0.232466	1.54181
1000.82	CC1(C)CNc2cc(NC(=O)c3cccnc3NCc3ccncc3)ccc21	1.91964	1.22244	1.39228	1.84328	1.82556	1.75691	1.06492	1.14874	1.46433	1.70658	1.64498	1.93476	1.22395	1.45917	1.69103	1.70082	1.7392	1.37017	1.02192	1.04902	1.70205	1.42449	1.12134	1.3046			1.54774	0.689348	1.89779	1.44106	0.930457	1.48841	2.02574	1.29633	1.8398	1.13105	2.02916	1.48848	1.40697	0.272992	1.61441	1.28666	2.20344	1.90864	1.03639	1.41523	1.58935	1.61351
1001	C#Cc1cccc(Nc2ncnc3cc(OCCOC)c(OCCOC)cc23)c1	2.0198	1.11194	1.33955	1.37055	2.02351	1.51441	1.74367	1.85744	1.3177	0.961885	0.950835	1.3001	1.93008	1.96747	1.82791	0.992183	1.88861	2.05092	1.35523	1.06568	1.71161	1.01094	1.31407	0.991879			0.456686	1.46492	1.17455	0.284079	0.158273	0.642164	0.894391	0.415712	0.671338	0.326157	0.861382	0.31627	0.92719	1.21695	0.224726	0.497538	0.194446	0.634985	0.569756	0.307441	0.25332	0.287105
1005.74	N#CCC(C1CCCC1)n1cc(-c2ncnc3[nH]ccc23)cn1.O=P(O)(O)O	1.00743	0.872881	1.79636	1.05188	1.51375	1.71998	1.25084	1.51243	2.18228	1.08875	1.37665	1.86691	1.80304	1.98734	1.04622	1.64019	1.53413	1.05329	0.950724	1.16831	1.85611	2.0195	1.42936	2.07815			2.76547	1.79333	3.28332	2.68338	0.567986	2.84395	3.33758	2.85432	3.22533	2.68608	3.46476	2.74894	2.99472	1.30163	2.82216	2.90522	3.53576	3.23254	2.53315	2.87871	2.96613	2.91875
1011.5	Cn1cnc2c(F)c(Nc3ccc(Br)cc3Cl)c(C(=O)NOCCO)cc21	1.04104	0.997606	1.54834	1.82471	0.981392	1.78685	1.47637	0.940675	2.22423	1.07478	1.4955	2.07393	2.08412	1.81152	1.62082	1.94974	1.16839	2.14577	1.34045	1.81785	1.04002	1.42137	1.48813	1.50147			2.10844	2.72493	3.03902	2.50923	1.2584	2.16898	2.93251	2.38849	2.81223	1.92827	3.19183	2.38426	2.8447	0.874186	2.42203	2.64506	3.43685	2.84708	1.53292	2.69156	2.70313	2.75263
1042.57	Cc1[nH]nc2ccc(-c3cncc(OCC(N)Cc4ccccc4)c3)cc12	1.88408	1.87256	1.09745	2.06011	2.20046	1.91986	2.14356	1.99729	1.15533	1.92236	1.42434	1.80486	1.23356	1.64179	1.82549	1.02985	1.49128	1.82522	1.64607	1.73484	1.25877	1.88122	1.16501	1.52292			2.13106	1.7688	2.69518	0.056237	0.0842421	0.123403	2.09448	1.05914	1.26903	0.494722	1.3539	1.2758	0.236301	0.351118	0.496324	1.05919	0.992379	1.19581	0.647226	2.11031	0.334378	1.93099
1046.68	COc1cc2ncnc(Nc3ccc(F)c(Cl)c3)c2cc1OCCCN1CCOCC1	1.6502	1.73386	1.26914	2.03321	1.59969	1.23768	2.02	1.32034	1.19776	1.22758	2.05772	1.63274	1.77495	1.47567	1.78861	0.966831	1.69077	0.882411	1.61753	1.66453	1.60827	1.17022	1.41467	1.42593			1.78229	0.7454	2.37436	1.31664	1.48712	1.98455	2.23397	1.88598	2.21716	1.585	2.34626	1.2897	0.925974	0.541651	1.55434	0.677135	2.0533	2.04468	1.21314	1.7603	1.54734	1.31274
1090.75	CS(=O)c1ccc(-c2nc(-c3ccc(F)cc3)c(-c3ccncc3)[nH]2)cc1	1.26234	1.50634	1.33254	1.5916	1.10458	1.62132	1.19188	1.71623	1.41524	1.80187	1.32345	1.57555	1.1103	1.00408	1.54887	1.49093	1.92743	1.88566	1.41427	1.27427	1.35202	1.74374	2.03019	1.72081			2.18951	1.79304	2.51377	2.12844	1.83772	2.44955	2.72699	2.30387	2.83293	1.89913	2.6716	2.05791	0.182407	0.814303	2.09492	2.17252	0.7395	2.51913	1.96209	2.14536	2.19092	1.95399
1102.54	Oc1cccc(-c2nc(N3CCOCC3)c3oc4ncccc4c3n2)c1	1.81846	1.03248	1.90318	1.93268	1.9158	1.91054	1.44481	1.92393	1.75456	2.07604	1.57608	1.61078	1.14241	1.2398	1.67352	1.33081	1.23862	1.75661	1.69541	1.90791	1.61067	1.71439	1.64441	1.29446			1.8094	1.12658	1.13949	1.38341	0.903907	1.77382	1.9951	1.33807	2.03309	0.951508	2.01087	0.998184	0.668552	0.630425	1.008	0.822869	1.37419	1.24483	1.01703	1.39427	0.925376	0.473696
1109.88	CN1CCC(c2c(O)cc(O)c3c(=O)cc(-c4ccccc4Cl)oc23)C(O)C1	1.57225	1.99684	1.083	1.03507	1.45075	1.5658	1.35667	1.43759	1.1777	1.66842	1.04909	1.17874	1.14349	2.07804	1.54033	2.05947	1.17309	1.09492	1.12094	1.69215	1.29621	0.959924	1.01405	1.7171			1.70591	1.78351	1.99817	1.24527	0.989792	1.74088	2.02244	1.46861	1.82199	1.23786	2.06835	1.14819	0.917811	0.469518	1.17707	0.834683	1.62845	1.43537	0.874091	1.47642	1.19108	0.798253
1137.88	CNC(=O)c1cc(Oc2ccc(NC(=O)Nc3ccc(Cl)c(C(F)(F)F)c3)cc2)ccn1	1.39901	1.92501	1.95268	1.13775	1.29025	1.78568	1.14885	1.90955	1.52195	0.963891	1.42586	1.47629	2.06679	1.4144	2.10092	1.39236	1.48693	1.14861	1.58559	1.35846	1.84675	1.33535	1.02649	2.05908			0.518802	0.930025	2.33973	1.39758	0.639308	1.8629	2.43517	1.7779	1.96336	1.53384	2.51271	0.64375	1.1086	0.54349	1.59123	1.52035	2.06397	2.02201	1.00783	1.8321	1.48694	1.64123
1145.77	Nc1nc(N)c2nc(-c3cccc(O)c3)c(-c3cccc(O)c3)nc2n1	0.961047	1.61802	1.36319	1.12247	1.50675	1.39027	1.52393	1.01929	2.17004	1.09353	1.38473	1.86526	1.79617	0.988604	2.17391	1.39709	0.991589	2.08255	1.62128	1.49348	1.60501	1.89507	1.87831	1.86198			1.04194	0.859173	1.71927	0.461396	0.688138	1.34744	1.54779	1.14	1.44628	0.916171	1.68827	0.617269	0.550174	0.0455546	0.831666	0.579701	1.32494	1.24976	0.371954	1.04892	0.709828	0.597163
1151.65	CNC(=O)c1ccccc1Sc1ccc2c(C=Cc3ccccn3)n[nH]c2c1	1.29412	1.29528	1.94819	1.91974	2.19848	2.15806	1.35766	1.58326	1.74745	1.40142	1.4692	1.47457	1.23708	0.867149	1.7709	1.70322	1.53269	1.21833	2.22375	1.59111	1.14851	1.92741	2.03948	1.70179			3.09884	0.464232	3.36847	2.8995	0.657865	3.1842	3.58274	2.94423	3.49351	2.83379	3.60544	2.9072	2.7207	1.97128	2.96982	2.98173	3.46311	3.31086	2.08068	2.99397	2.97045	2.75741
1167.36	Cc1ccc(F)c(NC(=O)Nc2ccc(-c3cccc4[nH]nc(N)c34)cc2)c1	1.84776	1.57167	2.15805	1.37479	0.980799	1.78373	1.49231	1.50443	1.57952	1.03955	1.20914	1.83333	1.19165	1.13282	1.57999	1.344	1.74793	1.30656	1.0667	1.41274	0.964682	2.01026	1.58775	1.67405			2.48674	2.18381	2.89025	0.960645	1.52591	2.90738	3.14671	2.56762	1.26284	1.21931	0.75418	2.32752	2.39512	1.56982	2.60341	1.81087	3.2269	2.73211	2.25475	2.63041	1.61755	2.68989
1272.89	COc1cc(Nc2c(C#N)cnc3cc(OCCCN4CCN(C)CC4)c(OC)cc23)c(Cl)cc1Cl	1.8762	2.01691	1.28131	1.965	1.1262	0.845893	1.60363	1.86639	1.67579	1.64962	1.03406	1.31298	1.16702	1.14822	1.28569	1.59032	1.28821	1.1933	1.24405	1.14798	1.73272	1.2883	2.07882	1.74419			1.38894	1.84158	2.8063	1.63776	1.86858	1.71729	2.63798	2.21968	2.59261	2.08105	2.56954	1.77013	0.411098	0.819331	0.571825	1.98652	1.09674	2.00637	1.40811	2.10676	0.80514	2.00318
1287.76	COc1cc2c(N3CCN(C(=O)Nc4ccc(OC(C)C)cc4)CC3)ncnc2cc1OCCCN1CCCCC1	1.26277	1.68273	1.99768	1.71085	1.68477	2.11822	1.33725	2.06482	1.13258	1.70669	0.972832	0.945511	1.17203	2.08407	1.80382	1.51778	1.75639	1.11225	0.923087	1.69333	1.10252	1.22198	2.13107	1.57936			1.90878	1.74407	2.62203	1.33546	1.69586	2.28182	2.30344	1.87238	2.23557	1.90017	2.4074	1.30482	1.60531	0.712925	1.78596	1.61198	2.30592	2.26042	1.36054	1.77321	1.59115	1.67823
1396.38	Cc1ccc(Nc2nccc(N(C)c3ccc4c(C)n(C)nc4c3)n2)cc1S(N)(=O)=O	1.013	1.9015	1.29476	1.62486	1.08056	1.81795	1.90374	1.03368	1.85999	1.35058	1.56952	1.49004	0.980226	1.51952	1.43947	1.48552	1.16807	2.14163	1.08045	1.25289	1.9887	1.67748	1.63015	1.4524			1.97892	1.49209	2.39363	1.4127	1.31501	2.22028	2.20838	1.77246	2.22193	1.55492	2.18265	1.459	0.594622	0.895502	1.55213	1.35951	2.14255	1.94998	1.1017	1.6973	1.54606	1.21664
1469.08	CS(=O)(=O)N1CCN(Cc2cc3nc(-c4cccc5[nH]ncc45)nc(N4CCOCC4)c3s2)CC1	1.61972	1.76919	1.65425	1.23232	1.52859	1.0509	1.54647	1.28821	1.99797	2.18287	1.42131	1.03812	1.68888	1.87627	2.0564	2.13763	1.32852	1.5989	1.64536	1.39942	1.08741	1.81057	1.68507	1.70505			1.90274	0.563898	2.55792	1.50784	1.48652	1.89535	2.3959	1.91427	2.2634	1.56812	2.52991	1.46022	1.30118	0.0852339	1.65512	1.6408	2.32439	2.13629	0.513698	1.90505	1.74292	1.63255
1487.97	COc1cc(N2CCC(N3CCN(C)CC3)CC2)ccc1Nc1ncc(Cl)c(Nc2ccccc2S(=O)(=O)C(C)C)n1	1.69169	1.76983	1.98451	1.66206	1.48988	1.88551	1.71047	1.8183	2.04922	1.86442	1.68196	1.77162	1.82177	1.45251	1.00615	1.38942	1.36299	0.988265	2.01186	1.69594	1.35121	1.41788	1.55986	1.68354			1.22247	0.634847	2.74773	0.344007	0.444331	2.58916	1.86923	0.23744	2.13076	0.487267	0.0287626	0.977845	2.09139	0.667853	1.72032	1.7445	2.70373	1.00072	0.673339	0.0828047	1.52997	2.0767
1567.76	CCOc1cc2ncc(C#N)c(Nc3ccc(OCc4ccccn4)c(Cl)c3)c2cc1NC(=O)C=CCN(C)C	1.60103	1.6157	1.89109	1.30276	1.53677	1.18778	1.09404	1.40928	1.6823	1.30723	1.69087	1.71982	1.4688	1.60337	1.62719	0.852909	2.00944	1.58184	1.81083	1.93733	1.0808	1.60179	1.01061	1.00663			0.571277	1.29646	2.87322	2.30319	1.94259	2.5974	3.13346	2.51324	2.80584	2.28326	3.09884	2.22218	1.92676	1.32517	2.33313	2.28497	2.87108	2.6565	1.88179	2.44864	2.29468	2.2943
1748.67	COc1cc(Nc2ncc(F)c(Nc3ccc4c(n3)NC(=O)C(C)(C)O4)n2)cc(OC)c1OC.O=S(=O)(O)c1ccccc1	1.20712	1.54314	0.97991	1.79106	1.32885	1.72558	1.32478	1.33445	1.49758	1.64055	1.62175	1.23351	1.13307	1.22529	1.70476	1.40383	1.12895	1.89686	1.60048	1.05228	0.894721	0.973303	1.98162	1.34091			1.16634	0.594318	1.54343	0.258423	0.0342827	0.60895	0.860212	0.464602	0.878152	0.161573	1.21304	0.224179	0.167006	0.343187	0.236556	0.012395	0.576685	0.385158	0.0757885	0.689784	0.243888	0.0668006
																										1.52418
	MDFF	0.379128	2.71457	1.53624	3.10904	3.03393	2.11643	0.222766	1.31593	0.64805	0.251738	1.58717	1.12113	1.25087	0.268549	2.15805	0.858138	1.2481	0.703311	2.9567	0.463283	3.28456	0.921356	2.25393	1.64248		SIGN	0.291069	2.3728	3.01033	2.13493	0.152396	1.20442	0.371253	0.231286	0.338023	2.51579	2.03658	1.88429	2.93823	2.54721	1.64497	2.39121	2.52616	3.08035	3.11242	2.47838	2.63964	1.70526
		1.58001	2.75373	0.529931	1.3166	2.09227	3.6922	1.03093	0.897655	1.69534	2.46846	0.929124	1.85536	1.7515	0.0400739	1.46751	2.90737	2.43489	2.35469	3.22409	1.56903	2.4729	0.801081	1.60816	1.52181			2.66218	1.89613	2.50568	2.34846	0.246922	0.897704	1.11544	0.279625	0.801064	1.94485	2.25681	3.04702	3.14456	0.57881	1.87734	3.0458	3.58956	1.94248	2.58408	1.75529	2.69701	2.33531
		1.34669	2.83369	1.87579	2.4022	1.82244	1.32261	0.436614	0.569972	2.33591	0.741736	2.76916	0.432742	2.04874	0.655352	2.35737	0.967473	2.85425	2.33801	2.51807	0.836936	3.39502	0.995889	0.897571	1.42909			0.575163	3.7131	2.7755	3.43812	0.870188	1.89478	2.61645	1.55146	2.90327	2.95383	3.04988	0.976567	2.68069	2.06397	3.43459	2.79138	2.93118	3.4792	2.91285	3.48969	3.59508	2.8776
		1.2016	1.40734	2.66169	3.13695	2.62569	2.54444	0.93348	2.51301	1.41633	0.039474	1.97178	0.847784	1.90133	0.93436	2.68717	2.96685	0.125359	1.25436	1.43673	0.121983	2.81737	3.14624	0.581508	0.59877			1.049	1.94342	2.43926	2.95122	0.546198	1.643	1.69581	1.75111	1.31038	2.72017	1.56771	2.17032	2.62085	1.12157	1.87821	2.23392	2.50558	2.63739	2.85775	1.28132	2.78816	1.79466
		0.553654	2.98943	0.197534	2.54306	1.36196	2.40355	1.3223	1.02046	1.43909	0.701178	0.0030179	1.22135	0.728405	1.42455	0.48667	0.217853	2.59032	0.916568	2.38242	0.810722	2.27808	2.21585	2.19041	2.68459			0.172513	1.26041	1.88889	1.75067	0.468572	0.745783	0.482847	0.468894	1.02753	1.57324	0.868254	1.48517	2.05907	0.455356	1.07057	1.69334	2.47406	2.45687	1.9149	2.25854	2.33037	1.16265
		1.69513	0.759153	1.5948	0.742703	1.44964	3.53789	1.77954	0.846692	0.959847	0.915004	0.792364	1.9388	1.52265	1.93054	1.82256	2.15753	1.26202	0.438428	3.03707	1.11206	1.69514	3.13349	2.8504	2.68908			0.00688124	0.33527	2.18044	2.7884	0.849967	0.489223	1.79126	0.11049	1.93116	2.48093	1.21219	1.40207	1.00407	0.456111	1.94322	0.990147	2.8573	3.13793	2.08246	2.66451	1.81204	2.34637
		0.130238	1.31534	1.2137	0.737271	1.81222	0.0834289	1.04729	0.637798	1.66131	0.649582	1.54227	0.711693	2.67841	0.977448	1.66079	0.916117	0.166851	0.0164514	2.99507	0.695313	0.222625	0.847596	0.833831	1.93922			0.444286	2.75845	2.76162	2.55064	0.789033	1.37264	1.83427	0.127872	0.481468	2.21413	2.7164	2.3132	2.64534	2.19015	3.26851	2.02904	2.56997	2.14467	2.4954	2.16651	3.30285	2.91233
		0.612014	2.04205	0.539284	1.89774	2.89162	1.02566	0.0382066	1.94738	0.460419	1.25266	1.08497	1.83921	2.81898	1.64269	0.457244	2.4613	0.582094	0.520894	1.43632	0.246871	3.2243	1.79251	1.66488	0.658591			0.305828	3.0051	2.49495	1.62677	0.706146	0.270156	2.13074	0.822401	0.945194	2.17776	1.54819	2.91402	1.46607	2.10682	2.12473	2.18489	3.28355	3.6281	2.61281	2.29103	2.76205	2.67346
		0.330321	3.58055	0.0626636	2.65696	1.47767	3.53352	1.26636	3.68621	0.724488	1.51678	0.123368	1.28167	0.53575	0.458835	1.48912	1.48301	1.30659	1.23561	3.27639	1.55662	2.36047	2.38963	1.10614	2.6763			0.167938	1.39506	2.38287	2.56081	0.364307	0.252986	0.814744	1.06179	0.314387	1.84356	1.90708	1.76942	1.12085	0.920849	1.41693	1.80197	2.11759	0.903412	2.27971	2.67901	1.97178	2.56744
		0.533005	1.60481	0.359799	1.7895	0.260887	1.32243	1.51625	1.52075	1.63078	1.71123	0.911001	1.48541	0.594645	1.48965	1.79205	0.630006	1.74529	0.216061	3.00704	3.01712	1.13383	2.58849	2.14532	1.24477			0.966622	2.1764	2.29135	2.96283	0.744679	1.94495	1.49442	1.96922	2.52925	2.85407	1.98972	2.54176	1.73359	2.60312	2.75048	2.51423	3.17283	3.55613	3.25271	3.67925	2.89017	2.3621
		2.62958	0.731664	2.85071	2.13348	3.21089	2.46589	0.74518	2.06807	1.7747	0.995655	3.38592	1.87087	3.05553	1.3346	1.12088	1.76766	1.23911	0.0692959	3.32925	0.663743	1.43858	0.415547	3.09171	1.64814			0.0620456	2.09432	2.82972	2.49589	0.927635	0.875438	1.73318	0.574988	1.18283	2.61707	1.86984	2.95835	0.439836	0.209651	2.53362	2.63352	0.883898	3.06995	2.34174	3.01762	3.03484	2.80354
		2.15113	2.07306	2.29138	3.26713	2.74874	1.88817	0.126659	2.85402	0.95587	0.790627	2.22526	0.854887	1.38855	0.782883	0.938879	1.38066	0.206933	0.395521	2.54894	1.81161	1.31914	2.04873	0.0501113	0.235732			1.66252	1.71766	0.212136	2.44387	0.304854	0.171804	0.880521	1.07886	1.15822	2.3246	1.86685	2.69704	2.15606	1.97663	2.62126	2.10817	2.53432	3.2401	1.88458	2.63082	2.65372	2.29787
		2.40073	1.01941	2.7141	2.84912	1.61404	2.7771	2.18775	1.01771	0.535366	0.525669	3.12709	1.19552	3.34775	1.8979	1.55269	1.08616	1.01724	0.700542	2.06859	0.0995641	1.32503	0.520249	2.96105	2.85156			2.16494	1.79461	1.69731	2.46198	1.17805	0.104443	1.11552	0.505676	1.13468	2.51886	1.7314	1.18601	2.54813	1.49589	1.28843	1.712	2.10233	2.1031	2.91022	2.37709	2.47568	1.2685
		1.62316	3.04124	2.87334	2.22686	1.9363	3.31446	1.4709	2.42072	1.78261	1.44664	2.48615	2.73086	1.74197	0.18596	1.22352	2.73886	1.70632	0.131532	1.96661	0.267445	1.80375	2.35644	3.15996	2.14755			0.310978	1.74348	2.80048	3.04912	0.455953	1.66659	1.91821	0.641191	2.11766	2.82326	2.87275	1.20312	2.49275	2.7473	2.72713	2.88636	2.8757	3.4517	2.07733	3.62139	2.34508	2.33579
		1.541	2.57093	1.70471	1.17173	2.09075	0.58951	1.57817	2.34245	1.10064	0.468048	1.46547	1.66454	0.765991	0.797048	0.722734	0.197787	0.584945	0.740913	2.08102	1.03567	2.20303	1.61786	0.563026	1.66716			1.30979	2.91105	0.312629	2.63537	0.922616	0.501955	1.73846	0.591166	2.11357	2.57778	3.00786	3.38874	1.96991	1.27705	3.14226	2.76465	2.25581	2.82991	3.41231	2.55277	3.64685	2.76045
		0.860289	2.14112	0.207654	1.50614	2.13504	3.14199	3.02577	1.21915	2.01803	1.65042	0.589076	2.40782	2.09275	1.39668	0.152918	2.93364	1.07991	0.311265	2.39266	0.180517	0.605535	1.49151	1.20626	2.094			0.532347	0.866586	2.11811	2.3475	2.11165	1.07205	1.24779	0.640115	1.60394	2.40393	1.53551	2.58053	2.31092	0.918862	1.94519	1.88998	3.20562	3.17981	3.03564	1.28934	2.76516	2.56263
		0.971274	1.90453	1.53529	3.41805	2.79578	1.3079	2.29373	2.39881	2.59503	0.193144	2.50015	3.20274	2.86651	2.02845	0.510655	3.14784	1.85248	1.3791	2.68511	1.18115	1.83483	1.17097	1.77655	1.45512			0.773703	2.56183	2.76369	3.47519	0.378303	1.01718	0.591127	0.508791	1.06945	2.2115	2.71652	1.89651	1.86564	0.738013	2.49151	1.98706	2.66611	2.47658	1.76411	3.20739	2.5956	2.36816
		1.07934	0.118165	1.92968	1.39013	0.425237	0.142874	0.365756	3.13422	0.573295	2.94963	0.271792	1.83547	0.801284	2.19927	2.98387	1.85141	2.81673	0.97874	0.74907	1.98825	3.79551	1.46366	1.4191	1.10835			1.51201	0.767269	3.81177	3.76052	1.40116	1.42083	3.01825	2.32593	2.0466	3.61702	3.44006	3.43009	1.89773	3.35754	1.96115	3.57938	2.0283	2.98225	3.26083	0.518445	2.25602	3.524
		0.209058	2.03367	2.44153	2.65043	1.12023	3.03459	2.18604	2.89133	1.99541	2.52603	1.6699	2.80323	0.50248	2.90342	2.71745	0.516647	3.00881	1.07931	2.37394	2.21604	2.93879	2.31026	2.69582	2.2866			0.877873	2.67756	3.14909	3.53049	1.18178	1.97885	2.56561	2.33092	2.87856	3.08766	3.39993	3.40596	3.35714	2.87118	3.37376	3.21608	3.6427	3.44345	3.15854	3.60344	3.57889	2.98087
		1.84767	0.211775	0.477352	3.77195	2.50782	2.9437	0.525516	4.05812	0.112486	0.129429	2.23783	2.12547	2.71633	0.920734	0.801031	2.03515	1.53441	0.26289	2.27161	0.359418	2.73003	1.84711	1.00137	2.1971			1.34225	1.9638	3.7604	3.88972	1.53274	1.6668	2.40449	0.363061	2.23048	3.72414	3.13722	3.77695	3.66115	2.24391	3.04351	3.6445	3.83053	3.84283	3.7044	3.98354	3.92448	2.94712
		0.799622	0.455644	1.45676	2.79558	0.903093	3.35498	0.823617	1.86171	0.985645	1.84826	0.34183	0.430952	1.02611	0.399352	0.373012	1.15658	2.28688	1.79054	1.77599	1.19972	1.30759	2.76262	2.24939	1.99251			1.90807	3.35837	1.92224	3.59892	1.85462	2.13027	3.32875	1.61027	3.61439	4.09617	3.53412	3.80948	2.91148	2.33475	3.99898	3.5536	3.71369	3.90941	3.90698	3.86558	4.03849	3.63194
		1.04668	1.08876	1.80445	1.67947	1.66838	1.72607	2.89631	2.94885	1.90635	0.917489	0.96449	2.86377	1.25943	2.99856	2.63557	2.28848	1.16584	1.55397	2.68254	3.01692	0.728324	2.2393	3.21037	0.706557			0.370133	1.83187	3.98458	1.8352	0.478854	3.30441	2.04889	0.0439959	1.97473	2.37329	0.725955	2.61245	3.47531	1.06609	3.20082	2.93225	4.3626	2.15335	1.57874	2.86915	3.11819	3.40872
		1.08734	1.67136	1.77529	0.0661292	2.19314	1.92819	1.36422	3.35306	1.48168	0.783203	0.52048	1.98954	1.49272	2.33146	2.39334	2.32014	2.34482	1.41402	3.42662	1.22666	3.85179	1.8976	3.34922	0.962265			1.03786	3.30562	3.64303	3.05937	0.982395	1.6405	2.88032	1.28411	2.66564	3.36664	2.34153	2.71849	3.35073	2.85412	0.0923233	1.44875	3.50436	3.58469	3.09106	1.1294	3.12438	3.26072
		0.476331	1.34122	2.0414	2.93264	0.567354	1.5675	2.5169	1.32536	2.18409	1.36199	1.27244	0.732609	0.123879	3.03992	1.23517	2.22607	0.0822616	0.916044	3.02911	1.41772	0.149158	1.68082	3.3681	2.85199			0.958818	2.12473	3.46563	2.41744	0.818919	1.03097	0.354413	1.93331	2.31475	3.50763	0.924658	1.87089	3.43252	0.911794	3.53796	0.503259	3.59055	1.52682	3.20432	2.42041	2.8925	3.3722
																										1.6341
[truncated: 2 more columns]

## Sheet: Figure 4b
Figure 4b
Electron
PDBbind2013
x	y
5.9977	2.28
5.85502	4.89
8.03456	8.57
3.91219	2.4
4.09963	4.09
5.63406	5.91
5.63019	4.05
6.70118	5.6
7.11002	7.3
5.61286	5.37
8.7884	8.35
8.16678	9.89
7.67187	9.1
5.79253	4.19
5.34281	6.02
6.96362	7.7
6.31101	4.45
6.01484	6.42
7.87408	8.02
3.32438	2.85
7.42828	6.72
8.29911	10.77
6.64917	6.46
8.42078	8.7
7.51033	8.85
6.06685	4.76
6.89012	5.96
7.39244	8.05
3.55485	3.66
7.28886	7.32
6.73765	9
4.1711	3.8
6.20041	6.33
6.92272	8.4
4.00455	2.77
6.99744	10.17
4.85626	4.43
7.53331	6.83
7.60032	8.52
5.78277	4.3
6.01948	6.02
4.35842	4.66
5.46152	6.3
7.88011	8.3
5.70707	4.86
5.83031	6.54
8.58994	8.25
6.88317	4.76
6.73181	6.87
6.90403	8.82
3.26534	3.28
6.93829	7.24
9.5916	10.92
4.81407	4.38
6.90219	6.63
8.44937	9
7.52366	6.52
8.19639	8.74
8.19059	10.7
2.24557	2.57
5.26766	5.77
7.51985	9.21
4.51977	4.08
6.92353	6.5
8.57975	9
5.44884	3.1
7.77864	6.17
6.97535	9.46
7.75338	4.89
3.43092	2.36
4.78492	4.12
5.00932	5.96
5.83663	4.72
7.30713	6.9
9.13698	9.3
6.9351	5.79
8.31887	8.43
8.50978	11.15
2.5689	2.27
4.44136	5.1
7.23757	7.96
5.33369	5.06
6.06796	6.68
6.51215	8.52
5.1475	3.16
6.16336	7.42
8.14799	11.33
6.27854	4.13
6.15495	6.88
7.50904	9
3.70696	3.7
5.51802	5.64
6.61816	7.59
3.81904	2.07
3.00016	3.28
4.062	5.12
5.89739	5.24
5.95251	6.92
4.7612	2.82
6.52281	5.85
3.49263	2.4
4.37941	5.22
6.09491	7.8
6.04776	4.3
8.76892	7.12
7.86371	8.4
9.24896	9.52
PDBbind2016
x	y
3.85397	2.89
4.786	5.66
7.43483	7.96
7.80365	9
9.18266	11.09
3.54197	3.66
4.61958	5.82
7.27156	7.32
7.80561	7.82
6.71844	9
7.02057	5.19
6.18241	6.46
7.35459	7.8
6.83992	8.64
8.56664	10.05
3.15254	4.1
7.07916	7.22
9.06469	8.3
8.53118	8.72
7.77445	9.52
4.45756	2.98
4.59603	3.57
4.25667	3.97
4.61289	4.69
4.80412	5.01
6.53639	6.26
6.18153	6.89
7.84979	7.6
8.07218	8.96
9.66789	11.22
4.35565	4.66
5.44353	6.3
7.11584	6.86
7.90613	8.3
7.7572	10
7.07323	6.53
6.09461	7.1
6.16455	8.66
7.95966	9.4
7.94751	10.17
6.03105	4.3
6.77148	6.11
7.88989	7.96
9.05079	9.7
12.097	11.82
5.77356	4.8
5.90334	5.61
6.82479	6.26
5.96456	6.79
7.08503	7.3
6.01422	2.28
5.57288	3.58
5.88937	4.89
7.72803	6.82
8.03769	8.57
3.3024	2.4
5.43545	3.52
4.10549	4.09
4.71799	5.1
5.61608	5.91
5.61076	4.05
4.56949	4.85
6.69515	5.6
5.91796	6.66
7.06928	7.3
4.59985	3.22
6.08914	5.64
5.1649	6
7.58781	6.4
6.23503	7.15
5.21672	4.11
5.86526	5.24
6.48249	6.51
8.11153	8.15
7.6422	9.1
5.58197	5.37
6.88415	6.48
8.82189	8.35
8.71023	9.1
8.22052	9.89
5.55439	4.19
5.33583	6.02
6.60245	6.5
5.82347	7.16
6.93707	7.7
6.29782	4.45
5.90323	5.48
6.01137	6.42
7.55645	7.19
7.8957	8.02
3.31584	2.85
4.49126	4.41
7.37189	6.72
8.31109	8.74
8.27307	10.77
6.73387	5.27
7.45809	5.7
7.16967	6.12
9.82558	7.2
6.77045	7.85
6.57491	4.55
6.3822	5.15
6.66595	6.46
7.63176	7.26
8.4209	8.7
5.81232	5.62
7.84386	6.32
7.17949	6.94
8.497	8
7.51631	8.85
4.70529	2.96
4.47135	3.92
3.45727	4.82
5.55898	5.17
4.72418	5.82
3.83609	2.12
4.29729	2.52
4.59695	3.1
4.6928	4.74
4.86911	5.1
4.16829	3.8
5.36285	4.92
6.19211	6.33
6.54733	7.44
6.91401	8.4
6.07867	4.76
6.01943	5.52
6.88344	5.96
6.28794	7.32
7.44304	8.05
3.96095	2.77
6.24122	5.64
6.7448	7.32
6.91982	8.04
6.99948	10.17
3.24841	2.29
3.58106	3.32
5.80436	4.3
5.41838	5.57
5.98866	6.02
4.83542	4.43
6.88657	6.3
7.53701	6.83
6.96697	7.15
7.59395	8.52
5.74931	6.63
7.61989	7.66
7.77096	8.72
8.44165	9.52
8.24454	10
7.53449	6.7
6.57069	7.22
7.61593	7.92
7.20261	8.36
6.49866	9.22
5.69993	4.86
6.14794	5.14
4.67617	5.72
5.82541	6.54
8.5707	8.25
6.86235	4.76
7.31193	6.44
6.75046	6.87
5.57705	7.4
6.9142	8.82
3.23232	3.28
6.58641	5.36
6.99628	7.24
7.546	8.4
9.58166	10.92
4.83963	4.38
6.90409	6.63
7.76982	8
6.24769	8.48
8.4651	9
7.5249	6.52
7.11215	7.4
7.87575	8.23
8.19181	8.74
8.17004	10.7
2.25767	2.57
4.24781	4.01
5.26931	5.77
6.37724	7.4
7.48149	9.21
5.13482	2.3
4.57096	4.08
6.94851	6.5
7.50798	7.8
8.57018	9
5.4724	3.1
6.92489	5.16
7.80432	6.17
7.66696	7.52
6.98857	9.46
8.73938	7.12
7.88194	8.4
9.6746	8.77
8.4362	9.27
9.23339	9.52
4.78112	2.92
7.33632	4.89
7.44327	5.44
6.06759	6.8
7.24068	8.4
3.24563	2.36
3.84478	2.89
4.77792	4.12
4.3746	5.52
4.98839	5.96
5.81373	4.72
7.0108	5.82
7.29599	6.9
7.56968	8.11
9.12921	9.3
6.8353	4.69
8.16409	7.96
8.87276	9.04
8.13363	9.54
9.03414	10.3
6.95841	5.79
8.33317	7.09
8.31933	8.43
9.35685	9.72
8.49118	11.15
6.70029	5
8.60095	6.12
10.4265	10.11
10.9448	11.3
12.1598	11.82
2.59225	2.27
3.82295	3.57
4.44435	5.1
6.66054	6.58
7.23894	7.96
5.35182	5.06
6.83232	6.06
6.08955	6.68
7.02278	7.05
6.46473	8.52
6.44472	6.1
6.7274	6.5
7.10727	7.41
7.69902	7.8
7.43966	8.1
5.18863	3.16
5.12095	6.32
6.16531	7.42
5.40568	8.52
8.13962	11.33
6.28225	4.13
6.7912	5.33
6.12142	6.88
5.72645	7.47
7.55681	9
3.77577	2.07
3.36061	2.84
3.02457	3.28
4.6315	3.67
4.09241	5.12
3.7166	3.7
4.70767	4.82
5.52788	5.64
6.13293	6.85
6.61954	7.59
3.47557	3.62
4.48076	4.65
5.93975	5.02
5.66747	5.96
5.62997	6.73
5.32387	4.03
5.89848	5.24
5.58282	5.89
6.00014	6.31
5.94395	6.92
4.76712	2.82
6.51931	5.85
7.95558	7.17
7.81863	8.1
8.87608	9.55
3.47875	2.4
3.6567	3.76
4.39786	5.22
5.12751	5.92
6.10818	7.8
PDBbind2019
x	y
4.60606	4.34
8.9557	8.34
7.11091	6.2
7.67864	6.43
6.61203	4.95
4.821	4.68
4.38178	5.69
6.05264	8.21
7.66072	8.32
3.62383	5.52
5.47139	5.66
6.88142	7
3.02345	2.85
4.64077	2.98
4.56365	5.52
7.56437	7.15
7.92234	7.72
7.33358	8
4.29189	4.1
6.31135	6.42
5.96937	7.73
4.39159	3.85
3.33907	2.15
4.92182	5.81
6.16053	8.85
4.75309	6.72
6.0102	5.96
4.26147	3.98
11.2446	11.3
5.10977	6.62
7.71128	7.59
6.81447	5.33
7.72877	7.49
6.82583	5.34
5.5045	5.3
6.0194	5
7.95885	8.82
4.3028	1.58
5.70577	4.71
4.66268	4.85
7.9625	8.05
3.80823	4.24
5.44412	6.75
7.46135	6.91
6.60396	6.64
8.88805	9.69
6.14153	6.45
7.24482	6.57
4.54427	4.74
6.96238	6.78
5.13811	5.17
6.94353	7.85
5.78319	4.53
7.26488	7.89
4.572	4.28
5.61358	4.92
8.44075	6.39
7.72717	9.1
6.54398	4.3
6.50613	8
8.17199	8.89
4.20562	3.7
6.26349	5.92
5.7451	7.43
5.3771	7.7
6.99761	4.06
8.37895	5.28
6.56628	7.06
5.85709	3.02
5.97656	5.41
6.97745	7.15
8.29911	7.8
4.91305	4.58
2.75451	4.68
6.96147	6.33
6.48951	6.62
8.27625	9.46
5.18791	6.26
6.76375	5.07
5.86705	6.42
5.19642	5.41
6.19197	5.62
7.36712	7.6
6.99452	5.96
7.37897	8.92
8.19556	8.2
7.93677	5.95
6.79218	5.03
6.59089	5.49
5.43877	5.64
8.5697	8.27
6.5558	4.94
5.60821	5.74
4.61782	4.2
8.63567	8.95
6.85419	6.82
7.18738	8.15
8.63704	9.15
8.40891	7.74
9.76126	8.3
5.9317	7.54
5.49703	4.36
8.37334	4.01
6.86144	4.52
6.09264	6.33
7.20266	4.03
5.94581	7.14
6.15806	3.69
5.52388	7.61
6.98112	7.51
8.81901	9.64
5.77844	2.16
4.72602	5.08
3.78935	2.64
7.22396	8
8.3493	7.83
5.34644	7.48
5.18294	4.91
5.58986	7.21
5.96523	4.75
6.4107	8.22
6.15887	7.4
6.20985	5
4.78615	7.33
4.97714	3.55
7.79258	7.51
7.15847	6.11
6.98483	5.97
6.30513	4.48
5.77845	4
4.71742	4.02
5.26134	4.03
7.19989	7.3
6.68024	7.89
3.54881	2.03
5.66805	6.7
3.76462	5.2
7.09465	7.68
8.39408	6.09
5.96388	4.68
8.50805	8.44
6.69867	7.39
5.25882	3.92
6.36584	7.64
9.09415	9.74
4.5303	6
7.36144	6.19
7.21751	5.85
6.10562	6.17
4.29139	6.89
5.03884	3.78
7.06248	8.96
6.43485	4.3
6.59522	6.22
6.15863	4.91
6.77591	7.3
7.21001	7.5
5.18121	3.52
7.68117	9.7
7.24739	7.73
8.72759	5.4
6.01164	6.07
4.3295	6.85
7.57293	6.45
6.34276	3.99
6.19134	4.23
4.41909	4.52
6.29696	5.22
8.51178	6.27
6.33046	4.81
5.34228	6.62
5.70481	8.62
8.41393	7
5.35039	1.3
3.61407	2.05
4.4288	3.84
6.67108	7.4
8.04534	5.59
4.39681	3.55
8.20565	5.2
3.88097	3.51
4.05872	7.07
6.36734	6.6
6.79762	7.47
6.23632	6.37
5.64557	5.84
6.07583	4.55
7.05392	6.55
7.33307	3.77
4.14206	3.84
6.50747	6.7
6.76429	6.54
6.66306	6.24
6.76049	8.3
6.29013	4.9
6.64655	7.82
3.91259	5.46
4.47867	4.89
5.74449	6.6
6.47838	4.63
7.78518	9.26
6.78347	7.17
5.93365	7.05
7.17212	8.15
4.98772	5.89
4.66165	6.71
6.78092	5.24
5.19791	7.42
7.37734	6
5.47835	4.96
8.09129	7.9
7.54941	4.64
6.92859	7.36
6.85791	7.57
6.22863	3.69
7.57438	8.25
8.70739	6.28
6.43742	6.77
5.56899	8.42
7.07125	5.67
7.78492	4.28
4.7698	5.21
6.31815	8.24
4.54458	3.8
7.65199	7.11
7.45887	4.94
7.21044	6.3
5.69714	7.77
6.73407	6.09
7.12902	7.82
4.43959	2.55
6.17796	7.7
7.79366	9.4
7.71541	10.65
8.04857	7.22
8.28073	8.7
8.67641	9.52
8.30187	7.14
6.53403	6.08
5.63784	5.85
6.90991	6.57
7.46552	8.82
7.64587	6.67
5.52212	6.4
6.49717	6.69
6.70958	6.82
6.87368	6.52
6.76738	6
5.59526	5.92
6.89837	7.85
5.13803	6.21
7.39728	8.42
6.13261	5.1
5.38983	4.3
7.0435	9.1
7.34197	6.59
6.14412	8.21
6.84616	6.4
7.62631	7.64
6.76362	6.51
8.21477	8.49
6.01952	6.59
5.8532	6.6
7.20272	5.85
7.64137	7.8
7.58265	6.62
10.7475	10.58
7.21061	10.8
7.81301	7.4
6.50152	6.08
6.9136	6.05
4.2278	5
6.3066	7.23
5.33003	4.99
5.05816	6.11
4.63774	4.25
4.56666	6.49
6.93484	6.82
6.55464	7.47
6.07619	5.1
5.56379	8.1
6.34345	8.4
6.64702	6.28
7.8254	6.46
8.3041	7.64
8.15287	7.6
6.45885	7.52
10.0324	7.05
8.404	7.96
5.54949	7.21
5.86343	4.16
6.35479	7.7
6.14778	3.54
4.79025	6.42
8.36029	8.05
3.38367	2.03
9.24276	8.32
4.04945	4.06
4.24287	3.65
8.05156	6.34
6.57348	4.91
7.56582	7.1
3.95055	4
7.70915	8.59
7.12459	4.1
6.92003	6.06
6.99692	4.85
6.80157	7.74
4.7515	5.72
4.36756	1.94
9.33772	8.96
7.3736	7.9
4.27778	4.18
6.16234	2.22
7.28375	6.66
5.27473	5.96
5.67915	5.22
4.71116	3.65
5.49904	7.19
6.59275	4.7
6.86255	5.78
7.16567	7.28
8.48928	7.28
5.06156	6.1
5.53902	6.02
8.33388	8.7
6.04487	3.77
4.1884	3.84
5.72578	6.97
6.688	6
6.49444	6.97
8.73896	8.82
5.22357	6.29
6.90962	5.88
5.04349	3.3
8.26821	6.48
4.56565	5.55
3.76729	5.28
8.47515	11.2
4.5404	5.04
4.4098	2.22
5.68848	5.96
6.55051	5.82
7.7051	7.05
5.37144	6
6.15272	6.66
7.00649	7.92
5.06454	6
6.56547	7.85
5.14015	3.59
4.34979	3.7
3.83653	4.57
6.4732	7.85
6.87294	6.49
4.88672	4.15
6.49125	5.49
6.88817	7.52
6.51572	8.1
6.02575	7.28
4.90935	5.52
5.11969	4.89
6.88285	4.65
6.0697	8.11
4.20667	5.21
5.73453	4.06
10.7656	11.92
7.33059	7.33
5.82787	6.3
9.25536	10.7
3.16753	4.07
5.19911	5.14
6.78977	5.72
5.89802	7.03
5.2768	4.85
5.7536	6.09
7.36099	7.66
6.28858	5.14
6.51851	7.74
4.27157	3.59
3.61021	3.77
7.10217	5.64
6.46421	4.89
7.3073	7.32
3.86802	4.86
6.37032	5.09
7.67005	4.92
6.09277	7.68
7.83537	6.28
6.01469	7.65
6.93101	8.02
5.49903	8.02
7.10634	7.74
5.55096	5.5
7.84438	7.1
9.19536	6.52
8.41626	8.89
5.5252	6.34
8.07159	9.66
6.15565	5.25
4.42873	5.89
2.23675	3.61
6.98954	8.1
5.35312	3.6
3.47816	3.42
6.60996	7.19
5.1959	5.28
7.28322	9.05
5.80692	7.49
6.35182	7.6
5.547	8.15
5.92243	6.03
7.41437	7.68
6.08261	7.89
6.56878	6.39
8.09313	7.52
8.38925	8.3
4.73816	4.64
5.87998	6.29
6.83525	7.16
7.39286	4.1
6.54442	4.92
8.44912	9
3.3069	7.04
6.62788	7.19
6.71955	6.15
7.14086	5.74
7.44579	5.92
7.11297	8.4
5.68245	4.48
7.37329	7.89
8.72401	8.87
5.77338	4.92
6.77267	7.34
6.19286	4.56
4.41865	3.43
6.1784	7.64
6.87817	7
6.49983	6.74
9.2788	7.46
7.31047	8.55
5.53019	7
6.62968	5.81
8.50973	7.82
7.17167	7.17
5.57824	6.39
6.28726	6.52
3.96804	3.54
8.31384	8.4
3.03107	3.51
6.80703	8.92
6.67376	5.55
9.61446	8.72
5.71602	5.98
5.32337	4.55
8.31282	8.82
6.88543	8.43
8.47859	7.57
4.81685	3.86
9.16629	8.68
5.05968	4.8
5.84685	3.7
3.62914	3.69
5.02115	4.65
6.89541	6.34
6.69644	4.68
4.84758	7.24
5.32256	4.92
7.21759	6.89
7.43055	8.72
5.73703	4.22
4.75305	4
6.5061	7.35
5.57063	5.32
6.3297	5.6
4.20983	5.49
6.57235	8.96
4.92812	5.06
7.05572	5.96
8.05775	7.7
6.25107	4.21
8.61169	7.33
6.9184	4.23
6.12127	5.27
7.69461	6.33
6.91324	7.96
3.29026	3.55
5.97047	4.71
6.56162	6.68
6.37399	3.14
4.45037	4.17
4.95042	6.12
7.44312	7.72
4.45141	6.77
5.91554	7.24
5.80224	4.1
5.64377	6.41
9.54549	8.14
7.05795	5.52
6.88124	7.11
7.28956	8
7.92469	6.73
5.17514	4.05
7.36785	7.77
7.07187	3.94
5.54219	2.82
9.20413	6.7
6.08078	6.72
4.96667	6.4
4.9936	5.92
9.79668	7.89
6.47698	7
7.25143	7.05
6.98889	7
4.41115	2.43
5.18155	5
6.54799	5.59
7.84314	6.68
4.40693	7.15
4.07641	5.41
7.16681	7.48
7.38758	3.99
7.01953	3.61
8.84702	10.42
3.46094	3.6
5.939	4.82
4.88735	4.71
4.10919	3.3
7.29399	6.32
9.75644	10.3
3.89571	5.8
1.66136	2.31
8.71672	6.92
8.2344	7.6
5.89133	6.88
8.07296	7.59
5.68251	9.37
5.81962	5.72
6.36373	6.92
4.87484	6.87
5.52634	4.23
7.75489	5.96
5.52344	6.72
7.95353	9.1
8.1508	8.1
6.41041	5.68
4.37825	3.04
4.19155	3.75
7.29577	9.27
6.73612	7.17
6.81747	5.33
5.74441	4.3
8.85909	5.7
5.195	6.92
5.6322	4.44
5.67639	5.3
4.64832	4.94
8.4245	6.23
6.90869	7.85
8.29431	7.56
5.35762	8.3
5.25991	4.71
5.17074	4.92
5.3245	5.7
6.34669	4.42
8.05682	9.3
5.62471	6.26
8.27753	8.1
4.34772	3.85
4.81449	5.57
5.53738	6.6
9.05296	6.57
6.48401	7.1
7.74229	6.28
5.59369	5.64
7.29173	7.51
4.72476	4.73
6.44057	6.77
7.4853	6.95
7.35069	8.51
6.45578	6.43
4.75394	5.21
6.02306	5.55
8.3097	8.77
6.5465	5.85
4.20448	5.6
6.40487	8.19
7.12204	6.36
7.18426	9.14
2.51473	3.1
5.53029	4.77
6.21186	4.11
5.76128	2.92
3.77164	2.77
7.84801	5.92
5.11403	5.82
5.16494	4.86
7.10029	7.91
6.96349	7.59
7.7348	6.57
7.64147	7.43
7.22866	7.64
4.57564	3.64
6.64122	6.66
7.32377	9.89
6.97304	7.44
7.41726	6.37
8.26781	9.15
5.17653	5.39
6.98627	6.65
6.31234	6.7
4.10679	3.3
5.68887	3.7
4.26597	4.25
5.85512	4.22
7.75266	7.44
3.73388	2.89
4.4098	4.24
6.75294	4.3
5.34711	6.27
6.31569	5.83
4.62339	4.42
4.90714	5.57
7.16994	3.69
5.92491	8.22
7.97988	10.22
7.95134	7.63
6.40775	5.35
6.22414	4.11
5.2727	5.15
3.64362	3.82
6.874	7.24
6.87384	6.04
3.18301	2.46
7.20852	6.8
7.86698	9.77
6.87005	7.35
3.1891	3.58
5.63541	4.26
6.01349	4.28
8.14626	7.54
4.17851	3.66
9.42819	8.74
6.18978	4.18
6.5758	6.39
5.24835	5.4
7.20669	7.02
4.29349	3.74
7.05228	6.4
3.93672	6.56
5.96411	6.28
5.3546	5.8
4.09491	3.4
6.08841	6.96
5.92894	4.57
3.17373	2.22
7.3043	6.14
7.98154	9.3
5.01095	5.66
4.55593	4.54
4.98839	5.22
8.23842	6.56
7.60694	6.74
6.13204	5.62
6.95975	7.49
6.28848	6.77
3.73795	3.72
3.9564	4.07
7.38745	6.42
6.91666	6.48
6.64907	4.35
7.61466	5.41
4.76096	8.77
5.95342	6.05
7.10727	6.52
4.52705	4.47
7.07188	8.7
5.65074	7.12
4.01982	4.3
8.88992	5.1
8.2774	6.28
6.59711	4.31
6.64199	6.72
8.05417	7.68
5.43792	5.48
7.13036	7.86
4.47773	5.23
5.53985	5.85
6.21259	5.03
7.76222	6.79
5.99152	4.91
6.56109	8.04
7.23555	7.24
5.84735	5.66
6.11928	7.89
5.35765	6.17
7.51951	6.78
6.62466	6.35
6.51608	7.22
5.06229	6.07
4.65545	3.66
7.12304	8.4
5.01862	4.45
7.11509	5.13
6.58137	4.8
7.85506	7.68
7.43034	6.86
6.41841	5.15
5.61504	6.37
4.44773	8.22
5.68662	5.96
6.81135	8.36
5.10379	5.96
5.93755	4.31
8.02866	8.1
8.83608	8.52
6.49491	4.3
3.68035	3.77
5.90512	4.15
5.58494	5.23
6.29208	7.24
4.85739	2.76
4.06864	5.64
7.04703	4.46
6.72933	5.96
5.28847	5.37
4.38002	4.51
10.2555	9.07
7.98744	10
6.98984	5.77
4.19536	5.48
7.58756	6.82
6.23265	6.14
6.5562	8.16
5.01116	8.48
4.63457	4.52
7.53241	6.78
2.89443	3.7
7.32195	7.68
4.94353	3.91
7.81062	6.7
9.04988	8.07
7.47534	5.9
8.28193	8.26
5.91266	7.13
6.08495	6.15
8.21195	5.04
7.5391	5.92
7.49759	7
6.74725	5.26
6.66681	8.52
9.12511	8.38
5.44006	5.01
7.18327	5.42
6.55582	2.82
5.24182	4.37
6.84419	7.4
6.19305	8.96
7.80329	8.43
7.46151	8
5.68703	4.46
5.69371	6.77
9.26421	10.4
7.48176	5.79
5.52566	5.39
6.34179	6.63
8.46082	9.05
6.06646	5.85
8.08295	8.05
6.84789	5.89
5.36617	5.04
3.94906	5.08
5.30806	5.77
5.24907	6.12
9.69474	9.51
7.62641	8.85
6.64983	8.29
6.75175	5.92
7.6893	7.49
7.24192	3.95
6.85555	10
2.60423	3.32
6.36381	4.48
4.27884	4.43
6.4488	4.7
6.14274	6.29
5.27572	3.67
3.15482	3.62
6.68076	5.92
6.03937	6.66
5.12013	6.08
4.96725	5.31
5.89992	6.4
7.21241	8.15
6.04157	6.19
3.30508	2.77
10.4447	9.88
5.05324	4.7
5.14568	6.52
7.55043	6.29
5.14018	5.22
5.00183	5.11
6.77471	5.47
6.38223	6.62
7.72343	8.3
10.3731	8.19
4.72791	4.18
5.68654	6.48
7.5417	5.96
8.28125	6.21
8.57734	8.22
5.58369	4.67
6.31978	6.91
5.60243	4.64
8.42573	9.3
6.24355	6.28
6.98562	6.51
7.49822	6.71
8.16493	7.72
6.60178	5.92
8.87309	9.7
8.23271	9
5.78837	4.8
5.6889	5.96
6.00941	5.49
6.02758	7.64
6.11252	6.14
6.46749	5.6
4.19313	8
8.05817	5.74
4.47564	4.86
2.62362	2.48
7.34095	6.88
8.94886	5.88
5.56546	3.08
7.30745	8.06
8.08578	6.7
6.08958	5.41
7.76215	7.38
7.43295	7.47
5.04155	9.64
7.85964	6.33
6.03949	6.55
6.76499	4.8
5.59706	5.21
7.47277	7.89
3.64042	5.3
3.33489	2.96
6.8752	6.35
6.22329	7.18
6.97203	7.72
7.80849	8.44
5.60998	5.17
6.41066	5.85
4.56494	7.33
7.93831	6.32
7.88261	7.59
6.24391	5.96
6.59199	4.69
5.01202	8.7
7.97656	8.22
4.39538	5.12
6.40746	6
7.69261	7.6
4.81866	4.11
7.63895	8.8
8.69225	6.74
5.52003	6.17
8.55695	8.51
4.34671	3.7
6.42689	5.22
5.60274	6.01
5.10974	3.49
9.00233	9.38
10.2319	7.51
6.07083	8.15
3.12318	2.68
5.92572	9.21
6.1693	3.22
7.76952	7.64
7.70162	7.02
5.5328	5.77
6.84173	7.77
5.49053	7.82
4.96803	3.89
7.77487	6.96
7.95996	8.7
7.6724	7.34
5.39925	5.25
8.6223	8.66
5.97766	7.49
4.55017	5.8
4.07724	3.77
5.69069	3.02
7.73907	7.1
7.0563	6.3
5.9161	6.4
5.68204	7.89
4.47251	2.8
6.68322	4.01
7.68887	8.05
10.1192	8.72
7.06725	8.02
3.44664	4.89
3.95577	2.3
6.94252	10.12
8.6831	7.82
8.43735	7.96
5.65838	5.43
5.55019	8.33
4.56715	5.76
7.99516	7.61
3.77349	4.52
4.68537	5.82
5.06077	5.57
5.31893	5.52
4.4407	4
7.12649	7.42
5.8927	4.2
7.59607	7.7
6.85675	6.96
3.3057	6.26
5.925	5.67
6.56874	8.49
4.61858	4.1
5.24011	4.85
6.21573	7.14
6.45998	7.72
5.44695	6.79
7.16411	7.39
4.90712	5.32
6.38304	7.36
5.09201	3.1
5.13849	4.03
6.31055	5.33
10.5648	11.3
3.56022	5.27
3.05245	4.06
3.94279	4.7
8.02313	5.77
5.70487	5.72
8.10414	7.48
5.74463	6.3
3.46116	3.55
7.64093	6.15
7.32723	8.34
6.90089	5.24
4.11861	4.3
5.55942	3.7
4.06327	2.85
8.10167	7.74
6.24152	5.23
7.9731	7.36
6.97244	6.64
7.30101	5.91
6.04713	5.62
6.43682	5.8
5.56118	5.21
5.4912	4.4
6.88429	7.52
5.60589	7.24
6.03248	6.05
3.63939	3.22
6.83144	7.89
8.07139	7.96
7.0315	6.09
6.78953	4.92
6.40536	9.03
5.0725	5.89
5.19361	5.64
8.3073	8.6
6.76392	5.77
5.48322	7.1
6.48692	6.24
6.53739	5.89
8.31847	6.8
6.87118	6.56
6.56419	6.21
6.23376	5.19
5.09283	4.3
8.21276	8.34
7.31459	8.04
4.41292	4
6.68158	8.96
4.05688	5.53
7.62732	8.15
7.93717	7.77
6.12876	4.31
7.30848	7.48
6.97578	7.06
7.61688	8.52
7.77413	7.1
4.46827	4.57
9.15125	8.4
4.86889	3
5.71975	4.46
10.7737	8.72
5.02338	5.05
6.86218	6.05
5.50598	7
6.21825	5.96
6.73873	7.3
2.96745	3.65
7.85553	8.3
3.4597	2.48
6.60133	8.49
6.62152	6.21
6.5708	8.8
5.94701	6.1
5.39167	7.15
5.59244	4.37
7.14738	9.24
7.59098	6.49
6.13967	8
6.08362	6.04
8.46869	8.05
5.895	6.13
5.10692	6.95
6.97567	6.42
6.68217	8.7
3.90216	3.3
8.33077	7.43
6.03707	6.8
5.93248	7.89
5.73549	6.62
7.50078	5.74
6.18186	6.63
7.55325	9.26
6.30562	5.4
7.0025	6.62
6.81429	7.46
8.42147	6.77
4.3409	4.76
6.33127	6.66
6.47095	7.59
3.7753	5.09
5.86069	5.25
6.38413	4.67
5.14891	5.05
6.80008	7.8
2.67565	1.31
5.00988	4.03
5.57099	8.52
6.46015	7.19
5.15066	6.4
7.00849	6.33
5.32754	3.76
4.41059	5.7
4.51932	6.66
5.85493	5.64
7.20475	7.92
5.45065	5.66
7.04375	9
7.33677	6.33
5.20578	6.49
4.66679	3.86
7.48354	7.16
7.30248	6.59
7.8843	8.1
5.86229	3.15
5.08086	3.3
8.25926	8.49
8.10341	6.59
5.94036	6.8
4.69393	6.82
7.49581	6.06
9.7397	8.64
4.92258	4.64
7.05458	7.06
6.53412	4.74
7.13734	6.55
7.59666	8.85
7.93043	9.25
8.00475	8.05
8.28977	8.48
3.55645	2.82
6.43853	4.59
5.84561	5.74
6.47654	8.35
5.63069	6.48
4.67514	3.67
6.79096	5.48
7.57302	6.85
8.76579	9.3
6.62048	6.66
7.95421	7.14
5.50492	5.18
6.65412	6.46
7.22058	6.41
7.14562	7.57
5.39801	5.85
8.52499	8.3
5.72538	6.7
7.399	6.59
7.32561	7.42
5.72485	4.8
6.06851	4.94
7.30313	5.59
7.46072	7.96
6.71533	6.17
5.78686	4.42
5.49827	5.03
8.7297	8.51
6.83242	5.6
6.81192	7.48
8.8874	8.3
7.24035	7.19
7.4263	6.51
6.60618	6.74
6.67182	6.18
3.47296	7
6.04341	6.48
6.67392	5.03
5.23086	4.94
8.08462	7.55
8.63678	9
5.95208	5.89
6.5355	6.62
3.19126	5.35
5.67109	5.17
7.66662	9.39
4.02337	3.4
7.04606	6.38
7.19617	6.55
6.99514	6.55
4.46589	3.48
6.90651	5.8
6.35614	5.46
3.55189	3.82
8.83689	5.85
5.9613	5.75
6.74289	6.82
8.19134	7.3
4.89158	5
5.43968	5.16
6.99957	6.81
7.28343	7.01
7.97639	7.05
5.62141	5.47
7.35109	6.99
8.51023	6.85
5.332	6.96
4.96753	5.48
6.41156	6.29
6.57512	4.42
6.24437	6.97
6.01967	6.96
5.394	3.3
7.01515	6.28
3.9494	6.55
4.93143	4.25
5.39984	4.85
8.01379	11.02
5.71307	5.51
9.7753	8.12
4.46484	3.77
4.79475	4.35
5.97096	6.39
7.72089	8.03
8.88229	7.77
4.65338	4.59
6.46986	7.05
6.72492	5.94
5.11597	4.03
4.80669	6.28
5.4306	4.76
6.16324	7.96
11.3327	6.59
4.20356	3.31
5.27282	5.82
7.89923	8
6.42103	6.6
6.11974	8.62
8.89432	9.42
6.19509	4.36
5.45486	5.26
6.9851	7.77
5.67848	5.25
3.19923	2.89
9.91373	9.49
7.45287	8.61
6.07229	4.66
7.04529	7.69
7.17404	5.76
4.79383	4.67
8.01395	8.64
2.97731	3.29
4.42021	3.8
5.12981	5.96
7.71369	6.7
8.21091	7.6
7.47025	5
4.56031	4.7
4.52938	4.62
8.78836	8.39
7.72072	4.6
7.57931	8.05
7.1401	7.7
5.94346	7.13
5.98761	6.15
9.54858	7.85
7.11067	9.7
7.70807	7.46
3.41693	1.11
4.92664	4.68
4.74198	3.57
6.25125	7.23
7.18755	8.85
7.41248	8.01
7.32382	7.22
7.72439	8.79
6.92777	8.2
6.57658	7.68
8.50713	6.58
5.63436	7.6
8.56846	8.32
8.14259	11
6.99323	8.85
5.13389	3.63
7.70959	5.38
6.49987	7.29
7.16893	5.35
4.11007	2.82
9.21021	7.28
5.04389	5
7.64221	6.92
3.89164	3.15
7.11491	6.64
7.44166	6.4
4.45183	4.6
4.83169	2.16
6.27595	6.07
4.5842	3.36
8.3429	8.01
8.20445	7.34
5.38079	4.11
7.94854	5.96
7.04905	7.8
6.20462	6.99
7.63818	8.48
6.77393	7.43
4.4847	3.6
6.43563	4.42
7.56137	7.96
4.67008	9.06
8.00356	7.43
6.64597	3.27
6.28443	7.41
8.94718	8.97
7.70944	8.89
6.6219	7.96
7.94829	7.48
6.60332	5.03
6.20432	8.28
8.03892	9.12
5.19215	5.06
4.54257	4.59
6.02235	6.71
5.7142	7.77
5.06449	5.04
7.84218	6.37
7.5567	6.46
6.41917	8
6.63656	4.33
5.37762	5.06
7.63177	7.14
6.40333	4.17
7.42321	6.66
5.50733	5.82
5.65441	4.34
5.18604	4.02
6.25813	5.13
6.13823	6.3
6.62985	6.29
4.24144	9.15
5.39482	7.41
6.94135	7.35
4.16111	3.49
5.1336	3.2
6.32076	6.44
5.45673	4.77
5.81518	6.08
7.35054	5.75
4.41142	6.07
6.86492	4.25
4.63345	8
4.79283	4.3
6.55259	3.36
5.60679	5.89
7.8293	7.47
3.5387	3
7.82825	8.55
7.96753	7.59
7.77758	8.25
6.04279	6.8
7.6736	8.3
7.26212	7
3.35722	4.71
6.01358	4.74
5.81161	5.39
3.31796	5.66
5.74444	5.7
7.36116	7.56
4.93402	3.1
4.02014	4.86
6.42945	4.3
6.92908	5.13
5.85919	5.4
6.36072	4.94
7.03568	8.19
6.3984	7.06
7.79348	8.19
4.08565	4
6.22655	4.8
6.7406	5.46
8.29505	9.52
5.331	6.19
6.8898	7.8
7.87088	7.78
8.43845	7.98
8.90806	7.38
7.81318	6.66
7.36946	5.89
6.46324	7.72
5.30297	4.61
7.04635	7.8
7.47682	5.46
4.60646	3.64
4.7838	7.11
4.86045	3.33
8.17543	8.99
5.08043	6.31
5.98479	5.97
7.24131	6.68
7.16337	8.14
4.11565	6.2
6.56179	8.22
6.40548	6.68
7.83216	9.22
5.90488	6.89
5.50089	4.89
3.78169	4.68
6.52543	6.82
7.49823	4.92
6.9602	7.07
5.87714	7.3
6.73217	7.56
6.37174	5.93
8.41207	7.96
6.06759	7.38
5.61469	7.92
6.18394	4.6
6.32211	5.97
5.31672	4.73
11.1817	7.47
10.0558	9.93
6.71387	7.7
3.77124	4.02
4.56671	3.39
5.26681	4.48
6.61199	6.7
6.15028	5.8
6.75059	4.77
8.20217	5.65
7.83277	7
5.64291	4.61
4.67476	3.96
7.1349	8.72
2.82138	2.92
5.61429	9
5.74528	4.72
6.96394	5.85
2.92243	4.64
7.60973	7.85
4.03622	4.47
5.56206	5.82
6.57408	5.07
5.94797	8.4
11.1246	10.6
6.72832	7.38
6.13583	7.17
6.56212	8.97
4.63404	5.66
8.51635	6.71
6.68408	6.47
6.88636	6.57
7.89282	7.72
9.51293	8.22
4.99327	6.23
5.4901	2.74
7.2582	5.57
8.21184	8.11
6.2295	5.82
4.70004	5.57
5.80269	6.55
7.73482	5.67
5.73957	6.08
6.33197	6.7
5.59857	4.16
5.66752	2.24
10.5778	8.12
4.67391	7.29
8.24844	6.35
7.25195	7.92
8.24672	9.77
7.94703	6
6.2623	5.91
6.2531	5.35
3.53467	3.8
5.12326	5.46
9.72199	7.89
7.30974	9.4
4.58068	2.18
8.05031	6.22
6.58556	8.3
7.08597	6.21
4.66254	5.41
5.61132	5.21
6.26779	5.82
7.415	9.92
6.79405	6.92
6.87202	6.6
5.20924	5.89
7.57286	6.9
5.36407	8.15
7.13059	7.52
8.46297	6.49
6.05516	7.26
8.80033	10
8.41057	6.3
6.0002	9.46
6.69958	6.38
5.76371	6.3
5.07407	6.15
7.85486	8.8
7.67307	5.47
5.14218	3.52
8.15581	6.96
7.91039	7.22
7.03499	7.4
3.24186	3
8.55968	11.52
4.03918	6.09
7.50334	8.03
5.01635	6.28
4.98081	4.26
5.42359	6.8
4.06159	3.51
5.41556	5.06
7.36164	9.03
5.76975	6.56
8.09729	7.66
6.3097	5.05
8.01869	8.4
5.87408	6.19
4.79221	4.3
6.98379	7.09
7.09752	7.06
5.8512	7.6
7.52254	6.71
6.24563	7.12
4.78404	5.66
6.99345	7.48
6.05316	6.57
4.7161	4.55
4.92313	4.49
7.10694	6.33
5.02385	5.24
8.26849	9.24
5.91546	6.52
7.42627	8
5.6077	6.51
6.22068	4
7.93068	8.1
3.65993	2.89
5.31925	5.1
6.71183	7.09
5.5883	4.24
5.25465	5.11
5.11099	5.7
6.8622	7.85
7.75719	5.96
8.39249	8.3
7.44654	7.34
7.45859	7.33
5.70303	8.24
6.31631	7.34
6.11021	8.66
4.79252	5.08
6.52049	7.47
6.81881	7.68
6.9447	8.52
5.6296	6.4
4.77656	3.24
3.38763	2
4.57894	3.27
8.47913	8.74
3.41882	4.92
4.37973	5.84
5.13531	4.05
6.40515	6.05
4.66849	1.49
8.07807	7.44
8.04131	7.85
4.09996	3.91
6.89262	6.49
7.4641	6.22
5.8508	6.3
7.59003	6.01
5.4015	3.65
5.11031	5.7
4.86369	5.77
6.30891	7.36
7.34367	7.64
8.07114	6.44
6.59019	6.15
5.27907	5.7
6.36286	6.34
5.36817	8.46
6.02476	6.06
6.92888	7.96
8.15619	9.7
5.9197	4.62
6.73303	9.05
3.34392	2.15
8.59762	11.13
9.68048	10.1
10.3875	10.59
7.54093	6.64
5.47272	5.74
8.29396	8.96
5.80644	6.71
7.83639	9.7
4.97077	3.7
8.26064	6.72
4.20095	4.28
2.87931	2.35
2.93822	4.64
8.08882	8.82
7.29638	9.7
5.6155	5.44
8.79386	8.15
5.328	5.12
6.58815	7.74
6.98693	5.66
8.70126	7.66
5.00736	4.42
6.91642	8.54
5.62474	7.09
8.07398	8.1
8.5489	7.69
7.9047	6.1
5.45266	7.76
8.34336	8.4
6.05518	7.03
7.96536	8.2
5.40401	5.43
7.79568	7.89
3.68358	3
3.8206	7.68
6.87685	7.46
4.63	4.31
4.61253	2.77
5.71972	5.11
6.84849	6.82
5.14856	7.54
7.12644	9.16
6.34478	6.96
7.58034	5.63
5.4359	5.77
5.28464	5
5.54237	6.71
5.41432	5.49
6.01461	5.9
6.63685	6.21
7.74554	5.7
7.49583	6.72
7.34102	11.52
7.12416	6.55
3.93644	4.17
6.40254	3.35
6.83176	5.6
2.44032	1.31
6.13194	5.89
5.59036	5.82
6.0628	6.6
4.11571	3.96
5.48276	6.31
5.51188	9.42
7.29556	7.8
4.79305	2.72
5.73153	6.66
6.18446	7.8
3.48517	5.24
4.88356	4.82
5.50902	4.07
8.39764	8.3
6.61344	5.89
6.48324	3.86
6.62293	6.78
7.3924	9.03
[truncated: 7,515 more rows]

## Sheet: Figure 4c
Figure 4c
								GFN2-Xtb		Multiwfn		Clustering		Sparsifying		GM_sampling
								pdbid	time_seconds	pdbid	time_seconds	pdbid	time_seconds	pdbid	time_seconds	pdbid	time_seconds
	GFN2-xTB	Multiwfn	Clustering	Sparsifying	GM_sampling			11gs	0.773347	11gs	1.16348	11gs	1.73154	11gs	0.32811	1a30	0.115811
QM	5.91	8.229	6.432	4.407	0			13gs	0.187216	13gs	0.645609	13gs	1.56223	13gs	0.40341	1bcu	0.054224
GM	0	0	0	0	0.473			16pk	3.11367	16pk	1.25853	16pk	1.10467	16pk	0.73595	1bzc	0.058805
								1a07	0.466118	1a07	4.97776	1a07	1.61113	1a07	0.59577	1c5z	0.030551
								1a08	0.924485	1a08	1.12933	1a08	1.67486	1a08	0.11233	1e+66	0.089651
								1a09	1.11369	1a09	0.493679	1a09	0.59428	1a09	0.92028	1eby	0.104967
								1a0q	0.154842	1a0q	3.25707	1a0q	1.90893	1a0q	0.3503	1g2k	0.122114
								1a0t	0.335603	1a0t	0.712854	1a0t	1.1728	1a0t	0.34581	1gpk	0.060588
								1a1b	1.14622	1a1b	1.10523	1a1b	1.29509	1a1b	0.50732	1gpn	0.069114
								1a1c	0.823979	1a1c	0.40914	1a1c	1.96287	1a1c	0.59794	1h22	0.107733
								1a2c	0.602567	1a2c	0.468977	1a2c	1.71448	1a2c	0.51047	1h23	0.11667
								1a37	0.465764	1a37	0.499712	1a37	1.14604	1a37	0.75001	1k1i	0.084207
								1a3e	6.71573	1a3e	1.36238	1a3e	1.07256	1a3e	0.65405	1lpg	0.099746
								1a42	0.124069	1a42	0.885873	1a42	0.76153	1a42	0.9575	1mq6	0.069722
								1a46	0.566314	1a46	1.36381	1a46	1.68951	1a46	0.24137	1nc1	0.044855
								1a4g	0.125574	1a4g	0.989221	1a4g	1.30634	1a4g	0.91819	1nc3	0.050332
								1a4h	0.320539	1a4h	3.2394	1a4h	1.71169	1a4h	0.64005	1nvq	0.097746
								1a4m	0.0623548	1a4m	0.733203	1a4m	0.77543	1a4m	0.15253	1o0h	0.066939
								1a4q	0.122049	1a4q	0.768527	1a4q	1.69381	1a4q	1.39333	1o3f	0.06848
								1a50	0.175589	1a50	0.740656	1a50	1.25674	1a50	0.52573	1o5b	0.042516
								1a52	0.0786454	1a52	0.908585	1a52	1.82128	1a52	0.51465	1owh	0.073632
								1a5g	1.01787	1a5g	3.01429	1a5g	1.19887	1a5g	0.55571	1oyt	0.076482
								1a5h	0.205567	1a5h	0.86709	1a5h	1.40681	1a5h	1.00502	1p1n	0.046992
								1a5v	0.0851859	1a5v	1.30975	1a5v	0.93044	1a5v	0.39331	1p1q	0.031216
								1a61	0.56784	1a61	1.23221	1a61	1.51853	1a61	0.44531	1ps3	0.035636
								1a7c	0.212717	1a7c	1.08282	1a7c	1.56138	1a7c	0.52416	1pxn	0.058753
								1a7t	0.0436498	1a7t	3.14188	1a7t	1.29124	1a7t	1.05425	1q8t	0.057396
								1a7x	1.15136	1a7x	0.890094	1a7x	1.8031	1a7x	0.979	1q8u	0.053917
								1a85	0.128652	1a85	1.0835	1a85	1.22394	1a85	0.10111	1qf1	0.072342
								1a86	0.197431	1a86	1.33133	1a86	1.56955	1a86	0.76507	1qkt	0.072399
								1a8i	0.050959	1a8i	0.840914	1a8i	0.99344	1a8i	1.40185	3d6q	0.06865
								1a8t	0.196451	1a8t	0.90717	1a8t	1.29121	1a8t	0.86734	3dd0	0.035215
								1a9u	0.1242	1a9u	1.13589	1a9u	0.90462	1a9u	1.05351	3dx1	0.03997
								1abf	0.0348956	1abf	3.03325	1abf	0.82175	1abf	1.35605	3dx2	0.048802
								1abt	2.8728	1abt	3.08795	1abt	0.67969	1abt	0.76235	3dxg	0.043396
								1acj	0.0458226	1acj	1.3829	1acj	1.96543	1acj	1.01211	3e5a	0.088485
								1ad8	0.408193	1ad8	0.755723	1ad8	0.88358	1ad8	0.6317	3e+92	0.07004
								1af2	0.0502865	1af2	0.925926	1af2	0.37	1af2	0.38028	3e+93	0.08751
								1af6	0.0823704	1af6	0.451404	1af6	1.50772	1af6	0.89968	3ebp	0.059588
								1ag9	2.5677	1agm	1.24545	1agm	1.94598	1agm	0.6463	3ehy	0.041173
								1agm	0.354793	1agw	0.875154	1agw	1.66485	1agw	0.91529	3ejr	0.07968
								1agw	0.109621	1aht	0.717569	1aht	0.96529	1aht	0.41699	3f3a	0.037192
								1aht	0.0672475	1ahx	1.13445	1ahx	1.40814	1ahx	0.96166	3f3c	0.03336
								1ahx	0.0328754	1ahy	0.800569	1ahy	1.82625	1ahy	0.31117	3f3d	0.030487
								1ahy	0.0300556	1ai6	0.68601	1ai6	1.81198	1ai6	0.39467	3f3e	0.035109
								1ai6	0.0367731	1aj6	1.14838	1aj6	1.73542	1aj6	0.46314	3fcq	0.031897
								1aj6	0.33031	1akq	1.39117	1akq	0.87314	1akq	0.60141	3fur	0.046903
								1akq	0.584981	1akr	0.692009	1akr	1.04428	1akr	0.28147	3fv1	0.06402
								1akr	1.15439	1akt	0.918999	1akt	1.38051	1akt	1.3301	3fv2	0.041839
								1akt	2.40965	1aku	1.07591	1aku	1.61064	1aku	0.60481	3g0w	0.045305
								1aku	0.779096	1akv	0.861888	1akv	1.20919	1akv	1.18471	3g2n	0.050494
								1akv	0.915799	1akw	2.61098	1akw	0.93073	1akw	1.02755	3g2z	0.026836
								1akw	0.517391	1al7	0.475617	1al7	1.88889	1al7	0.59457	3g31	0.045898
								1al7	0.118345	1al8	0.61324	1al8	1.05121	1al8	0.71153	3gbb	0.057427
								1al8	0.0787107	1amn	0.948859	1amn	1.71929	1amn	0.31679	3gc5	0.051143
								1amn	0.0576716	1anf	3.37951	1anf	1.79088	1anf	0.14141	3ge7	0.078794
								1anf	0.0769462	1ao8	3.16632	1ao8	1.77198	1ao8	0.81532	3gnw	0.112936
								1ao0	1.96581	1apb	2.72971	1apb	1.087	1apb	0.78727	3gr2	0.042127
								1ao8	0.36875	1apw	0.680121	1apw	0.88467	1apw	0.60591	3gv9	0.025736
								1apb	0.031621	1aq1	0.966142	1aq1	1.24108	1aq1	0.51701	3gy4	0.041647
								1apw	0.226987	1aq7	0.627152	1aq7	1.32289	1aq7	1.033	3ivg	0.069755
								1aq1	0.202987	1aqc	1.15538	1aqc	0.87446	1aqc	0.71941	3jvr	0.049404
								1aq7	0.716531	1aqi	0.734495	1aqi	1.03642	1aqi	1.28364	3jvs	0.0652
								1aqc	11.6445	1aqj	3.07275	1aqj	1.77962	1aqj	1.07772	3tsk	0.100853
								1aqi	0.109187	1at5	1.35016	1at5	1.04338	1at5	1.03591	3twp	0.017829
								1aqj	0.168122	1at6	5.41071	1at6	1.6535	1at6	0.43583	3u5j	0.057893
								1at5	0.320497	1au0	0.413885	1au0	1.64826	1au0	0.55416	3u8k	0.059759
								1at6	0.307368	1au2	2.73811	1au2	1.85149	1au2	0.68131	3u8n	0.045125
								1au0	0.363955	1auj	2.92283	1auj	1.92109	1auj	0.44279	3u9q	0.047737
								1au2	0.253926	1avd	1.40694	1avd	0.95579	1avd	0.9767	3udh	0.037569
								1auj	0.297338	1avp	0.526269	1avp	0.78617	1avp	0.71591	3ueu	0.055447
								1avd	0.070687	1aw1	0.715864	1aw1	1.5575	1aw1	1.3962	3uev	0.055587
								1avp	14.0585	1awf	3.16283	1awf	0.68159	1awf	0.96874	3uew	0.080801
								1aw1	0.0333344	1awh	1.36504	1awh	1.28115	1awh	0.22072	3uex	0.082088
								1awf	0.601841	1awi	3.43732	1awi	1.40984	1awi	0.97761	3ui7	0.070455
								1awh	0.473688	1ax1	0.626476	1ax1	1.41232	1ax1	0.55553	3uo4	0.068321
								1awi	3.08715	1ax2	2.75735	1ax2	0.91094	1ax2	0.42769	3up2	0.061796
								1ax1	0.0884893	1axr	1.34529	1axr	1.4724	1axr	0.74911	3uri	0.163615
								1ax2	0.0986979	1axs	1.15677	1axs	0.92534	1axs	1.32406	3utu	0.118058
								1axr	0.0464783	1axz	0.628881	1axz	1.59078	1axz	1.09097	3uuo	0.065634
								1axs	0.22102	1ayu	1.3852	1ayu	0.80636	1ayu	0.26105	3wtj	0.036426
								1axz	0.0384025	1ayv	3.27899	1ayv	1.4834	1ayv	0.65189	3wz8	0.077167
								1ayu	0.720915	1aze	0.823348	1aze	0.92279	1aze	1.41	3zdg	0.054781
								1ayv	0.587984	1azg	2.99922	1azg	0.20644	1azg	0.20817	3zso	0.097939
								1aze	5.99845	1azl	0.616713	1azl	1.19171	1azl	0.99053	3zsx	0.080156
								1azg	8.75673	1azx	2.87904	1azx	0.81122	1azx	0.96981	3zt2	0.063012
								1azl	0.570768	1b0f	1.24765	1b0f	0.8944	1b0f	0.51628	4abg	0.068808
								1azx	9.37329	1b11	3.36108	1b11	1.03759	1b11	1.16744	4agn	0.096974
								1b0f	0.343798	1b2i	1.16811	1b2i	1.03731	1b2i	1.06471	4agp	0.103825
								1b11	0.189436	1b2m	0.622998	1b2m	1.19364	1b2m	0.52879	4agq	0.110379
								1b2i	0.0320581	1b39	1.13915	1b39	1.61534	1b39	0.50118	4bkt	0.065264
								1b2m	0.142919	1b42	3.43454	1b42	0.51603	1b42	0.17477	4cig	0.119096
								1b39	0.610815	1b4d	1.22713	1b4d	1.73217	1b4d	0.28962	4ciw	0.036623
								1b42	0.0330927	1b56	1.33363	1b56	1.7237	1b56	0.60244	2p4y	0.07943
								1b4d	0.061217	1b5g	1.37861	1b5g	0.73658	1b5g	0.24092	2pog	0.07299
								1b56	0.109521	1b6m	0.916246	1b6m	0.78066	1b6m	0.91657	2qbp	0.089821
								1b5g	0.643661	1b6p	1.39037	1b6p	1.21162	1b6p	0.66813	2qbq	0.086466
								1b6m	0.732006	1b74	3.62357	1b74	1.56874	1b74	1.0322	2qbr	0.067157
								1b6p	0.965795	1b9s	0.630207	1b9s	1.08572	1b9s	0.40679	2qe4	0.066322
								1b74	0.0291739	1b9t	0.987845	1b9t	1.38617	1b9t	0.40872	2qnq	0.104673
								1b9s	0.109058	1b9v	0.612504	1b9v	1.48542	1b9v	1.70591	2r9w	0.051288
								1b9t	0.121104	1ba8	2.98174	1ba8	1.23296	1ba8	0.1675	2v00	0.043376
								1b9v	0.182494	1bap	1.15088	1bap	1.05111	1bap	0.11012	2v7a	0.091872
								1ba8	0.296582	1bb0	0.690381	1bb0	1.74667	1bb0	0.8752	2vkm	0.133058
								1bap	0.0312708	1bbz	1.31737	1bbz	0.8126	1bbz	0.6304	2vvn	0.049851
								1bb0	0.404505	1bcj	1.06722	1bcj	1.50275	1bcj	0.21992	2vw5	0.106923
								1bbz	2.68191	1bdl	1.1576	1bdl	1.78661	1bdl	0.96808	2w4x	0.061507
								1bcj	0.0482263	1bdr	0.521066	1bdr	0.72669	1bdr	0.59733	2w66	0.060313
								1bdl	0.296778	1bgo	0.59921	1bgo	1.26482	1bgo	0.63841	2wbg	0.092735
								1bdr	0.279386	1bil	2.9519	1bil	0.67688	1bil	0.52408	2wca	0.067842
								1bgo	0.213549	1bim	1.20319	1bim	1.00476	1bim	0.83514	2weg	0.021651
								1bil	0.450241	1bio	0.719999	1bio	1.03076	1bio	1.00082	2wer	0.058618
								1bim	0.377012	1biw	0.540596	1biw	0.84626	1biw	0.51436	2wn9	0.049387
								1bio	0.0321908	1bji	0.687649	1bji	0.97617	1bji	0.66069	2wnc	0.058695
								1biw	0.161118	1bjr	0.865793	1bjr	1.28478	1bjr	1.07187	2wtv	0.08712
								1bji	0.120082	1bkj	0.852031	1bkj	1.59581	1bkj	1.36403	2wvt	0.045867
								1bjr	1.2829	1bkm	0.950539	1bkm	1.73605	1bkm	1.40664	2x00	0.126204
								1bkj	0.443999	1bky	1.0034	1bky	0.71621	1bky	1.04514	2xb8	0.065608
								1bkm	1.33563	1bl4	3.33614	1bl4	1.6518	1bl4	0.28264	2xbv	0.071775
								1bky	0.0245083	1bl6	3.11789	1bl6	1.23594	1bl6	0.60891	2xdl	0.048263
								1bl4	0.78901	1bl7	0.869111	1bl7	1.10289	1bl7	1.43593	2xii	0.077282
								1bl6	0.0872392	1bm2	0.756387	1bm2	1.3707	1bm2	0.66954	2xj7	0.056588
								1bl7	0.127926	1bm6	3.26985	1bm6	1.50321	1bm6	0.14253	2xnb	0.076339
								1bm2	1.49152	1bmb	0.528897	1bmb	0.58591	1bmb	0.38885	4jfs	0.055292
								1bm6	0.138552	1bmk	1.24692	1bmk	1.56583	1bmk	0.62643	4jia	0.082067
								1bmb	8.15618	1bmm	0.922312	1bmm	0.92942	1bmm	0.31587	4jsz	0.022371
								1bmk	0.0852522	1bmn	0.603887	1bmn	1.91636	1bmn	0.42079	4jxs	0.05583
								1bmm	0.373929	1bmq	3.17058	1bmq	1.2495	1bmq	0.40962	4k18	0.053305
								1bmn	0.370618	1bnm	0.654022	1bnm	0.88587	1bnm	0.16186	4k77	0.054833
								1bmq	0.298841	1bo5	3.48084	1bo5	1.8129	1bo5	0.8154	4kz6	0.04808
								1bnm	0.142341	1bq3	0.980889	1bq3	1.09057	1bq3	0.97993	4kzq	0.039533
								1bo5	0.335086	1bqm	1.33372	1bqm	1.74799	1bqm	1.25318	4kzu	0.035691
								1bq3	1.40427	1bqn	1.28557	1bqn	1.26057	1bqn	1.2933	4llx	0.023259
								1bqm	0.118095	1bqo	1.04977	1bqo	0.96832	1bqo	0.31872	4lzs	0.05844
								1bqn	0.0961221	1br5	1.11042	1br5	1.84823	1br5	1.00352	4m0y	0.046364
								1bqo	0.213061	1br8	0.572594	1br8	0.81863	1br8	0.19422	4m0z	0.057348
								1br5	0.0550116	1bra	1.00674	1bra	1.89003	1bra	1.3442	4mgd	0.06738
								1br8	2.96545	1bsk	0.805627	1bsk	1.03294	1bsk	1.04724	4mme	0.043101
								1bra	0.0257559	1bt6	0.805131	1bt6	0.19653	1bt6	0.33636	4ogj	0.132194
								1bsk	0.618936	1btn	0.487843	1btn	1.04833	1btn	0.60683	4owm	0.023962
								1bt6	3.60392	1bug	2.94733	1bug	1.26781	1bug	1.12223	4pcs	0.051054
								1btn	0.293596	1bux	3.46437	1bux	0.9272	1bux	0.62113	4qac	0.058096
								1bug	0.0276471	1bwn	0.989772	1bwn	1.86793	1bwn	0.28172	4qd6	0.104605
								1bux	0.680294	1bxl	3.19885	1bxl	1.25496	1bxl	0.78456	4rfm	0.08822
								1bwn	0.505478	1bzf	1.16843	1bzf	1.31855	1bzf	0.36127	4tmn	0.109844
								1bxl	25.9267	1bzh	0.809172	1bzh	1.02343	1bzh	0.78988	4twp	0.06485
								1bzf	0.119546	1bzs	0.757841	1bzs	0.95971	1bzs	0.6537	4ty7	0.082123
								1bzh	2.75668	1c12	0.625348	1c12	0.51997	1c12	0.89854	4u4s	0.039044
								1bzs	0.170588	1c29	0.997627	1c29	1.02327	1c29	0.70307	4w9c	0.076293
								1c12	0.143174	1c2t	0.534136	1c2t	1.23467	1c2t	1.2611	4w9h	0.090413
								1c29	0.151526	1c3b	0.805413	1c3b	1.60934	1c3b	0.9491	4w9i	0.093508
								1c2t	0.38288	1c3e	1.3588	1c3e	1.20356	1c3e	0.79362	4w9l	0.121476
								1c3b	0.0364879	1c3i	0.750189	1c3i	1.95355	1c3i	0.27653	4wiv	0.067425
								1c3e	0.38147	1c3r	1.22271	1c3r	1.32509	1c3r	0.34373	4x6p	0.093779
								1c3i	0.257957	1c4v	0.917452	1c4v	1.64673	1c4v	0.12347	5a7b	0.092663
								1c3r	0.0915176	1c4y	3.63127	1c4y	1.89848	1c4y	0.70946	5aba	0.071295
								1c4v	0.448816	1c50	3.3603	1c50	1.77525	1c50	0.45796	5c28	0.033996
								1c4y	0.297022	1c5f	0.519744	1c5f	1.8135	1c5f	0.10192	5c2h	0.114637
								1c50	0.179083	1c6y	1.0429	1c6y	1.36025	1c6y	0.67778	5dwr	0.069782
								1c5f	2.24862	1c7e	1.05011	1c7e	0.8075	1c7e	0.61864	5tmn	0.083282
								1c6y	1.04009	1c7f	0.466785	1c7f	1.90248	1c7f	0.34097	1r5y	0.04378
								1c7e	1.03257	1c85	1.25396	1c85	0.51376	1c85	0.39979	2p15	0.092607
								1c7f	0.703999	1c8k	0.997778	1c8k	1.9483	1c8k	1.23069	2xys	0.077346
								1c85	0.0598301	1c8l	3.15954	1c8l	1.30968	1c8l	0.94766	3d4z	0.03725
								1c8k	0.177575	1c8v	0.589387	1c8v	1.82689	1c8v	1.01141	3jya	0.021049
								1c8l	0.251982	1c9d	0.796469	1c9d	1.76729	1c9d	0.28251	3syr	0.043326
								1c8v	0.497469	1ca8	1.06707	1ca8	0.79907	1ca8	0.73854	4cr9	0.037858
								1c9d	0.129391	1caq	0.604023	1caq	1.35821	1caq	0.53116	4j3l	0.051028
								1ca8	0.371029	1cbr	1.29194	1cbr	0.99592	1cbr	0.58162	3k5v	0.059676
								1caq	0.32872	1ce5	0.822591	1ce5	1.32128	1ce5	0.94457	3kgp	0.030038
								1cbr	0.141874	1cea	2.66124	1cea	0.75522	1cea	0.12036	3kr8	0.043935
								1ce5	0.0316258	1ch8	2.62156	1ch8	1.72036	1ch8	1.45469	3kwa	0.061168
								1cea	0.0264916	1ci7	0.656569	1ci7	1.22007	1ci7	0.91765	3l7b	0.057966
								1ch8	0.617776	1cil	0.981237	1cil	1.44756	1cil	0.58382	3lka	0.034056
								1ci7	0.354132	1cim	0.982446	1cim	1.5016	1cim	0.82758	3mss	0.061217
								1cil	0.0980687	1cin	2.91647	1cin	1.27652	1cin	0.67961	3myg	0.079495
								1cim	0.0770709	1cj1	1.14602	1cj1	1.24649	1cj1	0.52801	3n76	0.052086
								1cin	0.0843445	1cka	1.17673	1cka	0.57298	1cka	0.63328	3n7a	0.032702
								1cj1	1.20966	1ckb	7.10493	1ckb	1.75617	1ckb	0.5742	3n86	0.059611
								1cka	2.83645	1clu	0.503184	1clu	0.84771	1clu	1.45552	3nq9	0.037553
								1ckb	2.05369	1cp6	1.48875	1cp6	1.77155	1cp6	0.46153	3nw9	0.070481
								1clu	0.671662	1cpi	1.23052	1cpi	0.79134	1cpi	1.00765	3nx7	0.046279
								1cp6	0.0226393	1cqp	3.26024	1cqp	1.58325	1cqp	0.97502	3o9i	0.118547
								1cpi	0.863225	1cr6	1.18897	1cr6	1.61069	1cr6	0.14561	3oe4	0.062979
								1cqp	0.162349	1cs4	3.12747	1cs4	1.05905	1cs4	1.28563	3oe5	0.081481
								1cr6	0.0782445	1csi	0.979702	1csi	0.85092	1csi	0.17475	3ozs	0.064308
								1cs4	0.142235	1csr	1.27889	1csr	1.06629	1csr	0.25578	3ozt	0.070531
								1csh	8.83689	1css	1.20497	1css	1.13624	1css	1.05339	3p5o	0.06948
								1csi	4.52701	1ct8	0.897532	1ct8	1.95105	1ct8	0.71024	3prs	0.145352
								1csr	6.93209	1ctr	1.29579	1ctr	1.71587	1ctr	0.95795	3pww	0.140477
								1css	3.14044	1cw2	3.10727	1cw2	1.06637	1cw2	0.60044	3pxf	0.062082
								1ct8	0.441601	1cwb	3.2331	1cwb	0.52285	1cwb	0.52614	3pyy	0.063004
								1ctr	0.147412	1cwc	1.39726	1cwc	0.27164	1cwc	0.30155	3qgy	0.063605
								1cw2	0.14134	1cx9	0.878218	1cx9	1.27932	1cx9	1.28248	3qqs	0.037467
								1cwb	2.42516	1cyn	3.41299	1cyn	0.37717	1cyn	0.67791	3r88	0.032722
								1cwc	2.36809	1czc	1.10663	1czc	0.93065	1czc	1.41506	3rlr	0.042144
								1cx9	0.127047	1cze	0.82075	1cze	1.5929	1cze	1.37361	3rr4	0.048341
								1cyn	2.27628	1czk	0.821879	1czk	1.65953	1czk	0.71594	3rsx	0.046163
								1czc	0.0324149	1czl	0.497633	1czl	1.25552	1czl	1.19217	3ryj	0.032853
								1cze	0.0284607	1czo	1.23517	1czo	1.5157	1czo	0.99273	2y5h	0.083112
								1czk	0.657551	1czq	1.1062	1czq	0.30273	1czq	1.03923	2yfe	0.088653
								1czl	1.46339	1czr	0.868859	1czr	1.38017	1czr	0.32154	2yge	0.165354
								1czo	0.886829	1d04	0.441204	1d04	1.50249	1d04	1.05774	2yki	0.065013
								1czq	16.3642	1d1p	1.00706	1d1p	1.01405	1d1p	0.32241	2ymd	0.036148
								1czr	0.931594	1d2s	0.680797	1d2s	1.03088	1d2s	0.91321	2zb1	0.060277
								1d04	0.759751	1d3q	0.933554	1d3q	1.88061	1d3q	0.13025	2zcq	0.055418
								1d1p	0.0709994	1d3v	0.478705	1d3v	1.29489	1d3v	1.8035	2zcr	0.071964
								1d2s	0.0938628	1d4t	0.613446	1d4t	0.88287	1d4t	0.87368	2zda	0.086207
								1d3q	0.663185	1d4w	0.831744	1d4w	1.72875	1d4w	0.54176	2zy1	0.058303
								1d3v	0.0462325	1d5j	1.27125	1d5j	0.98842	1d5j	1.06818	3acw	0.062175
								1d4t	7.04049	1d5r	1.10946	1d5r	1.3362	1d5r	0.70106	3ag9	0.187288
								1d4w	5.19995	1d6n	5.56924	1d6n	1.60723	1d6n	0.70082	3ao4	0.038565
								1d5j	0.126939	1d6s	1.28232	1d6s	1.56436	1d6s	1.59123	3arp	0.097832
								1d5r	0.0258226	1d7x	0.75868	1d7x	1.34356	1d7x	1.31441	3arq	0.082106
								1d6n	0.0224039	1d8e	0.989513	1d8e	0.50985	1d8e	0.98329	3aru	0.064074
								1d6s	0.34049	1d8f	3.51698	1d8f	1.62514	1d8f	0.13563	3arv	0.05084
								1d7x	0.0969605	1d8m	1.05267	1d8m	0.98052	1d8m	0.48839	3ary	0.049199
								1d8e	0.805148	1db1	0.873673	1db1	1.1032	1db1	0.28464	3b1m	0.095611
								1d8f	0.160575	1db4	0.625572	1db4	1.07041	1db4	0.60461	3b27	0.043405
								1d8m	0.142084	1db5	2.61036	1db5	0.90662	1db5	0.38137	3b5r	0.050187
								1db1	0.17787	1dbb	2.97983	1dbb	1.73304	1dbb	0.33995	3b65	0.059444
								1db4	0.397206	1dbj	0.661909	1dbj	1.35623	1dbj	1.13878	3b68	0.071284
								1db5	0.178923	1dbk	0.858744	1dbk	1.55369	1dbk	0.5068	3bgz	0.048355
								1dbb	0.121928	1ddm	1.15014	1ddm	0.59891	1ddm	0.30739	3bv9	0.130289
								1dbj	0.0918792	1dfo	0.642146	1dfo	1.60303	1dfo	0.19303	3cj4	0.070377
								1dbk	0.0932613	1dg9	1.06525	1dg9	1.04646	1dg9	1.80065	3coy	0.083419
								1ddm	8.65591	1di8	1.29205	1di8	0.8577	1di8	0.22661	3coz	0.079026
								1dfo	0.360552	1di9	0.805847	1di9	1.1885	1di9	0.27256	1s38	0.031979
								1dg9	0.066233	1dis	0.949437	1dis	1.19458	1dis	1.23123	1sqa	0.069896
								1di8	0.0901308	1dkd	0.701157	1dkd	0.77904	1dkd	0.90508	1syi	0.050375
								1di9	0.0920843	1dm2	0.812581	1dm2	1.5894	1dm2	0.44152	1u1b	0.093607
								1dis	0.325166	1dmb	1.20515	1dmb	0.71056	1dmb	0.27879	1uto	0.0368
								1dkd	2.9893	1dmt	0.973549	1dmt	1.93298	1dmt	0.59364	1vso	0.053768
								1dm2	0.0777575	1doj	0.570043	1doj	1.38053	1doj	0.27644	1w4o	0.051008
								1dmb	1.33134	1dpu	0.994089	1dpu	1.37109	1dpu	0.16698	1y6r	0.052808
								1dmt	0.457608	1dqx	0.937001	1dqx	1.03696	1dqx	0.20586	1yc1	0.067613
								1doj	0.897684	1dth	0.446881	1dth	0.76926	1dth	0.60231	1ydr	0.065576
								1dpu	20.864	1dtq	0.511902	1dtq	1.0894	1dtq	0.35792	1ydt	0.065552
								1dqx	0.180919	1dtt	0.97795	1dtt	0.94907	1dtt	0.78883	1z6e	0.086017
								1dth	0.19579	1dub	3.56703	1dub	0.83928	1dub	0.86988	1z95	0.059011
								1dtq	0.0956123	1dva	0.914394	1dva	0.64846	1dva	0.30119	1z9g	0.043578
								1dtt	0.107861	1dwc	2.752	1dwc	1.63422	1dwc	1.86234	2al5	0.038939
								1dub	4.02613	1dwd	3.16954	1dwd	0.86631	1dwd	0.96852	2br1	0.05925
								1dva	29.0869	1dx6	2.8731	1dx6	0.72252	1dx6	0.44464	2brb	0.049837
								1dwc	0.383224	1dxp	2.93019	1dxp	0.2241	1dxp	0.29744	2c3i	0.05983
								1dwd	0.308322	1dzj	0.433419	1dzj	1.75589	1dzj	1.45223	2cbv	0.038626
								1dx6	0.0902026	1dzm	3.19485	1dzm	1.70596	1dzm	1.01155	2cet	0.061942
								1dxp	6.6941	1dzp	0.570078	1dzp	1.30122	1dzp	1.04698	2fvd	0.082113
								1dzj	0.0480976	1	1.00376	1	1.03376	1	1.12828	2fxs	0.064745
								1dzm	0.0454844	100	1.27497	100	1.84723	100	0.1787	2hb1	0.024191
								1dzp	0.0360781	1000	1.22784	1000	0.49677	1000	0.74976	2iwx	0.069319
								1	0.037874	1000000	4.89069	1000000	1.55489	1000000	0.85841	2j78	0.046885
								100	0.0423647	1e1y	0.61064	1e1y	1.15143	1e1y	1.61401	2j7h	0.05328
								1000	8.1846	1e+34	0.750304	1e+34	0.93376	1e+34	0.7491	4cra	0.076807
								1000000	0.0349402	1e+37	0.929463	1e+37	1.21955	1e+37	0.61213	4crc	0.07001
								1e1y	0.166963	1e+55	0.877101	1e+55	1.28982	1e+55	0.68987	4ddh	0.039929
								1e+34	0.104304	1e5a	1.19244	1e5a	1.49896	1e5a	1.05881	4ddk	0.019512
								1e+37	0.114205	1e+72	0.61416	1e+72	0.96678	1e+72	0.76042	4de1	0.059615
								1e+55	0.0840726	1e8h	1.41941	1e8h	1.3672	1e8h	0.39603	4de2	0.051288
								1e5a	0.0360297	1e9h	1.36756	1e9h	0.93085	1e9h	0.5101	4de3	0.031955
								1e+72	0.0402287	1eas	1.39965	1eas	0.84161	1eas	0.34964	4djv	0.1038
								1e8h	0.465407	1eat	2.85844	1eat	1.38035	1eat	0.62518	4dld	0.063053
								1e9h	0.156701	1eb1	0.412256	1eb1	0.54175	1eb1	0.25792	4dli	0.072833
								1eas	0.17723	1ebg	0.575701	1ebg	0.7627	1ebg	1.08834	4e5w	0.08037
								1eat	0.163089	1eed	1.35805	1eed	1.19142	1eed	0.71877	4e6q	0.07392
								1eb1	5.73833	1eef	0.446311	1eef	1.27778	1eef	0.89875	4ea2	0.084078
								1ebg	0.0337485	1eei	1.28673	1eei	1.72714	1eei	1.03661	4eky	0.062185
								1eed	0.661839	1efi	1.49804	1efi	0.90667	1efi	0.75704	4eo8	0.08205
								1eef	0.152612	1eix	0.845761	1eix	1.20728	1eix	0.41483	4eor	0.069206
								1eei	0.0719059	1ej4	3.55983	1ej4	0.44748	1ej4	1.31032	4f09	0.056462
								1efi	0.0584126	1ek1	1.25171	1ek1	1.39077	1ek1	0.69237	4f2w	0.063288
								1eix	0.314116	1ek2	3.1502	1ek2	1.77288	1ek2	0.5163	4f3c	0.066261
								1ej4	22.0104	1ekb	3.38783	1ekb	0.96212	1ekb	0.32774	4f9w	0.074727
								1ek1	0.0676463	1els	0.604681	1els	0.64857	1els	0.55003	4gfm	0.031743
								1ek2	0.0833539	1em6	1.36864	1em6	1.90557	1em6	0.13007	4gid	0.143084
								1ekb	0.338882	1ent	1.17287	1ent	0.65932	1ent	0.95802	4gkm	0.052102
								1els	0.0371322	1eoj	3.54709	1eoj	0.49547	1eoj	1.48881	4gr0	0.125521
								1em6	0.213641	1eol	1.14675	1eol	0.742	1eol	0.29778	4hge	0.055913
								1ent	0.742218	1eou	0.994842	1eou	1.51413	1eou	0.3336	4ih5	0.060509
								1eoj	28.5741	1epp	1.3248	1epp	1.86352	1epp	1.10663	4ih7	0.067661
								1eol	34.9745	1epq	1.27544	1epq	1.47107	1epq	0.57701	4ivb	0.067789
								1eou	0.087824	1ero	4.99865	1ero	1.60337	1ero	0.58414	4ivc	0.060234
								1epp	0.539261	1erq	1.10555	1erq	1.32269	1erq	1.03345	4ivd	0.066351
								1epq	0.412526	1err	3.04604	1err	1.64187	1err	0.35571	4j21	0.047049
								1ero	0.14372	1esz	0.785607	1esz	1.48503	1esz	1.85313	4j28	0.053418
								1erq	0.0872933	1ets	2.85975	1ets	1.19993	1ets	0.69274	10gs	0.089972
								1err	0.216793	1ett	0.692783	1ett	1.16097	1ett	0.59004	184l	0.043239
								1esz	1.26112	1etz	0.911715	1etz	1.79427	1etz	0.36103	185l	0.019452
								1ets	0.307494	1eub	1.33837	1eub	1.15516	1eub	0.68961	186l	0.04349
								1ett	0.187469	1eve	1.06885	1eve	0.75295	1eve	1.08745	187l	0.026902
								1etz	0.122967	1evh	3.18696	1evh	1.64596	1evh	0.88615	188l	0.019508
								1eub	0.131778	1ewj	0.902428	1ewj	1.82661	1ewj	0.71258	1a1e	0.096396
								1eve	0.192408	1exv	2.62367	1exv	1.03775	1exv	0.99492	1a28	0.10344
								1evh	0.537753	1exw	1.31326	1exw	1.64244	1exw	1.77202	1a4k	0.088315
								1ewj	7.77097	1ezf	0.76906	1ezf	1.46889	1ezf	0.79779	1a4r	0.085814
								1exv	0.198366	1f0q	1.35604	1f0q	0.792	1f0q	0.46665	1a4w	0.117867
								1exw	0.0897348	1f1j	3.58147	1f1j	1.39698	1f1j	1.47131	1a69	0.055862
								1ezf	0.62272	1f28	3.02714	1f28	0.7557	1f28	1.03691	1a94	0.186917
								1f0q	0.0615242	1f2o	0.73685	1f2o	0.74374	1f2o	0.74254	1a99	0.046863
								1f1j	0.45308	1f2p	0.622518	1f2p	1.32459	1f2p	0.5227	1a9m	0.13704
								1f28	0.390605	1f3j	0.852261	1f3j	0.21752	1f3j	0.36293	1a9q	0.015424
								1f2o	0.0287164	1f40	0.45555	1f40	1.5475	1f40	0.1653	1aaq	0.113795
								1f2p	0.033108	1f47	1.35505	1f47	0.3989	1f47	0.21888	1add	0.049618
								1f3j	23.8209	1f4y	1.00808	1f4y	0.88445	1f4y	0.57896	1adl	0.073934
								1f40	0.11335	1f7b	1.36487	1f7b	1.0484	1f7b	0.83288	1ado	0.025982
								1f47	27.5854	1f8a	0.66731	1f8a	1.30007	1f8a	0.16226	1afk	0.072358
								1f4y	0.426378	1f90	3.49356	1f90	1.05949	1f90	0.7418	2xxx	0.042279
								1f7b	0.0915144	1f92	0.66641	1f92	1.48248	1f92	0.96006	2xyd	0.131544
								1f8a	6.82251	1f9e	1.45045	1f9e	0.96331	1f9e	0.4605	2xye	0.1357
								1f90	3.09435	1f9g	3.0332	1f9g	0.50699	1f9g	0.34073	2xyf	0.146317
								1f92	0.643544	1fax	3.23326	1fax	1.27148	1fax	1.57083	2xyt	0.110857
								1f9e	0.966287	1fbm	1.39437	1fbm	1.22849	1fbm	1.03162	2y5f	0.091882
								1f9g	0.0307156	1fd7	1.14756	1fd7	0.80606	1fd7	0.46168	2y5g	0.093176
								1fax	0.284573	1fdq	1.3926	1fdq	1.94663	1fdq	0.11396	2y7i	0.050282
								1fbm	0.101719	1fe3	0.762443	1fe3	0.75742	1fe3	0.7124	2y7x	0.080185
								1fd7	0.106431	1ff1	1.08171	1ff1	1.8152	1ff1	0.27662	2y7z	0.094499
								1fdq	0.183922	1fgi	3.36216	1fgi	1.78169	1fgi	0.45432	2y80	0.094437
								1fe3	0.10963	1fhr	0.586184	1fhr	0.54396	1fhr	0.4401	2y81	0.078009
								1ff1	0.793447	1fig	0.725338	1fig	1.55115	1fig	1.38633	2y82	0.08841
								1fgi	0.102788	1fj4	0.983844	1fj4	1.23121	1fj4	0.50854	2y8c	0.112696
								1fhr	5.33564	1fl6	3.51072	1fl6	1.4105	1fl6	0.86726	2ya6	0.060354
								1fig	0.0626248	1flm	3.00928	1flm	0.85138	1flm	1.45101	2ya7	0.07545
								1fj4	0.0480967	1fls	2.74669	1fls	0.86602	1fls	0.87074	2ya8	0.072195
								1fl6	0.212464	1fmb	0.653063	1fmb	1.74345	1fmb	0.55489	2yay	0.082394
								1flm	0.533672	1fo2	1.14408	1fo2	1.92646	1fo2	0.8147	2yaz	0.064487
								1fls	0.146614	1fo3	1.39585	1fo3	1.93877	1fo3	1.23271	2yb0	0.049714
								1fmb	0.312992	1fpi	1.05478	1fpi	1.05943	1fpi	0.6843	1lst	0.050553
								1fo2	0.0347433	1fpp	0.667354	1fpp	1.55997	1fpp	1.04561	1lvu	0.061925
								1fo3	0.043554	1fpy	2.77501	1fpy	1.04184	1fpy	0.77589	1lyb	0.151567
								1fpi	0.172029	1fq4	0.938995	1fq4	1.91678	1fq4	0.17459	1lyx	0.019002
								1fpp	0.518816	1fq6	1.17787	1fq6	0.69526	1fq6	1.37508	1lzq	0.13116
								1fpy	0.0407954	1fq7	1.42574	1fq7	0.83278	1fq7	0.89218	1m0b	0.137796
								1fq4	0.690559	1fq8	1.13931	1fq8	0.71648	1fq8	1.35224	1m0n	0.077011
								1fq6	0.452153	1fsg	0.594837	1fsg	1.62439	1fsg	0.37969	1m0o	0.060641
								1fq7	0.491048	1fsw	0.81658	1fsw	1.91474	1fsw	0.39212	1m0q	0.059518
								1fq8	0.384335	1fsy	2.81163	1fsy	0.76362	1fsy	0.79756	1m1b	0.016871
								1fsg	0.0298656	1ft4	3.4102	1ft4	0.89841	1ft4	0.65871	1m2p	0.03193
								1fsw	0.0408133	1fta	0.545663	1fta	0.91486	1fta	0.10843	1m2q	0.031085
								1fsy	0.0777085	1ftj	0.588018	1ftj	1.48938	1ftj	1.34118	1m2r	0.040721
								1ft4	0.225624	1ftk	0.886132	1ftk	0.76783	1ftk	1.87082	1m2x	0.04317
								1fta	0.142506	1ftl	0.415346	1ftl	1.91649	1ftl	1.79779	1m48	0.082915
								1ftj	0.0346059	1fv9	0.587778	1fv9	1.00914	1fv9	0.812	1m4h	0.17551
								1ftk	0.0560175	1fvt	1.08312	1fvt	1.25271	1fvt	0.54682	1m5w	0.040663
								1ftl	0.0449485	1fvv	3.05396	1fvv	1.71214	1fvv	1.08607	1m7d	0.090895
								1fv9	0.0300008	1fw0	0.99251	1fw0	1.46484	1fw0	1.54642	1m7i	0.152182
								1fvt	0.105307	1fwe	0.702432	1fwe	1.00623	1fwe	1.44954	1m7y	0.06102
								1fvv	0.189332	1fwu	3.56526	1fwu	1.54716	1fwu	0.26664	1m83	0.065874
								1fw0	0.055372	1fwv	0.948112	1fwv	0.98195	1fwv	0.3931	1mai	0.051945
								1fwe	0.0232174	1fyr	0.748068	1fyr	1.33402	1fyr	0.27724	1mes	0.108363
								1fwu	0.614976	1g05	0.689887	1g05	0.84033	1g05	0.205	1met	0.096981
								1fwv	0.55564	1g1e	0.428699	1g1e	0.44834	1g1e	0.45679	1mfa	0.096839
								1fyr	1.41272	1g27	3.43721	1g27	1.4041	1g27	0.89029	1mfd	0.089129
								1g05	0.138107	1g2a	1.0511	1g2a	0.706	1g2a	0.32431	1mfi	0.040569
								1g1e	29.2731	1g2m	4.96832	1g2m	0.81065	1g2m	0.11332	1mh5	0.098185
								1g27	0.0985887	1g37	0.420891	1g37	1.70436	1g37	0.96802	1mjj	0.088345
								1g2a	0.130809	1g3b	2.63248	1g3b	1.23459	1g3b	0.23931	4xiq	0.073995
								1g2m	0.183405	1g3c	0.52956	1g3c	0.89166	1g3c	0.78766	4xir	0.073378
								1g37	0.512609	1g3f	1.0421	1g3f	0.4733	1g3f	1.06311	4xit	0.093454
								1g3b	0.0720539	1g3m	0.889645	1g3m	1.2739	1g3m	0.69154	4xk9	0.166153
								1g3c	0.0626429	1g49	0.563806	1g49	0.9171	1g49	0.80164	4xmb	0.125789
								1g3f	5.61354	1g4j	0.928817	1g4j	1.47541	1g4j	0.36909	4xmr	0.035482
								1g3m	0.0743908	1g4k	1.17058	1g4k	1.8332	1g4k	0.98801	4xo8	0.066869
								1g42	0.654366	1g50	0.977393	1g50	1.26695	1g50	0.78202	4xoc	0.081435
								1g49	0.142521	1g5f	0.454322	1g5f	1.2364	1g5f	1.47184	4xoe	0.063496
								1g4j	0.0939659	1g5s	1.34396	1g5s	1.02641	1g5s	0.37477	4xt2	0.05187
								1g4k	0.0802555	1g6g	1.17178	1g6g	1.77648	1g6g	0.22744	4xtv	0.094586
								1g50	0.0782701	1g6r	1.11839	1g6r	0.39483	1g6r	1.76784	4xtw	0.112304
								1g5f	0.0235447	1g6s	0.979875	1g6s	1.80051	1g6s	0.62451	4xtx	0.094072
								1g5s	0.206493	1g7p	3.36456	1g7p	0.9842	1g7p	0.72173	4xty	0.090655
								1g6g	2.44228	1g9a	0.804224	1g9a	1.16747	1g9a	1.40798	4xtz	0.085751
								1g6r	2.76095	1g9b	0.868342	1g9b	0.93583	1g9b	0.75472	4xu0	0.090966
								1g6s	0.0816395	1g9c	3.05825	1g9c	1.29552	1g9c	0.35889	4xu1	0.095786
								1g7p	2.67957	1g9d	0.547939	1g9d	1.12705	1g9d	0.31792	4xu2	0.08867
								1g9a	0.143488	1g9r	5.35364	1g9r	1.69678	1g9r	1.43123	4xu3	0.078421
								1g9b	0.142594	1g9s	3.34166	1g9s	1.96705	1g9s	1.48446	4xxh	0.074639
								1g9c	0.152703	1g9t	5.76318	1g9t	0.96738	1g9t	1.2998	4xy8	0.047492
								1g9d	0.829727	1ga8	1.14307	1ga8	1.10128	1ga8	0.83342	4xya	0.036636
								1g9r	0.608895	1ga9	0.925164	1ga9	1.37901	1ga9	0.67342	4y0a	0.034909
								1g9s	0.221585	1gag	1.03703	1gag	0.59905	1gag	0.95047	4y2q	0.043676
								1g9t	0.185249	1gah	0.6649	1gah	1.70748	1gah	1.45574	4y3j	0.031634
								1ga8	0.080865	1gbq	0.646325	1gbq	0.58829	1gbq	0.59051	4y3y	0.040277
								1ga9	0.122629	1gbt	1.19609	1gbt	1.393	1gbt	1.04246	4y4j	0.04258
								1gag	4.9966	1gca	3.41021	1gca	1.30938	1gca	0.36173	4y59	0.039917
								1gah	0.331567	1gcz	1.1027	1gcz	1.00757	1gcz	0.80034	4y5d	0.037557
								1gbq	7.44757	1gfw	1.26095	1gfw	1.52092	1gfw	0.72987	4y79	0.070009
								1gbt	0.0352373	1gfz	3.34928	1gfz	1.10618	1gfz	0.85683	4y8x	0.081307
								1gca	0.0288382	1ggd	0.627201	1ggd	1.44012	1ggd	0.94033	4yb5	0.043185
								1gcz	0.0482653	1ggn	0.830778	1ggn	1.62589	1ggn	0.18252	4ybk	0.113128
								1gfw	0.120669	1gi6	0.566411	1gi6	1.79751	1gi6	1.46317	5nkb	0.097611
								1gfz	0.0433178	1gi8	0.401256	1gi8	1.35763	1gi8	0.98546	5nkc	0.081326
								1ggd	0.0920359	1gi9	3.26874	1gi9	1.10614	1gi9	0.17958	5nkd	0.089093
								1ggn	0.0916095	1gj4	1.14663	1gj4	0.9099	1gj4	0.82031	5nkg	0.094561
								1gi6	0.0665598	1gj5	1.24505	1gj5	0.87781	1gj5	0.69957	5nkh	0.100301
								1gi8	0.060209	1gj7	1.03087	1gj7	1.07879	1gj7	0.65245	5nki	0.088625
								1gi9	0.0734899	1gj8	0.576953	1gj8	0.92027	1gj8	0.40385	5nlk	0.0872
								1gj4	0.138372	1gja	0.602165	1gja	0.77625	1gja	0.35177	5nn5	0.043973
								1gj5	0.0999502	1gjb	2.70085	1gjb	1.61885	1gjb	0.58784	5nn6	0.053257
								1gj7	0.125672	1gjd	0.699369	1gjd	0.75958	1gjd	0.36061	5nvv	0.102309
								1gj8	0.103172	1gmy	0.961846	1gmy	0.79325	1gmy	0.67467	5nvw	0.101033
								1gja	0.0638923	1gni	3.15309	1gni	0.956	1gni	0.28796	5nvx	0.098522
								1gjb	0.0973182	1gnj	0.996666	1gnj	1.80228	1gnj	0.30808	5nw0	0.105633
								1gjd	0.117992	1gny	1.21914	1gny	0.91417	1gny	0.77917	5nw1	0.098893
								1gmy	0.148151	1gpy	3.22324	1gpy	1.93831	1gpy	0.81763	5nw2	0.093397
								1gni	0.136013	1gqs	0.504831	1gqs	0.7075	1gqs	1.41825	5nw7	0.051014
								1gnj	0.153878	1gsf	0.954076	1gsf	1.44475	1gsf	1.15978	5nwe	0.070335
								1gny	0.327201	1gsz	0.696852	1gsz	0.91602	1gsz	0.79883	5nwi	0.110872
								1gpy	0.0932774	1gt1	0.413311	1gt1	1.05266	1gt1	1.40854	5nxg	0.055053
								1gqs	0.0412467	1gt3	1.09014	1gt3	1.95274	1gt3	0.99687	5nxi	0.05037
								1gsf	0.0900217	1gt4	0.553009	1gt4	0.98439	1gt4	0.63956	5nxo	0.052266
								1gsz	0.212907	1gt5	1.38487	1gt5	1.29353	1gt5	1.01025	1afl	0.08108
								1gt1	0.0437007	1gu1	1.38899	1gu1	1.05828	1gu1	1.45279	1b58	0.112405
								1gt3	0.0337766	1gu3	0.739011	1gu3	0.69881	1gu3	0.24009	1bm7	0.043515
								1gt4	0.0406208	1gui	1.11366	1gui	0.59766	1gui	0.20709	1c5n	0.039835
								1gt5	0.0402585	1guw	0.829569	1guw	0.16528	1guw	1.05889	1d2e	0.076197
								1gu1	0.0384346	1gux	0.945011	1gux	0.14316	1gux	0.38996	1dqn	0.066455
								1gu3	0.51167	1gvk	1.36753	1gvk	1.00604	1gvk	0.11506	1elr	0.124512
								1gui	0.912102	1gvu	1.3544	1gvu	1.60219	1gvu	1.0066	1f5l	0.031715
								1guw	26.5971	1gwm	2.93111	1gwm	0.5262	1gwm	1.37409	1fkh	0.104378
								1gux	5.93442	1gwq	0.864686	1gwq	1.01631	1gwq	0.73986	1g32	0.081569
								1gvk	0.0997117	1gwr	1.36015	1gwr	1.7349	1gwr	0.67674	1gar	0.114016
								1gvu	3.44177	1gww	3.58232	1gww	1.67212	1gww	1.33118	1h0a	0.081886
								1gwm	0.841849	1gx0	1.15069	1gx0	0.72334	1gx0	1.05104	1hpo	0.088989
								1gwq	3.46579	1gx4	0.459155	1gx4	1.74319	1gx4	0.51441	1i9p	0.058566
								1gwr	2.32285	1gym	1.28571	1gym	0.89476	1gym	1.03214	1j4r	0.139995
								1gww	0.439793	1gz3	0.502355	1gz3	1.77294	1gz3	0.15102	1k1l	0.100396
								1gx0	0.426905	1gz9	5.63496	1gz9	1.9356	1gz9	0.46167	1kzk	0.133879
								1gx4	0.412729	1gzc	0.590995	1gzc	0.98247	1gzc	0.99771	1lrh	0.036237
								1gym	0.0969141	1gzg	3.35915	1gzg	1.82183	1gzg	0.42373	1mmq	0.103546
								1gz3	1.48604	1gzv	1.29833	1gzv	1.07064	1gzv	1.5093	1ndw	0.058302
								1gz4	2.38277	1h00	1.16662	1h00	1.01622	1h00	0.15539	1np0	0.059642
								1gz9	0.162362	1h01	0.706892	1h01	1.94957	1h01	0.74246	1o33	0.067844
								1gzc	0.0811302	1h07	0.824893	1h07	1.14801	1h07	0.11359	1odj	0.054138
								1gzg	0.0294413	1h08	2.73002	1h08	1.05622	1h08	0.79325	1oyq	0.108831
								1gzv	0.0838509	1h0r	0.889031	1h0r	1.69428	1h0r	1.03751	1q7a	0.071239
								1h00	0.184965	1h0w	0.637225	1h0w	0.82381	1h0w	1.70195	1qin	0.105679
								1h01	0.295315	1h1b	5.1394	1h1b	1.41699	1h1b	0.45641	1siv	0.124972
								1h07	0.334177	1h1d	1.16667	1h1d	1.55124	1h1d	0.41524	1t7d	0.111085
								1h08	0.244688	1h1h	1.16901	1h1h	1.16976	1h1h	1.07344	1ugx	0.082588
								1h0r	0.0349266	1h1p	1.37238	1h1p	1.36914	1h1p	0.28264	1v2k	0.087853
								1h0w	0.0570471	1h1q	2.91223	1h1q	1.61741	1h1q	1.47956	1w5w	0.105928
								1h1b	0.211171	1h1r	0.549773	1h1r	1.5376	1h1r	0.29503	1xff	0.048076
								1h1d	0.206563	1h24	1.07976	1h24	1.75066	1h24	1.28272	1ypg	0.086751
								1h1h	0.428938	1h25	3.13617	1h25	0.95719	1h25	1.14124	2aj8	0.070487
								1h1p	0.0529123	1h26	0.895085	1h26	0.60004	1h26	1.31823	1ypj	0.104492
								1h1q	0.0921866	1h27	1.07189	1h27	1.07937	1h27	0.18852	1yq7	0.047615
								1h1r	0.102086	1h28	2.60653	1h28	1.08663	1h28	0.47275	1yqj	0.091845
								1h24	6.6701	1h2u	0.577402	1h2u	0.81059	1h2u	0.3457	1yqy	0.075698
								1h25	19.0076	1h35	5.77418	1h35	1.29458	1h35	0.87439	1yvm	0.046014
								1h26	10.1581	1h36	0.645523	1h36	1.05113	1h36	0.89966	1z1h	0.120814
								1h27	0.815227	1h37	2.94327	1h37	1.01061	1h37	1.83936	1z4o	0.052796
								1h28	6.13306	1h39	1.26616	1h39	1.24144	1h39	0.32268	1z6s	0.060679
								1h2u	1.29473	1h3a	1.29813	1h3a	0.91284	1h3a	1.78162	1z71	0.096896
								1h35	0.189945	1h3b	0.89825	1h3b	1.27483	1h3b	0.68568	1z9y	0.046631
								1h36	0.153607	1h3c	3.63358	1h3c	1.0923	1h3c	0.32674	1zc9	0.042338
								1h37	0.195495	1h3h	3.24333	1h3h	0.92977	1h3h	0.43706	1zdp	0.043333
								1h39	0.241379	1h4n	3.39472	1h4n	0.70331	1h4n	1.83398	1zea	0.176727
								1h3a	0.204859	1h5u	1.26688	1h5u	0.98327	1h5u	0.81772	1zfq	0.042093
								1h3b	0.246793	1h60	0.708499	1h60	1.49102	1h60	0.61799	1zge	0.021636
								1h3c	0.216379	1h61	1.05984	1h61	0.96331	1h61	0.31497	1zgi	0.093875
								1h3h	3.90095	1h62	1.43785	1h62	1.11169	1h62	1.02321	1zhy	0.115675
								1h4n	0.0257169	1h6e	5.07027	1h6e	0.93648	1h6e	0.2991	1zoe	0.045991
								1h5u	0.171701	1h79	0.916952	1h79	1.0432	1h79	1.05933	1zog	0.025568
								1h60	0.102065	1h7a	1.18095	1h7a	1.6107	1h7a	0.7459	1zoh	0.038956
								1h61	0.122241	1h8l	0.799309	1h8l	1.83376	1h8l	0.45462	1zp8	0.110259
								1h62	0.0829131	1h8s	0.783265	1h8s	1.7598	1h8s	0.29844	1zpa	0.143217
								1h6e	3.98075	1h8y	0.438206	1h8y	1.28528	1h8y	1.05366	1zs0	0.078834
								1h79	0.581133	1h9l	0.418353	1h9l	0.94951	1h9l	0.66994	1zsf	0.138252
								1h7a	0.869174	1h9z	0.946222	1h9z	1.2307	1h9z	1.19215	1zvx	0.066544
								1h8l	0.0588942	1ha2	0.654617	1ha2	1.92581	1ha2	0.43327	2a14	0.08394
								1h8s	0.228442	1haa	0.94793	1haa	0.11593	1haa	0.40108	2a4m	0.038659
								1h8y	0.152528	1hbj	0.692707	1hbj	1.25562	1hbj	0.20753	2a5b	0.048156
								1h9l	0.303945	1hc9	0.812388	1hc9	0.97236	1hc9	0.99114	2a5c	0.047295
								1h9z	0.0849183	1hdt	0.96552	1hdt	0.12448	1hdt	1.50432	2a5s	0.042491
								1ha2	0.0878652	1hef	1.19287	1hef	0.64786	1hef	0.13724	2a8g	0.046064
								1haa	14.2081	1heg	0.777071	1heg	1.12054	1heg	0.69341	2aac	0.035025
								1hbj	0.112361	1hge	2.84013	1hge	1.61992	1hge	0.15351	2afw	0.038605
								1hc9	9.50064	1hgi	1.36526	1hgi	1.60307	1hgi	0.24183	2afx	0.034008
								1hdt	0.655455	1hgj	0.877228	1hgj	1.07614	1hgj	0.83363	3lp4	0.048017
								1hef	0.754864	1hgt	2.76589	1hgt	0.76355	1hgt	0.78193	3lp7	0.047239
								1heg	0.814549	1him	2.97875	1him	1.70497	1him	0.73392	3lpi	0.130537
								1hge	0.0801748	1hiv	0.952024	1hiv	0.88334	1hiv	0.41513	3lpk	0.142989
								1hgi	0.125485	1hiy	0.668491	1hiy	0.92685	1hiy	0.97801	3lpl	0.027908
								1hgj	0.0800633	1hk1	3.37355	1hk1	1.50001	1hk1	1.07909	3lpp	0.085111
								1hgt	9.43832	1hk2	0.841361	1hk2	1.32335	1hk2	0.9358	3lq2	0.07419
								1him	1.74776	1hk3	1.08114	1hk3	1.31218	1hk3	0.35892	3lvw	0.058707
								1hiv	0.736156	1hk5	0.564905	1hk5	1.03758	1hk5	0.80502	3lxe	0.086988
								1hiy	0.293721	1hkj	0.824501	1hkj	1.35392	1hkj	0.40464	3lxk	0.056369
								1hk1	0.133299	1hkk	0.967729	1hkk	0.70733	1hkk	0.14113	3lzs	0.121166
								1hk2	0.130151	1hkm	0.432302	1hkm	1.27141	1hkm	1.06769	3lzu	0.099628
								1hk3	0.128333	1hlf	0.554971	1hlf	1.30504	1hlf	1.09932	3lzz	0.066804
								1hk5	0.122628	1hn2	3.02382	1hn2	1.03774	1hn2	0.66803	3m1k	0.024226
								1hkj	0.528669	1hnn	1.23275	1hnn	1.03584	1hnn	0.41371	3m35	0.094176
								1hkk	0.55435	1hp0	3.51316	1hp0	1.47237	1hp0	0.13174	3m36	0.112653
								1hkm	0.295857	1hq5	3.28447	1hq5	0.91587	1hq5	0.55177	3m37	0.101169
								1hlf	0.0548764	1hqf	1.0849	1hqf	1.70621	1hqf	0.13833	3m3c	0.098639
								1hn2	0.0418588	1hqg	1.01567	1hqg	0.7683	1hqg	1.12983	3m3x	0.059246
								1hnn	0.0450903	1hqh	1.03172	1hqh	1.89759	1hqh	1.80841	3m3z	0.054529
								1hp0	0.0593077	1hrn	1.16815	1hrn	1.97022	1hrn	1.06953	3m40	0.049328
								1hq5	0.0577895	1hs6	3.22624	1hs6	1.93489	1hs6	0.85936	3m5e	0.059163
								1hqf	0.0423933	1hsg	1.14017	1hsg	1.25712	1hsg	0.17887	3m67	0.071399
								1hqg	0.0324387	1hte	1.10703	1hte	1.43253	1hte	0.899	3m6r	0.088552
								1hqh	0.0334071	1htf	3.01798	1htf	0.80894	1htf	1.44601	3m8u	0.103725
								1hrn	0.239736	1htg	0.532026	1htg	1.9132	1htg	1.00955	3m96	0.047921
								1hs6	0.138764	1hti	3.435	1hti	0.87645	1hti	0.99148	3mam	0.030612
								1hsg	0.792146	1hty	1.37888	1hty	1.39585	1hty	0.83233	1gfy	0.046828
								1hte	0.157235	1hv5	0.690871	1hv5	1.26716	1hv5	0.22029	1ghv	0.045164
								1htf	0.483654	1hvy	3.33695	1hvy	0.94778	1hvy	0.80848	1ghw	0.043681
								1htg	1.10216	1hww	1.03326	1hww	0.59113	1hww	0.39345	1ghy	0.039657
								1hti	0.0356617	1hxk	2.86682	1hxk	0.95918	1hxk	1.05722	1ghz	0.042964
								1hty	0.0254415	1hy7	1.40424	1hy7	1.78465	1hy7	0.60073	1gi1	0.044482
								1hv5	0.794013	1hyv	0.753436	1hyv	0.61772	1hyv	1.25402	1gi4	0.053705
								1hvy	0.234613	1hyz	3.62546	1hyz	0.89385	1hyz	0.7893	1gi7	0.051715
								1hww	0.0388545	1i00	0.716431	1i00	1.94729	1i00	0.72547	1gj6	0.058875
								1hxk	0.0312972	1i32	2.98997	1i32	0.70016	1i32	0.441	1gjc	0.064318
								1hy7	0.167395	1i33	1.2969	1i33	1.09604	1i33	1.25971	1gnm	0.127735
								1hyv	0.179225	1i3z	0.944218	1i3z	1.8405	1i3z	0.83541	1gnn	0.12196
								1hyz	0.0279209	1i41	0.981663	1i41	1.63642	1i41	0.90318	1gno	0.132424
								1i00	0.280976	1i43	2.92003	1i43	0.76224	1i43	0.25188	1grp	0.033443
								1i32	0.268306	1i48	3.48199	1i48	1.38694	1i48	0.88225	1gvw	0.124249
								1i33	0.27402	1i5d	2.98578	1i5d	1.58708	1i5d	0.10424	1gvx	0.158345
								1i3z	6.33366	1i6v	1.36899	1i6v	1.5495	1i6v	0.50154	1gwv	0.074248
								1i41	0.729863	1i72	0.934776	1i72	1.81312	1i72	0.27013	1gx8	0.079764
								1i43	0.0743697	1i7c	0.40921	1i7c	1.21177	1i7c	1.42388	1gyx	0.016124
								1i48	0.074264	1i7g	0.408142	1i7g	1.64022	1i7g	0.90668	1gyy	0.034747
								1i5d	1.8394	1i7i	3.49715	1i7i	1.22638	1i7i	0.29381	4e1k	0.060165
								1i5h	99.1136	1i7m	2.83095	1i7m	0.83023	1i7m	1.14241	4e3g	0.01947
								1i6v	0.914069	1i80	3.53718	1i80	1.24708	1i80	1.40191	4e4l	0.069726
								1i72	0.156525	1i8h	3.39218	1i8h	0.97592	1i8h	0.62176	4e4n	0.055604
								1i7c	0.029173	1i8i	0.687973	1i8i	0.11028	1i8i	0.93924	4e+67	0.150939
								1i7g	0.170527	1i8j	2.84526	1i8j	0.73208	1i8j	0.83494	4e6d	0.04501
								1i7i	0.167813	1i8z	0.441377	1i8z	1.23673	1i8z	1.07438	4e+70	0.043901
								1i7m	0.0292823	1i90	0.809622	1i90	1.55998	1i90	0.1128	4e7r	0.101768
								1i80	0.0250216	1i91	1.07481	1i91	1.26404	1i91	0.90472	4e9u	0.049263
								1i8h	14.3691	1i9l	0.445883	1i9l	1.49257	1i9l	0.10152	4eb8	0.051962
								1i8i	4.53793	1i9m	4.85079	1i9m	1.45568	1i9m	0.58344	4ef6	0.041363
								1i8j	0.0554712	1i9o	0.445905	1i9o	0.88589	1i9o	0.68944	4efk	0.027158
								1i8z	0.247324	1i9q	0.5714	1i9q	1.06173	1i9q	0.46706	4efs	0.064905
								1i90	0.122262	1iau	1.05186	1iau	1.0592	1iau	0.37642	4egk	0.055175
								1i91	0.223755	1ibc	1.48989	1ibc	1.9331	1ibc	0.62828	4ehz	0.058138
								1i9l	0.0816985	1ibg	0.715881	1ibg	1.83653	1ibg	0.25685	4ei4	0.047799
								1i9m	0.0884512	1icj	5.20729	1icj	0.67161	1icj	1.29433	4ej8	0.024415
								1i9o	0.0869418	1ida	3.35083	1ida	1.4774	1ida	1.33052	4ejl	0.039119
								1i9q	0.0864804	1idb	1.25745	1idb	1.51799	1idb	0.40891	4ek9	0.049132
								1iau	0.437152	1idg	1.28287	1idg	0.96553	1idg	0.84067	4elf	0.098668
								1ibc	0.798818	1iem	2.98253	1iem	1.79426	1iem	1.58282	4elg	0.094627
								1ibg	0.280811	1iep	3.3882	1iep	0.94531	1iep	0.25133	4elh	0.09974
								1icj	0.137224	1iew	3.56775	1iew	1.95984	1iew	1.69161	4emf	0.068318
								1ida	0.95421	1ih0	1.3525	1ih0	0.73799	1ih0	1.27645	4emr	0.069454
								1idb	0.677597	1iht	0.688727	1iht	0.98621	1iht	0.17712	4en4	0.040061
								1idg	62.4903	1ihy	0.711147	1ihy	1.01835	1ihy	0.21352	4eo6	0.08035
								1iem	0.0962222	1iig	1.21006	1iig	1.5763	1iig	0.97098	4eoh	0.030456
								1iep	0.354766	1ijr	0.758933	1ijr	1.42844	1ijr	0.15793	4epy	0.06218
								1iew	0.0270483	1ikv	2.79146	1ikv	0.90829	1ikv	0.34146	4er1	0.165007
								1ih0	0.20842	1ikw	1.1046	1ikw	1.8754	1ikw	1.04963	4er2	0.157555
								1iht	7.96558	1ikx	0.564195	1ikx	1.02459	1ikx	0.99686	5g17	0.077483
								1ihy	0.597096	1iky	0.765501	1iky	0.98955	1iky	1.88182	5g1a	0.066267
								1iig	0.0315234	1il3	1.32177	1il3	1.3244	1il3	0.85954	5g1z	0.069557
								1ijr	1.22471	1il4	3.30379	1il4	1.50377	1il4	0.65947	5g2b	0.095315
								1ikv	0.0647923	1il5	1.18159	1il5	1.50766	1il5	0.94103	5g2g	0.045615
								1ikw	0.0784688	1il9	1.39422	1il9	1.82651	1il9	0.69341	5g45	0.037032
								1ikx	0.0788437	1ilh	0.771369	1ilh	0.75928	1ilh	0.72546	5g46	0.045231
								1iky	0.119193	1ilq	3.09994	1ilq	0.49674	1ilq	1.74657	5g4m	0.05972
								1il3	0.0287959	1imx	0.729168	1imx	1.26007	1imx	0.11389	5g4n	0.054801
								1il4	0.0319293	1inc	0.747197	1inc	1.55034	1inc	0.35949	5g4o	0.06607
								1il5	0.0273053	1ind	0.834277	1ind	0.71999	1ind	0.45404	5g57	0.10548
								1il9	0.0280888	1inf	0.556529	1inf	0.98135	1inf	2.05371	5g5f	0.065434
								1ilh	0.247214	1ing	0.495521	1ing	0.63433	1ing	0.53919	5g5v	0.092495
								1ilq	35.4158	1inh	0.961943	1inh	0.92397	1inh	0.55168	5g5z	0.097933
								1imx	0.786552	1inq	0.919031	1inq	1.54644	1inq	1.09978	5g60	0.126958
								1inc	0.110406	1iq1	0.567303	1iq1	0.82581	1iq1	0.91928	5g61	0.146316
								1ind	0.514568	1irs	0.784832	1irs	0.93584	1irs	0.88133	5gj9	0.016183
								1inf	0.060629	1is0	1.27906	1is0	1.94976	1is0	0.19706	5gja	0.021025
								1ing	0.068916	1it6	3.28701	1it6	1.93899	1it6	0.74853	5gmh	0.055851
								1inh	0.0682739	1iup	0.413126	1iup	1.27047	1iup	1.20603	5gmn	0.062733
								1inq	2.075	1iwq	2.85546	1iwq	0.70353	1iwq	0.46001	5gof	0.070887
								1iq1	2.29137	1iyl	0.729386	1iyl	1.52572	1iyl	0.67516	5gs9	0.037525
								1irs	6.52165	1j07	3.02683	1j07	1.69725	1j07	1.49468	5gsa	0.062059
								1is0	2.11529	1j15	0.635172	1j15	0.67262	1j15	0.74346	5h1t	0.04722
								1it6	3.72844	1j19	0.903414	1j19	0.20363	1j19	0.27523	5h1u	0.036506
								1iup	0.0239872	1j1a	0.470773	1j1a	1.80752	1j1a	1.01932	5h1v	0.035205
								1iwq	37.6342	1j4k	0.785976	1j4k	1.78686	1j4k	0.61614	5h5f	0.080441
								1iyl	0.19499	1j4p	2.82917	1j4p	0.65237	1j4p	1.19434	5wqc	0.086863
								1j07	0.36319	1j4q	0.62073	1j4q	1.01329	1j4q	1.07562	5wuk	0.063561
								1j15	0.0274672	1j5i	0.596816	1j5i	1.15847	1j5i	1.10174	5wxh	0.157911
								1j19	15.2075	1j7z	0.492308	1j7z	0.60626	1j7z	0.588	5wyx	0.043521
								1j1a	0.350923	1j80	0.605965	1j80	1.04303	1j80	0.47104	5wyz	0.050149
								1j4k	5.16204	1j81	0.91012	1j81	0.94742	1j81	1.5863	5x54	0.112438
								1j4p	16.4404	1jbd	3.08219	1jbd	0.2854	1jbd	0.14309	5x62	0.066084
								1j4q	17.6625	1jd0	3.44017	1jd0	1.60129	1jd0	1.70537	5x74	0.102304
								1j5i	0.0902516	1jd5	1.16855	1jd5	1.73038	1jd5	0.36301	5xg5	0.039341
								1j7z	24.2333	1jd6	3.3406	1jd6	1.70017	1jd6	0.30987	5xmx	0.091603
								1j80	21.2187	1jdj	3.55958	1jdj	1.79668	1jdj	0.3035	5xo7	0.070051
								1j81	20.4787	1jfh	2.94989	1jfh	0.96858	1jfh	0.14498	5xpi	0.067308
								1jbd	12.8632	1jg0	3.49326	1jg0	1.00181	1jg0	0.48444	5xsr	0.053764
								1jd0	0.0430007	1jh1	3.04457	1jh1	1.31077	1jh1	1.44623	5xva	0.075613
								1jd5	2.00061	1jif	1.37587	1jif	0.64672	1jif	0.2395	5xvg	0.080901
								1jd6	2.51358	1jii	1.18977	1jii	0.87431	1jii	0.35518	5y12	0.059643
								1jdj	0.030852	1jij	0.895592	1jij	1.95786	1jij	1.08655	5y13	0.064234
								1jfh	0.113862	1jik	0.576779	1jik	0.9953	1jik	1.17616	5y8y	0.061778
								1jg0	0.550955	1jil	0.942834	1jil	0.9722	1jil	0.67798	5y94	0.057996
								1jh1	0.0641614	1jiz	3.02585	1jiz	1.05143	1jiz	0.26827	5ya5	0.055397
								1jif	11.4673	1jj9	0.892689	1jj9	1.36353	1jj9	0.32835	5yas	0.017358
								1jii	0.165251	1jje	2.81953	1jje	1.95177	1jje	1.01065	5yfs	0.049936
								1jij	0.173899	1jjk	1.28596	1jjk	1.4726	1jjk	0.60812	5yft	0.042409
								1jik	0.315184	1jjt	0.732337	1jjt	1.90802	1jjt	0.26307	5yh8	0.063339
								1jil	0.166672	1jk7	0.648305	1jk7	1.65158	1jk7	1.06911	5yhe	0.084239
								1jiz	0.176017	1jld	0.586065	1jld	1.12788	1jld	0.54031	5yhg	0.068744
								1jj9	0.0984743	1jlq	0.544841	1jlq	1.31208	1jlq	0.46972	5yj8	0.049961
								1jje	0.188157	1jlx	0.653037	1jlx	1.02671	1jlx	0.35326	2ojj	0.078655
								1jjk	0.535388	1jm4	1.20914	1jm4	0.88432	1jm4	0.37776	2olb	0.100936
								1jjt	0.182649	1jmi	0.534996	1jmi	1.21192	1jmi	1.81312	2ole	0.071115
								1jk7	1.15485	1jmq	2.6914	1jmq	0.55235	1jmq	0.52404	2on6	0.050608
								1jld	0.437422	1jn2	2.72461	1jn2	1.11666	1jn2	1.86864	2ot1	0.0554
								1jlq	0.0754392	1joc	1.18702	1joc	1.7592	1joc	1.46487	2ovv	0.073403
								1jlx	0.158732	1joj	0.982366	1joj	0.51566	1joj	1.01088	2ovy	0.062411
								1jm4	13.5972	1jp5	0.988683	1jp5	1.7881	1jp5	0.56	2oxd	0.013341
								1jmi	0.141534	1jpl	0.584006	1jpl	1.80168	1jpl	0.75335	2oxn	0.067519
								1jmq	3.91932	1jq3	0.79313	1jq3	0.88531	1jq3	0.35056	2oxx	0.015101
								1jn2	0.35401	1jq9	1.21196	1jq9	1.58184	1jq9	0.49092	2oxy	0.006557
								1joc	0.229285	1jqd	0.649248	1jqd	0.81123	1jqd	1.05721	2oym	0.077401
								1joj	1.01937	1jqe	1.05414	1jqe	0.77668	1jqe	1.40796	2p09	0.067901
								1jp5	1.04352	1jr1	1.29833	1jr1	1.09624	1jr1	0.82687	2p16	0.072864
								1jpl	2.78384	1jrs	5.17273	1jrs	1.71694	1jrs	1.50904	2p2a	0.057665
								1jq3	0.254708	1jt1	1.19132	1jt1	1.4713	1jt1	1.04448	2p3a	0.165727
								1jq9	0.706185	1jtq	1.35823	1jtq	1.50387	1jtq	0.99877	2p3b	0.186188
								1jqd	0.109911	1juf	0.67628	1juf	1.58898	1juf	0.8332	2p3c	0.15828
								1jqe	0.1731	1juj	0.472134	1juj	1.77012	1juj	0.47355	2p3i	0.067575
								1jr1	0.11068	1juq	0.597336	1juq	0.79138	1juq	0.20953	2p4j	0.142514
								1jrs	0.242525	1jut	2.81698	1jut	1.00227	1jut	0.50342	2p4s	0.045807
								1jt1	0.0548359	1juy	0.723496	1juy	1.06151	1juy	1.43147	2p53	0.049756
								1jtq	0.235663	1jvp	0.95237	1jvp	1.23886	1jvp	0.14743	2p7a	0.021408
								1juf	2.47662	1jwm	1.43531	1jwm	0.44407	1jwm	0.77396	2p7g	0.05191
								1juj	0.239851	1jws	0.634042	1jws	0.67998	1jws	0.92515	2p7z	0.079518
								1juq	0.555726	1jwt	0.994635	1jwt	0.82841	1jwt	1.44401	2p95	0.07659
								1jut	0.172282	1jwu	0.561419	1jwu	0.13594	1jwu	1.30495	2pbw	0.057851
								1juy	0.105097	1jyc	0.876764	1jyc	1.05406	1jyc	0.14414	3f78	0.013908
								1jvp	0.0557313	1jyi	3.49417	1jyi	1.22449	1jyi	0.28074	3f7g	0.105628
								1jwm	16.6828	1k03	3.07641	1k03	1.41733	1k03	1.39699	3f7h	0.108802
								1jws	14.65	1k06	1.11971	1k06	1.02871	1k06	0.63137	3f7i	0.101691
								1jwt	0.263166	1k08	0.804012	1k08	1.66002	1k08	0.96137	3f80	0.041362
								1jwu	15.4059	1k1p	2.70632	1k1p	0.9462	1k1p	0.48907	3f8c	0.071643
								1jyc	9.41177	1k2i	0.856706	1k2i	1.78119	1k2i	1.03643	3f8e	0.056782
								1jyi	5.58493	1k2v	5.49366	1k2v	0.90895	1k2v	0.52771	3f8f	0.08648
								1k03	0.0268493	1k3n	0.87208	1k3n	0.6367	1k3n	0.32572	3fas	0.030512
								1k06	0.0877228	1k3q	3.35568	1k3q	1.00506	1k3q	0.57421	3fat	0.047619
								1k08	0.0866255	1k3t	1.14264	1k3t	0.3981	1k3t	0.95246	3fed	0.052607
								1k1p	0.201213	1k9q	1.39259	1k9q	1.14393	1k9q	0.59968	3fee	0.031338
								1k2i	0.0337895	1k9r	1.14682	1k9r	0.8831	1k9r	1.07186	3ff3	0.032275
								1k2v	0.440012	1ka7	2.91498	1ka7	0.13302	1ka7	0.65889	3ffg	0.096717
								1k3n	22.9481	1kak	1.23583	1kak	1.37169	1kak	1.06779	3ffp	0.035675
								1k3q	14.9492	1kat	0.559093	1kat	0.50791	1kat	1.04301	3fh7	0.065043
								1k3t	0.0921286	1kc5	0.522856	1kc5	1.69544	1kc5	0.39561	3fhb	0.018193
								1k9q	0.644143	1kcs	1.32731	1kcs	0.81433	1kcs	0.40842	3fj7	0.020173
								1k9r	0.563197	1kds	1.07213	1kds	1.71147	1kds	1.38744	3fjg	0.024987
								1ka7	12.219	1kdv	3.06913	1kdv	1.45492	1kdv	0.14674	3fl5	0.048778
								1kak	0.354344	1kdw	0.742746	1kdw	1.50107	1kdw	0.9274	1sl3	0.075069
								1kat	50.4352	1kdy	2.7296	1kdy	1.83234	1kdy	1.46983	1sld	0.130237
								1kc5	1.55434	1ke0	2.79156	1ke0	0.73643	1ke0	1.77991	1sln	0.099766
								1kcs	0.99027	1ke3	3.30911	1ke3	0.96676	1ke3	1.01353	1sqo	0.055577
								1kds	0.0333684	1ke5	3.37066	1ke5	0.91885	1ke5	0.4462	1sqt	0.064224
								1kdv	0.123536	1ke6	0.816224	1ke6	0.88023	1ke6	0.34729	1sr7	0.094183
								1kdw	0.0399239	1ke7	2.96755	1ke7	1.25713	1ke7	0.61297	1srg	0.050617
								1kdy	0.126925	1ke8	0.885672	1ke8	1.58502	1ke8	0.73162	1ssq	0.022284
								1ke0	0.0434854	1ke9	3.44209	1ke9	1.02246	1ke9	0.73628	1stc	0.092485
								1ke3	0.05208	1kf0	1.09944	1kf0	1.49432	1kf0	0.53389	1str	0.128355
								1ke5	0.0906147	1kf6	3.13033	1kf6	1.08683	1kf6	1.05477	1sv3	0.022077
								1ke6	0.130784	1kfy	0.98976	1kfy	1.16312	1kfy	0.29836	1sw2	0.038961
								1ke7	0.123017	1kkq	2.6652	1kkq	1.89686	1kkq	1.45661	1swg	0.04666
								1ke8	0.125552	1kl3	1.11305	1kl3	1.49446	1kl3	1.23019	1swr	0.067425
								1ke9	0.132154	1kl5	3.45604	1kl5	1.55458	1kl5	0.64575	1syh	0.056961
								1kf0	0.856853	1klg	2.99467	1klg	1.01958	1klg	0.85288	1szd	0.089098
								1kf6	0.0705068	1kll	0.867417	1kll	1.56607	1kll	0.47529	1t31	0.110767
								1kfy	0.0903455	1klu	1.26315	1klu	0.34268	1klu	0.83628	1t32	0.117524
								1kkq	0.316096	1kmv	3.19613	1kmv	0.95506	1kmv	0.44648	1t4v	0.074632
								1kl3	1.28544	1kna	0.504419	1kna	1.78746	1kna	0.33871	1t5f	0.038692
								1kl5	0.486949	1kne	3.41976	1kne	1.61684	1kne	1.87969	1ie9	0.135651
								1klg	9.03138	1kqb	3.15156	1kqb	1.41322	1kqb	0.79864	1if7	0.069891
								1kll	0.0857076	1kr3	1.28411	1kr3	0.9195	1kr3	0.10364	1if8	0.06407
								1klu	7.61453	1kti	2.73373	1kti	0.56062	1kti	0.10633	1igb	0.052049
								1kmv	0.096373	1ktt	1.32137	1ktt	1.08321	1ktt	0.30862	1igj	0.107262
								1kna	1.24705	1kv2	0.461703	1kv2	1.36844	1kv2	0.33174	1ii5	0.04354
								1kne	1.38684	1kvo	0.721939	1kvo	0.75451	1kvo	0.80109	1iih	0.033424
								1kqb	0.0260546	1kwq	0.722915	1kwq	1.55422	1kwq	0.3581	1iiq	0.16479
								1kr3	0.102541	1kwr	1.14811	1kwr	0.96634	1kwr	0.45315	1ik4	0.022836
								1kti	0.0594981	1kyn	1.13875	1kyn	0.96797	1kyn	0.30213	1ikt	0.096224
								1ktt	0.206413	1kz8	0.408234	1kz8	1.01736	1kz8	1.78259	1ivp	0.152007
								1kv2	0.39175	1l0a	5.22188	1l0a	1.1106	1l0a	0.10912	1iy7	0.053237
								1kvo	0.329212	1l2s	2.82645	1l2s	1.03935	1l2s	0.93041	1izh	0.120269
								1kwq	0.0661879	1l2z	3.02519	1l2z	1.73016	1l2z	0.74351	1izi	0.120016
								1kwr	0.0482393	1l5q	3.25434	1l5q	1.8705	1l5q	1.80786	1j01	0.043138
								1kyn	0.270098	1l5r	0.667338	1l5r	1.18802	1l5r	0.66711	1j14	0.02224
								1kz8	0.137698	1l5s	0.865848	1l5s	1.77287	1l5s	1.388	1j16	0.019172
								1l0a	51.6486	1l6m	3.18621	1l6m	1.31296	1l6m	0.9563	1j17	0.081634
								1l2s	0.107103	1l6s	0.938973	1l6s	1.5162	1l6s	0.99734	1j36	0.092653
								1l2z	6.14457	1l6y	0.811178	1l6y	1.53838	1l6y	0.45995	1j37	0.051931
								1l5q	0.0380532	1l7x	1.05346	1l7x	1.63933	1l7x	0.80281	1d3d	0.136351
								1l5r	0.109631	1la3	0.53618	1la3	1.58588	1la3	0.75282	1d3p	0.113794
								1l5s	0.0325487	1lb6	0.705646	1lb6	0.68569	1lb6	0.62749	1d4h	0.110052
								1l6m	0.0326143	1lcj	1.28013	1lcj	0.87102	1lcj	0.41051	1d4i	0.127925
								1l6s	0.0559628	1ld7	0.97592	1ld7	1.24583	1ld7	0.90822	1d4j	0.112943
								1l6y	0.0548071	1ld8	3.25116	1ld8	0.71713	1ld8	1.03144	1d4k	0.178199
								1l7x	0.0398882	1leg	2.84451	1leg	1.40612	1leg	0.46821	1d4l	0.151973
								1la3	0.0541994	1lek	3.4121	1lek	1.0851	1lek	0.27988	1d4p	0.072817
								1lb6	5.46166	1lev	2.61403	1lev	0.9191	1lev	0.93558	1d4y	0.099462
								1lcj	11.7485	1lf3	0.682007	1lf3	1.80779	1lf3	1.02902	1d6v	0.07332
								1ld7	0.244148	1lf8	1.397	1lf8	1.26737	1lf8	0.69178	1d6w	0.084432
								1ld8	0.20714	1lf9	0.97592	1lf9	0.76108	1lf9	0.18986	1d7i	0.018564
								1leg	6.18956	1lfo	1.01236	1lfo	1.08726	1lfo	1.8892	1d7j	0.017947
								1lek	1.89496	1lhc	2.78744	1lhc	1.38315	1lhc	1.03279	1d9i	0.093902
								1lev	0.0940705	1lhd	3.37097	1lhd	1.45925	1lhd	0.32419	1dar	0.058988
								1lf3	0.627448	1lhe	2.70075	1lhe	0.42182	1lhe	1.39243	1det	0.061866
								1lf8	6.1217	1lhf	1.32312	1lhf	0.72731	1lhf	0.73842	1df8	0.05611
								1lf9	0.331761	1lhg	3.39209	1lhg	0.90056	1lhg	1.41281	1dgm	0.048697
								1lfo	0.149603	1lhv	1.1277	1lhv	1.00783	1lhv	1.71859	1dhi	0.08006
								1lhc	0.307477	1lhw	2.70288	1lhw	0.91192	1lhw	0.89018	1dhj	0.070019
								1lhd	0.247819	1ljt	0.500009	1ljt	0.86835	1ljt	0.16459	1dif	0.150612
								1lhe	0.305129	1lkx	0.482595	1lkx	1.09378	1lkx	0.86406	1dl7	0.057705
								1lhf	0.274001	1ll4	0.712918	1ll4	0.50485	1ll4	0.16434	1dmp	0.103318
								1lhg	0.226369	1llb	0.60349	1llb	1.6878	1llb	0.87995	4mc2	0.099398
								1lhv	0.101471	1lol	5.27859	1lol	1.62212	1lol	0.62138	4mc6	0.106688
								1lhw	0.085411	1lor	3.37835	1lor	1.53454	1lor	1.0004	4mc9	0.107724
								1ljt	0.0477285	1los	1.07647	1los	0.80864	1los	0.58361	4mdn	0.072549
								1lkx	0.599524	1lox	0.55228	1lox	1.60549	1lox	0.83782	4mhy	0.06883
								1ll4	0.490324	1lq2	0.882207	1lq2	1.90098	1lq2	0.71636	4mhz	0.063448
								1llb	0.154752	1lqd	1.05805	1lqd	1.14973	1lqd	0.84106	4mjp	0.057652
								1lol	0.263175	1lqe	1.068	1lqe	1.85301	1lqe	0.59079	4mmm	0.042308
								1lor	0.172392	1lqf	0.562684	1lqf	1.07808	1lqf	0.64635	4mmp	0.060235
								1los	0.218984	1lrt	1.16892	1lrt	1.25281	1lrt	0.50735	4mn3	0.149956
								1lox	0.0919661	1lt5	0.568122	1lt5	0.99329	1lt5	0.78755	4mnp	0.060767
								1lq2	0.0663377	1lt6	0.839375	1lt6	0.87926	1lt6	0.16225	4mo4	0.076506
								1lqd	0.20511	1lv8	0.42768	1lv8	1.58305	1lv8	1.4447	4mo8	0.043464
								1lqe	0.298956	1lvc	3.29693	1lvc	0.85292	1lvc	1.80045	4mpn	0.057169
								1lqf	3.80918	1lvk	0.778923	1lvk	1.85118	1lvk	0.12731	4mq6	0.060271
								1lrt	0.867776	1lxf	0.99892	1lxf	0.84205	1lxf	0.82917	4mr3	0.0593
								1lt5	0.0914253	1lxh	0.726901	1lxh	0.14689	1lxh	0.46496	4mr6	0.076267
								1lt6	0.0695931	1lzo	1.054	1lzo	1.02576	1lzo	0.78819	4mre	0.026757
								1lv8	0.151087	1m13	2.63947	1m13	0.67415	1m13	0.39421	4mrg	0.042179
								1lvc	1.57183	1m21	5.28323	1m21	1.58032	1m21	0.28248	4mrw	0.019354
								1lvk	0.550734	1m51	1.09767	1m51	1.1394	1m51	0.86194	5e2l	0.044209
								1lxf	0.189599	1m5b	1.26819	1m5b	1.34534	1m5b	1.22429	5e2o	0.07978
								1lxh	76.9035	1m5c	0.976986	1m5c	1.27387	1m5c	0.88242	5e2p	0.078899
								1lzo	0.0372844	1m5d	2.79774	1m5d	1.25978	1m5d	0.43722	5e2r	0.057094
								1m13	0.318987	1m5e	0.713017	1m5e	1.94352	1m5e	0.86382	5e2s	0.050214
								1m21	0.655194	1m5f	2.63294	1m5f	1.33468	1m5f	0.8969	5e3a	0.110628
								1m51	0.133122	1m6p	2.64028	1m6p	1.00189	1m6p	0.1292	5e6o	0.114889
								1m5b	0.0538146	1m74	0.819691	1m74	0.9183	1m74	0.11391	5e+73	0.071334
								1m5c	0.0413376	1m7q	0.456907	1m7q	1.64024	1m7q	0.51107	5e+74	0.077267
								1m5d	0.0394772	1mau	0.852823	1mau	0.93739	1mau	1.82547	5e7n	0.064318
								1m5e	0.0508635	1maw	1.25567	1maw	1.74682	1maw	0.15849	5e+89	0.104134
								1m5f	0.0464649	1mcz	0.41979	1mcz	0.97933	1mcz	1.80007	5e8f	0.124126
								1m6p	0.0927029	1mdl	0.589788	1mdl	1.35884	1mdl	0.99444	5ect	0.067094
								1m74	0.383974	1me3	0.521039	1me3	1.08345	1me3	0.92093	5edb	0.040431
								1m7q	0.226743	1me4	1.16469	1me4	1.75764	1me4	0.57298	5edc	0.058849
								1m9n	1.53133	1me7	0.400178	1me7	0.95515	1me7	0.94914	5edd	0.068796
								1mau	1.85026	1me8	0.514872	1me8	0.99675	1me8	0.8078	5edl	0.061902
								1maw	0.655198	1mem	1.44902	1mem	1.47176	1mem	1.88396	5eei	0.064581
								1mcz	0.0280406	1meu	2.9973	1meu	0.91016	1meu	1.0966	5eek	0.057311
								1mdl	0.0260074	1mf4	1.05866	1mf4	1.13729	1mf4	0.95876	5een	0.049402
								1me3	0.182515	1mfg	0.661256	1mfg	0.6305	1mfg	0.50814	5ef7	0.053218
								1me4	0.173618	1mhw	0.86021	1mhw	0.5604	1mhw	0.99141	5efa	0.072533
								1me7	0.15714	1mik	0.911711	1mik	0.87028	1mik	0.78421	5efc	0.055771
								1me8	0.153703	1mj7	1.02325	1mj7	1.40586	1mj7	0.7004	5efh	0.05926
								1mem	0.441459	1mkd	1.04742	1mkd	0.94202	1mkd	0.82853	5efj	0.096384
								1meu	0.278484	1ml1	1.35177	1ml1	1.50228	1ml1	1.10678	5egm	0.083549
								1mf4	0.472137	1mm6	0.448562	1mm6	1.53049	1mm6	0.80532	5egu	0.102405
								1mfg	2.97742	1mm7	4.86286	1mm7	1.25946	1mm7	1.76928	5eh5	0.02316
								1mhw	0.937206	1mmp	0.795094	1mmp	1.03299	1mmp	0.13689	5eh7	0.02139
								1mik	2.29127	1mn9	0.596923	1mn9	1.97303	1mn9	1.08601	5eh8	0.03623
								1mj7	0.339644	1mnc	2.89632	1mnc	1.15823	1mnc	0.7275	5ehq	0.123725
								1mkd	0.0579411	1mns	1.13218	1mns	0.7449	1mns	1.13928	4agm	0.076119
								1ml1	0.0328449	1mpa	1.39884	1mpa	1.70342	1mpa	0.12993	4ago	0.118631
								1mm6	0.0294114	1mpl	0.540629	1mpl	0.71244	1mpl	0.78223	4ahr	0.037383
								1mm7	0.0329041	1mq1	1.04941	1mq1	1.00361	1mq1	0.27181	4ahs	0.018593
								1mmp	0.294756	1mqd	0.813827	1mqd	0.74574	1mqd	0.80215	4ahu	0.020275
								1mn9	1.16767	1mqg	1.00263	1mqg	1.84458	1mqg	1.40313	4ai5	0.022196
								1mnc	0.107154	1mqh	5.33037	1mqh	0.92204	1mqh	1.12981	4aia	0.018275
								1mns	0.0316506	1mqi	0.987405	1mqi	1.83996	1mqi	0.54407	4aj4	0.065689
								1mpa	4.6267	1mqj	2.98304	1mqj	0.85095	1mqj	1.0707	4aje	0.03679
								1mpl	0.12806	1ms0	0.982074	1ms0	1.23168	1ms0	0.36753	4aji	0.055843
								1mq1	11.1919	1ms6	0.888495	1ms6	1.05509	1ms6	0.30466	4ajl	0.053052
								1mqd	0.0334609	1ms7	0.422745	1ms7	1.8901	1ms7	0.99613	4alx	0.066957
								1mqg	0.0471669	1mto	1.02521	1mto	1.00229	1mto	1.49272	4aoi	0.054419
								1mqh	0.0474207	1mui	0.981717	1mui	0.39797	1mui	0.7584	4ap7	0.062258
								1mqi	0.0388562	1mv0	3.01264	1mv0	0.95362	1mv0	1.43592	4app	0.097388
								1mqj	0.034526	1mwn	3.5446	1mwn	0.51121	1mwn	1.06827	4aq4	0.036446
								1ms0	0.0801068	1mwt	0.914442	1mwt	1.18533	1mwt	0.8127	4aq6	0.033196
								1ms6	0.141592	1mx1	0.571074	1mx1	1.09391	1mx1	0.44459	4aqh	0.062385
								1ms7	0.0300286	1mxl	0.6799	1mxl	0.7716	1mxl	0.44218	4ara	0.082735
								1mto	0.109354	1mxo	1.3403	1mxo	0.74304	1mxo	0.13313	4arb	0.072192
								1mui	0.383094	1mxu	1.10721	1mxu	1.62387	1mxu	1.53468	4arw	0.066613
								1mv0	11.8931	1my2	1.37736	1my2	1.81465	1my2	0.63864	4asd	0.080058
								1mwn	12.2381	1my3	1.2833	1my3	0.77635	1my3	0.95286	6gg4	0.048667
								1mwt	0.133372	1my8	0.582332	1my8	1.55353	1my8	0.33053	6ghh	0.061443
								1mx1	0.0432547	1mzc	1.14285	1mzc	1.57959	1mzc	1.07211	6ghj	0.080217
								1mxl	15.1325	1mzs	3.47179	1mzs	0.81008	1mzs	1.67484	6gji	0.062201
								1mxo	0.126058	1n0t	1.06517	1n0t	1.12795	1n0t	1.53458	6gjj	0.063475
								1mxu	0.0506358	1n1g	0.778113	1n1g	0.68852	1n1g	1.1158	6gjl	0.060495
								1my2	0.0335252	1n1t	5.46661	1n1t	1.03068	1n1t	0.7908	6gjm	0.074411
								1my3	0.0441671	1n1v	0.519831	1n1v	0.88154	1n1v	0.75563	6gjn	0.076725
								1my8	0.06598	1n2v	1.05646	1n2v	0.96562	1n2v	0.55724	6gjr	0.073509
								1mzc	0.27458	1n3w	3.31727	1n3w	1.86345	1n3w	0.89557	6gl8	0.170373
								1mzs	0.334529	1n3z	0.779699	1n3z	1.31358	1n3z	0.23237	6gl9	0.144155
								1n0t	0.161709	1n43	3.18498	1n43	1.03789	1n43	1.5455	6gla	0.058939
								1n1g	0.0312549	1n4m	0.957915	1n4m	1.04196	1n4m	1.10769	6glb	0.071429
								1n1t	0.100331	1n5z	0.939099	1n5z	0.7571	1n5z	0.50255	6gnm	0.037134
								1n1v	0.113112	1n7i	0.808863	1n7i	0.95306	1n7i	0.91885	6gnp	0.009879
								1n2v	0.04415	1n7j	0.651594	1n7j	0.81356	1n7j	0.8852	6gnr	0.056653
								1n3w	0.0856208	1n7m	0.752768	1n7m	1.21046	1n7m	1.06075	6gnw	0.031296
								1n3z	0.305986	1n7t	1.33804	1n7t	1.48942	1n7t	0.85781	6gon	0.042907
								1n43	0.0737943	1n8u	0.782343	1n8u	1.97413	1n8u	1.01101	6got	0.049093
								1n4m	31.7305	1n8v	0.849862	1n8v	1.08086	1n8v	0.98598	6guc	0.050352
								1n5z	5.02181	1n94	2.84553	1n94	1.08118	1n94	1.19616	5t19	0.055093
								1n7i	0.0527603	1n95	0.492464	1n95	1.08365	1n95	0.3734	5t7s	0.073488
								1n7j	0.038398	1n9a	3.31686	1n9a	0.779	1n9a	1.879	5t8o	0.051545
								1n7m	0.869705	1n9m	2.95562	1n9m	1.35964	1n9m	0.33979	5t8p	0.046503
								1n7t	1.42302	1nax	0.916783	1nax	0.91078	1nax	0.11978	5t9u	0.137514
								1n8u	0.0570457	1nc6	0.8671	1nc6	1.13236	1nc6	0.11065	5t9w	0.103332
								1n8v	0.0566905	1nd5	0.895569	1nd5	1.41294	1nd5	0.77919	5t9z	0.128456
								1n94	0.334286	1nde	1.30282	1nde	1.83149	1nde	0.7492	5ta2	0.112143
								1n95	0.314874	1ndj	2.89084	1ndj	1.30823	1ndj	1.01149	5ta4	0.146473
								1n9a	0.179152	1nfs	1.32845	1nfs	1.07362	1nfs	0.69753	5tb6	0.048046
								1n9m	0.0658693	1ngw	0.968778	1ngw	1.95995	1ngw	0.44216	5tbe	0.094765
								1nax	0.141864	1nhg	0.801204	1nhg	1.09291	1nhg	0.77266	5tbm	0.050523
								1nc6	0.276421	1nhv	1.07633	1nhv	1.95362	1nhv	0.56518	5tcj	0.045609
								1nd5	0.0890929	1nhw	2.97322	1nhw	0.97719	1nhw	0.29544	5tcy	0.059495
								1nde	0.356217	1nhx	1.37583	1nhx	1.54804	1nhx	0.5264	5tef	0.072954
								1ndj	0.0748226	1ni1	1.18721	1ni1	0.87227	1ni1	0.62317	5tfx	0.046008
								1nfs	0.0577385	1nj1	3.46751	1nj1	1.12138	1nj1	0.71349	5th4	0.021872
								1ngw	0.862689	1nj5	0.878643	1nj5	1.07513	1nj5	0.442	5ti0	0.020126
								1nhg	0.0643467	1njb	0.559476	1njb	0.83095	1njb	0.63805	5tkj	0.137271
								1nhv	0.35536	1njf	3.51297	1njf	0.87156	1njf	0.52659	5tkk	0.12931
								1nhw	0.058979	1njj	3.41378	1njj	0.90848	1njj	0.53454	5tmp	0.113826
								1nhx	0.0389998	1njt	0.663158	1njt	1.19753	1njt	0.69851	5tp0	0.020785
								1ni1	0.202697	1nju	3.53475	1nju	0.67351	1nju	0.32098	5tpx	0.078921
								1nj1	0.201873	1nkm	1.18876	1nkm	0.6383	1nkm	0.32537	5tt3	0.044554
								1nj5	0.189216	1nl4	1.14552	1nl4	0.90487	1nl4	0.78234	5ttw	0.132184
								1njb	0.142811	1nl6	0.442426	1nl6	1.29778	1nl6	0.30822	5tuo	0.022316
								1njf	1.02276	1nlj	1.16175	1nlj	0.87916	1nlj	0.94861	5tuz	0.076627
								1njj	0.375299	1nlo	0.752599	1nlo	0.72875	1nlo	0.32985	2ewb	0.062932
								1njt	0.340375	1nlp	0.790421	1nlp	0.53356	1nlp	0.39814	2ews	0.066712
								1nju	1.16185	1nmk	3.28149	1nmk	1.57238	1nmk	0.58166	2exm	0.045554
								1nkm	1.17729	1nms	1.38686	1nms	1.1122	1nms	0.81994	2ez7	0.025301
								1nl4	0.185188	1nnb	3.49768	1nnb	0.85675	1nnb	0.11641	2f1g	0.089012
								1nl6	0.778823	1nnk	2.72174	1nnk	1.48199	1nnk	0.66986	2f2h	0.083346
								1nlj	0.241843	1nnu	1.31868	1nnu	0.92316	1nnu	0.67744	2f34	0.081227
								1nlo	3.72037	1no9	0.97941	1no9	1.93877	1no9	0.98481	2f35	0.067029
								1nlp	1.49724	1noi	0.687368	1noi	1.80215	1noi	0.52285	2f6t	0.061759
								1nlt	12.7964	1noj	0.999988	1noj	1.8474	1noj	0.41326	2f7i	0.037368
								1nmk	0.974263	1nok	1.37444	1nok	0.8207	1nok	0.68611	2f7o	0.041922
								1nms	0.357394	1nox	0.455687	1nox	0.95273	1nox	0.30253	2f7p	0.05884
								1nnb	0.0942114	1npa	1.14432	1npa	0.95171	1npa	0.42994	2f80	0.098301
								1nnk	0.050944	1npv	0.924605	1npv	1.1486	1npv	0.395	2f81	0.104747
								1nnu	0.0720293	1npw	3.14813	1npw	1.06764	1npw	0.42487	2f8g	0.10428
								1no9	0.0415934	1npz	0.901489	1npz	1.01302	1npz	0.33009	2f94	0.068997
								1noi	0.0378024	1nq0	1.3006	1nq0	1.04719	1nq0	0.9786	2f9k	0.049302
								1noj	0.0341561	1nqc	0.796953	1nqc	1.22433	1nqc	0.26505	2fdp	0.10742
								1nok	0.035621	1ntk	1.37458	1ntk	1.68452	1ntk	1.17795	2fgu	0.120393
								1nox	0.609924	1ntv	1.14097	1ntv	0.93763	1ntv	0.11139	2fgv	0.12846
								1npa	0.344893	1nu1	0.936316	1nu1	1.41172	1nu1	0.83382	2fle	0.161898
								1npv	0.309616	1nu3	1.21919	1nu3	1.4484	1nu3	0.37273	2flr	0.056228
								1npw	0.356381	1nu8	1.13318	1nu8	1.78076	1nu8	0.45329	2fmb	0.203641
								1npz	0.261408	1nxy	0.490893	1nxy	1.18222	1nxy	0.31796	2fpz	0.029809
								1nq0	0.126033	1ny0	1.13095	1ny0	1.71897	1ny0	0.50021	2fqo	0.055784
								1nqc	0.173781	1ny2	0.517303	1ny2	0.78469	1ny2	1.0769	2fqt	0.05321
								1ntk	0.227231	1nym	0.595129	1nym	0.97534	1nym	1.73368	2fqw	0.040476
								1ntv	3.84802	1nyx	1.26286	1nyx	1.08803	1nyx	0.39356	2fqx	0.049454
								1nu1	0.0875952	1nyy	1.42146	1nyy	1.52384	1nyy	0.1659	2fqy	0.048316
								1nu3	0.033702	1nzl	3.03778	1nzl	0.55578	1nzl	0.75178	2fu8	0.051589
								1nu8	0.108937	1nzq	0.639818	1nzq	1.30682	1nzq	1.21729	2fw6	0.033357
								1nxy	0.106256	1nzv	0.529304	1nzv	1.57199	1nzv	1.06354	2fx6	0.018441
								1ny0	0.0728344	1o0d	0.781942	1o0d	1.06556	1o0d	1.03018	1kzn	0.118665
								1ny2	0.234315	1o0o	0.799503	1o0o	1.34558	1o0o	0.2904	1l83	0.016115
								1nym	0.0545437	1o2g	0.639578	1o2g	1.09455	1o2g	0.36806	1l8g	0.059491
								1nyx	0.181026	1o2k	0.75703	1o2k	1.86934	1o2k	0.69087	1laf	0.049829
								1nyy	0.0820483	1o2p	1.14167	1o2p	1.46132	1o2p	1.25435	1lag	0.030948
								1nzl	9.91492	1o2s	2.75506	1o2s	1.54836	1o2s	0.72545	1lah	0.033558
								1nzq	0.281922	1o2t	1.03206	1o2t	1.08212	1o2t	0.12023	1lan	0.034856
								1nzv	13.08	1o2u	1.09013	1o2u	1.60057	1o2u	0.17193	1lbf	0.067835
								1o0d	0.263135	1o2v	3.23285	1o2v	1.62666	1o2v	1.03877	1lbk	0.060575
								1o0o	0.410623	1o2x	0.499412	1o2x	0.90525	1o2x	0.26406	1lcp	0.043343
								1o2g	0.110011	1o2y	2.84066	1o2y	1.00416	1o2y	0.32823	1lee	0.123177
								1o2k	0.102752	1o32	0.672576	1o32	0.91997	1o32	0.93941	1lf2	0.12156
								1o2p	0.128172	1o34	0.718801	1o34	1.84905	1o34	1.49646	1lgt	0.043356
								1o2s	0.0623837	1o37	0.42656	1o37	0.97101	1o37	0.36459	1lgw	0.025733
								1o2t	0.124587	1o39	1.2168	1o39	1.16512	1o39	0.45697	1lhu	0.084527
								1o2u	0.180073	1o3b	1.39088	1o3b	0.72601	1o3b	0.39379	1li2	0.026156
								1o2v	0.21249	1o3c	1.02921	1o3c	1.41318	1o3c	0.78168	1li3	0.018506
								1o2x	0.213555	1o3e	2.89517	1o3e	1.35803	1o3e	1.09943	1li6	0.015177
								1o2y	0.198515	1o3g	0.99899	1o3g	0.95099	1o3g	1.21345	1lke	0.102845
								1o32	0.0570478	1o3h	0.400492	1o3h	1.51955	1o3h	0.1543	1lkk	0.121632
								1o34	0.0641518	1o3k	2.6629	1o3k	0.95777	1o3k	1.01673	1lkl	0.106674
								1o37	0.150561	1o3p	0.693063	1o3p	0.87703	1o3p	0.55697	1lnm	0.096278
								1o39	0.0884222	1o41	1.06061	1o41	0.70179	1o41	0.96932	1loq	0.084958
								1o3b	0.10586	1o42	1.02015	1o42	1.38968	1o42	0.94971	1lpk	0.085235
								1o3c	0.106648	1o43	0.518334	1o43	1.18128	1o43	0.60053	1lpz	0.087012
								1o3e	0.112725	1o44	0.710564	1o44	0.72274	1o44	1.39085	3c8a	0.108017
								1o3g	0.109075	1o45	0.644326	1o45	1.21771	1o45	1.27659	3c8b	0.131813
								1o3h	0.0998908	1o46	1.35137	1o46	0.98628	1o46	0.76387	3cct	0.104162
								1o3k	0.0945538	1o47	2.69066	1o47	0.77782	1o47	0.30129	3ccw	0.093995
								1o3p	0.109357	1o48	3.20216	1o48	1.17338	1o48	0.10839	3ccz	0.121287
								1o41	0.0765388	1o49	0.811431	1o49	0.97537	1o49	0.93089	3cd0	0.100761
								1o42	1.07568	1o4a	1.30489	1o4a	1.18296	1o4a	1.356	3cd5	0.111781
								1o43	0.44227	1o4b	0.885494	1o4b	1.81742	1o4b	1.02627	3cd7	0.105618
								1o44	0.766736	1o4d	2.96656	1o4d	1.00928	1o4d	0.91358	3cda	0.119716
								1o45	2.04537	1o4e	0.828298	1o4e	1.19198	1o4e	1.99104	3cdb	0.120332
								1o46	1.17564	1o4f	0.897533	1o4f	1.58793	1o4f	1.41509	3cf8	0.046076
								1o47	0.778606	1o4g	2.84721	1o4g	0.97116	1o4g	0.39183	3cfn	0.049761
								1o48	0.868898	1o4h	0.644318	1o4h	1.91142	1o4h	0.14022	3cft	0.04056
								1o49	0.698402	1o4i	2.99772	1o4i	1.22752	1o4i	1.66904	3cj2	0.049284
								1o4a	0.431624	1o4j	0.594136	1o4j	1.59166	1o4j	0.34423	3cj5	0.086454
								1o4b	1.07607	1o4k	0.912499	1o4k	0.966	1o4k	0.91692	3ckb	0.11277
								1o4d	0.0573677	1o4l	0.422706	1o4l	1.8679	1o4l	0.37384	3cke	0.088067
								1o4e	0.101487	1o4m	1.48542	1o4m	1.3132	1o4m	0.23276	3ckp	0.11684
								1o4f	0.0766513	1o4n	1.23013	1o4n	1.04548	1o4n	0.28865	3ckz	0.068834
								1o4g	0.0650096	1o4o	5.40889	1o4o	1.82673	1o4o	0.20465	3cl0	0.091493
								1o4h	0.0907139	1o4p	1.21776	1o4p	1.26213	1o4p	1.0318	3cm2	0.120355
								1o4i	0.108789	1o4q	1.4295	1o4q	1.19347	1o4q	0.69866	3cow	0.087622
								1o4j	0.0643696	1o4r	3.3673	1o4r	1.93886	1o4r	1.77417	3cs7	0.101779
								1o4k	0.095193	1o5f	1.12742	1o5f	0.86079	1o5f	0.86273	3ctt	0.051358
								1o4l	0.0421933	1o5m	1.30084	1o5m	0.74292	1o5m	0.40349	3cyw	0.120604
								1o4m	0.0232582	1o5p	0.763777	1o5p	1.87615	1o5p	0.72869	1xgi	0.050391
								1o4n	0.0253635	1o6h	3.06498	1o6h	1.06998	1o6h	0.38042	1xh4	0.097487
								1o4o	0.0989728	1o6i	0.626678	1o6i	0.9258	1o6i	0.11214	1xh5	0.115874
								1o4p	0.0375453	1o6q	0.784406	1o6q	1.34228	1o6q	0.66444	1xh9	0.098709
								1o4q	0.0530946	1o6r	1.37654	1o6r	0.97753	1o6r	0.65343	1xhy	0.069853
								1o4r	0.0884617	1o79	0.950465	1o79	1.96885	1o79	0.7767	1xjd	0.079101
								1o5f	0.132322	1o8b	3.38758	1o8b	1.01864	1o8b	0.82208	1xk5	0.144699
								1o5m	0.307716	1o9d	0.628798	1o9d	0.94338	1o9d	0.23665	1xk9	0.076285
								1o5p	0.485049	1o9e	0.471988	1o9e	0.78698	1o9e	0.19512	1xka	0.094451
								1o6h	0.237502	1o9k	0.980689	1o9k	0.36216	1o9k	0.36961	1xkk	0.095215
								1o6i	0.0292439	1oai	3.3612	1oai	0.73251	1oai	1.24549	1xow	0.063077
								1o6q	0.174333	1oay	0.55131	1oay	1.94805	1oay	0.24074	1xpz	0.054066
								1o6r	0.20579	1obx	0.91256	1obx	1.58999	1obx	0.64779	1xq0	0.067559
								1o79	0.307166	1ocn	1.15721	1ocn	1.93562	1ocn	0.43538	1xr9	0.164975
								1o8b	0.0748807	1ody	1.13377	1ody	0.5683	1ody	0.58504	1xt8	0.023714
								1o9d	0.84918	1oe0	0.657016	1oe0	1.49509	1oe0	0.16575	1xug	0.065288
								1o9e	0.455883	1oe7	0.639384	1oe7	1.82233	1oe7	1.07042	1xws	0.083267
								1o9k	48.0624	1oeb	1.04358	1oeb	0.70002	1oeb	0.8887	1y0l	0.051629
								1oai	1.58995	1ofz	2.92462	1ofz	0.71487	1ofz	1.41168	1y1z	0.022647
								1oay	0.039543	1ogu	2.76064	1ogu	0.88018	1ogu	1.09184	1y20	0.020637
								1obx	0.234246	1oh4	2.74587	1oh4	0.63925	1oh4	0.64387	1y3n	0.053742
								1ocn	0.100916	1oi9	0.787592	1oi9	1.34833	1oi9	0.37606	1y3p	0.106662
								1ody	0.724883	1oim	0.902768	1oim	1.70809	1oim	0.91059	1y3v	0.087898
								1oe0	0.543031	1oiq	0.481624	1oiq	1.78688	1oiq	0.13678	1y3x	0.096064
								1oe7	0.103517	1oir	1.01365	1oir	1.56983	1oir	0.10877	1y6q	0.056498
								1oeb	4.33052	1oit	0.825258	1oit	0.87776	1oit	0.10179	1yc4	0.045329
								1ofz	0.0355598	1oiu	2.77112	1oiu	1.44072	1oiu	0.21532	1yda	0.028714
								1ogu	0.111537	1oiy	0.886343	1oiy	1.06928	1oiy	1.32286	1ydb	0.025723
								1oh4	1.36618	1oj5	0.996476	1oj5	0.99096	1oj5	0.21017	1ydd	0.020844
								1oi9	0.10081	1ok7	0.670876	1ok7	0.74469	1ok7	0.3373	1ydk	0.08655
								1oim	0.0349358	1oko	2.94875	1oko	1.5715	1oko	1.08329	1yds	0.056896
								1oiq	0.0740495	1okv	2.92342	1okv	0.60228	1okv	0.34264	1yei	0.05705
								1oir	0.29205	1okw	1.0515	1okw	1.9672	1okw	0.12468	1yej	0.071207
								1oit	0.132542	1okx	3.3176	1okx	0.89573	1okx	0.27869	1yet	0.105481
								1oiu	0.131913	1oky	5.5693	1oky	1.35008	1oky	0.3711	1yfz	0.047345
								1oiy	0.11057	1okz	1.14506	1okz	0.90743	1okz	0.30602	1yp9	0.079909
								1oj5	15.0459	1ol1	0.704596	1ol1	0.6826	1ol1	0.89788	1ype	0.082977
								1ok7	1.4161	1ol2	1.16174	1ol2	1.70968	1ol2	1.83874	3ibi	0.056653
								1oko	0.0364647	1om2	0.53406	1om2	0.89551	1om2	0.95441	3ibl	0.060544
								1okv	1.63995	1om9	3.55125	1om9	1.13906	1om9	1.97442	3ibn	0.078827
								1okw	1.96705	1ong	0.432371	1ong	1.72805	1ong	0.50227	3ibu	0.063147
								1okx	1.17204	1onh	0.656095	1onh	1.97006	1onh	1.08292	3ies	0.093994
								1oky	0.190686	1onp	1.23604	1onp	1.88402	1onp	0.8624	3ifl	0.138723
								1okz	0.20752	1opi	1.2383	1opi	1.16327	1opi	1.94592	3igp	0.054161
								1ol1	1.09265	1oq5	0.516373	1oq5	1.58205	1oq5	1.05987	3ijh	0.056844
								1ol2	1.95456	1oqp	0.455036	1oqp	0.39117	1oqp	1.08591	3ikd	0.057203
								1om2	6.01516	1orw	0.761799	1orw	1.6929	1orw	0.16256	3ikg	0.065425
								1om9	4.90655	1osg	3.28613	1osg	0.5365	1osg	0.4147	3imc	0.02525
								1ong	0.0910978	1osv	1.28539	1osv	0.83974	1osv	1.1073	3ime	0.022533
								1onh	0.0942394	1oth	0.916107	1oth	1.00775	1oth	1.43952	3iob	0.055347
								1onp	0.0471073	1ouk	1.04654	1ouk	0.65726	1ouk	1.37841	3ioc	0.061305
								1opi	20.971	1ouy	1.13892	1ouy	1.9627	1ouy	0.90904	3iod	0.073319
								1oq5	0.109645	1ov3	3.3005	1ov3	1.09175	1ov3	0.96991	3ioe	0.076291
								1oqp	66.3931	1ove	3.10136	1ove	1.31126	1ove	0.72365	3iof	0.053735
								1orw	0.113685	1ow4	3.14801	1ow4	1.73894	1ow4	0.47291	3iog	0.040891
								1osg	7.61613	1ow6	3.426	1ow6	0.44635	1ow6	1.6268	3ip5	0.028691
								1osv	12.3949	1ow7	0.955138	1ow7	0.75018	1ow7	0.13042	3ip6	0.025994
								1oth	0.0958442	1ow8	1.22243	1ow8	0.78621	1ow8	1.01122	3ip8	0.035281
								1ouk	0.331106	1owd	0.501495	1owd	1.07452	1owd	1.06453	3ip9	0.021835
								1ouy	0.247741	1owi	3.523	1owi	1.14531	1owi	0.63528	3iph	0.063162
								1ov3	4.25075	1owj	3.32262	1owj	1.332	1owj	0.13735	3ipq	0.090122
								1ove	0.208641	1owk	3.02098	1owk	1.03426	1owk	0.13433	3ipu	0.085945
								1ow4	0.0938182	1ox9	0.486564	1ox9	0.93415	1ox9	1.11829	3iqu	0.136163
								1ow6	9.34721	1oxg	1.09247	1oxg	0.9154	1oxg	1.45033	3isj	0.048129
								1ow7	8.82432	1oxn	1.10534	1oxn	1.01601	1oxn	0.3826	3iss	0.107692
								1ow8	10.255	1oxq	0.833058	1oxq	1.14083	1oxq	0.69017	3iub	0.063029
								1owd	0.184753	1oy7	0.702196	1oy7	1.30265	1oy7	0.4559	3iue	0.072356
								1owi	0.129856	1oyn	0.705945	1oyn	1.59502	1oyn	0.58231	3ivc	0.055316
								1owj	0.139744	1ozv	0.980378	1ozv	1.84969	1ozv	0.2315	3ivx	0.060807
								1owk	0.206701	1p01	1.20203	1p01	1.04258	1p01	2.15096	3iw5	0.083489
								1ox9	2.24998	1p02	0.578179	1p02	1.89782	1p02	0.1181	3iw6	0.075996
								1oxg	4.40371	1p03	0.856953	1p03	1.23922	1p03	0.65156	3iww	0.088603
								1oxn	0.203909	1p04	0.623851	1p04	1.27602	1p04	0.79274	3jdw	0.031618
								1oxq	0.253521	1p05	0.827387	1p05	1.34977	1p05	0.93872	3jrs	0.06108
								1oy7	0.224663	1p06	0.437033	1p06	1.47811	1p06	0.4266	3jrx	0.101391
								1oyn	0.0715443	1p0y	0.48752	1p0y	0.73264	1p0y	0.86814	5km9	0.050505
								1ozv	0.0370491	1p10	2.83637	1p10	1.20967	1p10	0.22921	5kma	0.079155
								1p01	0.120809	1p17	2.70333	1p17	1.22778	1p17	0.12107	5ko1	0.06709
								1p02	0.140563	1p28	1.11352	1p28	1.23419	1p28	1.15479	5ko5	0.016062
								1p03	0.174223	1p2a	0.946526	1p2a	1.28034	1p2a	0.76711	5kqx	0.130492
								1p04	0.18936	1p2g	3.30062	1p2g	1.72825	1p2g	1.07483	5kqy	0.102337
								1p05	0.189098	1p4r	1.19624	1p4r	1.00465	1p4r	0.36773	5kr0	0.103654
								1p06	0.206772	1p4u	0.459155	1p4u	0.83515	1p4u	1.27763	5kr1	0.115646
								1p0y	0.0378349	1p5e	2.86453	1p5e	1.49166	1p5e	0.9074	5kr2	0.134859
								1p10	0.174174	1p6d	2.66904	1p6d	0.92119	1p6d	0.99317	5kva	0.068002
								1p17	0.515291	1p6e	0.630317	1p6e	1.4246	1p6e	1.76344	5kz0	0.077956
								1p28	0.0206895	1p7m	1.12365	1p7m	0.84389	1p7m	0.89583	5l2s	0.101134
								1p2a	0.0884283	1p93	1.32001	1p93	0.92298	1p93	1.42465	5l30	0.108546
								1p2g	1.73482	1pau	1.18996	1pau	0.88738	1pau	0.77411	5l3a	0.039233
								1p4r	0.515473	1pbk	1.19691	1pbk	0.9336	1pbk	1.11775	5l4i	0.03968
								1p4u	0.933508	1pcg	5.54776	1pcg	0.56331	1pcg	0.3599	5l4j	0.050148
								1p5e	0.050559	1pdq	3.28596	1pdq	0.24828	1pdq	0.81194	5l4m	0.021676
								1p6d	0.256066	1pf7	0.612068	1pf7	1.21468	1pf7	0.50669	5l7e	0.082021
								1p6e	0.226583	1pf8	1.09712	1pf8	0.72546	1pf8	0.46157	5l7g	0.086121
								1p7m	0.0303847	1pfy	0.715864	1pfy	1.02226	1pfy	0.94768	5l7h	0.070328
								1p93	0.135726	1pg2	1.34096	1pg2	0.74632	1pg2	0.55135	1oe8	0.067651
								1pau	0.520402	1ph0	0.949472	1ph0	0.80538	1ph0	0.43817	1ogd	0.031885
								1pbk	1.10347	1pi4	3.41784	1pi4	0.93432	1pi4	0.15461	1ogg	0.124168
								1pcg	3.94195	1pi5	0.935034	1pi5	0.87072	1pi5	0.96878	1ogx	0.048819
								1pdq	3.95033	1pig	0.561633	1pig	1.32019	1pig	0.6184	1ogz	0.058793
								1pf7	0.0811489	1pip	0.455358	1pip	0.8833	1pip	0.80585	1ohr	0.130881
								1pf8	0.0548792	1pk0	1.36374	1pk0	1.89919	1pk0	0.40776	1oif	0.036351
								1pfy	0.264453	1pl0	0.670241	1pl0	1.04924	1pl0	0.81947	1okl	0.053634
								1pg2	0.0323765	1pmn	0.661002	1pmn	0.64644	1pmn	0.21648	1ols	0.066304
								1ph0	0.845731	1pmu	1.42012	1pmu	1.47011	1pmu	0.58522	1olu	0.067825
								1pi4	0.0670145	1pmv	1.07225	1pmv	1.56579	1pmv	0.97203	1olx	0.070401
								1pi5	0.114201	1pmx	1.00173	1pmx	0.34298	1pmx	0.2387	1om1	0.051591
								1pig	1.55053	1pop	0.685173	1pop	1.56507	1pop	0.96161	1ony	0.1185
								1pip	0.766476	1ppw	3.53633	1ppw	0.88011	1ppw	0.85746	1onz	0.059907
								1pk0	0.816058	1ppx	0.552889	1ppx	0.81449	1ppx	1.10715	1ork	0.093405
								1pl0	0.0985873	1pq3	0.939591	1pq3	1.69891	1pq3	0.4751	1os0	0.095172
								1pmn	0.250698	1pq6	5.48816	1pq6	0.73671	1pq6	0.60285	1os5	0.098224
								1pmu	0.0639081	1pqc	1.33586	1pqc	1.74012	1pqc	0.52727	1oss	0.023185
								1pmv	0.0470859	1pr1	0.977387	1pr1	1.01893	1pr1	0.97161	1owe	0.056537
								1pmx	35.043	1prl	0.685902	1prl	1.8334	1prl	0.75505	1oxr	0.036024
								1pop	0.242604	1prm	3.57307	1prm	0.90716	1prm	0.42051	4p3h	0.082439
								1ppw	0.0850522	1pu7	0.876632	1pu7	1.29427	1pu7	0.64673	4p58	0.032531
								1ppx	0.175112	1pu8	3.19424	1pu8	1.04206	1pu8	1.07147	4p5d	0.079159
								1pq3	0.0576227	1pum	0.995694	1pum	1.93919	1pum	0.72002	4p5z	0.077822
								1pq6	1.18504	1pun	1.168	1pun	1.53596	1pun	0.52245	4p6c	0.045293
								1pqc	0.117285	1puq	1.14137	1puq	0.95596	1puq	1.30503	4p6w	0.080368
								1pr1	0.0604336	1pus	1.30481	1pus	0.95401	1pus	1.05584	4p6x	0.091823
								1prl	3.83901	1pw6	3.54941	1pw6	1.37576	1pw6	0.75905	4pb2	0.049639
								1prm	4.82542	1pwp	3.47625	1pwp	1.42835	1pwp	0.14606	4pee	0.056376
								1pu7	0.0344897	1pwq	3.19718	1pwq	0.82305	1pwq	1.09851	4pf5	0.061009
								1pu8	0.0379723	1pwu	0.704133	1pwu	0.70081	1pwu	0.67599	4pft	0.065045
								1pum	0.0299248	1pwy	0.643897	1pwy	0.99209	1pwy	0.97127	4pfu	0.069637
								1pun	0.193706	1pxh	0.994301	1pxh	1.085	1pxh	0.65846	4pg9	0.158134
								1puq	0.19435	1pxi	0.418006	1pxi	1.57529	1pxi	0.10103	4phu	0.111509
								1pus	0.928683	1pxj	0.933417	1pxj	1.32523	1pxj	0.37472	4pin	0.045514
								1pw6	0.373682	1pxk	0.924239	1pxk	1.26913	1pxk	0.29179	4pmm	0.081886
								1pwp	0.11971	1pxl	1.30325	1pxl	1.64979	1pxl	0.43099	4pnu	0.064885
								1pwq	0.173812	1pxm	3.50197	1pxm	0.7083	1pxm	0.45701	4poh	0.061647
								1pwu	0.130617	1py1	3.37079	1py1	1.23791	1py1	0.24661	4poj	0.057946
								1pwy	0.0442286	1py2	0.749709	1py2	0.72484	1py2	0.21591	4pop	0.055975
								1pxh	4.08231	1py5	1.21479	1py5	0.8521	1py5	1.50593	4pow	0.083479
								1pxi	0.0508371	1pye	1.25194	1pye	0.95403	1pye	0.79078	2vba	0.065526
								1pxj	0.0419558	1pyg	1.18272	1pyg	1.31072	1pyg	0.97231	2vc9	0.079628
								1pxk	0.0538886	1pyw	0.540785	1pyw	0.48644	1pyw	0.11683	2ves	0.068497
								1pxl	0.089817	1pzj	5.25146	1pzj	1.54089	1pzj	0.91162	2vfk	0.064245
								1pxm	0.0757536	1pzo	1.33125	1pzo	0.51502	1pzo	1.05201	2vh0	0.089569
								1py1	2.53551	1q0b	0.967237	1q0b	1.07074	1q0b	1.11679	2vh6	0.075476
								1py2	0.9042	1q1m	2.74449	1q1m	1.5512	1q1m	0.60837	2vhj	0.06361
								1py5	0.069987	1q1y	1.19366	1q1y	1.07474	1q1y	0.90284	2vj8	0.074366
								1pye	0.107924	1q3d	2.79635	1q3d	1.59063	1q3d	0.89535	2vjx	0.043063
								1pyg	0.235863	1q3w	0.881469	1q3w	1.3628	1q3w	0.99031	2vk2	0.04028
								1pyw	17.3097	1q41	0.637888	1q41	1.90998	1q41	1.55307	2vk6	0.050999
								1pzj	0.474666	1q4k	3.53757	1q4k	1.17034	1q4k	0.30494	2vl4	0.043387
								1pzo	0.0910401	1q4l	0.693506	1q4l	1.79738	1q4l	0.68392	2vmc	0.05036
								1q0b	0.0779632	1q4w	0.864376	1q4w	0.86567	1q4w	1.02175	2vmd	0.041204
								1q1m	0.202825	1q4x	1.21065	1q4x	1.72859	1q4x	0.37859	2vmf	0.041439
								1q1y	0.221839	1q63	1.00724	1q63	0.88728	1q63	1.12901	2vnp	0.055924
								1q3d	0.208055	1q66	0.508701	1q66	1.62506	1q66	1.49625	2vnt	0.057257
								1q3w	0.0730835	1q6j	1.35149	1q6j	0.7983	1q6j	0.54282	2vo4	0.024094
								1q41	0.0702936	1q6k	1.22281	1q6k	1.36752	1q6k	0.20793	2vo5	0.062733
								1q4k	1.27681	1q6m	0.679813	1q6m	1.85854	1q6m	0.29614	2vot	0.05337
								1q4l	0.157411	1q6n	1.2857	1q6n	1.81382	1q6n	1.0994	5bwc	0.084889
								1q4w	0.0300584	1q6p	0.543631	1q6p	0.98471	1q6p	0.2514	5byi	0.042881
								1q4x	0.172626	1q6s	0.776975	1q6s	0.88099	1q6s	0.99376	5c1m	0.095833
								1q5l	11.1309	1q6t	3.43543	1q6t	1.89528	1q6t	2.05916	5c1w	0.027674
								1q63	0.0703958	1q83	0.425728	1q83	1.20408	1q83	0.35603	5c2a	0.051177
								1q66	0.116273	1q95	1.02267	1q95	0.78878	1q95	1.24653	5c2o	0.060512
								1q6j	1.11725	1q9d	1.21487	1q9d	1.06189	1q9d	1.32438	5c3p	0.017516
								1q6k	0.0575825	1q9m	0.499484	1q9m	1.06663	1q9m	1.00036	5c5t	0.018008
								1q6m	2.11934	1qaq	1.35763	1qaq	1.09482	1qaq	1.09184	5c8n	0.094119
								1q6n	0.667373	1qca	0.606033	1qca	0.48477	1qca	0.61014	5cap	0.072381
								1q6p	2.49352	1qcp	0.648596	1qcp	1.78979	1qcp	1.07727	5caq	0.080328
								1q6s	3.18596	1qf4	0.752021	1qf4	1.26611	1qf4	0.62365	5cas	0.078173
								1q6t	3.13502	1qf5	3.17694	1qf5	0.85649	1qf5	0.39655	5cau	0.085977
								1q83	0.516279	1qfs	2.62147	1qfs	0.98319	1qfs	0.8148	5cbm	0.055117
								1q95	0.0849704	1qhr	0.960362	1qhr	1.03426	1qhr	0.34164	5cbr	0.059026
								1q9d	0.2551	1qi0	0.647562	1qi0	1.9382	1qi0	0.10809	5cbs	0.045534
								1q9m	0.0660197	1qiw	1.35294	1qiw	1.26165	1qiw	0.30739	5cc2	0.033883
								1qaq	0.162769	1qj1	0.706912	1qj1	1.96036	1qj1	1.36551	5cep	0.067485
								1qca	0.361635	1qj6	0.844148	1qj6	0.79931	1qj6	0.32744	5ceq	0.074088
								1qcp	0.173697	1qj7	1.18977	1qj7	1.65196	1qj7	0.1779	5chk	0.054742
								1qf4	0.392638	1qja	2.93581	1qja	0.92357	1qja	1.52392	5cj6	0.051455
								1qf5	0.304315	1qjb	1.31912	1qjb	0.73809	1qjb	0.36236	5cjf	0.064805
								1qfs	0.092819	1qkn	0.80235	1qkn	0.95621	1qkn	0.61125	5cks	0.051837
								1qhr	0.0718586	1qku	0.987004	1qku	1.69555	1qku	1.39916	5cp5	0.090079
								1qi0	0.0810911	1qm4	0.793261	1qm4	0.50213	1qm4	0.87548	5cp9	0.022912
								1qiw	0.50708	1qm5	3.21859	1qm5	1.29159	1qm5	0.42431	5cqt	0.06531
								1qj1	0.176001	1qng	0.67105	1qng	0.71068	1qng	0.82634	5cqu	0.055842
								1qj6	0.182914	1qnh	1.18354	1qnh	1.74152	1qnh	0.42077	5cs3	0.067335
								1qj7	0.270213	1qon	0.45295	1qon	1.32233	1qon	0.13314	5cs6	0.049335
								1qja	2.04628	1qpb	3.4922	1qpb	0.94803	1qpb	1.33815	5cso	0.050695
								1qjb	3.2503	1qpe	1.1235	1qpe	1.1174	1qpe	0.39323	5csp	0.040641
								1qkn	0.231438	1qpf	2.64553	1qpf	0.4825	1qpf	0.7813	5cst	0.063634
								1qku	0.079734	1qpl	0.567295	1qpl	0.95653	1qpl	0.38677	5ct2	0.049968
								1qm4	0.0263634	1qq9	0.788875	1qq9	1.24052	1qq9	0.87397	1ai4	0.036808
								1qm5	0.594034	1qr3	3.5437	1qr3	0.40485	1qr3	0.2303	1ai5	0.036687
								1qng	5.14723	1qs4	0.491639	1qs4	1.05029	1qs4	0.61402	1ai7	0.01262
								1qnh	4.27417	1qsc	2.72895	1qsc	1.26622	1qsc	0.3838	1aid	0.079316
								1qon	0.0993734	1qti	1.00186	1qti	1.58825	1qti	0.11017	1aj7	0.049655
								1qpb	0.0263746	1qtn	1.36291	1qtn	1.35043	1qtn	0.43395	1ajn	0.032663
								1qpe	0.0879822	1qvt	0.574556	1qvt	1.40003	1qvt	1.6921	1ajp	0.040439
								1qpf	1.10038	1qvu	1.30595	1qvu	1.28839	1qvu	0.83716	1ajq	0.020437
								1qpl	1.15533	1qw7	0.923283	1qw7	1.32083	1qw7	0.71835	1ajv	0.10443
								1qq9	0.0285354	1qwe	0.79061	1qwe	0.21864	1qwe	0.14027	1ajx	0.096874
								1qr3	1.02011	1qwf	3.51579	1qwf	0.65025	1qwf	1.03658	1alw	0.051811
								1qs4	0.0581175	1qwu	0.882246	1qwu	1.58354	1qwu	1.2791	1amk	0.025887
								1qsc	1.71982	1qx1	0.951492	1qx1	1.91877	1qx1	0.58922	1amw	0.065901
								1qti	0.0916253	1qxw	0.596864	1qxw	1.91918	1qxw	0.17755	1apv	0.120362
								1qtn	0.432297	1qxy	0.613794	1qxy	0.91203	1qxy	0.30494	1atl	0.101771
								1qvt	0.0462176	1qxz	0.676607	1qxz	1.30554	1qxz	0.78982	1atr	0.077014
								1qvu	0.0431883	1qy5	3.62265	1qy5	0.58275	1qy5	0.68606	1avn	0.028082
								1qw7	0.058842	1r0x	0.832841	1r0x	1.87282	1r0x	0.60262	1ax0	0.049214
								1qwe	8.88467	1r10	1.05289	1r10	0.94386	1r10	0.43529	1azm	0.031141
								1qwf	6.17709	1r17	2.98987	1r17	0.23152	1r17	0.28035	1b05	0.086744
								1qwu	0.0305754	1r1i	3.58112	1r1i	1.39068	1r1i	0.50458	1b0h	0.102793
								1qx1	0.0672759	1r2b	0.850905	1r2b	1.10485	1r2b	1.3038	1b1h	0.108291
								1qxw	0.0588319	1r4w	1.2429	1r4w	1.45993	1r4w	1.04453	1b2h	0.084352
								1qxy	0.197688	1r58	1.21803	1r58	1.33436	1r58	0.7588	1b32	0.094319
								1qxz	0.0604839	1r5g	0.638347	1r5g	0.97022	1r5g	1.30268	1b38	0.059807
								1qy5	0.0753881	1r5h	0.744625	1r5h	1.28566	1r5h	0.99424	1b3f	0.09722
								1r0x	0.645449	1r5n	1.02152	1r5n	1.20376	1r5n	0.38695	1b3g	0.106705
								1r10	1.24178	1r5v	0.643902	1r5v	1.0348	1r5v	1.71077	1b3h	0.117334
								1r17	6.8274	1r5w	0.692157	1r5w	0.17431	1r5w	0.66215	1b3l	0.083105
								1r1i	0.17355	1r6g	0.913453	1r6g	0.83799	1r6g	1.43707	1b40	0.131137
								1r2b	23.0393	1r6n	1.39894	1r6n	1.92406	1r6n	0.96133	1b46	0.093796
								1r4w	0.0901909	1r6z	3.57244	1r6z	1.12991	1r6z	0.41218	1b4h	0.083604
								1r58	0.13544	1r78	1.19763	1r78	1.05302	1r78	2.044	1b4z	0.084962
								1r5g	0.150311	1rbo	0.557589	1rbo	1.09248	1rbo	0.19745	1b51	0.081314
								1r5h	0.120892	1rdi	0.981829	1rdi	0.82407	1rdi	0.80944	1b52	0.08351
								1r5n	0.690711	1rdj	0.831757	1rdj	0.7577	1rdj	1.3339	1b55	0.082702
								1r5v	7.67497	1rdl	0.446578	1rdl	1.4361	1rdl	0.89191	1b57	0.019418
								1r5w	7.01551	1rdn	3.10757	1rdn	0.96336	1rdn	1.06184	4djp	0.100294
								1r6g	0.24083	1rdt	1.17769	1rdt	1.44287	1rdt	1.04111	4djq	0.102204
								1r6n	0.426135	1re1	0.50258	1re1	0.97364	1re1	0.32855	4djr	0.099216
								1r6z	0.080711	1re8	3.04119	1re8	0.33117	1re8	0.67748	4dju	0.060325
								1r78	0.123972	1rej	3.32492	1rej	1.69165	1rej	0.45211	4djw	0.05679
								1rbo	0.372552	1rek	2.96638	1rek	1.41704	1rek	0.67249	4djx	0.060581
								1rdi	0.0318698	1rev	0.911005	1rev	0.9643	1rev	1.22455	4djy	0.070264
								1rdj	0.0277582	1rgj	1.30976	1rgj	0.23788	1rgj	0.63876	4dko	0.07827
								1rdl	0.0297508	1rgk	0.691362	1rgk	0.72157	1rgk	0.99907	4dkp	0.059685
								1rdn	0.0427891	1rgl	0.791336	1rgl	0.91185	1rgl	0.56488	4dkq	0.068792
								1rdt	0.234141	1rhj	0.629553	1rhj	0.98964	1rhj	1.26537	4dkr	0.063198
								1re1	0.0736825	1rhk	0.515406	1rhk	0.65415	1rhk	0.64394	4dmw	0.060496
								1re8	0.248054	1rhm	2.92607	1rhm	1.68302	1rhm	1.11533	4do4	0.055777
								1rej	0.149466	1rhq	0.577816	1rhq	0.91685	1rhq	0.74059	4do5	0.034935
								1rek	0.379156	1rhr	0.62298	1rhr	1.40228	1rhr	0.72013	4dq2	0.086484
								1rev	0.135269	1rhu	3.4483	1rhu	1.09732	1rhu	0.38863	4dst	0.045351
								1rgj	13.0793	1rin	0.813535	1rin	1.96903	1rin	1.14914	4dsu	0.014964
								1rgk	0.161843	1riw	0.463741	1riw	0.99264	1riw	1.42723	4dsy	0.035051
								1rgl	0.220424	1rlp	0.419612	1rlp	1.55408	1rlp	0.72006	4duh	0.060509
								1rhj	0.464495	1rlq	3.3729	1rlq	0.7272	1rlq	0.56054	4dv8	0.093808
								1rhk	0.861632	1rm8	3.33811	1rm8	1.86513	1rm8	0.29919	4dy6	0.112112
								1rhm	0.19444	1rne	0.457701	1rne	1.9031	1rne	0.28757	4dzy	0.036029
								1rhq	0.096935	1ro7	1.08821	1ro7	1.51951	1ro7	0.83454	6dq4	0.085443
								1rhr	0.720102	1ros	3.36113	1ros	1.65062	1ros	1.56618	6e4a	0.089268
								1rhu	0.875143	1rpa	1.30411	1rpa	1.49421	1rpa	0.3171	6e7j	0.114439
								1rin	0.0328064	1rq2	2.95582	1rq2	1.29432	1rq2	1.06397	6e9a	0.110219
								1riw	0.403276	1rri	3.54079	1rri	1.4835	1rri	0.3066	6ebe	0.065719
								1rlp	4.77445	1rrw	0.909016	1rrw	0.69813	1rrw	0.89738	6ecz	0.059348
								1rlq	4.0923	1rry	1.09617	1rry	0.99249	1rry	0.14921	6edr	0.103957
								1rm8	0.199409	1rs2	0.540002	1rs2	1.41927	1rs2	0.61281	6eed	0.070575
								1rne	0.608081	1rs4	0.856325	1rs4	1.84998	1rs4	0.50662	6eeo	0.057919
								1ro7	0.763156	1rsd	3.43557	1rsd	1.9678	1rsd	0.50805	6ei5	0.078953
								1ros	0.243976	1rsi	1.15029	1rsi	0.79413	1rsi	1.46387	6eif	0.060504
								1rpa	0.0289368	1rst	3.37337	1rst	1.00336	1rst	0.41305	6eij	0.079176
								1rq2	0.0437483	1rt1	1.34828	1rt1	1.46565	1rt1	0.29071	6eiq	0.08015
								1rri	0.0769766	1rt2	1.13363	1rt2	0.79812	1rt2	1.60354	6eir	0.091838
								1rrw	0.0358929	1rt9	1.18969	1rt9	0.91629	1rt9	0.97583	6eis	0.0668
								1rry	0.0379618	1rth	0.944018	1rth	1.64904	1rth	0.25211	6eiz	0.067979
								1rs2	0.0408813	1rti	0.8471	1rti	1.78407	1rti	1.12792	6ej2	0.062898
								1rs4	0.138515	1rtl	2.76019	1rtl	1.73059	1rtl	0.36867	6ej3	0.08618
								1rsd	0.200258	1ru1	1.20638	1ru1	1.16053	1ru1	0.65327	6ekq	0.085714
								1rsi	0.0472687	1ru2	0.438705	1ru2	0.74468	1ru2	0.27755	6el5	0.07567
								1rst	2.61058	1rv1	1.25481	1rv1	1.07557	1rv1	1.68445	6eln	0.043815
								1rt1	0.0902214	1rw8	0.787717	1rw8	1.16811	1rw8	1.42508	6elo	0.057645
								1rt2	0.115632	1rwq	1.13687	1rwq	0.82991	1rwq	1.00361	6elp	0.061373
								1rt9	0.0694411	1rww	0.566344	1rww	1.90336	1rww	1.30244	6en5	0.086025
								1rth	0.0705454	1rwx	1.38343	1rwx	1.45328	1rwx	1.01322	6eog	0.074026
								1rti	0.0816779	1rxp	0.661779	1rxp	0.9805	1rxp	0.21036	3r16	0.054382
								1rtl	0.180101	1ryf	0.95091	1ryf	0.89557	1ryf	0.12179	3r17	0.051828
								1ru1	0.678972	1ryh	3.16044	1ryh	1.10193	1ryh	1	3r1v	0.039958
								1ru2	0.709498	1rzx	0.581344	1rzx	1.23723	1rzx	0.39095	3r24	0.074278
								1rv1	0.407651	1s17	0.6429	1s17	1.65759	1s17	1.10927	3r4m	0.04328
								1rw8	0.0749059	1s26	0.94578	1s26	1.152	1s26	0.9655	3r4n	0.056007
								1rwq	0.186445	1s3k	2.86264	1s3k	1.11362	1s3k	0.96656	3r4p	0.069645
								1rww	0.338775	1s4d	3.50559	1s4d	1.93949	1s4d	0.95966	3r5t	0.134945
								1rwx	0.438711	1s50	1.35323	1s50	0.63747	1s50	1.00256	3r6u	0.032428
								1rxp	0.226533	1s5q	0.858404	1s5q	0.18199	1s5q	1.55861	3r7o	0.102692
								1ryf	0.461996	1s63	0.956184	1s63	1.87784	1s63	1.35144	3rbu	0.045668
								1ryh	0.569735	1s64	2.71447	1s64	1.05246	1s64	0.98711	3rdo	0.057593
								1rzx	0.896075	1s9t	1.00249	1s9t	1.30155	1s9t	0.10938	3rdq	0.051011
								1s17	0.0428165	1s9v	3.47492	1s9v	0.71203	1s9v	0.69862	3re4	0.058643
								1s26	1.46117	1sbr	0.673038	1sbr	1.08429	1sbr	0.98583	3rf4	0.037978
								1s3k	0.337391	1sc8	0.840854	1sc8	1.92206	1sc8	0.18882	3rf5	0.036736
								1s4d	0.113057	1sfi	3.22959	1sfi	0.61997	1sfi	0.17916	3rlb	0.057812
								1s50	0.0323555	1shc	0.994863	1shc	0.82554	1shc	0.71042	3rlp	0.041326
								1s5q	35.0912	1shd	0.690807	1shd	1.24952	1shd	1.49932	3rlq	0.035566
								1s63	0.197191	1sj0	0.419105	1sj0	1.28365	1sj0	0.36846	3rm4	0.054491
								1s64	0.20213	1sje	1.02859	1sje	0.94683	1sje	0.16284	3rm9	0.046292
								1s9t	0.0308552	1sjh	0.872245	1sjh	0.48466	1sjh	1.11071	3roc	0.070063
								1s9v	3.59658	1skj	0.765387	1skj	1.00445	1skj	0.59342	3rt8	0.033385
								1sbr	0.0779212	1sle	0.627608	1sle	1.32632	1sle	0.37787	3rtf	0.031481
								1sc8	0.176348	1slg	0.89121	1slg	1.592	1slg	1.11498	3ru1	0.060197
								1sfi	7.55487	1sm2	0.727341	1sm2	0.80111	1sm2	0.44761	3rux	0.093638
								1shc	8.71154	1sm3	0.628963	1sm3	1.54923	1sm3	0.68075	3rv4	0.066882
								1shd	0.805205	1sme	0.463321	1sme	1.59754	1sme	0.89916	3rv8	0.052298
								1sj0	0.323213	1snk	2.89922	1snk	0.99345	1snk	1.01651	3rwp	0.072547
								1sje	14.9515	1so2	0.940153	1so2	1.23705	1so2	0.13564	3ryv	0.047621
								1sjh	11.9529	1soj	3.06415	1soj	0.88488	1soj	0.19673	3ryx	0.051155
								1skj	0.837373	1sps	1.35891	1sps	1.44348	1sps	0.99107	3ryy	0.041913
								1sle	0.807966	1sqb	1.23622	1sqb	1.18291	1sqb	0.35615	4jwk	0.050963
								1slg	2.7404	1sqc	3.36	1sqc	0.87308	1sqc	0.15387	4jx9	0.050516
								1sm2	0.196548	1sqi	2.65857	1sqi	0.91362	1sqi	1.56918	4jyb	0.072465
								1sm3	1.38103	1sqn	3.27096	1sqn	1.21986	1sqn	0.44067	4jyc	0.053509
								1sme	0.698022	1sqp	2.79138	1sqp	1.87979	1sqp	1.00158	4jym	0.031212
								1snk	0.149144	1sqq	0.941954	1sqq	1.56386	1sqq	0.33908	4jyt	0.091156
								1so2	0.168323	1sre	0.91976	1sre	1.87842	1sre	0.92281	4jz1	0.075576
								1soj	0.0479112	1sri	3.06669	1sri	1.4479	1sri	0.11576	4jzi	0.086741
								1sps	1.17088	1std	1.06244	1std	1.05059	1std	1.56339	4k0o	0.072675
								1sqb	0.132975	1stp	1.4885	1stp	1.75177	1stp	0.26377	4k0y	0.068107
								1sqc	0.0621651	1sts	1.16818	1sts	0.93591	1sts	0.80145	4k3h	0.064259
								1sqi	0.158379	1sve	0.477885	1sve	1.01815	1sve	0.69619	4k3n	0.046041
								1sqn	0.087273	1svg	0.981005	1svg	1.3168	1svg	0.96783	4k4j	0.056199
								1sqp	0.20637	1svh	0.48233	1svh	0.90153	1svh	1.14015	4k55	0.043515
								1sqq	0.0786269	1sw1	2.67277	1sw1	0.45586	1sw1	2.08455	4k5p	0.039866
								1sre	0.0613918	1swi	3.51324	1swi	1.76842	1swi	0.81599	4k6i	0.088459
								1sri	0.0986956	1swk	3.48421	1swk	0.98109	1swk	0.91354	4k7i	0.019756
								1std	0.0759332	1swn	3.12429	1swn	1.23843	1swn	0.52971	4k7n	0.025806
								1stp	0.0868384	1swp	0.679036	1swp	0.93988	1swp	0.62434	4k7o	0.046556
								1sts	1.43986	1syo	2.81538	1syo	0.97086	1syo	0.12693	4k9y	0.090122
								1sve	0.276859	1sz0	1.07208	1sz0	1.29447	1sz0	0.91304	1g35	0.134223
								1svg	0.249592	1szm	1.29924	1szm	0.90828	1szm	0.56196	1g36	0.076207
								1svh	0.276274	1t08	1.20682	1t08	0.97581	1t08	0.79503	1g3d	0.040627
								1sw1	0.0306463	1t13	3.0152	1t13	0.83912	1t13	0.32382	1g3e	0.038982
								1swi	0.0195733	1t1r	1.12772	1t1r	1.86164	1t1r	1.8209	1g45	0.047087
								1swk	0.074026	1t1s	3.46007	1t1s	1.0427	1t1s	0.89121	1g46	0.046637
								1swn	0.0722853	1t29	1.2628	1t29	0.83562	1t29	0.48809	1g48	0.05124
								1swp	0.0849745	1t2v	3.23742	1t2v	0.83858	1t2v	0.80095	1g4o	0.056113
								1syo	0.0923453	1t37	0.875538	1t37	0.71938	1t37	0.78761	1g52	0.055351
								1sz0	0.0928316	1t3t	2.62915	1t3t	1.66384	1t3t	0.59346	1g53	0.042492
								1szm	0.186172	1t46	0.726388	1t46	1.92901	1t46	0.40473	1g54	0.057537
								1t08	18.8982	1t48	2.87127	1t48	1.21162	1t48	0.10412	1g74	0.070445
								1t13	0.0713742	1t49	1.16447	1t49	1.4538	1t49	0.5675	1g7f	0.104795
								1t1r	0.206426	1t4e	1.13787	1t4e	1.63327	1t4e	1.02731	1g7g	0.102622
								1t1s	0.12548	1t4j	0.923403	1t4j	1.62111	1t4j	0.30134	1g7q	0.153763
								1t29	11.4601	1t4s	1.36359	1t4s	0.98463	1t4s	1.32122	1g7v	0.077684
								1t2v	9.36432	1t5a	1.13879	1t5a	1.10622	1t5a	0.52462	1g85	0.048351
								1t37	0.45386	1t69	3.35266	1t69	0.90822	1t69	0.98528	1g98	0.038391
								1t3t	0.565757	1t79	2.81657	1t79	0.42208	1t79	1.66498	1gaf	0.048677
								1t46	0.353677	1t7f	0.831757	1t7f	1.73213	1t7f	0.2668	1gai	0.130632
								1t48	0.164242	1t7r	2.68888	1t7r	1.03321	1t7r	0.87712	2ydw	0.082759
								1t49	0.253209	1ta2	0.519459	1ta2	0.93113	1ta2	1.08812	2yek	0.072845
								1t4e	0.281224	1tbz	0.437008	1tbz	1.64947	1tbz	0.30906	2yel	0.077247
								1t4j	0.376123	1tc1	0.799488	1tc1	0.96923	1tc1	1.35695	2yfa	0.017208
								1t4s	0.025356	1tcw	3.47354	1tcw	1.40903	1tcw	0.38755	2yfx	0.063301
								1t5a	0.0201291	1tet	1.14805	1tet	0.75588	1tet	0.40215	2ygf	0.132543
								1t69	0.0544689	1tfq	1.1639	1tfq	1.002	1tfq	0.63618	2yhw	0.046525
								1t79	2.27035	1tft	0.851317	1tft	1.6477	1tft	0.15912	2yi0	0.05845
								1t7f	1.88144	1tfz	0.734054	1tfz	0.99274	1tfz	1.01561	2yi7	0.058474
								1t7r	3.94288	1tg5	0.911109	1tg5	1.80649	1tg5	1.33727	2yix	0.081511
								1ta2	0.327489	1thl	0.831179	1thl	0.94176	1thl	0.62013	2yk1	0.050068
								1tbz	0.505959	1thr	2.95304	1thr	1.06101	1thr	0.36749	2ylc	0.053945
								1tc1	0.026744	1ths	1.17172	1ths	1.07145	1ths	0.32061	2yme	0.073636
								1tcw	0.266927	1tka	0.886661	1tka	0.84265	1tka	0.82309	2ypi	0.017369
								1tet	7.20917	1tkc	3.28075	1tkc	0.90817	1tkc	1.08448	2ypo	0.034839
								1tfq	0.286155	1tkt	0.597397	1tkt	0.92491	1tkt	0.57415	2yxj	0.139435
								1tft	0.460797	1tkx	0.935744	1tkx	0.74468	1tkx	0.40406	2yz3	0.056421
								1tfz	0.159652	1tkz	1.30461	1tkz	1.04954	1tkz	0.31454	2z1w	0.03971
								1tg5	0.224522	1tl1	0.682725	1tl1	1.65935	1tl1	0.20659	2z4o	0.111723
								1thl	0.498416	1tl3	0.88088	1tl3	1.01349	1tl3	0.54592	2z94	0.023502
								1thr	13.8719	1tl7	0.680434	1tl7	1.24766	1tl7	1.02485	2za0	0.058994
								1ths	6.96877	1tl9	1.25627	1tl9	1.84866	1tl9	0.94754	2za5	0.072746
								1tka	0.886625	1tlo	1.19372	1tlo	0.98803	1tlo	1.02238	2zc9	0.076325
								1tkc	1.1389	1tmb	0.675424	1tmb	0.8728	1tmb	0.97404	2zcs	0.060458
								1tkt	0.10514	1tmm	0.936862	1tmm	1.65185	1tmm	1.08167	2zdk	0.08534
								1tkx	0.0760803	1tnj	1.05895	1tnj	0.96647	1tnj	1.07869	2zdl	0.0724
								1tkz	0.114596	1tnk	0.94223	1tnk	0.72973	1tnk	0.78378	2zdm	0.074103
								1tl1	0.119817	1tnl	3.65974	1tnl	0.82273	1tnl	1.76257	2zdn	0.070725
								1tl3	0.0971987	1tog	0.926975	1tog	1.43015	1tog	0.81499	2zfp	0.059405
								1tl7	1.14267	1toi	0.750467	1toi	1.34353	1toi	0.56943	2zfs	0.083751
								1tl9	0.246745	1toj	1.24573	1toj	1.24141	1toj	1.47658	2zft	0.083942
								1tlo	0.211991	1tok	0.98224	1tok	0.99568	1tok	0.5821	2zgx	0.071599
								1tmb	1.26255	1tou	0.970997	1tou	1.50666	1tou	0.38753	2zjw	0.042957
								1tmm	0.949987	1tow	1.20016	1tow	0.92343	1tow	0.77995	2zkj	0.059443
								1tnj	0.030596	1tps	2.84652	1tps	1.97423	1tps	1.02236	2zmm	0.085609
								1tnk	0.0317565	1tpz	1.10001	1tpz	1.36745	1tpz	0.62246	2zn7	0.088246
								1tnl	0.0310552	1tqf	0.83544	1tqf	0.93925	1tqf	0.7981	2zq0	0.13116
								1tog	0.0356932	1tr7	0.6349	1tr7	1.95349	1tr7	0.48946	2zq2	0.091155
								1toi	0.0342828	1tsi	2.91698	1tsi	1.35178	1tsi	1.39231	2zwz	0.057476
								1toj	0.0329104	1tsl	1.3106	1tsl	1.35308	1tsl	0.21327	5fnr	0.050159
								1tok	0.0246996	1tsm	3.05322	1tsm	1.35579	1tsm	0.31313	5fns	0.073385
								1tou	0.0759966	1tsv	2.96111	1tsv	1.62877	1tsv	0.78698	5fnt	0.084451
								1tow	0.0774963	1tt1	3.14847	1tt1	1.63434	1tt1	0.14072	5fnu	0.096179
								1tps	2.55864	1ttv	0.551177	1ttv	1.24302	1ttv	0.28789	5fog	0.070922
								1tpz	0.549284	1tu6	3.23498	1tu6	0.836	1tu6	1.64309	5fol	0.074908
								1tqf	0.479959	1tuf	0.779605	1tuf	1.05653	1tuf	0.6287	5fot	0.094742
								1tr7	0.0502111	1tv6	1.31869	1tv6	1.61555	1tv6	1.05885	5fou	0.10514
								1tsi	0.0434188	1tve	0.736373	1tve	1.1557	1tve	0.58986	5fov	0.08882
								1tsl	0.159255	1tvo	2.7203	1tvo	0.95262	1tvo	0.87082	5fox	0.085916
								1tsm	0.132091	1tvr	0.910807	1tvr	1.56493	1tvr	1.17918	5fpk	0.082363
								1tsv	0.132546	1tyn	0.404857	1tyn	1.73381	1tyn	0.31446	5fs5	0.07454
								1tt1	0.0599542	1tyr	1.13096	1tyr	1.00246	1tyr	1.39051	5fsc	0.063342
								1ttv	0.173642	1tys	0.926321	1tys	1.01296	1tys	0.97538	5fsn	0.048202
								1tu6	0.148822	1tze	1.06664	1tze	1.52867	1tze	0.15317	5fso	0.019721
								1tuf	0.0558245	1u0h	2.64042	1u0h	1.75636	1u0h	0.16641	5fsx	0.060657
								1tv6	0.111946	1u2r	3.2001	1u2r	1.81895	1u2r	0.26207	5fsy	0.086027
								1tve	0.0847386	1u2y	1.20246	1u2y	1.76906	1u2y	0.10968	5ftg	0.102699
								1tvo	0.146165	1u32	0.758424	1u32	0.53557	1u32	0.23084	5fto	0.103092
								1tvr	0.14868	1u3q	0.461217	1u3q	1.80138	1u3q	0.74816	5fut	0.099696
								1tyn	0.892315	1u3r	1.23345	1u3r	0.96185	1u3r	0.67592	4r4o	0.083678
								1tyr	0.150109	1u3s	0.708094	1u3s	1.01784	1u3s	0.34806	4r4t	0.073022
								1tys	0.127312	1u59	1.34589	1u59	1.34553	1u59	1.30156	4r59	0.08525
								1tze	3.1302	1u65	0.914557	1u65	1.25583	1u65	0.42402	4r5a	0.078275
								1u0h	0.967683	1u6q	3.59405	1u6q	1.12788	1u6q	0.45996	4r5b	0.089873
								1u2r	0.529295	1u8t	1.22075	1u8t	0.6744	1u8t	1.39506	4r5t	0.075029
								1u2y	0.0328826	1u9e	2.75805	1u9e	1.91995	1u9e	1.75736	4r73	0.069242
								1u32	1.22216	1u9l	0.432167	1u9l	1.32454	1u9l	0.45929	4r74	0.048745
								1u3q	0.0504	1u9q	0.776103	1u9q	1.64364	1u9q	0.62003	4r75	0.039602
								1u3r	0.0641626	1u9v	2.84224	1u9v	1.14507	1u9v	0.41111	4r76	0.06606
								1u3s	0.0664407	1u9w	0.533076	1u9w	1.43058	1u9w	1.30626	4ra1	0.070174
								1u59	0.206986	1u9x	0.47926	1u9x	0.82615	1u9x	1.05518	4rak	0.11096
								1u65	0.390913	1udt	2.9053	1udt	0.74252	1udt	1.14488	4rd0	0.064767
								1u6q	0.0881154	1udu	3.18572	1udu	1.04229	1udu	1.48158	4rd3	0.078249
								1u8t	7.26907	1uef	0.510538	1uef	0.83155	1uef	0.55593	4rd6	0.08463
								1u9e	0.0460421	1ugp	0.900074	1ugp	1.02424	1ugp	1.08139	4rdn	0.058836
								1u9l	1.28989	1ugw	0.629586	1ugw	1.93393	1ugw	1.35941	4re2	0.035928
								1u9q	0.135061	1ugy	0.859771	1ugy	1.65816	1ugy	1.04407	4re4	0.033493
								1u9v	0.202693	1uh1	3.39583	1uh1	0.99406	1uh1	1.28568	4rfc	0.06325
								1u9w	0.099973	1uj0	5.13184	1uj0	1.97491	1uj0	1.59503	4rfd	0.060735
								1u9x	0.340389	1uj6	3.39299	1uj6	0.7345	1uj6	1.01407	4rfr	0.053681
								1udt	0.230822	1ujj	1.19553	1ujj	1.79576	1ujj	0.88518	4rhx	0.098774
								1udu	0.124597	1ujk	3.39738	1ujk	1.88119	1ujk	1.33132	4riu	0.079663
								1uef	3.97218	1uk0	2.76483	1uk0	1.71903	1uk0	0.24215	4riv	0.036362
								1ugp	0.0209756	1uk1	0.77461	1uk1	1.76813	1uk1	0.14764	3mdz	0.052502
								1ugw	0.0369003	1ukh	0.919642	1ukh	1.74702	1ukh	0.42078	3mxe	0.111443
								1ugy	0.0810224	1ukt	3.4816	1ukt	1.63007	1ukt	0.18071	3ng4	0.077479
								1uh1	0.116906	1ule	0.455698	1ule	1.58342	1ule	0.6462	3o4k	0.188023
								1uj0	8.33181	1ulg	0.530139	1ulg	1.06343	1ulg	0.70625	3old	0.173047
								1uj6	0.0793549	1umw	0.447934	1umw	1.2946	1umw	0.67992	3p8o	0.147969
								1ujj	1.40454	1ung	2.63876	1ung	1.97391	1ung	0.49479	3q7q	0.083821
								1ujk	3.08794	1unh	0.550661	1unh	1.81144	1unh	0.44181	3qxv	0.083764
								1uk0	0.16933	1unl	1.33184	1unl	1.75193	1unl	1.15579	3ryz	0.057882
								1uk1	0.172885	1uod	0.581197	1uod	1.86195	1uod	1.12869	3shc	0.075912
								1ukh	6.35439	1uom	1.1101	1uom	1.73507	1uom	1.09059	3sv2	0.113126
								1ukt	0.338259	1upk	0.681326	1upk	0.7174	1upk	0.78214	3tfu	0.078601
								1ule	0.211563	1urc	0.682227	1urc	1.87038	1urc	0.86592	3u8l	0.063811
								1ulg	0.103559	1urg	0.576457	1urg	1.41487	1urg	1.05635	3uxl	0.018686
								1umw	2.61968	1urw	1.16581	1urw	1.90601	1urw	0.2164	3vh9	0.025455
								1ung	0.0550492	1utc	0.556446	1utc	1.26503	1utc	0.6075	3wtl	0.059532
								1unh	0.0893657	1uti	1.14218	1uti	0.80281	1uti	0.66212	3zpu	0.137476
								1unl	0.103895	1utp	0.62118	1utp	1.55079	1utp	1.00355	4agl	0.054528
								1uod	0.046912	1utr	1.00397	1utr	1.00475	1utr	1.47908	4ase	0.085485
								1uom	0.259859	1utt	1.1104	1utt	1.09128	1utt	0.31177	4b3c	0.022919
								1upk	0.726858	1utz	1.16446	1utz	1.46236	1utz	0.53438	4bf6	0.058492
								1urc	0.668333	1uu3	0.883394	1uu3	1.56686	1uu3	0.33807	4c2v	0.092893
								1urg	0.080531	1uu7	0.877766	1uu7	0.96467	1uu7	0.33854	4cl6	0.047113
								1urw	0.228107	1uu8	0.574218	1uu8	0.70668	1uu8	0.53407	4cwq	0.061502
								1utc	2.54254	1uu9	0.454742	1uu9	1.0082	1uu9	0.27997	4djo	0.137556
								1uti	22.6454	1uv5	0.757266	1uv5	1.71211	1uv5	0.21919	3gqz	0.060693
								1utp	0.043236	1uvr	2.82076	1uvr	1.0886	1uvr	0.32761	3gs6	0.069444
								1utr	0.147422	1uvs	0.542887	1uvs	1.01983	1uvs	0.47023	3gsm	0.055525
								1utt	0.116897	1uvu	3.38564	1uvu	1.09072	1uvu	0.48358	3gss	0.099639
								1utz	0.247789	1uwb	5.04754	1uwb	1.19397	1uwb	1.41181	3gst	0.110419
								1uu3	0.199491	1uwh	0.864527	1uwh	0.90556	1uwh	0.9743	3gt9	0.102917
								1uu7	0.187249	1ux7	3.55437	1ux7	1.357	1ux7	0.75802	3gta	0.102417
								1uu8	0.168896	1uxa	2.75335	1uxa	0.82335	1uxa	0.75139	3gtc	0.054332
								1uu9	0.140326	1uxb	1.29703	1uxb	1.8367	1uxb	1.0188	3gvb	0.041871
								1uv5	0.0811227	1uy6	0.788511	1uy6	1.08924	1uy6	0.5599	3gvu	0.085099
								1uvr	0.143196	1uy7	3.06147	1uy7	1.10155	1uy7	1.77873	3gx0	0.11059
								1uvs	0.196621	1uy8	0.76408	1uy8	1.94951	1uy8	1.04833	3gy2	0.05314
								1uvu	0.0778944	1uy9	5.32778	1uy9	1.52543	1uy9	0.34761	3gy3	0.070771
								1uwb	0.118367	1uyc	0.760418	1uyc	0.91176	1uyc	0.6652	3gy7	0.01944
								1uwh	0.168187	1uyd	0.472597	1uyd	1.9622	1uyd	0.37869	3h1x	0.057366
								1ux7	0.0630548	1uye	0.966873	1uye	1.08087	1uye	1.00015	3h30	0.044316
								1uxa	0.23434	1uyf	0.529148	1uyf	1.88848	1uyf	0.31705	3h5b	0.112912
								1uxb	0.215022	1uyg	0.425671	1uyg	1.0834	1uyg	0.19412	3h78	0.030991
								1uy6	0.10259	1uyh	0.947425	1uyh	1.52876	1uyh	1.43253	3h89	0.199017
								1uy7	0.0894386	1uyi	1.10571	1uyi	1.58101	1uyi	0.79278	3h8b	0.21302
								1uy8	0.0915326	1uyk	0.647153	1uyk	1.45038	1uyk	0.58862	3hb4	0.083317
								1uy9	0.0864588	1uym	0.547873	1uym	1.59418	1uym	0.42223	3hcm	0.043093
								1uyc	0.0990769	1uys	1.4546	1uys	0.97348	1uys	0.23029	3hek	0.073723
								1uyd	0.154251	1uze	1.37226	1uze	1.85422	1uze	0.49708	3hf8	0.121992
								1uye	0.148643	1v0m	0.926759	1v0m	0.91188	1v0m	1.32724	4b3d	0.022634
								1uyf	0.171585	1v0n	1.26542	1v0n	0.81695	1v0n	1.44273	4b5d	0.064284
								1uyg	0.0719032	1v0o	1.26417	1v0o	0.93915	1v0o	0.97135	4b5s	0.015674
								1uyh	0.110307	1v0p	2.93977	1v0p	1.0132	1v0p	1.31769	4b5t	0.026237
								1uyi	0.110372	1v1k	2.99745	1v1k	1.14485	1v1k	1.76082	4b5w	0.015947
								1uyk	0.0821332	1v2h	3.56725	1v2h	1.16478	1v2h	0.86892	4b6o	0.053543
								1uym	0.128038	1v2m	2.77432	1v2m	1.07411	1v2m	1.47347	4b6p	0.067442
								1uys	0.143804	1v2p	0.626628	1v2p	1.02583	1v2p	0.73908	4b6r	0.091995
								1uze	0.161574	1v2q	0.639964	1v2q	1.71425	1v2q	0.68249	4b6s	0.074548
								1v0m	0.0608146	1v2v	0.894616	1v2v	0.65566	1v2v	0.91675	4b73	0.061186
								1v0n	0.0769384	1v3x	0.557394	1v3x	1.94761	1v3x	0.39051	4b74	0.083748
								1v0o	0.144791	1v41	5.3753	1v41	1.02786	1v41	0.48214	4b76	0.061029
								1v0p	0.215724	1v79	1.29914	1v79	0.94866	1v79	0.85853	4b7j	0.072201
								1v1k	0.235174	1vcj	0.621732	1vcj	1.25711	1vcj	2.05516	4b7p	0.069311
								1v2h	0.0293048	1vcu	0.856344	1vcu	1.96739	1vcu	0.34525	4b7r	0.066051
								1v2m	0.0306832	1vea	0.603012	1vea	1.12273	1vea	0.40833	4b8y	0.128372
								1v2p	0.200845	1veb	1.10969	1veb	1.06122	1veb	0.76427	4b9k	0.094266
								1v2q	0.178296	1vgc	0.401745	1vgc	0.84907	1vgc	1.05274	4b9z	0.116539
								1v2v	0.028411	1vij	0.54653	1vij	1.60865	1vij	0.8671	4bah	0.086121
								1v3x	0.340671	1vik	0.582163	1vik	0.78999	1vik	0.76123	4bak	0.089053
								1v41	0.0270614	1vj5	0.828207	1vj5	1.46923	1vj5	0.65668	4bam	0.095564
								1v79	0.0860353	1vj6	0.531119	1vj6	1.20297	1vj6	0.94541	4ban	0.096145
								1vcj	0.135579	1vj9	2.83267	1vj9	0.69989	1vj9	0.82157	4bao	0.115652
								1vcu	0.0925395	1vja	0.675168	1vja	1.04835	1vja	0.69309	4baq	0.118646
								1vea	0.0921084	1vjb	0.572205	1vjb	1.86523	1vjb	0.98409	4bb9	0.054786
								1veb	0.262313	1vjy	0.569818	1vjy	1.37207	1vjy	0.65054	4bc5	0.022379
								1vgc	0.0567367	1vkj	2.96895	1vkj	1.18554	1vkj	1.38438	4bck	0.058521
								1vij	2.0106	1vot	1.17702	1vot	1.10092	1vot	1.00134	4bcm	0.077722
								1vik	2.01672	1vr1	0.590756	1vr1	0.65358	1vr1	0.31686	4bcn	0.0572
								1vj5	0.0651925	1vrt	2.83327	1vrt	0.78449	1vrt	0.47301	4bco	0.083089
								1vj6	1.22532	1vru	0.865782	1vru	1.61608	1vru	1.29237	4bcp	0.067448
								1vj9	0.297547	1vsn	0.940394	1vsn	1.0949	1vsn	0.89193	4bcs	0.075963
								1vja	0.201487	1vwf	0.758624	1vwf	1.72281	1vwf	0.47862	4bf1	0.074336
								1vjb	0.192358	1vwl	2.9883	1vwl	0.79477	1vwl	0.31015	2d1o	0.107771
								1vjc	2.42799	1vwn	0.503505	1vwn	1.52357	1vwn	0.22334	2d3u	0.064913
								1vjd	2.17076	1vyj	0.708601	1vyj	0.77178	1vyj	0.4857	2d3z	0.054681
								1vjy	0.0718213	1vyq	0.788965	1vyq	0.76314	1vyq	0.80028	2doo	0.086193
								1vkj	0.886317	1vyw	0.707658	1vyw	0.84237	1vyw	1.87051	2drc	0.069459
								1vot	0.0840339	1vyz	0.687894	1vyz	1.27678	1vyz	0.45814	2dri	0.027489
								1vr1	8.78241	1w0x	0.74527	1w0x	1.92254	1w0x	1.43149	2dw7	0.015566
								1vrt	0.0628539	1w0y	1.1526	1w0y	1.05845	1w0y	0.55276	2e1w	0.074562
								1vru	0.114049	1w10	0.918413	1w10	0.45042	1w10	0.1357	2e+27	0.081815
								1vsn	0.276475	1w12	0.471162	1w12	1.81594	1w12	0.17988	2e2p	0.074377
								1vwf	0.76329	1w14	5.06257	1w14	0.79381	1w14	0.79263	2e2r	0.054895
								1vwl	2.0371	1w1d	3.04711	1w1d	1.76917	1w1d	1.19987	2e7f	0.080937
								1vwn	1.16262	1w1g	0.446919	1w1g	1.37195	1w1g	0.1247	2e+91	0.052657
								1vyj	32.1055	1w1p	0.709798	1w1p	1.70212	1w1p	0.30369	2e+92	0.052896
								1vyq	0.17254	1w1t	3.10111	1w1t	1.71918	1w1t	0.35088	2e+94	0.070925
								1vyw	0.0727897	1w1v	0.967121	1w1v	1.07892	1w1v	0.32215	2e9u	0.058029
								1vyz	0.0513721	1w1y	0.581304	1w1y	1.05803	1w1y	0.16055	2epn	0.045438
								1w0x	0.0785287	1w22	1.06442	1w22	0.9419	1w22	0.65872	2erz	0.063036
								1w0y	0.218158	1w25	3.36856	1w25	1.31814	1w25	0.29227	2euk	0.204658
								1w10	0.224183	1w2g	1.26337	1w2g	0.72171	1w2g	0.46188	2evl	0.178372
								1w12	0.517183	1w2h	0.477612	1w2h	0.96916	1w2h	0.11574	3th9	0.107923
								1w14	0.336587	1w2k	1.31499	1w2k	0.43137	1w2k	0.27347	3tif	0.055322
								1w1d	0.726964	1w2x	1.39994	1w2x	1.53687	1w2x	0.71733	3tk2	0.035308
								1w1g	0.832975	1w31	1.09061	1w31	1.1871	1w31	0.65531	3tkw	0.096583
								1w1p	0.0300614	1w4l	0.716917	1w4l	1.96247	1w4l	1.00677	3tmk	0.117465
								1w1t	0.0531247	1w51	0.420882	1w51	1.14362	1w51	1.52338	3ts4	0.099361
								1w1v	0.0890495	1w6h	1.39052	1w6h	0.61468	1w6h	0.92493	3tt4	0.07512
								1w1y	0.0593793	1w6j	0.54842	1w6j	0.85208	1w6j	0.7653	3ttm	0.040594
								1w22	0.119237	1w6r	0.717099	1w6r	0.99488	1w6r	0.14056	3ttp	0.102985
								1w25	0.132781	1w6y	1.30364	1w6y	0.83862	1w6y	0.24752	3tu7	0.09919
								1w2g	0.0546993	1w70	3.42534	1w70	0.75853	1w70	0.66156	3tvc	0.080706
								1w2h	0.129756	1w76	1.19422	1w76	1.01876	1w76	0.88293	3tz0	0.029585
								1w2k	0.173508	1w7h	0.684538	1w7h	1.83344	1w7h	0.45561	3tza	0.051596
								1w2x	0.286174	1w7x	0.82651	1w7x	1.21701	1w7x	1.17988	3tzm	0.064173
								1w31	0.0298418	1w80	0.977705	1w80	0.85829	1w80	1.27484	3u10	0.059517
								1w4l	0.343928	1w82	1.29981	1w82	1.09449	1w82	0.25957	3u5l	0.05014
								1w51	0.396237	1w83	0.643539	1w83	1.89782	1w83	0.80864	3u6h	0.085816
								1w6h	0.447439	1w84	1.28392	1w84	0.94804	1w84	0.44196	3u6i	0.100215
								1w6j	0.221952	1w8l	1.14545	1w8l	0.98868	1w8l	1.2284	3u81	0.080794
								1w6r	0.076778	1w8m	1.26517	1w8m	0.81996	1w8m	1.11986	3u8j	0.051316
								1w6y	0.0691009	1waw	0.57576	1waw	1.64303	1waw	0.39584	5vsj	0.089664
								1w70	0.0225693	1wax	0.766932	1wax	1.92393	1wax	0.6081	5vyy	0.058827
								1w76	0.0821047	1way	0.742014	1way	1.10108	1way	0.88448	5w1e	0.019018
								1w7h	0.0416166	1wb0	0.631253	1wb0	1.82278	1wb0	1.11132	5w2s	0.05143
								1w7x	0.671257	1wbg	0.402246	1wbg	1.4194	1wbg	0.76049	5w44	0.091655
								1w80	2.2865	1wbn	1.14957	1wbn	0.91533	1wbn	0.80439	5wa5	0.135375
								1w82	0.115652	1wbo	1.08658	1wbo	1.24677	1wbo	0.88692	5wa8	0.081831
								1w83	0.16961	1wbs	0.985328	1wbs	1.13471	1wbs	1.33432	5wa9	0.071225
								1w84	0.0495826	1wbt	1.32261	1wbt	0.86823	1wbt	1.43683	5wal	0.045622
								1w8l	0.031906	1wbv	3.23576	1wbv	0.95999	1wbv	0.57395	5wbm	0.05949
								1w8m	0.037485	1wbw	1.30307	1wbw	1.8217	1wbw	0.38882	5wbo	0.056834
								1waw	0.385393	1wc6	1.01034	1wc6	1.92325	1wc6	0.18367	5wcm	0.027049
								1wax	0.0432894	1wcc	0.917968	1wcc	1.61188	1wcc	0.49964	5we9	0.084797
								1way	0.0837862	1wdq	3.31389	1wdq	1.17287	1wdq	1.07223	5wex	0.049109
								1wb0	0.691522	1wdr	0.507323	1wdr	1.20788	1wdr	0.8877	5wgp	0.021627
								1wbg	0.0425091	1wdy	1.22689	1wdy	1.46781	1wdy	0.22891	5wij	0.096403
								1wbn	0.140621	1we2	0.84658	1we2	0.75187	1we2	0.29819	5win	0.050708
								1wbo	0.0271458	1wkm	1.28254	1wkm	0.91161	1wkm	0.76069	5wl0	0.06679
								1wbs	0.15414	1wok	0.939184	1wok	0.72123	1wok	0.55567	5wlo	0.12181
								1wbt	0.162633	1wqv	0.877131	1wqv	1.21365	1wqv	1.43541	5wmg	0.070448
								1wbv	0.0954928	1ws5	0.891574	1ws5	0.71124	1ws5	0.96344	5j0d	0.099256
								1wbw	0.0561542	1wss	0.769123	1wss	1.54295	1wss	0.95094	5j1r	0.048186
								1wc6	0.455493	1wtg	1.08762	1wtg	1.38243	1wtg	1.78275	5j1x	0.073763
								1wcc	0.0274863	1wu1	2.88888	1wu1	1.70511	1wu1	1.69024	5j20	0.079865
								1wdq	0.0820138	1wug	0.891386	1wug	0.836	1wug	0.39018	5j27	0.074518
								1wdr	0.0802587	1wum	1.12975	1wum	1.0609	1wum	0.23603	5j2x	0.050893
								1wdy	3.92042	1wun	3.17321	1wun	1.63245	1wun	1.08877	5j3l	0.058102
								1we2	0.0335897	1wv7	0.526701	1wv7	1.1816	1wv7	0.79012	5j41	0.111019
								1wkm	0.0355662	1wva	1.16368	1wva	0.79877	1wva	1.58576	5j64	0.041621
								1wok	0.0735429	1wvc	0.497803	1wvc	1.85804	1wvc	0.2186	5j6a	0.092913
								1wqv	0.221236	1wxz	5.51878	1wxz	1.13978	1wxz	0.52668	5j6l	0.072372
								1ws5	0.0346479	1wzy	1.25074	1wzy	0.89143	1wzy	0.61222	5j6m	0.071101
								1wss	0.771967	1x07	0.582037	1x07	1.41942	1x07	0.36801	5j6n	0.077489
								1wtg	0.434119	1x0n	1.03437	1x0n	1.89692	1x0n	0.55229	5j7q	0.041239
								1wu1	0.19879	1x11	5.09525	1x11	0.68133	1x11	0.97209	5j7w	0.072989
								1wug	0.0475106	1x6u	0.769737	1x6u	1.16659	1x6u	0.3931	5j82	0.070922
								1wum	0.0425061	1x70	3.32397	1x70	1.08872	1x70	0.3645	5j86	0.078653
								1wun	0.352087	1x76	0.914168	1x76	0.93766	1x76	0.63416	5j8m	0.039662
								1wv7	0.465066	1x78	0.825039	1x78	0.77034	1x78	0.52846	5j8u	0.046515
								1wva	0.0511889	1x7a	1.18363	1x7a	1.5471	1x7a	0.25979	5j8z	0.077999
								1wvc	0.687574	1x7b	1.03039	1x7b	1.10954	1x7b	0.90299	3dd8	0.068898
								1wxz	0.157355	1x7e	0.578302	1x7e	1.47189	1x7e	0.98422	3ddf	0.060356
								1wzy	0.105532	1x7q	2.68521	1x7q	0.90219	1x7q	0.24853	3ddg	0.053248
								1x07	0.0712769	1x7r	0.816416	1x7r	1.21472	1x7r	1.24333	3dgo	0.073061
								1x0n	1.59006	1x81	0.635887	1x81	1.25023	1x81	0.43546	3djk	0.10684
								1x11	8.00802	1x8b	3.42311	1x8b	0.92718	1x8b	0.42709	3djo	0.042349
								1x6u	0.144255	1x8s	1.01614	1x8s	1.13937	1x8s	0.901	3djp	0.052172
								1x70	0.15285	1x9d	1.10973	1x9d	0.87086	1x9d	1.17012	3djq	0.069762
								1x76	0.0477207	1xa5	0.563169	1xa5	0.99692	1xa5	0.59563	3djv	0.05848
								1x78	0.0587536	1xb7	0.636781	1xb7	1.60151	1xb7	0.45196	3djx	0.054596
								1x7a	0.254029	1xbb	1.36615	1xbb	1.92686	1xbb	0.85417	3dk1	0.108429
								1x7b	0.0603985	1xbc	3.05447	1xbc	1.63771	1xbc	0.48477	3dln	0.033489
								1x7e	0.0568609	1xdd	3.41398	1xdd	1.13006	1xdd	0.89079	3dnd	0.031477
								1x7q	3.79646	1xdg	0.858019	1xdg	0.95897	1xdg	0.48964	3dne	0.041432
								1x7r	0.057311	1xfv	1.05876	1xfv	1.44525	1xfv	1.59471	3dp4	0.036162
								1x81	0.311728	1xge	0.416914	1xge	0.62936	1xge	0.21862	3dp9	0.076393
								1x8b	0.0882955	1xgj	0.830952	1xgj	1.79199	1xgj	1.04308	3drf	0.129589
								1x8s	3.56382	1xh3	0.693799	1xh3	0.39086	1xh3	0.77349	3drg	0.175515
								1x9d	0.100378	1xh6	1.10744	1xh6	0.82473	1xh6	0.52674	3dri	0.098287
								1xa5	1.64454	1xh7	1.22451	1xh7	1.63125	1xh7	0.66376	3dsz	0.130878
								1xb7	2.03728	1xh8	0.655953	1xh8	0.96403	1xh8	0.74583	1t7j	0.116677
								1xbb	0.353544	1xhm	0.655865	1xhm	0.50695	1xhm	1.18228	1ta6	0.094482
								1xbc	0.190165	1xlx	0.52458	1xlx	1.07743	1xlx	0.39973	1tcx	0.120601
								1xdd	0.356104	1xlz	0.637673	1xlz	1.32173	1xlz	0.75772	1td7	0.045124
								1xdg	0.324666	1xm4	0.459406	1xm4	1.36808	1xm4	0.46311	1thz	0.074248
								1xfv	1.16564	1xm6	1.27138	1xm6	1.64959	1xm6	0.36278	1tjp	0.063237
								1xge	0.0298302	1xmu	3.00729	1xmu	1.60686	1xmu	0.16886	1tkb	0.073443
								1xgj	0.167648	1xmy	5.10871	1xmy	1.36616	1xmy	0.26549	1tlp	0.108577
								1xh3	8.18621	1xn0	5.70422	1xn0	0.73254	1xn0	1.69747	1tmn	0.098478
								1xh6	0.332455	1xn2	0.548634	1xn2	1.81334	1xn2	0.31442	1tng	0.040671
								1xh7	0.391197	1xn3	1.14379	1xn3	0.58937	1xn3	1.04991	1tnh	0.030231
								1xh8	0.373599	1xnx	0.434349	1xnx	0.99047	1xnx	1.57919	1tni	0.038285
								1xhm	12.8393	1xnz	2.70505	1xnz	1.55456	1xnz	0.72138	1tom	0.08374
								1xlx	0.139206	1xo2	3.03586	1xo2	1.20671	1xo2	1.43456	1tpw	0.02189
								1xlz	0.0900458	1xoe	0.85689	1xoe	1.41815	1xoe	1.38285	1tq4	0.070157
								1xm4	0.106324	1xog	1.3652	1xog	1.67746	1xog	0.14605	1trd	0.023851
								1xm6	0.0556926	1xom	3.19171	1xom	1.08773	1xom	0.97834	1tsy	0.051943
								1xmu	0.132066	1xon	1.35809	1xon	1.89848	1xon	0.97007	1ttm	0.055066
								1xmy	0.0719982	1xoq	0.552602	1xoq	1.81205	1xoq	1.03138	1tx7	0.050859
								1xn0	0.0727957	1xor	1.38101	1xor	1.45726	1xor	0.68722	1txr	0.071072
								1xn2	9.44897	1xos	0.635983	1xos	1.31713	1xos	1.39325	1u0g	0.044632
								1xn3	30.6747	1xot	0.957768	1xot	0.7963	1xot	1.30268	1u1w	0.023567
								1xnx	0.0843967	1xoz	1.21263	1xoz	1.88454	1xoz	0.62783	1u33	0.109013
								1xnz	0.0557842	1xp0	0.792269	1xp0	0.87961	1xp0	0.24169	1u71	0.063781
								1xo2	0.0561394	1xp1	0.957501	1xp1	1.02651	1xp1	0.33625	1ua4	0.056184
								1xoe	0.0761605	1xp6	1.16891	1xp6	0.67915	1xp6	1.31902	1ucn	0.051456
								1xog	0.0962656	1xp9	1.21653	1xp9	1.00613	1xp9	0.74878	4gr8	0.079334
								1xom	0.159919	1xpc	3.17923	1xpc	1.86433	1xpc	1.0331	4gu6	0.063643
								1xon	0.128479	1xqc	0.555311	1xqc	1.03407	1xqc	0.52296	4gu9	0.037668
								1xoq	0.127775	1xr8	3.42981	1xr8	1.09152	1xr8	0.68842	4gue	0.065678
								1xor	0.051897	1xs7	0.772827	1xs7	0.43205	1xs7	0.3651	4gzp	0.066905
								1xos	0.228254	1xsc	0.556273	1xsc	1.64315	1xsc	0.72505	4gzt	0.07286
								1xot	0.258555	1xt3	0.677858	1xt3	0.9965	1xt3	1.06262	4gzw	0.120845
								1xoz	0.119365	1xuc	2.81059	1xuc	1.39486	1xuc	1.18276	4gzx	0.095484
								1xp0	0.256265	1xud	0.689102	1xud	0.80004	1xud	1.06132	4h3f	0.097445
								1xp1	0.320526	1xuo	3.32433	1xuo	1.46537	1xuo	0.47183	4h3g	0.082608
								1xp6	0.320751	1xur	2.65228	1xur	1.92112	1xur	0.16106	4h3j	0.073988
								1xp9	0.349352	1xxe	1.15482	1xxe	0.66296	1xxe	0.26894	4h42	0.057446
								1xpc	0.30088	1xxh	1.28565	1xxh	1.42865	1xxh	0.566	4h75	0.232439
								1xqc	0.29061	1xxi	0.985086	1xxi	0.53575	1xxi	0.81599	4h7q	0.04401
								1xr8	2.8104	1xz8	2.86495	1xz8	1.03184	1xz8	1.76326	4h81	0.03437
								1xs7	0.562673	1xzx	2.88132	1xzx	1.45407	1xzx	0.35944	4h85	0.035162
								1xsc	1.36101	1y0x	0.441044	1y0x	1.755	1y0x	0.99485	4ha5	0.072275
								1xt3	19.9168	1y19	1.33752	1y19	1.0382	1y19	1.03118	4hbm	0.089975
								1xuc	0.125933	1y1m	1.27997	1y1m	0.81495	1y1m	1.05169	4hdb	0.124032
								1xud	0.134492	1y2a	0.454148	1y2a	1.95189	1y2a	0.58302	4hdf	0.116854
								1xuo	0.292355	1y2b	1.17443	1y2b	1.37653	1y2b	0.86	4hdp	0.110294
								1xur	0.0995253	1y2c	1.01408	1y2c	1.78796	1y2c	0.65406	4heg	0.108602
								1xxe	0.183179	1y2d	1.18348	1y2d	1.85088	1y2d	0.61056	4hf4	0.079046
								1xxh	0.730618	1y2e	2.82948	1y2e	0.99318	1y2e	0.39887	4hfp	0.105511
								1xxi	0.517569	1y2f	0.903995	1y2f	1.41096	1y2f	0.53515	4hj2	0.095138
								1xz8	0.22737	1y2g	0.923177	1y2g	0.89675	1y2g	0.16558	4hla	0.106235
								1xzx	0.129489	1y2h	0.598625	1y2h	1.22643	1y2h	1.33984	4hp0	0.139121
								1y0x	0.140041	1y2j	2.98734	1y2j	0.8927	1y2j	1.47068	2vpn	0.039846
								1y19	4.71438	1y2k	1.37548	1y2k	0.70269	1y2k	0.77377	2vpo	0.041404
								1y1m	0.0284026	1y3a	1.35598	1y3a	0.72014	1y3a	0.81347	2vqt	0.051982
								1y2a	5.47486	1y3g	1.35683	1y3g	0.69333	1y3g	0.87022	2vrj	0.071515
								1y2b	0.0393024	1y3w	0.893842	1y3w	0.88622	1y3w	1.44013	2vsl	0.093212
								1y2c	0.0581511	1y3y	0.929538	1y3y	1.73447	1y3y	0.56867	2vt3	0.071706
								1y2d	0.067668	1y4z	5.20857	1y4z	1.65453	1y4z	0.37775	2vuk	0.052313
								1y2e	0.0695013	1y57	0.826654	1y57	1.58242	1y57	1.29727	2vvc	0.082672
								1y2f	0.302552	1y6a	1.25412	1y6a	1.94697	1y6a	0.90504	2vvs	0.067595
								1y2g	0.104259	1y6b	0.420925	1y6b	0.79345	1y6b	1.72103	2vvu	0.066277
								1y2h	0.082215	1y8o	1.14085	1y8o	1.39579	1y8o	0.80587	2vvv	0.066636
								1y2j	0.0691383	1y8p	1.30268	1y8p	0.98555	1y8p	0.60969	2vw1	0.052137
								1y2k	0.0728784	1y91	1.34777	1y91	1.81413	1y91	1.33735	2vw2	0.053719
								1y3a	14.136	1y98	1.03063	1y98	0.71964	1y98	1.06548	2vwc	0.122519
								1y3g	0.329542	1ya4	0.974661	1ya4	1.15578	1ya4	1.44574	2vwl	0.077929
								1y3w	0.287174	1ybg	0.503482	1ybg	1.39568	1ybg	0.15136	2vwm	0.087017
								1y3y	0.111789	1ybo	0.849995	1ybo	1.79109	1ybo	0.90967	2vwn	0.072037
								1y4z	0.0454986	1yc5	3.16321	1yc5	1.02561	1yc5	1.43333	2vwo	0.073539
								1y57	0.349675	1yci	0.897814	1yci	0.76539	1yci	0.15409	2vxn	0.020817
								1y6a	0.142557	1ycm	0.968386	1ycm	0.87735	1ycm	0.48346	2vyt	0.045075
								1y6b	0.192137	1yhm	2.93295	1yhm	1.06882	1yhm	0.43788	2vzr	0.032371
								1y8o	0.542674	1yhs	0.928923	1yhs	1.03775	1yhs	0.91836	2w08	0.031587
								1y8p	1.84737	1yi3	0.603924	1yi3	0.92636	1yi3	0.87594	2w26	0.058352
								1y91	0.285727	1yid	0.401138	1yid	1.6732	1yid	0.40837	2w47	0.058574
								1y98	5.83932	1yk7	1.2103	1yk7	1.73051	1yk7	0.67648	2w5g	0.064577
								1ya4	0.20098	1ykp	0.797565	1ykp	0.7745	1ykp	0.62766	2w67	0.050526
								1ybg	1.0004	1ykr	2.98215	1ykr	1.10084	1ykr	1.21994	2w8j	0.066944
								1ybo	0.860805	1ylv	1.05334	1ylv	1.27988	1ylv	1.67112	2w8w	0.053708
								1yc5	0.028504	1yly	3.34054	1yly	1.18989	1yly	1.77976	2w8y	0.088349
								1yci	0.0611728	1ym1	0.907789	1ym1	1.00595	1ym1	0.1881	2w9h	0.064021
								1ycm	0.115299	1ym2	0.423981	1ym2	1.1315	1ym2	0.10793	2wb5	0.076774
								1yhm	0.0641014	1ym4	5.5126	1ym4	1.29631	1ym4	0.89295	2wc3	0.06375
								1yhs	0.206707	1yms	0.603497	1yms	1.08756	1yms	1.01232	2wc4	0.085063
								1yi3	0.0840989	1ymx	1.30451	1ymx	1.92695	1ymx	0.84844	2we3	0.074019
								1yid	0.705845	1ynd	1.3818	1ynd	0.91165	1ynd	0.55084	2web	0.093653
								1yk7	0.118991	1yon	0.771889	1yon	1.68542	1yon	0.6407	2wec	0.102479
								1ykp	0.0331247	1you	0.708886	1you	1.55675	1you	0.96262	2wed	0.092963
								1ykr	0.176442	1yrs	0.934772	1yrs	1.34859	1yrs	0.95879	2weh	0.021986
								1ylv	0.0245599	1ysg	0.74216	1ysg	0.82326	1ysg	0.92042	2wej	0.02361
								1yly	0.100841	1ysi	2.94505	1ysi	1.7617	1ysi	0.7847	4msa	0.018911
								1ym1	0.116286	1yt7	0.653621	1yt7	0.70836	1yt7	0.38992	4msc	0.054991
								1ym2	0.463883	1yt9	0.403628	1yt9	1.49231	1yt9	0.36412	4msn	0.028724
								1ym4	0.613077	1yvf	0.562225	1yvf	1.62897	1yvf	0.69212	4mss	0.053549
								1yms	0.068105	1yvh	0.895811	1yvh	0.4875	1yvh	1.75119	4muf	0.072669
								1ymx	0.125137	1yvx	0.949687	1yvx	1.08235	1yvx	1.70231	4mul	0.070158
								1ynd	2.6983	1yvz	1.12347	1yvz	1.38566	1yvz	0.8287	4muv	0.060095
								1yon	1.12884	1yw2	1.32797	1yw2	1.35253	1yw2	0.76183	4myd	0.045698
								1you	0.125017	1yw7	1.35914	1yw7	1.19515	1yw7	0.5989	4n07	0.056194
								1yrs	0.276645	1yw8	3.29794	1yw8	1.20323	1yw8	0.59135	4n5d	0.034026
								1ysg	0.0516683	1ywh	1.33522	1ywh	0.87933	1ywh	0.57043	4n6g	0.03003
								1ysi	0.239399	1ywi	1.12615	1ywi	0.95759	1ywi	0.90537	4n6z	0.062831
								1yt7	0.27851	1ywr	0.9213	1ywr	0.65836	1ywr	1.08396	4n7m	0.041495
								1yt9	0.509644	1yxd	0.414951	1yxd	1.29879	1yxd	1.04939	4n7u	0.055381
								1yvf	0.157833	1yy4	1.37117	1yy4	1.05495	1yy4	0.70614	4n8q	0.022187
								1yvh	8.18577	1yy6	1.38915	1yy6	0.91865	1yy6	0.96858	4n9a	0.040759
								1yvx	0.166629	1yye	5.01532	1yye	1.55773	1yye	0.89764	4n9c	0.014791
								1yvz	0.19239	1yyr	0.51872	1yyr	1.86361	1yyr	1.82592	4na9	0.074595
								1yw2	0.133629	1yys	0.422617	1yys	1.92918	1yys	1.08307	4nbk	0.049642
								1yw7	0.088823	1yyy	0.457029	1yyy	1.7846	1yyy	2.16944	4nbl	0.050704
								1yw8	0.12603	1yz3	0.61638	1yz3	1.89583	1yz3	0.21613	4nbn	0.053855
								1ywh	14.5918	1z1r	0.687591	1z1r	0.80072	1z1r	0.91279	4ncn	0.068916
								1ywi	0.7343	1z2b	0.699466	1z2b	1.20179	1z2b	0.87427	1o35	0.047687
								1ywr	0.290718	1z34	0.931234	1z34	1.92478	1z34	1.19825	1o36	0.078671
								1yxd	0.0370568	1z3c	3.45575	1z3c	1.03387	1z3c	0.9369	1o38	0.06975
								1yy4	0.0770941	1z3j	0.529882	1z3j	1.28219	1z3j	0.57125	1o3d	0.062927
								1yy6	0.868721	1z3t	0.454525	1z3t	0.92141	1z3t	0.65583	1o3i	0.043817
								1yye	0.0635987	1z3v	1.4174	1z3v	1.21109	1z3v	0.93378	1o3j	0.046147
								1yyr	0.0749747	1z4n	0.752278	1z4n	1.01019	1z4n	0.28567	1o3l	0.047024
								1yys	0.0654164	1z4u	0.867333	1z4u	0.83607	1z4u	0.58446	1o5a	0.060973
								1yyy	0.203666	1z5m	1.46383	1z5m	1.78501	1z5m	0.26262	1o5c	0.068001
								1yz3	0.0517513	1z6f	7.06661	1z6f	0.83902	1z6f	0.21735	1o5e	0.051271
								1z1r	0.322568	1z6j	3.31004	1z6j	0.6983	1z6j	1.67354	1o5g	0.076286
								1z2b	1.46829	1z6p	1.25352	1z6p	1.45375	1z6p	1.20406	1o5r	0.081593
								1z34	0.0572599	1z6q	2.64423	1z6q	1.54925	1z6q	1.81064	1o7o	0.056716
								1z3c	0.161729	1z9h	2.90193	1z9h	1.63136	1z9h	0.87593	1o86	0.090327
								1z3j	0.0888876	1zaf	3.04873	1zaf	1.81545	1zaf	0.67967	1oar	0.044324
								1z3t	0.0826571	1zaj	0.701309	1zaj	1.04957	1zaj	0.40749	1oau	0.058025
								1z3v	0.0822273	1zd2	5.17761	1zd2	1.52526	1zd2	1.42116	1oba	0.047857
								1z4n	0.0822816	1zd3	0.904742	1zd3	1.79924	1zd3	0.60343	1ocq	0.069845
								1z4u	0.213421	1zd4	2.73188	1zd4	1.95555	1zd4	0.73686	1od8	0.048765
								1z5m	0.245284	1zd5	1.27303	1zd5	1.00859	1zd5	0.71024	1odi	0.055636
								1z6d	1.17445	1ze8	1.26365	1ze8	1.39405	1ze8	1.2465	5mgj	0.039046
								1z6f	0.608782	1zeo	0.696379	1zeo	0.92934	1zeo	1.21189	5mgk	0.029956
								1z6j	0.489643	1zfk	2.88427	1zfk	1.31855	1zfk	0.4274	5mjn	0.040093
								1z6p	0.314114	1zfp	1.48202	1zfp	1.17074	1zfp	1.24226	5mkr	0.080539
								1z6q	0.564107	1zgb	0.741947	1zgb	1.38205	1zgb	1.60997	5mks	0.110829
								1z9h	0.15279	1zgv	0.498868	1zgv	0.87226	1zgv	0.21415	5mlj	0.091522
								1zaf	0.0711095	1zh7	0.625968	1zh7	0.83571	1zh7	0.95345	5mme	0.10068
								1zaj	0.248672	1zhk	0.86987	1zhk	0.65762	1zhk	1.42637	5mmg	0.071687
								1zd2	0.0535936	1zhl	0.701703	1zhl	0.53775	1zhl	1.60982	5mn1	0.01434
								1zd3	0.0786845	1zkk	0.898786	1zkk	0.57786	1zkk	0.96848	5mnn	0.036705
								1zd4	0.08834	1zkl	0.759081	1zkl	1.24666	1zkl	0.28716	5mnr	0.083571
								1zd5	0.0816969	1zkn	1.47277	1zkn	1.0357	1zkn	1.07441	5mo8	0.081619
								1ze8	0.109702	1zky	0.501738	1zky	1.77565	1zky	1.20956	5mod	0.035462
								1zeo	0.209482	1zm6	0.69528	1zm6	1.19902	1zm6	0.98342	5mpk	0.071968
								1zfk	0.102265	1zm7	1.02216	1zm7	1.05994	1zm7	0.45227	5mpn	0.05256
								1zfp	2.80803	1zom	0.698917	1zom	1.1294	1zom	1.87445	5mpz	0.033063
								1zgb	0.375734	1zp5	0.707141	1zp5	1.22869	1zp5	0.65102	5mqe	0.018932
								1zgv	0.141554	1zpb	7.68199	1zpb	1.47921	1zpb	0.6094	5mrb	0.110182
								1zh7	4.10778	1zpc	1.13322	1zpc	1.39086	1zpc	1.28717	5mrm	0.034606
								1zhk	8.39935	1zrz	1.11896	1zrz	1.74148	1zrz	1.37239	5mro	0.039779
								1zhl	8.2833	1zsb	0.768297	1zsb	0.68724	1zsb	0.24504	5mrp	0.037863
								1zkk	3.81644	1zsh	0.959316	1zsh	1.52552	1zsh	0.54019	5msb	0.041573
								1zkl	0.0476136	1zsr	3.4002	1zsr	0.76654	1zsr	1.05546	5mwh	0.092504
								1zkn	0.0437168	1ztq	0.443065	1ztq	1.01298	1ztq	0.5699	5mwp	0.073811
								1zky	0.0893193	1zub	2.96414	1zub	0.88167	1zub	0.1175	5mwy	0.097984
								1zm6	0.818629	1zuc	1.11639	1zuc	1.07364	1zuc	0.31416	5mxf	0.056311
								1zm7	0.740828	1zxc	2.91127	1zxc	1.03724	1zxc	0.4241	5my8	0.096769
								1zom	0.860627	1zxv	3.17102	1zxv	1.75294	1zxv	0.86185	5mz8	0.021703
								1zp5	0.0880744	1zyj	1.3464	1zyj	1.7275	1zyj	0.20996	4zv2	0.040484
								1zpb	0.252218	1zyr	0.452158	1zyr	0.70567	1zyr	1.32461	4zvi	0.051803
								1zpc	0.35687	1zz1	0.57049	1zz1	1.00657	1zz1	0.98234	4zw5	0.087662
								1zrz	0.170991	1zz2	3.37482	1zz2	0.83188	1zz2	0.73167	4zw6	0.102109
								1zsb	0.0430923	1zz3	0.973672	1zz3	0.74029	1zz3	0.44516	4zw7	0.083908
								1zsh	1.27203	1zzl	1.35507	1zzl	0.71136	1zzl	0.72524	4zw8	0.08141
								1zsr	1.08095	1zzz	0.921542	1zzz	0.97973	1zzz	0.91493	4zwx	0.103237
								1ztq	0.27185	220l	0.447486	220l	0.69656	220l	0.47054	4zwz	0.077471
								1zub	1.20338	223l	1.05358	223l	1.00416	223l	0.90257	4zx0	0.08598
								1zuc	0.0824647	2a0c	0.507824	2a0c	1.08939	2a0c	1.56706	4zx1	0.073563
								1zxc	0.128247	2a0t	0.433536	2a0t	0.6168	2a0t	0.72094	4zx3	0.050074
								1zxv	0.205649	2a25	0.996843	2a25	1.74966	2a25	0.66219	4zx4	0.07259
								1zyj	0.0884407	2a29	0.917604	2a29	1.03066	2a29	1.01094	4zyf	0.13601
								1zyr	0.344417	2a2g	0.469661	2a2g	1.94289	2a2g	0.5633	4zzd	0.080861
								1zz1	0.0670395	2a2x	5.77651	2a2x	1.51291	2a2x	1.07244	4zzx	0.058647
								1zz2	0.299017	2a31	0.638722	2a31	0.86491	2a31	0.49965	4zzy	0.08242
								1zz3	0.0351419	2a3a	1.10617	2a3a	1.06395	2a3a	0.25573	4zzz	0.056363
								1zzl	0.0853599	2a3b	0.512749	2a3b	1.20182	2a3b	0.67645	5a2i	0.127344
								1zzz	0.19065	2a3c	1.04343	2a3c	1.03541	2a3c	0.95461	5a5q	0.060508
								220l	0.0211124	2a3i	0.724476	2a3i	0.9331	2a3i	1.65505	5a6k	0.046596
								223l	0.0191858	2a3w	1.03346	2a3w	1.25464	2a3w	1.03268	5a6x	0.038083
								2a0c	0.12201	2a3x	1.16812	2a3x	1.52799	2a3x	0.75881	5a81	0.076982
								2a0t	8.87566	2a4g	3.11276	2a4g	1.75832	2a4g	1.91118	5aa9	0.072481
								2a25	3.43238	2a4l	3.56397	2a4l	0.92286	2a4l	0.67479	5aan	0.059102
								2a29	0.439378	2a4q	3.31071	2a4q	0.65534	2a4q	0.67668	5acy	0.099928
								2a2g	0.0341237	2a4r	0.94508	2a4r	1.48649	2a4r	0.59963	5ad1	0.085291
								2a2x	0.221693	2a4w	3.33922	2a4w	0.9741	2a4w	0.92394	4u6w	0.060469
								2a31	0.0281214	2a4z	0.664458	2a4z	1.16674	2a4z	0.43162	4u6z	0.055311
								2a3a	0.0336181	2a58	1.02448	2a58	1.19153	2a58	0.6744	4u70	0.051625
								2a3b	0.03492	2a5u	0.544185	2a5u	1.35959	2a5u	0.94453	4u71	0.056965
								2a3c	0.0610235	2a8h	1.37406	2a8h	0.97613	2a8h	0.49973	4u73	0.03797
								2a3i	8.11971	2aa6	0.803323	2aa6	0.86239	2aa6	1.09742	4u8w	0.103481
								2a3w	0.239581	2aa9	2.96726	2aa9	1.00075	2aa9	0.52682	4ua8	0.095305
								2a3x	0.369693	2aay	0.929448	2aay	1.62814	2aay	0.99821	4uac	0.128781
								2a4g	0.46122	2ad5	1.39077	2ad5	1.75076	2ad5	0.28681	4ual	0.061562
								2a4l	0.0993093	2ada	1.12093	2ada	1.92693	2ada	0.37267	4uc5	0.042018
								2a4q	0.998478	2adm	0.73848	2adm	1.29135	2adm	0.68182	4ucc	0.045652
								2a4r	0.770287	2adu	1.1657	2adu	1.85634	2adu	0.1872	4ufh	0.037204
								2a4w	6.87246	2aeb	2.88188	2aeb	1.69872	2aeb	0.53227	4ufi	0.036959
								2a4z	0.0569199	2aei	0.571436	2aei	1.90671	2aei	1.35405	4ufj	0.03755
								2a58	0.113866	2ael	5.75965	2ael	1.01796	2ael	0.64096	4ufk	0.036175
								2a5u	0.0546843	2aez	1.28601	2aez	0.84832	2aez	0.51901	4ufl	0.041353
								2a8h	0.180024	2agv	3.36131	2agv	1.7223	2agv	1.05509	4ufm	0.035924
								2aa6	0.103881	2ai7	1.49109	2ai7	1.28394	2ai7	0.80513	4uin	0.065398
								2aa9	0.036744	2ai8	3.4336	2ai8	1.05657	2ai8	0.80034	4uj1	0.057426
								2aay	0.0327114	2aia	1.30274	2aia	0.87457	2aia	0.81548	4uj2	0.069648
								2ad5	1.27817	2aie	1.26369	2aie	0.7486	2aie	1.00862	4uja	0.056214
								2ada	0.0587241	2aig	2.88276	2aig	0.87784	2aig	0.46754	4ujb	0.058833
								2adm	0.161929	2ajb	1.05226	2ajb	1.51997	2ajb	0.55433	4uma	0.025556
								2adu	0.0304607	2ajd	3.44806	2ajd	1.43099	2ajd	1.00828	4l19	0.048314
								2aeb	0.0336825	2ajl	1.25836	2ajl	0.90657	2ajl	0.86606	4l2l	0.05815
								2aei	0.334597	2alv	1.115	2alv	1.37884	2alv	1.36294	4l4v	0.057844
								2ael	0.0646636	2am1	0.473074	2am1	0.9299	2am1	0.92454	4l4z	0.04363
								2aez	0.16667	2am2	3.17835	2am2	1.00687	2am2	0.75784	4l50	0.065974
								2agv	0.0576001	2am9	3.34678	2am9	1.82162	2am9	0.36237	4l51	0.04207
								2ai7	0.0505047	2ama	1.29963	2ama	1.82468	2ama	1.43963	4l6t	0.171981
								2ai8	0.050139	2amv	2.62789	2amv	1.63021	2amv	1.08461	4l9i	0.081108
								2aia	0.0957464	2an5	0.544513	2an5	0.7458	2an5	0.82876	4lar	0.048099
								2aie	0.0496004	2ank	0.776415	2ank	1.42703	2ank	0.72961	4lbu	0.076306
								2aig	0.191183	2anl	0.869667	2anl	1.45024	2anl	1.0217	4lch	0.083219
								2ajb	0.10583	2anm	1.17137	2anm	0.99063	2anm	0.34848	4leq	0.067252
								2ajd	0.0515717	2ao6	0.692487	2ao6	0.81076	2ao6	0.21855	4lhm	0.055248
								2ajl	0.118361	2aof	0.968954	2aof	0.64642	2aof	0.92374	4lhv	0.068583
								2alv	0.293159	2aoh	1.17321	2aoh	0.81674	2aoh	0.43585	4lj5	0.066139
								2am1	0.224525	2aoi	1.32739	2aoi	0.42038	2aoi	0.50252	4lj8	0.061466
								2am2	0.178188	2aoj	0.692387	2aoj	0.94433	2aoj	0.63855	4ljh	0.065589
								2am9	0.0868529	2aou	1.21417	2aou	1.27426	2aou	0.5359	4lk7	0.063983
								2ama	0.0890555	2aov	1.19709	2aov	1.23539	2aov	0.38597	4lkk	0.086617
								2amv	0.243193	2aow	2.73728	2aow	0.95893	2aow	1.42078	4lko	0.055368
								2an5	0.0348439	2aox	0.99683	2aox	1.25131	2aox	0.19887	1q84	0.130574
								2ank	0.248844	2aq7	0.95102	2aq7	1.04434	2aq7	0.78041	1q8w	0.057918
								2anl	0.298917	2aq9	0.676259	2aq9	0.96912	2aq9	0.20774	1q91	0.073272
								2anm	0.200933	2aqb	0.905393	2aqb	1.51841	2aqb	0.43351	1qan	0.082502
								2ao6	0.0873987	2asu	0.758172	2asu	1.82148	2asu	0.57867	1qaw	0.045295
								2aof	7.94931	2ate	3.51717	2ate	0.96503	2ate	0.59867	1qb1	0.100797
								2aoh	3.51134	2ath	3.18739	2ath	1.55996	2ath	0.86453	1qb6	0.067748
								2aoi	8.4214	2auc	0.786448	2auc	0.42618	2auc	0.78484	1qb9	0.09554
								2aoj	5.96159	2aux	1.23994	2aux	1.64511	2aux	0.397	1qbn	0.070695
								2aou	0.151976	2auz	0.688314	2auz	0.87255	2auz	0.64565	1qbo	0.102681
								2aov	0.0774017	2avi	3.15117	2avi	0.83136	2avi	0.24677	1qbq	0.089712
								2aow	0.0460495	2avv	1.39262	2avv	1.04251	2avv	0.58453	1qbr	0.136975
								2aox	0.0442941	2aw1	0.508404	2aw1	0.99247	2aw1	0.90494	1qbs	0.116491
								2aq7	0.0576689	2ax6	1.10708	2ax6	1.86319	2ax6	0.92594	1qbt	0.136426
								2aq9	5.2485	2axi	0.899513	2axi	1.31889	2axi	0.60081	1qbu	0.123487
								2aqb	0.0425335	2ay1	0.753376	2ay1	0.68695	2ay1	0.70401	1qbv	0.090428
								2asu	0.341474	2ay2	7.31653	2ay2	0.77686	2ay2	0.93125	1qf0	0.107007
								2ate	0.140039	2ay3	1.15381	2ay3	1.01602	2ay3	0.47477	1qf2	0.090927
								2ath	0.188039	2ay4	3.41008	2ay4	1.64953	2ay4	0.65347	1qft	0.025866
								2auc	22.8103	2ay5	3.13657	2ay5	1.41053	2ay5	1.65392	1qhc	0.114256
								2aux	0.0906207	2ay6	0.545268	2ay6	1.65397	2ay6	0.61066	3qaa	0.130839
								2auz	0.0995263	2ay7	5.42289	2ay7	1.30137	2ay7	0.32751	3qbc	0.021355
								2avi	0.0715677	2ay8	1.1108	2ay8	1.72138	2ay8	0.41298	3qdd	0.063504
								2avv	0.911555	2ay9	2.89259	2ay9	1.78472	2ay9	0.73945	3qfd	0.185941
								2aw1	0.0871433	2ayp	0.564006	2ayp	0.80611	2ayp	1.08512	3qfy	0.05232
								2ax6	0.0636814	2az5	0.672014	2az5	0.89958	2az5	0.66178	3qfz	0.043987
								2axi	0.0437926	2az8	0.756969	2az8	1.08652	2az8	1.77585	3qgw	0.063223
								2ay1	0.0336445	2az9	1.00465	2az9	1.78304	2az9	1.68098	3qkd	0.165635
								2ay2	0.0342247	2azb	1.32339	2azb	1.30065	2azb	1.00018	3qlm	0.083678
								2ay3	0.0506462	2azc	1.1994	2azc	0.98517	2azc	0.26321	3qox	0.082126
								2ay4	0.0383419	2azm	0.975598	2azm	0.80289	2azm	0.72733	3qps	0.114446
								2ay5	0.044023	2b17	6.9892	2b17	1.59361	2b17	0.51822	3qqa	0.142435
								2ay6	0.0537509	2b1p	1.00431	2b1p	1.63156	2b1p	0.3616	3qt6	0.056769
								2ay7	0.037208	2b1q	0.822579	2b1q	1.0843	2b1q	0.32984	3qto	0.086927
								2ay8	0.0396321	2b1r	2.80781	2b1r	1.09884	2b1r	0.63583	3qtv	0.090817
								2ay9	0.0569131	2b1v	1.2185	2b1v	1.6204	2b1v	1.06687	3qw5	0.112542
								2ayp	0.100811	2b1z	0.525389	2b1z	0.85565	2b1z	1.03237	3qwc	0.086375
								2az5	0.349036	2b2v	3.51276	2b2v	0.71777	2b2v	0.59074	3qx5	0.074241
								2az8	0.193952	2b4m	1.13555	2b4m	0.79053	2b4m	1.43414	3qx9	0.071365
								2az9	0.191019	2b52	2.9102	2b52	1.01709	2b52	0.28701	3qxt	0.100168
								2azb	0.178077	2b53	0.414815	2b53	1.4945	2b53	0.78095	3wtm	0.048911
								2azc	0.963675	2b54	1.39263	2b54	0.9084	2b54	1.02492	3wtn	0.039037
								2azm	1.44638	2b55	0.664091	2b55	0.9852	2b55	1.57544	3wto	0.035551
								2b17	0.0886907	2b5j	0.91125	2b5j	1.41073	2b5j	1.87426	3wvm	0.077821
								2b1p	0.315202	2b7a	0.929622	2b7a	1.7398	2b7a	1.02006	3wz6	0.097652
								2b1q	0.0730464	2b7f	3.54234	2b7f	0.91962	2b7f	0.57259	3wz7	0.100846
								2b1r	0.0777777	2b8l	5.35329	2b8l	0.84043	2b8l	1.41209	3wzn	0.058217
								2b1v	0.0568251	2b8v	3.5515	2b8v	1.41742	2b8v	0.64194	3x00	0.096854
								2b1z	0.0771852	2ban	0.603126	2ban	0.96526	2ban	1.26423	3zbx	0.06456
								2b2v	1.22851	2bb7	0.61391	2bb7	1.59229	2bb7	0.40925	3zc5	0.053522
								2b4m	0.0275653	2bba	0.805046	2bba	0.97521	2bba	0.50291	3zcl	0.06451
								2b52	0.226763	2bbb	1.25471	2bbb	0.72818	2bbb	0.58603	3zdh	0.073656
								2b53	0.107102	2bcd	3.50181	2bcd	0.9744	2bcd	0.64589	3zdv	0.072063
								2b54	0.172144	2bdf	0.926938	2bdf	1.90549	2bdf	1.31044	3zhx	0.068015
								2b55	0.212783	2bdj	0.562952	2bdj	0.81819	2bdj	1.04937	3zi0	0.07631
								2b5j	0.0936105	2bdl	0.863147	2bdl	1.33767	2bdl	0.29186	3zi8	0.052009
								2b7a	0.0875567	2bdy	5.62746	2bdy	1.9191	2bdy	0.63784	3zj6	0.066915
								2b7f	3.16603	2be2	3.23735	2be2	0.99109	2be2	0.30129	3zk6	0.122037
								2b8l	0.531817	2bed	5.53887	2bed	1.82595	2bed	0.85605	3zll	0.051804
								2b8v	0.364563	2bgd	1.32463	2bgd	1.76388	2bgd	0.63481	3zln	0.068767
								2ban	0.112705	2bge	2.62446	2bge	1.13957	2bge	1.06625	3zlr	0.106348
								2bb7	0.0553911	2bgn	1.14602	2bgn	1.51677	2bgn	1.06469	3zm9	0.106093
								2bba	12.5797	2bgr	0.947966	2bgr	1.14348	2bgr	0.98123	3znr	0.08371
								2bbb	0.395637	2bj4	0.974363	2bj4	1.09029	2bj4	0.56635	3zns	0.087017
								2bcd	1.33249	2bjm	0.935545	2bjm	1.7049	2bjm	0.29243	3zps	0.182786
								2bdf	1.78783	2bks	3.43565	2bks	1.07761	2bks	1.04841	3si3	0.095237
								2bdj	0.216549	2bkt	0.997176	2bkt	0.80224	2bkt	0.95867	3si4	0.08313
								2bdl	0.268542	2bkz	1.32908	2bkz	0.97292	2bkz	0.54061	3sio	0.145427
								2bdy	0.256157	2bmc	1.45965	2bmc	1.03398	2bmc	0.64024	3sjf	0.101249
								2be2	0.155016	2bmg	0.867516	2bmg	1.08441	2bmg	0.49736	3sk2	0.058078
								2bed	0.236895	2bmv	0.781155	2bmv	1.13702	2bmv	0.74392	3slz	0.176854
								2bgd	0.0843427	2bmz	1.3243	2bmz	1.07995	2bmz	0.14214	3sm2	0.117243
								2bge	0.0438205	2boi	1.10124	2boi	1.32225	2boi	0.67764	3spf	0.115541
								2bgn	1.29399	2bow	3.29153	2bow	1.94843	2bow	0.71936	3sr4	0.07847
								2bgr	0.137287	2bpm	0.769984	2bpm	1.01018	2bpm	0.48107	3st5	0.114986
								2bj4	4.20649	2bpx	3.04977	2bpx	0.66684	2bpx	0.41836	3std	0.071095
								2bjm	0.0482129	2bq6	0.745547	2bq6	1.44142	2bq6	0.98683	3str	0.108637
								2bks	0.5584	2bqw	0.772295	2bqw	0.82549	2bqw	1.29125	3su0	0.16661
								2bkt	0.410289	2br6	5.63242	2br6	0.66267	2br6	0.41978	3su1	0.134987
								2bkz	0.113712	2br8	0.529555	2br8	0.14054	2br8	1.0377	3su2	0.134326
								2bmc	0.441794	2brc	1.14664	2brc	1.02189	2brc	0.80051	3su3	0.150167
								2bmg	0.246676	2brg	0.695283	2brg	1.01299	2brg	0.62561	3su4	0.161525
								2bmv	0.0260314	2brh	1.38495	2brh	1.0624	2brh	0.91818	3su5	0.156881
								2bmz	0.0879914	2brn	1.10613	2brn	0.91146	2brn	1.33397	3su6	0.155923
								2boi	0.0312481	2bro	2.97166	2bro	1.67607	2bro	0.27011	3sue	0.146388
								2bow	0.150443	2brp	0.797696	2brp	1.76701	2brp	1.1764	3suf	0.151535
								2bpm	0.0980139	2btr	1.03559	2btr	1.69969	2btr	0.99072	3sug	0.14496
								2bpx	0.905324	2bts	0.671486	2bts	0.9039	2bts	1.07497	3sur	0.055062
								2bq6	0.3476	2bu5	3.46953	2bu5	1.12217	2bu5	0.22608	3sus	0.050639
								2bqw	0.237015	2bua	1.38151	2bua	1.17509	2bua	0.91326	3sut	0.054952
								2br6	0.0214718	2bub	2.9158	2bub	1.93933	2bub	0.62037	3suu	0.066064
								2br8	13.195	2buc	0.706115	2buc	1.50882	2buc	0.6218	3suv	0.046061
								2brc	0.106503	2bv4	0.789745	2bv4	1.70711	2bv4	0.12991	3suw	0.065491
								2brg	0.098819	2bve	1.36907	2bve	1.01718	2bve	0.34252	1bma	0.128926
								2brh	0.149767	2bvx	0.983796	2bvx	1.79631	2bvx	1.41921	1bn1	0.060927
								2brn	0.108843	2bw7	0.750454	2bw7	1.76695	2bw7	0.58978	1bn3	0.054326
								2bro	0.114308	2bxt	2.98091	2bxt	1.50624	2bxt	0.34531	1bn4	0.056919
								2brp	0.254185	2bxu	3.47614	2bxu	1.86735	2bxu	0.87399	1bnn	0.059183
								2btr	0.0691264	2byh	2.76082	2byh	0.97257	2byh	1.15803	1bnq	0.055828
								2bts	0.0799661	2byi	3.17438	2byi	0.71913	2byi	1.40457	1bnt	0.056311
								2bu5	0.118905	2byp	0.715438	2byp	0.69422	2byp	0.60405	1bnu	0.054161
								2bua	0.0459279	2bz5	2.90177	2bz5	1.29375	2bz5	0.84998	1bnv	0.061095
								2bub	0.176699	2bz8	0.842533	2bz8	0.58975	2bz8	1.05113	1bnw	0.068286
								2buc	0.177126	2bzz	0.567771	2bzz	1.44837	2bzz	0.78045	1bp0	0.05001
								2bv4	0.0341258	2c02	1.22216	2c02	1.61246	2c02	0.62274	1bq4	0.046577
								2bve	0.176702	2c0o	1.29353	2c0o	0.67908	2c0o	1.39666	1br6	0.055942
								2bvx	0.197627	2c1a	0.616701	2c1a	1.37826	2c1a	0.86467	1bty	0.018432
								2bw7	0.0869612	2c1b	1.21214	2c1b	0.93361	2c1b	0.95189	1bv7	0.130494
								2bxt	0.259368	2c1n	3.39408	2c1n	1.71788	2c1n	0.84802	1bv9	0.126359
								2bxu	0.258012	2c1q	1.32077	2c1q	1.02904	2c1q	0.82092	1bwa	0.126285
								2byh	0.107389	2c2l	0.763676	2c2l	1.20803	2c2l	0.92371	1bwb	0.156953
								2byi	0.138603	2c3j	0.448542	2c3j	1.45545	2c3j	0.59348	1bxo	0.118507
								2byp	6.12287	2c3k	0.629374	2c3k	1.59156	2c3k	0.86647	1bxq	0.132177
								2bz5	0.173827	2c4f	0.40177	2c4f	1.06728	2c4f	0.48575	1bxr	0.071422
								2bz8	10.0476	2c4g	0.574787	2c4g	1.44336	2c4g	0.71214	1bzj	0.039948
								2bzz	3.63839	2c4v	0.918659	2c4v	0.98319	2c4v	0.55269	1bzy	0.067811
								2c02	0.449005	2c4w	0.757993	2c4w	1.19465	2c4w	0.49329	1c1r	0.042981
								2c0o	0.539993	2c57	3.38352	2c57	0.95863	2c57	0.80132	1c1u	0.040694
								2c1a	0.222139	2c5n	2.97346	2c5n	1.86887	2c5n	0.60731	1c1v	0.053956
								2c1b	0.237502	2c5o	1.1052	2c5o	1.1468	2c5o	1.45035	1c3x	0.022015
								2c1n	1.96485	2c5x	1.33501	2c5x	1.32655	2c5x	0.45579	1c4u	0.092568
								2c1q	0.0873951	2c5y	3.04681	2c5y	0.89357	2c5y	1.56843	1c5c	0.046599
								2c2l	4.28421	2c68	3.57709	2c68	1.41612	2c68	0.62948	2qg0	0.067535
								2c3j	0.0574682	2c69	1.0659	2c69	1.84455	2c69	1.27799	2qg2	0.05453
								2c3k	0.102753	2c6c	0.456059	2c6c	1.88668	2c6c	0.71214	2qhy	0.093121
								2c4f	0.400522	2c6e	0.910738	2c6e	1.57657	2c6e	1.02209	2qhz	0.090018
								2c4g	0.0664911	2c6g	3.22833	2c6g	1.55941	2c6g	0.98895	2qi0	0.105389
								2c4v	0.0393422	2c6i	0.540738	2c6i	1.37902	2c6i	0.13947	2qi1	0.100122
								2c4w	0.0919108	2c6k	3.38766	2c6k	0.83479	2c6k	1.17763	2qi3	0.114961
								2c57	0.0325521	2c6l	0.502394	2c6l	0.81333	2c6l	0.51321	2qi4	0.097281
								2c5n	0.0956338	2c6m	2.60963	2c6m	1.06118	2c6m	0.48786	2qi5	0.116995
								2c5o	0.0412151	2c6n	1.4069	2c6n	1.04708	2c6n	0.60557	2qi6	0.094441
								2c5x	0.186089	2c6o	0.588966	2c6o	1.79899	2c6o	0.92088	2qi7	0.09953
								2c5y	0.144177	2c8w	1.05664	2c8w	1.58363	2c8w	0.72613	2qm9	0.087611
								2c68	0.101375	2c8x	1.3719	2c8x	1.22827	2c8x	1.28935	2qmg	0.141977
								2c69	0.122276	2c8y	0.651876	2c8y	1.87914	2c8y	0.34268	2qnn	0.114856
								2c6c	0.216809	2c90	3.48179	2c90	1.61032	2c90	0.75882	2qnp	0.10123
								2c6e	0.292211	2c93	1.28034	2c93	0.89618	2c93	0.63418	2qpq	0.038356
								2c6g	0.0317983	2c9b	2.65574	2c9b	0.97577	2c9b	0.4912	2qpu	0.087959
								2c6i	0.136238	2c9d	1.17428	2c9d	1.3913	2c9d	0.69836	2qrk	0.060673
								2c6k	0.127359	2c9t	0.850786	2c9t	0.94879	2c9t	0.94903	2qrl	0.019241
								2c6l	0.173858	2cbr	1.29345	2cbr	1.84884	2cbr	0.30693	2qta	0.067924
								2c6m	0.129875	2cbs	2.77577	2cbs	1.65095	2cbs	0.74369	2qtg	0.05858
								2c6n	0.145158	2ccs	1.22762	2ccs	0.98389	2ccs	0.94005	2qtn	0.063992
								2c6o	0.12009	2cct	0.804508	2cct	1.48605	2cct	0.77587	2qtt	0.057573
								2c8w	0.40336	2ccu	1.33083	2ccu	1.52621	2ccu	1.08183	2qu6	0.090536
								2c8x	0.434495	2cem	3.53648	2cem	0.82867	2cem	0.98367	2qw1	0.03393
								2c8y	0.162942	2ceo	0.77528	2ceo	1.04537	2ceo	0.99834	2qwb	0.055571
								2c90	0.03444	2cfd	5.86398	2cfd	1.13882	2cfd	0.39623	4c52	0.092129
								2c93	0.208732	2cfg	0.49571	2cfg	1.10983	2cfg	0.31278	4c5d	0.082221
								2c9b	0.0816879	2cgu	0.825646	2cgu	1.07944	2cgu	0.67421	4c6u	0.051526
								2c9d	0.475845	2cgv	5.46751	2cgv	1.74863	2cgv	0.24777	4c9x	0.071561
								2c9t	7.12725	2cgw	1.22733	2cgw	1.85243	2cgw	0.39403	4ca5	0.114476
								2cbr	0.161978	2cgx	1.39866	2cgx	0.98552	2cgx	0.32738	4ca6	0.117718
								2cbs	0.14083	2chm	1.08006	2chm	0.94825	2chm	0.32401	4ca7	0.127581
								2ccs	0.0835543	2chw	1.25528	2chw	0.95705	2chw	0.36237	4ca8	0.11983
								2cct	0.158586	2chx	0.692213	2chx	1.18003	2chx	0.74392	4cc5	0.019256
								2ccu	0.244102	2chz	0.811785	2chz	0.92107	2chz	0.75529	4cd0	0.074541
								2cem	0.728181	2ci9	3.06186	2ci9	1.51903	2ci9	1.9571	4cd4	0.092563
								2ceo	0.129843	2cia	1.05186	2cia	0.64746	2cia	0.94358	4cd5	0.071572
								2cfd	0.812368	2cji	0.750178	2cji	0.923	2cji	0.66703	4ceb	0.116882
								2cfg	0.850814	2ckm	0.680838	2ckm	0.75479	2ckm	0.55685	4cfl	0.061345
								2cgu	0.132291	2clf	0.763898	2clf	1.72296	2clf	0.85125	4cg8	0.108111
								2cgv	0.0731977	2cll	3.64889	2cll	0.99699	2cll	0.94971	4cg9	0.064823
								2cgw	0.0661977	2clm	0.924423	2clm	0.98947	2clm	0.76516	4cga	0.070491
								2cgx	0.0423681	2clo	0.561659	2clo	1.47471	2clo	0.22279	4cgi	0.082349
								2chm	0.233179	2clv	1.13355	2clv	1.09321	2clv	0.66039	4cj4	0.082061
								2chw	0.177845	2clx	0.592577	2clx	0.78121	2clx	0.3766	4cjp	0.078
								2chx	0.105502	2cm7	0.707383	2cm7	1.14072	2cm7	1.2584	4cjq	0.092663
								2chz	0.136019	2cm8	1.33735	2cm8	0.92151	2cm8	0.63677	4cjr	0.092583
								2ci9	5.96368	2cma	0.829609	2cma	0.90073	2cma	1.14022	4ck3	0.085186
								2cia	6.08504	2cmb	1.00354	2cmb	0.78974	2cmb	0.89319	2ha3	0.049253
								2cji	0.202475	2cmc	1.1365	2cmc	0.90876	2cmc	0.22503	2ha6	0.087076
								2ckm	0.250919	2cmf	3.60019	2cmf	0.80581	2cmf	1.08665	2hah	0.096052
								2clf	0.131834	2cmo	0.519638	2cmo	1.02981	2cmo	0.43893	2haw	0.022834
								2cll	0.169167	2cn8	3.29431	2cn8	1.39844	2cn8	0.43722	2hb3	0.116624
								2clm	0.140683	2cne	5.55078	2cne	1.18069	2cne	0.85172	2hhn	0.10795
								2clo	0.21324	2cnf	1.38282	2cnf	1.67212	2cnf	1.83388	2hjb	0.029709
								2clv	4.42464	2cng	1.24466	2cng	1.45275	2cng	0.87933	2hkf	0.151479
								2clx	0.040971	2cnh	0.978543	2cnh	1.23404	2cnh	0.63212	2hl4	0.06477
								2cm7	0.201377	2cni	0.578973	2cni	0.97195	2cni	1.30775	2hmu	0.07054
								2cm8	0.0443205	2co0	5.45318	2co0	1.29339	2co0	0.50481	2hmv	0.060405
								2cma	0.265411	2csm	2.71849	2csm	1.01775	2csm	0.42856	2hnc	0.018149
								2cmb	0.434399	2cv3	0.990589	2cv3	0.90419	2cv3	0.5726	2hnx	0.073116
								2cmc	0.714019	2cvd	1.26531	2cvd	1.51248	2cvd	0.5886	2hoc	0.039921
								2cmf	0.217548	2d06	3.44291	2d06	1.77456	2d06	1.3949	2hs1	0.105744
								2cmo	0.288952	2d1x	3.29498	2d1x	1.59837	2d1x	0.52499	2hu6	0.082807
								2cn8	0.0578925	2d2v	2.63837	2d2v	1.75569	2d2v	0.8959	2hxm	0.055094
								2cne	1.83966	2d41	0.635021	2d41	0.75277	2d41	1.03139	2hzl	0.02003
								2cnf	0.224727	2dbl	1.07472	2dbl	1.09261	2dbl	0.75941	2hzy	0.035697
								2cng	0.200271	2ddf	0.796578	2ddf	1.63203	2ddf	0.39277	2i0a	0.112152
								2cnh	0.292802	2df6	0.547026	2df6	0.36734	2df6	0.14057	2i19	0.043598
								2cni	0.510739	2dq7	0.620286	2dq7	1.58132	2dq7	1.08097	2i2c	0.085837
								2co0	0.695563	2ds1	1.05239	2ds1	1.00723	2ds1	0.57599	2i3h	0.088675
								2csm	0.0339456	2dua	0.923677	2dua	0.56919	2dua	0.32831	2i3i	0.094919
								2cv3	5.78184	2duv	0.424593	2duv	1.91163	2duv	1.13233	2i4d	0.128859
								2cvd	0.180653	2dwx	0.977484	2dwx	0.86503	2dwx	0.54061	2i4j	0.0945
								2d06	0.0843589	2dxs	3.04145	2dxs	1.80465	2dxs	0.87544	2i4u	0.110118
								2d1x	3.22031	2e2b	1.1297	2e2b	0.80739	2e2b	0.55258	1enu	0.04239
								2d2v	0.0821554	2e5y	0.839598	2e5y	1.62934	2e5y	0.33843	1eoc	0.026409
								2d41	0.204702	2e7l	0.61002	2e7l	0.93935	2e7l	0.60343	1epo	0.110455
								2dbl	0.283383	2e+93	1.09398	2e+93	1.06939	2e+93	0.30516	1erb	0.079392
								2ddf	0.237056	2e+95	0.476685	2e+95	1.03774	2e+95	1.42707	1ew8	0.020544
								2df6	49.64	2e+98	2.65673	2e+98	0.96029	2e+98	0.63175	1ew9	0.017556
								2dq7	0.204953	2e+99	0.944543	2e+99	0.90705	2e+99	1.0207	1ex8	0.089458
								2ds1	0.167708	2e9a	0.910976	2e9a	0.98476	2e9a	0.91601	1ez9	0.125701
								2dua	0.0224899	2e9c	0.568283	2e9c	0.93572	2e9c	0.47838	1ezq	0.120119
								2duv	0.125757	2e9d	0.503648	2e9d	1.3637	2e9d	1.36143	1f0r	0.073204
								2dwx	2.89106	2e9n	1.08527	2e9n	0.77031	2e9n	0.72851	1f0s	0.067478
								2dxs	0.203452	2e9o	0.728978	2e9o	1.7099	2e9o	1.79269	1f0t	0.086283
								2e2b	0.451871	2e9v	3.16349	2e9v	1.4301	2e9v	0.80776	1f0u	0.090343
								2e5y	1.09358	2ea2	0.885203	2ea2	1.23861	2ea2	1.58201	1f3e	0.04113
								2e7l	6.83628	2ea4	0.816969	2ea4	1.38962	2ea4	0.66846	1f4e	0.052614
								2e+93	0.33975	2eg7	0.97877	2eg7	1.45619	2eg7	0.33705	1f4f	0.065134
								2e+95	0.665932	2eg8	0.636933	2eg8	1.00287	2eg8	0.95499	1f4g	0.090913
								2e+98	0.312862	2eh8	1.12776	2eh8	1.02839	2eh8	0.88635	1f4x	0.056395
								2e+99	0.321186	2ei6	0.715478	2ei6	1.41423	2ei6	0.28332	1f57	0.018009
								2e9a	0.397176	2emt	2.84151	2emt	1.1299	2emt	0.54568	1f5k	0.021621
								2e9c	0.718245	2er0	0.521212	2er0	1.70777	2er0	0.66584	3alt	0.067227
								2e9d	0.427234	2er6	3.26786	2er6	1.39568	2er6	0.96947	3ao2	0.03437
								2e9n	0.193414	2er9	1.29671	2er9	1.10967	2er9	0.91874	3ao5	0.044652
								2e9o	0.390346	2esm	0.544461	2esm	1.58747	2esm	1.28455	3ap4	0.067808
								2e9v	0.197069	2etk	1.27086	2etk	0.79769	2etk	0.78846	3aqt	0.017624
								2ea2	0.119965	2etm	0.570079	2etm	0.9261	2etm	1.28857	3arw	0.064379
								2ea4	0.120384	2etr	0.411538	2etr	1.20234	2etr	0.88335	3arx	0.064489
								2eep	0.0787744	2euf	1.32213	2euf	0.88669	2euf	0.96121	3axz	0.042863
								2eg7	0.0383255	2eum	0.903846	2eum	1.16266	2eum	0.29708	3b24	0.027735
								2eg8	0.0288973	2evc	0.577057	2evc	1.61574	2evc	0.58011	3b25	0.048929
								2eh8	4.02158	2evm	1.18514	2evm	1.81537	2evm	0.91531	3b26	0.064304
								2ei6	0.265954	2evo	2.93633	2evo	1.19234	2evo	0.355	3b2q	0.066862
								2emt	37.8696	2ew5	1.29776	2ew5	1.38384	2ew5	0.90072	3b3c	0.042523
								2er0	1.02892	2ew6	1.0901	2ew6	1.20232	2ew6	0.36789	3b3s	0.03718
								2er6	5.74337	2ewp	0.995146	2ewp	1.14695	2ewp	0.68101	3b3w	0.0464
								2er9	0.943452	2ewy	3.17803	2ewy	1.07365	2ewy	0.93835	3b3x	0.041329
								2esm	0.0816968	2exc	2.70487	2exc	1.48184	2exc	1.35962	3b4f	0.056254
								2etk	0.0946727	2exg	0.765231	2exg	1.54691	2exg	0.71728	3b4p	0.047208
[truncated: 17,478 more rows]

## Sheet: Figure 4e
Figure 4e
											0										15										30										45
											key	TRUE	pred	key	TRUE	pred	key	TRUE	pred		key	TRUE	pred	key	TRUE	pred	key	TRUE	pred		key	TRUE	pred	key	TRUE	pred	key	TRUE	pred		key	TRUE	pred	key	TRUE	pred	key	TRUE	pred
do_translate=True, t_val=10.0											1ps3	2.28	6.20839	4llx	2.89	3.75229	4nxr	4.34	5.41427		1ps3	2.28	6.20732	4llx	2.89	3.78001	4nxr	4.34	5.65369		1ps3	2.28	6.20656	4llx	2.89	3.78027	4nxr	4.34	5.76228		1ps3	2.28	6.22609	4llx	2.89	3.77593	4nxr	4.34	5.78911
angle_deg	test2013_rmse	test2013_pr	test2013_mae	test2016_rmse	test2016_pr	test2016_mae	test2019_rmse	test2019_pr	test2019_mae		3d4z	4.89	5.45062	5c28	5.66	5.19467	5es1	8.34	8.64253		3d4z	4.89	5.44811	5c28	5.66	5.18658	5es1	8.34	8.64853		3d4z	4.89	5.46099	5c28	5.66	5.19783	5es1	8.34	8.64123		3d4z	4.89	5.463	5c28	5.66	5.19171	5es1	8.34	8.61791
0	1.2862	0.8444	0.9973	1.1371	0.8584	0.8938	1.3777	0.6614	1.07		3ejr	8.57	8.09413	3uuo	7.96	6.96158	6aom	6.2	6.7158		3ejr	8.57	8.11478	3uuo	7.96	6.94985	6aom	6.2	6.71901		3ejr	8.57	8.09876	3uuo	7.96	6.96312	6aom	6.2	6.69174		3ejr	8.57	8.07851	3uuo	7.96	6.9825	6aom	6.2	6.70269
15	1.2826	0.8454	0.992	1.1354	0.8587	0.8914	1.3815	0.6604	1.0732		3l7b	2.4	3.07924	3ui7	9	7.40932	6eeo	6.43	7.05045		3l7b	2.4	3.08244	3ui7	9	7.39753	6eeo	6.43	7.04646		3l7b	2.4	3.06425	3ui7	9	7.41437	6eeo	6.43	7.04026		3l7b	2.4	3.07674	3ui7	9	7.40252	6eeo	6.43	7.03353
30	1.2812	0.8456	0.9902	1.1341	0.859	0.8886	1.3858	0.6592	1.0762		3g2n	4.09	4.35831	5c2h	11.09	9.29796	5w7i	4.95	5.56031		3g2n	4.09	4.36939	5c2h	11.09	9.3059	5w7i	4.95	5.60101		3g2n	4.09	4.35946	5c2h	11.09	9.31552	5w7i	4.95	5.69438		3g2n	4.09	4.34669	5c2h	11.09	9.30408	5w7i	4.95	5.72145
45	1.2812	0.8457	0.9903	1.1354	0.8588	0.8897	1.3866	0.6584	1.0767		3ebp	5.91	5.41436	2v00	3.66	3.9379	5fe9	4.68	5.22532		3ebp	5.91	5.41399	2v00	3.66	3.94002	5fe9	4.68	5.22334		3ebp	5.91	5.40006	2v00	3.66	3.93884	5fe9	4.68	5.23051		3ebp	5.91	5.4022	2v00	3.66	3.94285	5fe9	4.68	5.22382
60	1.2801	0.8458	0.9886	1.1355	0.8587	0.8906	1.3851	0.659	1.0755		2w66	4.05	4.57363	3wz8	5.82	5.26267	6bdy	5.69	4.44561		2w66	4.05	4.59636	3wz8	5.82	5.25626	6bdy	5.69	4.43762		2w66	4.05	4.57733	3wz8	5.82	5.26405	6bdy	5.69	4.42664		2w66	4.05	4.57169	3wz8	5.82	5.27397	6bdy	5.69	4.43436
75	1.2819	0.8453	0.9911	1.136	0.8585	0.8923	1.3805	0.6605	1.0724		2wca	5.6	6.21397	3pww	7.32	7.15937	6d6t	8.21	5.63493		2wca	5.6	6.2256	3pww	7.32	7.24324	6d6t	8.21	5.65805		2wca	5.6	6.2269	3pww	7.32	7.33859	6d6t	8.21	5.65445		2wca	5.6	6.21288	3pww	7.32	7.40224	6d6t	8.21	5.67663
90	1.2886	0.8434	0.9992	1.1377	0.8582	0.8948	1.3779	0.6613	1.0699		2vvn	7.3	6.20136	3prs	7.82	8.73194	4z16	8.32	7.77446		2vvn	7.3	6.20146	3prs	7.82	8.80345	4z16	8.32	7.76493		2vvn	7.3	6.21067	3prs	7.82	8.83449	4z16	8.32	7.76683		2vvn	7.3	6.19108	3prs	7.82	8.85551	4z16	8.32	7.75916
105	1.283	0.845	0.9925	1.1365	0.8585	0.8925	1.3817	0.6602	1.0733		1gpk	5.37	5.8763	3uri	9	6.98958	5j1x	5.52	3.49131		1gpk	5.37	5.85634	3uri	9	6.97531	5j1x	5.52	3.50112		1gpk	5.37	5.86042	3uri	9	7.06933	5j1x	5.52	3.49931		1gpk	5.37	5.83666	3uri	9	7.06073	5j1x	5.52	3.48178
120	1.2809	0.8455	0.9906	1.1352	0.8587	0.8902	1.3861	0.6589	1.0767		1h23	8.35	8.44265	4m0z	5.19	6.36412	5m4k	5.66	5.51112		1h23	8.35	8.49084	4m0z	5.19	6.36947	5m4k	5.66	5.47907		1h23	8.35	8.48396	4m0z	5.19	6.36709	5m4k	5.66	5.48254		1h23	8.35	8.48351	4m0z	5.19	6.34775	5m4k	5.66	5.50088
135	1.2797	0.8461	0.9873	1.1369	0.8583	0.8907	1.3868	0.6583	1.077		1e+66	9.89	7.75195	4m0y	6.46	6.1252	5l8c	7	6.59137		1e+66	9.89	7.74781	4m0y	6.46	6.12903	5l8c	7	6.58594		1e+66	9.89	7.75311	4m0y	6.46	6.13736	5l8c	7	6.58419		1e+66	9.89	7.73322	4m0y	6.46	6.14346	5l8c	7	6.59053
150	1.2804	0.8455	0.9899	1.1359	0.8585	0.8903	1.3851	0.6589	1.0757		3gnw	9.1	7.04334	3qgy	7.8	7.19837	5aqo	2.85	3.0497		3gnw	9.1	7.06443	3qgy	7.8	7.21075	5aqo	2.85	3.0449		3gnw	9.1	7.09872	3qgy	7.8	7.20988	5aqo	2.85	3.03198		3gnw	9.1	7.10012	3qgy	7.8	7.19887	5aqo	2.85	3.04907
165	1.2844	0.8445	0.9927	1.1351	0.8588	0.8914	1.3804	0.6605	1.0724		3f3a	4.19	5.31791	4qd6	8.64	7.5203	5aqu	2.98	5.05016		3f3a	4.19	5.32923	4qd6	8.64	7.52786	5aqu	2.98	5.04965		3f3a	4.19	5.32155	4qd6	8.64	7.51374	5aqu	2.98	5.0353		3f3a	4.19	5.30902	4qd6	8.64	7.50863	5aqu	2.98	5.04727
180	1.2884	0.8437	0.9987	1.1383	0.8581	0.895	1.3772	0.6616	1.0696		3f3c	6.02	5.24662	4rfm	10.05	8.35621	5ixf	5.52	5.6347		3f3c	6.02	5.25379	4rfm	10.05	8.39722	5ixf	5.52	5.73793		3f3c	6.02	5.25143	4rfm	10.05	8.39903	5ixf	5.52	5.8462		3f3c	6.02	5.25454	4rfm	10.05	8.375	5ixf	5.52	5.90221
											3f3e	7.7	7.16559	4cr9	4.1	4.18292	5mts	7.15	6.45811		3f3e	7.7	7.14952	4cr9	4.1	4.1773	5mts	7.15	6.45323		3f3e	7.7	7.15588	4cr9	4.1	4.18613	5mts	7.15	6.45537		3f3e	7.7	7.15001	4cr9	4.1	4.20169	5mts	7.15	6.44038
											2wbg	4.45	5.9893	4cra	7.22	7.0296	5i2r	7.72	7.95832		2wbg	4.45	5.98974	4cra	7.22	7.03563	5i2r	7.72	7.95654		2wbg	4.45	6.01538	4cra	7.22	7.06551	5i2r	7.72	7.9613		2wbg	4.45	6.01075	4cra	7.22	7.08813	5i2r	7.72	7.96205
											2j78	6.42	5.36209	4x6p	8.3	9.14509	5fap	8	7.48116		2j78	6.42	5.38398	4x6p	8.3	9.12906	5fap	8	7.47704		2j78	6.42	5.39324	4x6p	8.3	9.13564	5fap	8	7.46376		2j78	6.42	5.39561	4x6p	8.3	9.11735	5fap	8	7.43354
											2cet	8.02	8.11553	4crc	8.72	8.50394	5t7s	4.1	3.46046		2cet	8.02	8.12863	4crc	8.72	8.50337	5t7s	4.1	3.44777		2cet	8.02	8.13016	4crc	8.72	8.49318	5t7s	4.1	3.45119		2cet	8.02	8.12251	4crc	8.72	8.50105	5t7s	4.1	3.44799
											3udh	2.85	3.56452	4ty7	9.52	7.84721	5x62	6.42	6.27524		3udh	2.85	3.55001	4ty7	9.52	7.8857	5x62	6.42	6.26034		3udh	2.85	3.56325	4ty7	9.52	7.88312	5x62	6.42	6.24952		3udh	2.85	3.56056	4ty7	9.52	7.87238	5x62	6.42	6.22051
											4djv	6.72	7.24275	5aba	2.98	4.41754	5hbs	7.73	6.84917		4djv	6.72	7.23275	5aba	2.98	4.41313	5hbs	7.73	6.85894		4djv	6.72	7.23553	5aba	2.98	4.40527	5hbs	7.73	6.82816		4djv	6.72	7.23424	5aba	2.98	4.40415	5hbs	7.73	6.81588
											4gid	10.77	8.21547	5a7b	3.57	4.91999	5dhp	3.85	4.58937		4gid	10.77	8.24176	5a7b	3.57	4.90813	5dhp	3.85	4.60285		4gid	10.77	8.29075	5a7b	3.57	4.89952	5dhp	3.85	4.58195		4gid	10.77	8.28837	5a7b	3.57	4.91113	5dhp	3.85	4.58722
											1r5y	6.46	6.72828	4agn	3.97	4.58052	6fap	2.15	3.03741		1r5y	6.46	6.72342	4agn	3.97	4.56009	6fap	2.15	3.04243		1r5y	6.46	6.73235	4agn	3.97	4.5745	6fap	2.15	3.03959		1r5y	6.46	6.74089	4agn	3.97	4.53284	6fap	2.15	3.03387
											3ge7	8.7	8.25479	4agp	4.69	4.91543	4z5w	5.81	6.61954		3ge7	8.7	8.27262	4agp	4.69	4.87418	4z5w	5.81	6.7182		3ge7	8.7	8.24953	4agp	4.69	4.91902	4z5w	5.81	6.89721		3ge7	8.7	8.2647	4agp	4.69	4.90417	4z5w	5.81	6.92747
											3e+93	8.85	7.61615	4agq	5.01	5.753	5mlj	8.85	6.96558		3e+93	8.85	7.61893	4agq	5.01	5.75489	5mlj	8.85	6.98095		3e+93	8.85	7.61942	4agq	5.01	5.77305	5mlj	8.85	7.00995		3e+93	8.85	7.62292	4agq	5.01	5.79062	5mlj	8.85	6.96951
											1q8t	4.76	5.49347	3bgz	6.26	6.59843	6dge	6.72	4.95671		1q8t	4.76	5.50686	3bgz	6.26	6.59679	6dge	6.72	4.94593		1q8t	4.76	5.48987	3bgz	6.26	6.60774	6dge	6.72	4.92061		1q8t	4.76	5.51177	3bgz	6.26	6.59813	6dge	6.72	4.93319
											1q8u	5.96	6.9727	3jya	6.89	6.22017	5ho8	5.96	6.65209		1q8u	5.96	6.96773	3jya	6.89	6.22716	5ho8	5.96	6.64779		1q8u	5.96	6.95954	3jya	6.89	6.24524	5ho8	5.96	6.64369		1q8u	5.96	6.96521	3jya	6.89	6.21236	5ho8	5.96	6.63954
											3ag9	8.05	7.6757	2c3i	7.6	7.26905	5os8	3.98	4.6616		3ag9	8.05	7.82462	2c3i	7.6	7.26193	5os8	3.98	4.66428		3ag9	8.05	7.98856	2c3i	7.6	7.27047	5os8	3.98	4.67565		3ag9	8.05	8.00542	2c3i	7.6	7.23754	5os8	3.98	4.67035
											2v00	3.66	3.93222	4k18	8.96	7.80066	6dh5	11.3	11.1631		2v00	3.66	3.93753	4k18	8.96	7.80784	6dh5	11.3	11.1724		2v00	3.66	3.92418	4k18	8.96	7.77919	6dh5	11.3	11.1999		2v00	3.66	3.93747	4k18	8.96	7.7823	6dh5	11.3	11.1496
											3pww	7.32	7.16923	5dwr	11.22	10.5335	6g38	6.62	5.14432		3pww	7.32	7.26363	5dwr	11.22	10.5416	6g38	6.62	5.13542		3pww	7.32	7.40556	5dwr	11.22	10.5434	6g38	6.62	5.1308		3pww	7.32	7.36475	5dwr	11.22	10.525	6g38	6.62	5.11553
											3uri	9	6.9623	3mss	4.66	5.25935	6guh	7.59	8.04582		3uri	9	6.99796	3mss	4.66	5.25397	6guh	7.59	8.04491		3uri	9	7.07211	3mss	4.66	5.24573	6guh	7.59	8.04633		3uri	9	7.08993	3mss	4.66	5.23639	6guh	7.59	8.02809
											2hb1	3.8	4.57413	3k5v	6.3	6.17648	5cqx	5.33	8.4529		2hb1	3.8	4.59017	3k5v	6.3	6.16846	5cqx	5.33	8.62472		2hb1	3.8	4.59679	3k5v	6.3	6.17382	5cqx	5.33	8.93929		2hb1	3.8	4.59102	3k5v	6.3	6.16953	5cqx	5.33	9.18598
											2qbr	6.33	6.62097	3pyy	6.86	6.25565	4xg7	7.49	8.11885		2qbr	6.33	6.63593	3pyy	6.86	6.25046	4xg7	7.49	8.11117		2qbr	6.33	6.63846	3pyy	6.86	6.26439	4xg7	7.49	8.10011		2qbr	6.33	6.63241	3pyy	6.86	6.24836	4xg7	7.49	8.09236
											2qbp	8.4	7.46107	2v7a	8.3	7.63292	6ap7	5.34	7.15306		2qbp	8.4	7.44775	2v7a	8.3	7.63304	6ap7	5.34	7.1612		2qbp	8.4	7.42598	2v7a	8.3	7.64976	6ap7	5.34	7.16052		2qbp	8.4	7.43886	2v7a	8.3	7.64293	6ap7	5.34	7.16002
											3fcq	2.77	4.16548	4twp	10	7.36919	5yji	5.3	4.99052		3fcq	2.77	4.17159	4twp	10	7.36224	5yji	5.3	4.98529		3fcq	2.77	4.17002	4twp	10	7.35885	5yji	5.3	4.98912		3fcq	2.77	4.17056	4twp	10	7.3397	5yji	5.3	4.97856
											4tmn	10.17	7.51908	3wtj	6.53	7.19051	5itp	5	6.41607		4tmn	10.17	7.50436	3wtj	6.53	7.18433	5itp	5	6.43623		4tmn	10.17	7.52243	3wtj	6.53	7.19993	5itp	5	6.43546		4tmn	10.17	7.50597	3wtj	6.53	7.17128	5itp	5	6.41405
											3pxf	4.43	4.8089	3zdg	7.1	5.74438	5vil	8.82	8.35171		3pxf	4.43	4.8048	3zdg	7.1	5.74906	5vil	8.82	8.34415		3pxf	4.43	4.80097	3zdg	7.1	5.74951	5vil	8.82	8.34798		3pxf	4.43	4.7988	3zdg	7.1	5.75443	5vil	8.82	8.33276
											2xnb	6.83	7.91679	3u8k	8.66	6.43264	5ofv	1.58	4.86938		2xnb	6.83	7.90323	3u8k	8.66	6.43357	5ofv	1.58	4.87208		2xnb	6.83	7.89407	3u8k	8.66	6.42036	5ofv	1.58	4.87966		2xnb	6.83	7.92021	3u8k	8.66	6.41067	5ofv	1.58	4.87753
											2fvd	8.52	7.1148	4qac	9.4	9.44525	6cd8	4.71	5.43919		2fvd	8.52	7.10941	4qac	9.4	9.45031	6cd8	4.71	5.43805		2fvd	8.52	7.09124	4qac	9.4	9.44964	6cd8	4.71	5.42523		2fvd	8.52	7.0777	4qac	9.4	9.42726	6cd8	4.71	5.41031
											3ivg	4.3	6.46898	3u8n	10.17	8.15034	5o1h	4.85	4.81909		3ivg	4.3	6.48068	3u8n	10.17	8.14931	5o1h	4.85	4.80999		3ivg	4.3	6.49094	3u8n	10.17	8.1306	5o1h	4.85	4.81718		3ivg	4.3	6.487	3u8n	10.17	8.11659	5o1h	4.85	4.7988
											3coy	6.02	6.38801	1a30	4.3	6.30275	5ni5	8.05	7.74426		3coy	6.02	6.37157	1a30	4.3	6.29575	5ni5	8.05	7.71755		3coy	6.02	6.37893	1a30	4.3	6.28297	5ni5	8.05	7.74956		3coy	6.02	6.38215	1a30	4.3	6.27767	5ni5	8.05	7.71845
											3mss	4.66	5.26417	2qnq	6.11	6.31891	5npf	4.24	3.16446		3mss	4.66	5.26455	2qnq	6.11	6.32424	5npf	4.24	3.16439		3mss	4.66	5.24478	2qnq	6.11	6.34581	5npf	4.24	3.17079		3mss	4.66	5.2279	2qnq	6.11	6.39019	5npf	4.24	3.17135
											3k5v	6.3	6.18235	1g2k	7.96	7.71401	6fa5	6.75	5.9508		3k5v	6.3	6.18387	1g2k	7.96	7.81428	6fa5	6.75	5.97007		3k5v	6.3	6.17624	1g2k	7.96	7.8216	6fa5	6.75	5.95434		3k5v	6.3	6.17452	1g2k	7.96	7.86058	6fa5	6.75	5.96253
											2v7a	8.3	7.62399	1eby	9.7	8.90337	5nra	6.91	9.52393		2v7a	8.3	7.61773	1eby	9.7	9.10141	5nra	6.91	9.57573		2v7a	8.3	7.62393	1eby	9.7	9.24542	5nra	6.91	9.56059		2v7a	8.3	7.62201	1eby	9.7	9.30747	5nra	6.91	9.55685
											2brb	4.86	5.57114	3o9i	11.82	11.6349	5lcj	6.64	6.52638		2brb	4.86	5.5607	3o9i	11.82	11.6518	5lcj	6.64	6.52997		2brb	4.86	5.56082	3o9i	11.82	11.6723	5lcj	6.64	6.5435		2brb	4.86	5.56862	3o9i	11.82	11.642	5lcj	6.64	6.55372
											3jvs	6.54	5.37585	4lzs	4.8	4.85907	5ml3	9.69	9.4016		3jvs	6.54	5.38534	4lzs	4.8	4.8524	5ml3	9.69	9.45646		3jvs	6.54	5.38057	4lzs	4.8	4.86511	5ml3	9.69	9.46026		3jvs	6.54	5.37302	4lzs	4.8	4.84948	5ml3	9.69	9.44284
											1nvq	8.25	8.43749	3u5j	5.61	6.18181	5fut	6.45	6.49868		1nvq	8.25	8.42792	3u5j	5.61	6.17942	5fut	6.45	6.5206		1nvq	8.25	8.40258	3u5j	5.61	6.17381	5fut	6.45	6.54148		1nvq	8.25	8.38566	3u5j	5.61	6.15529	5fut	6.45	6.52729
											3acw	4.76	6.03835	4wiv	6.26	5.91006	6ecz	6.57	7.66034		3acw	4.76	6.04285	4wiv	6.26	5.91548	6ecz	6.57	7.67357		3acw	4.76	6.03545	4wiv	6.26	5.92141	6ecz	6.57	7.68224		3acw	4.76	6.02049	4wiv	6.26	5.91026	6ecz	6.57	7.7088
											2zcr	6.87	6.58421	4ogj	6.79	5.57334	5k03	4.74	4.56151		2zcr	6.87	6.57298	4ogj	6.79	5.57501	5k03	4.74	4.56424		2zcr	6.87	6.56528	4ogj	6.79	5.55357	5k03	4.74	4.56283		2zcr	6.87	6.54953	4ogj	6.79	5.54719	5k03	4.74	4.57514
											2zcq	8.82	6.82674	3p5o	7.3	7.0475	6cho	6.78	7.24342		2zcq	8.82	6.84908	3p5o	7.3	7.06227	6cho	6.78	7.25216		2zcq	8.82	6.83165	3p5o	7.3	7.03462	6cho	6.78	7.25159		2zcq	8.82	6.84237	3p5o	7.3	7.02628	6cho	6.78	7.25689
											1bcu	3.28	3.83726	1ps3	2.28	6.19809	6hf5	5.17	5.05257		1bcu	3.28	3.84422	1ps3	2.28	6.19104	6hf5	5.17	5.05133		1bcu	3.28	3.8462	1ps3	2.28	6.20663	6hf5	5.17	5.07012		1bcu	3.28	3.86952	1ps3	2.28	6.21188	6hf5	5.17	5.09844
											1oyt	7.24	6.73329	3dx1	3.58	6.0138	5elw	7.85	7.36044		1oyt	7.24	6.72902	3dx1	3.58	6.05544	5elw	7.85	7.35294		1oyt	7.24	6.71752	3dx1	3.58	6.04109	5elw	7.85	7.35125		1oyt	7.24	6.73046	3dx1	3.58	6.04423	5elw	7.85	7.36529
											3utu	10.92	9.88435	3d4z	4.89	5.40612	5tg7	4.53	4.2619		3utu	10.92	9.99371	3d4z	4.89	5.42673	5tg7	4.53	4.24722		3utu	10.92	10.0847	3d4z	4.89	5.42783	5tg7	4.53	4.2563		3utu	10.92	10.0759	3d4z	4.89	5.43737	5tg7	4.53	4.25828
											3u9q	4.38	4.65524	3dx2	6.82	7.08348	5m4f	7.89	6.74809		3u9q	4.38	4.66312	3dx2	6.82	7.08887	5m4f	7.89	6.74653		3u9q	4.38	4.63897	3dx2	6.82	7.12796	5m4f	7.89	6.74601		3u9q	4.38	4.62687	3dx2	6.82	7.1046	5m4f	7.89	6.74567
											2yfe	6.63	6.66516	3ejr	8.57	8.0922	6b7d	4.28	4.22093		2yfe	6.63	6.66565	3ejr	8.57	8.10701	6b7d	4.28	4.22204		2yfe	6.63	6.66147	3ejr	8.57	8.08914	6b7d	4.28	4.2126		2yfe	6.63	6.65883	3ejr	8.57	8.09586	6b7d	4.28	4.22783
											2p4y	9	8.13728	3l7b	2.4	3.28003	5x79	4.92	5.77307		2p4y	9	8.14803	3l7b	2.4	3.27163	5x79	4.92	5.759		2p4y	9	8.15981	3l7b	2.4	3.26148	5x79	4.92	5.75489		2p4y	9	8.1516	3l7b	2.4	3.29272	5x79	4.92	5.76403
											3uo4	6.52	7.49151	4eky	3.52	4.63845	5nze	6.39	7.89684		3uo4	6.52	7.47938	4eky	3.52	4.62987	5nze	6.39	7.91173		3uo4	6.52	7.47712	4eky	3.52	4.62751	5nze	6.39	7.90192		3uo4	6.52	7.46974	4eky	3.52	4.64777	5nze	6.39	7.89676
											2wtv	8.74	8.65589	3g2n	4.09	4.37914	5sz0	9.1	7.70178		2wtv	8.74	8.65105	3g2n	4.09	4.38	5sz0	9.1	7.70136		2wtv	8.74	8.63386	3g2n	4.09	4.3564	5sz0	9.1	7.70048		2wtv	8.74	8.62632	3g2n	4.09	4.34701	5sz0	9.1	7.70583
											3myg	10.7	8.24408	3syr	5.1	4.38064	5d6e	4.3	8.00426		3myg	10.7	8.23719	3syr	5.1	4.37682	5d6e	4.3	8.00666		3myg	10.7	8.20904	3syr	5.1	4.36903	5d6e	4.3	7.98602		3myg	10.7	8.21216	3syr	5.1	4.37228	5d6e	4.3	7.97895
											3kgp	2.57	2.53873	3ebp	5.91	5.38497	5trs	8	6.59435		3kgp	2.57	2.55111	3ebp	5.91	5.41073	5trs	8	6.63569		3kgp	2.57	2.54711	3ebp	5.91	5.39896	5trs	8	6.64127		3kgp	2.57	2.54813	3ebp	5.91	5.39819	5trs	8	6.61563
											1o5b	5.77	6.16137	2w66	4.05	4.56776	5ipj	8.89	8.68425		1o5b	5.77	6.15451	2w66	4.05	4.60588	5ipj	8.89	8.69038		1o5b	5.77	6.15628	2w66	4.05	4.58802	5ipj	8.89	8.67342		1o5b	5.77	6.14622	2w66	4.05	4.56421	5ipj	8.89	8.66681
											1sqa	9.21	8.13893	2w4x	4.85	4.14907	5g43	3.7	4.41499		1sqa	9.21	8.14923	2w4x	4.85	4.14695	5g43	3.7	4.41937		1sqa	9.21	8.14434	2w4x	4.85	4.16547	5g43	3.7	4.41277		1sqa	9.21	8.16408	2w4x	4.85	4.16613	5g43	3.7	4.39651
											3kwa	4.08	4.18404	2wca	5.6	6.20258	5h63	5.92	5.70635		3kwa	4.08	4.17664	2wca	5.6	6.23123	5h63	5.92	5.7517		3kwa	4.08	4.18628	2wca	5.6	6.2264	5h63	5.92	5.8228		3kwa	4.08	4.19452	2wca	5.6	6.18365	5h63	5.92	5.8298
											2weg	6.5	6.81574	2xj7	6.66	5.36115	6eol	7.43	5.76745		2weg	6.5	6.81166	2xj7	6.66	5.3814	6eol	7.43	5.77891		2weg	6.5	6.79708	2xj7	6.66	5.35067	6eol	7.43	5.7884		2weg	6.5	6.80892	2xj7	6.66	5.35447	6eol	7.43	5.77491
											3dd0	9	9.22032	2vvn	7.3	6.2143	5uv5	7.7	5.89144		3dd0	9	9.21821	2vvn	7.3	6.21833	5uv5	7.7	5.92775		3dd0	9	9.20522	2vvn	7.3	6.21276	5uv5	7.7	5.88609		3dd0	9	9.2093	2vvn	7.3	6.20162	5uv5	7.7	5.883
											2xdl	3.1	5.8378	3aru	3.22	4.34113	5om2	4.06	6.46991		2xdl	3.1	5.82854	3aru	3.22	4.36072	5om2	4.06	6.45489		2xdl	3.1	5.81611	3aru	3.22	4.34558	5om2	4.06	6.47831		2xdl	3.1	5.81615	3aru	3.22	4.33446	5om2	4.06	6.47585
											1yc1	6.17	7.49209	3arv	5.64	5.9326	5faq	5.28	8.5155		1yc1	6.17	7.47772	3arv	5.64	5.94435	5faq	5.28	8.50946		1yc1	6.17	7.46971	3arv	5.64	5.93527	5faq	5.28	8.50601		1yc1	6.17	7.4695	3arv	5.64	5.91907	5faq	5.28	8.47066
											2yki	9.46	6.9168	3ary	6	5.52078	5ezx	7.06	6.44333		2yki	9.46	6.91452	3ary	6	5.51975	5ezx	7.06	6.45308		2yki	9.46	6.88743	3ary	6	5.54759	5ezx	7.06	6.43619		2yki	9.46	6.87896	3ary	6	5.53975	5ezx	7.06	6.46262
											1p1q	4.89	7.37328	3arq	6.4	6.72994	5z4h	3.02	6.53336		1p1q	4.89	7.36573	3arq	6.4	6.76077	5z4h	3.02	6.51449		1p1q	4.89	7.37513	3arq	6.4	6.75908	5z4h	3.02	6.5145		1p1q	4.89	7.36398	3arq	6.4	6.73691	5z4h	3.02	6.52881
											3g2z	2.36	3.67635	3arp	7.15	6.51105	5u13	5.41	5.72452		3g2z	2.36	3.68034	3arp	7.15	6.52941	5u13	5.41	5.73352		3g2z	2.36	3.66558	3arp	7.15	6.53484	5u13	5.41	5.72616		3g2z	2.36	3.65239	3arp	7.15	6.52809	5u13	5.41	5.71594
											4de2	4.12	5.20638	4ih5	4.11	5.37176	5hvs	7.15	7.30781		4de2	4.12	5.19514	4ih5	4.11	5.3684	5hvs	7.15	7.31463		4de2	4.12	5.2043	4ih5	4.11	5.36071	5hvs	7.15	7.29886		4de2	4.12	5.17379	4ih5	4.11	5.36031	5hvs	7.15	7.29021
											4de1	5.96	5.2738	4ih7	5.24	5.57306	5l7g	7.8	8.73286		4de1	5.96	5.28321	4ih7	5.24	5.5698	5l7g	7.8	8.70985		4de1	5.96	5.25996	4ih7	5.24	5.57535	5l7g	7.8	8.69888		4de1	5.96	5.26872	4ih7	5.24	5.56236	5l7g	7.8	8.67177
											1vso	4.72	6.14893	3cj4	6.51	5.54011	5j7q	4.58	5.43565		1vso	4.72	6.15107	3cj4	6.51	5.55075	5j7q	4.58	5.44144		1vso	4.72	6.15368	3cj4	6.51	5.55337	5j7q	4.58	5.42674		1vso	4.72	6.14742	3cj4	6.51	5.53203	5j7q	4.58	5.42844
											3gbb	6.9	7.15619	4eo8	8.15	8.4166	5j5d	4.68	3.36843		3gbb	6.9	7.16091	4eo8	8.15	8.43694	5j5d	4.68	3.36275		3gbb	6.9	7.14935	4eo8	8.15	8.40447	5j5d	4.68	3.35091		3gbb	6.9	7.15045	4eo8	8.15	8.40632	5j5d	4.68	3.33562
											3fv1	9.3	8.96159	3gnw	9.1	7.10146	5fue	6.33	6.03807		3fv1	9.3	8.96646	3gnw	9.1	7.07543	5fue	6.33	6.02695		3fv1	9.3	8.93892	3gnw	9.1	7.08156	5fue	6.33	6.02283		3fv1	9.3	8.92261	3gnw	9.1	7.10004	5fue	6.33	6.00801
											2y5h	5.79	7.13978	1gpk	5.37	5.86883	5unj	6.62	6.68624		2y5h	5.79	7.1543	1gpk	5.37	5.86535	5unj	6.62	6.81949		2y5h	5.79	7.12641	1gpk	5.37	5.85296	5unj	6.62	6.95091		2y5h	5.79	7.16373	1gpk	5.37	5.82964	5unj	6.62	6.98507
											2xbv	8.43	8.65354	1gpn	6.48	7.51337	5unh	9.46	8.52272		2xbv	8.43	8.6571	1gpn	6.48	7.50767	5unh	9.46	8.54086		2xbv	8.43	8.62894	1gpn	6.48	7.49439	5unh	9.46	8.61237		2xbv	8.43	8.644	1gpn	6.48	7.48548	5unh	9.46	8.61416
											1mq6	11.15	8.99442	1h23	8.35	8.28221	5kbh	6.26	5.34397		1mq6	11.15	9.01203	1h23	8.35	8.33327	5kbh	6.26	5.33737		1mq6	11.15	8.9894	1h23	8.35	8.33911	5kbh	6.26	5.33713		1mq6	11.15	9.00688	1h23	8.35	8.32443	5kbh	6.26	5.3367
											1uto	2.27	2.41499	1h22	9.1	7.46882	6axp	5.07	5.82482		1uto	2.27	2.4165	1h22	9.1	7.49268	6axp	5.07	6.02258		1uto	2.27	2.40385	1h22	9.1	7.51901	6axp	5.07	6.16326		1uto	2.27	2.40979	1h22	9.1	7.47737	6axp	5.07	6.29415
											3gy4	5.1	4.54119	1e+66	9.89	7.75809	6eiq	6.42	5.98918		3gy4	5.1	4.54194	1e+66	9.89	7.76448	6eiq	6.42	5.98986		3gy4	5.1	4.5388	1e+66	9.89	7.77535	6eiq	6.42	5.98877		3gy4	5.1	4.5447	1e+66	9.89	7.74742	6eiq	6.42	5.99096
											1o3f	7.96	7.49378	3f3a	4.19	5.27836	5ey9	5.41	6.154		1o3f	7.96	7.49603	3f3a	4.19	5.2731	5ey9	5.41	6.12695		1o3f	7.96	7.50244	3f3a	4.19	5.27878	5ey9	5.41	6.12612		1o3f	7.96	7.51762	3f3a	4.19	5.2573	5ey9	5.41	6.13261
											2yge	5.06	5.89847	3f3c	6.02	5.2375	5icv	5.62	6.42464		2yge	5.06	5.87822	3f3c	6.02	5.2437	5icv	5.62	6.62905		2yge	5.06	5.88942	3f3c	6.02	5.23225	5icv	5.62	6.82529		2yge	5.06	5.89978	3f3c	6.02	5.2321	5icv	5.62	6.914
											2iwx	6.68	5.82291	4mme	6.5	6.60664	5t9u	7.6	7.73427		2iwx	6.68	5.80815	4mme	6.5	6.6319	5t9u	7.6	7.83953		2iwx	6.68	5.78812	4mme	6.5	6.60363	5t9u	7.6	7.92012		2iwx	6.68	5.78858	4mme	6.5	6.59432	5t9u	7.6	7.90749
											2vw5	8.52	6.46998	3f3d	7.16	6.10141	5t6g	5.96	6.81866		2vw5	8.52	6.46787	3f3d	7.16	6.10509	5t6g	5.96	6.84181		2vw5	8.52	6.44147	3f3d	7.16	6.09136	5t6g	5.96	6.83288		2vw5	8.52	6.42975	3f3d	7.16	6.08353	5t6g	5.96	6.82714
											2ymd	3.16	6.45677	3f3e	7.7	7.18086	5n24	8.92	7.35986		2ymd	3.16	6.47698	3f3e	7.7	7.15881	5n24	8.92	7.36634		2ymd	3.16	6.46212	3f3e	7.7	7.15634	5n24	8.92	7.37343		2ymd	3.16	6.44886	3f3e	7.7	7.1396	5n24	8.92	7.39413
											2xys	7.42	6.99847	2wbg	4.45	5.97929	5xxk	8.2	7.73159		2xys	7.42	7.00296	2wbg	4.45	5.99305	5xxk	8.2	7.90608		2xys	7.42	6.97757	2wbg	4.45	6.00748	5xxk	8.2	8.05948		2xys	7.42	6.97483	2wbg	4.45	5.99546	5xxk	8.2	8.12444
											2x00	11.33	9.30292	2cbv	5.48	5.38117	5ekh	5.95	7.80129		2x00	11.33	9.29024	2cbv	5.48	5.38139	5ekh	5.95	7.79786		2x00	11.33	9.25964	2cbv	5.48	5.37955	5ekh	5.95	7.79604		2x00	11.33	9.2361	2cbv	5.48	5.3927	5ekh	5.95	7.79441
											3ozt	4.13	6.34566	2j78	6.42	5.36065	5n3y	5.03	6.71033		3ozt	4.13	6.34014	2j78	6.42	5.38141	5n3y	5.03	6.7182		3ozt	4.13	6.33426	2j78	6.42	5.40646	5n3y	5.03	6.72611		3ozt	4.13	6.34508	2j78	6.42	5.41248	5n3y	5.03	6.69538
											3oe5	6.88	6.76415	2j7h	7.19	7.55579	6f29	5.49	6.54234		3oe5	6.88	6.76998	2j7h	7.19	7.57428	6f29	5.49	6.54575		3oe5	6.88	6.75553	2j7h	7.19	7.57998	6f29	5.49	6.54594		3oe5	6.88	6.75676	2j7h	7.19	7.58005	6f29	5.49	6.56451
											3nw9	9	7.45873	2cet	8.02	8.11956	4zsj	5.64	5.56767		3nw9	9	7.48081	2cet	8.02	8.13341	4zsj	5.64	5.57037		3nw9	9	7.47329	2cet	8.02	8.12109	4zsj	5.64	5.57335		3nw9	9	7.46058	2cet	8.02	8.1197	4zsj	5.64	5.59239
											3n7a	3.7	4.15266	3udh	2.85	3.56485	6gzh	8.27	8.46728		3n7a	3.7	4.15575	3udh	2.85	3.57682	6gzh	8.27	8.47842		3n7a	3.7	4.15415	3udh	2.85	3.56624	6gzh	8.27	8.48226		3n7a	3.7	4.15156	3udh	2.85	3.56646	6gzh	8.27	8.45985
											3n86	5.64	5.52101	3rsx	4.41	4.84414	6hmg	4.94	5.07003		3n86	5.64	5.53313	3rsx	4.41	4.84688	6hmg	4.94	5.05439		3n86	5.64	5.52498	3rsx	4.41	4.84918	6hmg	4.94	5.07097		3n86	5.64	5.48371	3rsx	4.41	4.865	6hmg	4.94	5.05512
											2xb8	7.59	6.96326	4djv	6.72	7.2291	5duf	5.74	5.86075		2xb8	7.59	6.94622	4djv	6.72	7.2486	5duf	5.74	5.85765		2xb8	7.59	6.93832	4djv	6.72	7.23942	5duf	5.74	5.87244		2xb8	7.59	6.90551	4djv	6.72	7.2296	5duf	5.74	5.85318
											3ao4	2.07	3.60688	2vkm	8.74	8.68854	5ofi	4.2	3.7879		3ao4	2.07	3.6064	2vkm	8.74	8.78253	5ofi	4.2	3.76722		3ao4	2.07	3.61522	2vkm	8.74	8.78944	5ofi	4.2	3.78672		3ao4	2.07	3.61395	2vkm	8.74	8.80716	5ofi	4.2	3.78829
											3zsx	3.28	3.24608	4gid	10.77	8.22763	5nhh	8.95	9.12927		3zsx	3.28	3.2665	4gid	10.77	8.24759	5nhh	8.95	9.13579		3zsx	3.28	3.23477	4gid	10.77	8.28207	5nhh	8.95	9.12543		3zsx	3.28	3.24528	4gid	10.77	8.30173	5nhh	8.95	9.11753
											3zso	5.12	4.12582	4jfs	5.27	6.10477	5ylv	6.82	5.90347		3zso	5.12	4.10212	4jfs	5.27	6.10629	5ylv	6.82	5.90702		3zso	5.12	4.11208	4jfs	5.27	6.119	5ylv	6.82	5.89419		3zso	5.12	4.11702	4jfs	5.27	6.10528	5ylv	6.82	5.89416
											3ueu	5.24	5.78524	4j28	5.7	6.38579	5kez	8.15	6.70573		3ueu	5.24	5.77449	4j28	5.7	6.38357	5kez	8.15	6.8874		3ueu	5.24	5.79484	4j28	5.7	6.37141	5kez	8.15	6.99281		3ueu	5.24	5.77017	4j28	5.7	6.35304	5kez	8.15	7.04703
											3uex	6.92	6.69247	2wvt	6.12	5.74899	5ntp	9.15	8.69543		3uex	6.92	6.68499	2wvt	6.12	5.77197	5ntp	9.15	8.73264		3uex	6.92	6.67801	2wvt	6.12	5.76379	5ntp	9.15	8.72076		3uex	6.92	6.62109	2wvt	6.12	5.77073	5ntp	9.15	8.68515
											3lka	2.82	5.52887	2xii	7.2	8.75687	5nfh	7.74	8.73462		3lka	2.82	5.53263	2xii	7.2	8.74987	5nfh	7.74	8.74892		3lka	2.82	5.55092	2xii	7.2	8.77753	5nfh	7.74	8.7315		3lka	2.82	5.53771	2xii	7.2	8.7497	5nfh	7.74	8.71685
											3ehy	5.85	7.03748	4pcs	7.85	6.00839	5x5o	8.3	9.52079		3ehy	5.85	7.04271	4pcs	7.85	6.00839	5x5o	8.3	9.52009		3ehy	5.85	7.03827	4pcs	7.85	6.02447	5x5o	8.3	9.51927		3ehy	5.85	7.02465	4pcs	7.85	6.01283	5x5o	8.3	9.51125
											3dxg	2.4	3.054	3rr4	4.55	6.4823	5h1e	7.54	5.74619		3dxg	2.4	3.04355	3rr4	4.55	6.48193	5h1e	7.54	5.90085		3dxg	2.4	3.04766	3rr4	4.55	6.4907	5h1e	7.54	6.04296		3dxg	2.4	3.05065	3rr4	4.55	6.4832	5h1e	7.54	6.14293
											1w4o	5.22	4.08337	1s38	5.15	6.22216	5ti3	4.36	5.33338		1w4o	5.22	4.0718	1s38	5.15	6.23206	5ti3	4.36	5.32608		1w4o	5.22	4.0739	1s38	5.15	6.23494	5ti3	4.36	5.31351		1w4o	5.22	4.05693	1s38	5.15	6.22049	5ti3	4.36	5.31149
											1u1b	7.8	6.0406	1r5y	6.46	6.7239	6bec	4.01	7.54189		1u1b	7.8	6.14316	1r5y	6.46	6.72118	6bec	4.01	7.63385		1u1b	7.8	6.18861	1r5y	6.46	6.73611	6bec	4.01	7.70042		1u1b	7.8	6.21974	1r5y	6.46	6.73173	6bec	4.01	7.67643
											1a30	4.3	6.29416	3gc5	7.26	7.08406	5myn	4.52	6.8915		1a30	4.3	6.29967	3gc5	7.26	7.06719	5myn	4.52	6.90363		1a30	4.3	6.30033	3gc5	7.26	7.08927	5myn	4.52	6.89624		1a30	4.3	6.28533	3gc5	7.26	7.09179	5myn	4.52	6.87973
											1z95	7.12	9.19006	3ge7	8.7	8.23503	5u4d	6.33	6.97425		1z95	7.12	9.18435	3ge7	8.7	8.26713	5u4d	6.33	6.97143		1z95	7.12	9.17752	3ge7	8.7	8.25507	5u4d	6.33	6.95248		1z95	7.12	9.16144	3ge7	8.7	8.23647	5u4d	6.33	6.94609
											3b68	8.4	9.38946	4dli	5.62	6.05349	5nzf	4.03	6.80995		3b68	8.4	9.39156	4dli	5.62	6.06905	5nzf	4.03	6.81292		3b68	8.4	9.39365	4dli	5.62	6.0675	5nzf	4.03	6.78243		3b68	8.4	9.37373	4dli	5.62	6.04532	5nzf	4.03	6.75479
											3g0w	9.52	8.59095	2zb1	6.32	7.82123	6epz	7.14	5.31116		3g0w	9.52	8.5957	2zb1	6.32	7.83695	6epz	7.14	5.29904		3g0w	9.52	8.58127	2zb1	6.32	7.82884	6epz	7.14	5.3166		3g0w	9.52	8.57425	2zb1	6.32	7.81663	6epz	7.14	5.33292
														4f9w	6.94	6.76524	5os7	3.69	6.84393					4f9w	6.94	6.77043	5os7	3.69	6.85485					4f9w	6.94	6.76933	5os7	3.69	6.84726					4f9w	6.94	6.75465	5os7	3.69	6.84132
														3e+92	8	8.36869	5vij	7.61	5.94749					3e+92	8	8.36439	5vij	7.61	5.93681					3e+92	8	8.37734	5vij	7.61	5.92515					3e+92	8	8.34619	5vij	7.61	5.95093
														3e+93	8.85	7.62975	5myv	7.51	6.54349					3e+93	8.85	7.65496	5myv	7.51	6.54974					3e+93	8.85	7.65244	5myv	7.51	6.53544					3e+93	8.85	7.62482	5myv	7.51	6.53242
														4owm	2.96	4.01361	5dh5	9.64	8.40504					4owm	2.96	4.00396	5dh5	9.64	8.41881					4owm	2.96	4.00147	5dh5	9.64	8.38084					4owm	2.96	3.99451	5dh5	9.64	8.37573
														3twp	3.92	4.50162	6ghj	2.16	5.13097					3twp	3.92	4.50163	6ghj	2.16	5.13879					3twp	3.92	4.47794	6ghj	2.16	5.12701					3twp	3.92	4.48755	6ghj	2.16	5.11454
														3r88	4.82	3.68594	5gmj	5.08	5.73807					3r88	4.82	3.69095	5gmj	5.08	5.85566					3r88	4.82	3.70425	5gmj	5.08	5.91727					3r88	4.82	3.68833	5gmj	5.08	5.93496
														4gkm	5.17	5.45736	6fhu	2.64	3.81358					4gkm	5.17	5.44986	6fhu	2.64	3.80661					4gkm	5.17	5.44924	6fhu	2.64	3.80041					4gkm	5.17	5.44437	6fhu	2.64	3.80253
														3qqs	5.82	5.16487	4ufu	8	7.50648					3qqs	5.82	5.15701	4ufu	8	7.49758					3qqs	5.82	5.1745	4ufu	8	7.48402					3qqs	5.82	5.15505	4ufu	8	7.48266
														3gv9	2.12	3.58592	5wf6	7.83	8.20021					3gv9	2.12	3.5861	5wf6	7.83	8.38362					3gv9	2.12	3.59196	5wf6	7.83	8.52592					3gv9	2.12	3.58236	5wf6	7.83	8.56993
														3gr2	2.52	3.68452	6h7b	7.48	6.48445					3gr2	2.52	3.68582	6h7b	7.48	6.59643					3gr2	2.52	3.68805	6h7b	7.48	6.66698					3gr2	2.52	3.6892	6h7b	7.48	6.70388
														4kz6	3.1	3.80746	5xw6	4.91	6.37363					4kz6	3.1	3.81708	5xw6	4.91	6.41528					4kz6	3.1	3.79937	5xw6	4.91	6.38837					4kz6	3.1	3.80039	5xw6	4.91	6.40348
														4jxs	4.74	4.38505	5kly	7.21	5.47623					4jxs	4.74	4.38205	5kly	7.21	5.46519					4jxs	4.74	4.39489	5kly	7.21	5.46784					4jxs	4.74	4.35702	5kly	7.21	5.45954
														2r9w	5.1	5.02718	5yz7	4.75	5.82423					2r9w	5.1	5.0309	5yz7	4.75	5.80928					2r9w	5.1	5.05473	5yz7	4.75	5.80189					2r9w	5.1	5.04065	5yz7	4.75	5.80023
														2hb1	3.8	4.58471	5hor	8.22	6.41408					2hb1	3.8	4.5817	5hor	8.22	6.39905					2hb1	3.8	4.58606	5hor	8.22	6.38511					2hb1	3.8	4.5827	5hor	8.22	6.38064
														1bzc	4.92	6.02238	6b1y	7.4	6.08762					1bzc	4.92	6.02026	6b1y	7.4	6.09314					1bzc	4.92	6.01098	6b1y	7.4	6.09752					1bzc	4.92	6.01665	6b1y	7.4	6.07119
														2qbr	6.33	6.60632	5lpj	5	6.07656					2qbr	6.33	6.61841	5lpj	5	6.05555					2qbr	6.33	6.62391	5lpj	5	6.03545					2qbr	6.33	6.61857	5lpj	5	6.01181
														2qbq	7.44	6.74501	6hly	7.33	4.66804					2qbq	7.44	6.7569	6hly	7.33	4.65402					2qbq	7.44	6.76122	6hly	7.33	4.64621					2qbq	7.44	6.739	6hly	7.33	4.63443
														2qbp	8.4	7.48256	5vkm	3.55	4.50246					2qbp	8.4	7.44515	5vkm	3.55	4.51599					2qbp	8.4	7.43918	5vkm	3.55	4.49042					2qbp	8.4	7.44239	5vkm	3.55	4.48817
														1q8t	4.76	5.49666	5yqw	7.51	6.84481					1q8t	4.76	5.50073	5yqw	7.51	6.8221					1q8t	4.76	5.51528	5yqw	7.51	6.81918					1q8t	4.76	5.49401	5yqw	7.51	6.7997
														1ydr	5.52	5.87899	5f1x	6.11	6.65339					1ydr	5.52	5.89317	5f1x	6.11	6.63222					1ydr	5.52	5.90037	5f1x	6.11	6.64611					1ydr	5.52	5.88393	5f1x	6.11	6.63251
														1q8u	5.96	6.96434	4zyu	5.97	7.06361					1q8u	5.96	6.96066	4zyu	5.97	7.06635					1q8u	5.96	6.95721	4zyu	5.97	7.07342					1q8u	5.96	6.96352	4zyu	5.97	7.06064
														1ydt	7.32	6.05859	6gh9	4.48	6.30105					1ydt	7.32	6.04075	6gh9	4.48	6.28484					1ydt	7.32	6.06128	6gh9	4.48	6.27921					1ydt	7.32	6.04431	6gh9	4.48	6.28021
														3ag9	8.05	7.70905	5f27	4	5.71609					3ag9	8.05	7.83054	5f27	4	5.71453					3ag9	8.05	8.0011	5f27	4	5.71285					3ag9	8.05	8.02149	5f27	4	5.71927
														3fcq	2.77	4.185	5e3d	4.02	3.87501					3fcq	2.77	4.18073	5e3d	4.02	3.88132					3fcq	2.77	4.17673	5e3d	4.02	3.86504					3fcq	2.77	4.18115	5e3d	4.02	3.84592
														1z9g	5.64	5.79554	5fow	4.03	5.20822					1z9g	5.64	5.81066	5fow	4.03	5.21249					1z9g	5.64	5.80081	5fow	4.03	5.19957					1z9g	5.64	5.76876	5fow	4.03	5.19265
														1qf1	7.32	6.30981	5jo0	7.3	7.6117					1qf1	7.32	6.31458	5jo0	7.3	7.62016					1qf1	7.32	6.31288	5jo0	7.3	7.58192					1qf1	7.32	6.27718	5jo0	7.3	7.53836
														5tmn	8.04	6.90947	5hkm	7.89	7.06609					5tmn	8.04	6.90366	5hkm	7.89	7.05727					5tmn	8.04	6.89313	5hkm	7.89	7.04343					5tmn	8.04	6.87537	5hkm	7.89	7.04067
														4tmn	10.17	7.4882	5ekx	2.03	3.29887					4tmn	10.17	7.49548	5ekx	2.03	3.29533					4tmn	10.17	7.50973	5ekx	2.03	3.29773					4tmn	10.17	7.47426	5ekx	2.03	3.31696
														4ddk	2.29	3.2209	5v1d	6.7	5.39175					4ddk	2.29	3.23514	5v1d	6.7	5.52269					4ddk	2.29	3.22521	5v1d	6.7	5.66369					4ddk	2.29	3.23131	5v1d	6.7	5.73158
														4ddh	3.32	3.89515	5a7j	5.2	3.91694					4ddh	3.32	3.89608	5a7j	5.2	3.90847					4ddh	3.32	3.90907	5a7j	5.2	3.91915					4ddh	3.32	3.90934	5a7j	5.2	3.92318
														3ivg	4.3	6.44974	5wvd	7.68	7.0213					3ivg	4.3	6.47495	5wvd	7.68	7.02368					3ivg	4.3	6.49953	5wvd	7.68	6.99591					3ivg	4.3	6.48964	5wvd	7.68	6.99171
														3coz	5.57	6.0105	5m0d	6.09	9.32934					3coz	5.57	6.01829	5m0d	6.09	9.37518					3coz	5.57	6.02421	5m0d	6.09	9.4216					3coz	5.57	6.00632	5m0d	6.09	9.37733
														3coy	6.02	6.37695	6fnt	4.68	6.20667					3coy	6.02	6.37741	6fnt	4.68	6.19639					3coy	6.02	6.37666	6fnt	4.68	6.1824					3coy	6.02	6.36648	6fnt	4.68	6.1638
														3pxf	4.43	4.80274	5v8q	8.44	8.29159					3pxf	4.43	4.81617	5v8q	8.44	8.26158					3pxf	4.43	4.8115	5v8q	8.44	8.25677					3pxf	4.43	4.79333	5v8q	8.44	8.24922
														4eor	6.3	6.83707	4zx9	7.39	5.86799					4eor	6.3	6.82338	4zx9	7.39	5.85597					4eor	6.3	6.82823	4zx9	7.39	5.83658					4eor	6.3	6.81014	4zx9	7.39	5.85098
														2xnb	6.83	7.92798	5axi	3.92	5.34488					2xnb	6.83	7.91465	5axi	3.92	5.37502					2xnb	6.83	7.91703	5axi	3.92	5.35956					2xnb	6.83	7.89722	5axi	3.92	5.36649
														1pxn	7.15	6.98287	5tho	7.64	6.66577					1pxn	7.15	6.96531	5tho	7.64	6.69312					1pxn	7.15	6.96321	5tho	7.64	6.72206					1pxn	7.15	6.93989	5tho	7.64	6.68493
														2fvd	8.52	7.07898	5tdi	9.74	9.68217					2fvd	8.52	7.08777	5tdi	9.74	9.68935					2fvd	8.52	7.09564	5tdi	9.74	9.69796					2fvd	8.52	7.06658	5tdi	9.74	9.68664
														4k77	6.63	5.62026	5eyz	6	4.22914					4k77	6.63	5.62553	5eyz	6	4.28598					4k77	6.63	5.6467	5eyz	6	4.31689					4k77	6.63	5.62181	5eyz	6	4.32356
														4e5w	7.66	7.42389	5n1v	6.19	7.22521					4e5w	7.66	7.41214	5n1v	6.19	7.22593					4e5w	7.66	7.38513	5n1v	6.19	7.23342					4e5w	7.66	7.38918	5n1v	6.19	7.23161
														4ivb	8.72	8.00449	6few	5.85	7.94794					4ivb	8.72	7.99699	6few	5.85	7.95661					4ivb	8.72	8.01215	6few	5.85	7.93751					4ivb	8.72	7.98226	6few	5.85	7.9291
														4ivd	9.52	9.23081	6iil	6.17	7.17401					4ivd	9.52	9.20517	6iil	6.17	7.17152					4ivd	9.52	9.20667	6iil	6.17	7.15637					4ivd	9.52	9.19308	6iil	6.17	7.1496
														4ivc	10	8.95821	5x9p	6.89	3.62299					4ivc	10	8.95576	5x9p	6.89	3.6112					4ivc	10	8.95252	5x9p	6.89	3.6176					4ivc	10	8.93736	5x9p	6.89	3.60946
														4f09	6.7	7.41094	5aqf	3.78	4.95051					4f09	6.7	7.39828	5aqf	3.78	4.9453					4f09	6.7	7.40406	5aqf	3.78	4.96052					4f09	6.7	7.39754	5aqf	3.78	4.94943
														4gfm	7.22	6.64045	5wqc	8.96	6.57085					4gfm	7.22	6.66072	5wqc	8.96	6.58435					4gfm	7.22	6.66159	5wqc	8.96	6.56357					4gfm	7.22	6.62631	5wqc	8.96	6.56695
														4hge	7.92	7.31814	5hn9	4.3	5.78414					4hge	7.92	7.31273	5hn9	4.3	5.79789					4hge	7.92	7.31756	5hn9	4.3	5.79888					4hge	7.92	7.30653	5hn9	4.3	5.76697
														4e6q	8.36	6.77355	5u69	6.22	6.76111					4e6q	8.36	6.77677	5u69	6.22	6.77809					4e6q	8.36	6.77925	5u69	6.22	6.76254					4e6q	8.36	6.76028	5u69	6.22	6.73563
														4jia	9.22	6.71606	6iik	4.91	6.95388					4jia	9.22	6.71078	6iik	4.91	6.9411					4jia	9.22	6.71477	6iik	4.91	6.92079					4jia	9.22	6.70881	6iik	4.91	6.93382
														2brb	4.86	5.57045	5j7s	7.3	7.04597					2brb	4.86	5.54011	5j7s	7.3	7.04231					2brb	4.86	5.56006	5j7s	7.3	7.03655					2brb	4.86	5.55301	5j7s	7.3	7.05013
														2br1	5.14	6.32208	5mwp	7.5	7.27257					2br1	5.14	6.31246	5mwp	7.5	7.26875					2br1	5.14	6.30224	5mwp	7.5	7.24052					2br1	5.14	6.28374	5mwp	7.5	7.24832
														3jvr	5.72	4.65837	6eji	3.52	4.26197					3jvr	5.72	4.65116	6eji	3.52	4.23306					3jvr	5.72	4.6502	6eji	3.52	4.26775					3jvr	5.72	4.63555	6eji	3.52	4.25406
														3jvs	6.54	5.37563	5sz4	9.7	7.4513					3jvs	6.54	5.3813	5sz4	9.7	7.45721					3jvs	6.54	5.39917	5sz4	9.7	7.46423					3jvs	6.54	5.39966	5sz4	9.7	7.47036
														1nvq	8.25	8.43867	5nyh	7.73	7.071					1nvq	8.25	8.4245	5nyh	7.73	7.08637					1nvq	8.25	8.39582	5nyh	7.73	7.06825					1nvq	8.25	8.38344	5nyh	7.73	7.05402
														3acw	4.76	6.04019	5jsj	5.4	8.81561					3acw	4.76	6.0253	5jsj	5.4	8.90441					3acw	4.76	6.04997	5jsj	5.4	8.9743					3acw	4.76	6.02741	5jsj	5.4	8.98431
														4ea2	6.44	6.86294	5o4z	6.07	5.89255					4ea2	6.44	6.85485	5o4z	6.07	5.89836					4ea2	6.44	6.85492	5o4z	6.07	5.90619					4ea2	6.44	6.85099	5o4z	6.07	5.9076
														2zcr	6.87	6.55829	5f1v	6.85	4.50146					2zcr	6.87	6.56112	5f1v	6.85	4.51204					2zcr	6.87	6.56557	5f1v	6.85	4.50386					2zcr	6.87	6.52747	5f1v	6.85	4.49735
														2zy1	7.4	6.08964	5ye9	6.45	7.39069					2zy1	7.4	6.08412	5ye9	6.45	7.39295					2zy1	7.4	6.0934	5ye9	6.45	7.38407					2zy1	7.4	6.08205	5ye9	6.45	7.36141
														2zcq	8.82	6.83153	5t70	3.99	7.15066					2zcq	8.82	6.84868	5t70	3.99	7.42172					2zcq	8.82	6.84577	5t70	3.99	7.66039					2zcq	8.82	6.83117	5t70	3.99	7.7353
														1bcu	3.28	3.84642	5umw	4.23	5.98508					1bcu	3.28	3.84956	5umw	4.23	5.98423					1bcu	3.28	3.85879	5umw	4.23	6.00249					1bcu	3.28	3.86796	5umw	4.23	5.99956
														3bv9	5.36	6.6667	6ami	4.52	5.28728					3bv9	5.36	6.64565	6ami	4.52	5.30925					3bv9	5.36	6.68021	6ami	4.52	5.30802					3bv9	5.36	6.65084	6ami	4.52	5.30836
														1oyt	7.24	6.72506	5ksv	5.22	5.38171					1oyt	7.24	6.69685	5ksv	5.22	5.52096					1oyt	7.24	6.72518	5ksv	5.22	5.75422					1oyt	7.24	6.73105	5ksv	5.22	5.81596
														2zda	8.4	7.34932	6aol	6.27	7.43645					2zda	8.4	7.34452	6aol	6.27	7.48035					2zda	8.4	7.34258	6aol	6.27	7.47457					2zda	8.4	7.33628	6aol	6.27	7.48025
														3utu	10.92	9.87376	5iaw	4.81	5.56739					3utu	10.92	9.98044	5iaw	4.81	5.75703					3utu	10.92	10.0695	5iaw	4.81	5.94902					3utu	10.92	10.0636	5iaw	4.81	6.01159
														3u9q	4.38	4.64897	5w10	6.62	5.81712					3u9q	4.38	4.64557	5w10	6.62	5.83034					3u9q	4.38	4.64303	5w10	6.62	5.82228					3u9q	4.38	4.6363	5w10	6.62	5.83035
														2yfe	6.63	6.69491	6h7j	8.62	5.86436					2yfe	6.63	6.65525	6h7j	8.62	5.86283					2yfe	6.63	6.66059	6h7j	8.62	5.86005					2yfe	6.63	6.66197	6h7j	8.62	5.84772
														3fur	8	7.34142	5mwy	7	8.44296					3fur	8	7.33359	5mwy	7	8.39535					3fur	8	7.34556	5mwy	7	8.37702					3fur	8	7.32421	5mwy	7	8.36789
														3b1m	8.48	5.82629	5oxm	1.3	4.6711					3b1m	8.48	5.81472	5oxm	1.3	4.68124					3b1m	8.48	5.83504	5oxm	1.3	4.68414					3b1m	8.48	5.80926	5oxm	1.3	4.69112
														2p4y	9	8.13606	5eiw	2.05	4.73259					2p4y	9	8.14176	5eiw	2.05	4.74199					2p4y	9	8.1645	5eiw	2.05	4.74464					2p4y	9	8.13443	5eiw	2.05	4.74003
														3uo4	6.52	7.48462	5qah	3.84	4.04245					3uo4	6.52	7.46253	5qah	3.84	4.02377					3uo4	6.52	7.47697	5qah	3.84	4.02942					3uo4	6.52	7.4653	5qah	3.84	4.03811
														3up2	7.4	7.44688	5m4c	7.4	6.65114					3up2	7.4	7.4476	5m4c	7.4	6.66535					3up2	7.4	7.44413	5m4c	7.4	6.6742					3up2	7.4	7.42713	5m4c	7.4	6.66718
														3e5a	8.23	7.21272	5t9w	5.59	8.14227					3e5a	8.23	7.23918	5t9w	5.59	8.16051					3e5a	8.23	7.24367	5t9w	5.59	8.1553					3e5a	8.23	7.22498	5t9w	5.59	8.11929
														2wtv	8.74	8.65657	5fpk	3.55	4.48354					2wtv	8.74	8.6489	5fpk	3.55	4.49006					2wtv	8.74	8.64882	5fpk	3.55	4.47608					2wtv	8.74	8.63137	5fpk	3.55	4.45454
														3myg	10.7	8.24301	5q10	5.2	7.97409					3myg	10.7	8.2432	5q10	5.2	7.98384					3myg	10.7	8.22504	5q10	5.2	7.97759					3myg	10.7	8.22013	5q10	5.2	7.95822
														3kgp	2.57	2.53347	5h1u	3.51	3.66453					3kgp	2.57	2.54131	5h1u	3.51	3.65415					3kgp	2.57	2.55209	5h1u	3.51	3.66832					3kgp	2.57	2.55155	5h1u	3.51	3.65348
														1c5z	4.01	4.20102	5hva	7.07	4.69457					1c5z	4.01	4.19461	5hva	7.07	4.6774					1c5z	4.01	4.20425	5hva	7.07	4.67584					1c5z	4.01	4.20322	5hva	7.07	4.64081
														1o5b	5.77	6.15721	5j19	6.6	6.05858					1o5b	5.77	6.13874	5j19	6.6	6.18514					1o5b	5.77	6.14552	5j19	6.6	6.23031					1o5b	5.77	6.14277	5j19	6.6	6.25038
														1owh	7.4	6.75812	5e8a	7.47	5.48291					1owh	7.4	6.76316	5e8a	7.47	5.50795					1owh	7.4	6.76615	5e8a	7.47	5.48316					1owh	7.4	6.76685	5e8a	7.47	5.48749
														1sqa	9.21	8.14239	5fdg	6.37	6.57525					1sqa	9.21	8.14008	5fdg	6.37	6.57329					1sqa	9.21	8.15555	5fdg	6.37	6.56572					1sqa	9.21	8.16648	5fdg	6.37	6.53506
														4jsz	2.3	5.30868	6g8n	5.84	6.62108					4jsz	2.3	5.31368	6g8n	5.84	6.63216					4jsz	2.3	5.3219	6g8n	5.84	6.61644					4jsz	2.3	5.3156	6g8n	5.84	6.62005
														3kwa	4.08	4.15737	5tg6	4.55	4.84459					3kwa	4.08	4.16944	5tg6	4.55	4.83719					3kwa	4.08	4.18925	5tg6	4.55	4.83495					3kwa	4.08	4.15966	5tg6	4.55	4.83683
														2weg	6.5	6.80144	5hyx	6.55	7.04378					2weg	6.5	6.81071	5hyx	6.55	7.29115					2weg	6.5	6.81276	5hyx	6.55	7.55644					2weg	6.5	6.82373	5hyx	6.55	7.64455
														3ryj	7.8	7.59659	6fuh	3.77	6.84638					3ryj	7.8	7.61058	6fuh	3.77	6.8423					3ryj	7.8	7.61454	6fuh	3.77	6.84901					3ryj	7.8	7.61726	6fuh	3.77	6.84146
														3dd0	9	9.21679	5mo2	3.84	3.7525					3dd0	9	9.20286	5mo2	3.84	3.74752					3dd0	9	9.20921	5mo2	3.84	3.74308					3dd0	9	9.20274	5mo2	3.84	3.75876
														2xdl	3.1	5.82989	5g17	6.7	6.13569					2xdl	3.1	5.82536	5g17	6.7	6.12477					2xdl	3.1	5.83079	5g17	6.7	6.1141					2xdl	3.1	5.81907	5g17	6.7	6.09845
														3b27	5.16	6.93436	5hk9	6.54	6.85703					3b27	5.16	6.95629	5hk9	6.54	6.86782					3b27	5.16	6.95019	5hk9	6.54	6.86837					3b27	5.16	6.93221	5hk9	6.54	6.84247
														1yc1	6.17	7.4811	5lwd	6.24	5.93347					1yc1	6.17	7.4841	5lwd	6.24	5.9252					1yc1	6.17	7.46937	5lwd	6.24	5.9036					1yc1	6.17	7.45235	5lwd	6.24	5.88342
														3rlr	7.52	8.18974	5ztn	8.3	6.93197					3rlr	7.52	8.18768	5ztn	8.3	6.92988					3rlr	7.52	8.18212	5ztn	8.3	6.92915					3rlr	7.52	8.17461	5ztn	8.3	6.91245
														2yki	9.46	6.89155	5wfc	4.9	6.47525					2yki	9.46	6.89114	5wfc	4.9	6.46192					2yki	9.46	6.87758	5wfc	4.9	6.47456					2yki	9.46	6.86947	5wfc	4.9	6.4733
														1z95	7.12	9.16175	5kpm	7.82	6.93832					1z95	7.12	9.15984	5kpm	7.82	6.94199					1z95	7.12	9.14691	5kpm	7.82	6.92751					1z95	7.12	9.14541	5kpm	7.82	6.92314
														3b68	8.4	9.40537	5ty8	5.46	3.83118					3b68	8.4	9.40091	5ty8	5.46	3.84027					3b68	8.4	9.38372	5ty8	5.46	3.84379					3b68	8.4	9.38098	5ty8	5.46	3.84133
														3b5r	8.77	9.63633	6am8	4.89	5.44284					3b5r	8.77	9.63877	6am8	4.89	5.43504					3b5r	8.77	9.61553	6am8	4.89	5.42373					3b5r	8.77	9.61972	6am8	4.89	5.42715
														3b65	9.27	8.76233	5nw1	6.6	5.77229					3b65	9.27	8.77728	5nw1	6.6	5.76706					3b65	9.27	8.74645	5nw1	6.6	5.75601					3b65	9.27	8.75192	5nw1	6.6	5.73233
														3g0w	9.52	8.58985	5vex	4.63	6.50699					3g0w	9.52	8.61014	5vex	4.63	6.48154					3g0w	9.52	8.57079	5vex	4.63	6.49746					3g0w	9.52	8.56441	5vex	4.63	6.47378
														4u4s	2.92	4.97023	5u9d	9.26	8.43451					4u4s	2.92	4.99069	5u9d	9.26	8.43844					4u4s	2.92	4.97392	5u9d	9.26	8.43827					4u4s	2.92	4.9591	5u9d	9.26	8.42078
														1p1q	4.89	7.17725	5jmp	7.17	6.90158					1p1q	4.89	7.16193	5jmp	7.17	6.88249					1p1q	4.89	7.16407	5jmp	7.17	6.86729					1p1q	4.89	7.16893	5jmp	7.17	6.84357
														1syi	5.44	7.39833	5lgq	7.05	5.46819					1syi	5.44	7.39495	5lgq	7.05	5.6811					1syi	5.44	7.39754	5lgq	7.05	5.82855					1syi	5.44	7.40856	5lgq	7.05	5.83562
														1p1n	6.8	6.13113	5tkd	8.15	7.46955					1p1n	6.8	6.12896	5tkd	8.15	7.46309					1p1n	6.8	6.12768	5tkd	8.15	7.46023					1p1n	6.8	6.12265	5tkd	8.15	7.45253
														2al5	8.4	7.24191	5a4t	5.89	5.14359					2al5	8.4	7.23172	5a4t	5.89	5.1506					2al5	8.4	7.23246	5a4t	5.89	5.15527					2al5	8.4	7.23035	5a4t	5.89	5.16209
														3g2z	2.36	3.60881	5kls	6.71	3.59543					3g2z	2.36	3.60564	5kls	6.71	3.59286					3g2z	2.36	3.58609	5kls	6.71	3.60093					3g2z	2.36	3.58104	5kls	6.71	3.60015
														3g31	2.89	3.4124	5d3j	5.24	6.45949					3g31	2.89	3.41836	5d3j	5.24	6.44424					3g31	2.89	3.4089	5d3j	5.24	6.4544					3g31	2.89	3.40864	5d3j	5.24	6.45628
														4de2	4.12	5.19356	5i24	7.42	4.89264					4de2	4.12	5.19091	5i24	7.42	4.89789					4de2	4.12	5.17378	5i24	7.42	4.91806					4de2	4.12	5.16018	5i24	7.42	4.9082
														4de3	5.52	4.79902	5j82	6	6.99871					4de3	5.52	4.81105	5j82	6	7.02391					4de3	5.52	4.77448	5j82	6	7.03274					4de3	5.52	4.76635	5j82	6	7.04021
														4de1	5.96	5.25019	5ioz	4.96	5.50624					4de1	5.96	5.27634	5ioz	4.96	5.47879					4de1	5.96	5.24852	5ioz	4.96	5.46446					4de1	5.96	5.26608	5ioz	4.96	5.45326
														1vso	4.72	6.15446	6e2n	7.9	8.16134					1vso	4.72	6.14881	6e2n	7.9	8.17623					1vso	4.72	6.14835	6e2n	7.9	8.17426					1vso	4.72	6.13874	6e2n	7.9	8.15782
														4dld	5.82	6.94024	6f8w	4.64	7.47116					4dld	5.82	6.95712	6f8w	4.64	7.42747					4dld	5.82	6.95339	6f8w	4.64	7.44041					4dld	5.82	6.92939	6f8w	4.64	7.41383
														3gbb	6.9	7.15816	4ui7	7.36	7.19508					3gbb	6.9	7.16268	4ui7	7.36	7.1828					3gbb	6.9	7.14977	4ui7	7.36	7.18333					3gbb	6.9	7.14334	4ui7	7.36	7.18539
														3fv2	8.11	7.71372	5jr2	7.57	7.40483					3fv2	8.11	7.70337	5jr2	7.57	7.44312					3fv2	8.11	7.70117	5jr2	7.57	7.55903					3fv2	8.11	7.68765	5jr2	7.57	7.55604
														3fv1	9.3	8.96266	6gmd	3.69	6.91437					3fv1	9.3	8.96547	6gmd	3.69	6.91685					3fv1	9.3	8.9633	6gmd	3.69	6.91264					3fv1	9.3	8.92088	6gmd	3.69	6.91585
														4mgd	4.69	6.42466	6bw5	8.25	6.08118					4mgd	4.69	6.42864	6bw5	8.25	6.31442					4mgd	4.69	6.41258	6bw5	8.25	6.41045					4mgd	4.69	6.3984	6bw5	8.25	6.43787
														2qe4	7.96	7.40236	5w6o	6.28	9.21207					2qe4	7.96	7.37851	5w6o	6.28	9.36731					2qe4	7.96	7.36905	5w6o	6.28	9.37721					2qe4	7.96	7.35557	5w6o	6.28	9.40964
														1qkt	9.04	8.39602	5ecv	6.77	5.81857					1qkt	9.04	8.38012	5ecv	6.77	5.81247					1qkt	9.04	8.34515	5ecv	6.77	5.8091					1qkt	9.04	8.30691	5ecv	6.77	5.7884
														2pog	9.54	7.5938	5vl2	8.42	6.24028					2pog	9.54	7.56335	5vl2	8.42	6.22888					2pog	9.54	7.54065	5vl2	8.42	6.23032					2pog	9.54	7.54997	5vl2	8.42	6.20414
														2p15	10.3	9.05094	5ouh	5.67	7.14259					2p15	10.3	9.05794	5ouh	5.67	7.12208					2p15	10.3	9.02985	5ouh	5.67	7.13164					2p15	10.3	9.01559	5ouh	5.67	7.12748
														2y5h	5.79	7.16049	5f2r	4.28	6.66849					2y5h	5.79	7.16688	5f2r	4.28	6.67365					2y5h	5.79	7.15686	5f2r	4.28	6.66313					2y5h	5.79	7.18557	5f2r	4.28	6.65862
														1lpg	7.09	8.05801	5x13	5.21	5.09636					1lpg	7.09	8.07999	5x13	5.21	5.11044					1lpg	7.09	8.08969	5x13	5.21	5.08686					1lpg	7.09	8.11027	5x13	5.21	5.09033
														2xbv	8.43	8.6475	5jog	8.24	6.58458					2xbv	8.43	8.65999	5jog	8.24	6.5805					2xbv	8.43	8.63558	5jog	8.24	6.57591					2xbv	8.43	8.63358	5jog	8.24	6.56338
														1z6e	9.72	8.43052	5uf0	3.8	4.66227					1z6e	9.72	8.42977	5uf0	3.8	4.65966					1z6e	9.72	8.4315	5uf0	3.8	4.64879					1z6e	9.72	8.45677	5uf0	3.8	4.64001
														1mq6	11.15	8.99768	5mqy	7.11	8.12697					1mq6	11.15	9.01599	5mqy	7.11	8.1427					1mq6	11.15	8.986	5mqy	7.11	8.13628					1mq6	11.15	9.00226	5mqy	7.11	8.10444
														1nc3	5	6.53929	5h13	4.94	7.60055					1nc3	5	6.54187	5h13	4.94	7.58269					1nc3	5	6.52927	5h13	4.94	7.5978					1nc3	5	6.5413	5h13	4.94	7.5805
														1nc1	6.12	8.30844	5nar	6.3	7.03721					1nc1	6.12	8.29201	5nar	6.3	7.02615					1nc1	6.12	8.28267	5nar	6.3	7.0182					1nc1	6.12	8.24803	5nar	6.3	6.99203
														1y6r	10.11	9.96429	5g1n	7.77	6.57085					1y6r	10.11	9.95065	5g1n	7.77	6.57333					1y6r	10.11	9.9135	5g1n	7.77	6.55375					1y6r	10.11	9.90367	5g1n	7.77	6.55053
														4f2w	11.3	11.2058	5d26	6.09	6.42179					4f2w	11.3	11.1764	5d26	6.09	6.41664					4f2w	11.3	11.1835	5d26	6.09	6.41635					4f2w	11.3	11.1544	5d26	6.09	6.41279
														4f3c	11.82	11.4658	6cks	7.82	7.38141					4f3c	11.82	11.4749	6cks	7.82	7.37076					4f3c	11.82	11.4788	6cks	7.82	7.3738					4f3c	11.82	11.4519	6cks	7.82	7.3652
														1uto	2.27	2.41261	5n53	2.55	4.86655					1uto	2.27	2.41103	5n53	2.55	4.87152					1uto	2.27	2.40423	5n53	2.55	4.87676					1uto	2.27	2.39695	5n53	2.55	4.86866
														4abg	3.57	4.11941	5l9g	7.7	6.00352					4abg	3.57	4.1197	5l9g	7.7	5.9947					4abg	3.57	4.11143	5l9g	7.7	5.99584					4abg	3.57	4.13796	5l9g	7.7	5.96611
														3gy4	5.1	4.53789	5llo	9.4	7.91157					3gy4	5.1	4.54209	5llo	9.4	7.91669					3gy4	5.1	4.54315	5llo	9.4	7.93932					3gy4	5.1	4.53871	5llo	9.4	7.94744
														1k1i	6.58	7.05026	6eqw	10.65	7.49407					1k1i	6.58	7.03285	6eqw	10.65	7.52983					1k1i	6.58	7.02622	6eqw	10.65	7.53142					1k1i	6.58	7.02709	6eqw	10.65	7.56821
														1o3f	7.96	7.50864	5iw0	7.22	7.32048					1o3f	7.96	7.51482	5iw0	7.22	7.31623					1o3f	7.96	7.50656	5iw0	7.22	7.30608					1o3f	7.96	7.51567	5iw0	7.22	7.31147
														2yge	5.06	5.91817	5t2i	8.7	8.04305					2yge	5.06	5.86943	5t2i	8.7	8.03244					2yge	5.06	5.88547	5t2i	8.7	8.05642					2yge	5.06	5.91305	5t2i	8.7	8.03336
														2fxs	6.06	6.12984	5eol	9.52	8.23902					2fxs	6.06	6.13968	5eol	9.52	8.23432					2fxs	6.06	6.12137	5eol	9.52	8.223					2fxs	6.06	6.09874	5eol	9.52	8.20631
														2iwx	6.68	5.8224	5q1f	7.14	8.09553					2iwx	6.68	5.81706	5q1f	7.14	8.09404					2iwx	6.68	5.77969	5q1f	7.14	8.07814					2iwx	6.68	5.78246	5q1f	7.14	8.02388
														2wer	7.05	7.38457	5vlp	6.08	6.33874					2wer	7.05	7.38995	5vlp	6.08	6.5533					2wer	7.05	7.37074	5vlp	6.08	6.70043					2wer	7.05	7.35173	5vlp	6.08	6.77714
														2vw5	8.52	6.47668	5mme	5.85	5.70495					2vw5	8.52	6.46421	5mme	5.85	5.73326					2vw5	8.52	6.44363	5mme	5.85	5.73007					2vw5	8.52	6.42403	5mme	5.85	5.72241
														4kzq	6.1	6.37972	6biz	6.57	6.34083					4kzq	6.1	6.37302	6biz	6.57	6.72106					4kzq	6.1	6.37437	6biz	6.57	7.01192					4kzq	6.1	6.34703	6biz	6.57	7.09374
														4kzu	6.5	6.85513	5uex	8.82	7.15336					4kzu	6.5	6.84579	5uex	8.82	7.17491					4kzu	6.5	6.85334	5uex	8.82	7.18092					4kzu	6.5	6.85025	5uex	8.82	7.16674
[truncated: 4,116 more rows]

## Sheet: Figure 4g
Figure 4g
															0										0.05										0.1										0.15
[truncated: 4,359 more rows]
[truncated: 139 more columns]

## Sheet: Figure 4i
Figure4i
[truncated: 2,369 more rows]

## Sheet: Figure 4j
Figure4j
[truncated: 1,948 more rows]

[truncated: 9 more sheets: Figure 5, Figure 6, Figure 7a, Figure 7b, Figure 7c, Supplementary Figure 1, Supplementary Figure 2, Supplementary Figure 3, Supplementary Table2]
