# Supplementary material for: An electron-density point-cloud framework for robust protein-ligand interaction prediction
Source: Nat Commun. 2026 Jun 11;17:7424. doi: 10.1038/s41467-026-74196-5 (PMC13408660; doi:10.1038/s41467-026-74196-5)
Supplement: Supplementary file 5 — Source Data [file 41467_2026_74196_MOESM5_ESM.zip › Source Data_rev/supplementary_figure1/fold0.csv]

Predicted	True
5.082431793212891	4.34
8.602755546569824	8.34
6.318517684936523	6.2
7.155777454376221	6.43
5.370327949523926	4.95
4.989718437194824	4.68
4.8175883293151855	5.69
5.633131980895996	8.21
7.575726509094238	8.32
4.204946994781494	5.52
5.042986869812012	5.66
6.142492294311523	7.0
3.6143178939819336	2.85
5.216152191162109	2.98
5.908482551574707	5.52
6.805717468261719	7.15
8.051313400268555	7.72
7.604896545410156	8.0
4.09549617767334	4.1
6.331967353820801	6.42
6.825360298156738	7.73
4.378192901611328	3.85
2.6458330154418945	2.15
5.94733190536499	5.81
6.188694000244141	8.85
4.541365623474121	6.72
6.50552225112915	5.96
4.430703163146973	3.98
10.389669418334961	11.3
5.551916122436523	6.62
8.06301498413086	7.59
7.229251861572266	5.33
7.6154680252075195	7.49
6.308907508850098	5.34
4.603479385375977	5.3
5.845816612243652	5.0
8.471756935119629	8.82
4.3522186279296875	1.58
5.404253959655762	4.71
5.3302106857299805	4.85
7.449557304382324	8.05
3.912301540374756	4.24
6.622582912445068	6.75
8.387134552001953	6.91
6.705982208251953	6.64
8.646234512329102	9.69
6.461936950683594	6.45
7.484980583190918	6.57
4.324798583984375	4.74
7.113434791564941	6.78
5.687390327453613	5.17
6.912851333618164	7.85
4.81627082824707	4.53
7.259432315826416	7.89
4.3193678855896	4.28
5.349266529083252	4.92
8.073058128356934	6.39
7.927031993865967	9.1
7.329503536224365	4.3
6.425213813781738	8.0
8.432270050048828	8.89
5.020339012145996	3.7
6.066497802734375	5.92
5.80413818359375	7.43
5.6652140617370605	7.7
7.515968322753906	4.06
7.781811714172363	5.28
6.287967681884766	7.06
6.2472333908081055	3.02
5.94072151184082	5.41
6.906316757202148	7.15
8.596755981445312	7.8
4.597491264343262	4.58
3.1933841705322266	4.68
6.908504962921143	6.33
6.267427444458008	6.62
8.13031005859375	9.46
4.080715179443359	6.26
7.382450103759766	5.07
6.018821716308594	6.42
4.780284881591797	5.41
6.880919456481934	5.62
7.431038856506348	7.6
6.514209747314453	5.96
7.304169654846191	8.92
7.608908653259277	8.2
7.8893938064575195	5.95
7.500308513641357	5.03
5.904677391052246	5.49
5.48475456237793	5.64
7.814520835876465	8.27
5.792682647705078	4.94
6.440089225769043	5.74
4.337127685546875	4.2
9.00571346282959	8.95
5.907892227172852	6.82
6.766942024230957	8.15
8.351497650146484	9.15
8.546111106872559	7.74
9.445518493652344	8.3
5.0354180335998535	7.54
5.182173728942871	4.36
7.039435386657715	4.01
6.999600410461426	4.52
6.731422424316406	6.33
7.261534690856934	4.03
4.92872953414917	7.14
6.041069030761719	3.69
5.076452732086182	7.61
6.498500823974609	7.51
8.752857208251953	9.64
5.034152984619141	2.16
5.486652374267578	5.08
4.3481292724609375	2.64
7.120370388031006	8.0
8.039911270141602	7.83
6.750852584838867	7.48
5.828948974609375	4.91
5.615579605102539	7.21
6.1226911544799805	4.75
6.559855937957764	8.22
5.221388339996338	7.4
6.868443489074707	5.0
4.95944881439209	7.33
5.2872161865234375	3.55
6.446944236755371	7.51
6.521514892578125	6.11
7.01171875	5.97
5.259522438049316	4.48
5.47873592376709	4.0
3.998460292816162	4.02
5.266597747802734	4.03
6.866617679595947	7.3
7.048668384552002	7.89
3.152876138687134	2.03
4.548820972442627	6.7
3.9911580085754395	5.2
6.723074913024902	7.68
8.69105339050293	6.09
5.975313186645508	4.68
7.535183429718018	8.44
5.78813362121582	7.39
4.595611572265625	3.92
5.602145195007324	7.64
9.219964027404785	9.74
4.662970066070557	6.0
7.638406753540039	6.19
7.171111106872559	5.85
7.4728617668151855	6.17
3.736581325531006	6.89
5.012321472167969	3.78
6.3465800285339355	8.96
5.832160949707031	4.3
7.112893104553223	6.22
7.330718040466309	4.91
6.981067657470703	7.3
7.644649505615234	7.5
5.158715724945068	3.52
8.092588424682617	9.7
6.116000652313232	7.73
7.782314300537109	5.4
4.444352626800537	6.07
4.020657539367676	6.85
7.6967058181762695	6.45
6.199328422546387	3.99
5.613881587982178	4.23
5.006805419921875	4.52
6.030942916870117	5.22
7.444179534912109	6.27
5.313907146453857	4.81
6.205452919006348	6.62
5.6614274978637695	8.62
7.883913516998291	7.0
4.438458442687988	1.3
4.2240447998046875	2.05
4.253321647644043	3.84
6.681858062744141	7.4
8.106578826904297	5.59
4.363413333892822	3.55
7.676671028137207	5.2
4.535447120666504	3.51
4.024484634399414	7.07
6.180102825164795	6.6
5.859121799468994	7.47
6.448178768157959	6.37
5.808060169219971	5.84
5.041380882263184	4.55
7.888960838317871	6.55
6.4566240310668945	3.77
4.095386028289795	3.84
6.3922858238220215	6.7
6.716053485870361	6.54
6.569054126739502	6.24
6.215910911560059	8.3
6.376704216003418	4.9
6.421848297119141	7.82
4.01800537109375	5.46
4.993716239929199	4.89
5.779980659484863	6.6
6.338972568511963	4.63
7.686044692993164	9.26
6.673429489135742	7.17
6.162171363830566	7.05
7.3695969581604	8.15
4.847578048706055	5.89
4.462445259094238	6.71
6.303226470947266	5.24
4.786693572998047	7.42
7.70479679107666	6.0
5.083685874938965	4.96
8.158772468566895	7.9
7.5979905128479	4.64
6.952282905578613	7.36
7.151636123657227	7.57
6.040828704833984	3.69
5.835354804992676	8.25
8.940826416015625	6.28
6.78606653213501	6.77
5.703606605529785	8.42
6.908801078796387	5.67
6.907602310180664	4.28
4.902910232543945	5.21
6.831986904144287	8.24
4.813569068908691	3.8
7.249174118041992	7.11
7.095428943634033	4.94
6.537032127380371	6.3
5.997456073760986	7.77
6.592450141906738	6.09
7.074679374694824	7.82
4.503778457641602	2.55
7.338740348815918	7.7
7.812253952026367	9.4
7.356507301330566	10.65
6.812445640563965	7.22
8.136629104614258	8.7
8.362470626831055	9.52
8.606393814086914	7.14
6.551272392272949	6.08
6.391868591308594	5.85
6.590547561645508	6.57
6.8549089431762695	8.82
6.737390518188477	6.67
6.89553165435791	6.4
6.979681015014648	6.69
6.625670433044434	6.82
7.044178009033203	6.52
6.4598002433776855	6.0
6.244866371154785	5.92
7.126898765563965	7.85
5.00583553314209	6.21
7.810480117797852	8.42
6.7642292976379395	5.1
5.420205116271973	4.3
7.248607635498047	9.1
8.118070602416992	6.59
5.234038352966309	8.21
7.19157600402832	6.4
8.319841384887695	7.64
6.58797550201416	6.51
8.05940055847168	8.49
6.43752908706665	6.59
5.981954574584961	6.6
7.22869348526001	5.85
7.823678970336914	7.8
7.530895233154297	6.62
10.715930938720703	10.58
8.366085052490234	10.8
7.269115447998047	7.4
6.332643985748291	6.08
6.482348442077637	6.05
4.407439231872559	5.0
6.433956146240234	7.23
4.936758041381836	4.99
4.120037078857422	6.11
4.613306999206543	4.25
5.604474067687988	6.49
7.016424655914307	6.82
7.602370738983154	7.47
5.911139488220215	5.1
6.211068153381348	8.1
6.185325622558594	8.4
7.465436935424805	6.28
8.208639144897461	6.46
8.729113578796387	7.64
8.674508094787598	7.6
5.98958158493042	7.52
9.985607147216797	7.05
8.416059494018555	7.96
4.818172454833984	7.21
4.572806358337402	4.16
6.1064839363098145	7.7
6.317317008972168	3.54
4.226897239685059	6.42
7.92563533782959	8.05
3.3564610481262207	2.03
9.329364776611328	8.32
3.7333574295043945	4.06
4.639982223510742	3.65
7.286834239959717	6.34
6.397524833679199	4.91
6.865236282348633	7.1
5.174711227416992	4.0
7.894329071044922	8.59
6.270378589630127	4.1
7.291114330291748	6.06
6.521778106689453	4.85
6.939257621765137	7.74
4.385356903076172	5.72
3.961543560028076	1.94
9.249013900756836	8.96
8.04475212097168	7.9
4.377596378326416	4.18
5.937183380126953	2.22
7.0554609298706055	6.66
5.710141181945801	5.96
7.062129974365234	5.22
3.5706307888031006	3.65
5.520256996154785	7.19
6.6558427810668945	4.7
7.098938941955566	5.78
6.537542343139648	7.28
7.964200973510742	7.28
5.136959075927734	6.1
5.797882080078125	6.02
8.188511848449707	8.7
5.612537384033203	3.77
3.8837554454803467	3.84
5.351902961730957	6.97
6.286514759063721	6.0
6.600020408630371	6.97
8.57197380065918	8.82
4.964642524719238	6.29
7.234760761260986	5.88
4.936634063720703	3.3
8.392484664916992	6.48
5.208724021911621	5.55
3.4805984497070312	5.28
7.802887916564941	11.2
4.535358428955078	5.04
3.6968140602111816	2.22
5.28481388092041	5.96
6.229608535766602	5.82
7.087362766265869	7.05
5.007854461669922	6.0
5.8900370597839355	6.66
7.593262672424316	7.92
4.07815408706665	6.0
6.040409088134766	7.85
5.279360771179199	3.59
3.3965649604797363	3.7
4.203728675842285	4.57
6.356029510498047	7.85
6.4281744956970215	6.49
5.1369476318359375	4.15
6.715794563293457	5.49
6.917784214019775	7.52
6.9011383056640625	8.1
5.938148498535156	7.28
4.836400985717773	5.52
5.0188398361206055	4.89
6.18602180480957	4.65
6.537624835968018	8.11
4.357072830200195	5.21
5.054664611816406	4.06
10.919864654541016	11.92
6.792982578277588	7.33
6.150534629821777	6.3
9.86063289642334	10.7
3.7939810752868652	4.07
5.10513162612915	5.14
7.659643650054932	5.72
5.752880096435547	7.03
6.496440887451172	4.85
5.683899879455566	6.09
7.144097328186035	7.66
7.609978199005127	5.14
6.664712905883789	7.74
4.051214218139648	3.59
3.0700247287750244	3.77
8.029698371887207	5.64
5.666441917419434	4.89
6.692690849304199	7.32
3.874042510986328	4.86
5.7006096839904785	5.09
6.515402793884277	4.92
5.611110210418701	7.68
7.894947052001953	6.28
7.801023960113525	7.65
6.813658237457275	8.02
4.764262676239014	8.02
7.016357421875	7.74
4.476157188415527	5.5
7.699789047241211	7.1
7.835040092468262	6.52
7.877042770385742	8.89
6.250190734863281	6.34
7.780879497528076	9.66
5.450059413909912	5.25
3.853195905685425	5.89
2.350327968597412	3.61
6.847860336303711	8.1
5.89680814743042	3.6
3.90976881980896	3.42
7.357759475708008	7.19
5.037223815917969	5.28
6.943778038024902	9.05
5.536835670471191	7.49
6.809229850769043	7.6
5.426921367645264	8.15
5.828287124633789	6.03
6.74039363861084	7.68
5.756583213806152	7.89
7.098172664642334	6.39
8.481966018676758	7.52
8.302934646606445	8.3
4.291444778442383	4.64
5.48944091796875	6.29
6.5911760330200195	7.16
7.475866794586182	4.1
6.552265167236328	4.92
6.906180381774902	9.0
4.051761150360107	7.04
6.328719139099121	7.19
7.108623504638672	6.15
6.8108062744140625	5.74
6.358918190002441	5.92
7.028511047363281	8.4
5.215094566345215	4.48
7.494063377380371	7.89
8.24441146850586	8.87
6.270574569702148	4.92
7.106019020080566	7.34
5.498904705047607	4.56
4.839879035949707	3.43
6.359992980957031	7.64
6.698337078094482	7.0
6.042226791381836	6.74
9.181516647338867	7.46
7.064083099365234	8.55
5.2075300216674805	7.0
5.828113555908203	5.81
8.396635055541992	7.82
6.6389241218566895	7.17
4.941290855407715	6.39
6.3764214515686035	6.52
3.6536192893981934	3.54
8.641353607177734	8.4
3.4831552505493164	3.51
6.197470664978027	8.92
7.258337020874023	5.55
8.950637817382812	8.72
5.687033653259277	5.98
4.500949859619141	4.55
7.828063011169434	8.82
6.493934631347656	8.43
7.583929061889648	7.57
5.051367282867432	3.86
8.75030517578125	8.68
5.771820068359375	4.8
4.924821853637695	3.7
5.032081127166748	3.69
4.894967555999756	4.65
6.136155128479004	6.34
6.114813804626465	4.68
5.1510090827941895	7.24
5.154515266418457	4.92
7.163464546203613	6.89
6.532818794250488	8.72
5.865252494812012	4.22
4.666370868682861	4.0
6.678771495819092	7.35
6.709099769592285	5.32
6.552704334259033	5.6
4.457498550415039	5.49
6.581092834472656	8.96
4.746204376220703	5.06
7.06542444229126	5.96
7.916535377502441	7.7
6.856775283813477	4.21
7.879298210144043	7.33
6.931153297424316	4.23
7.286289691925049	5.27
7.622506618499756	6.33
6.693081855773926	7.96
3.846172332763672	3.55
6.162044048309326	4.71
6.1289825439453125	6.68
4.99361515045166	3.14
4.413486480712891	4.17
4.979928016662598	6.12
5.930968284606934	7.72
4.053694248199463	6.77
3.9044454097747803	7.24
5.700024604797363	4.1
5.484287261962891	6.41
8.973142623901367	8.14
6.926661968231201	5.52
7.052323341369629	7.11
6.498408794403076	8.0
7.947318077087402	6.73
5.597814559936523	4.05
6.988807678222656	7.77
7.812005043029785	3.94
4.970851898193359	2.82
8.777289390563965	6.7
5.00621223449707	6.72
4.979224681854248	6.4
4.443592071533203	5.92
9.1900634765625	7.89
7.156968116760254	7.0
7.180243015289307	7.05
7.691462516784668	7.0
3.8540210723876953	2.43
5.220163822174072	5.0
6.927420139312744	5.59
7.984650611877441	6.68
4.723083972930908	7.15
3.9247026443481445	5.41
7.209445953369141	7.48
7.17695426940918	3.99
6.501917839050293	3.61
8.791030883789062	10.42
3.6127731800079346	3.6
4.638986587524414	4.82
4.633917808532715	4.71
4.218108177185059	3.3
7.2824859619140625	6.32
9.309682846069336	10.3
3.3757681846618652	5.8
2.1943230628967285	2.31
7.231052398681641	6.92
8.315261840820312	7.6
5.72930908203125	6.88
7.992149829864502	7.59
5.852548122406006	9.37
5.928844451904297	5.72
6.159592628479004	6.92
4.613518714904785	6.87
4.728261947631836	4.23
8.920045852661133	5.96
5.286926746368408	6.72
7.867523193359375	9.1
7.805421352386475	8.1
5.837869644165039	5.68
3.4281835556030273	3.04
4.777480125427246	3.75
7.220082759857178	9.27
5.931044578552246	7.17
6.212094783782959	5.33
5.513720512390137	4.3
9.069690704345703	5.7
5.793298721313477	6.92
5.764479160308838	4.44
6.0292439460754395	5.3
5.497226238250732	4.94
7.629122734069824	6.23
6.652701377868652	7.85
8.087446212768555	7.56
5.1131391525268555	8.3
4.211634635925293	4.71
4.318493843078613	4.92
5.383317947387695	5.7
5.877928256988525	4.42
8.468013763427734	9.3
5.523427963256836	6.26
8.396505355834961	8.1
4.512096405029297	3.85
5.074471473693848	5.57
6.0649518966674805	6.6
8.214065551757812	6.57
5.943375587463379	7.1
8.382041931152344	6.28
5.634060859680176	5.64
8.090758323669434	7.51
4.905265808105469	4.73
6.726956367492676	6.77
7.0928544998168945	6.95
7.684240341186523	8.51
7.9413299560546875	6.43
4.819278717041016	5.21
6.091158390045166	5.55
8.057527542114258	8.77
6.623317241668701	5.85
3.644533634185791	5.6
6.165077209472656	8.19
6.892819881439209	6.36
7.5146589279174805	9.14
3.2568531036376953	3.1
5.3292012214660645	4.77
5.274052143096924	4.11
5.781988143920898	2.92
3.8810172080993652	2.77
7.003636360168457	5.92
4.914112567901611	5.82
5.337268829345703	4.86
7.186337471008301	7.91
6.3141069412231445	7.59
7.701259613037109	6.57
7.911444664001465	7.43
8.218242645263672	7.64
3.8044867515563965	3.64
6.400887489318848	6.66
7.878262519836426	9.89
7.34348201751709	7.44
6.707477569580078	6.37
8.069388389587402	9.15
4.795621871948242	5.39
7.308858394622803	6.65
5.896243095397949	6.7
4.118527412414551	3.3
5.985196113586426	3.7
4.713068962097168	4.25
5.378227710723877	4.22
8.072853088378906	7.44
3.46315336227417	2.89
4.471415042877197	4.24
5.859297752380371	4.3
4.971488952636719	6.27
6.465273380279541	5.83
4.294627666473389	4.42
4.481594085693359	5.57
6.50848388671875	3.69
5.553565502166748	8.22
7.62760066986084	10.22
7.910255432128906	7.63
6.005154609680176	5.35
5.898646354675293	4.11
4.799793243408203	5.15
4.0541582107543945	3.82
6.469418525695801	7.24
6.637788772583008	6.04
3.433201789855957	2.46
6.604422569274902	6.8
7.959921836853027	9.77
6.742376327514648	7.35
3.5003433227539062	3.58
5.474981307983398	4.26
5.396610260009766	4.28
7.237807273864746	7.54
3.7167892456054688	3.66
8.774194717407227	8.74
6.1798014640808105	4.18
6.50985050201416	6.39
4.240352630615234	5.4
7.114660263061523	7.02
3.9154701232910156	3.74
7.3998308181762695	6.4
4.689128875732422	6.56
6.040765762329102	6.28
5.232946395874023	5.8
5.007979393005371	3.4
7.0385613441467285	6.96
5.768348693847656	4.57
3.316347599029541	2.22
7.277809143066406	6.14
8.591451644897461	9.3
4.944178581237793	5.66
4.822728157043457	4.54
4.73765754699707	5.22
7.727879047393799	6.56
7.424701690673828	6.74
6.237260341644287	5.62
7.063685894012451	7.49
5.82662296295166	6.77
3.750589370727539	3.72
3.7520766258239746	4.07
7.312645435333252	6.42
6.755622863769531	6.48
6.5435333251953125	4.35
7.167216777801514	5.41
5.362628936767578	8.77
6.046426773071289	6.05
7.053003787994385	6.52
4.74176025390625	4.47
6.379494667053223	8.7
5.954937934875488	7.12
3.7258739471435547	4.3
8.324319839477539	5.1
8.089609146118164	6.28
7.514190673828125	4.31
6.870665550231934	6.72
8.148290634155273	7.68
5.209666728973389	5.48
7.998508453369141	7.86
4.234149932861328	5.23
5.36170768737793	5.85
6.395987510681152	5.03
8.550296783447266	6.79
5.548897743225098	4.91
6.275644302368164	8.04
7.104323863983154	7.24
5.922689437866211	5.66
6.469400405883789	7.89
5.7636566162109375	6.17
7.617748260498047	6.78
6.467984676361084	6.35
5.835827350616455	7.22
5.228166580200195	6.07
3.8777127265930176	3.66
7.179338455200195	8.4
5.459534168243408	4.45
6.492471694946289	5.13
6.083751678466797	4.8
7.910461902618408	7.68
8.239863395690918	6.86
6.373741149902344	5.15
5.744668960571289	6.37
5.01505708694458	8.22
6.232811450958252	5.96
6.338067054748535	8.36
5.202942371368408	5.96
5.708274841308594	4.31
8.416412353515625	8.1
8.20125675201416	8.52
5.854118824005127	4.3
3.93070650100708	3.77
5.635519027709961	4.15
5.031283378601074	5.23
6.224212646484375	7.24
4.815831184387207	2.76
4.680609703063965	5.64
7.005912780761719	4.46
6.079946517944336	5.96
6.347942352294922	5.37
5.284337043762207	4.51
10.147592544555664	9.07
8.02454948425293	10.0
7.056809425354004	5.77
4.216919898986816	5.48
7.756215572357178	6.82
6.009224891662598	6.14
7.760418891906738	8.16
4.304279804229736	8.48
4.790305137634277	4.52
7.214207649230957	6.78
3.3828930854797363	3.7
6.793556213378906	7.68
4.221354961395264	3.91
7.186623573303223	6.7
9.06539535522461	8.07
7.3048248291015625	5.9
7.957815647125244	8.26
5.662728309631348	7.13
4.5416083335876465	6.15
7.907989501953125	5.04
6.017526626586914	5.92
7.37020206451416	7.0
6.630197048187256	5.26
6.478120803833008	8.52
8.845766067504883	8.38
5.159499168395996	5.01
7.504546165466309	5.42
6.435957908630371	2.82
6.14777946472168	4.37
7.692583084106445	7.4
4.4662981033325195	8.96
8.155864715576172	8.43
7.566797733306885	8.0
6.619284152984619	4.46
5.94692325592041	6.77
9.499608039855957	10.4
7.84591007232666	5.79
4.835803031921387	5.39
5.708070755004883	6.63
8.142108917236328	9.05
4.958337783813477	5.85
8.065656661987305	8.05
6.978541374206543	5.89
5.549533367156982	5.04
4.283262252807617	5.08
5.001208305358887	5.77
5.696232318878174	6.12
9.205192565917969	9.51
7.1331305503845215	8.85
7.439743518829346	8.29
6.493497371673584	5.92
7.984566688537598	7.49
7.344624996185303	3.95
6.730607986450195	10.0
3.231062650680542	3.32
7.709158897399902	4.48
4.714989185333252	4.43
7.403379440307617	4.7
6.599293231964111	6.29
5.0899176597595215	3.67
2.7347512245178223	3.62
6.222982406616211	5.92
5.874469757080078	6.66
5.066051959991455	6.08
5.185848712921143	5.31
6.10590124130249	6.4
7.354055404663086	8.15
5.799256324768066	6.19
3.7859413623809814	2.77
10.026142120361328	9.88
5.181056976318359	4.7
5.247161865234375	6.52
7.299840927124023	6.29
4.95091438293457	5.22
4.7798943519592285	5.11
6.607623100280762	5.47
6.211895942687988	6.62
7.269477844238281	8.3
10.437115669250488	8.19
4.898693561553955	4.18
6.1769938468933105	6.48
6.878848075866699	5.96
8.70409107208252	6.21
8.950347900390625	8.22
6.204977035522461	4.67
6.754371643066406	6.91
5.798085689544678	4.64
8.628873825073242	9.3
6.4035491943359375	6.28
7.215998649597168	6.51
7.240577697753906	6.71
7.970147132873535	7.72
5.699461936950684	5.92
8.427990913391113	9.7
8.03610610961914	9.0
5.867350101470947	4.8
5.93501091003418	5.96
6.05465841293335	5.49
5.857271194458008	7.64
6.509407043457031	6.14
6.411839485168457	5.6
4.3840532302856445	8.0
8.810735702514648	5.74
5.133491516113281	4.86
3.023116111755371	2.48
7.61177921295166	6.88
8.605104446411133	5.88
5.740053653717041	3.08
6.993755340576172	8.06
7.5944390296936035	6.7
5.440543174743652	5.41
7.354792594909668	7.38
7.024097442626953	7.47
4.612407684326172	9.64
7.288883686065674	6.33
5.862574577331543	6.55
7.7523369789123535	4.8
5.9085211753845215	5.21
7.810523986816406	7.89
3.504769802093506	5.3
4.057698726654053	2.96
6.229449272155762	6.35
6.349458694458008	7.18
6.3934173583984375	7.72
8.03448486328125	8.44
5.268788814544678	5.17
6.141263008117676	5.85
5.492685317993164	7.33
8.108396530151367	6.32
7.548579216003418	7.59
5.763896942138672	5.96
6.220449447631836	4.69
3.352989673614502	8.7
8.127500534057617	8.22
5.1624369621276855	5.12
6.275295257568359	6.0
8.010758399963379	7.6
5.136425018310547	4.11
7.814747333526611	8.8
8.587308883666992	6.74
4.602931976318359	6.17
8.570394515991211	8.51
4.447371959686279	3.7
6.5339508056640625	5.22
5.648403644561768	6.01
5.11253547668457	3.49
8.586699485778809	9.38
9.235879898071289	7.51
6.773650169372559	8.15
3.1639294624328613	2.68
5.776767730712891	9.21
6.630103588104248	3.22
7.170602798461914	7.64
7.545877456665039	7.02
5.875229835510254	5.77
6.041396141052246	7.77
5.303552627563477	7.82
4.6385908126831055	3.89
6.689676284790039	6.96
8.627939224243164	8.7
7.446308135986328	7.34
4.582121849060059	5.25
8.62496566772461	8.66
5.506590366363525	7.49
4.250774383544922	5.8
4.17308235168457	3.77
5.828412055969238	3.02
7.916855335235596	7.1
5.670495986938477	6.3
6.337185382843018	6.4
6.999070167541504	7.89
4.577139854431152	2.8
6.453955173492432	4.01
7.552438259124756	8.05
10.337545394897461	8.72
7.5227131843566895	8.02
3.2707200050354004	4.89
3.97568416595459	2.3
7.6108503341674805	10.12
8.049415588378906	7.82
8.601554870605469	7.96
5.660009384155273	5.43
5.449663162231445	8.33
5.362155437469482	5.76
7.874396324157715	7.61
4.245298385620117	4.52
4.697956085205078	5.82
4.988537788391113	5.57
5.15663480758667	5.52
3.791492462158203	4.0
7.501723289489746	7.42
5.258898735046387	4.2
7.285183906555176	7.7
6.87205696105957	6.96
3.1904196739196777	6.26
6.218310356140137	5.67
5.50428581237793	8.49
5.332942485809326	4.1
5.287323951721191	4.85
5.657008647918701	7.14
6.195659637451172	7.72
4.98367977142334	6.79
7.275757789611816	7.39
5.976152420043945	5.32
6.287814617156982	7.36
4.716296195983887	3.1
4.853033065795898	4.03
5.709558486938477	5.33
10.465360641479492	11.3
4.1949567794799805	5.27
2.522418975830078	4.06
4.213196277618408	4.7
8.03589153289795	5.77
6.316158294677734	5.72
7.5689263343811035	7.48
5.702301979064941	6.3
3.986335277557373	3.55
6.081241607666016	6.15
7.5806660652160645	8.34
6.88426399230957	5.24
4.566237926483154	4.3
5.3131256103515625	3.7
3.1507344245910645	2.85
8.038013458251953	7.74
6.563773155212402	5.23
8.038589477539062	7.36
7.341241836547852	6.64
7.110121250152588	5.91
6.177640914916992	5.62
7.016716003417969	5.8
5.755007743835449	5.21
5.8770904541015625	4.4
6.317212104797363	7.52
5.509047031402588	7.24
5.461548805236816	6.05
3.5763866901397705	3.22
6.789941787719727	7.89
7.619594573974609	7.96
7.505271911621094	6.09
6.695829391479492	4.92
6.595389366149902	9.03
5.296633720397949	5.89
4.487645149230957	5.64
8.20206356048584	8.6
6.764799118041992	5.77
6.1927080154418945	7.1
5.953810691833496	6.24
7.423340320587158	5.89
8.345650672912598	6.8
6.014130592346191	6.56
6.990944862365723	6.21
6.036633491516113	5.19
4.756349563598633	4.3
8.192495346069336	8.34
6.750134468078613	8.04
3.8791370391845703	4.0
7.404840469360352	8.96
4.490592956542969	5.53
7.371939659118652	8.15
7.920170783996582	7.77
6.395395755767822	4.31
6.920607566833496	7.48
6.74051570892334	7.06
7.021097183227539	8.52
8.07486629486084	7.1
3.5493717193603516	4.57
8.475666046142578	8.4
4.3343353271484375	3.0
5.688925743103027	4.46
10.985838890075684	8.72
4.466129302978516	5.05
7.172471046447754	6.05
5.866514682769775	7.0
5.326398849487305	5.96
6.123781204223633	7.3
3.6396231651306152	3.65
8.080924034118652	8.3
3.6749801635742188	2.48
7.281280517578125	8.49
7.566657066345215	6.21
6.270388126373291	8.8
5.8777618408203125	6.1
4.685018539428711	7.15
5.688310623168945	4.37
7.898524284362793	9.24
8.149375915527344	6.49
6.628008842468262	8.0
6.766861915588379	6.04
7.986884117126465	8.05
5.877006530761719	6.13
5.6608099937438965	6.95
6.713418960571289	6.42
6.864818572998047	8.7
3.850153923034668	3.3
7.994215965270996	7.43
5.428114891052246	6.8
6.991934776306152	7.89
4.438095569610596	6.62
7.318863868713379	5.74
5.997607707977295	6.63
7.767615795135498	9.26
6.366402626037598	5.4
6.772282600402832	6.62
6.332052230834961	7.46
7.942018985748291	6.77
2.764191150665283	4.76
6.558660984039307	6.66
6.485418796539307	7.59
3.8327794075012207	5.09
5.808584213256836	5.25
6.30460786819458	4.67
4.560692310333252	5.05
6.806453227996826	7.8
2.7801566123962402	1.31
4.27738094329834	4.03
5.5703325271606445	8.52
6.8541107177734375	7.19
5.39211368560791	6.4
6.8423871994018555	6.33
6.409743309020996	3.76
4.275392055511475	5.7
4.387919902801514	6.66
6.136656761169434	5.64
7.875539779663086	7.92
6.260813236236572	5.66
6.849368095397949	9.0
6.8800859451293945	6.33
5.533252716064453	6.49
4.0735907554626465	3.86
7.369015693664551	7.16
7.399231433868408	6.59
6.7620744705200195	8.1
5.3474273681640625	3.15
5.086917400360107	3.3
8.361186981201172	8.49
8.603984832763672	6.59
6.1941986083984375	6.8
4.847707748413086	6.82
7.413610458374023	6.06
8.944963455200195	8.64
4.484846115112305	4.64
7.014211177825928	7.06
7.1186370849609375	4.74
6.5235443115234375	6.55
7.740802764892578	8.85
7.285400867462158	9.25
8.255934715270996	8.05
7.8300933837890625	8.48
3.8662819862365723	2.82
6.063960552215576	4.59
5.379920959472656	5.74
7.180515289306641	8.35
5.417915344238281	6.48
4.141358375549316	3.67
6.044544696807861	5.48
6.890433311462402	6.85
7.882262229919434	9.3
6.509157180786133	6.66
7.457881450653076	7.14
6.049556732177734	5.18
6.912071228027344	6.46
6.385741710662842	6.41
7.119296073913574	7.57
5.91547155380249	5.85
8.434717178344727	8.3
6.328884124755859	6.7
7.826541900634766	6.59
7.485146522521973	7.42
5.970306396484375	4.8
5.466487407684326	4.94
7.194543838500977	5.59
8.083505630493164	7.96
6.593084335327148	6.17
5.644894599914551	4.42
5.307547569274902	5.03
8.131723403930664	8.51
6.358482837677002	5.6
6.46091365814209	7.48
8.350894927978516	8.3
7.096343994140625	7.19
7.723278045654297	6.51
6.336274147033691	6.74
7.374776840209961	6.18
3.2006397247314453	7.0
5.810225486755371	6.48
5.973689079284668	5.03
4.5699567794799805	4.94
7.560169219970703	7.55
8.666519165039062	9.0
5.31516170501709	5.89
6.855852127075195	6.62
4.238593101501465	5.35
5.6178879737854	5.17
7.481895446777344	9.39
4.887607097625732	3.4
7.181918144226074	6.38
7.768830299377441	6.55
7.038149356842041	6.55
4.883241653442383	3.48
7.076410293579102	5.8
6.244588851928711	5.46
3.74880313873291	3.82
8.336589813232422	5.85
6.250791549682617	5.75
6.805297374725342	6.82
6.996709823608398	7.3
6.339655876159668	5.0
5.716157913208008	5.16
6.869063377380371	6.81
6.80033016204834	7.01
8.225915908813477	7.05
5.679234981536865	5.47
7.538997173309326	6.99
6.174924850463867	6.85
5.306424140930176	6.96
5.732061386108398	5.48
6.898552894592285	6.29
5.849912166595459	4.42
6.577883720397949	6.97
6.786098957061768	6.96
5.468901634216309	3.3
6.474789619445801	6.28
4.654792785644531	6.55
5.684629440307617	4.25
5.776705741882324	4.85
7.782073020935059	11.02
5.942824840545654	5.51
10.671947479248047	8.12
3.655636787414551	3.77
5.4523773193359375	4.35
5.860992908477783	6.39
7.270931243896484	8.03
8.252503395080566	7.77
4.78947639465332	4.59
6.361832618713379	7.05
6.80667781829834	5.94
5.789175987243652	4.03
4.734871864318848	6.28
4.734260082244873	4.76
5.966436386108398	7.96
10.874320030212402	6.59
4.066117763519287	3.31
5.432236671447754	5.82
7.4712724685668945	8.0
6.704494476318359	6.6
4.692856788635254	8.62
8.528496742248535	9.42
5.563343524932861	4.36
5.509563446044922	5.26
6.754640579223633	7.77
6.264194488525391	5.25
3.5883262157440186	2.89
8.785476684570312	9.49
6.977366924285889	8.61
6.920648097991943	4.66
7.529806613922119	7.69
7.32932186126709	5.76
5.35737419128418	4.67
9.075390815734863	8.64
2.677464246749878	3.29
4.244204044342041	3.8
5.7708330154418945	5.96
7.100244522094727	6.7
7.688802719116211	7.6
6.776090621948242	5.0
5.0372138023376465	4.7
4.000855922698975	4.62
8.330389022827148	8.39
8.27940559387207	4.6
7.44609260559082	8.05
7.219313621520996	7.7
5.848172187805176	7.13
5.597937107086182	6.15
8.616456985473633	7.85
7.136791229248047	9.7
7.985437393188477	7.46
3.753384828567505	1.11
3.783932685852051	4.68
4.6779046058654785	3.57
6.853326797485352	7.23
7.155610084533691	8.85
7.078145980834961	8.01
6.844942092895508	7.22
7.921029567718506	8.79
6.848261833190918	8.2
6.638241767883301	7.68
8.07745361328125	6.58
6.593321800231934	7.6
8.334409713745117	8.32
7.90449333190918	11.0
6.894375324249268	8.85
5.336090564727783	3.63
7.219655990600586	5.38
6.445154666900635	7.29
7.677764892578125	5.35
3.2895078659057617	2.82
9.054116249084473	7.28
5.39788293838501	5.0
8.26147174835205	6.92
4.178718566894531	3.15
7.098527908325195	6.64
6.902318000793457	6.4
4.007950782775879	4.6
4.537618160247803	2.16
5.6142683029174805	6.07
3.9587504863739014	3.36
8.111371040344238	8.01
7.590953350067139	7.34
5.488137722015381	4.11
7.246262550354004	5.96
7.207517147064209	7.8
6.910004615783691	6.99
7.720239162445068	8.48
6.934498310089111	7.43
4.887992858886719	3.6
5.755239486694336	4.42
7.2979583740234375	7.96
4.086529731750488	9.06
8.467473983764648	7.43
5.3769989013671875	3.27
6.73328971862793	7.41
8.805221557617188	8.97
7.660734176635742	8.89
7.375219821929932	7.96
7.800451278686523	7.48
6.606184482574463	5.03
6.133885860443115	8.28
7.663045406341553	9.12
5.036947250366211	5.06
4.798305034637451	4.59
5.456464767456055	6.71
5.949526786804199	7.77
4.838874340057373	5.04
7.94734001159668	6.37
7.149200439453125	6.46
6.411870956420898	8.0
6.193347930908203	4.33
5.825682163238525	5.06
7.756304740905762	7.14
5.9959869384765625	4.17
7.800127983093262	6.66
5.056700706481934	5.82
6.047998905181885	4.34
5.6229705810546875	4.02
8.03942584991455	5.13
6.92881965637207	6.3
5.959264755249023	6.29
4.229910850524902	9.15
6.054007530212402	7.41
7.148494720458984	7.35
4.445399761199951	3.49
4.813510894775391	3.2
6.443851470947266	6.44
5.982710838317871	4.77
5.865240097045898	6.08
7.122433662414551	5.75
4.468562602996826	6.07
7.530733108520508	4.25
5.01126766204834	8.0
4.902740001678467	4.3
6.3395185470581055	3.36
5.884997367858887	5.89
8.425947189331055	7.47
3.656604766845703	3.0
7.711832046508789	8.55
8.079177856445312	7.59
6.728292465209961	8.25
6.165079116821289	6.8
8.033763885498047	8.3
7.9625043869018555	7.0
3.584155321121216	4.71
6.311966419219971	4.74
6.1165008544921875	5.39
4.5325727462768555	5.66
5.249087810516357	5.7
7.2204132080078125	7.56
4.703557968139648	3.1
3.96620512008667	4.86
5.909395694732666	4.3
6.342926025390625	5.13
6.369533538818359	5.4
5.048396110534668	4.94
6.827803611755371	8.19
5.699382781982422	7.06
7.805972576141357	8.19
3.512586832046509	4.0
5.670185565948486	4.8
7.782055377960205	5.46
9.024471282958984	9.52
5.676529407501221	6.19
6.274387359619141	7.8
7.7370476722717285	7.78
8.610689163208008	7.98
9.357873916625977	7.38
7.051789283752441	6.66
7.693556785583496	5.89
6.3117146492004395	7.72
5.5637969970703125	4.61
6.381925582885742	7.8
6.557956695556641	5.46
4.222650527954102	3.64
5.478055000305176	7.11
5.433173656463623	3.33
8.485183715820312	8.99
5.538426876068115	6.31
5.550029277801514	5.97
6.377528190612793	6.68
6.679621696472168	8.14
4.27476692199707	6.2
6.000009536743164	8.22
6.330445289611816	6.68
7.932957649230957	9.22
6.470088481903076	6.89
5.371041297912598	4.89
4.467594146728516	4.68
7.419100284576416	6.82
7.318864822387695	4.92
6.651670932769775	7.07
5.359940528869629	7.3
5.474273681640625	7.56
7.09194278717041	5.93
8.51327133178711	7.96
5.680197715759277	7.38
5.947999477386475	7.92
6.409482002258301	4.6
6.642662525177002	5.97
5.51801061630249	4.73
9.773215293884277	7.47
9.877470970153809	9.93
7.153395652770996	7.7
2.9021973609924316	4.02
4.578907012939453	3.39
4.952750205993652	4.48
6.562068939208984	6.7
6.198533058166504	5.8
6.180473327636719	4.77
8.793115615844727	5.65
7.881280899047852	7.0
4.687875270843506	4.61
4.614584922790527	3.96
7.060760974884033	8.72
2.415357828140259	2.92
5.708085536956787	9.0
5.360222816467285	4.72
6.785988807678223	5.85
2.785398006439209	4.64
7.343000411987305	7.85
4.12401819229126	4.47
6.317617416381836	5.82
7.0882039070129395	5.07
6.179797172546387	8.4
11.261456489562988	10.6
6.077498912811279	7.38
5.556453704833984	7.17
6.584010124206543	8.97
4.545539855957031	5.66
7.953739643096924	6.71
6.983057022094727	6.47
6.54966402053833	6.57
7.784271240234375	7.72
9.210186958312988	8.22
5.019170761108398	6.23
4.761214256286621	2.74
7.730607986450195	5.57
8.40365982055664	8.11
5.932559967041016	5.82
4.735414505004883	5.57
5.009030818939209	6.55
7.2224626541137695	5.67
5.364834785461426	6.08
6.024789333343506	6.7
5.846508026123047	4.16
6.798436641693115	2.24
10.146730422973633	8.12
5.329105854034424	7.29
8.44233512878418	6.35
6.921207427978516	7.92
8.613147735595703	9.77
8.141738891601562	6.0
5.9555745124816895	5.91
6.272315502166748	5.35
3.4784767627716064	3.8
5.246247291564941	5.46
9.353405952453613	7.89
7.646932601928711	9.4
4.186646461486816	2.18
8.085826873779297	6.22
6.676294326782227	8.3
6.883082389831543	6.21
4.877913475036621	5.41
4.802487850189209	5.21
5.741227149963379	5.82
4.96734619140625	9.92
7.284358978271484	6.92
6.927353858947754	6.6
5.760068416595459	5.89
6.4132466316223145	6.9
5.760673999786377	8.15
7.979986667633057	7.52
9.092987060546875	6.49
5.295870304107666	7.26
8.937345504760742	10.0
7.2957444190979	6.3
5.90739631652832	9.46
6.727598667144775	6.38
5.1633524894714355	6.3
3.8262808322906494	6.15
7.7093095779418945	8.8
6.547367095947266	5.47
5.328950881958008	3.52
7.1411213874816895	6.96
8.043867111206055	7.22
6.730097770690918	7.4
3.4283173084259033	3.0
8.680120468139648	11.52
4.093166828155518	6.09
7.429414749145508	8.03
4.51508903503418	6.28
4.840529441833496	4.26
5.087432861328125	6.8
4.8166022300720215	3.51
5.957161903381348	5.06
7.0183892250061035	9.03
5.735754013061523	6.56
7.748516082763672	7.66
6.38863468170166	5.05
7.0901336669921875	8.4
7.257810592651367	6.19
4.460488319396973	4.3
6.991567134857178	7.09
7.057772636413574	7.06
5.745152950286865	7.6
7.433740615844727	6.71
7.20188570022583	7.12
4.155823230743408	5.66
6.841960906982422	7.48
6.820375919342041	6.57
4.62380313873291	4.55
4.893877029418945	4.49
7.518058776855469	6.33
5.185299873352051	5.24
8.31131362915039	9.24
5.9552202224731445	6.52
7.515048980712891	8.0
5.803503036499023	6.51
5.566220283508301	4.0
8.375642776489258	8.1
3.8353490829467773	2.89
5.783838272094727	5.1
6.929739475250244	7.09
5.856869697570801	4.24
5.578600883483887	5.11
5.003838539123535	5.7
5.863221645355225	7.85
6.302514553070068	5.96
7.967679023742676	8.3
7.71415901184082	7.34
7.006272315979004	7.33
6.150830268859863	8.24
6.489642143249512	7.34
6.425732135772705	8.66
4.725302696228027	5.08
6.951703071594238	7.47
6.772683620452881	7.68
7.242087364196777	8.52
5.104791641235352	6.4
4.2091875076293945	3.24
4.119085311889648	2.0
4.276757717132568	3.27
7.857560157775879	8.74
3.822282314300537	4.92
3.866903781890869	5.84
5.123727798461914	4.05
6.170213222503662	6.05
4.537937641143799	1.49
8.163761138916016	7.44
8.056373596191406	7.85
3.4369711875915527	3.91
7.515009880065918	6.49
6.1641035079956055	6.22
5.733847141265869	6.3
7.774469375610352	6.01
6.258580207824707	3.65
4.511929035186768	5.7
5.932798385620117	5.77
6.004096031188965	7.36
6.485628128051758	7.64
6.853736877441406	6.44
7.737635612487793	6.15
6.555985927581787	5.7
6.116176128387451	6.34
6.064578056335449	8.46
5.179324626922607	6.06
6.053379535675049	7.96
8.151002883911133	9.7
6.195117950439453	4.62
6.751343727111816	9.05
3.038654327392578	2.15
8.035272598266602	11.13
9.296232223510742	10.1
10.143417358398438	10.59
6.013628005981445	6.64
5.937734603881836	5.74
8.353073120117188	8.96
6.3490309715271	6.71
8.051782608032227	9.7
4.533193588256836	3.7
8.635607719421387	6.72
4.717715263366699	4.28
3.538581371307373	2.35
3.7839388847351074	4.64
8.86036205291748	8.82
7.11879825592041	9.7
5.325930118560791	5.44
8.483585357666016	8.15
5.414710521697998	5.12
7.539175033569336	7.74
7.127862453460693	5.66
8.620084762573242	7.66
4.580557346343994	4.42
6.733514785766602	8.54
6.212547302246094	7.09
7.663929462432861	8.1
8.211515426635742	7.69
7.689243316650391	6.1
5.828758716583252	7.76
8.877620697021484	8.4
6.105096817016602	7.03
7.784866809844971	8.2
5.4268035888671875	5.43
7.462709426879883	7.89
3.751487970352173	3.0
3.8542287349700928	7.68
6.705507278442383	7.46
5.297730445861816	4.31
4.9044952392578125	2.77
6.048130035400391	5.11
6.34219217300415	6.82
5.398149490356445	7.54
7.64257287979126	9.16
6.670544624328613	6.96
7.529470443725586	5.63
5.774320125579834	5.77
4.903264045715332	5.0
4.904970169067383	6.71
4.578561305999756	5.49
5.449522972106934	5.9
6.704256057739258	6.21
7.666869163513184	5.7
7.52243709564209	6.72
7.191977500915527	11.52
7.446507930755615	6.55
4.893389701843262	4.17
6.374945640563965	3.35
6.875832557678223	5.6
2.969179153442383	1.31
6.074694633483887	5.89
5.568730354309082	5.82
5.728921890258789	6.6
3.3507795333862305	3.96
4.698052406311035	6.31
5.9086833000183105	9.42
6.842315673828125	7.8
4.9512786865234375	2.72
5.245627403259277	6.66
7.020216464996338	7.8
3.8456268310546875	5.24
5.619969844818115	4.82
6.279216766357422	4.07
7.350457191467285	8.3
6.40704870223999	5.89
6.363007545471191	3.86
6.584366321563721	6.78
7.668410301208496	9.03
5.785796165466309	5.98
7.751280307769775	7.94
5.654187202453613	7.4
4.7674760818481445	7.33
6.920513153076172	10.53
7.261762619018555	8.66
7.876107215881348	8.0
5.463976860046387	5.03
5.2263593673706055	1.45
4.7180070877075195	4.56
6.394875526428223	7.4
5.86002779006958	5.12
7.004328727722168	6.92
8.436283111572266	9.06
9.063968658447266	7.03
7.640676975250244	7.07
6.5948944091796875	5.67
7.402104377746582	9.2
6.500743389129639	8.44
6.206480026245117	7.26
7.606731414794922	6.4
5.846156120300293	7.8
6.938106536865234	5.74
7.274297714233398	6.33
7.024118423461914	6.57
6.860981464385986	4.5
6.532100677490234	8.15
5.712890148162842	3.87
7.453800201416016	6.89
5.898586273193359	5.33
5.93403434753418	5.26
7.365381240844727	6.68
6.664237976074219	8.74
3.687927007675171	4.11
8.047697067260742	7.31
6.83492374420166	7.37
4.318462371826172	3.61
4.95736026763916	6.64
7.773886680603027	7.8
5.985868453979492	7.22
4.8569135665893555	3.42
6.792849540710449	8.1
5.737171173095703	7.37
4.292379856109619	5.44
4.10685920715332	7.65
7.436629295349121	6.11
5.929664134979248	3.79
5.042719841003418	4.18
7.1467413902282715	3.79
6.977292060852051	5.0
7.884612083435059	7.34
6.149151802062988	4.3
8.468055725097656	7.0
7.142528533935547	7.35
5.085436820983887	5.48
6.351011753082275	6.44
3.7931110858917236	4.61
8.101531028747559	7.49
7.012012481689453	8.7
8.259836196899414	9.07
6.9254865646362305	8.72
9.425800323486328	9.41
7.726995944976807	8.7
8.053709983825684	8.3
4.957815647125244	5.37
7.617029190063477	8.66
8.657182693481445	4.03
8.247823715209961	7.28
7.781921863555908	8.17
4.474392890930176	4.23
8.493549346923828	10.24
7.416585922241211	6.54
6.164947986602783	5.96
7.272680282592773	6.89
6.252664089202881	6.68
4.774713039398193	5.74
5.788920879364014	5.54
4.929337501525879	7.17
7.733340263366699	8.06
5.35189151763916	4.63
6.7618560791015625	8.0
4.073068141937256	2.24
5.986425399780273	6.46
4.641462326049805	5.35
6.7261128425598145	6.23
10.755451202392578	10.72
6.904623031616211	8.47
5.404058456420898	5.47
7.169028282165527	10.02
7.75398588180542	7.01
7.577184677124023	5.46
8.101720809936523	8.28
10.485878944396973	11.3
5.601104736328125	4.19
7.138031005859375	8.59
7.988648414611816	8.66
6.766758918762207	6.15
5.530566692352295	6.55
7.082618713378906	7.14
6.434413433074951	8.8
4.071009635925293	4.62
7.013751983642578	7.23
5.972234725952148	4.82
6.421971321105957	7.64
6.560796737670898	4.72
7.963228702545166	10.7
8.277665138244629	8.55
8.92156982421875	7.08
7.728830337524414	5.16
7.074922561645508	5.03
6.131699085235596	5.7
7.913087368011475	7.96
5.17108678817749	3.73
7.448851585388184	11.22
8.758769989013672	8.05
8.713523864746094	8.66
4.753301620483398	5.84
8.132993698120117	6.8
8.58222484588623	8.48
7.126014709472656	5.65
6.26749849319458	7.1
8.67165470123291	7.66
9.046852111816406	8.14
7.538924217224121	8.69
6.707667350769043	5.15
9.569180488586426	6.99
6.513338088989258	4.96
4.886906147003174	4.12
4.560887813568115	5.74
7.6040449142456055	6.89
5.106929779052734	4.42
4.409659385681152	5.2
7.397344589233398	6.36
7.362390995025635	7.59
7.135491371154785	5.46
7.64017391204834	6.36
4.806972026824951	4.82
6.893074989318848	6.46
8.118041038513184	7.37
7.381217956542969	7.7
5.043156623840332	5.03
5.098241806030273	3.39
3.5508828163146973	3.52
7.5832905769348145	8.59
3.1968300342559814	3.81
7.2862653732299805	6.92
5.521971225738525	4.84
7.3422746658325195	7.42
7.313084602355957	7.77
3.878019332885742	4.16
10.060823440551758	10.82
5.638080596923828	4.58
5.980472564697266	5.95
3.8804702758789062	2.3
7.5286664962768555	6.9
6.768829345703125	8.28
8.15431022644043	6.39
7.364779472351074	9.1
5.519810676574707	6.21
4.459526538848877	3.77
7.482465744018555	6.8
5.1766791343688965	4.2
5.797800064086914	8.52
7.1668596267700195	7.43
7.8057966232299805	6.73
4.052375793457031	4.41
6.672942638397217	7.96
4.455106258392334	5.68
5.628788948059082	5.13
6.126430034637451	5.62
7.366397857666016	6.74
7.891724586486816	6.78
5.792464256286621	5.09
6.6658034324646	4.63
7.8627753257751465	8.6
6.45265007019043	6.37
5.903499603271484	5.23
7.152078151702881	7.62
6.470005989074707	9.0
7.396060943603516	5.52
5.972709655761719	7.05
7.88175106048584	8.77
8.158376693725586	8.66
4.387626647949219	4.01
6.477133750915527	7.23
3.7130565643310547	3.74
5.114162445068359	3.3
6.9508466720581055	6.55
7.604823112487793	5.85
4.455090045928955	6.0
6.31015682220459	5.0
5.638508319854736	7.37
6.378713130950928	6.3
6.0633087158203125	7.84
8.427824020385742	8.97
6.833300590515137	6.24
3.6502127647399902	3.52
6.358157157897949	5.12
4.487644195556641	5.54
7.677166938781738	7.7
6.033142566680908	4.93
6.168049335479736	6.64
5.460971355438232	5.72
4.040140628814697	4.54
6.840452194213867	9.0
5.843560218811035	4.3
5.9718122482299805	5.74
5.35090446472168	5.34
6.0314178466796875	5.55
7.103374004364014	7.5
7.772285461425781	7.41
3.984097719192505	6.88
8.030279159545898	7.7
8.083433151245117	7.96
5.730417251586914	6.82
2.791321039199829	4.7
4.826714515686035	6.94
5.840315818786621	6.0
5.360527038574219	4.3
7.387149810791016	7.95
7.625341415405273	9.15
7.386374473571777	9.31
6.842047214508057	6.45
6.6320881843566895	9.24
3.5644500255584717	3.7
7.565188407897949	8.4
5.006643772125244	4.01
5.084238052368164	5.19
7.571042060852051	7.42
5.2235565185546875	6.08
4.225739002227783	2.0
5.807686805725098	6.77
8.236946105957031	7.18
5.994290351867676	5.55
5.8191022872924805	6.36
6.99530553817749	5.55
6.036702632904053	5.61
8.097145080566406	9.3
7.459193229675293	7.68
3.9520621299743652	3.8
5.830307483673096	6.4
7.951281547546387	9.62
2.731647491455078	1.31
5.478603363037109	7.19
7.068320274353027	7.74
5.272242069244385	5.57
6.741798400878906	5.04
4.938129425048828	5.68
5.26238489151001	4.68
7.497878074645996	7.76
5.7971343994140625	5.7
7.127294540405273	8.4
4.298018455505371	5.77
9.113229751586914	8.85
9.148624420166016	8.19
6.73532772064209	5.77
4.938424587249756	3.51
4.888584136962891	5.21
6.808671951293945	7.12
7.458487033843994	7.0
7.838526725769043	7.92
7.001996994018555	7.31
6.7994842529296875	7.27
5.654980659484863	5.38
8.242446899414062	6.67
7.880970478057861	9.0
5.819272041320801	4.89
8.982450485229492	9.51
5.606400489807129	5.09
5.416691303253174	8.33
4.437031269073486	4.24
3.134171962738037	2.6
7.625334739685059	5.52
4.629486083984375	7.54
7.984279155731201	7.77
7.3426008224487305	8.3
5.210055351257324	6.21
9.627646446228027	9.8
7.993757247924805	6.38
5.515141487121582	7.68
6.892518997192383	6.47
7.834027290344238	6.76
9.4033203125	7.7
7.462421417236328	6.29
5.7207512855529785	5.89
6.9468674659729	7.16
7.5858283042907715	7.84
4.315948009490967	4.26
6.645723342895508	6.43
7.158686637878418	6.25
6.32227087020874	8.52
2.212240219116211	4.49
6.457882881164551	7.85
8.246532440185547	7.11
9.078454971313477	9.46
5.923915863037109	5.24
7.75537109375	7.7
5.813138008117676	7.37
6.789504051208496	7.47
5.389981269836426	6.34
6.495408058166504	7.52
5.65850305557251	5.8
5.3896870613098145	3.44
6.674312591552734	6.57
6.061561584472656	5.82
7.0155839920043945	8.4
7.50099515914917	8.52
7.626227378845215	6.09
5.166457176208496	4.84
5.794970989227295	8.3
5.080824851989746	5.72
7.317890167236328	7.91
7.6128082275390625	9.4
2.676551342010498	4.71
5.476437091827393	4.0
7.998629570007324	7.23
6.43115234375	7.52
6.469803810119629	4.59
4.7573113441467285	5.22
5.308088779449463	5.86
10.901158332824707	9.32
7.215051651000977	5.8
4.47490119934082	4.77
7.912369251251221	7.3
8.489377975463867	8.37
2.5601067543029785	3.6
5.978135108947754	7.05
7.185312271118164	10.47
7.660808563232422	4.89
3.8314859867095947	4.0
6.53220796585083	6.7
7.62955379486084	7.62
5.983569145202637	5.14
4.866098403930664	5.51
6.029473781585693	5.41
7.242916107177734	8.22
8.170194625854492	5.91
6.9919328689575195	7.51
8.168716430664062	6.46
7.407044410705566	8.3
7.166497707366943	9.96
7.70314884185791	8.32
5.306682109832764	4.14
5.5537590980529785	6.38
6.412125587463379	6.49
5.340744972229004	7.31
5.595719337463379	6.87
5.5209455490112305	3.55
6.853743553161621	5.7
4.99043083190918	6.96
9.712960243225098	8.49
3.282101631164551	5.03
6.5682172775268555	7.77
7.556766510009766	7.17
6.16818904876709	5.34
4.901865482330322	5.82
5.222718238830566	4.1
6.733663082122803	5.8
6.672934532165527	7.27
5.9682159423828125	5.66
4.545419692993164	1.74
7.23704719543457	6.82
5.9476470947265625	6.82
5.771503925323486	8.21
6.841365814208984	12.0
8.13616943359375	8.24
5.354135513305664	5.15
4.903450012207031	4.85
4.725687026977539	9.64
5.160950183868408	4.15
7.486018657684326	8.46
8.145066261291504	8.89
5.208571434020996	4.82
7.163393497467041	6.72
7.047557830810547	6.72
7.586332321166992	8.68
5.568253993988037	4.77
6.839595794677734	5.25
7.796647071838379	8.6
3.9362294673919678	4.39
6.390784740447998	9.0
7.6311516761779785	11.52
8.978387832641602	8.64
5.804130554199219	3.61
7.018460750579834	5.97
5.877495765686035	6.44
6.9409074783325195	6.71
5.6296305656433105	4.8
6.189528465270996	7.1
6.1435394287109375	8.0
5.885979175567627	8.3
7.768041610717773	5.92
5.208494186401367	6.49
7.521146774291992	8.3
5.496310234069824	5.54
4.930961608886719	4.04
8.313594818115234	9.52
6.472108840942383	6.04
8.41816520690918	9.17
[truncated: 2,359 more rows]
