# Supplementary material for: An electron-density point-cloud framework for robust protein-ligand interaction prediction
Source: Nat Commun. 2026 Jun 11;17:7424. doi: 10.1038/s41467-026-74196-5 (PMC13408660; doi:10.1038/s41467-026-74196-5)
Supplement: Supplementary file 5 — Source Data [file 41467_2026_74196_MOESM5_ESM.zip › Source Data_rev/supplementary_figure1/fold1.csv]

Predicted	True
5.540367126464844	4.34
8.492586135864258	8.34
5.773674964904785	6.2
7.6368818283081055	6.43
5.442513465881348	4.95
5.695754051208496	4.68
5.21894645690918	5.69
5.499876499176025	8.21
7.561814308166504	8.32
4.050383567810059	5.52
5.335672378540039	5.66
5.395536422729492	7.0
3.5186619758605957	2.85
5.083946228027344	2.98
5.3885955810546875	5.52
6.742226600646973	7.15
7.581147193908691	7.72
8.714139938354492	8.0
4.141968250274658	4.1
6.175396919250488	6.42
6.753585338592529	7.73
4.875005722045898	3.85
2.6258864402770996	2.15
6.123457431793213	5.81
6.445256233215332	8.85
3.9740242958068848	6.72
6.287261962890625	5.96
4.366551876068115	3.98
10.516617774963379	11.3
5.721783638000488	6.62
7.527414321899414	7.59
7.664997100830078	5.33
7.963226318359375	7.49
6.166190147399902	5.34
5.212740898132324	5.3
6.815914154052734	5.0
7.6594696044921875	8.82
5.292451858520508	1.58
5.245502471923828	4.71
4.072467803955078	4.85
8.208988189697266	8.05
3.6878488063812256	4.24
5.8475847244262695	6.75
8.240443229675293	6.91
7.040226936340332	6.64
8.435688018798828	9.69
6.015789985656738	6.45
7.1715474128723145	6.57
4.406730651855469	4.74
6.448144912719727	6.78
5.065664291381836	5.17
7.218096733093262	7.85
4.924127578735352	4.53
6.927298069000244	7.89
4.929795265197754	4.28
5.171485424041748	4.92
8.391901969909668	6.39
7.677295684814453	9.1
7.07315731048584	4.3
6.7998948097229	8.0
8.267804145812988	8.89
4.861479759216309	3.7
5.935036659240723	5.92
5.732177734375	7.43
6.1178131103515625	7.7
7.317232131958008	4.06
8.57206916809082	5.28
6.363700866699219	7.06
5.415926933288574	3.02
6.330166816711426	5.41
6.91623067855835	7.15
7.900240898132324	7.8
4.797578811645508	4.58
3.7549524307250977	4.68
6.49747896194458	6.33
6.416938304901123	6.62
7.709349632263184	9.46
5.270263671875	6.26
6.511083126068115	5.07
5.914241790771484	6.42
5.794168472290039	5.41
6.5099101066589355	5.62
7.971091270446777	7.6
6.552495002746582	5.96
7.619205951690674	8.92
7.864200592041016	8.2
7.736390113830566	5.95
6.570351600646973	5.03
6.033208847045898	5.49
5.599533557891846	5.64
8.607545852661133	8.27
6.56522274017334	4.94
5.4389166831970215	5.74
3.93314790725708	4.2
8.489563941955566	8.95
5.749393939971924	6.82
7.427353858947754	8.15
8.205121994018555	9.15
8.250550270080566	7.74
9.495189666748047	8.3
5.193591594696045	7.54
4.6189985275268555	4.36
8.155664443969727	4.01
7.146040916442871	4.52
6.578693389892578	6.33
7.035181999206543	4.03
5.306308746337891	7.14
6.312973976135254	3.69
5.403114318847656	7.61
6.751011371612549	7.51
8.417415618896484	9.64
5.551804542541504	2.16
5.486192226409912	5.08
3.589534282684326	2.64
7.216068744659424	8.0
8.056017875671387	7.83
6.467296600341797	7.48
5.599632263183594	4.91
5.838803291320801	7.21
5.931876182556152	4.75
6.668956756591797	8.22
6.4789323806762695	7.4
6.327417850494385	5.0
4.9703688621521	7.33
5.779372215270996	3.55
7.991930961608887	7.51
8.232061386108398	6.11
6.391141891479492	5.97
5.4568328857421875	4.48
5.9587883949279785	4.0
3.792046308517456	4.02
5.435460090637207	4.03
7.296961784362793	7.3
7.1092400550842285	7.89
2.7382655143737793	2.03
5.6379899978637695	6.7
4.398370742797852	5.2
6.8519392013549805	7.68
8.640277862548828	6.09
6.00308895111084	4.68
7.503091812133789	8.44
6.86479377746582	7.39
5.148559093475342	3.92
6.799612045288086	7.64
9.09453010559082	9.74
4.3954362869262695	6.0
7.499319076538086	6.19
7.094715118408203	5.85
7.72940731048584	6.17
3.34751558303833	6.89
5.057868957519531	3.78
6.988107204437256	8.96
6.132582664489746	4.3
7.450433731079102	6.22
7.760697841644287	4.91
6.885989665985107	7.3
6.899575233459473	7.5
4.865638732910156	3.52
8.070809364318848	9.7
6.136944770812988	7.73
8.707525253295898	5.4
6.313536643981934	6.07
4.702905654907227	6.85
7.607948303222656	6.45
7.004084587097168	3.99
6.219261169433594	4.23
4.289312362670898	4.52
5.794493675231934	5.22
7.487390518188477	6.27
4.526830196380615	4.81
6.121209144592285	6.62
6.441583633422852	8.62
8.509533882141113	7.0
4.927380084991455	1.3
3.4068593978881836	2.05
4.302624702453613	3.84
6.649783134460449	7.4
8.877999305725098	5.59
4.339672088623047	3.55
7.6364288330078125	5.2
3.9606704711914062	3.51
4.636629104614258	7.07
5.657469749450684	6.6
6.257538318634033	7.47
6.057259559631348	6.37
6.549139499664307	5.84
5.539907455444336	4.55
7.1839399337768555	6.55
6.579694747924805	3.77
3.531343460083008	3.84
6.123686790466309	6.7
6.84979248046875	6.54
6.246065139770508	6.24
6.2011003494262695	8.3
6.354851722717285	4.9
7.0236663818359375	7.82
4.32432746887207	5.46
4.209251403808594	4.89
6.069498538970947	6.6
6.048284530639648	4.63
8.279237747192383	9.26
7.244942665100098	7.17
6.040050506591797	7.05
7.05618143081665	8.15
4.882709503173828	5.89
3.214919090270996	6.71
6.827845096588135	5.24
4.614106178283691	7.42
7.698775291442871	6.0
5.69965934753418	4.96
7.767504692077637	7.9
7.060967445373535	4.64
6.951502799987793	7.36
6.549823760986328	7.57
6.4168195724487305	3.69
7.253870964050293	8.25
9.014583587646484	6.28
6.536191940307617	6.77
6.406777381896973	8.42
7.940622806549072	5.67
8.09733772277832	4.28
5.520373344421387	5.21
6.982993125915527	8.24
4.3277764320373535	3.8
8.160837173461914	7.11
7.710166931152344	4.94
7.155431270599365	6.3
6.409367561340332	7.77
6.991631507873535	6.09
7.315099716186523	7.82
4.906289100646973	2.55
6.786623954772949	7.7
7.716456890106201	9.4
7.195777893066406	10.65
6.8800554275512695	7.22
8.298221588134766	8.7
7.808995246887207	9.52
7.961869239807129	7.14
6.620835781097412	6.08
5.644305229187012	5.85
6.740013122558594	6.57
7.479812145233154	8.82
7.458542823791504	6.67
6.519097328186035	6.4
7.159403324127197	6.69
7.269432067871094	6.82
7.041298866271973	6.52
7.016252517700195	6.0
6.1500396728515625	5.92
6.894895076751709	7.85
4.8558349609375	6.21
7.733659744262695	8.42
5.942811965942383	5.1
5.292993068695068	4.3
7.26994514465332	9.1
7.840807914733887	6.59
5.203397274017334	8.21
6.101977348327637	6.4
7.502346992492676	7.64
6.777965545654297	6.51
8.03758430480957	8.49
6.668466567993164	6.59
5.817233085632324	6.6
7.094657897949219	5.85
7.619876384735107	7.8
6.739185333251953	6.62
10.556514739990234	10.58
7.532674312591553	10.8
7.397122383117676	7.4
6.249957084655762	6.08
7.296343803405762	6.05
3.978975772857666	5.0
6.470773696899414	7.23
4.334229469299316	4.99
4.82866096496582	6.11
4.476954460144043	4.25
5.510618686676025	6.49
6.882160186767578	6.82
6.8944549560546875	7.47
6.575181484222412	5.1
5.423311233520508	8.1
6.023856163024902	8.4
6.8740410804748535	6.28
7.661686897277832	6.46
8.719655990600586	7.64
8.181098937988281	7.6
6.529299736022949	7.52
9.933675765991211	7.05
8.096292495727539	7.96
5.455397605895996	7.21
4.546120643615723	4.16
5.935842514038086	7.7
5.835275650024414	3.54
4.7509918212890625	6.42
7.705212116241455	8.05
2.7354469299316406	2.03
8.663923263549805	8.32
3.619253635406494	4.06
5.277096748352051	3.65
7.256946563720703	6.34
5.984350204467773	4.91
6.615279197692871	7.1
4.825841903686523	4.0
8.180835723876953	8.59
6.407182693481445	4.1
7.087246894836426	6.06
7.007948875427246	4.85
7.4244585037231445	7.74
4.2649993896484375	5.72
3.2980704307556152	1.94
8.844757080078125	8.96
7.039151191711426	7.9
4.165331840515137	4.18
6.352858543395996	2.22
7.442383766174316	6.66
5.985681533813477	5.96
5.578528881072998	5.22
3.610105037689209	3.65
6.111820220947266	7.19
7.584810733795166	4.7
7.1291632652282715	5.78
6.699939727783203	7.28
8.490388870239258	7.28
5.1061272621154785	6.1
6.040864944458008	6.02
8.260087013244629	8.7
5.824342727661133	3.77
3.7197160720825195	3.84
5.092642784118652	6.97
6.637568950653076	6.0
5.873943328857422	6.97
8.252609252929688	8.82
5.265707015991211	6.29
6.638023853302002	5.88
5.359536170959473	3.3
7.816472053527832	6.48
4.989209175109863	5.55
3.1705243587493896	5.28
8.4632568359375	11.2
5.34792423248291	5.04
3.133587121963501	2.22
5.320704460144043	5.96
6.021213531494141	5.82
6.260188579559326	7.05
5.98634147644043	6.0
6.47344970703125	6.66
7.7441935539245605	7.92
4.13588809967041	6.0
5.892335891723633	7.85
5.292972564697266	3.59
3.975731611251831	3.7
2.997812271118164	4.57
6.175981521606445	7.85
6.424100875854492	6.49
4.882167816162109	4.15
6.702976226806641	5.49
6.395447731018066	7.52
6.936924934387207	8.1
5.696405410766602	7.28
4.793741226196289	5.52
4.340488910675049	4.89
7.072238445281982	4.65
6.91185188293457	8.11
4.736850261688232	5.21
5.2128143310546875	4.06
10.319910049438477	11.92
6.335625171661377	7.33
6.638705253601074	6.3
9.786487579345703	10.7
4.292445182800293	4.07
4.817150115966797	5.14
7.312668800354004	5.72
5.659605979919434	7.03
5.913585662841797	4.85
5.475367546081543	6.09
7.932194709777832	7.66
7.470998764038086	5.14
6.934677600860596	7.74
2.881258726119995	3.59
3.0666911602020264	3.77
7.929305553436279	5.64
5.991296291351318	4.89
7.0214738845825195	7.32
3.6771342754364014	4.86
5.550800800323486	5.09
7.614778995513916	4.92
6.573108673095703	7.68
8.063783645629883	6.28
7.498813152313232	7.65
7.180517196655273	8.02
4.578855514526367	8.02
6.710154056549072	7.74
4.992588996887207	5.5
7.308964729309082	7.1
8.383551597595215	6.52
8.30447006225586	8.89
5.2833027839660645	6.34
7.702486038208008	9.66
5.93104362487793	5.25
3.7163589000701904	5.89
2.594068765640259	3.61
7.048154830932617	8.1
5.529510498046875	3.6
3.461085796356201	3.42
7.795569896697998	7.19
5.1888508796691895	5.28
6.660103797912598	9.05
5.139556884765625	7.49
5.847592353820801	7.6
5.946741104125977	8.15
5.626406669616699	6.03
7.265533447265625	7.68
5.923349380493164	7.89
6.888210773468018	6.39
8.589641571044922	7.52
7.907341003417969	8.3
4.048685073852539	4.64
5.431423187255859	6.29
6.803838729858398	7.16
6.514888763427734	4.1
6.714081764221191	4.92
7.867109298706055	9.0
4.083434581756592	7.04
6.341010570526123	7.19
7.401427745819092	6.15
6.8561859130859375	5.74
6.0262651443481445	5.92
6.367279052734375	8.4
5.188142776489258	4.48
7.155779838562012	7.89
8.33962345123291	8.87
6.530777931213379	4.92
7.217194557189941	7.34
5.924614906311035	4.56
4.436804294586182	3.43
6.511526584625244	7.64
5.953072547912598	7.0
6.712867736816406	6.74
8.33039665222168	7.46
7.325408935546875	8.55
5.1114912033081055	7.0
6.609240531921387	5.81
8.725030899047852	7.82
7.110580921173096	7.17
4.431728363037109	6.39
6.797985553741455	6.52
3.9859137535095215	3.54
8.400445938110352	8.4
3.6123080253601074	3.51
7.006905555725098	8.92
7.537408351898193	5.55
8.94700813293457	8.72
5.998798370361328	5.98
4.216861724853516	4.55
7.387001991271973	8.82
6.719608306884766	8.43
7.401002883911133	7.57
4.489083766937256	3.86
9.070333480834961	8.68
5.787463188171387	4.8
5.510920524597168	3.7
4.157747745513916	3.69
4.691042423248291	4.65
6.491781234741211	6.34
6.079578399658203	4.68
4.876141548156738	7.24
5.627260684967041	4.92
7.009862899780273	6.89
6.288897514343262	8.72
6.154538154602051	4.22
4.476718902587891	4.0
6.8764519691467285	7.35
5.924247741699219	5.32
5.829922676086426	5.6
4.030106544494629	5.49
7.09799861907959	8.96
4.934245586395264	5.06
6.675061225891113	5.96
8.750177383422852	7.7
6.576600074768066	4.21
7.80419921875	7.33
5.906706809997559	4.23
6.5747833251953125	5.27
7.258480072021484	6.33
6.996285438537598	7.96
3.789553642272949	3.55
6.473000526428223	4.71
6.6491169929504395	6.68
5.529790878295898	3.14
4.394798278808594	4.17
4.403139591217041	6.12
6.439981460571289	7.72
4.533267974853516	6.77
6.7437286376953125	7.24
5.522440433502197	4.1
5.660521507263184	6.41
8.3399076461792	8.14
7.306527614593506	5.52
6.733038425445557	7.11
6.281887054443359	8.0
7.596101760864258	6.73
5.95942497253418	4.05
6.946192264556885	7.77
7.865139007568359	3.94
5.031416893005371	2.82
8.282369613647461	6.7
6.133874893188477	6.72
5.449706077575684	6.4
4.565478324890137	5.92
9.181655883789062	7.89
6.795627117156982	7.0
7.302936553955078	7.05
7.4348368644714355	7.0
4.379799842834473	2.43
5.342888832092285	5.0
7.404574394226074	5.59
7.875924110412598	6.68
4.734958648681641	7.15
4.181482315063477	5.41
7.112226486206055	7.48
7.416184425354004	3.99
7.197792053222656	3.61
8.262384414672852	10.42
3.3422579765319824	3.6
4.359487056732178	4.82
4.490382194519043	4.71
3.666452169418335	3.3
6.847345352172852	6.32
8.439207077026367	10.3
3.325350761413574	5.8
2.067815065383911	2.31
7.7571001052856445	6.92
8.790822982788086	7.6
6.368194580078125	6.88
8.28548812866211	7.59
5.911457061767578	9.37
5.985987663269043	5.72
6.847314834594727	6.92
4.9691362380981445	6.87
4.184408187866211	4.23
8.058382034301758	5.96
5.768460273742676	6.72
8.062763214111328	9.1
7.868503093719482	8.1
6.318021774291992	5.68
4.398894786834717	3.04
4.751232624053955	3.75
8.716875076293945	9.27
5.744214057922363	7.17
5.920680046081543	5.33
5.586948871612549	4.3
9.108222961425781	5.7
5.600841522216797	6.92
5.661397457122803	4.44
5.708015441894531	5.3
4.883806228637695	4.94
7.010828018188477	6.23
7.325988292694092	7.85
8.239256858825684	7.56
5.851308822631836	8.3
5.4387526512146	4.71
3.7771012783050537	4.92
5.475811958312988	5.7
6.43583869934082	4.42
8.3787260055542	9.3
5.735511302947998	6.26
8.284507751464844	8.1
5.199975490570068	3.85
5.111302375793457	5.57
5.942901134490967	6.6
9.102763175964355	6.57
7.683660507202148	7.1
7.918813228607178	6.28
5.422906398773193	5.64
8.421895980834961	7.51
4.869085788726807	4.73
6.876311302185059	6.77
6.951730728149414	6.95
7.3191094398498535	8.51
7.7920241355896	6.43
4.605421543121338	5.21
6.199656963348389	5.55
8.014581680297852	8.77
5.776453971862793	5.85
3.9905295372009277	5.6
5.609326362609863	8.19
7.339735984802246	6.36
7.074287414550781	9.14
3.5078320503234863	3.1
4.931761741638184	4.77
5.121237754821777	4.11
5.959782600402832	2.92
3.670304775238037	2.77
7.250788688659668	5.92
4.9462666511535645	5.82
5.201632499694824	4.86
7.892426013946533	7.91
6.729244709014893	7.59
7.747200012207031	6.57
7.527626991271973	7.43
7.697221279144287	7.64
4.457855224609375	3.64
6.389338493347168	6.66
7.34675407409668	9.89
7.392479419708252	7.44
7.131031036376953	6.37
7.679373741149902	9.15
5.095193862915039	5.39
7.490828990936279	6.65
5.827672958374023	6.7
4.270318031311035	3.3
5.642673015594482	3.7
5.275887966156006	4.25
5.382715702056885	4.22
7.657641410827637	7.44
4.202648162841797	2.89
5.045718193054199	4.24
6.387783050537109	4.3
5.1784162521362305	6.27
6.185000419616699	5.83
3.4328761100769043	4.42
4.77397346496582	5.57
5.768438339233398	3.69
5.635012626647949	8.22
7.75522518157959	10.22
8.114931106567383	7.63
5.512598991394043	5.35
5.437465667724609	4.11
4.9316229820251465	5.15
3.8788323402404785	3.82
7.017388343811035	7.24
6.436582565307617	6.04
3.6910669803619385	2.46
7.045471668243408	6.8
8.769031524658203	9.77
6.308497428894043	7.35
3.188248634338379	3.58
5.819201469421387	4.26
5.4597249031066895	4.28
7.853843688964844	7.54
4.154375076293945	3.66
9.06539535522461	8.74
5.637945175170898	4.18
6.118417263031006	6.39
4.476078033447266	5.4
6.562521934509277	7.02
4.342711448669434	3.74
8.504768371582031	6.4
4.213797569274902	6.56
5.6472320556640625	6.28
5.1108245849609375	5.8
4.141034126281738	3.4
5.932879447937012	6.96
5.194489479064941	4.57
3.726052761077881	2.22
7.633249282836914	6.14
8.564026832580566	9.3
4.797374248504639	5.66
4.157593727111816	4.54
5.241346836090088	5.22
7.845076560974121	6.56
7.091719627380371	6.74
5.314311504364014	5.62
6.161614894866943	7.49
5.992282867431641	6.77
3.8665690422058105	3.72
3.8313252925872803	4.07
7.185813903808594	6.42
7.295927047729492	6.48
6.440569877624512	4.35
7.556215286254883	5.41
5.339700698852539	8.77
6.0570197105407715	6.05
6.980719566345215	6.52
4.77175235748291	4.47
6.822173118591309	8.7
5.814833164215088	7.12
3.6435275077819824	4.3
7.97426176071167	5.1
8.050933837890625	6.28
6.73319149017334	4.31
6.362316131591797	6.72
8.423185348510742	7.68
5.521468162536621	5.48
7.6784443855285645	7.86
5.1362199783325195	5.23
5.930140495300293	5.85
5.7330145835876465	5.03
8.382838249206543	6.79
6.228743553161621	4.91
7.268937587738037	8.04
6.986441612243652	7.24
5.684770584106445	5.66
5.638089656829834	7.89
6.225689888000488	6.17
7.7618088722229	6.78
6.571378231048584	6.35
5.7178263664245605	7.22
4.50986385345459	6.07
4.106861114501953	3.66
6.913156509399414	8.4
4.897894859313965	4.45
7.279421806335449	5.13
5.826171875	4.8
8.183670043945312	7.68
8.443395614624023	6.86
6.110049247741699	5.15
5.141414642333984	6.37
4.756800174713135	8.22
6.011858940124512	5.96
7.201772689819336	8.36
5.089665412902832	5.96
5.722550392150879	4.31
7.66192626953125	8.1
8.036575317382812	8.52
6.160729885101318	4.3
3.0137479305267334	3.77
5.345627784729004	4.15
5.004131317138672	5.23
6.2956132888793945	7.24
4.991361618041992	2.76
4.554596424102783	5.64
6.692081928253174	4.46
5.873793601989746	5.96
5.980330467224121	5.37
5.289590835571289	4.51
8.874777793884277	9.07
7.5694732666015625	10.0
7.204683780670166	5.77
4.720105171203613	5.48
7.220966339111328	6.82
6.237954616546631	6.14
7.3925909996032715	8.16
5.028002738952637	8.48
5.043118000030518	4.52
7.416658401489258	6.78
3.047952651977539	3.7
7.080386161804199	7.68
3.2467503547668457	3.91
6.699361801147461	6.7
9.695401191711426	8.07
6.684467315673828	5.9
7.96349573135376	8.26
6.064572811126709	7.13
5.156389236450195	6.15
8.348994255065918	5.04
6.358426094055176	5.92
7.1292829513549805	7.0
5.830000877380371	5.26
7.467270851135254	8.52
8.450929641723633	8.38
4.477325439453125	5.01
6.434413909912109	5.42
5.6847028732299805	2.82
4.831289768218994	4.37
7.017286777496338	7.4
8.21084213256836	8.96
7.389740943908691	8.43
7.531764030456543	8.0
6.279205322265625	4.46
6.554579734802246	6.77
9.308812141418457	10.4
7.59160041809082	5.79
5.433493137359619	5.39
5.971312522888184	6.63
8.493919372558594	9.05
6.160192489624023	5.85
8.517671585083008	8.05
6.624545097351074	5.89
5.5016584396362305	5.04
4.7490458488464355	5.08
5.403228282928467	5.77
5.595098495483398	6.12
9.406303405761719	9.51
7.626289367675781	8.85
7.154655456542969	8.29
7.022500038146973	5.92
8.029523849487305	7.49
7.095253944396973	3.95
6.721343040466309	10.0
2.961315393447876	3.32
6.874453544616699	4.48
4.856443405151367	4.43
6.92805814743042	4.7
6.761658668518066	6.29
5.2532172203063965	3.67
2.7236931324005127	3.62
6.570775508880615	5.92
5.398434162139893	6.66
4.83364200592041	6.08
4.702170372009277	5.31
5.972641468048096	6.4
6.691460609436035	8.15
6.79816198348999	6.19
4.174366474151611	2.77
9.625197410583496	9.88
4.633237838745117	4.7
5.148998737335205	6.52
7.008096694946289	6.29
4.3378729820251465	5.22
4.147636413574219	5.11
6.854828834533691	5.47
5.867252349853516	6.62
8.12479019165039	8.3
9.961172103881836	8.19
4.830506324768066	4.18
5.900547981262207	6.48
8.025196075439453	5.96
8.14295768737793	6.21
8.604541778564453	8.22
5.093782424926758	4.67
6.475366115570068	6.91
5.301671028137207	4.64
8.886258125305176	9.3
5.7334089279174805	6.28
6.466630935668945	6.51
6.984197616577148	6.71
8.924579620361328	7.72
5.686672687530518	5.92
8.14079475402832	9.7
8.774749755859375	9.0
5.733304023742676	4.8
6.168562889099121	5.96
5.8362836837768555	5.49
6.312246799468994	7.64
6.2598490715026855	6.14
6.259250640869141	5.6
4.56960916519165	8.0
9.560821533203125	5.74
5.7388739585876465	4.86
3.0924086570739746	2.48
6.8679633140563965	6.88
8.49604606628418	5.88
5.700741291046143	3.08
7.220093727111816	8.06
7.243277549743652	6.7
6.301792144775391	5.41
7.23500394821167	7.38
6.990046501159668	7.47
4.687927722930908	9.64
7.553792953491211	6.33
5.773700714111328	6.55
7.423862934112549	4.8
5.793971538543701	5.21
6.849769592285156	7.89
3.635434627532959	5.3
4.280154228210449	2.96
6.454813480377197	6.35
6.538132667541504	7.18
6.409437656402588	7.72
8.072711944580078	8.44
5.39976692199707	5.17
6.02529239654541	5.85
5.2249016761779785	7.33
9.30897331237793	6.32
7.737563133239746	7.59
5.315713405609131	5.96
6.971105575561523	4.69
5.296506881713867	8.7
8.235480308532715	8.22
4.99760627746582	5.12
6.596428394317627	6.0
7.963059902191162	7.6
6.150279998779297	4.11
7.023553848266602	8.8
8.124998092651367	6.74
3.9165961742401123	6.17
8.545207023620605	8.51
4.497800827026367	3.7
7.119440078735352	5.22
5.625799179077148	6.01
4.595800876617432	3.49
8.871927261352539	9.38
8.83984375	7.51
7.00307559967041	8.15
3.331745147705078	2.68
6.0382080078125	9.21
6.347177505493164	3.22
7.468262672424316	7.64
7.799169540405273	7.02
5.605008125305176	5.77
5.743474960327148	7.77
5.562530517578125	7.82
4.552721977233887	3.89
6.721896648406982	6.96
8.209198951721191	8.7
7.425692558288574	7.34
5.114630699157715	5.25
8.925263404846191	8.66
5.710983753204346	7.49
4.9961371421813965	5.8
3.6868984699249268	3.77
6.155426979064941	3.02
8.432098388671875	7.1
6.2427167892456055	6.3
6.03715705871582	6.4
6.204800128936768	7.89
4.147671222686768	2.8
6.222135543823242	4.01
7.777407646179199	8.05
9.705528259277344	8.72
7.658545017242432	8.02
4.358892917633057	4.89
3.4267425537109375	2.3
6.929828643798828	10.12
8.277482986450195	7.82
8.513206481933594	7.96
5.3703508377075195	5.43
6.2586212158203125	8.33
5.066359996795654	5.76
7.690308570861816	7.61
4.053657531738281	4.52
4.696325302124023	5.82
5.84765625	5.57
5.6630144119262695	5.52
4.719533443450928	4.0
7.36121129989624	7.42
5.8517608642578125	4.2
7.55626916885376	7.7
6.6498003005981445	6.96
3.803642511367798	6.26
5.391324996948242	5.67
6.287237644195557	8.49
4.432693958282471	4.1
5.640028476715088	4.85
6.59042501449585	7.14
5.956587314605713	7.72
4.814056873321533	6.79
7.028777122497559	7.39
5.999969482421875	5.32
6.336426734924316	7.36
4.57082462310791	3.1
4.331385612487793	4.03
6.016025066375732	5.33
10.120209693908691	11.3
4.606849193572998	5.27
3.2157111167907715	4.06
3.494662284851074	4.7
7.864566802978516	5.77
6.332183837890625	5.72
7.469019412994385	7.48
5.304679870605469	6.3
4.140163421630859	3.55
6.659491539001465	6.15
7.123750686645508	8.34
7.34340763092041	5.24
4.442720890045166	4.3
5.111196041107178	3.7
3.563425064086914	2.85
8.273551940917969	7.74
6.206998348236084	5.23
8.388267517089844	7.36
7.286458969116211	6.64
7.477543354034424	5.91
5.9318976402282715	5.62
7.670165538787842	5.8
5.178807258605957	5.21
5.029376029968262	4.4
6.600255012512207	7.52
5.258475303649902	7.24
5.648604393005371	6.05
3.7903401851654053	3.22
6.6240234375	7.89
7.7628583908081055	7.96
7.5510358810424805	6.09
6.656963348388672	4.92
6.308034896850586	9.03
5.263320446014404	5.89
5.514247894287109	5.64
7.489123821258545	8.6
5.351573944091797	5.77
5.692080497741699	7.1
4.6510467529296875	6.24
7.637478351593018	5.89
8.689654350280762	6.8
5.888874053955078	6.56
6.854164123535156	6.21
6.851093769073486	5.19
5.272768020629883	4.3
7.869533538818359	8.34
7.591423034667969	8.04
4.463327407836914	4.0
6.726529598236084	8.96
4.154386043548584	5.53
7.448514938354492	8.15
7.987760543823242	7.77
6.164173603057861	4.31
6.923315048217773	7.48
6.858150482177734	7.06
6.963189601898193	8.52
7.535214424133301	7.1
4.2772345542907715	4.57
8.569188117980957	8.4
4.554771423339844	3.0
6.154120445251465	4.46
10.579147338867188	8.72
4.476730823516846	5.05
6.835609436035156	6.05
5.273831367492676	7.0
5.201844215393066	5.96
6.345333099365234	7.3
2.5740156173706055	3.65
8.179251670837402	8.3
3.86051344871521	2.48
6.946493148803711	8.49
6.725467681884766	6.21
6.6118574142456055	8.8
5.910350799560547	6.1
4.819388389587402	7.15
5.630029201507568	4.37
7.4022345542907715	9.24
8.292734146118164	6.49
6.661796569824219	8.0
6.173603057861328	6.04
7.256743431091309	8.05
5.93615198135376	6.13
5.760591506958008	6.95
6.605106830596924	6.42
6.977871894836426	8.7
3.936429977416992	3.3
7.953916072845459	7.43
5.142337799072266	6.8
6.169487476348877	7.89
5.474773406982422	6.62
8.338918685913086	5.74
6.741508483886719	6.63
7.304409027099609	9.26
6.500757217407227	5.4
6.778708457946777	6.62
6.332746505737305	7.46
7.528356552124023	6.77
2.458982467651367	4.76
5.954484939575195	6.66
6.6852946281433105	7.59
4.016273498535156	5.09
6.525976181030273	5.25
6.0764617919921875	4.67
4.961251258850098	5.05
6.618351936340332	7.8
2.7997612953186035	1.31
4.279797554016113	4.03
5.085824966430664	8.52
6.3367462158203125	7.19
5.255397796630859	6.4
6.344696998596191	6.33
5.593417167663574	3.76
4.786093711853027	5.7
5.373680114746094	6.66
6.0947160720825195	5.64
7.59130859375	7.92
6.339773178100586	5.66
7.03208589553833	9.0
7.331465244293213	6.33
6.270865440368652	6.49
4.038748264312744	3.86
7.350990295410156	7.16
7.168359756469727	6.59
7.408136367797852	8.1
4.7233147621154785	3.15
5.33521842956543	3.3
8.235645294189453	8.49
8.577314376831055	6.59
6.525394439697266	6.8
5.287491798400879	6.82
6.899591445922852	6.06
9.547464370727539	8.64
4.622363567352295	4.64
7.220738887786865	7.06
6.969813346862793	4.74
6.759377479553223	6.55
7.566862106323242	8.85
7.496520042419434	9.25
9.196372985839844	8.05
7.881895065307617	8.48
4.253172397613525	2.82
5.858063697814941	4.59
5.856101989746094	5.74
6.519991397857666	8.35
4.772662162780762	6.48
4.846247673034668	3.67
6.171141147613525	5.48
7.496089458465576	6.85
8.673958778381348	9.3
6.995092391967773	6.66
8.277620315551758	7.14
6.233281135559082	5.18
7.352411270141602	6.46
6.9937849044799805	6.41
6.810633659362793	7.57
6.009519100189209	5.85
8.569242477416992	8.3
5.860630989074707	6.7
7.37165641784668	6.59
7.222823143005371	7.42
6.056434631347656	4.8
6.064769744873047	4.94
7.627385139465332	5.59
8.161836624145508	7.96
6.2895612716674805	6.17
5.065041542053223	4.42
5.661775588989258	5.03
7.6369829177856445	8.51
6.261448383331299	5.6
6.143084526062012	7.48
8.822603225708008	8.3
8.178060531616211	7.19
7.698660850524902	6.51
6.947340965270996	6.74
7.04670524597168	6.18
2.4477591514587402	7.0
6.29359245300293	6.48
5.9844279289245605	5.03
5.509530067443848	4.94
7.855389595031738	7.55
8.561944007873535	9.0
5.224225997924805	5.89
6.368861198425293	6.62
5.09480094909668	5.35
5.056548118591309	5.17
7.367579460144043	9.39
4.553448677062988	3.4
7.078693389892578	6.38
7.27979850769043	6.55
7.1907806396484375	6.55
4.34462833404541	3.48
7.764283180236816	5.8
6.714511871337891	5.46
3.2357232570648193	3.82
8.44653034210205	5.85
6.374819755554199	5.75
6.187167644500732	6.82
7.214333534240723	7.3
6.117946624755859	5.0
5.2374372482299805	5.16
6.269885540008545	6.81
7.563732147216797	7.01
7.14224910736084	7.05
6.0712127685546875	5.47
7.230892658233643	6.99
7.973262310028076	6.85
4.931711673736572	6.96
5.279088497161865	5.48
6.545340061187744	6.29
5.6565141677856445	4.42
6.1463398933410645	6.97
6.42636251449585	6.96
5.341644287109375	3.3
6.896445274353027	6.28
5.10038423538208	6.55
5.637650012969971	4.25
5.518625736236572	4.85
7.323561191558838	11.02
6.251677513122559	5.51
9.527355194091797	8.12
3.4278202056884766	3.77
4.843985557556152	4.35
4.833740711212158	6.39
7.336739540100098	8.03
8.648067474365234	7.77
4.850424766540527	4.59
6.800530433654785	7.05
7.191366195678711	5.94
6.364043235778809	4.03
4.774266719818115	6.28
4.787535190582275	4.76
6.476004600524902	7.96
10.16245174407959	6.59
4.076873779296875	3.31
5.717803955078125	5.82
7.997115612030029	8.0
5.667575836181641	6.6
4.685888290405273	8.62
8.889747619628906	9.42
5.8906097412109375	4.36
3.90769624710083	5.26
6.406625747680664	7.77
5.3875532150268555	5.25
3.4322526454925537	2.89
8.607931137084961	9.49
7.983489036560059	8.61
6.881826400756836	4.66
7.1333441734313965	7.69
6.243142604827881	5.76
5.195527076721191	4.67
8.992837905883789	8.64
3.1379332542419434	3.29
3.5135765075683594	3.8
5.803049087524414	5.96
7.549063682556152	6.7
7.967145919799805	7.6
6.8751373291015625	5.0
4.770518779754639	4.7
4.0501251220703125	4.62
8.594564437866211	8.39
8.437215805053711	4.6
7.400609016418457	8.05
7.896875381469727	7.7
5.2643537521362305	7.13
5.558358192443848	6.15
8.74463176727295	7.85
6.953078269958496	9.7
7.784384250640869	7.46
3.687868118286133	1.11
3.4744274616241455	4.68
4.439204216003418	3.57
6.405620574951172	7.23
7.606242656707764	8.85
7.424069404602051	8.01
7.283318042755127	7.22
7.241537094116211	8.79
6.889470100402832	8.2
6.735752582550049	7.68
7.921084403991699	6.58
5.94900369644165	7.6
7.8620429039001465	8.32
8.528274536132812	11.0
7.1124773025512695	8.85
5.664180755615234	3.63
7.2711944580078125	5.38
6.300090789794922	7.29
7.213739395141602	5.35
3.5384955406188965	2.82
8.859661102294922	7.28
5.38879919052124	5.0
8.294055938720703	6.92
4.954792022705078	3.15
7.003294944763184	6.64
6.881186485290527	6.4
4.654085636138916	4.6
5.727911472320557	2.16
6.026497840881348	6.07
4.084416389465332	3.36
8.383996963500977	8.01
7.762834548950195	7.34
5.5435261726379395	4.11
7.507363319396973	5.96
7.037419319152832	7.8
6.095667362213135	6.99
7.075472831726074	8.48
7.133694648742676	7.43
4.956211090087891	3.6
5.735391616821289	4.42
8.151674270629883	7.96
5.094272136688232	9.06
7.79257869720459	7.43
5.220812797546387	3.27
6.674285888671875	7.41
8.646854400634766	8.97
6.989263534545898	8.89
7.114026069641113	7.96
7.330750465393066	7.48
6.279829025268555	5.03
5.792081832885742	8.28
7.950833320617676	9.12
4.709349155426025	5.06
4.704858779907227	4.59
5.94355583190918	6.71
5.636551856994629	7.77
4.9389872550964355	5.04
7.96442174911499	6.37
7.192689895629883	6.46
6.618804931640625	8.0
6.7964067459106445	4.33
5.6576642990112305	5.06
7.38266658782959	7.14
6.253683090209961	4.17
7.660895824432373	6.66
4.7770304679870605	5.82
6.4577813148498535	4.34
5.681516170501709	4.02
7.371169090270996	5.13
6.174700736999512	6.3
5.986408233642578	6.29
4.399390697479248	9.15
5.758470058441162	7.41
6.185989856719971	7.35
4.910902976989746	3.49
5.2514448165893555	3.2
6.250576496124268	6.44
5.709500312805176	4.77
5.39476203918457	6.08
7.227750778198242	5.75
4.071347236633301	6.07
7.457226276397705	4.25
4.923435211181641	8.0
4.552457809448242	4.3
7.23084831237793	3.36
6.296769618988037	5.89
7.7504425048828125	7.47
4.470244407653809	3.0
7.508847713470459	8.55
8.366089820861816	7.59
7.712710857391357	8.25
6.495560646057129	6.8
7.293729782104492	8.3
7.579543113708496	7.0
4.603550910949707	4.71
5.82802677154541	4.74
5.314352512359619	5.39
4.656940460205078	5.66
5.957000732421875	5.7
7.727963447570801	7.56
4.335034370422363	3.1
3.619925022125244	4.86
5.591998100280762	4.3
6.505402088165283	5.13
6.048089027404785	5.4
5.3570075035095215	4.94
7.375271320343018	8.19
6.61738395690918	7.06
8.320293426513672	8.19
3.4305312633514404	4.0
5.931485176086426	4.8
7.267396926879883	5.46
8.72718620300293	9.52
5.73859977722168	6.19
6.796820640563965	7.8
7.888288497924805	7.78
8.270975112915039	7.98
9.356148719787598	7.38
7.05635929107666	6.66
8.023859024047852	5.89
6.308834075927734	7.72
5.159581661224365	4.61
6.5551629066467285	7.8
6.177134990692139	5.46
3.6834635734558105	3.64
4.5952253341674805	7.11
5.443963527679443	3.33
9.149322509765625	8.99
5.292600631713867	6.31
5.620001792907715	5.97
6.543585777282715	6.68
7.548121452331543	8.14
3.723668098449707	6.2
5.753985404968262	8.22
5.630151748657227	6.68
8.049664497375488	9.22
5.923954963684082	6.89
4.703540802001953	4.89
4.114416122436523	4.68
6.214682579040527	6.82
7.743472099304199	4.92
6.4901123046875	7.07
6.537132263183594	7.3
6.041714668273926	7.56
6.309515953063965	5.93
9.585315704345703	7.96
6.138584613800049	7.38
5.657113075256348	7.92
6.2178425788879395	4.6
6.73350191116333	5.97
5.449291229248047	4.73
10.314818382263184	7.47
9.241270065307617	9.93
7.291265487670898	7.7
3.16921329498291	4.02
4.856503486633301	3.39
4.815127372741699	4.48
6.013415336608887	6.7
6.27308988571167	5.8
6.099844455718994	4.77
8.642080307006836	5.65
7.764970779418945	7.0
4.76564884185791	4.61
4.393486022949219	3.96
7.62070894241333	8.72
2.346733331680298	2.92
5.781152725219727	9.0
5.090969085693359	4.72
6.712612628936768	5.85
2.377413749694824	4.64
8.141424179077148	7.85
4.008726119995117	4.47
6.105114936828613	5.82
6.9229817390441895	5.07
6.087711811065674	8.4
10.779321670532227	10.6
5.708723068237305	7.38
5.680459022521973	7.17
7.2674384117126465	8.97
4.748651504516602	5.66
8.431095123291016	6.71
7.414668083190918	6.47
7.237998962402344	6.57
8.021952629089355	7.72
9.713752746582031	8.22
5.293231010437012	6.23
5.3293046951293945	2.74
8.00139045715332	5.57
8.333492279052734	8.11
6.384926795959473	5.82
4.486655235290527	5.57
5.412359237670898	6.55
7.1817708015441895	5.67
6.1083149909973145	6.08
6.10444450378418	6.7
5.215888500213623	4.16
6.0230255126953125	2.24
10.146964073181152	8.12
5.2253007888793945	7.29
7.717470169067383	6.35
6.807975769042969	7.92
8.639911651611328	9.77
8.093449592590332	6.0
5.542888641357422	5.91
6.349452495574951	5.35
3.0489020347595215	3.8
5.670112133026123	5.46
9.527406692504883	7.89
7.263058662414551	9.4
4.809885025024414	2.18
7.976408004760742	6.22
6.971501350402832	8.3
6.650683403015137	6.21
4.6035261154174805	5.41
5.128477096557617	5.21
5.451175689697266	5.82
6.369621276855469	9.92
6.658647537231445	6.92
7.2270965576171875	6.6
4.969353675842285	5.89
7.1018805503845215	6.9
6.095081329345703	8.15
7.537389755249023	7.52
8.150811195373535	6.49
5.03262996673584	7.26
9.096817970275879	10.0
7.4910383224487305	6.3
6.482576370239258	9.46
6.795924186706543	6.38
6.336698055267334	6.3
3.736842155456543	6.15
7.750726699829102	8.8
6.831504821777344	5.47
5.345721244812012	3.52
7.7614874839782715	6.96
7.678718566894531	7.22
6.527708530426025	7.4
3.462722063064575	3.0
8.57144832611084	11.52
3.3851633071899414	6.09
7.567846298217773	8.03
5.844873428344727	6.28
4.566432476043701	4.26
5.381167411804199	6.8
4.917588233947754	3.51
4.917712688446045	5.06
7.501464366912842	9.03
6.116580009460449	6.56
7.590179920196533	7.66
6.126725196838379	5.05
7.113135814666748	8.4
7.3469061851501465	6.19
4.4424309730529785	4.3
7.80437707901001	7.09
7.129847526550293	7.06
6.289144992828369	7.6
7.494194984436035	6.71
7.390946388244629	7.12
4.702277183532715	5.66
6.9754638671875	7.48
6.748791694641113	6.57
4.318500518798828	4.55
4.881758689880371	4.49
7.615267753601074	6.33
4.570126533508301	5.24
8.329843521118164	9.24
6.292959213256836	6.52
7.003803253173828	8.0
5.3993330001831055	6.51
5.950857162475586	4.0
8.10788345336914	8.1
3.845834255218506	2.89
4.877387046813965	5.1
7.409163475036621	7.09
6.014402866363525	4.24
5.3852667808532715	5.11
5.1958818435668945	5.7
5.852079391479492	7.85
5.901276588439941	5.96
7.691973686218262	8.3
7.486844062805176	7.34
6.435142517089844	7.33
6.323338508605957	8.24
6.546823024749756	7.34
6.345087051391602	8.66
4.883190631866455	5.08
7.2217559814453125	7.47
7.269116401672363	7.68
7.497282028198242	8.52
5.601403713226318	6.4
3.858876943588257	3.24
3.622080087661743	2.0
4.421734809875488	3.27
8.635238647460938	8.74
4.033720970153809	4.92
4.038697242736816	5.84
5.630855560302734	4.05
6.26994514465332	6.05
5.128304481506348	1.49
7.698199272155762	7.44
8.517227172851562	7.85
3.582709789276123	3.91
7.245729923248291	6.49
6.3404669761657715	6.22
6.4642486572265625	6.3
7.302737236022949	6.01
5.863132476806641	3.65
4.497807025909424	5.7
5.325601577758789	5.77
6.473681449890137	7.36
6.505560874938965	7.64
7.914663314819336	6.44
6.870068550109863	6.15
5.688329696655273	5.7
6.862028121948242	6.34
6.523264408111572	8.46
5.101930618286133	6.06
5.824502944946289	7.96
8.394539833068848	9.7
5.253009796142578	4.62
5.833500862121582	9.05
3.2402234077453613	2.15
7.770719528198242	11.13
10.09498119354248	10.1
9.640189170837402	10.59
6.468926429748535	6.64
4.737949848175049	5.74
8.259912490844727	8.96
6.702536582946777	6.71
8.063155174255371	9.7
4.534422874450684	3.7
8.12242317199707	6.72
5.005013465881348	4.28
4.22981071472168	2.35
3.8064374923706055	4.64
8.185909271240234	8.82
7.295042991638184	9.7
5.880265712738037	5.44
8.795562744140625	8.15
5.360401630401611	5.12
7.524254322052002	7.74
6.402403354644775	5.66
9.013299942016602	7.66
4.6507062911987305	4.42
6.167875289916992	8.54
6.4644670486450195	7.09
7.633388996124268	8.1
8.706077575683594	7.69
7.203770637512207	6.1
5.991473197937012	7.76
8.60740852355957	8.4
6.533000946044922	7.03
7.77439022064209	8.2
5.36189079284668	5.43
7.606967926025391	7.89
3.630993366241455	3.0
4.359189987182617	7.68
6.42226505279541	7.46
4.791245460510254	4.31
4.989870071411133	2.77
7.194380760192871	5.11
6.968530654907227	6.82
4.838268756866455	7.54
6.86807107925415	9.16
6.949524879455566	6.96
7.324521064758301	5.63
5.6248908042907715	5.77
5.795439720153809	5.0
5.17385196685791	6.71
4.53726863861084	5.49
5.767404556274414	5.9
6.889334678649902	6.21
7.355076789855957	5.7
7.28233528137207	6.72
7.148902893066406	11.52
7.596767902374268	6.55
3.6877684593200684	4.17
6.8096208572387695	3.35
6.374510765075684	5.6
2.7892913818359375	1.31
6.154549598693848	5.89
6.018757343292236	5.82
5.662184715270996	6.6
3.4942049980163574	3.96
6.289468765258789	6.31
6.309858322143555	9.42
7.330511093139648	7.8
4.2181172370910645	2.72
5.760141849517822	6.66
6.400362968444824	7.8
4.372422218322754	5.24
5.763942718505859	4.82
6.027460098266602	4.07
7.390028953552246	8.3
7.477446556091309	5.89
5.617960453033447	3.86
6.452938079833984	6.78
7.627131938934326	9.03
5.232179641723633	5.98
8.101526260375977	7.94
5.524898052215576	7.4
4.964829444885254	7.33
6.711765289306641	10.53
6.710282802581787	8.66
7.426241397857666	8.0
5.135348796844482	5.03
5.030732154846191	1.45
4.581258773803711	4.56
6.689718723297119	7.4
6.585561752319336	5.12
6.748463153839111	6.92
8.79896354675293	9.06
8.603337287902832	7.03
6.5351786613464355	7.07
7.170097827911377	5.67
6.2988057136535645	9.2
6.333801746368408	8.44
6.459957122802734	7.26
6.833300590515137	6.4
6.764533519744873	7.8
7.794605255126953	5.74
7.986997604370117	6.33
6.891848564147949	6.57
6.8082275390625	4.5
6.790940761566162	8.15
5.159689903259277	3.87
7.894554138183594	6.89
5.096007823944092	5.33
5.697712421417236	5.26
7.392512321472168	6.68
6.034276008605957	8.74
3.1421995162963867	4.11
8.059426307678223	7.31
6.818211555480957	7.37
4.3141374588012695	3.61
4.762898921966553	6.64
7.344257354736328	7.8
6.013242244720459	7.22
6.14024019241333	3.42
6.526745796203613	8.1
6.738086700439453	7.37
3.651543140411377	5.44
4.175872802734375	7.65
7.679874420166016	6.11
5.659841537475586	3.79
4.749504566192627	4.18
7.276144027709961	3.79
7.224771022796631	5.0
8.218791961669922	7.34
5.906447887420654	4.3
8.510860443115234	7.0
6.8043107986450195	7.35
5.293557167053223	5.48
6.273682594299316	6.44
4.96693229675293	4.61
8.15225601196289	7.49
7.184516429901123	8.7
8.309673309326172	9.07
7.254781246185303	8.72
8.989089012145996	9.41
8.154277801513672	8.7
8.08702564239502	8.3
5.092703819274902	5.37
7.816606521606445	8.66
7.834761142730713	4.03
8.083520889282227	7.28
8.025537490844727	8.17
4.834706783294678	4.23
8.846034049987793	10.24
7.758855819702148	6.54
6.363735675811768	5.96
7.131269454956055	6.89
6.277629852294922	6.68
5.18477725982666	5.74
6.067357063293457	5.54
5.244875907897949	7.17
7.770312309265137	8.06
5.819287300109863	4.63
6.776188850402832	8.0
3.2929720878601074	2.24
6.718225002288818	6.46
4.895979404449463	5.35
6.974649429321289	6.23
9.802328109741211	10.72
8.227521896362305	8.47
5.182712554931641	5.47
7.592148780822754	10.02
6.734196662902832	7.01
7.419663429260254	5.46
7.727512359619141	8.28
10.016704559326172	11.3
5.804986000061035	4.19
7.500710487365723	8.59
7.595139503479004	8.66
6.3379950523376465	6.15
5.043909072875977	6.55
7.441806793212891	7.14
6.525649547576904	8.8
3.864858388900757	4.62
8.143280029296875	7.23
5.570761680603027	4.82
6.864826679229736	7.64
5.973810195922852	4.72
7.837394714355469	10.7
8.19136905670166	8.55
8.785758972167969	7.08
7.399894714355469	5.16
6.593174457550049	5.03
5.654852867126465	5.7
7.770959854125977	7.96
5.171857833862305	3.73
7.868504524230957	11.22
9.089838981628418	8.05
8.292123794555664	8.66
4.741359710693359	5.84
7.9646501541137695	6.8
8.507547378540039	8.48
7.289645195007324	5.65
6.22920560836792	7.1
8.536081314086914	7.66
9.842870712280273	8.14
6.922242641448975	8.69
6.735833168029785	5.15
10.082967758178711	6.99
6.467581272125244	4.96
5.242595195770264	4.12
5.390684127807617	5.74
7.48329496383667	6.89
5.302011966705322	4.42
4.736820220947266	5.2
7.565525531768799	6.36
7.357062339782715	7.59
6.763881683349609	5.46
7.651415824890137	6.36
5.057726860046387	4.82
6.856560230255127	6.46
6.886682033538818	7.37
7.241109848022461	7.7
4.730186462402344	5.03
4.959347724914551	3.39
3.711622714996338	3.52
7.344485282897949	8.59
3.776721239089966	3.81
7.111247539520264	6.92
5.244597434997559	4.84
7.65778112411499	7.42
7.671380043029785	7.77
3.1746296882629395	4.16
9.481559753417969	10.82
5.383614540100098	4.58
6.3805646896362305	5.95
4.106636047363281	2.3
7.611481666564941	6.9
7.028641223907471	8.28
9.285226821899414	6.39
7.167934894561768	9.1
4.8396382331848145	6.21
4.830770969390869	3.77
7.714289665222168	6.8
4.909409999847412	4.2
5.275251388549805	8.52
6.737443923950195	7.43
7.61296272277832	6.73
5.1073408126831055	4.41
6.986064910888672	7.96
4.144161224365234	5.68
5.258745193481445	5.13
6.159055709838867	5.62
7.208046913146973	6.74
7.798347473144531	6.78
5.816025733947754	5.09
6.110537052154541	4.63
8.068269729614258	8.6
6.484890937805176	6.37
5.461421012878418	5.23
7.855890274047852	7.62
6.408475399017334	9.0
7.9873480796813965	5.52
6.370218276977539	7.05
7.877903461456299	8.77
8.51054859161377	8.66
3.8849942684173584	4.01
6.60022497177124	7.23
4.101327419281006	3.74
5.2039642333984375	3.3
6.740993499755859	6.55
7.346940040588379	5.85
4.890888690948486	6.0
5.945524215698242	5.0
4.984836578369141	7.37
6.477156639099121	6.3
6.513383388519287	7.84
8.968179702758789	8.97
7.216669082641602	6.24
4.8014678955078125	3.52
5.667108535766602	5.12
4.946999549865723	5.54
8.456537246704102	7.7
5.7456560134887695	4.93
5.953360557556152	6.64
6.174221038818359	5.72
3.8634095191955566	4.54
7.73751974105835	9.0
5.885897636413574	4.3
5.706047058105469	5.74
5.7059102058410645	5.34
6.398313522338867	5.55
7.559242248535156	7.5
7.762473106384277	7.41
4.429574966430664	6.88
9.285917282104492	7.7
7.820634365081787	7.96
5.3600053787231445	6.82
2.1719415187835693	4.7
5.091487884521484	6.94
5.562924385070801	6.0
6.032565116882324	4.3
7.0481767654418945	7.95
7.038025856018066	9.15
7.9492316246032715	9.31
6.695623874664307	6.45
6.4458394050598145	9.24
3.5920052528381348	3.7
7.3457932472229	8.4
4.45993709564209	4.01
5.210963249206543	5.19
7.202940464019775	7.42
5.610593795776367	6.08
4.613303184509277	2.0
5.387960433959961	6.77
8.015914916992188	7.18
6.134598731994629	5.55
5.6591949462890625	6.36
7.153143882751465	5.55
6.6059699058532715	5.61
8.439897537231445	9.3
7.10835599899292	7.68
3.9929637908935547	3.8
5.298264503479004	6.4
8.070016860961914	9.62
2.760226249694824	1.31
5.109591484069824	7.19
7.038980484008789	7.74
5.383481979370117	5.57
5.388447284698486	5.04
4.9895243644714355	5.68
4.67202091217041	4.68
7.469244956970215	7.76
5.349281311035156	5.7
7.634586334228516	8.4
5.094531536102295	5.77
8.401802062988281	8.85
9.466951370239258	8.19
7.086773872375488	5.77
4.9388427734375	3.51
5.007619857788086	5.21
6.736851692199707	7.12
7.545283317565918	7.0
8.01301097869873	7.92
6.910356521606445	7.31
7.413680553436279	7.27
5.94261360168457	5.38
7.5322747230529785	6.67
7.948160171508789	9.0
6.074589729309082	4.89
8.73470687866211	9.51
5.266688346862793	5.09
6.025259017944336	8.33
4.377834320068359	4.24
3.1288208961486816	2.6
7.260435581207275	5.52
4.987685680389404	7.54
7.728724956512451	7.77
7.364847183227539	8.3
5.910831451416016	6.21
9.565139770507812	9.8
7.735561847686768	6.38
4.71889591217041	7.68
6.709010124206543	6.47
7.919034957885742	6.76
9.81776237487793	7.7
7.7980194091796875	6.29
5.15793514251709	5.89
7.208474159240723	7.16
7.8986005783081055	7.84
4.341309070587158	4.26
6.371924877166748	6.43
7.154326915740967	6.25
6.926587104797363	8.52
2.464503765106201	4.49
7.6016998291015625	7.85
8.107677459716797	7.11
8.635841369628906	9.46
5.776287078857422	5.24
7.963903427124023	7.7
5.8052167892456055	7.37
6.834394454956055	7.47
5.691076755523682	6.34
6.352035999298096	7.52
6.083641052246094	5.8
5.865005016326904	3.44
6.716948509216309	6.57
5.693973541259766	5.82
6.548029899597168	8.4
7.248862266540527	8.52
7.494614124298096	6.09
5.228003978729248	4.84
5.84910249710083	8.3
5.190584182739258	5.72
7.331579685211182	7.91
7.374685764312744	9.4
2.9281318187713623	4.71
5.30238151550293	4.0
8.316205024719238	7.23
6.94456672668457	7.52
6.052068710327148	4.59
5.511326789855957	5.22
6.577908992767334	5.86
10.484527587890625	9.32
6.610058784484863	5.8
4.2532243728637695	4.77
8.12339973449707	7.3
8.769094467163086	8.37
2.8285202980041504	3.6
6.553166389465332	7.05
5.993956089019775	10.47
6.837242126464844	4.89
4.5791707038879395	4.0
6.015555381774902	6.7
7.348748207092285	7.62
6.7298583984375	5.14
4.869765281677246	5.51
6.065747261047363	5.41
6.6884355545043945	8.22
7.700555801391602	5.91
6.976572036743164	7.51
8.239213943481445	6.46
8.526470184326172	8.3
7.953568935394287	9.96
7.463737487792969	8.32
5.441755294799805	4.14
5.764129638671875	6.38
6.462854385375977	6.49
4.835836887359619	7.31
5.4134063720703125	6.87
5.036124229431152	3.55
7.139577865600586	5.7
5.067132949829102	6.96
9.414678573608398	8.49
2.6900460720062256	5.03
6.898140907287598	7.77
7.553274154663086	7.17
7.382891654968262	5.34
5.043312072753906	5.82
5.084166049957275	4.1
6.520994663238525	5.8
6.818350315093994	7.27
6.17170524597168	5.66
3.9485840797424316	1.74
7.460992813110352	6.82
5.940484523773193	6.82
5.9925079345703125	8.21
6.7990217208862305	12.0
8.142833709716797	8.24
4.84195613861084	5.15
5.380643844604492	4.85
4.866246223449707	9.64
4.776482582092285	4.15
8.355127334594727	8.46
8.934530258178711	8.89
6.046021461486816	4.82
7.868648529052734	6.72
7.082934379577637	6.72
7.576956748962402	8.68
5.991001129150391	4.77
7.214142322540283	5.25
7.987140655517578	8.6
4.151538848876953	4.39
6.542386054992676	9.0
7.747364044189453	11.52
9.749281883239746	8.64
5.078202247619629	3.61
6.844697952270508	5.97
6.249345302581787	6.44
7.167002201080322	6.71
4.767972469329834	4.8
6.080418586730957	7.1
5.983179569244385	8.0
6.404911041259766	8.3
8.457494735717773	5.92
4.973972320556641	6.49
7.622968673706055	8.3
4.746788501739502	5.54
5.090296745300293	4.04
7.994089126586914	9.52
6.380270957946777	6.04
8.478963851928711	9.17
[truncated: 2,359 more rows]
