# Supplementary material for: An electron-density point-cloud framework for robust protein-ligand interaction prediction
Source: Nat Commun. 2026 Jun 11;17:7424. doi: 10.1038/s41467-026-74196-5 (PMC13408660; doi:10.1038/s41467-026-74196-5)
Supplement: Supplementary file 5 — Source Data [file 41467_2026_74196_MOESM5_ESM.zip › Source Data_rev/supplementary_figure1/fold2.csv]

Predicted	True
4.377584457397461	4.34
8.606589317321777	8.34
6.230231761932373	6.2
7.3811936378479	6.43
5.496067523956299	4.95
4.942413330078125	4.68
5.439449310302734	5.69
5.475709915161133	8.21
7.082357883453369	8.32
3.110360622406006	5.52
4.76668643951416	5.66
6.6744232177734375	7.0
3.3216471672058105	2.85
5.095249176025391	2.98
5.074545860290527	5.52
6.678746700286865	7.15
7.7038726806640625	7.72
7.6208577156066895	8.0
3.9011387825012207	4.1
6.593778610229492	6.42
6.628226280212402	7.73
4.659763336181641	3.85
3.269479751586914	2.15
5.849431991577148	5.81
6.323646545410156	8.85
4.209683895111084	6.72
6.159013748168945	5.96
4.482283592224121	3.98
11.017729759216309	11.3
5.102283477783203	6.62
7.3435773849487305	7.59
8.01954174041748	5.33
7.920260429382324	7.49
6.3274126052856445	5.34
5.183213233947754	5.3
6.749266624450684	5.0
8.18675422668457	8.82
4.5102739334106445	1.58
5.599945068359375	4.71
4.820462226867676	4.85
8.208372116088867	8.05
3.916910171508789	4.24
5.642428874969482	6.75
8.710034370422363	6.91
6.972289562225342	6.64
8.612908363342285	9.69
6.775402069091797	6.45
7.817643165588379	6.57
4.6221184730529785	4.74
6.287136077880859	6.78
5.299493789672852	5.17
6.481164455413818	7.85
4.810050010681152	4.53
7.463862419128418	7.89
4.95072078704834	4.28
5.355912208557129	4.92
8.552106857299805	6.39
7.915441513061523	9.1
7.8325653076171875	4.3
7.2397780418396	8.0
7.840799331665039	8.89
5.072819709777832	3.7
5.821428298950195	5.92
6.119012832641602	7.43
5.669405937194824	7.7
6.946844577789307	4.06
8.01046371459961	5.28
6.179687023162842	7.06
4.742765426635742	3.02
5.8663129806518555	5.41
6.848651885986328	7.15
8.874547004699707	7.8
4.824740409851074	4.58
3.1586060523986816	4.68
7.303127288818359	6.33
5.879934787750244	6.62
8.322295188903809	9.46
5.303945541381836	6.26
5.36283016204834	5.07
5.559654235839844	6.42
5.598972797393799	5.41
6.610803604125977	5.62
7.627525329589844	7.6
6.916706085205078	5.96
7.607342720031738	8.92
7.614482402801514	8.2
7.8674540519714355	5.95
6.824214935302734	5.03
6.216769218444824	5.49
5.586935997009277	5.64
8.058712005615234	8.27
6.18203067779541	4.94
5.301957130432129	5.74
4.01693058013916	4.2
8.824913024902344	8.95
5.913408279418945	6.82
7.058581352233887	8.15
8.355799674987793	9.15
8.297361373901367	7.74
9.856389999389648	8.3
5.273636817932129	7.54
5.013780117034912	4.36
7.705630302429199	4.01
6.837256908416748	4.52
5.957635879516602	6.33
7.36963415145874	4.03
5.4019670486450195	7.14
6.855837345123291	3.69
5.217471599578857	7.61
6.480108261108398	7.51
8.919178009033203	9.64
5.459658622741699	2.16
5.53875207901001	5.08
4.401569366455078	2.64
6.952825546264648	8.0
8.409259796142578	7.83
6.32060432434082	7.48
6.1570515632629395	4.91
5.238752365112305	7.21
5.441440582275391	4.75
6.975951671600342	8.22
6.340120315551758	7.4
6.314802646636963	5.0
5.341010093688965	7.33
4.901675224304199	3.55
6.9190826416015625	7.51
6.810379505157471	6.11
6.413632392883301	5.97
5.241508960723877	4.48
4.940340995788574	4.0
4.206711769104004	4.02
5.408840179443359	4.03
7.452592849731445	7.3
7.165653228759766	7.89
2.973750114440918	2.03
5.316572189331055	6.7
3.7646377086639404	5.2
6.847638130187988	7.68
9.616544723510742	6.09
5.6520538330078125	4.68
8.002487182617188	8.44
7.271846771240234	7.39
4.896452903747559	3.92
6.581154823303223	7.64
9.985984802246094	9.74
3.9119138717651367	6.0
8.193750381469727	6.19
7.299283504486084	5.85
7.115952491760254	6.17
3.419985771179199	6.89
4.760518550872803	3.78
7.633005619049072	8.96
5.764125347137451	4.3
7.1595025062561035	6.22
6.3422088623046875	4.91
6.859097957611084	7.3
6.758042335510254	7.5
3.5566816329956055	3.52
8.026289939880371	9.7
6.010910511016846	7.73
7.41343879699707	5.4
5.979143142700195	6.07
3.8143434524536133	6.85
7.666287422180176	6.45
6.319945812225342	3.99
6.191829681396484	4.23
4.717857360839844	4.52
5.574443817138672	5.22
8.195148468017578	6.27
4.980562210083008	4.81
5.795660495758057	6.62
5.630464553833008	8.62
7.9874796867370605	7.0
4.695868015289307	1.3
3.8750178813934326	2.05
3.819213390350342	3.84
6.719698429107666	7.4
8.087616920471191	5.59
4.636802673339844	3.55
7.527837753295898	5.2
4.18400239944458	3.51
4.295193672180176	7.07
5.934459686279297	6.6
6.257988929748535	7.47
6.069765567779541	6.37
5.734742164611816	5.84
5.8223161697387695	4.55
6.824629783630371	6.55
6.43756103515625	3.77
3.7035460472106934	3.84
6.583737373352051	6.7
6.989180564880371	6.54
6.670016288757324	6.24
6.254678726196289	8.3
6.588265419006348	4.9
6.2392964363098145	7.82
4.143317222595215	5.46
4.968835830688477	4.89
6.120938301086426	6.6
6.621025085449219	4.63
8.345356941223145	9.26
7.097633361816406	7.17
5.41811466217041	7.05
7.144810676574707	8.15
5.462650299072266	5.89
3.312843084335327	6.71
6.366208553314209	5.24
5.085071563720703	7.42
7.510056018829346	6.0
5.387302875518799	4.96
8.09160041809082	7.9
7.263853073120117	4.64
7.217099189758301	7.36
6.736011505126953	7.57
6.916947841644287	3.69
6.901369094848633	8.25
9.045281410217285	6.28
6.67108154296875	6.77
6.5633392333984375	8.42
7.6921706199646	5.67
7.1408610343933105	4.28
4.839677810668945	5.21
6.998522758483887	8.24
4.117046356201172	3.8
7.702056407928467	7.11
7.507856845855713	4.94
6.445089340209961	6.3
6.784272193908691	7.77
6.737441062927246	6.09
7.682491302490234	7.82
5.154502868652344	2.55
6.666323661804199	7.7
7.857820510864258	9.4
8.135660171508789	10.65
6.732897758483887	7.22
8.077868461608887	8.7
7.996120452880859	9.52
8.26179313659668	7.14
5.927217960357666	6.08
5.571099281311035	5.85
6.464807510375977	6.57
7.139824390411377	8.82
8.482873916625977	6.67
7.310725688934326	6.4
7.057216644287109	6.69
7.130197525024414	6.82
7.223895072937012	6.52
6.898250579833984	6.0
5.824378967285156	5.92
6.44629430770874	7.85
5.126753807067871	6.21
7.41133975982666	8.42
5.889339923858643	5.1
5.665231227874756	4.3
6.977035999298096	9.1
8.493914604187012	6.59
5.009411811828613	8.21
6.716800689697266	6.4
7.002232551574707	7.64
6.314949989318848	6.51
8.866004943847656	8.49
6.706053733825684	6.59
5.927760601043701	6.6
7.325658321380615	5.85
7.009668350219727	7.8
7.992609024047852	6.62
10.474225997924805	10.58
7.84097957611084	10.8
7.4103803634643555	7.4
5.903368949890137	6.08
6.533918380737305	6.05
4.324916839599609	5.0
6.382113456726074	7.23
4.5591888427734375	4.99
4.835786819458008	6.11
5.1692914962768555	4.25
5.385376930236816	6.49
7.650633811950684	6.82
6.2060699462890625	7.47
6.209222793579102	5.1
4.602902412414551	8.1
6.899181365966797	8.4
6.45729923248291	6.28
8.438114166259766	6.46
8.454017639160156	7.64
8.266666412353516	7.6
6.1995062828063965	7.52
9.93974494934082	7.05
8.093555450439453	7.96
5.6098222732543945	7.21
4.872886657714844	4.16
6.281970500946045	7.7
6.399697303771973	3.54
4.116222381591797	6.42
8.130843162536621	8.05
3.1375350952148438	2.03
9.011762619018555	8.32
3.7781925201416016	4.06
4.0762834548950195	3.65
7.746391296386719	6.34
6.809307098388672	4.91
7.129783630371094	7.1
4.167248725891113	4.0
7.978244781494141	8.59
6.553955078125	4.1
8.020706176757812	6.06
6.5425896644592285	4.85
6.600612640380859	7.74
4.198681831359863	5.72
3.604562282562256	1.94
9.060983657836914	8.96
7.490325927734375	7.9
4.2235307693481445	4.18
5.603821754455566	2.22
7.768223762512207	6.66
5.77341365814209	5.96
6.226292610168457	5.22
3.7945308685302734	3.65
5.576930046081543	7.19
6.906576156616211	4.7
7.010115623474121	5.78
7.043247699737549	7.28
8.044066429138184	7.28
4.8928728103637695	6.1
5.41142463684082	6.02
7.8440423011779785	8.7
5.454606056213379	3.77
3.683814525604248	3.84
5.284703254699707	6.97
6.4622907638549805	6.0
6.695589542388916	6.97
8.559188842773438	8.82
5.2446136474609375	6.29
6.58290958404541	5.88
5.121594429016113	3.3
8.308929443359375	6.48
5.587635040283203	5.55
3.6814334392547607	5.28
8.423746109008789	11.2
4.7863006591796875	5.04
3.6170482635498047	2.22
5.302443027496338	5.96
6.03679084777832	5.82
6.822605133056641	7.05
4.942303657531738	6.0
6.386043071746826	6.66
7.787784099578857	7.92
4.78053092956543	6.0
6.358633995056152	7.85
5.235201835632324	3.59
4.491995334625244	3.7
3.8442206382751465	4.57
6.4110517501831055	7.85
6.417407035827637	6.49
4.6778883934021	4.15
6.3506388664245605	5.49
6.288322448730469	7.52
7.526826858520508	8.1
6.146130084991455	7.28
5.1644287109375	5.52
4.491486072540283	4.89
6.087267875671387	4.65
7.214070796966553	8.11
4.317022323608398	5.21
5.087928771972656	4.06
10.45958137512207	11.92
6.754485607147217	7.33
5.816282272338867	6.3
10.224724769592285	10.7
2.8818912506103516	4.07
5.144913196563721	5.14
7.340707778930664	5.72
5.985046863555908	7.03
6.516777038574219	4.85
5.774278163909912	6.09
7.086730003356934	7.66
6.967775821685791	5.14
6.606534957885742	7.74
4.18235445022583	3.59
3.4243037700653076	3.77
7.765763282775879	5.64
5.156603813171387	4.89
7.313572883605957	7.32
3.5139102935791016	4.86
6.08592414855957	5.09
6.881287574768066	4.92
6.126236915588379	7.68
7.575944900512695	6.28
6.4683637619018555	7.65
6.652358055114746	8.02
4.860586643218994	8.02
6.435901165008545	7.74
4.567525386810303	5.5
7.693332672119141	7.1
8.358564376831055	6.52
8.04891300201416	8.89
5.251815319061279	6.34
7.589644908905029	9.66
5.145546913146973	5.25
4.247486591339111	5.89
2.031933307647705	3.61
6.9755754470825195	8.1
6.052581787109375	3.6
3.891840696334839	3.42
6.839181423187256	7.19
3.934236526489258	5.28
7.0348734855651855	9.05
6.2186360359191895	7.49
6.535717487335205	7.6
5.709410190582275	8.15
5.755289077758789	6.03
6.732799530029297	7.68
5.551396369934082	7.89
7.1271257400512695	6.39
8.461878776550293	7.52
8.300193786621094	8.3
4.636086463928223	4.64
5.354825496673584	6.29
6.482024192810059	7.16
8.043895721435547	4.1
6.63639497756958	4.92
8.100759506225586	9.0
3.5041685104370117	7.04
6.263073921203613	7.19
7.2696757316589355	6.15
6.395556449890137	5.74
6.821149826049805	5.92
6.459397315979004	8.4
5.705051422119141	4.48
7.328780174255371	7.89
8.70413875579834	8.87
5.936128616333008	4.92
7.09871244430542	7.34
5.292881011962891	4.56
5.074197769165039	3.43
5.511013984680176	7.64
7.137136459350586	7.0
6.299432754516602	6.74
8.46027946472168	7.46
7.388454437255859	8.55
5.384326934814453	7.0
6.292279243469238	5.81
8.542814254760742	7.82
7.02110481262207	7.17
5.031965255737305	6.39
6.19183349609375	6.52
3.951432228088379	3.54
8.904095649719238	8.4
2.6387815475463867	3.51
6.433878421783447	8.92
7.4483442306518555	5.55
8.61863899230957	8.72
5.247906684875488	5.98
4.437276363372803	4.55
6.415483474731445	8.82
5.905147552490234	8.43
7.797718048095703	7.57
4.556822299957275	3.86
9.117928504943848	8.68
5.5989274978637695	4.8
5.869220733642578	3.7
3.778402328491211	3.69
4.63400936126709	4.65
6.044754981994629	6.34
6.258525848388672	4.68
5.610437393188477	7.24
5.395339012145996	4.92
6.800241947174072	6.89
6.9988813400268555	8.72
6.036041259765625	4.22
4.44328498840332	4.0
6.324869155883789	7.35
7.093716621398926	5.32
6.542513847351074	5.6
4.859574317932129	5.49
7.517490386962891	8.96
4.892604827880859	5.06
6.208742141723633	5.96
8.115396499633789	7.7
5.985491752624512	4.21
8.20030403137207	7.33
6.203356742858887	4.23
5.967340469360352	5.27
7.411338806152344	6.33
6.653345108032227	7.96
3.492631435394287	3.55
5.88053035736084	4.71
5.950906753540039	6.68
5.013602256774902	3.14
4.721790790557861	4.17
5.1078596115112305	6.12
5.689099311828613	7.72
3.475355625152588	6.77
5.97564697265625	7.24
5.915222644805908	4.1
5.818747520446777	6.41
9.285867691040039	8.14
7.391209602355957	5.52
6.997298717498779	7.11
6.93454647064209	8.0
7.791769981384277	6.73
4.960671424865723	4.05
6.865139484405518	7.77
7.641257286071777	3.94
4.311671257019043	2.82
9.166047096252441	6.7
6.40926456451416	6.72
5.383007049560547	6.4
4.56390380859375	5.92
8.629201889038086	7.89
6.638725280761719	7.0
7.24689245223999	7.05
7.543186187744141	7.0
4.169377326965332	2.43
5.422463893890381	5.0
6.750018119812012	5.59
7.855765342712402	6.68
5.101212024688721	7.15
4.768942832946777	5.41
7.4699201583862305	7.48
8.080872535705566	3.99
7.484363555908203	3.61
8.516935348510742	10.42
4.0674543380737305	3.6
4.280158519744873	4.82
4.378019332885742	4.71
3.7641565799713135	3.3
6.806674480438232	6.32
9.372179985046387	10.3
3.8618993759155273	5.8
1.9222731590270996	2.31
7.686914920806885	6.92
8.669106483459473	7.6
6.802000045776367	6.88
8.521017074584961	7.59
6.1716108322143555	9.37
5.304498195648193	5.72
6.519006729125977	6.92
4.776679039001465	6.87
4.352343559265137	4.23
8.490866661071777	5.96
5.604956150054932	6.72
7.43741512298584	9.1
7.3898210525512695	8.1
6.475577354431152	5.68
3.2130343914031982	3.04
4.003132343292236	3.75
8.639938354492188	9.27
6.556674957275391	7.17
6.080556869506836	5.33
5.52226448059082	4.3
7.927966117858887	5.7
5.16707706451416	6.92
5.558760166168213	4.44
5.8749237060546875	5.3
5.39550256729126	4.94
8.398463249206543	6.23
6.6381306648254395	7.85
8.080425262451172	7.56
5.689114093780518	8.3
4.770913124084473	4.71
3.5833964347839355	4.92
5.149977207183838	5.7
6.212654113769531	4.42
8.504135131835938	9.3
5.774435043334961	6.26
8.055253028869629	8.1
5.5484089851379395	3.85
5.055474281311035	5.57
6.3303632736206055	6.6
8.565178871154785	6.57
7.266304016113281	7.1
7.532827377319336	6.28
5.558826446533203	5.64
7.079530715942383	7.51
5.003048896789551	4.73
6.66998291015625	6.77
7.326080322265625	6.95
6.901803016662598	8.51
7.087649345397949	6.43
4.494268417358398	5.21
6.9697160720825195	5.55
8.470664024353027	8.77
6.565207481384277	5.85
3.672806739807129	5.6
6.485736846923828	8.19
7.613463401794434	6.36
7.866766929626465	9.14
3.062040328979492	3.1
5.6270599365234375	4.77
5.688217639923096	4.11
5.954643249511719	2.92
3.9764015674591064	2.77
8.311502456665039	5.92
4.0259857177734375	5.82
5.9200029373168945	4.86
7.205306053161621	7.91
5.775002479553223	7.59
7.897364616394043	6.57
7.80436897277832	7.43
7.637999534606934	7.64
3.9852120876312256	3.64
6.62905216217041	6.66
7.550770282745361	9.89
7.784267425537109	7.44
6.853310585021973	6.37
7.987397193908691	9.15
4.94249963760376	5.39
7.331135272979736	6.65
5.681520938873291	6.7
4.083697319030762	3.3
5.67099142074585	3.7
4.496824741363525	4.25
5.439552307128906	4.22
7.892683029174805	7.44
4.357943534851074	2.89
4.662747859954834	4.24
6.272469520568848	4.3
4.818519592285156	6.27
6.549555778503418	5.83
4.202124118804932	4.42
3.9400594234466553	5.57
6.261252403259277	3.69
5.6598005294799805	8.22
7.604052543640137	10.22
7.835803985595703	7.63
5.5973124504089355	5.35
5.726247787475586	4.11
5.436830520629883	5.15
3.600719928741455	3.82
7.030745029449463	7.24
6.6234588623046875	6.04
2.983071804046631	2.46
6.848799228668213	6.8
9.342529296875	9.77
6.388504981994629	7.35
2.9492383003234863	3.58
5.412403106689453	4.26
5.270699501037598	4.28
6.914951324462891	7.54
3.1783838272094727	3.66
8.44284439086914	8.74
5.728147029876709	4.18
7.052815914154053	6.39
4.423224449157715	5.4
7.322444915771484	7.02
3.8838539123535156	3.74
7.146308898925781	6.4
4.402409553527832	6.56
6.074642181396484	6.28
5.540971279144287	5.8
4.156739711761475	3.4
7.263546943664551	6.96
6.049017906188965	4.57
2.977475166320801	2.22
7.21713924407959	6.14
8.783342361450195	9.3
4.80234432220459	5.66
4.6268839836120605	4.54
5.501911163330078	5.22
8.042583465576172	6.56
6.7642083168029785	6.74
5.348406791687012	5.62
6.773808479309082	7.49
5.778987884521484	6.77
3.686182975769043	3.72
3.888563632965088	4.07
7.270564079284668	6.42
6.850322723388672	6.48
6.878945350646973	4.35
7.1721320152282715	5.41
5.104175090789795	8.77
5.992432594299316	6.05
6.537714004516602	6.52
5.206789970397949	4.47
6.371198654174805	8.7
6.213676452636719	7.12
3.725724935531616	4.3
7.876547813415527	5.1
8.159759521484375	6.28
6.5073561668396	4.31
6.814040660858154	6.72
8.174959182739258	7.68
5.00602912902832	5.48
7.469528675079346	7.86
5.178017616271973	5.23
6.073850631713867	5.85
5.520885467529297	5.03
8.598764419555664	6.79
5.5684590339660645	4.91
7.160036087036133	8.04
6.920127868652344	7.24
5.595914840698242	5.66
6.0412702560424805	7.89
5.87446403503418	6.17
7.7833404541015625	6.78
6.915936470031738	6.35
5.738965034484863	7.22
4.723597526550293	6.07
4.183798313140869	3.66
7.069353103637695	8.4
4.428195953369141	4.45
6.953858852386475	5.13
6.513334274291992	4.8
8.315441131591797	7.68
8.272743225097656	6.86
6.054701805114746	5.15
6.140719413757324	6.37
4.706867218017578	8.22
6.2398858070373535	5.96
6.699295997619629	8.36
5.262130260467529	5.96
5.656997203826904	4.31
7.656489372253418	8.1
7.886598587036133	8.52
5.525426387786865	4.3
3.4281129837036133	3.77
5.413552761077881	4.15
4.523637771606445	5.23
6.271449565887451	7.24
5.015468120574951	2.76
4.225217819213867	5.64
6.315970420837402	4.46
6.3980607986450195	5.96
5.3197021484375	5.37
5.032812118530273	4.51
10.144126892089844	9.07
7.900071144104004	10.0
7.547337055206299	5.77
4.500504493713379	5.48
7.186097145080566	6.82
5.508411407470703	6.14
7.047615051269531	8.16
5.50535774230957	8.48
4.947120666503906	4.52
7.352344512939453	6.78
3.0361616611480713	3.7
6.9640607833862305	7.68
3.5660629272460938	3.91
7.794125556945801	6.7
8.656231880187988	8.07
7.255350112915039	5.9
8.15041732788086	8.26
6.173575401306152	7.13
5.280274391174316	6.15
8.03465461730957	5.04
6.118149757385254	5.92
7.336460113525391	7.0
6.849621772766113	5.26
6.836679458618164	8.52
8.950307846069336	8.38
5.279943943023682	5.01
7.44664192199707	5.42
6.58527135848999	2.82
4.439707279205322	4.37
7.961844444274902	7.4
6.365527153015137	8.96
7.352480888366699	8.43
7.979445934295654	8.0
6.337625980377197	4.46
6.2305097579956055	6.77
9.440160751342773	10.4
7.48371696472168	5.79
4.65568733215332	5.39
6.389749526977539	6.63
8.394944190979004	9.05
6.349305152893066	5.85
8.16010856628418	8.05
7.403134346008301	5.89
5.047816753387451	5.04
4.6656718254089355	5.08
5.999262809753418	5.77
5.630809783935547	6.12
9.546195030212402	9.51
7.177576065063477	8.85
7.0380048751831055	8.29
6.3687543869018555	5.92
8.111324310302734	7.49
7.48857307434082	3.95
6.576565742492676	10.0
2.751009464263916	3.32
6.890268802642822	4.48
4.015489101409912	4.43
6.808026313781738	4.7
6.388227462768555	6.29
5.0166120529174805	3.67
3.114501953125	3.62
6.80853271484375	5.92
5.846940040588379	6.66
4.963161468505859	6.08
5.262012958526611	5.31
5.614241600036621	6.4
6.918611526489258	8.15
5.921433448791504	6.19
3.432809591293335	2.77
9.83504867553711	9.88
5.232627868652344	4.7
5.1782121658325195	6.52
6.910104751586914	6.29
4.928807258605957	5.22
4.589138984680176	5.11
6.315253257751465	5.47
6.799713611602783	6.62
7.408910274505615	8.3
10.566486358642578	8.19
4.8485612869262695	4.18
5.740534782409668	6.48
7.188188552856445	5.96
8.429569244384766	6.21
9.623847961425781	8.22
5.0964508056640625	4.67
6.271529197692871	6.91
5.1484270095825195	4.64
8.694520950317383	9.3
5.651932716369629	6.28
6.769279479980469	6.51
7.004659175872803	6.71
8.55493450164795	7.72
6.049159049987793	5.92
9.295120239257812	9.7
8.560696601867676	9.0
5.711252212524414	4.8
5.646048069000244	5.96
5.644877910614014	5.49
5.5158538818359375	7.64
6.064101696014404	6.14
6.369991302490234	5.6
4.336414813995361	8.0
9.784255981445312	5.74
5.090578556060791	4.86
3.3648569583892822	2.48
7.257504463195801	6.88
8.912314414978027	5.88
5.220694065093994	3.08
7.797970771789551	8.06
8.228715896606445	6.7
5.60508918762207	5.41
7.673968315124512	7.38
7.369397163391113	7.47
4.9624152183532715	9.64
7.438971519470215	6.33
6.465324401855469	6.55
7.4362311363220215	4.8
5.797767162322998	5.21
7.231697082519531	7.89
3.2611403465270996	5.3
4.486800670623779	2.96
6.388138771057129	6.35
5.66957950592041	7.18
6.199756622314453	7.72
8.777795791625977	8.44
5.8962321281433105	5.17
5.571119785308838	5.85
5.313520431518555	7.33
7.875905990600586	6.32
8.027117729187012	7.59
4.979689121246338	5.96
8.071891784667969	4.69
4.270412921905518	8.7
7.905329704284668	8.22
4.977203369140625	5.12
6.749259948730469	6.0
7.238492965698242	7.6
5.021388530731201	4.11
7.376354694366455	8.8
8.134593963623047	6.74
4.560419082641602	6.17
8.506022453308105	8.51
4.561669826507568	3.7
6.2107439041137695	5.22
6.137444496154785	6.01
5.349699974060059	3.49
8.704964637756348	9.38
9.541692733764648	7.51
7.3449907302856445	8.15
3.6527462005615234	2.68
5.846263885498047	9.21
5.8531036376953125	3.22
8.452789306640625	7.64
7.526876449584961	7.02
6.107475280761719	5.77
6.599806785583496	7.77
5.191638946533203	7.82
4.026494979858398	3.89
7.1463847160339355	6.96
8.852962493896484	8.7
7.9263224601745605	7.34
5.1334028244018555	5.25
8.76255989074707	8.66
5.134580612182617	7.49
4.442210674285889	5.8
4.131509304046631	3.77
5.779424667358398	3.02
8.292768478393555	7.1
6.168454647064209	6.3
6.4254865646362305	6.4
7.17594051361084	7.89
4.793508529663086	2.8
6.396247863769531	4.01
7.344383239746094	8.05
9.43880844116211	8.72
8.067453384399414	8.02
3.2995331287384033	4.89
3.961094379425049	2.3
6.909698963165283	10.12
8.246014595031738	7.82
8.413885116577148	7.96
5.312771797180176	5.43
5.928285598754883	8.33
5.021010398864746	5.76
7.976320743560791	7.61
3.7362303733825684	4.52
5.862895488739014	5.82
4.523675918579102	5.57
5.316691875457764	5.52
4.319713115692139	4.0
7.778608322143555	7.42
4.815397262573242	4.2
7.468911170959473	7.7
6.856993675231934	6.96
3.6235275268554688	6.26
6.3529486656188965	5.67
6.4507951736450195	8.49
4.709453582763672	4.1
4.831594467163086	4.85
6.596696853637695	7.14
6.267662048339844	7.72
4.980805397033691	6.79
7.632902145385742	7.39
5.9682722091674805	5.32
6.034198760986328	7.36
4.90043830871582	3.1
5.403755187988281	4.03
5.857375144958496	5.33
9.88221549987793	11.3
4.2874555587768555	5.27
3.134913921356201	4.06
4.112375259399414	4.7
7.942160606384277	5.77
5.875166893005371	5.72
7.391712188720703	7.48
5.3489837646484375	6.3
3.8800716400146484	3.55
6.146471977233887	6.15
7.471005439758301	8.34
7.045175075531006	5.24
4.0552520751953125	4.3
4.936016082763672	3.7
3.358090877532959	2.85
8.250936508178711	7.74
6.450898170471191	5.23
8.005454063415527	7.36
6.7132463455200195	6.64
7.668886661529541	5.91
5.984528541564941	5.62
6.958159923553467	5.8
5.756038665771484	5.21
5.9077019691467285	4.4
6.660253524780273	7.52
5.583695411682129	7.24
6.274227142333984	6.05
4.176789283752441	3.22
6.404996871948242	7.89
8.016688346862793	7.96
7.844366073608398	6.09
6.965091705322266	4.92
6.367477893829346	9.03
4.1820878982543945	5.89
4.720690727233887	5.64
7.596698760986328	8.6
5.5390849113464355	5.77
6.098130226135254	7.1
5.910157203674316	6.24
6.505963325500488	5.89
8.883359909057617	6.8
6.646371841430664	6.56
7.008008003234863	6.21
5.763901710510254	5.19
5.117035865783691	4.3
8.42719841003418	8.34
7.151331901550293	8.04
3.4578723907470703	4.0
7.161927223205566	8.96
4.3694610595703125	5.53
7.605166435241699	8.15
8.132912635803223	7.77
6.208435535430908	4.31
6.757438659667969	7.48
6.228975772857666	7.06
7.238520622253418	8.52
7.31102180480957	7.1
3.9771437644958496	4.57
8.122882843017578	8.4
3.6995654106140137	3.0
5.316446304321289	4.46
11.00214672088623	8.72
5.28902530670166	5.05
6.271146297454834	6.05
5.587064743041992	7.0
5.988394737243652	5.96
5.6845879554748535	7.3
3.766190528869629	3.65
7.167843818664551	8.3
4.091615676879883	2.48
6.551423072814941	8.49
6.662580490112305	6.21
6.0076141357421875	8.8
5.8759765625	6.1
5.230599403381348	7.15
5.313173294067383	4.37
7.996797561645508	9.24
8.288288116455078	6.49
7.014631271362305	8.0
6.779728889465332	6.04
7.961152076721191	8.05
5.715082168579102	6.13
6.257433891296387	6.95
6.685602188110352	6.42
6.425589561462402	8.7
3.8857827186584473	3.3
8.394428253173828	7.43
6.354595184326172	6.8
7.517824649810791	7.89
5.272822380065918	6.62
7.100278854370117	5.74
6.682621002197266	6.63
6.72125244140625	9.26
6.529851913452148	5.4
6.60775089263916	6.62
6.163260459899902	7.46
8.207357406616211	6.77
3.103093385696411	4.76
6.219130992889404	6.66
6.442022800445557	7.59
3.3258273601531982	5.09
6.00010347366333	5.25
6.128507614135742	4.67
4.205826759338379	5.05
6.96148681640625	7.8
2.9745593070983887	1.31
4.689302444458008	4.03
5.788057327270508	8.52
5.9733052253723145	7.19
5.177878379821777	6.4
6.318700790405273	6.33
5.407048225402832	3.76
4.176259517669678	5.7
3.9740514755249023	6.66
6.181057929992676	5.64
7.548126220703125	7.92
6.389859199523926	5.66
6.197209358215332	9.0
6.249161243438721	6.33
6.014285087585449	6.49
3.9222049713134766	3.86
8.44517707824707	7.16
6.7972822189331055	6.59
7.536609649658203	8.1
5.548405170440674	3.15
5.633580684661865	3.3
8.097306251525879	8.49
8.699634552001953	6.59
6.162458419799805	6.8
5.3517279624938965	6.82
7.1420722007751465	6.06
9.14506721496582	8.64
5.120317459106445	4.64
6.872483253479004	7.06
7.105280876159668	4.74
6.936148643493652	6.55
7.722896575927734	8.85
7.454962730407715	9.25
8.584917068481445	8.05
7.449342727661133	8.48
3.9144415855407715	2.82
5.928252220153809	4.59
5.643248558044434	5.74
6.908690452575684	8.35
5.516489028930664	6.48
4.515247821807861	3.67
5.994046211242676	5.48
6.817770004272461	6.85
8.305216789245605	9.3
7.72784948348999	6.66
7.530432224273682	7.14
5.3967156410217285	5.18
7.588802337646484	6.46
6.82537317276001	6.41
6.432899475097656	7.57
5.458463668823242	5.85
8.344244003295898	8.3
6.485238075256348	6.7
7.768347263336182	6.59
7.185105323791504	7.42
5.586208343505859	4.8
5.791568279266357	4.94
6.502583980560303	5.59
7.719596862792969	7.96
6.237765312194824	6.17
5.493356704711914	4.42
5.91365909576416	5.03
8.122077941894531	8.51
6.600398063659668	5.6
5.683535575866699	7.48
9.735358238220215	8.3
8.672256469726562	7.19
7.817277908325195	6.51
7.523626804351807	6.74
6.7574663162231445	6.18
3.4346766471862793	7.0
6.461040496826172	6.48
7.228147506713867	5.03
5.623016834259033	4.94
7.994058132171631	7.55
8.209253311157227	9.0
5.227629661560059	5.89
6.640443325042725	6.62
4.534734725952148	5.35
5.824833393096924	5.17
7.41839599609375	9.39
4.497603893280029	3.4
7.481917381286621	6.38
8.131580352783203	6.55
7.19641637802124	6.55
4.817349910736084	3.48
7.965301513671875	5.8
6.0407609939575195	5.46
3.60530424118042	3.82
8.753142356872559	5.85
6.4828290939331055	5.75
6.561896800994873	6.82
6.657337188720703	7.3
6.011382102966309	5.0
6.295347690582275	5.16
7.139354228973389	6.81
7.924612998962402	7.01
8.049854278564453	7.05
5.3632001876831055	5.47
7.153431415557861	6.99
7.402620315551758	6.85
4.9506120681762695	6.96
5.464834213256836	5.48
6.261961936950684	6.29
6.13167667388916	4.42
6.229526042938232	6.97
6.465753555297852	6.96
5.7703962326049805	3.3
6.162963390350342	6.28
5.798505783081055	6.55
4.806121349334717	4.25
5.684386253356934	4.85
7.742884159088135	11.02
5.911659240722656	5.51
9.104621887207031	8.12
3.934880256652832	3.77
4.869783401489258	4.35
5.657869338989258	6.39
7.0333757400512695	8.03
8.610298156738281	7.77
5.12713623046875	4.59
6.254845142364502	7.05
6.9023895263671875	5.94
6.644068241119385	4.03
5.473240852355957	6.28
5.144418716430664	4.76
6.239958763122559	7.96
10.99783992767334	6.59
4.128697395324707	3.31
5.653162956237793	5.82
7.582993984222412	8.0
5.644717216491699	6.6
4.098119258880615	8.62
8.72896957397461	9.42
5.803900718688965	4.36
4.705155372619629	5.26
6.308890342712402	7.77
5.446634292602539	5.25
3.87550950050354	2.89
8.500025749206543	9.49
6.90084171295166	8.61
6.908560752868652	4.66
7.633551597595215	7.69
7.39061975479126	5.76
5.211095809936523	4.67
8.10128402709961	8.64
2.9117798805236816	3.29
4.685258865356445	3.8
5.175494194030762	5.96
7.4568939208984375	6.7
7.716311454772949	7.6
6.466464996337891	5.0
4.433030128479004	4.7
4.0602874755859375	4.62
8.613876342773438	8.39
8.329370498657227	4.6
7.216037750244141	8.05
7.770092964172363	7.7
4.138761520385742	7.13
5.7897844314575195	6.15
9.588228225708008	7.85
7.166632175445557	9.7
8.008594512939453	7.46
4.150729179382324	1.11
3.8252131938934326	4.68
4.465614318847656	3.57
6.748723030090332	7.23
7.4267730712890625	8.85
7.576178073883057	8.01
7.763978958129883	7.22
7.409075736999512	8.79
6.490733623504639	8.2
6.411285400390625	7.68
8.132030487060547	6.58
6.323370933532715	7.6
7.715005874633789	8.32
8.06566333770752	11.0
7.107893943786621	8.85
5.550166130065918	3.63
7.047966003417969	5.38
6.332942008972168	7.29
7.046566009521484	5.35
3.3192787170410156	2.82
8.301642417907715	7.28
5.300145149230957	5.0
8.036439895629883	6.92
4.899181842803955	3.15
7.096800804138184	6.64
6.772711753845215	6.4
4.248880386352539	4.6
4.125280380249023	2.16
5.879179954528809	6.07
4.2880682945251465	3.36
8.406003952026367	8.01
7.407361030578613	7.34
5.738975524902344	4.11
7.844381809234619	5.96
6.556119441986084	7.8
7.080322265625	6.99
7.837274074554443	8.48
7.123889923095703	7.43
5.345285415649414	3.6
5.466256618499756	4.42
7.955204963684082	7.96
4.501282215118408	9.06
8.415923118591309	7.43
5.2288312911987305	3.27
6.6792192459106445	7.41
8.343358993530273	8.97
6.789294242858887	8.89
7.875690460205078	7.96
8.145829200744629	7.48
6.098480701446533	5.03
5.890024662017822	8.28
8.06160831451416	9.12
4.382802963256836	5.06
4.877190589904785	4.59
6.022942543029785	6.71
5.8662238121032715	7.77
4.431195259094238	5.04
8.12966251373291	6.37
7.211377143859863	6.46
6.381709575653076	8.0
6.546361923217773	4.33
5.895963668823242	5.06
7.119317054748535	7.14
5.897924900054932	4.17
7.505109786987305	6.66
5.153229713439941	5.82
5.354332447052002	4.34
4.765688896179199	4.02
7.1834940910339355	5.13
7.1392927169799805	6.3
5.884631156921387	6.29
3.267564296722412	9.15
5.810502052307129	7.41
7.0325164794921875	7.35
4.777225494384766	3.49
5.346967697143555	3.2
6.290637969970703	6.44
5.779443264007568	4.77
5.985877990722656	6.08
6.959535121917725	5.75
3.7287049293518066	6.07
7.863154411315918	4.25
5.433166980743408	8.0
4.423724174499512	4.3
6.936639785766602	3.36
6.112977981567383	5.89
8.409059524536133	7.47
3.009364604949951	3.0
7.881631374359131	8.55
8.023991584777832	7.59
7.254019737243652	8.25
6.239348888397217	6.8
7.001795768737793	8.3
7.02292537689209	7.0
3.4335169792175293	4.71
6.195267200469971	4.74
5.8075175285339355	5.39
4.164628982543945	5.66
5.5489020347595215	5.7
7.4355268478393555	7.56
4.097599983215332	3.1
4.446530342102051	4.86
5.918069839477539	4.3
6.23432731628418	5.13
5.650237560272217	5.4
5.265049934387207	4.94
6.502392768859863	8.19
6.609153747558594	7.06
8.330341339111328	8.19
3.54354190826416	4.0
6.27867317199707	4.8
7.0359954833984375	5.46
8.678900718688965	9.52
5.6025214195251465	6.19
6.937099933624268	7.8
7.628248691558838	7.78
8.16186237335205	7.98
9.678306579589844	7.38
7.168122291564941	6.66
7.13304328918457	5.89
5.966849327087402	7.72
5.349594593048096	4.61
6.267602920532227	7.8
6.257387638092041	5.46
4.1153059005737305	3.64
5.526317596435547	7.11
5.337294101715088	3.33
8.315971374511719	8.99
5.253220558166504	6.31
5.60733699798584	5.97
6.8152031898498535	6.68
7.637855052947998	8.14
4.911731719970703	6.2
5.939535617828369	8.22
6.2389092445373535	6.68
7.95594596862793	9.22
5.87208366394043	6.89
4.8048906326293945	4.89
3.9324731826782227	4.68
6.298047065734863	6.82
7.0707597732543945	4.92
6.98699951171875	7.07
6.0212836265563965	7.3
5.995548248291016	7.56
6.685455322265625	5.93
3.620253324508667	7.96
5.905908584594727	7.38
5.393098831176758	7.92
5.417879104614258	4.6
6.865034103393555	5.97
5.36585807800293	4.73
10.825631141662598	7.47
9.651110649108887	9.93
7.559125900268555	7.7
2.9708943367004395	4.02
4.8555827140808105	3.39
5.2680206298828125	4.48
5.968540191650391	6.7
6.2858171463012695	5.8
5.3481903076171875	4.77
8.5682954788208	5.65
8.097612380981445	7.0
4.208098888397217	4.61
4.896296501159668	3.96
7.572131156921387	8.72
2.507246732711792	2.92
5.612639904022217	9.0
4.711743354797363	4.72
6.956778526306152	5.85
3.028639316558838	4.64
7.807538032531738	7.85
4.441472053527832	4.47
5.225015640258789	5.82
7.228665351867676	5.07
5.624347686767578	8.4
10.70567512512207	10.6
5.946085453033447	7.38
5.63601541519165	7.17
6.964687347412109	8.97
4.725022315979004	5.66
8.83669662475586	6.71
6.757073402404785	6.47
7.600391387939453	6.57
7.363471031188965	7.72
9.645520210266113	8.22
4.541101455688477	6.23
5.42556095123291	2.74
8.112733840942383	5.57
8.600288391113281	8.11
6.2403130531311035	5.82
4.869667053222656	5.57
5.244113922119141	6.55
6.77413272857666	5.67
5.54653787612915	6.08
6.159197807312012	6.7
5.413815975189209	4.16
6.286084175109863	2.24
9.986395835876465	8.12
5.603082180023193	7.29
8.643440246582031	6.35
6.64671516418457	7.92
8.642688751220703	9.77
8.35515022277832	6.0
5.686343193054199	5.91
5.9747090339660645	5.35
3.680875778198242	3.8
4.628066539764404	5.46
9.709734916687012	7.89
7.291133880615234	9.4
4.181695461273193	2.18
8.35019588470459	6.22
7.033228874206543	8.3
6.694668769836426	6.21
5.84613561630249	5.41
4.6771135330200195	5.21
5.338130950927734	5.82
6.691161155700684	9.92
7.427799701690674	6.92
7.08799934387207	6.6
5.383985996246338	5.89
7.004596710205078	6.9
5.336924076080322	8.15
7.154506683349609	7.52
8.072961807250977	6.49
5.578967571258545	7.26
9.081064224243164	10.0
7.235891819000244	6.3
6.537445545196533	9.46
6.8549299240112305	6.38
6.068361759185791	6.3
3.3790507316589355	6.15
8.123138427734375	8.8
6.437106132507324	5.47
5.640466690063477	3.52
7.34483003616333	6.96
8.117101669311523	7.22
6.838608741760254	7.4
2.8225903511047363	3.0
8.021224975585938	11.52
3.788498878479004	6.09
7.743212699890137	8.03
5.385062217712402	6.28
5.346960544586182	4.26
5.361461162567139	6.8
5.127837657928467	3.51
4.579675197601318	5.06
6.701251983642578	9.03
6.059853553771973	6.56
8.167032241821289	7.66
7.092495918273926	5.05
7.361784934997559	8.4
6.9099249839782715	6.19
4.587851047515869	4.3
7.9057440757751465	7.09
7.014359951019287	7.06
6.194125175476074	7.6
8.038436889648438	6.71
7.022149085998535	7.12
5.016339302062988	5.66
6.569135665893555	7.48
6.321835041046143	6.57
4.308714866638184	4.55
4.818662166595459	4.49
7.230348587036133	6.33
5.404709815979004	5.24
8.24853515625	9.24
5.921918869018555	6.52
7.380641937255859	8.0
6.006180763244629	6.51
5.437318801879883	4.0
8.092544555664062	8.1
3.601760149002075	2.89
5.1894001960754395	5.1
7.294031620025635	7.09
5.535556793212891	4.24
5.905390739440918	5.11
5.483055114746094	5.7
6.65142297744751	7.85
6.554852485656738	5.96
8.879433631896973	8.3
6.724798202514648	7.34
7.22298526763916	7.33
5.838956356048584	8.24
5.7836012840271	7.34
6.417893409729004	8.66
4.998172760009766	5.08
7.351889610290527	7.47
6.919366836547852	7.68
7.4614105224609375	8.52
5.490785121917725	6.4
2.968599796295166	3.24
3.596994638442993	2.0
4.417776107788086	3.27
9.299772262573242	8.74
4.416139602661133	4.92
3.7825376987457275	5.84
5.239725589752197	4.05
6.7225494384765625	6.05
4.83978271484375	1.49
8.1065034866333	7.44
8.113626480102539	7.85
3.7359256744384766	3.91
6.7906951904296875	6.49
5.489303112030029	6.22
6.641722202301025	6.3
7.613527297973633	6.01
6.546563625335693	3.65
4.417822360992432	5.7
4.909955024719238	5.77
6.446666717529297	7.36
6.941397666931152	7.64
6.582648277282715	6.44
6.875175476074219	6.15
6.066132545471191	5.7
6.397703170776367	6.34
5.608293533325195	8.46
4.786039352416992	6.06
5.80706787109375	7.96
8.549955368041992	9.7
6.9616289138793945	4.62
6.419352054595947	9.05
3.1193437576293945	2.15
8.123401641845703	11.13
9.330320358276367	10.1
9.910385131835938	10.59
6.535646915435791	6.64
5.879405975341797	5.74
8.20946216583252	8.96
6.257378578186035	6.71
7.346290111541748	9.7
4.7583818435668945	3.7
8.013055801391602	6.72
4.705600738525391	4.28
4.483217239379883	2.35
3.2479183673858643	4.64
7.757116317749023	8.82
7.213361740112305	9.7
5.888713359832764	5.44
8.349973678588867	8.15
5.126860618591309	5.12
6.496726036071777	7.74
7.279643535614014	5.66
8.643805503845215	7.66
4.397747993469238	4.42
6.27200984954834	8.54
6.508289337158203	7.09
8.066373825073242	8.1
8.03701114654541	7.69
8.248927116394043	6.1
5.839082717895508	7.76
8.55276870727539	8.4
6.8162336349487305	7.03
8.08004379272461	8.2
5.37527322769165	5.43
7.756856441497803	7.89
4.4294939041137695	3.0
3.520768880844116	7.68
6.868220329284668	7.46
4.640218734741211	4.31
3.0766987800598145	2.77
5.833011627197266	5.11
7.316728115081787	6.82
5.157668113708496	7.54
7.814660549163818	9.16
6.601504802703857	6.96
7.530598163604736	5.63
6.347573757171631	5.77
5.014152526855469	5.0
5.059401988983154	6.71
4.822763442993164	5.49
6.196822166442871	5.9
6.47149658203125	6.21
7.985732078552246	5.7
7.270594596862793	6.72
6.99709415435791	11.52
7.154057025909424	6.55
5.0074920654296875	4.17
5.769528388977051	3.35
6.023067474365234	5.6
2.7621848583221436	1.31
5.865595817565918	5.89
6.047508239746094	5.82
5.818380355834961	6.6
3.4944958686828613	3.96
5.73231315612793	6.31
5.822836399078369	9.42
6.925266265869141	7.8
5.215136528015137	2.72
4.975094795227051	6.66
6.890334606170654	7.8
3.719302177429199	5.24
5.948735237121582	4.82
6.41943359375	4.07
7.700162887573242	8.3
6.768588066101074	5.89
6.1106109619140625	3.86
6.3890485763549805	6.78
6.903409004211426	9.03
5.539488315582275	5.98
8.306970596313477	7.94
5.813015937805176	7.4
5.013258934020996	7.33
6.160211086273193	10.53
7.593321800231934	8.66
7.5865797996521	8.0
5.377815246582031	5.03
4.913961410522461	1.45
4.886026382446289	4.56
6.314864158630371	7.4
5.835925102233887	5.12
7.124149322509766	6.92
8.727323532104492	9.06
8.58586311340332	7.03
7.322300910949707	7.07
7.643155574798584	5.67
7.6441755294799805	9.2
6.878762245178223	8.44
6.21794319152832	7.26
7.5467729568481445	6.4
7.403193473815918	7.8
6.374666213989258	5.74
7.860751628875732	6.33
6.80657958984375	6.57
7.112595558166504	4.5
6.272579193115234	8.15
5.231829643249512	3.87
7.933123588562012	6.89
6.0430908203125	5.33
5.939023971557617	5.26
7.974754333496094	6.68
6.8642354011535645	8.74
3.975065231323242	4.11
7.979525089263916	7.31
7.148542404174805	7.37
4.667572498321533	3.61
4.7506608963012695	6.64
7.039524078369141	7.8
5.911443710327148	7.22
5.180617332458496	3.42
6.76349401473999	8.1
6.7692341804504395	7.37
4.081536293029785	5.44
4.721739768981934	7.65
7.800090312957764	6.11
5.126203536987305	3.79
4.638143062591553	4.18
7.136042594909668	3.79
7.217583656311035	5.0
7.963751316070557	7.34
6.596009254455566	4.3
8.534299850463867	7.0
7.200309753417969	7.35
4.901512622833252	5.48
6.443544387817383	6.44
4.251712322235107	4.61
8.06644058227539	7.49
7.72097635269165	8.7
8.512947082519531	9.07
7.222198486328125	8.72
8.842615127563477	9.41
8.013835906982422	8.7
7.958430767059326	8.3
5.342918872833252	5.37
8.20019817352295	8.66
7.933815956115723	4.03
8.05193042755127	7.28
7.743930816650391	8.17
4.597166061401367	4.23
10.05367374420166	10.24
7.402155876159668	6.54
7.333359718322754	5.96
6.726052761077881	6.89
6.215104103088379	6.68
4.916547775268555	5.74
6.645809173583984	5.54
4.170156478881836	7.17
7.884166240692139	8.06
5.389229774475098	4.63
7.037006378173828	8.0
3.1470117568969727	2.24
6.327268600463867	6.46
4.745265007019043	5.35
6.744222640991211	6.23
9.39559555053711	10.72
6.393230438232422	8.47
5.03911018371582	5.47
7.552654266357422	10.02
7.521511077880859	7.01
7.745959758758545	5.46
7.592691898345947	8.28
10.246535301208496	11.3
6.059972763061523	4.19
6.883857727050781	8.59
7.339653015136719	8.66
6.391860008239746	6.15
5.625091552734375	6.55
7.361823081970215	7.14
6.614479064941406	8.8
4.138416290283203	4.62
7.491156578063965	7.23
5.457115173339844	4.82
6.428534507751465	7.64
6.476016998291016	4.72
7.7281084060668945	10.7
8.085187911987305	8.55
8.720064163208008	7.08
6.743404388427734	5.16
6.626120567321777	5.03
5.934067726135254	5.7
7.8401288986206055	7.96
5.508492946624756	3.73
7.3724493980407715	11.22
9.279821395874023	8.05
8.038745880126953	8.66
5.176445960998535	5.84
7.816430568695068	6.8
8.478696823120117	8.48
7.41941499710083	5.65
7.906826019287109	7.1
8.225322723388672	7.66
9.6593017578125	8.14
7.697644233703613	8.69
6.697811603546143	5.15
9.038043975830078	6.99
7.1060099601745605	4.96
5.042420387268066	4.12
5.334972381591797	5.74
6.9163713455200195	6.89
6.0633134841918945	4.42
4.665515899658203	5.2
7.580097198486328	6.36
6.619966983795166	7.59
6.881804943084717	5.46
7.253612995147705	6.36
4.799550533294678	4.82
6.449248313903809	6.46
7.239714622497559	7.37
7.97404670715332	7.7
4.753693580627441	5.03
4.544084548950195	3.39
3.3621950149536133	3.52
7.3720808029174805	8.59
3.5122785568237305	3.81
7.390523910522461	6.92
5.615904331207275	4.84
8.102117538452148	7.42
7.782083511352539	7.77
3.870683431625366	4.16
9.911219596862793	10.82
5.2359819412231445	4.58
6.268136501312256	5.95
3.4714159965515137	2.3
7.045708179473877	6.9
6.7772369384765625	8.28
7.649730682373047	6.39
7.494163990020752	9.1
4.828484058380127	6.21
3.8363938331604004	3.77
7.748873710632324	6.8
5.551567554473877	4.2
5.446224212646484	8.52
6.934337139129639	7.43
7.941658973693848	6.73
4.405738830566406	4.41
6.8542070388793945	7.96
4.083574295043945	5.68
5.357819557189941	5.13
5.40235710144043	5.62
7.505776405334473	6.74
7.87977933883667	6.78
5.63642692565918	5.09
6.718398094177246	4.63
7.23378849029541	8.6
6.184698104858398	6.37
5.827715873718262	5.23
7.602019309997559	7.62
5.850130081176758	9.0
8.105352401733398	5.52
6.293557167053223	7.05
7.852530479431152	8.77
8.501008987426758	8.66
4.770575523376465	4.01
6.964187145233154	7.23
3.7432453632354736	3.74
4.929126739501953	3.3
6.712416648864746	6.55
7.605396270751953	5.85
4.120962142944336	6.0
6.375200271606445	5.0
5.17147159576416	7.37
6.127395153045654	6.3
6.946941375732422	7.84
9.618630409240723	8.97
7.3235955238342285	6.24
4.182458877563477	3.52
5.957497596740723	5.12
4.830740451812744	5.54
8.322624206542969	7.7
5.433340072631836	4.93
6.254149436950684	6.64
5.696049690246582	5.72
4.3403849601745605	4.54
7.062739372253418	9.0
5.699021816253662	4.3
5.270233631134033	5.74
5.262076377868652	5.34
5.4881391525268555	5.55
7.4446821212768555	7.5
7.638681411743164	7.41
4.260777473449707	6.88
9.640295028686523	7.7
8.185236930847168	7.96
5.403130531311035	6.82
2.252863645553589	4.7
5.209528923034668	6.94
6.351123809814453	6.0
4.9912309646606445	4.3
7.131830215454102	7.95
7.001562118530273	9.15
7.535119533538818	9.31
7.091567039489746	6.45
7.135273456573486	9.24
4.046682834625244	3.7
7.050814628601074	8.4
4.478965759277344	4.01
5.658334732055664	5.19
8.003780364990234	7.42
5.254962921142578	6.08
4.743194580078125	2.0
5.628973484039307	6.77
8.267135620117188	7.18
6.071511268615723	5.55
5.7885894775390625	6.36
7.386534690856934	5.55
6.268298149108887	5.61
8.127744674682617	9.3
7.376781463623047	7.68
3.5488858222961426	3.8
5.4268903732299805	6.4
8.60893440246582	9.62
2.85910701751709	1.31
5.133766174316406	7.19
7.214860439300537	7.74
5.269974231719971	5.57
5.4061360359191895	5.04
4.533756732940674	5.68
4.862024307250977	4.68
6.75920295715332	7.76
6.401933670043945	5.7
7.118383884429932	8.4
4.605808258056641	5.77
9.107340812683105	8.85
8.940691947937012	8.19
6.804998397827148	5.77
4.902778148651123	3.51
4.666061878204346	5.21
6.577981472015381	7.12
7.916833400726318	7.0
7.482407569885254	7.92
7.04978084564209	7.31
6.37757682800293	7.27
6.031536102294922	5.38
8.10534954071045	6.67
7.934369087219238	9.0
6.11366605758667	4.89
8.791158676147461	9.51
3.987363576889038	5.09
6.085598945617676	8.33
4.098227500915527	4.24
3.9656882286071777	2.6
7.792782306671143	5.52
5.033504962921143	7.54
8.302910804748535	7.77
7.59189510345459	8.3
5.458357810974121	6.21
9.678787231445312	9.8
7.878183364868164	6.38
5.504796028137207	7.68
7.0530195236206055	6.47
8.286684036254883	6.76
9.72890853881836	7.7
7.662726402282715	6.29
5.714247703552246	5.89
6.835711479187012	7.16
7.433484077453613	7.84
4.6986403465271	4.26
5.841805458068848	6.43
6.751567840576172	6.25
6.834463119506836	8.52
2.713531255722046	4.49
6.9619269371032715	7.85
8.221214294433594	7.11
9.117220878601074	9.46
6.141086578369141	5.24
7.859108924865723	7.7
5.43270206451416	7.37
7.155322551727295	7.47
5.469259738922119	6.34
6.480545997619629	7.52
5.789553642272949	5.8
5.260196208953857	3.44
7.030168533325195	6.57
5.476622581481934	5.82
7.055941581726074	8.4
8.189116477966309	8.52
7.258831024169922	6.09
4.695797920227051	4.84
5.956430435180664	8.3
4.955142021179199	5.72
7.431481838226318	7.91
7.574704170227051	9.4
2.9390387535095215	4.71
5.380977630615234	4.0
8.498390197753906	7.23
6.52037239074707	7.52
5.959324836730957	4.59
4.898660659790039	5.22
6.152962684631348	5.86
10.977746963500977	9.32
7.351143836975098	5.8
3.8320744037628174	4.77
7.9857892990112305	7.3
9.330841064453125	8.37
3.5476725101470947	3.6
6.204481601715088	7.05
7.4055023193359375	10.47
7.721175193786621	4.89
4.120758056640625	4.0
7.426875114440918	6.7
7.119439125061035	7.62
5.663609981536865	5.14
5.397463321685791	5.51
6.6850266456604	5.41
6.822338104248047	8.22
8.013704299926758	5.91
6.706833839416504	7.51
8.365525245666504	6.46
7.877261161804199	8.3
7.1802167892456055	9.96
7.433431625366211	8.32
5.1317033767700195	4.14
5.304271697998047	6.38
6.462518692016602	6.49
5.327612400054932	7.31
5.669858932495117	6.87
5.083837509155273	3.55
6.933520793914795	5.7
4.322866439819336	6.96
8.760177612304688	8.49
3.5451836585998535	5.03
6.293543815612793	7.77
7.454463005065918	7.17
6.764860153198242	5.34
4.649590492248535	5.82
4.877264022827148	4.1
7.089308738708496	5.8
5.587897300720215	7.27
5.831901550292969	5.66
5.428503036499023	1.74
6.755844593048096	6.82
5.791248798370361	6.82
6.3164825439453125	8.21
6.510865211486816	12.0
8.189132690429688	8.24
5.209434509277344	5.15
5.6262311935424805	4.85
5.036554336547852	9.64
5.128083229064941	4.15
8.69218921661377	8.46
9.064044952392578	8.89
5.409728050231934	4.82
7.569858551025391	6.72
6.541204929351807	6.72
7.064450263977051	8.68
5.078497886657715	4.77
7.040422439575195	5.25
8.469175338745117	8.6
4.150972843170166	4.39
7.306241035461426	9.0
7.8137054443359375	11.52
9.002931594848633	8.64
5.6313700675964355	3.61
6.255095481872559	5.97
5.621343612670898	6.44
7.092532157897949	6.71
5.079707622528076	4.8
5.928978443145752	7.1
5.896790027618408	8.0
6.65925407409668	8.3
8.28181266784668	5.92
5.109983921051025	6.49
7.662263870239258	8.3
5.819526195526123	5.54
4.949091911315918	4.04
8.337493896484375	9.52
6.764581680297852	6.04
7.997389793395996	9.17
[truncated: 2,359 more rows]
