# Supplementary material for: An electron-density point-cloud framework for robust protein-ligand interaction prediction
Source: Nat Commun. 2026 Jun 11;17:7424. doi: 10.1038/s41467-026-74196-5 (PMC13408660; doi:10.1038/s41467-026-74196-5)
Supplement: Supplementary file 5 — Source Data [file 41467_2026_74196_MOESM5_ESM.zip › Source Data_rev/supplementary_figure1/fold3.csv]

Predicted	True
5.411955833435059	4.34
8.688673973083496	8.34
6.6991448402404785	6.2
7.060799598693848	6.43
5.443391799926758	4.95
5.228710651397705	4.68
4.465937614440918	5.69
5.647975921630859	8.21
7.765424728393555	8.32
3.5213382244110107	5.52
5.5040364265441895	5.66
6.570669174194336	7.0
3.0587854385375977	2.85
5.053186416625977	2.98
5.630768775939941	5.52
6.489952564239502	7.15
7.9535746574401855	7.72
7.508274555206299	8.0
3.495828151702881	4.1
6.271078586578369	6.42
6.864566802978516	7.73
4.6441144943237305	3.85
3.0530149936676025	2.15
6.556245803833008	5.81
6.990875244140625	8.85
4.967776298522949	6.72
6.643734931945801	5.96
4.651658535003662	3.98
11.16583251953125	11.3
5.163825035095215	6.62
8.016300201416016	7.59
8.258709907531738	5.33
8.11716365814209	7.49
7.195197105407715	5.34
5.059758186340332	5.3
6.42401647567749	5.0
8.309226036071777	8.82
4.857367038726807	1.58
5.4159088134765625	4.71
4.80192756652832	4.85
7.771495342254639	8.05
3.2070560455322266	4.24
5.961648941040039	6.75
9.5274076461792	6.91
6.478216171264648	6.64
9.39972972869873	9.69
6.4896321296691895	6.45
7.713578701019287	6.57
4.539024829864502	4.74
7.241495132446289	6.78
5.084873199462891	5.17
7.381253719329834	7.85
4.244266510009766	4.53
6.757369041442871	7.89
4.212847709655762	4.28
5.753588676452637	4.92
7.90034294128418	6.39
7.696319580078125	9.1
7.9606547355651855	4.3
6.629179000854492	8.0
8.705123901367188	8.89
4.361664772033691	3.7
5.775177001953125	5.92
5.822117328643799	7.43
5.937688827514648	7.7
6.586272239685059	4.06
8.562424659729004	5.28
6.50084114074707	7.06
6.521574974060059	3.02
5.753575325012207	5.41
7.316202163696289	7.15
8.73880672454834	7.8
5.459380626678467	4.58
3.3925299644470215	4.68
6.010080337524414	6.33
6.628420352935791	6.62
8.557022094726562	9.46
5.3104753494262695	6.26
5.63006591796875	5.07
5.9801740646362305	6.42
6.112756729125977	5.41
6.535961627960205	5.62
7.732853412628174	7.6
6.8528265953063965	5.96
7.381791591644287	8.92
7.805088996887207	8.2
7.785390853881836	5.95
6.750493049621582	5.03
6.541762351989746	5.49
5.552412986755371	5.64
8.49593734741211	8.27
5.155698776245117	4.94
5.858029842376709	5.74
3.7192282676696777	4.2
9.153729438781738	8.95
5.84504508972168	6.82
6.704465389251709	8.15
8.763471603393555	9.15
8.728336334228516	7.74
9.503057479858398	8.3
5.768341064453125	7.54
5.338871002197266	4.36
7.4325761795043945	4.01
6.924982070922852	4.52
6.991840362548828	6.33
6.866452217102051	4.03
5.253849029541016	7.14
6.829741477966309	3.69
5.932160377502441	7.61
6.567334175109863	7.51
8.42009162902832	9.64
5.099264144897461	2.16
5.797354698181152	5.08
3.8077449798583984	2.64
7.49130916595459	8.0
8.164508819580078	7.83
6.4168548583984375	7.48
6.402127265930176	4.91
5.401845455169678	7.21
5.803070068359375	4.75
6.394536018371582	8.22
6.044475078582764	7.4
6.071010589599609	5.0
4.641543388366699	7.33
4.506600379943848	3.55
6.893529415130615	7.51
6.660886764526367	6.11
7.061420440673828	5.97
6.283491134643555	4.48
5.725536346435547	4.0
3.8898487091064453	4.02
5.179596900939941	4.03
7.59141206741333	7.3
7.070046901702881	7.89
3.3051042556762695	2.03
5.315572738647461	6.7
3.9549951553344727	5.2
7.018963813781738	7.68
9.341438293457031	6.09
6.1689252853393555	4.68
8.295775413513184	8.44
5.8384928703308105	7.39
5.29867696762085	3.92
6.635462760925293	7.64
9.675119400024414	9.74
4.235912799835205	6.0
7.227356433868408	6.19
7.936739921569824	5.85
7.135551452636719	6.17
3.5909571647644043	6.89
4.936220645904541	3.78
6.623185157775879	8.96
5.830608367919922	4.3
6.756131649017334	6.22
6.9542694091796875	4.91
7.042316913604736	7.3
7.277549743652344	7.5
4.277553081512451	3.52
7.470711708068848	9.7
7.0635528564453125	7.73
8.792818069458008	5.4
5.807538986206055	6.07
4.458312034606934	6.85
7.354769706726074	6.45
7.099440097808838	3.99
6.019253253936768	4.23
5.274751663208008	4.52
5.297490119934082	5.22
7.535940170288086	6.27
5.582996368408203	4.81
5.840360641479492	6.62
5.866122722625732	8.62
8.39365291595459	7.0
4.684311389923096	1.3
4.736939430236816	2.05
4.021960735321045	3.84
6.6717729568481445	7.4
8.123405456542969	5.59
4.465710639953613	3.55
8.006194114685059	5.2
3.6407830715179443	3.51
4.710827827453613	7.07
6.058081150054932	6.6
5.487879753112793	7.47
6.610879421234131	6.37
6.564385414123535	5.84
4.751981258392334	4.55
7.082324028015137	6.55
6.832539081573486	3.77
3.737532615661621	3.84
6.121926307678223	6.7
6.8798298835754395	6.54
5.952690601348877	6.24
6.890775203704834	8.3
6.459540367126465	4.9
6.974277496337891	7.82
3.8098411560058594	5.46
5.451174736022949	4.89
5.735377788543701	6.6
6.489584922790527	4.63
8.459972381591797	9.26
6.899433135986328	7.17
5.456170082092285	7.05
7.446934700012207	8.15
5.1810407638549805	5.89
3.5845718383789062	6.71
6.433516979217529	5.24
4.901854991912842	7.42
6.926540374755859	6.0
5.46879768371582	4.96
8.189719200134277	7.9
7.509212017059326	4.64
7.192722320556641	7.36
7.304582595825195	7.57
6.89722204208374	3.69
6.147988319396973	8.25
9.168813705444336	6.28
5.808047294616699	6.77
6.228732109069824	8.42
7.171060562133789	5.67
6.668048858642578	4.28
5.080116271972656	5.21
6.571695327758789	8.24
4.645186424255371	3.8
8.078744888305664	7.11
7.598416328430176	4.94
7.010713577270508	6.3
6.580882549285889	7.77
6.406512260437012	6.09
7.377040386199951	7.82
4.868417739868164	2.55
6.015495300292969	7.7
7.935540676116943	9.4
7.546846389770508	10.65
7.31927490234375	7.22
8.01915168762207	8.7
8.247516632080078	9.52
8.069745063781738	7.14
6.405942916870117	6.08
5.680002689361572	5.85
6.472666263580322	6.57
7.157296180725098	8.82
7.439626693725586	6.67
6.622626781463623	6.4
7.343096733093262	6.69
7.317471504211426	6.82
7.214451789855957	6.52
7.06681489944458	6.0
5.5549421310424805	5.92
7.5948686599731445	7.85
5.383090972900391	6.21
7.8196516036987305	8.42
6.536927700042725	5.1
5.535006523132324	4.3
7.176342010498047	9.1
8.276872634887695	6.59
5.348581314086914	8.21
6.6277923583984375	6.4
7.316666603088379	7.64
6.0719099044799805	6.51
8.430547714233398	8.49
5.814149856567383	6.59
5.7907867431640625	6.6
7.952904224395752	5.85
7.644298553466797	7.8
7.684731483459473	6.62
10.269937515258789	10.58
7.824366092681885	10.8
8.392255783081055	7.4
6.3387861251831055	6.08
7.228078365325928	6.05
4.083677768707275	5.0
6.525103569030762	7.23
4.690879821777344	4.99
5.261031150817871	6.11
4.597682952880859	4.25
5.146407127380371	6.49
6.3699235916137695	6.82
6.719457149505615	7.47
6.511011123657227	5.1
5.696382999420166	8.1
5.847947120666504	8.4
6.825530052185059	6.28
8.368256568908691	6.46
8.364126205444336	7.64
8.972612380981445	7.6
6.607007026672363	7.52
9.590417861938477	7.05
8.833992958068848	7.96
5.321083068847656	7.21
4.739466667175293	4.16
6.080348014831543	7.7
6.454033374786377	3.54
3.991908311843872	6.42
7.934378147125244	8.05
3.0686655044555664	2.03
8.953836441040039	8.32
4.205597877502441	4.06
4.993462085723877	3.65
7.470304489135742	6.34
6.785531997680664	4.91
7.7112908363342285	7.1
4.670243263244629	4.0
7.874878883361816	8.59
6.446072578430176	4.1
6.446722030639648	6.06
7.115082740783691	4.85
7.458465576171875	7.74
4.198540687561035	5.72
4.204413890838623	1.94
8.275671005249023	8.96
7.54186487197876	7.9
4.457983016967773	4.18
6.309975624084473	2.22
6.811610221862793	6.66
5.294785499572754	5.96
6.75644063949585	5.22
3.889312267303467	3.65
6.3819684982299805	7.19
6.807716369628906	4.7
7.515628814697266	5.78
6.370464324951172	7.28
8.472829818725586	7.28
5.1970624923706055	6.1
6.371128082275391	6.02
8.424650192260742	8.7
5.702322483062744	3.77
4.123132228851318	3.84
5.634388446807861	6.97
6.484996795654297	6.0
6.280735492706299	6.97
7.795450687408447	8.82
5.494345664978027	6.29
6.8584794998168945	5.88
5.6577067375183105	3.3
8.815107345581055	6.48
5.151704788208008	5.55
3.793410062789917	5.28
8.358809471130371	11.2
4.455724716186523	5.04
3.1686649322509766	2.22
5.6496477127075195	5.96
6.068901538848877	5.82
6.357748985290527	7.05
5.891761779785156	6.0
6.1288347244262695	6.66
7.469443321228027	7.92
4.43919563293457	6.0
5.370814323425293	7.85
5.809679985046387	3.59
4.322457790374756	3.7
3.2859535217285156	4.57
6.563930511474609	7.85
6.4785685539245605	6.49
4.520960807800293	4.15
7.231236457824707	5.49
6.7796430587768555	7.52
6.522149085998535	8.1
5.904314041137695	7.28
5.4259796142578125	5.52
4.6444854736328125	4.89
5.911216735839844	4.65
5.935187339782715	8.11
5.022893905639648	5.21
4.975446701049805	4.06
10.457797050476074	11.92
6.967029571533203	7.33
6.612265586853027	6.3
9.92596435546875	10.7
3.4400973320007324	4.07
4.851693153381348	5.14
7.358745574951172	5.72
6.091299533843994	7.03
6.268880844116211	4.85
5.542202472686768	6.09
7.505537986755371	7.66
6.935548782348633	5.14
6.568277359008789	7.74
3.187340021133423	3.59
3.3656296730041504	3.77
7.179806232452393	5.64
5.5488176345825195	4.89
6.984630584716797	7.32
3.106450080871582	4.86
6.524218559265137	5.09
7.136813163757324	4.92
5.091340065002441	7.68
7.590899467468262	6.28
6.902397155761719	7.65
7.010436058044434	8.02
4.776345252990723	8.02
6.699123859405518	7.74
5.311489105224609	5.5
7.777259826660156	7.1
9.494819641113281	6.52
8.398679733276367	8.89
5.866689205169678	6.34
8.104103088378906	9.66
5.299125671386719	5.25
4.4026899337768555	5.89
2.6424801349639893	3.61
6.948007106781006	8.1
5.114549160003662	3.6
3.2292237281799316	3.42
7.1355977058410645	7.19
5.373647212982178	5.28
7.401254653930664	9.05
5.651132583618164	7.49
6.700314998626709	7.6
5.272436141967773	8.15
5.57775354385376	6.03
7.395153522491455	7.68
5.869561195373535	7.89
7.26364278793335	6.39
8.649118423461914	7.52
8.33918571472168	8.3
4.365279674530029	4.64
6.347347736358643	6.29
6.711526870727539	7.16
6.336098670959473	4.1
6.727254390716553	4.92
7.554688453674316	9.0
4.300997734069824	7.04
5.765678882598877	7.19
7.016798973083496	6.15
7.243338584899902	5.74
6.821323394775391	5.92
6.376153945922852	8.4
5.975419998168945	4.48
7.490858554840088	7.89
8.457520484924316	8.87
6.403529167175293	4.92
6.64918327331543	7.34
5.558721542358398	4.56
4.870833396911621	3.43
6.387657165527344	7.64
6.944814682006836	7.0
6.616032600402832	6.74
8.86656379699707	7.46
7.347356796264648	8.55
5.551967144012451	7.0
6.147252082824707	5.81
8.479751586914062	7.82
7.147413730621338	7.17
6.445316791534424	6.39
5.904247283935547	6.52
4.204376697540283	3.54
8.64928150177002	8.4
3.368924140930176	3.51
7.212881088256836	8.92
7.284367084503174	5.55
9.254087448120117	8.72
6.025558948516846	5.98
4.8810834884643555	4.55
7.1088995933532715	8.82
6.25308895111084	8.43
8.191064834594727	7.57
4.660688400268555	3.86
9.252185821533203	8.68
5.980832576751709	4.8
5.849173069000244	3.7
3.87917423248291	3.69
4.416935920715332	4.65
6.40709114074707	6.34
5.910820960998535	4.68
4.228093147277832	7.24
5.515448570251465	4.92
6.7962751388549805	6.89
5.932119369506836	8.72
6.55723237991333	4.22
4.15958309173584	4.0
7.002233028411865	7.35
6.077302932739258	5.32
7.4221954345703125	5.6
4.048135757446289	5.49
6.51003360748291	8.96
4.597128868103027	5.06
7.3011908531188965	5.96
8.188721656799316	7.7
5.92598295211792	4.21
8.47597599029541	7.33
6.788435935974121	4.23
6.872781276702881	5.27
7.195403099060059	6.33
6.725578308105469	7.96
3.7710423469543457	3.55
6.111100196838379	4.71
6.861384391784668	6.68
5.332839012145996	3.14
4.627617835998535	4.17
5.049910545349121	6.12
6.427236557006836	7.72
4.262048244476318	6.77
5.667966842651367	7.24
5.186334133148193	4.1
5.107151031494141	6.41
9.456352233886719	8.14
6.388794898986816	5.52
6.633679389953613	7.11
7.1695146560668945	8.0
7.485644340515137	6.73
6.110889911651611	4.05
7.127073764801025	7.77
8.223587989807129	3.94
4.471646308898926	2.82
9.25928020477295	6.7
6.36839485168457	6.72
6.186939716339111	6.4
4.720787525177002	5.92
9.062325477600098	7.89
6.852985382080078	7.0
7.197927474975586	7.05
7.466841220855713	7.0
3.8919029235839844	2.43
5.391180038452148	5.0
7.345096588134766	5.59
7.866466522216797	6.68
5.388453960418701	7.15
4.2100067138671875	5.41
6.6674346923828125	7.48
6.728713035583496	3.99
7.1993937492370605	3.61
7.314628601074219	10.42
3.7595105171203613	3.6
4.744895935058594	4.82
4.225553035736084	4.71
3.945056915283203	3.3
6.714204788208008	6.32
10.149559020996094	10.3
4.057121753692627	5.8
2.0689401626586914	2.31
7.244688034057617	6.92
8.554709434509277	7.6
7.073250770568848	6.88
8.295114517211914	7.59
5.9175825119018555	9.37
5.8086724281311035	5.72
6.274769306182861	6.92
5.335567474365234	6.87
4.139886379241943	4.23
7.8877973556518555	5.96
5.99847936630249	6.72
7.4565935134887695	9.1
7.775118350982666	8.1
5.558714389801025	5.68
2.7383151054382324	3.04
4.484906196594238	3.75
7.85721492767334	9.27
6.176319599151611	7.17
6.183335304260254	5.33
5.9154791831970215	4.3
8.805450439453125	5.7
5.348201751708984	6.92
5.730134010314941	4.44
5.342929363250732	5.3
5.327231407165527	4.94
7.494196891784668	6.23
6.523476600646973	7.85
8.295007705688477	7.56
4.968778610229492	8.3
4.723706245422363	4.71
4.7082624435424805	4.92
5.042091369628906	5.7
5.644879341125488	4.42
8.059619903564453	9.3
5.472686290740967	6.26
8.383729934692383	8.1
4.786228656768799	3.85
5.349401950836182	5.57
6.204209327697754	6.6
7.999055862426758	6.57
6.2672343254089355	7.1
8.40876579284668	6.28
5.752495765686035	5.64
7.017518997192383	7.51
4.924696922302246	4.73
6.906081199645996	6.77
6.767284393310547	6.95
7.392348289489746	8.51
8.369098663330078	6.43
4.589031219482422	5.21
6.637298107147217	5.55
8.47521686553955	8.77
6.683341026306152	5.85
4.181729316711426	5.6
5.938046932220459	8.19
6.644867897033691	6.36
8.008149147033691	9.14
2.9856839179992676	3.1
5.490638732910156	4.77
5.270328521728516	4.11
5.496927738189697	2.92
3.6949074268341064	2.77
8.062536239624023	5.92
4.8514251708984375	5.82
4.847325325012207	4.86
7.439826011657715	7.91
6.403728485107422	7.59
7.409131050109863	6.57
8.049861907958984	7.43
8.196062088012695	7.64
4.353825092315674	3.64
6.367629051208496	6.66
7.674411296844482	9.89
7.969015598297119	7.44
6.806924819946289	6.37
7.994583606719971	9.15
5.591188430786133	5.39
7.473016738891602	6.65
6.386829376220703	6.7
3.694438934326172	3.3
5.707489967346191	3.7
4.410903453826904	4.25
6.2886199951171875	4.22
7.84488582611084	7.44
4.3455119132995605	2.89
4.061187744140625	4.24
6.174013137817383	4.3
5.12174129486084	6.27
6.264749526977539	5.83
4.182884693145752	4.42
4.060152530670166	5.57
6.94022274017334	3.69
5.41037654876709	8.22
7.714807987213135	10.22
7.670279502868652	7.63
5.875117301940918	5.35
5.658107757568359	4.11
4.951630592346191	5.15
4.333937644958496	3.82
7.264969825744629	7.24
6.699745178222656	6.04
2.6716408729553223	2.46
6.982356071472168	6.8
8.54265308380127	9.77
6.520735740661621	7.35
3.2166099548339844	3.58
5.255063056945801	4.26
5.775501251220703	4.28
7.690832138061523	7.54
3.447028160095215	3.66
8.501140594482422	8.74
7.026521682739258	4.18
6.777430057525635	6.39
4.206474304199219	5.4
7.164702415466309	7.02
4.478835105895996	3.74
8.226290702819824	6.4
4.21684455871582	6.56
6.00832462310791	6.28
5.906564235687256	5.8
4.539009094238281	3.4
7.1978631019592285	6.96
5.298984527587891	4.57
2.647425651550293	2.22
7.294181823730469	6.14
8.750636100769043	9.3
5.108617782592773	5.66
4.863675594329834	4.54
5.457182884216309	5.22
7.1736040115356445	6.56
7.058440685272217	6.74
5.853316783905029	5.62
7.5711669921875	7.49
5.814775466918945	6.77
3.821742057800293	3.72
4.077284812927246	4.07
7.168506622314453	6.42
6.906908988952637	6.48
6.692258834838867	4.35
7.979269504547119	5.41
5.337827682495117	8.77
5.456210136413574	6.05
7.339195728302002	6.52
4.615259170532227	4.47
6.673666000366211	8.7
6.696417808532715	7.12
3.9575836658477783	4.3
8.294815063476562	5.1
7.986246585845947	6.28
6.762956142425537	4.31
6.183345317840576	6.72
8.024595260620117	7.68
5.321166038513184	5.48
8.300670623779297	7.86
4.465158462524414	5.23
6.126089096069336	5.85
6.300996780395508	5.03
9.368446350097656	6.79
6.108006954193115	4.91
6.597751617431641	8.04
6.849165916442871	7.24
5.665696144104004	5.66
5.859676361083984	7.89
6.10362434387207	6.17
7.581575393676758	6.78
6.489027976989746	6.35
5.299532413482666	7.22
5.84562873840332	6.07
4.374109745025635	3.66
7.113295078277588	8.4
4.743892192840576	4.45
6.473639965057373	5.13
5.93244743347168	4.8
8.135072708129883	7.68
8.432262420654297	6.86
6.143965721130371	5.15
6.189195156097412	6.37
4.4112629890441895	8.22
6.627068519592285	5.96
6.896306991577148	8.36
5.187813758850098	5.96
5.938283920288086	4.31
7.992839813232422	8.1
8.086419105529785	8.52
5.724349021911621	4.3
3.4366345405578613	3.77
5.8020219802856445	4.15
5.177378177642822	5.23
6.366011142730713	7.24
5.042457580566406	2.76
4.765385150909424	5.64
6.471286296844482	4.46
6.609531402587891	5.96
6.323572158813477	5.37
4.676969528198242	4.51
11.05565071105957	9.07
7.731446266174316	10.0
6.395984649658203	5.77
4.4781951904296875	5.48
7.825766086578369	6.82
5.816316604614258	6.14
7.643558502197266	8.16
5.451656818389893	8.48
5.145012855529785	4.52
7.5785651206970215	6.78
2.984290599822998	3.7
7.405300140380859	7.68
3.4411978721618652	3.91
7.017143249511719	6.7
9.823711395263672	8.07
7.446113586425781	5.9
8.238493919372559	8.26
6.306938171386719	7.13
5.261871337890625	6.15
8.426285743713379	5.04
6.9862589836120605	5.92
7.201933860778809	7.0
6.714643478393555	5.26
7.213343620300293	8.52
9.263306617736816	8.38
5.195583343505859	5.01
6.8614606857299805	5.42
7.065699100494385	2.82
5.679319381713867	4.37
7.4988274574279785	7.4
5.988583564758301	8.96
7.301695823669434	8.43
7.869174957275391	8.0
6.872867584228516	4.46
5.969254970550537	6.77
9.370168685913086	10.4
7.053042411804199	5.79
5.662355422973633	5.39
5.74267053604126	6.63
8.172185897827148	9.05
5.6759138107299805	5.85
8.477304458618164	8.05
7.9823737144470215	5.89
5.447356700897217	5.04
4.212874412536621	5.08
5.574136734008789	5.77
5.348162651062012	6.12
9.401543617248535	9.51
7.484151840209961	8.85
7.137228012084961	8.29
6.476511001586914	5.92
8.209675788879395	7.49
7.594517707824707	3.95
7.201332092285156	10.0
3.1122093200683594	3.32
6.965763092041016	4.48
4.051906108856201	4.43
7.247957706451416	4.7
7.0569844245910645	6.29
5.302119255065918	3.67
3.1636714935302734	3.62
6.867553234100342	5.92
5.12789249420166	6.66
5.141597747802734	6.08
5.1015214920043945	5.31
5.882021427154541	6.4
6.8598785400390625	8.15
5.7168474197387695	6.19
3.4955670833587646	2.77
9.717185974121094	9.88
5.247371673583984	4.7
4.803706169128418	6.52
7.223055362701416	6.29
4.288180351257324	5.22
4.282675743103027	5.11
6.767053604125977	5.47
5.765929222106934	6.62
8.031570434570312	8.3
10.643905639648438	8.19
5.17303466796875	4.18
6.356287002563477	6.48
6.990272521972656	5.96
8.495279312133789	6.21
9.21098518371582	8.22
5.731409549713135	4.67
6.4983625411987305	6.91
5.274508476257324	4.64
8.7061128616333	9.3
6.60863733291626	6.28
7.8343825340271	6.51
7.577014923095703	6.71
8.695943832397461	7.72
5.464962959289551	5.92
8.268168449401855	9.7
7.884757995605469	9.0
5.91864013671875	4.8
6.003943920135498	5.96
6.383510589599609	5.49
6.153589725494385	7.64
6.386671543121338	6.14
6.446201324462891	5.6
4.033005714416504	8.0
9.753934860229492	5.74
4.50432014465332	4.86
3.430154800415039	2.48
7.457272529602051	6.88
8.603689193725586	5.88
5.079202651977539	3.08
7.626330375671387	8.06
7.70916748046875	6.7
6.362817287445068	5.41
7.091132164001465	7.38
6.796878337860107	7.47
3.9292232990264893	9.64
7.967469215393066	6.33
5.235588550567627	6.55
6.621207237243652	4.8
6.119439125061035	5.21
7.200892448425293	7.89
2.909536600112915	5.3
3.7108519077301025	2.96
7.519387245178223	6.35
5.66523551940918	7.18
6.585012435913086	7.72
7.757566928863525	8.44
6.0308427810668945	5.17
6.198175430297852	5.85
4.7762579917907715	7.33
9.09107780456543	6.32
8.083003997802734	7.59
5.181182384490967	5.96
7.104201316833496	4.69
4.586794376373291	8.7
7.5484137535095215	8.22
4.422933101654053	5.12
6.101659774780273	6.0
7.877619743347168	7.6
4.936042308807373	4.11
7.268895149230957	8.8
8.695009231567383	6.74
4.194064140319824	6.17
8.824369430541992	8.51
4.48682975769043	3.7
6.3953375816345215	5.22
5.246642112731934	6.01
4.753110885620117	3.49
8.840106964111328	9.38
9.531521797180176	7.51
7.603928565979004	8.15
3.5019307136535645	2.68
6.400247573852539	9.21
6.324387550354004	3.22
8.117405891418457	7.64
7.9460225105285645	7.02
5.88137674331665	5.77
6.137092113494873	7.77
5.661620140075684	7.82
4.204503536224365	3.89
7.234265327453613	6.96
8.254241943359375	8.7
7.131283760070801	7.34
4.698903560638428	5.25
8.744024276733398	8.66
5.893209934234619	7.49
5.043177127838135	5.8
3.70253586769104	3.77
6.769300937652588	3.02
8.297143936157227	7.1
6.0791335105896	6.3
5.724546432495117	6.4
6.734134197235107	7.89
4.041928768157959	2.8
6.197927474975586	4.01
7.512601852416992	8.05
9.863730430603027	8.72
6.7332587242126465	8.02
3.4555487632751465	4.89
3.8088018894195557	2.3
7.694270133972168	10.12
8.476741790771484	7.82
8.296350479125977	7.96
6.011505603790283	5.43
5.439150810241699	8.33
5.080549716949463	5.76
7.559670448303223	7.61
2.7706809043884277	4.52
4.89484977722168	5.82
4.484841346740723	5.57
5.438906669616699	5.52
4.26127815246582	4.0
7.901491165161133	7.42
4.970122337341309	4.2
8.101511001586914	7.7
6.608791828155518	6.96
4.1625823974609375	6.26
5.799401760101318	5.67
6.443912982940674	8.49
4.953390598297119	4.1
5.524905204772949	4.85
5.64137077331543	7.14
6.42679500579834	7.72
5.145341873168945	6.79
7.555233001708984	7.39
6.012856960296631	5.32
6.336737632751465	7.36
4.41664981842041	3.1
3.9082422256469727	4.03
6.105080604553223	5.33
9.818849563598633	11.3
5.032823085784912	5.27
2.606935977935791	4.06
3.4870247840881348	4.7
8.53913688659668	5.77
5.958305358886719	5.72
7.329704284667969	7.48
5.501256465911865	6.3
3.8970704078674316	3.55
6.733237266540527	6.15
7.631331920623779	8.34
7.21973991394043	5.24
3.9714372158050537	4.3
5.313377857208252	3.7
3.6714162826538086	2.85
7.925871849060059	7.74
6.406015396118164	5.23
7.765084266662598	7.36
6.919069766998291	6.64
6.751218795776367	5.91
6.249563694000244	5.62
6.814924240112305	5.8
6.017119884490967	5.21
5.517325401306152	4.4
6.831252098083496	7.52
5.259950637817383	7.24
6.42384672164917	6.05
2.8514037132263184	3.22
7.158185005187988	7.89
7.9103875160217285	7.96
7.500725746154785	6.09
6.181967735290527	4.92
6.8927717208862305	9.03
4.814743518829346	5.89
5.632877349853516	5.64
8.435894012451172	8.6
6.334036827087402	5.77
6.024725914001465	7.1
6.1218156814575195	6.24
7.456398963928223	5.89
8.92437744140625	6.8
6.941166400909424	6.56
7.118627548217773	6.21
6.30866813659668	5.19
4.836642265319824	4.3
8.133353233337402	8.34
7.52414083480835	8.04
4.134649753570557	4.0
6.7551140785217285	8.96
4.008850574493408	5.53
8.045621871948242	8.15
8.009081840515137	7.77
6.496090888977051	4.31
7.072872161865234	7.48
6.681023597717285	7.06
6.8864569664001465	8.52
7.06348180770874	7.1
3.6870899200439453	4.57
8.721986770629883	8.4
3.8589470386505127	3.0
6.100123405456543	4.46
10.916372299194336	8.72
4.829232215881348	5.05
6.41768217086792	6.05
5.721718788146973	7.0
5.227994918823242	5.96
7.11629056930542	7.3
4.117543697357178	3.65
8.260295867919922	8.3
3.819960117340088	2.48
7.097173690795898	8.49
6.889955520629883	6.21
6.216931343078613	8.8
5.96331787109375	6.1
4.776798725128174	7.15
5.523040771484375	4.37
7.854215621948242	9.24
8.76101016998291	6.49
6.573372840881348	8.0
6.573362350463867	6.04
7.919113636016846	8.05
5.530743598937988	6.13
5.325520038604736	6.95
6.669888019561768	6.42
6.657674312591553	8.7
3.7184760570526123	3.3
7.964073181152344	7.43
6.306135654449463	6.8
6.53709602355957	7.89
4.971275806427002	6.62
8.114891052246094	5.74
6.413656234741211	6.63
7.200578689575195	9.26
6.3319196701049805	5.4
7.189332008361816	6.62
6.329479217529297	7.46
7.881714820861816	6.77
2.4593257904052734	4.76
6.257364273071289	6.66
6.681492805480957	7.59
3.481037139892578	5.09
6.363668918609619	5.25
5.382110118865967	4.67
4.713029861450195	5.05
6.8075270652771	7.8
2.9787144660949707	1.31
4.282172203063965	4.03
6.125679969787598	8.52
7.283263683319092	7.19
4.751081943511963	6.4
6.872124671936035	6.33
5.652564525604248	3.76
5.9222002029418945	5.7
5.23895263671875	6.66
5.942060470581055	5.64
7.022644996643066	7.92
6.132296562194824	5.66
6.669717788696289	9.0
7.3901519775390625	6.33
4.792540073394775	6.49
4.255132675170898	3.86
7.959136962890625	7.16
8.131574630737305	6.59
8.186125755310059	8.1
5.329865455627441	3.15
5.0275726318359375	3.3
8.868446350097656	8.49
8.473962783813477	6.59
6.495894908905029	6.8
4.949759483337402	6.82
7.369594573974609	6.06
9.533609390258789	8.64
5.406068801879883	4.64
6.655670642852783	7.06
6.764305114746094	4.74
6.963994026184082	6.55
7.7848711013793945	8.85
7.952709197998047	9.25
8.22536849975586	8.05
7.72068977355957	8.48
3.8267619609832764	2.82
6.00697135925293	4.59
5.652681350708008	5.74
6.906609535217285	8.35
5.612031936645508	6.48
4.16633939743042	3.67
6.283470153808594	5.48
7.115689754486084	6.85
8.847728729248047	9.3
6.596366882324219	6.66
7.731863021850586	7.14
5.811203956604004	5.18
6.4760541915893555	6.46
6.577099800109863	6.41
7.081279754638672	7.57
5.9646687507629395	5.85
8.17149829864502	8.3
6.456538677215576	6.7
7.30202579498291	6.59
7.327245235443115	7.42
5.705446243286133	4.8
6.383436679840088	4.94
6.402519226074219	5.59
7.559598922729492	7.96
6.810671806335449	6.17
5.038241863250732	4.42
5.091404438018799	5.03
7.965449810028076	8.51
6.081005096435547	5.6
5.576265335083008	7.48
8.791226387023926	8.3
8.078531265258789	7.19
8.003302574157715	6.51
6.751663684844971	6.74
7.016327857971191	6.18
3.6130752563476562	7.0
6.6357903480529785	6.48
6.767025470733643	5.03
5.062039375305176	4.94
8.031088829040527	7.55
8.672207832336426	9.0
5.493063926696777	5.89
6.436498641967773	6.62
4.578854084014893	5.35
5.436052322387695	5.17
7.534282684326172	9.39
4.98514461517334	3.4
6.847958564758301	6.38
7.434726715087891	6.55
7.0777130126953125	6.55
4.927157878875732	3.48
7.177253723144531	5.8
6.728619575500488	5.46
4.035660743713379	3.82
8.669498443603516	5.85
6.738925933837891	5.75
7.015674591064453	6.82
7.262211322784424	7.3
6.234277248382568	5.0
5.6865034103393555	5.16
6.872342109680176	6.81
7.335542678833008	7.01
8.182117462158203	7.05
5.643977165222168	5.47
7.64085578918457	6.99
7.782493591308594	6.85
5.567224025726318	6.96
5.30496072769165	5.48
5.960333824157715	6.29
5.539151191711426	4.42
6.464666366577148	6.97
7.122600555419922	6.96
5.542669296264648	3.3
6.97573184967041	6.28
5.022557258605957	6.55
4.735380172729492	4.25
5.3766984939575195	4.85
8.075909614562988	11.02
5.360014915466309	5.51
10.105548858642578	8.12
3.7803993225097656	3.77
4.6420369148254395	4.35
7.005162715911865	6.39
6.839764595031738	8.03
8.452245712280273	7.77
5.1179986000061035	4.59
6.416879653930664	7.05
7.015189170837402	5.94
6.669277191162109	4.03
5.161679267883301	6.28
4.620674133300781	4.76
6.401036262512207	7.96
11.937070846557617	6.59
4.685166835784912	3.31
5.020946979522705	5.82
7.935809135437012	8.0
5.873509883880615	6.6
4.702151298522949	8.62
9.060247421264648	9.42
5.750770568847656	4.36
4.393641471862793	5.26
6.85080623626709	7.77
5.229426383972168	5.25
3.2978596687316895	2.89
8.976766586303711	9.49
6.991355895996094	8.61
6.756039619445801	4.66
7.008267879486084	7.69
7.10009765625	5.76
4.986888885498047	4.67
9.388821601867676	8.64
2.4253573417663574	3.29
3.8699140548706055	3.8
5.660226821899414	5.96
7.086550712585449	6.7
7.841240406036377	7.6
6.820993423461914	5.0
4.649062156677246	4.7
4.16384220123291	4.62
8.685222625732422	8.39
8.497385025024414	4.6
7.30378532409668	8.05
7.2235107421875	7.7
5.306070327758789	7.13
5.439761638641357	6.15
9.355569839477539	7.85
7.38530969619751	9.7
7.898595809936523	7.46
3.9909417629241943	1.11
3.9524805545806885	4.68
3.5329172611236572	3.57
6.167614936828613	7.23
7.890865802764893	8.85
6.753029823303223	8.01
7.930145263671875	7.22
7.7608489990234375	8.79
7.309462070465088	8.2
6.448241233825684	7.68
9.43311882019043	6.58
6.183482646942139	7.6
8.466592788696289	8.32
8.132818222045898	11.0
6.930533409118652	8.85
5.748662948608398	3.63
7.428974628448486	5.38
5.792458534240723	7.29
6.853828430175781	5.35
3.3134877681732178	2.82
8.677558898925781	7.28
5.150609016418457	5.0
7.976483345031738	6.92
4.255969524383545	3.15
7.01224422454834	6.64
7.21861457824707	6.4
4.050818920135498	4.6
4.255044460296631	2.16
6.592777252197266	6.07
4.517659664154053	3.36
8.276432991027832	8.01
7.525232315063477	7.34
5.720176696777344	4.11
8.04751205444336	5.96
7.02268648147583	7.8
7.114265441894531	6.99
7.413727760314941	8.48
6.981677532196045	7.43
5.264536380767822	3.6
5.108275413513184	4.42
8.082345962524414	7.96
3.7827584743499756	9.06
8.76656723022461	7.43
4.6811676025390625	3.27
6.609434127807617	7.41
8.127674102783203	8.97
7.633846282958984	8.89
7.980388641357422	7.96
8.644355773925781	7.48
6.4755377769470215	5.03
6.073332786560059	8.28
8.285982131958008	9.12
4.140899181365967	5.06
5.000607013702393	4.59
5.77201509475708	6.71
5.888720989227295	7.77
5.023908615112305	5.04
8.356508255004883	6.37
7.758707523345947	6.46
6.397285461425781	8.0
6.056281089782715	4.33
5.258719444274902	5.06
7.50076961517334	7.14
5.812107563018799	4.17
7.294244766235352	6.66
5.123775005340576	5.82
6.212905406951904	4.34
5.209680557250977	4.02
7.132613182067871	5.13
7.618199348449707	6.3
6.408971309661865	6.29
5.256730079650879	9.15
5.759429931640625	7.41
7.388348579406738	7.35
4.8357133865356445	3.49
5.571159362792969	3.2
6.083291530609131	6.44
6.355344295501709	4.77
5.382379055023193	6.08
6.924611568450928	5.75
4.45409631729126	6.07
7.177611351013184	4.25
3.8197293281555176	8.0
5.021522521972656	4.3
7.201743125915527	3.36
6.500609874725342	5.89
8.066659927368164	7.47
4.569249153137207	3.0
7.453304290771484	8.55
7.934743404388428	7.59
7.466811180114746	8.25
6.443467140197754	6.8
7.808489799499512	8.3
7.740900993347168	7.0
4.622869968414307	4.71
6.144741058349609	4.74
6.345239639282227	5.39
3.967940330505371	5.66
5.837494850158691	5.7
7.951315879821777	7.56
4.97144079208374	3.1
3.7452924251556396	4.86
5.719932556152344	4.3
6.519071578979492	5.13
5.836979389190674	5.4
5.550926208496094	4.94
6.6418609619140625	8.19
6.767072677612305	7.06
8.29525375366211	8.19
3.7121543884277344	4.0
5.989045143127441	4.8
7.088478088378906	5.46
8.783111572265625	9.52
5.2911224365234375	6.19
6.449006080627441	7.8
8.334187507629395	7.78
8.882384300231934	7.98
9.676054000854492	7.38
7.822213649749756	6.66
6.994360446929932	5.89
5.898800849914551	7.72
4.963414192199707	4.61
6.495080947875977	7.8
7.097184181213379	5.46
4.095582962036133	3.64
4.544981956481934	7.11
5.80008602142334	3.33
8.648120880126953	8.99
5.445486068725586	6.31
5.465939521789551	5.97
6.602858543395996	6.68
7.190201759338379	8.14
4.158835411071777	6.2
6.748416900634766	8.22
6.060613632202148	6.68
7.889706611633301	9.22
5.9656171798706055	6.89
5.246136665344238	4.89
4.542240142822266	4.68
7.049914360046387	6.82
6.7558183670043945	4.92
6.607052803039551	7.07
5.798701286315918	7.3
5.7759294509887695	7.56
7.159320831298828	5.93
9.623749732971191	7.96
6.005871295928955	7.38
5.804740905761719	7.92
5.945903778076172	4.6
6.278914451599121	5.97
5.891775131225586	4.73
11.007286071777344	7.47
9.607438087463379	9.93
7.189210414886475	7.7
3.0745649337768555	4.02
4.293908596038818	3.39
4.723949432373047	4.48
6.347314834594727	6.7
6.309980869293213	5.8
5.36936092376709	4.77
8.823381423950195	5.65
8.208362579345703	7.0
5.081784725189209	4.61
4.913535118103027	3.96
8.162723541259766	8.72
2.312674045562744	2.92
5.666810035705566	9.0
4.973244667053223	4.72
7.03035831451416	5.85
2.645885944366455	4.64
8.108899116516113	7.85
4.603946208953857	4.47
5.021982669830322	5.82
7.377621173858643	5.07
6.011302947998047	8.4
11.070463180541992	10.6
6.80657434463501	7.38
5.761694431304932	7.17
6.437928676605225	8.97
4.92287540435791	5.66
7.717668056488037	6.71
7.084733009338379	6.47
7.654799461364746	6.57
7.7396063804626465	7.72
8.937406539916992	8.22
5.398599624633789	6.23
4.4523773193359375	2.74
8.100105285644531	5.57
8.591429710388184	8.11
6.4359283447265625	5.82
4.9445366859436035	5.57
5.694427967071533	6.55
7.672628879547119	5.67
6.823990345001221	6.08
6.245395660400391	6.7
5.513324737548828	4.16
5.635889053344727	2.24
10.313016891479492	8.12
4.666711807250977	7.29
8.492610931396484	6.35
7.220341682434082	7.92
8.18027400970459	9.77
8.14884090423584	6.0
5.854933738708496	5.91
6.1638922691345215	5.35
3.2060999870300293	3.8
5.061707019805908	5.46
9.216001510620117	7.89
7.906028747558594	9.4
3.993863582611084	2.18
7.8012542724609375	6.22
7.030033111572266	8.3
7.1800737380981445	6.21
5.165093421936035	5.41
4.982818603515625	5.21
5.8339338302612305	5.82
6.65731143951416	9.92
7.367546081542969	6.92
6.967610836029053	6.6
5.770916938781738	5.89
7.277359485626221	6.9
5.360447883605957	8.15
7.7747802734375	7.52
8.870258331298828	6.49
5.669575214385986	7.26
9.354120254516602	10.0
7.07132625579834	6.3
6.225358486175537	9.46
6.495147705078125	6.38
5.625729560852051	6.3
3.1629478931427	6.15
7.594223976135254	8.8
6.400185585021973	5.47
5.129912853240967	3.52
7.036508560180664	6.96
8.008190155029297	7.22
6.594559669494629	7.4
3.4641785621643066	3.0
8.273815155029297	11.52
3.653371810913086	6.09
7.546848773956299	8.03
4.889623165130615	6.28
5.586240768432617	4.26
5.347272872924805	6.8
4.284710884094238	3.51
5.485820770263672	5.06
7.6158342361450195	9.03
6.057127475738525	6.56
7.996403694152832	7.66
7.247013092041016	5.05
7.317296028137207	8.4
6.7982330322265625	6.19
4.192917823791504	4.3
7.841631889343262	7.09
7.646509170532227	7.06
6.473188400268555	7.6
7.795162200927734	6.71
7.294737815856934	7.12
4.240313529968262	5.66
6.9058098793029785	7.48
7.05776309967041	6.57
4.461025238037109	4.55
4.967621803283691	4.49
7.17381477355957	6.33
4.871087551116943	5.24
8.659255981445312	9.24
5.563776969909668	6.52
7.346264839172363	8.0
6.139551639556885	6.51
6.4077253341674805	4.0
8.032623291015625	8.1
3.7233901023864746	2.89
5.4327263832092285	5.1
7.194591045379639	7.09
5.390697479248047	4.24
4.914483547210693	5.11
5.24200439453125	5.7
6.112349510192871	7.85
6.4382429122924805	5.96
8.270475387573242	8.3
7.843532562255859	7.34
6.608067989349365	7.33
6.188451290130615	8.24
6.294209003448486	7.34
6.7769083976745605	8.66
5.5321044921875	5.08
7.295647621154785	7.47
7.242504119873047	7.68
7.278076171875	8.52
5.296655654907227	6.4
3.4379043579101562	3.24
3.8555781841278076	2.0
4.586615085601807	3.27
8.361217498779297	8.74
4.165349006652832	4.92
4.058358669281006	5.84
5.181232929229736	4.05
7.125134468078613	6.05
5.509790897369385	1.49
8.317194938659668	7.44
7.821804523468018	7.85
3.5466432571411133	3.91
7.376049518585205	6.49
6.524499893188477	6.22
6.130204200744629	6.3
7.109620094299316	6.01
6.4964118003845215	3.65
4.666625499725342	5.7
5.60562801361084	5.77
6.594107627868652	7.36
6.565545558929443	7.64
6.640518665313721	6.44
7.025151252746582	6.15
6.587044715881348	5.7
6.271620750427246	6.34
5.896108627319336	8.46
6.612720966339111	6.06
6.019071102142334	7.96
8.362321853637695	9.7
6.193569183349609	4.62
6.120551109313965	9.05
3.4489808082580566	2.15
8.2346773147583	11.13
10.389680862426758	10.1
9.883597373962402	10.59
6.0646467208862305	6.64
5.373534202575684	5.74
8.35151481628418	8.96
5.730791091918945	6.71
8.147168159484863	9.7
4.572271347045898	3.7
7.966573715209961	6.72
4.688742637634277	4.28
4.115243434906006	2.35
3.656649589538574	4.64
7.593626976013184	8.82
7.754194259643555	9.7
5.755836486816406	5.44
8.325639724731445	8.15
5.906778335571289	5.12
7.179397106170654	7.74
6.97245454788208	5.66
8.943406105041504	7.66
3.8583126068115234	4.42
6.25766658782959	8.54
5.226754665374756	7.09
7.790078639984131	8.1
8.34079360961914	7.69
7.802155494689941	6.1
6.181847095489502	7.76
8.877044677734375	8.4
6.6188764572143555	7.03
8.103256225585938	8.2
5.7344889640808105	5.43
7.796169281005859	7.89
3.4831364154815674	3.0
3.526310443878174	7.68
6.549384117126465	7.46
4.810056686401367	4.31
4.003600597381592	2.77
5.888090133666992	5.11
7.537198066711426	6.82
5.496878147125244	7.54
6.758298397064209	9.16
6.6475605964660645	6.96
7.516496658325195	5.63
6.194246292114258	5.77
4.790886878967285	5.0
5.4447102546691895	6.71
4.637876510620117	5.49
6.114529609680176	5.9
7.013629913330078	6.21
7.725918292999268	5.7
8.081037521362305	6.72
7.111802577972412	11.52
7.656656265258789	6.55
4.62821102142334	4.17
6.497846603393555	3.35
6.568032264709473	5.6
2.969973087310791	1.31
5.730911731719971	5.89
6.315560340881348	5.82
6.337601661682129	6.6
2.9113717079162598	3.96
6.349967956542969	6.31
6.2949628829956055	9.42
7.165341854095459	7.8
4.559222221374512	2.72
5.602660179138184	6.66
6.979306221008301	7.8
4.054802894592285	5.24
5.74489164352417	4.82
6.803177833557129	4.07
7.790882587432861	8.3
6.652069091796875	5.89
5.868231773376465	3.86
6.752331733703613	6.78
6.79119348526001	9.03
5.549049377441406	5.98
8.20971393585205	7.94
5.319913864135742	7.4
4.6934309005737305	7.33
6.479121685028076	10.53
7.503246307373047	8.66
7.967181205749512	8.0
5.678587436676025	5.03
4.500448226928711	1.45
4.516151428222656	4.56
6.268632888793945	7.4
6.624441146850586	5.12
6.750717639923096	6.92
8.979623794555664	9.06
8.865360260009766	7.03
7.387150764465332	7.07
6.636307239532471	5.67
7.9708404541015625	9.2
6.676543235778809	8.44
6.114660739898682	7.26
7.6164045333862305	6.4
6.612155914306641	7.8
6.875287055969238	5.74
7.558159828186035	6.33
6.629586219787598	6.57
6.732276916503906	4.5
7.493195533752441	8.15
5.18388557434082	3.87
8.130001068115234	6.89
5.619926452636719	5.33
6.314007759094238	5.26
7.777778625488281	6.68
6.802689552307129	8.74
4.638784885406494	4.11
8.195167541503906	7.31
7.529527187347412	7.37
3.842465877532959	3.61
4.893247604370117	6.64
7.448389053344727	7.8
5.898634910583496	7.22
6.03437614440918	3.42
6.574368476867676	8.1
6.590585708618164	7.37
4.225412845611572	5.44
4.974165916442871	7.65
8.057575225830078	6.11
5.741998195648193	3.79
4.87667179107666	4.18
7.031567573547363	3.79
7.112661361694336	5.0
7.654698371887207	7.34
6.567975044250488	4.3
8.572355270385742	7.0
7.260299205780029	7.35
5.6140546798706055	5.48
6.70227575302124	6.44
4.806402206420898	4.61
7.735258102416992	7.49
7.485230445861816	8.7
8.468881607055664	9.07
6.7533979415893555	8.72
9.048748016357422	9.41
8.236011505126953	8.7
7.753988265991211	8.3
5.154308795928955	5.37
7.7531843185424805	8.66
8.256475448608398	4.03
8.599685668945312	7.28
7.8915486335754395	8.17
4.47798490524292	4.23
9.22658920288086	10.24
7.771214962005615	6.54
6.245987415313721	5.96
6.9294586181640625	6.89
6.446569919586182	6.68
4.864351272583008	5.74
5.75401496887207	5.54
4.838525295257568	7.17
7.281347274780273	8.06
5.5066633224487305	4.63
6.448909759521484	8.0
3.716752529144287	2.24
6.390185356140137	6.46
4.9596171379089355	5.35
6.546558380126953	6.23
10.22431755065918	10.72
7.093502998352051	8.47
5.29715633392334	5.47
7.752486228942871	10.02
6.5742645263671875	7.01
7.306576728820801	5.46
7.175008773803711	8.28
10.21017837524414	11.3
5.844716548919678	4.19
6.986166954040527	8.59
8.31989860534668	8.66
6.414294242858887	6.15
4.782103061676025	6.55
7.139339923858643	7.14
6.485995769500732	8.8
4.425580978393555	4.62
7.56795597076416	7.23
5.757197856903076	4.82
6.777933120727539	7.64
6.204917907714844	4.72
8.254521369934082	10.7
8.134839057922363	8.55
8.847272872924805	7.08
8.42544174194336	5.16
6.0703816413879395	5.03
5.980564117431641	5.7
7.557945251464844	7.96
5.857801914215088	3.73
7.833375930786133	11.22
8.882257461547852	8.05
8.009366989135742	8.66
4.351350784301758	5.84
7.437763214111328	6.8
8.127629280090332	8.48
7.353348731994629	5.65
6.58244514465332	7.1
8.456901550292969	7.66
9.793659210205078	8.14
7.497738838195801	8.69
6.363907337188721	5.15
9.77444076538086	6.99
6.601188659667969	4.96
4.328619003295898	4.12
5.3560638427734375	5.74
7.699020862579346	6.89
4.7008771896362305	4.42
5.213927268981934	5.2
7.688302993774414	6.36
8.155076026916504	7.59
7.065633296966553	5.46
6.946985244750977	6.36
5.368224620819092	4.82
7.123482704162598	6.46
8.915809631347656	7.37
7.48390007019043	7.7
4.871487140655518	5.03
5.182058334350586	3.39
3.8330178260803223	3.52
7.357679843902588	8.59
3.0449719429016113	3.81
7.10103178024292	6.92
5.289751052856445	4.84
7.558483123779297	7.42
7.901822090148926	7.77
3.7220778465270996	4.16
10.028356552124023	10.82
5.539279937744141	4.58
5.802101135253906	5.95
4.403306484222412	2.3
7.925872325897217	6.9
7.3062543869018555	8.28
9.036773681640625	6.39
7.933342456817627	9.1
5.345292091369629	6.21
4.752824306488037	3.77
7.932331085205078	6.8
4.943423748016357	4.2
6.352773666381836	8.52
7.619136810302734	7.43
7.699064254760742	6.73
4.761662483215332	4.41
7.573099613189697	7.96
4.450566291809082	5.68
5.064128875732422	5.13
5.615167617797852	5.62
7.437787055969238	6.74
7.2967071533203125	6.78
6.17414665222168	5.09
6.239500045776367	4.63
7.608122825622559	8.6
6.486142158508301	6.37
6.555764198303223	5.23
6.429698944091797	7.62
6.362441062927246	9.0
7.7976837158203125	5.52
6.0088677406311035	7.05
7.757941246032715	8.77
8.868622779846191	8.66
4.191664695739746	4.01
7.109734535217285	7.23
4.60867977142334	3.74
5.1112213134765625	3.3
7.26192569732666	6.55
7.655872344970703	5.85
5.245718479156494	6.0
5.909979820251465	5.0
5.426984786987305	7.37
6.125981330871582	6.3
6.285460948944092	7.84
10.046701431274414	8.97
7.095592498779297	6.24
4.533626556396484	3.52
6.091371536254883	5.12
4.48193359375	5.54
8.090862274169922	7.7
5.697499752044678	4.93
6.373442649841309	6.64
6.000275135040283	5.72
3.880051612854004	4.54
6.672961235046387	9.0
5.991692543029785	4.3
6.011940002441406	5.74
5.16431999206543	5.34
5.820724964141846	5.55
8.190580368041992	7.5
7.446161270141602	7.41
4.250535011291504	6.88
8.737934112548828	7.7
8.341476440429688	7.96
5.2849440574646	6.82
2.251154899597168	4.7
4.44408655166626	6.94
5.1951751708984375	6.0
4.962959289550781	4.3
6.720246315002441	7.95
7.615998268127441	9.15
7.3467020988464355	9.31
6.649681091308594	6.45
7.175754547119141	9.24
3.7385263442993164	3.7
7.535743713378906	8.4
4.171463966369629	4.01
5.460948944091797	5.19
7.307954788208008	7.42
5.200575828552246	6.08
4.314553737640381	2.0
6.255194664001465	6.77
8.128704071044922	7.18
5.985061168670654	5.55
5.7998433113098145	6.36
7.244119644165039	5.55
6.450981140136719	5.61
8.052203178405762	9.3
7.112269878387451	7.68
4.096224784851074	3.8
5.4277729988098145	6.4
8.17772102355957	9.62
2.851883888244629	1.31
5.081027030944824	7.19
7.240292549133301	7.74
5.661659240722656	5.57
6.264517784118652	5.04
4.731770038604736	5.68
5.272724151611328	4.68
7.0844573974609375	7.76
5.782812118530273	5.7
7.416662693023682	8.4
4.920191764831543	5.77
8.821924209594727	8.85
9.563453674316406	8.19
6.467222213745117	5.77
4.643747329711914	3.51
4.629364967346191	5.21
7.199777126312256	7.12
7.741546154022217	7.0
8.006206512451172	7.92
7.383527755737305	7.31
7.330520153045654	7.27
6.558009147644043	5.38
7.429419994354248	6.67
7.535663604736328	9.0
5.909173011779785	4.89
9.212879180908203	9.51
5.187583923339844	5.09
5.550407409667969	8.33
4.1737823486328125	4.24
3.595806121826172	2.6
7.214767932891846	5.52
5.2768096923828125	7.54
7.791226387023926	7.77
7.810635566711426	8.3
5.68617057800293	6.21
9.636323928833008	9.8
8.046159744262695	6.38
5.601748466491699	7.68
6.320652008056641	6.47
9.19917106628418	6.76
10.093417167663574	7.7
8.201458930969238	6.29
5.356744289398193	5.89
6.917901992797852	7.16
7.555262565612793	7.84
3.7606449127197266	4.26
5.995611667633057	6.43
6.675642967224121	6.25
7.566703796386719	8.52
2.3131656646728516	4.49
6.928047180175781	7.85
8.222617149353027	7.11
8.522905349731445	9.46
5.176734447479248	5.24
7.8025312423706055	7.7
5.375205039978027	7.37
6.609776496887207	7.47
5.146960258483887	6.34
6.208589553833008	7.52
5.53294563293457	5.8
5.149872779846191	3.44
6.726475238800049	6.57
6.1974639892578125	5.82
8.297484397888184	8.4
7.053605556488037	8.52
7.3589067459106445	6.09
5.55466365814209	4.84
6.140709400177002	8.3
5.775076866149902	5.72
7.234719276428223	7.91
7.306680679321289	9.4
2.718414783477783	4.71
5.208469390869141	4.0
8.580436706542969	7.23
5.48193359375	7.52
6.777267932891846	4.59
4.561453819274902	5.22
6.369982719421387	5.86
10.685569763183594	9.32
7.141604900360107	5.8
3.5493228435516357	4.77
8.37131118774414	7.3
9.458871841430664	8.37
2.9642844200134277	3.6
6.058598518371582	7.05
6.738981246948242	10.47
7.046645641326904	4.89
4.282532215118408	4.0
7.047647476196289	6.7
7.794276237487793	7.62
6.0010833740234375	5.14
5.2915544509887695	5.51
6.744570732116699	5.41
7.063060760498047	8.22
8.15476131439209	5.91
7.469881057739258	7.51
7.852109432220459	6.46
6.992073059082031	8.3
7.62857723236084	9.96
7.716272354125977	8.32
5.318811416625977	4.14
4.9329118728637695	6.38
7.225046157836914	6.49
5.846208095550537	7.31
5.563865661621094	6.87
5.63732385635376	3.55
7.845908164978027	5.7
4.797554016113281	6.96
9.849576950073242	8.49
2.319916248321533	5.03
6.907096862792969	7.77
8.054450988769531	7.17
6.625568866729736	5.34
4.787074089050293	5.82
5.421838760375977	4.1
6.898070812225342	5.8
6.164363861083984	7.27
5.87183952331543	5.66
4.562614917755127	1.74
7.803282737731934	6.82
5.874305725097656	6.82
6.028958320617676	8.21
6.6167426109313965	12.0
8.474893569946289	8.24
5.265027046203613	5.15
4.870089530944824	4.85
4.216612815856934	9.64
5.313157558441162	4.15
7.253875732421875	8.46
9.542259216308594	8.89
5.594385147094727	4.82
8.198631286621094	6.72
7.212891578674316	6.72
6.924975395202637	8.68
5.183760643005371	4.77
6.74091911315918	5.25
7.8430495262146	8.6
3.836021661758423	4.39
7.021520614624023	9.0
7.745720863342285	11.52
9.372735977172852	8.64
5.521261692047119	3.61
7.046757698059082	5.97
6.391922950744629	6.44
7.1310529708862305	6.71
5.522931098937988	4.8
6.556911945343018	7.1
6.143764495849609	8.0
6.747084617614746	8.3
7.507355690002441	5.92
3.9514527320861816	6.49
8.198877334594727	8.3
6.499133110046387	5.54
5.071351051330566	4.04
8.701974868774414	9.52
6.730508327484131	6.04
8.342562675476074	9.17
[truncated: 2,359 more rows]
