# Supplementary material for: An electron-density point-cloud framework for robust protein-ligand interaction prediction
Source: Nat Commun. 2026 Jun 11;17:7424. doi: 10.1038/s41467-026-74196-5 (PMC13408660; doi:10.1038/s41467-026-74196-5)
Supplement: Supplementary file 5 — Source Data [file 41467_2026_74196_MOESM5_ESM.zip › Source Data_rev/supplementary_figure1/fold4.csv]

Predicted	True
4.104085922241211	4.34
7.757256507873535	8.34
6.3430495262146	6.2
7.167876243591309	6.43
5.678415298461914	4.95
5.2630157470703125	4.68
4.639191627502441	5.69
5.3705902099609375	8.21
7.456411361694336	8.32
5.302080154418945	5.52
5.879899501800537	5.66
6.35930871963501	7.0
3.55627703666687	2.85
5.409501552581787	2.98
5.457444190979004	5.52
6.209636211395264	7.15
7.656940460205078	7.72
7.437108516693115	8.0
3.8443541526794434	4.1
5.726265907287598	6.42
6.078590393066406	7.73
4.216254711151123	3.85
3.169435977935791	2.15
5.510149002075195	5.81
6.394872665405273	8.85
5.079258918762207	6.72
6.384984493255615	5.96
5.3521881103515625	3.98
10.528497695922852	11.3
4.7874250411987305	6.62
7.794188022613525	7.59
7.069547653198242	5.33
7.156386375427246	7.49
6.422855377197266	5.34
5.306924819946289	5.3
6.3766655921936035	5.0
7.624006748199463	8.82
3.9439148902893066	1.58
5.748134613037109	4.71
5.0399580001831055	4.85
6.845821380615234	8.05
4.261196136474609	4.24
5.761115550994873	6.75
6.886388778686523	6.91
6.938206672668457	6.64
7.3651347160339355	9.69
6.9588704109191895	6.45
6.858058929443359	6.57
5.0648651123046875	4.74
6.562440872192383	6.78
5.507115364074707	5.17
6.196358680725098	7.85
5.034304618835449	4.53
7.146542549133301	7.89
5.066546440124512	4.28
5.4487714767456055	4.92
8.11738395690918	6.39
7.772747039794922	9.1
7.945687294006348	4.3
6.412266731262207	8.0
7.6932525634765625	8.89
5.14586067199707	3.7
5.651822566986084	5.92
5.760611534118652	7.43
6.01826286315918	7.7
6.741998195648193	4.06
8.370853424072266	5.28
6.3030805587768555	7.06
5.598145484924316	3.02
5.951188087463379	5.41
6.999288082122803	7.15
8.04340934753418	7.8
5.138424873352051	4.58
3.8588898181915283	4.68
6.565692901611328	6.33
5.894026279449463	6.62
8.125571250915527	9.46
5.53902006149292	6.26
7.116518020629883	5.07
6.154975414276123	6.42
5.6537652015686035	5.41
7.135004043579102	5.62
6.764909267425537	7.6
6.899820804595947	5.96
7.438244819641113	8.92
7.729345798492432	8.2
7.957509517669678	5.95
6.478540420532227	5.03
5.559091567993164	5.49
5.866631984710693	5.64
8.41014575958252	8.27
6.159836292266846	4.94
6.531747341156006	5.74
4.011783123016357	4.2
8.554101943969727	8.95
5.784058570861816	6.82
6.839321613311768	8.15
7.288400650024414	9.15
7.998320579528809	7.74
8.464900970458984	8.3
5.120948791503906	7.54
5.956518173217773	4.36
6.991365909576416	4.01
6.578881740570068	4.52
7.112992763519287	6.33
7.296888828277588	4.03
6.530632972717285	7.14
6.330197334289551	3.69
5.836420059204102	7.61
6.636598587036133	7.51
8.095436096191406	9.64
4.984910011291504	2.16
5.657205104827881	5.08
4.261301517486572	2.64
6.947549819946289	8.0
8.082639694213867	7.83
5.9181108474731445	7.48
6.111758708953857	4.91
5.238733291625977	7.21
5.899904727935791	4.75
6.400233268737793	8.22
5.613273620605469	7.4
6.725555419921875	5.0
4.7665910720825195	7.33
5.27156925201416	3.55
6.981088638305664	7.51
6.6594157218933105	6.11
6.815299987792969	5.97
4.835554599761963	4.48
5.813556671142578	4.0
4.062675952911377	4.02
5.984580993652344	4.03
6.541889190673828	7.3
6.966078758239746	7.89
3.4119601249694824	2.03
5.591867446899414	6.7
3.822467565536499	5.2
6.577816009521484	7.68
8.026824951171875	6.09
5.118609428405762	4.68
7.424899101257324	8.44
6.505978584289551	7.39
5.143793106079102	3.92
6.4672346115112305	7.64
9.222293853759766	9.74
4.487278938293457	6.0
8.020328521728516	6.19
7.723626136779785	5.85
6.041571140289307	6.17
4.89141845703125	6.89
5.09553337097168	3.78
6.162107467651367	8.96
6.395234107971191	4.3
6.980855464935303	6.22
5.766378402709961	4.91
7.320955276489258	7.3
7.444362640380859	7.5
5.045620918273926	3.52
7.6668195724487305	9.7
7.4029717445373535	7.73
7.229063034057617	5.4
5.675777435302734	6.07
4.385916709899902	6.85
7.141278266906738	6.45
7.169717788696289	3.99
6.21681547164917	4.23
4.528302192687988	4.52
5.574015140533447	5.22
7.376091957092285	6.27
5.752918720245361	4.81
5.844830513000488	6.62
6.417532920837402	8.62
8.102439880371094	7.0
5.365149021148682	1.3
3.2555179595947266	2.05
4.3353729248046875	3.84
6.789583683013916	7.4
6.990726470947266	5.59
4.4840312004089355	3.55
7.710122108459473	5.2
5.045743942260742	3.51
4.1581268310546875	7.07
5.891393661499023	6.6
7.007767677307129	7.47
6.654812812805176	6.37
6.232564926147461	5.84
5.256577491760254	4.55
6.539299964904785	6.55
5.919269561767578	3.77
4.444443225860596	3.84
7.015072345733643	6.7
6.565252780914307	6.54
6.672504425048828	6.24
7.014955043792725	8.3
6.554252624511719	4.9
6.629218101501465	7.82
4.792435169219971	5.46
5.000384330749512	4.89
5.586910247802734	6.6
5.952816963195801	4.63
7.87913179397583	9.26
6.92311954498291	7.17
5.8304853439331055	7.05
6.970277309417725	8.15
5.580522060394287	5.89
4.067359447479248	6.71
6.383371353149414	5.24
4.80930757522583	7.42
7.891943454742432	6.0
5.441580295562744	4.96
7.6707763671875	7.9
8.176562309265137	4.64
7.0279765129089355	7.36
6.376909255981445	7.57
6.35826301574707	3.69
5.741610527038574	8.25
8.384519577026367	6.28
5.956167221069336	6.77
5.958640098571777	8.42
6.915971755981445	5.67
6.155815124511719	4.28
4.597579002380371	5.21
6.403448104858398	8.24
5.41024112701416	3.8
8.063348770141602	7.11
7.036261558532715	4.94
7.460558891296387	6.3
5.892558574676514	7.77
6.529265403747559	6.09
7.310515403747559	7.82
5.073105812072754	2.55
6.338226795196533	7.7
7.6354265213012695	9.4
7.706567287445068	10.65
7.197149753570557	7.22
8.06305980682373	8.7
7.675253868103027	9.52
8.39761734008789	7.14
6.2015275955200195	6.08
6.259157657623291	5.85
6.336656093597412	6.57
7.265033721923828	8.82
7.75698184967041	6.67
6.704382419586182	6.4
6.526815414428711	6.69
6.176339626312256	6.82
6.626282215118408	6.52
6.369805812835693	6.0
5.7115888595581055	5.92
7.3904266357421875	7.85
5.770346641540527	6.21
7.511200904846191	8.42
6.2422332763671875	5.1
5.956733226776123	4.3
6.688675403594971	9.1
7.331660747528076	6.59
5.917405128479004	8.21
6.295387268066406	6.4
7.388111114501953	7.64
6.559940338134766	6.51
8.482577323913574	8.49
6.644200325012207	6.59
5.916649341583252	6.6
7.753521919250488	5.85
6.608958721160889	7.8
7.123233795166016	6.62
10.689724922180176	10.58
6.8121232986450195	10.8
7.70290470123291	7.4
6.490893363952637	6.08
6.54664421081543	6.05
5.1868438720703125	5.0
6.338581085205078	7.23
5.007901191711426	4.99
4.7351579666137695	6.11
4.718358039855957	4.25
5.260758399963379	6.49
7.07714319229126	6.82
4.987936019897461	7.47
5.764182090759277	5.1
5.008082389831543	8.1
5.934246063232422	8.4
6.846292972564697	6.28
7.669803619384766	6.46
8.853114128112793	7.64
8.227628707885742	7.6
6.126813888549805	7.52
9.664091110229492	7.05
8.63463306427002	7.96
5.602008819580078	7.21
5.234283924102783	4.16
6.615455627441406	7.7
6.147124290466309	3.54
4.163015365600586	6.42
7.702951908111572	8.05
4.191570281982422	2.03
8.54760456085205	8.32
4.4188127517700195	4.06
4.76327657699585	3.65
8.171074867248535	6.34
7.351309776306152	4.91
7.590673446655273	7.1
5.117757320404053	4.0
7.432127475738525	8.59
5.955715179443359	4.1
6.239863872528076	6.06
7.089029788970947	4.85
7.0957560539245605	7.74
5.500917434692383	5.72
4.233613014221191	1.94
8.118486404418945	8.96
7.682336807250977	7.9
4.84346866607666	4.18
6.3375067710876465	2.22
7.361634731292725	6.66
5.886591911315918	5.96
7.083332061767578	5.22
5.0361328125	3.65
5.565622806549072	7.19
6.6140522956848145	4.7
6.97514533996582	5.78
6.684418678283691	7.28
8.220076560974121	7.28
5.294979095458984	6.1
5.977779388427734	6.02
7.536329746246338	8.7
6.147663116455078	3.77
4.470244407653809	3.84
5.650853157043457	6.97
7.029716968536377	6.0
6.424234867095947	6.97
7.977781772613525	8.82
4.982382297515869	6.29
6.88953161239624	5.88
4.8950395584106445	3.3
7.468918800354004	6.48
4.9771728515625	5.55
4.679481029510498	5.28
7.884878635406494	11.2
5.175329208374023	5.04
4.549964904785156	2.22
5.984961986541748	5.96
6.521204471588135	5.82
6.2986159324646	7.05
6.053880214691162	6.0
6.381809711456299	6.66
7.364166736602783	7.92
5.773209571838379	6.0
7.0063652992248535	7.85
4.885054588317871	3.59
4.333165645599365	3.7
4.377758502960205	4.57
5.937209129333496	7.85
6.7054338455200195	6.49
5.05145263671875	4.15
6.588563919067383	5.49
7.1481122970581055	7.52
6.410993576049805	8.1
6.170941352844238	7.28
5.922453880310059	5.52
4.692100524902344	4.89
7.036871910095215	4.65
6.915770530700684	8.11
5.346549987792969	5.21
5.7718119621276855	4.06
10.517749786376953	11.92
6.778464317321777	7.33
5.486290454864502	6.3
9.249285697937012	10.7
3.9853262901306152	4.07
5.474128723144531	5.14
7.233311653137207	5.72
5.662621021270752	7.03
6.552530765533447	4.85
5.792448997497559	6.09
6.4735002517700195	7.66
6.670621395111084	5.14
7.351561069488525	7.74
3.708474636077881	3.59
3.9140172004699707	3.77
6.947210788726807	5.64
5.577232360839844	4.89
6.817068576812744	7.32
3.880934715270996	4.86
5.700826644897461	5.09
6.836164474487305	4.92
5.738218307495117	7.68
7.583442211151123	6.28
6.963909149169922	7.65
6.86013126373291	8.02
4.625064373016357	8.02
7.430148124694824	7.74
5.425764083862305	5.5
7.688540458679199	7.1
7.766640663146973	6.52
8.274601936340332	8.89
6.117039203643799	6.34
7.559445858001709	9.66
5.360015869140625	5.25
4.263730049133301	5.89
3.137856960296631	3.61
6.459550857543945	8.1
5.909681797027588	3.6
5.069324493408203	3.42
6.491669654846191	7.19
6.007698059082031	5.28
7.2211785316467285	9.05
5.820881366729736	7.49
6.218473434448242	7.6
5.367414951324463	8.15
5.3036088943481445	6.03
7.23599910736084	7.68
5.283502578735352	7.89
6.127103805541992	6.39
7.645288467407227	7.52
7.741041660308838	8.3
4.286693572998047	4.64
5.6737823486328125	6.29
6.291793346405029	7.16
7.603654861450195	4.1
6.056791305541992	4.92
7.720433712005615	9.0
4.4957966804504395	7.04
6.239170074462891	7.19
6.617991924285889	6.15
6.233030319213867	5.74
6.645119667053223	5.92
7.085855484008789	8.4
5.982154846191406	4.48
7.262686252593994	7.89
8.45555305480957	8.87
6.550637245178223	4.92
6.87819766998291	7.34
5.576328277587891	4.56
5.0026092529296875	3.43
5.539920806884766	7.64
7.0966691970825195	7.0
6.882797718048096	6.74
9.879728317260742	7.46
7.439094543457031	8.55
5.610625743865967	7.0
6.633532524108887	5.81
8.15709114074707	7.82
6.961311340332031	7.17
5.190356254577637	6.39
6.630096435546875	6.52
5.066305160522461	3.54
8.16179084777832	8.4
3.8329262733459473	3.51
5.535608768463135	8.92
7.911433696746826	5.55
8.794036865234375	8.72
5.9725141525268555	5.98
5.239770889282227	4.55
7.302069187164307	8.82
6.089401721954346	8.43
8.404722213745117	7.57
4.6707916259765625	3.86
8.116998672485352	8.68
6.063969612121582	4.8
5.547530174255371	3.7
4.9568891525268555	3.69
4.949934005737305	4.65
5.599420547485352	6.34
6.516631126403809	4.68
5.460526466369629	7.24
5.248818874359131	4.92
6.880200386047363	6.89
7.511504173278809	8.72
6.005396842956543	4.22
4.397110939025879	4.0
6.331246852874756	7.35
6.0738959312438965	5.32
6.318600654602051	5.6
4.718491554260254	5.49
5.950643539428711	8.96
5.019360542297363	5.06
6.989775657653809	5.96
7.527238368988037	7.7
6.42959451675415	4.21
7.867541313171387	7.33
6.92830228805542	4.23
6.396153450012207	5.27
7.330606460571289	6.33
6.963217258453369	7.96
4.003262996673584	3.55
6.620193004608154	4.71
6.330113887786865	6.68
5.135621070861816	3.14
4.344965934753418	4.17
5.398470401763916	6.12
7.016070365905762	7.72
4.963716506958008	6.77
5.612961769104004	7.24
6.008657932281494	4.1
5.569327354431152	6.41
8.72386646270752	8.14
7.128146648406982	5.52
6.628227710723877	7.11
6.671017646789551	8.0
7.7483134269714355	6.73
6.063426494598389	4.05
7.331706523895264	7.77
6.240265846252441	3.94
5.029048919677734	2.82
7.927013397216797	6.7
5.403255939483643	6.72
5.793327331542969	6.4
5.236325263977051	5.92
8.54914379119873	7.89
6.631953239440918	7.0
7.332129955291748	7.05
7.410064697265625	7.0
4.646167755126953	2.43
5.57565975189209	5.0
6.49421501159668	5.59
7.21139669418335	6.68
5.133238792419434	7.15
4.826062202453613	5.41
6.299851894378662	7.48
6.820988655090332	3.99
6.682318687438965	3.61
7.151750564575195	10.42
4.073080539703369	3.6
5.999759674072266	4.82
4.647705554962158	4.71
4.858037948608398	3.3
7.018777847290039	6.32
9.496606826782227	10.3
3.753117561340332	5.8
2.576038360595703	2.31
7.531855583190918	6.92
7.761585235595703	7.6
6.158796310424805	6.88
7.785846710205078	7.59
5.949995994567871	9.37
5.68839693069458	5.72
6.3902130126953125	6.92
4.869904041290283	6.87
5.640535831451416	4.23
8.2906494140625	5.96
5.997163772583008	6.72
7.814723491668701	9.1
7.730411529541016	8.1
5.555517196655273	5.68
3.6712636947631836	3.04
4.535885810852051	3.75
8.408706665039062	9.27
5.911977767944336	7.17
6.519259929656982	5.33
5.384273529052734	4.3
8.87879467010498	5.7
5.857630729675293	6.92
5.759690284729004	4.44
5.734929084777832	5.3
5.553670883178711	4.94
7.18304443359375	6.23
6.569557189941406	7.85
7.979130744934082	7.56
5.002443313598633	8.3
4.699962615966797	4.71
5.649637222290039	4.92
5.850706100463867	5.7
5.608712196350098	4.42
8.389642715454102	9.3
5.715733528137207	6.26
7.9790239334106445	8.1
4.929833889007568	3.85
5.292769432067871	5.57
5.488505840301514	6.6
7.874726295471191	6.57
6.532582759857178	7.1
7.358010292053223	6.28
5.961627960205078	5.64
6.736724853515625	7.51
5.813165664672852	4.73
6.143750190734863	6.77
7.320222854614258	6.95
7.401919841766357	8.51
7.412851333618164	6.43
5.305489540100098	5.21
6.728277683258057	5.55
8.443439483642578	8.77
7.733262538909912	5.85
4.869261741638184	5.6
6.8416643142700195	8.19
6.592459201812744	6.36
6.907798767089844	9.14
3.744306802749634	3.1
5.655242919921875	4.77
6.162727355957031	4.11
5.1988372802734375	2.92
4.272405624389648	2.77
7.277938365936279	5.92
5.575595378875732	5.82
5.7638702392578125	4.86
7.475287914276123	7.91
5.885796546936035	7.59
8.107955932617188	6.57
7.800721645355225	7.43
7.614696502685547	7.64
4.602837562561035	3.64
6.4510111808776855	6.66
7.5443267822265625	9.89
7.327192306518555	7.44
6.702851295471191	6.37
8.256514549255371	9.15
5.831385612487793	5.39
7.064609050750732	6.65
5.919764518737793	6.7
4.606797695159912	3.3
5.025277137756348	3.7
4.477364540100098	4.25
5.305737018585205	4.22
8.22282600402832	7.44
3.9215102195739746	2.89
4.318899154663086	4.24
6.327236175537109	4.3
4.872464179992676	6.27
6.390140533447266	5.83
4.013446807861328	4.42
5.168621063232422	5.57
6.393477439880371	3.69
5.57303524017334	8.22
7.971104621887207	10.22
8.008881568908691	7.63
5.328404426574707	5.35
6.2852606773376465	4.11
5.766999244689941	5.15
4.332481861114502	3.82
6.490633964538574	7.24
6.582855224609375	6.04
4.250072002410889	2.46
7.04246711730957	6.8
8.622076034545898	9.77
6.905917167663574	7.35
3.8109922409057617	3.58
4.708864688873291	4.26
5.974198818206787	4.28
7.965154647827148	7.54
4.519497871398926	3.66
8.45975112915039	8.74
5.55584192276001	4.18
6.346371650695801	6.39
4.702733039855957	5.4
7.505023956298828	7.02
4.398031234741211	3.74
7.294502258300781	6.4
4.678496360778809	6.56
6.098076343536377	6.28
5.31392765045166	5.8
4.892845153808594	3.4
7.44050407409668	6.96
5.799572944641113	4.57
3.8283438682556152	2.22
6.720664978027344	6.14
8.458683013916016	9.3
5.25661563873291	5.66
4.2617387771606445	4.54
5.4356279373168945	5.22
7.808449745178223	6.56
7.597182273864746	6.74
5.876630783081055	5.62
7.08056640625	7.49
6.201231002807617	6.77
3.274336338043213	3.72
4.357189178466797	4.07
6.778110504150391	6.42
6.081665992736816	6.48
6.5124993324279785	4.35
7.989233016967773	5.41
5.553280830383301	8.77
6.4184980392456055	6.05
6.965536594390869	6.52
5.949853420257568	4.47
6.656232833862305	8.7
6.99019193649292	7.12
4.2388997077941895	4.3
7.912509918212891	5.1
8.224137306213379	6.28
6.882801532745361	4.31
6.512253284454346	6.72
7.555337905883789	7.68
5.546906471252441	5.48
7.609475612640381	7.86
5.170808792114258	5.23
6.411446571350098	5.85
6.546294212341309	5.03
6.838518142700195	6.79
6.082223892211914	4.91
6.911459445953369	8.04
7.696306228637695	7.24
5.516445159912109	5.66
6.240324020385742	7.89
6.469973564147949	6.17
7.277801990509033	6.78
7.061855792999268	6.35
5.98406982421875	7.22
5.8967509269714355	6.07
4.6632232666015625	3.66
7.446086883544922	8.4
5.2144365310668945	4.45
6.52614164352417	5.13
6.41954231262207	4.8
7.45205545425415	7.68
7.877267360687256	6.86
6.839144706726074	5.15
5.661720275878906	6.37
4.932240009307861	8.22
5.92909574508667	5.96
6.594212532043457	8.36
5.663876533508301	5.96
5.692607402801514	4.31
7.119158744812012	8.1
7.502516746520996	8.52
6.034124851226807	4.3
3.7545623779296875	3.77
5.62224006652832	4.15
4.954942226409912	5.23
6.4116363525390625	7.24
5.113468647003174	2.76
5.822246074676514	5.64
6.183663368225098	4.46
6.703436851501465	5.96
6.031073093414307	5.37
5.364806175231934	4.51
9.762842178344727	9.07
7.708076477050781	10.0
7.131069183349609	5.77
4.471327304840088	5.48
7.565201759338379	6.82
5.677210807800293	6.14
6.934246063232422	8.16
6.254879474639893	8.48
5.315130233764648	4.52
7.345414161682129	6.78
3.7692172527313232	3.7
7.213953971862793	7.68
4.5192694664001465	3.91
7.258316993713379	6.7
9.871712684631348	8.07
6.797008991241455	5.9
7.651385307312012	8.26
6.254972457885742	7.13
5.240411281585693	6.15
8.046630859375	5.04
6.811023712158203	5.92
6.7636518478393555	7.0
6.804840087890625	5.26
7.57044792175293	8.52
8.104877471923828	8.38
5.460017204284668	5.01
7.185962200164795	5.42
6.564277648925781	2.82
5.265055179595947	4.37
7.4036359786987305	7.4
7.206178665161133	8.96
7.661586761474609	8.43
7.161687850952148	8.0
7.0169172286987305	4.46
5.786553859710693	6.77
9.146161079406738	10.4
6.518882751464844	5.79
5.505609512329102	5.39
5.824174404144287	6.63
8.350861549377441	9.05
6.604466438293457	5.85
7.10206413269043	8.05
7.174596786499023	5.89
5.70894193649292	5.04
4.932281494140625	5.08
6.949656963348389	5.77
5.322137355804443	6.12
8.859058380126953	9.51
6.917624473571777	8.85
7.033188343048096	8.29
6.036904811859131	5.92
7.59877347946167	7.49
7.0471577644348145	3.95
7.5652666091918945	10.0
3.8121044635772705	3.32
5.992869853973389	4.48
4.865498065948486	4.43
6.788283348083496	4.7
6.669254302978516	6.29
5.519867897033691	3.67
3.9407448768615723	3.62
6.574093818664551	5.92
6.68018102645874	6.66
4.714191913604736	6.08
4.945201873779297	5.31
6.01613712310791	6.4
6.739854335784912	8.15
5.558290481567383	6.19
4.042713165283203	2.77
10.152607917785645	9.88
5.743280410766602	4.7
5.210396766662598	6.52
6.769651889801025	6.29
4.647631645202637	5.22
5.461705684661865	5.11
6.493171691894531	5.47
6.423719882965088	6.62
7.696010589599609	8.3
10.625925064086914	8.19
5.396937847137451	4.18
6.549661159515381	6.48
6.511989116668701	5.96
7.306804656982422	6.21
8.243082046508789	8.22
5.36638879776001	4.67
6.49604606628418	6.91
6.089921474456787	4.64
8.191020011901855	9.3
5.9566802978515625	6.28
6.20537805557251	6.51
7.306766986846924	6.71
8.070001602172852	7.72
5.677907466888428	5.92
8.072996139526367	9.7
7.222997665405273	9.0
6.017149448394775	4.8
5.687262535095215	5.96
6.501446723937988	5.49
6.279129981994629	7.64
6.235588550567627	6.14
6.0657958984375	5.6
4.831865310668945	8.0
9.136573791503906	5.74
5.176603317260742	4.86
3.526911735534668	2.48
7.201666831970215	6.88
8.102807998657227	5.88
5.459894180297852	3.08
6.90593147277832	8.06
7.325259208679199	6.7
6.203518867492676	5.41
7.250336170196533	7.38
8.175962448120117	7.47
4.888391017913818	9.64
7.918478965759277	6.33
5.822162628173828	6.55
7.344664573669434	4.8
5.933411598205566	5.21
7.2692437171936035	7.89
4.701690673828125	5.3
4.797637939453125	2.96
7.194570541381836	6.35
6.132165908813477	7.18
6.196136474609375	7.72
7.715994834899902	8.44
6.042061805725098	5.17
5.783246040344238	5.85
4.977819919586182	7.33
7.305490016937256	6.32
7.26285982131958	7.59
6.333557605743408	5.96
6.291396617889404	4.69
5.1853156089782715	8.7
8.123262405395508	8.22
5.672140121459961	5.12
6.217644691467285	6.0
6.946527481079102	7.6
5.60427713394165	4.11
8.21322250366211	8.8
8.462568283081055	6.74
4.981815338134766	6.17
8.310773849487305	8.51
5.194408893585205	3.7
6.489471435546875	5.22
5.796058654785156	6.01
5.759044647216797	3.49
8.501502990722656	9.38
9.115716934204102	7.51
6.776061058044434	8.15
4.177741527557373	2.68
6.754885196685791	9.21
6.449180603027344	3.22
8.09427547454834	7.64
7.700347900390625	7.02
5.903872489929199	5.77
6.021397590637207	7.77
5.524418830871582	7.82
5.502501487731934	3.89
6.351733207702637	6.96
7.381588459014893	8.7
7.218579292297363	7.34
5.206122398376465	5.25
8.59609603881836	8.66
6.314452171325684	7.49
5.122818946838379	5.8
4.717796802520752	3.77
6.128737449645996	3.02
7.775883197784424	7.1
6.726069450378418	6.3
6.208944320678711	6.4
6.89649772644043	7.89
4.073698043823242	2.8
6.573791980743408	4.01
7.887571811676025	8.05
10.118432998657227	8.72
8.350431442260742	8.02
4.477898597717285	4.89
4.51020622253418	2.3
6.466198921203613	10.12
8.584123611450195	7.82
8.751598358154297	7.96
6.112444877624512	5.43
5.885171890258789	8.33
4.919480323791504	5.76
7.541826248168945	7.61
4.108747959136963	4.52
4.804267883300781	5.82
4.442262649536133	5.57
5.558887481689453	5.52
4.311444282531738	4.0
7.052661418914795	7.42
5.560787200927734	4.2
7.175800323486328	7.7
6.953572750091553	6.96
3.300476551055908	6.26
5.475266933441162	5.67
5.527339935302734	8.49
5.355242729187012	4.1
5.312089920043945	4.85
6.111101150512695	7.14
6.098907470703125	7.72
5.49422550201416	6.79
7.142209529876709	7.39
6.024142265319824	5.32
5.772774696350098	7.36
5.343225479125977	3.1
4.895379066467285	4.03
6.2618560791015625	5.33
10.36194133758545	11.3
4.725855827331543	5.27
3.8390605449676514	4.06
3.7108154296875	4.7
7.857170104980469	5.77
6.775289058685303	5.72
7.434061527252197	7.48
5.578840255737305	6.3
4.34550666809082	3.55
5.874078750610352	6.15
7.375460147857666	8.34
8.043924331665039	5.24
5.1010918617248535	4.3
5.519033432006836	3.7
3.9952290058135986	2.85
8.22712230682373	7.74
6.205043792724609	5.23
8.248514175415039	7.36
7.379387378692627	6.64
6.197120666503906	5.91
6.635668754577637	5.62
7.052593231201172	5.8
5.490846157073975	5.21
5.465607643127441	4.4
6.807716369628906	7.52
5.938361167907715	7.24
5.966008186340332	6.05
4.906345367431641	3.22
6.82243537902832	7.89
7.525844097137451	7.96
7.517337799072266	6.09
6.849730491638184	4.92
5.9881768226623535	9.03
5.34536600112915	5.89
5.752784729003906	5.64
8.100987434387207	8.6
6.991777420043945	5.77
5.262973308563232	7.1
7.025240898132324	6.24
7.109280586242676	5.89
8.53583812713623	6.8
6.078539848327637	6.56
6.6789445877075195	6.21
6.8285417556762695	5.19
4.103621006011963	4.3
7.836150169372559	8.34
6.177151679992676	8.04
4.5264716148376465	4.0
6.408963203430176	8.96
4.285296440124512	5.53
7.456644058227539	8.15
7.382840633392334	7.77
5.719383239746094	4.31
7.363448143005371	7.48
6.145719051361084	7.06
7.386502265930176	8.52
6.372875213623047	7.1
3.7596235275268555	4.57
7.9474263191223145	8.4
4.660804748535156	3.0
5.816947937011719	4.46
10.200374603271484	8.72
4.651749610900879	5.05
6.796846389770508	6.05
5.961899280548096	7.0
5.568114280700684	5.96
6.366158485412598	7.3
2.731184959411621	3.65
7.224335193634033	8.3
4.552303314208984	2.48
7.6547393798828125	8.49
6.328667163848877	6.21
6.0518388748168945	8.8
5.845324516296387	6.1
5.537873268127441	7.15
6.052384376525879	4.37
7.009397983551025	9.24
8.118478775024414	6.49
6.13380765914917	8.0
6.6901445388793945	6.04
7.977571964263916	8.05
5.668633460998535	6.13
5.504502296447754	6.95
6.804924964904785	6.42
6.605788230895996	8.7
3.5304770469665527	3.3
7.745266437530518	7.43
5.5617780685424805	6.8
6.753790855407715	7.89
5.267519950866699	6.62
7.642529010772705	5.74
6.824310302734375	6.63
6.606529235839844	9.26
5.794781684875488	5.4
6.693679332733154	6.62
6.460820198059082	7.46
8.918967247009277	6.77
3.9172520637512207	4.76
6.613248825073242	6.66
7.1874823570251465	7.59
4.861275672912598	5.09
5.856839179992676	5.25
5.7349371910095215	4.67
4.866301536560059	5.05
7.253517150878906	7.8
3.7122883796691895	1.31
5.06413459777832	4.03
6.4362945556640625	8.52
6.347622871398926	7.19
5.268774032592773	6.4
5.949530601501465	6.33
5.208364486694336	3.76
4.510355472564697	5.7
5.340213775634766	6.66
5.847641468048096	5.64
7.447713375091553	7.92
5.915546894073486	5.66
6.7219767570495605	9.0
6.269240379333496	6.33
5.3587799072265625	6.49
4.548480987548828	3.86
7.078544616699219	7.16
7.532095909118652	6.59
7.437881946563721	8.1
5.326103210449219	3.15
4.800854206085205	3.3
8.371647834777832	8.49
8.068458557128906	6.59
6.192837715148926	6.8
5.03061580657959	6.82
7.593247413635254	6.06
8.384647369384766	8.64
5.161900520324707	4.64
6.626591682434082	7.06
6.227727890014648	4.74
6.455826282501221	6.55
7.719846725463867	8.85
7.567436218261719	9.25
7.788056373596191	8.05
6.786456108093262	8.48
4.182311058044434	2.82
6.221494197845459	4.59
5.82875919342041	5.74
6.458377838134766	8.35
5.830199241638184	6.48
4.603895664215088	3.67
5.913970947265625	5.48
7.772193431854248	6.85
8.50506591796875	9.3
6.3019208908081055	6.66
7.528713226318359	7.14
6.34432315826416	5.18
6.978179931640625	6.46
6.394874095916748	6.41
6.862551212310791	7.57
5.864620685577393	5.85
7.240554332733154	8.3
6.512560844421387	6.7
7.629452228546143	6.59
7.936306953430176	7.42
6.556112766265869	4.8
5.757655143737793	4.94
6.667729377746582	5.59
7.38027286529541	7.96
7.126359939575195	6.17
5.639533042907715	4.42
4.991305351257324	5.03
7.623477935791016	8.51
6.811013221740723	5.6
6.5045270919799805	7.48
7.385094165802002	8.3
7.480029106140137	7.19
7.402224540710449	6.51
6.728823661804199	6.74
7.509353160858154	6.18
3.9712533950805664	7.0
6.2450761795043945	6.48
7.746278285980225	5.03
5.15245246887207	4.94
7.346349716186523	7.55
8.005744934082031	9.0
5.676025390625	5.89
6.086304187774658	6.62
4.324322700500488	5.35
5.614264488220215	5.17
7.1112871170043945	9.39
5.28857946395874	3.4
7.028796672821045	6.38
7.027354717254639	6.55
7.218238830566406	6.55
4.564047336578369	3.48
7.1379594802856445	5.8
6.654926300048828	5.46
3.641585111618042	3.82
7.907217502593994	5.85
6.1580071449279785	5.75
6.372026443481445	6.82
7.906929016113281	7.3
5.006210803985596	5.0
5.703948020935059	5.16
6.9748334884643555	6.81
6.993830680847168	7.01
7.855356216430664	7.05
5.684567928314209	5.47
7.278779029846191	6.99
6.85274076461792	6.85
5.641539573669434	6.96
4.926091194152832	5.48
6.6399455070495605	6.29
5.698379039764404	4.42
6.241175651550293	6.97
6.189042568206787	6.96
5.612947463989258	3.3
6.515180587768555	6.28
5.869932651519775	6.55
5.12862491607666	4.25
4.861588478088379	4.85
8.565007209777832	11.02
6.014183521270752	5.51
9.786283493041992	8.12
4.698453903198242	3.77
5.8526811599731445	4.35
6.717255592346191	6.39
7.369584083557129	8.03
7.245236396789551	7.77
5.162388801574707	4.59
6.330290794372559	7.05
6.924018859863281	5.94
6.457993507385254	4.03
6.004696846008301	6.28
4.748569488525391	4.76
6.086695194244385	7.96
12.467182159423828	6.59
5.001949787139893	3.31
5.353926658630371	5.82
8.056557655334473	8.0
6.866306304931641	6.6
5.583700180053711	8.62
8.68204116821289	9.42
6.315787315368652	4.36
4.601385116577148	5.26
5.984679222106934	7.77
6.106344699859619	5.25
4.262182712554932	2.89
9.156923294067383	9.49
7.521854400634766	8.61
6.595446586608887	4.66
7.321018218994141	7.69
7.0654296875	5.76
5.167802810668945	4.67
7.926434516906738	8.64
2.931333541870117	3.29
4.575153827667236	3.8
5.764298439025879	5.96
7.2754316329956055	6.7
8.032733917236328	7.6
6.380335807800293	5.0
4.0770416259765625	4.7
3.982102870941162	4.62
7.779501914978027	8.39
7.01082181930542	4.6
6.854324817657471	8.05
7.611478328704834	7.7
5.67669677734375	7.13
6.442686080932617	6.15
8.403935432434082	7.85
7.913951873779297	9.7
7.816067218780518	7.46
4.7009992599487305	1.11
4.515617370605469	4.68
4.493099212646484	3.57
5.794647693634033	7.23
7.131086349487305	8.85
7.286923408508301	8.01
7.226762771606445	7.22
7.336276531219482	8.79
7.300154209136963	8.2
7.134345054626465	7.68
7.945035934448242	6.58
5.54810905456543	7.6
7.9891862869262695	8.32
7.921571731567383	11.0
6.900304794311523	8.85
5.697999477386475	3.63
7.203685283660889	5.38
6.393779754638672	7.29
6.635298728942871	5.35
4.102033615112305	2.82
8.296354293823242	7.28
5.5800018310546875	5.0
8.029431343078613	6.92
5.002307415008545	3.15
7.193366527557373	6.64
6.7136735916137695	6.4
4.822614669799805	4.6
5.317512512207031	2.16
6.585587501525879	6.07
4.442624092102051	3.36
7.659984111785889	8.01
7.2361555099487305	7.34
5.4201979637146	4.11
7.289220333099365	5.96
7.390649795532227	7.8
7.131858825683594	6.99
6.899604797363281	8.48
6.843095779418945	7.43
5.201361656188965	3.6
5.673346042633057	4.42
7.1253461837768555	7.96
4.7218780517578125	9.06
7.466732025146484	7.43
5.051780700683594	3.27
7.147971153259277	7.41
8.547065734863281	8.97
7.736509323120117	8.89
7.347408771514893	7.96
7.6070756912231445	7.48
6.415443420410156	5.03
5.065761566162109	8.28
7.647975921630859	9.12
5.3316144943237305	5.06
5.5164899826049805	4.59
5.564643859863281	6.71
6.060628890991211	7.77
4.786782264709473	5.04
7.447508335113525	6.37
7.502007484436035	6.46
6.4634928703308105	8.0
6.729538917541504	4.33
6.088678359985352	5.06
7.385296821594238	7.14
5.349973678588867	4.17
7.626378536224365	6.66
5.306939601898193	5.82
5.105978012084961	4.34
5.773508071899414	4.02
6.809643268585205	5.13
7.500506401062012	6.3
6.645545959472656	6.29
4.091697692871094	9.15
6.193757057189941	7.41
6.316123962402344	7.35
5.333108425140381	3.49
5.886163711547852	3.2
6.17575216293335	6.44
5.615427494049072	4.77
5.571392059326172	6.08
7.255227565765381	5.75
4.990713119506836	6.07
6.743771553039551	4.25
5.508772850036621	8.0
4.874270439147949	4.3
6.419961452484131	3.36
5.829110622406006	5.89
7.790109634399414	7.47
4.996259689331055	3.0
7.421881675720215	8.55
7.345947265625	7.59
7.2376790046691895	8.25
5.933940410614014	6.8
6.638038635253906	8.3
6.653395175933838	7.0
5.073577880859375	4.71
5.912979602813721	4.74
6.5646209716796875	5.39
4.296941757202148	5.66
5.83262825012207	5.7
7.3748579025268555	7.56
3.60148286819458	3.1
4.113450527191162	4.86
6.217026710510254	4.3
7.008117198944092	5.13
6.854898452758789	5.4
5.129397392272949	4.94
6.693565368652344	8.19
6.2631707191467285	7.06
8.39409065246582	8.19
4.602316856384277	4.0
6.43150520324707	4.8
6.777345657348633	5.46
8.521013259887695	9.52
5.406804084777832	6.19
6.7190423011779785	7.8
8.35904312133789	7.78
8.668426513671875	7.98
8.584732055664062	7.38
6.714389801025391	6.66
7.171612739562988	5.89
5.881758213043213	7.72
4.5573225021362305	4.61
6.726912498474121	7.8
6.975649833679199	5.46
5.098447799682617	3.64
4.683892250061035	7.11
5.806643486022949	3.33
7.506021499633789	8.99
5.696059226989746	6.31
5.994574069976807	5.97
6.788485527038574	6.68
7.1845574378967285	8.14
4.3575358390808105	6.2
6.073958396911621	8.22
6.200732231140137	6.68
7.607144832611084	9.22
6.810333251953125	6.89
5.958966255187988	4.89
4.212433815002441	4.68
6.621021270751953	6.82
6.352709770202637	4.92
6.677298545837402	7.07
5.411093711853027	7.3
5.9959306716918945	7.56
6.353082180023193	5.93
7.511409282684326	7.96
6.329405784606934	7.38
5.044848442077637	7.92
5.830780982971191	4.6
6.110118865966797	5.97
5.7428154945373535	4.73
11.521467208862305	7.47
9.495628356933594	9.93
7.116875648498535	7.7
3.2540483474731445	4.02
4.850979804992676	3.39
5.002464771270752	4.48
6.068221092224121	6.7
6.876193046569824	5.8
6.0707173347473145	4.77
8.847925186157227	5.65
7.5569539070129395	7.0
4.99392557144165	4.61
4.666696071624756	3.96
7.004323959350586	8.72
3.134659767150879	2.92
5.212366580963135	9.0
4.797145366668701	4.72
6.574908256530762	5.85
3.1835389137268066	4.64
7.670799732208252	7.85
4.266904354095459	4.47
6.585254669189453	5.82
6.7342329025268555	5.07
5.738616466522217	8.4
10.278477668762207	10.6
7.126425743103027	7.38
5.876447677612305	7.17
6.447281837463379	8.97
4.844681739807129	5.66
7.423333168029785	6.71
6.718127250671387	6.47
7.074135780334473	6.57
8.00296401977539	7.72
9.347673416137695	8.22
5.272966384887695	6.23
5.705374717712402	2.74
6.875239849090576	5.57
8.012115478515625	8.11
6.29708194732666	5.82
5.1599626541137695	5.57
5.466314792633057	6.55
6.829651832580566	5.67
6.176316261291504	6.08
6.156119346618652	6.7
5.547711372375488	4.16
6.405587196350098	2.24
10.22423267364502	8.12
4.856954574584961	7.29
7.879731178283691	6.35
7.081107139587402	7.92
7.902386665344238	9.77
8.43635368347168	6.0
6.933115005493164	5.91
6.5520405769348145	5.35
3.4438424110412598	3.8
5.72535514831543	5.46
8.76059341430664	7.89
7.3593549728393555	9.4
5.158442497253418	2.18
8.331781387329102	6.22
6.53153133392334	8.3
5.987858772277832	6.21
4.997291088104248	5.41
5.917084217071533	5.21
5.706192970275879	5.82
6.413442611694336	9.92
6.858588218688965	6.92
6.073671340942383	6.6
6.0577898025512695	5.89
6.4608259201049805	6.9
4.99591064453125	8.15
7.847434997558594	7.52
8.274511337280273	6.49
6.1131768226623535	7.26
9.22420883178711	10.0
6.870221138000488	6.3
6.943180084228516	9.46
6.419131755828857	6.38
6.02120304107666	6.3
3.941429853439331	6.15
7.756396293640137	8.8
7.301508903503418	5.47
4.87108039855957	3.52
7.852314472198486	6.96
7.808405876159668	7.22
7.125700950622559	7.4
3.8258755207061768	3.0
8.253326416015625	11.52
4.05511474609375	6.09
7.564885139465332	8.03
5.104450225830078	6.28
5.612129211425781	4.26
5.852298736572266	6.8
5.281737804412842	3.51
5.124780654907227	5.06
7.11146354675293	9.03
5.867526531219482	6.56
7.757469177246094	7.66
6.419809818267822	5.05
7.342685699462891	8.4
6.4448113441467285	6.19
4.517917156219482	4.3
6.927794456481934	7.09
7.390865802764893	7.06
6.594084739685059	7.6
8.130410194396973	6.71
6.133447170257568	7.12
4.477316856384277	5.66
6.608331680297852	7.48
5.258845329284668	6.57
4.579059600830078	4.55
5.2607526779174805	4.49
7.368983268737793	6.33
4.75499153137207	5.24
7.9897260665893555	9.24
5.891175270080566	6.52
7.705162048339844	8.0
5.453912734985352	6.51
5.946620464324951	4.0
7.150114059448242	8.1
4.67020845413208	2.89
5.620357990264893	5.1
7.093326568603516	7.09
6.40382194519043	4.24
4.828702926635742	5.11
4.864748477935791	5.7
5.6877570152282715	7.85
6.901917934417725	5.96
7.636460781097412	8.3
6.784114837646484	7.34
7.052649974822998	7.33
5.345273971557617	8.24
5.91021203994751	7.34
6.422806739807129	8.66
6.279167175292969	5.08
7.310887336730957	7.47
7.465682029724121	7.68
7.343817710876465	8.52
5.612427711486816	6.4
4.002614974975586	3.24
4.416571617126465	2.0
4.685956001281738	3.27
9.438907623291016	8.74
4.522270679473877	4.92
4.344440460205078	5.84
5.134308815002441	4.05
6.036844730377197	6.05
5.350268363952637	1.49
7.229499816894531	7.44
7.725888729095459	7.85
4.206207752227783	3.91
6.477425575256348	6.49
6.099696159362793	6.22
5.734528064727783	6.3
7.5841827392578125	6.01
6.241002559661865	3.65
5.650805473327637	5.7
5.313982009887695	5.77
6.5239763259887695	7.36
7.16926908493042	7.64
6.607668399810791	6.44
7.18013858795166	6.15
5.794830322265625	5.7
6.319903373718262	6.34
6.251108646392822	8.46
5.520636558532715	6.06
6.392355918884277	7.96
8.210315704345703	9.7
5.548666000366211	4.62
6.6501054763793945	9.05
4.066591262817383	2.15
8.106740951538086	11.13
10.17100715637207	10.1
9.797164916992188	10.59
6.110210418701172	6.64
5.250226020812988	5.74
8.488308906555176	8.96
6.23807430267334	6.71
7.353343486785889	9.7
4.530555248260498	3.7
8.086400985717773	6.72
4.831759452819824	4.28
4.557570457458496	2.35
4.928773880004883	4.64
8.270060539245605	8.82
7.355893135070801	9.7
6.028176307678223	5.44
8.399744987487793	8.15
5.667679786682129	5.12
6.813694000244141	7.74
6.735294818878174	5.66
8.353979110717773	7.66
5.01932430267334	4.42
6.4268388748168945	8.54
6.045936584472656	7.09
7.171469211578369	8.1
8.627894401550293	7.69
7.348011016845703	6.1
5.066718101501465	7.76
8.461727142333984	8.4
6.471548080444336	7.03
8.222721099853516	8.2
5.624268531799316	5.43
7.375377655029297	7.89
4.6767120361328125	3.0
4.27747106552124	7.68
6.943720817565918	7.46
4.1417765617370605	4.31
4.225202560424805	2.77
5.685806751251221	5.11
6.408109188079834	6.82
5.37122106552124	7.54
7.028349876403809	9.16
6.605914115905762	6.96
7.839131832122803	5.63
6.475452899932861	5.77
5.2261762619018555	5.0
5.427652359008789	6.71
5.569744110107422	5.49
5.6364240646362305	5.9
6.862380027770996	6.21
7.848275661468506	5.7
7.665283203125	6.72
7.379310131072998	11.52
7.6637749671936035	6.55
4.684840202331543	4.17
6.792862892150879	3.35
6.872610092163086	5.6
3.654139518737793	1.31
5.607339859008789	5.89
5.5353240966796875	5.82
5.839700698852539	6.6
3.0644936561584473	3.96
5.3490891456604	6.31
6.344137191772461	9.42
7.785122871398926	7.8
4.6530280113220215	2.72
7.101990699768066	6.66
5.844019889831543	7.8
4.08896541595459	5.24
5.280838966369629	4.82
6.213755130767822	4.07
7.0497026443481445	8.3
6.80042839050293	5.89
6.455598831176758	3.86
6.217624664306641	6.78
6.962039947509766	9.03
5.050290107727051	5.98
7.586633682250977	7.94
6.573663711547852	7.4
4.913758277893066	7.33
6.18111515045166	10.53
7.248349666595459	8.66
7.5563459396362305	8.0
5.479557991027832	5.03
4.98802375793457	1.45
4.928462028503418	4.56
6.652338027954102	7.4
6.053147315979004	5.12
7.673723220825195	6.92
8.35962200164795	9.06
8.068988800048828	7.03
7.026714324951172	7.07
6.48648738861084	5.67
7.975230693817139	9.2
6.841559886932373	8.44
5.940786361694336	7.26
7.272378921508789	6.4
6.594735145568848	7.8
7.256501197814941	5.74
7.385231018066406	6.33
6.394684791564941	6.57
6.94457483291626	4.5
6.8629961013793945	8.15
5.532521724700928	3.87
8.166497230529785	6.89
5.895673751831055	5.33
6.156642913818359	5.26
7.474543571472168	6.68
6.928872585296631	8.74
3.5602729320526123	4.11
7.757949352264404	7.31
6.6734442710876465	7.37
4.956386566162109	3.61
5.627965927124023	6.64
6.776294231414795	7.8
5.626649379730225	7.22
6.1798787117004395	3.42
6.437556266784668	8.1
6.804032325744629	7.37
4.856363296508789	5.44
5.047323226928711	7.65
7.684661388397217	6.11
5.822566986083984	3.79
4.395871162414551	4.18
5.6965460777282715	3.79
6.040805816650391	5.0
7.834716796875	7.34
5.965662002563477	4.3
7.450010299682617	7.0
7.457324028015137	7.35
4.349796772003174	5.48
6.189377784729004	6.44
4.168397903442383	4.61
8.025691986083984	7.49
7.413983345031738	8.7
8.315381050109863	9.07
6.752579689025879	8.72
8.352386474609375	9.41
8.048155784606934	8.7
7.566290855407715	8.3
5.123088836669922	5.37
7.686267852783203	8.66
8.034351348876953	4.03
8.307272911071777	7.28
7.037073612213135	8.17
4.891312599182129	4.23
8.529844284057617	10.24
7.404757022857666	6.54
5.568554878234863	5.96
6.6376471519470215	6.89
6.4618330001831055	6.68
5.213854789733887	5.74
6.230551242828369	5.54
4.765789985656738	7.17
6.960501194000244	8.06
5.816160202026367	4.63
6.693882942199707	8.0
4.510470390319824	2.24
6.13699197769165	6.46
5.066427230834961	5.35
7.18143367767334	6.23
9.756368637084961	10.72
7.276922225952148	8.47
5.526462078094482	5.47
7.033120155334473	10.02
6.904383659362793	7.01
7.439224720001221	5.46
7.853291988372803	8.28
10.45488166809082	11.3
6.490335464477539	4.19
7.008316516876221	8.59
7.55169153213501	8.66
6.09066915512085	6.15
5.804173946380615	6.55
6.433536529541016	7.14
6.53343391418457	8.8
4.2343645095825195	4.62
8.376917839050293	7.23
5.81852912902832	4.82
6.135563373565674	7.64
7.167721748352051	4.72
8.332778930664062	10.7
7.71673059463501	8.55
8.464942932128906	7.08
8.163654327392578	5.16
5.824894905090332	5.03
5.867406845092773	5.7
8.150644302368164	7.96
5.261697769165039	3.73
7.338919162750244	11.22
8.892715454101562	8.05
7.671429634094238	8.66
4.664837837219238	5.84
7.796574592590332	6.8
7.458890914916992	8.48
6.473966598510742	5.65
6.8050103187561035	7.1
9.437332153320312	7.66
8.622503280639648	8.14
7.096673488616943	8.69
6.68465518951416	5.15
9.115501403808594	6.99
6.937016487121582	4.96
5.811112880706787	4.12
5.443401336669922	5.74
7.529139518737793	6.89
5.377453804016113	4.42
5.664153575897217	5.2
6.56937837600708	6.36
7.821600914001465	7.59
7.003669261932373	5.46
6.7090301513671875	6.36
6.314052581787109	4.82
6.781793594360352	6.46
8.276644706726074	7.37
7.581787109375	7.7
5.112456321716309	5.03
6.03627347946167	3.39
3.591214179992676	3.52
7.366493225097656	8.59
3.8430819511413574	3.81
7.902165412902832	6.92
5.486414909362793	4.84
6.9378228187561035	7.42
7.300246715545654	7.77
4.304384231567383	4.16
9.714805603027344	10.82
6.218599319458008	4.58
6.653030872344971	5.95
3.783266544342041	2.3
6.591473579406738	6.9
6.640569686889648	8.28
7.8799214363098145	6.39
6.575923919677734	9.1
5.505545616149902	6.21
4.834473609924316	3.77
7.196324348449707	6.8
5.009881973266602	4.2
6.7186126708984375	8.52
6.862343788146973	7.43
7.212971210479736	6.73
4.8482666015625	4.41
6.905575752258301	7.96
4.406613349914551	5.68
4.740180015563965	5.13
5.952528476715088	5.62
8.091054916381836	6.74
7.03644323348999	6.78
6.1867523193359375	5.09
6.3400349617004395	4.63
6.965855598449707	8.6
6.861370086669922	6.37
6.2747907638549805	5.23
6.462676048278809	7.62
6.217288970947266	9.0
7.36122989654541	5.52
5.846321105957031	7.05
7.971264839172363	8.77
7.628425598144531	8.66
4.742940902709961	4.01
6.12632942199707	7.23
4.372979164123535	3.74
4.659951210021973	3.3
7.478726387023926	6.55
7.520200729370117	5.85
4.451842784881592	6.0
5.488978385925293	5.0
5.534420967102051	7.37
6.250097274780273	6.3
6.137899398803711	7.84
8.810665130615234	8.97
6.479104518890381	6.24
5.090307235717773	3.52
6.024250030517578	5.12
5.090970993041992	5.54
7.557917594909668	7.7
5.760039806365967	4.93
5.217886924743652	6.64
6.02522087097168	5.72
5.129488945007324	4.54
6.122791290283203	9.0
6.847856044769287	4.3
5.755930423736572	5.74
4.959128379821777	5.34
6.325226783752441	5.55
6.933781623840332	7.5
6.940649032592773	7.41
4.855186462402344	6.88
7.64656925201416	7.7
7.671760082244873	7.96
6.017392158508301	6.82
2.643296718597412	4.7
4.882647514343262	6.94
6.034711837768555	6.0
5.681753158569336	4.3
7.3084917068481445	7.95
7.8070268630981445	9.15
6.7864532470703125	9.31
6.358114242553711	6.45
7.143524646759033	9.24
4.108354568481445	3.7
7.31424617767334	8.4
6.659372329711914	4.01
5.583139419555664	5.19
7.185105323791504	7.42
5.382925510406494	6.08
4.969795227050781	2.0
5.761558532714844	6.77
8.20924186706543	7.18
6.366001605987549	5.55
5.8530378341674805	6.36
7.622210502624512	5.55
6.236870765686035	5.61
8.152073860168457	9.3
7.878139495849609	7.68
4.435153961181641	3.8
5.772604465484619	6.4
8.081485748291016	9.62
3.6923489570617676	1.31
5.725986480712891	7.19
6.261741638183594	7.74
5.665674209594727	5.57
6.257967948913574	5.04
5.953665733337402	5.68
5.946444511413574	4.68
6.495922088623047	7.76
5.548421859741211	5.7
7.3175578117370605	8.4
4.353835105895996	5.77
8.71923542022705	8.85
9.802538871765137	8.19
7.3715057373046875	5.77
5.594639778137207	3.51
5.822935581207275	5.21
7.2601847648620605	7.12
7.636751651763916	7.0
7.423741340637207	7.92
6.475896835327148	7.31
5.727551460266113	7.27
6.439852714538574	5.38
7.819101333618164	6.67
8.01403522491455	9.0
5.883818626403809	4.89
8.062406539916992	9.51
5.910938262939453	5.09
6.217685699462891	8.33
4.835663795471191	4.24
4.426987648010254	2.6
6.40401554107666	5.52
4.863418102264404	7.54
7.53438138961792	7.77
7.429229736328125	8.3
4.961020469665527	6.21
9.36316204071045	9.8
8.095876693725586	6.38
4.888456344604492	7.68
6.883522033691406	6.47
6.7552995681762695	6.76
8.269402503967285	7.7
6.817838668823242	6.29
5.701230049133301	5.89
7.1542205810546875	7.16
7.552244186401367	7.84
4.826117992401123	4.26
6.4256978034973145	6.43
7.253671646118164	6.25
6.972742080688477	8.52
3.2383415699005127	4.49
7.123163223266602	7.85
8.148818016052246	7.11
9.10441780090332	9.46
6.018552780151367	5.24
7.369305610656738	7.7
6.107538223266602	7.37
6.485342979431152	7.47
5.415674209594727	6.34
6.9532036781311035	7.52
6.058498382568359	5.8
6.3893723487854	3.44
6.93475341796875	6.57
6.640938758850098	5.82
7.671337127685547	8.4
7.303196430206299	8.52
7.488590240478516	6.09
5.330927848815918	4.84
6.064703941345215	8.3
4.784710884094238	5.72
7.640580177307129	7.91
7.10705041885376	9.4
3.334035873413086	4.71
5.523967266082764	4.0
8.322160720825195	7.23
5.597655296325684	7.52
6.354633331298828	4.59
5.656815052032471	5.22
6.642849445343018	5.86
10.055957794189453	9.32
7.42496919631958	5.8
5.075109481811523	4.77
8.142601013183594	7.3
8.887262344360352	8.37
3.7673192024230957	3.6
5.924843788146973	7.05
7.161109924316406	10.47
7.2702460289001465	4.89
4.833495140075684	4.0
6.667588233947754	6.7
7.311989784240723	7.62
5.882966041564941	5.14
4.66923189163208	5.51
6.170450210571289	5.41
8.160858154296875	8.22
8.163583755493164	5.91
6.973702907562256	7.51
7.528937339782715	6.46
7.747581481933594	8.3
8.094934463500977	9.96
7.280865669250488	8.32
5.588922500610352	4.14
5.839796543121338	6.38
6.141800403594971	6.49
5.570183277130127	7.31
5.904450416564941	6.87
5.35301399230957	3.55
7.086946964263916	5.7
5.511171817779541	6.96
8.653368949890137	8.49
3.5738940238952637	5.03
6.638762950897217	7.77
6.990041255950928	7.17
6.942797660827637	5.34
4.792259216308594	5.82
5.350119590759277	4.1
7.058624267578125	5.8
5.785813808441162	7.27
5.8024067878723145	5.66
4.913868427276611	1.74
7.501080513000488	6.82
6.324814319610596	6.82
5.83961820602417	8.21
6.315624237060547	12.0
7.867901802062988	8.24
6.491730690002441	5.15
4.825888633728027	4.85
4.978497505187988	9.64
5.834388732910156	4.15
8.007356643676758	8.46
8.733991622924805	8.89
6.066702842712402	4.82
7.614689826965332	6.72
7.454367637634277	6.72
6.968758583068848	8.68
5.166652679443359	4.77
8.198487281799316	5.25
7.668492317199707	8.6
4.254891395568848	4.39
7.039546012878418	9.0
7.345251083374023	11.52
8.317296981811523	8.64
5.122889518737793	3.61
7.530019283294678	5.97
5.866403579711914	6.44
6.862013339996338	6.71
5.945544242858887	4.8
5.9971208572387695	7.1
5.071622848510742	8.0
6.993382453918457	8.3
6.7896952629089355	5.92
4.557117462158203	6.49
7.515885353088379	8.3
5.300568580627441	5.54
4.429147720336914	4.04
7.895589351654053	9.52
6.707262992858887	6.04
8.104731559753418	9.17
[truncated: 2,359 more rows]
