# Supplementary material for: An electron-density point-cloud framework for robust protein-ligand interaction prediction
Source: Nat Commun. 2026 Jun 11;17:7424. doi: 10.1038/s41467-026-74196-5 (PMC13408660; doi:10.1038/s41467-026-74196-5)
Supplement: Supplementary file 5 — Source Data [file 41467_2026_74196_MOESM5_ESM.zip › Source Data_rev/supplementary_figure1/fold5.csv]

Predicted	True
4.877154350280762	4.34
8.525257110595703	8.34
7.1905131340026855	6.2
7.5330095291137695	6.43
6.108180999755859	4.95
4.8074750900268555	4.68
4.500820159912109	5.69
5.113603591918945	8.21
7.960074424743652	8.32
4.7617950439453125	5.52
5.199483871459961	5.66
5.845155715942383	7.0
3.463696241378784	2.85
4.94455099105835	2.98
5.532892227172852	5.52
6.550312042236328	7.15
7.804540634155273	7.72
6.536498069763184	8.0
4.112614631652832	4.1
5.756513595581055	6.42
6.150490760803223	7.73
4.2469024658203125	3.85
3.23745059967041	2.15
5.6209259033203125	5.81
6.215670585632324	8.85
4.56974458694458	6.72
6.187732696533203	5.96
4.019448280334473	3.98
10.777734756469727	11.3
5.12166166305542	6.62
7.186273097991943	7.59
6.804356098175049	5.33
7.694839954376221	7.49
6.624241828918457	5.34
4.584117412567139	5.3
6.456262111663818	5.0
8.327794075012207	8.82
4.0343217849731445	1.58
5.524792194366455	4.71
4.474377632141113	4.85
7.595266342163086	8.05
3.384769916534424	4.24
6.280241012573242	6.75
7.962804794311523	6.91
6.097436904907227	6.64
9.415332794189453	9.69
6.70742130279541	6.45
7.180929183959961	6.57
4.850620269775391	4.74
6.848810195922852	6.78
5.382040023803711	5.17
6.121652603149414	7.85
4.890583515167236	4.53
6.735605716705322	7.89
4.529961585998535	4.28
4.5684027671813965	4.92
8.423918724060059	6.39
7.998782157897949	9.1
7.212599754333496	4.3
6.327322006225586	8.0
8.596580505371094	8.89
5.239803314208984	3.7
6.217998504638672	5.92
5.359862327575684	7.43
5.687176704406738	7.7
7.856437683105469	4.06
7.563831806182861	5.28
5.59548807144165	7.06
5.401133060455322	3.02
5.65420389175415	5.41
7.155333518981934	7.15
8.6150484085083	7.8
5.331035137176514	4.58
2.8734841346740723	4.68
6.429030895233154	6.33
6.002814292907715	6.62
8.357773780822754	9.46
4.380671501159668	6.26
6.868200302124023	5.07
5.963838577270508	6.42
6.100404262542725	5.41
7.165604591369629	5.62
7.635693550109863	7.6
7.090583801269531	5.96
7.401083946228027	8.92
7.572798252105713	8.2
7.606237411499023	5.95
6.532377243041992	5.03
5.886472702026367	5.49
5.499907493591309	5.64
8.220817565917969	8.27
5.545653343200684	4.94
5.481015205383301	5.74
4.454399585723877	4.2
8.92580795288086	8.95
6.830626487731934	6.82
6.537435531616211	8.15
8.104665756225586	9.15
8.060319900512695	7.74
9.518562316894531	8.3
5.273022174835205	7.54
5.593864440917969	4.36
8.062002182006836	4.01
7.049145698547363	4.52
6.469537258148193	6.33
6.87949800491333	4.03
5.875394344329834	7.14
6.0206522941589355	3.69
5.836112022399902	7.61
6.741305828094482	7.51
8.576918601989746	9.64
4.673498630523682	2.16
5.208333492279053	5.08
3.7880921363830566	2.64
7.106870651245117	8.0
8.00637149810791	7.83
6.407651424407959	7.48
5.969349384307861	4.91
5.207976341247559	7.21
5.747605800628662	4.75
6.934228897094727	8.22
5.699555397033691	7.4
6.733309745788574	5.0
4.9444499015808105	7.33
5.238471984863281	3.55
6.664926528930664	7.51
6.473862171173096	6.11
7.292193412780762	5.97
4.611773490905762	4.48
5.31956672668457	4.0
4.076512813568115	4.02
5.084038734436035	4.03
7.076363563537598	7.3
7.099547386169434	7.89
4.135079860687256	2.03
5.811318397521973	6.7
3.793013572692871	5.2
5.908129692077637	7.68
9.31889533996582	6.09
5.775305271148682	4.68
7.996640205383301	8.44
6.276418685913086	7.39
5.182816505432129	3.92
5.670762062072754	7.64
9.52320671081543	9.74
4.442948341369629	6.0
7.573260307312012	6.19
7.03438663482666	5.85
7.190675735473633	6.17
3.9094204902648926	6.89
5.1826629638671875	3.78
7.2997236251831055	8.96
7.146533012390137	4.3
5.86736536026001	6.22
6.553170204162598	4.91
6.882946014404297	7.3
7.219841957092285	7.5
4.468602180480957	3.52
8.213695526123047	9.7
6.932683944702148	7.73
8.317986488342285	5.4
6.216073036193848	6.07
4.403634071350098	6.85
7.512185096740723	6.45
6.72591495513916	3.99
6.081911087036133	4.23
3.8967642784118652	4.52
5.502495765686035	5.22
7.616328239440918	6.27
5.868551254272461	4.81
5.017735481262207	6.62
6.46590518951416	8.62
8.322957992553711	7.0
4.342568397521973	1.3
4.027993202209473	2.05
3.379911422729492	3.84
6.794803619384766	7.4
8.19832992553711	5.59
4.653545379638672	3.55
8.711322784423828	5.2
4.573822498321533	3.51
4.235014915466309	7.07
6.744932174682617	6.6
5.890880584716797	7.47
6.552437782287598	6.37
6.629380226135254	5.84
5.421074867248535	4.55
6.491827011108398	6.55
6.627493858337402	3.77
4.0120697021484375	3.84
7.189609527587891	6.7
6.823535919189453	6.54
6.315947532653809	6.24
6.181708812713623	8.3
6.826030254364014	4.9
6.427752494812012	7.82
3.749514579772949	5.46
4.283862113952637	4.89
5.973699569702148	6.6
5.5157151222229	4.63
7.918807029724121	9.26
6.702020645141602	7.17
5.515837669372559	7.05
7.243021011352539	8.15
5.26563024520874	5.89
3.7934317588806152	6.71
6.469386100769043	5.24
3.9951283931732178	7.42
7.627101898193359	6.0
5.393815994262695	4.96
7.564583778381348	7.9
7.703295707702637	4.64
7.099987983703613	7.36
6.798299312591553	7.57
6.108029365539551	3.69
6.363236904144287	8.25
9.07844066619873	6.28
6.382521629333496	6.77
6.1591644287109375	8.42
7.08421516418457	5.67
7.750839710235596	4.28
5.600696086883545	5.21
7.558811664581299	8.24
4.75031852722168	3.8
6.979190826416016	7.11
7.225045680999756	4.94
7.0476884841918945	6.3
5.746395587921143	7.77
6.646036148071289	6.09
7.068757057189941	7.82
4.153411388397217	2.55
6.940116882324219	7.7
8.010223388671875	9.4
7.335153102874756	10.65
6.945850372314453	7.22
8.174646377563477	8.7
8.212141990661621	9.52
7.419499397277832	7.14
5.634126663208008	6.08
6.0775065422058105	5.85
5.76152229309082	6.57
7.562354564666748	8.82
7.477077484130859	6.67
6.4192962646484375	6.4
7.1281867027282715	6.69
7.089798450469971	6.82
6.693982124328613	6.52
6.416547775268555	6.0
5.579897880554199	5.92
7.048248291015625	7.85
4.7640180587768555	6.21
7.743687629699707	8.42
6.410795211791992	5.1
5.906954765319824	4.3
7.591306686401367	9.1
8.056498527526855	6.59
5.035521507263184	8.21
6.556458950042725	6.4
7.242610454559326	7.64
6.332560062408447	6.51
8.00395679473877	8.49
6.540122985839844	6.59
6.110292434692383	6.6
7.06103515625	5.85
6.9914703369140625	7.8
7.037065505981445	6.62
10.03182315826416	10.58
8.697332382202148	10.8
7.323434352874756	7.4
6.342592239379883	6.08
7.357324123382568	6.05
4.764059543609619	5.0
6.4339141845703125	7.23
5.369565963745117	4.99
4.929405212402344	6.11
4.075769424438477	4.25
4.202701568603516	6.49
7.197929859161377	6.82
6.379245758056641	7.47
6.15261697769165	5.1
5.8675217628479	8.1
5.969324588775635	8.4
7.170866966247559	6.28
8.363676071166992	6.46
8.600502014160156	7.64
7.901206970214844	7.6
6.1310505867004395	7.52
10.045093536376953	7.05
8.043258666992188	7.96
5.444828033447266	7.21
4.857964515686035	4.16
5.659538745880127	7.7
5.958942413330078	3.54
3.782423257827759	6.42
8.107012748718262	8.05
3.589968681335449	2.03
9.91102409362793	8.32
4.2680864334106445	4.06
4.51287841796875	3.65
7.635592460632324	6.34
5.5777387619018555	4.91
7.361772537231445	7.1
4.796365737915039	4.0
7.7511210441589355	8.59
6.012986183166504	4.1
6.136118412017822	6.06
7.386646270751953	4.85
6.99755334854126	7.74
4.14826774597168	5.72
4.010432720184326	1.94
8.760820388793945	8.96
7.4695963859558105	7.9
4.6455230712890625	4.18
6.101231575012207	2.22
6.864438056945801	6.66
5.586770057678223	5.96
6.622897148132324	5.22
4.060346603393555	3.65
5.193075180053711	7.19
6.5496625900268555	4.7
7.370473861694336	5.78
6.186790466308594	7.28
8.054113388061523	7.28
5.321442604064941	6.1
5.6800336837768555	6.02
7.903002738952637	8.7
5.682655334472656	3.77
4.187313079833984	3.84
5.252414226531982	6.97
6.65066385269165	6.0
6.672351837158203	6.97
8.027385711669922	8.82
5.0363054275512695	6.29
6.764575481414795	5.88
4.647277355194092	3.3
8.972633361816406	6.48
4.824564456939697	5.55
4.0305328369140625	5.28
8.088214874267578	11.2
4.483969688415527	5.04
4.061185359954834	2.22
5.115342140197754	5.96
6.111185073852539	5.82
7.084621429443359	7.05
5.360151290893555	6.0
6.4187421798706055	6.66
7.208242893218994	7.92
4.657480239868164	6.0
5.555488109588623	7.85
5.288685321807861	3.59
4.0120038986206055	3.7
3.600679397583008	4.57
5.860008239746094	7.85
5.944023132324219	6.49
5.072986602783203	4.15
6.777448654174805	5.49
6.525330066680908	7.52
6.582226753234863	8.1
6.027293682098389	7.28
5.48355770111084	5.52
4.901706695556641	4.89
5.8895745277404785	4.65
6.930497646331787	8.11
5.7149271965026855	5.21
5.15442419052124	4.06
10.612569808959961	11.92
6.520164489746094	7.33
6.660062789916992	6.3
9.80906867980957	10.7
3.5257840156555176	4.07
4.815258979797363	5.14
7.277794361114502	5.72
5.4806718826293945	7.03
5.730554580688477	4.85
5.2941365242004395	6.09
7.537264347076416	7.66
7.031805515289307	5.14
6.479616165161133	7.74
3.392200469970703	3.59
2.8698008060455322	3.77
6.302886009216309	5.64
5.918540000915527	4.89
7.251307487487793	7.32
4.012476921081543	4.86
5.973618984222412	5.09
6.328061103820801	4.92
5.701458930969238	7.68
7.772030830383301	6.28
6.923726558685303	7.65
7.879300117492676	8.02
5.142086505889893	8.02
6.742728233337402	7.74
4.460145473480225	5.5
7.562660217285156	7.1
8.765515327453613	6.52
8.767257690429688	8.89
5.58605432510376	6.34
8.248615264892578	9.66
5.409916400909424	5.25
5.248993873596191	5.89
2.722512722015381	3.61
6.522940635681152	8.1
5.845313549041748	3.6
2.8627285957336426	3.42
7.571791648864746	7.19
5.542057037353516	5.28
7.0578765869140625	9.05
5.60099458694458	7.49
6.919084548950195	7.6
5.306633949279785	8.15
5.250140190124512	6.03
7.308099746704102	7.68
5.539410591125488	7.89
6.521699905395508	6.39
8.284212112426758	7.52
8.241823196411133	8.3
4.1303205490112305	4.64
5.294760704040527	6.29
6.9418416023254395	7.16
6.739257335662842	4.1
6.234546661376953	4.92
7.6882452964782715	9.0
3.8356828689575195	7.04
5.713342666625977	7.19
7.37396240234375	6.15
6.410938262939453	5.74
6.410083770751953	5.92
7.1058349609375	8.4
5.312465667724609	4.48
6.996033191680908	7.89
8.50820541381836	8.87
5.649934768676758	4.92
6.476933479309082	7.34
4.914548397064209	4.56
4.573076248168945	3.43
6.122580528259277	7.64
6.68547248840332	7.0
5.795055389404297	6.74
8.048636436462402	7.46
7.464852809906006	8.55
5.267815589904785	7.0
6.162872314453125	5.81
8.639033317565918	7.82
6.67635440826416	7.17
5.364165306091309	6.39
6.69878625869751	6.52
3.347594738006592	3.54
8.372285842895508	8.4
3.12673020362854	3.51
6.4385986328125	8.92
7.03019905090332	5.55
9.51070785522461	8.72
5.630566596984863	5.98
4.521794319152832	4.55
7.105305194854736	8.82
6.667336463928223	8.43
7.381911277770996	7.57
4.798183441162109	3.86
9.037181854248047	8.68
6.483648300170898	4.8
5.419191360473633	3.7
4.219059944152832	3.69
5.200177192687988	4.65
7.270116806030273	6.34
6.086291790008545	4.68
6.128722667694092	7.24
5.1284050941467285	4.92
6.862766742706299	6.89
6.128771781921387	8.72
6.0436577796936035	4.22
5.843954086303711	4.0
5.943765163421631	7.35
5.897241592407227	5.32
6.924891471862793	5.6
4.178185939788818	5.49
6.964508056640625	8.96
4.953146457672119	5.06
7.31636905670166	5.96
7.987325191497803	7.7
5.774316787719727	4.21
8.36272144317627	7.33
7.070038795471191	4.23
6.1459879875183105	5.27
6.955801010131836	6.33
6.508511543273926	7.96
3.5954885482788086	3.55
6.342008113861084	4.71
5.934849739074707	6.68
5.193921089172363	3.14
4.19017219543457	4.17
4.846688270568848	6.12
6.453496932983398	7.72
4.098977088928223	6.77
5.622418403625488	7.24
5.53159761428833	4.1
5.32517671585083	6.41
10.001073837280273	8.14
7.786012172698975	5.52
6.372497081756592	7.11
6.52512788772583	8.0
7.844902515411377	6.73
6.8608880043029785	4.05
6.200204849243164	7.77
7.038445472717285	3.94
4.138143062591553	2.82
8.817845344543457	6.7
6.513154983520508	6.72
5.050632476806641	6.4
4.549644470214844	5.92
8.569092750549316	7.89
6.851264953613281	7.0
7.084270477294922	7.05
6.976524353027344	7.0
4.6709394454956055	2.43
5.0646162033081055	5.0
6.847908973693848	5.59
7.257870674133301	6.68
4.349233627319336	7.15
3.931434154510498	5.41
6.885861396789551	7.48
7.626885890960693	3.99
7.486995697021484	3.61
8.359641075134277	10.42
3.8708977699279785	3.6
4.477184295654297	4.82
4.667426109313965	4.71
4.177638053894043	3.3
7.00161075592041	6.32
10.25289249420166	10.3
3.611128330230713	5.8
2.2338271141052246	2.31
7.585032939910889	6.92
8.185810089111328	7.6
6.180281639099121	6.88
8.36954116821289	7.59
5.444772243499756	9.37
5.831265926361084	5.72
6.69456672668457	6.92
5.076722145080566	6.87
4.782364845275879	4.23
8.195707321166992	5.96
5.301118850708008	6.72
7.891129016876221	9.1
7.74508810043335	8.1
5.781864166259766	5.68
3.328601837158203	3.04
4.14932918548584	3.75
8.526077270507812	9.27
5.905867576599121	7.17
6.184349060058594	5.33
5.455361366271973	4.3
8.778203010559082	5.7
5.106743812561035	6.92
6.295680999755859	4.44
5.5416717529296875	5.3
5.027634143829346	4.94
7.475141525268555	6.23
7.162322998046875	7.85
8.746110916137695	7.56
5.217874050140381	8.3
4.668749809265137	4.71
3.325079917907715	4.92
5.556401252746582	5.7
6.88601016998291	4.42
8.237473487854004	9.3
5.587338447570801	6.26
8.064584732055664	8.1
4.543610572814941	3.85
4.796047210693359	5.57
5.7809648513793945	6.6
10.310332298278809	6.57
7.019298553466797	7.1
7.77810001373291	6.28
5.048964023590088	5.64
8.47763442993164	7.51
5.030179023742676	4.73
6.776886463165283	6.77
6.8344011306762695	6.95
7.792470932006836	8.51
7.5112833976745605	6.43
4.848498821258545	5.21
5.813161849975586	5.55
8.037540435791016	8.77
6.039205551147461	5.85
4.221381187438965	5.6
6.4364705085754395	8.19
7.294332027435303	6.36
7.245392322540283	9.14
3.396998882293701	3.1
5.464881896972656	4.77
5.9746785163879395	4.11
5.8140764236450195	2.92
3.9312515258789062	2.77
7.144416332244873	5.92
5.048053741455078	5.82
5.795902252197266	4.86
7.523582458496094	7.91
5.894152641296387	7.59
8.168983459472656	6.57
8.085491180419922	7.43
7.07875919342041	7.64
3.952014923095703	3.64
6.5308637619018555	6.66
7.283257484436035	9.89
6.955230712890625	7.44
6.9504594802856445	6.37
8.833915710449219	9.15
5.5394182205200195	5.39
7.040794372558594	6.65
5.926335334777832	6.7
3.6560232639312744	3.3
5.573922157287598	3.7
4.713486671447754	4.25
5.651722431182861	4.22
7.405990123748779	7.44
4.1484222412109375	2.89
4.601975917816162	4.24
6.604334831237793	4.3
5.036206245422363	6.27
5.400024890899658	5.83
4.09636926651001	4.42
4.447081565856934	5.57
6.1403398513793945	3.69
5.388269901275635	8.22
7.735841751098633	10.22
7.916275978088379	7.63
6.339513778686523	5.35
6.103237152099609	4.11
5.478630065917969	5.15
3.2504734992980957	3.82
6.226100921630859	7.24
7.114737510681152	6.04
3.5546844005584717	2.46
6.977558135986328	6.8
8.65261173248291	9.77
6.638115882873535	7.35
3.330620288848877	3.58
5.511074066162109	4.26
5.276922225952148	4.28
7.3478851318359375	7.54
3.7985894680023193	3.66
8.82873249053955	8.74
6.55429744720459	4.18
6.163374900817871	6.39
4.750932693481445	5.4
6.635111331939697	7.02
3.8233156204223633	3.74
8.129941940307617	6.4
4.599618911743164	6.56
5.955349445343018	6.28
5.175434589385986	5.8
4.368765830993652	3.4
6.5674591064453125	6.96
5.993844985961914	4.57
3.127572536468506	2.22
6.321540832519531	6.14
8.577946662902832	9.3
4.671551704406738	5.66
4.5605082511901855	4.54
5.305610656738281	5.22
7.597691535949707	6.56
7.214789390563965	6.74
6.065131187438965	5.62
6.643735408782959	7.49
5.648883819580078	6.77
3.8916521072387695	3.72
3.624459981918335	4.07
6.74115514755249	6.42
6.50896692276001	6.48
6.837025165557861	4.35
7.2509050369262695	5.41
5.011258125305176	8.77
5.817139625549316	6.05
7.252541542053223	6.52
5.107038497924805	4.47
6.641571998596191	8.7
6.258624076843262	7.12
4.740705966949463	4.3
7.888672828674316	5.1
7.954678535461426	6.28
6.647017955780029	4.31
6.8325347900390625	6.72
7.920130729675293	7.68
5.027441024780273	5.48
7.5341691970825195	7.86
4.900800704956055	5.23
5.57921028137207	5.85
5.896961688995361	5.03
7.767125606536865	6.79
5.724142551422119	4.91
7.0894575119018555	8.04
6.794008731842041	7.24
5.253011226654053	5.66
5.3282318115234375	7.89
5.357341766357422	6.17
7.407176971435547	6.78
6.322009086608887	6.35
6.103403091430664	7.22
5.291322708129883	6.07
3.6513943672180176	3.66
6.605395317077637	8.4
5.371376037597656	4.45
6.604744911193848	5.13
6.498028755187988	4.8
7.636085033416748	7.68
8.712855339050293	6.86
6.007737159729004	5.15
5.276174545288086	6.37
4.646233558654785	8.22
6.226273059844971	5.96
6.32033634185791	8.36
5.380132675170898	5.96
5.949566841125488	4.31
8.403034210205078	8.1
8.143798828125	8.52
5.269772529602051	4.3
2.865467071533203	3.77
5.800892353057861	4.15
5.223167419433594	5.23
6.154839992523193	7.24
4.415417671203613	2.76
4.405835151672363	5.64
6.966190338134766	4.46
6.511748313903809	5.96
5.5988874435424805	5.37
5.031313896179199	4.51
10.961265563964844	9.07
8.020317077636719	10.0
7.074779510498047	5.77
4.262988090515137	5.48
7.710577964782715	6.82
6.219990253448486	6.14
6.455418586730957	8.16
5.351442337036133	8.48
4.202762603759766	4.52
7.7982940673828125	6.78
3.1257224082946777	3.7
6.498575210571289	7.68
4.366786956787109	3.91
7.475044250488281	6.7
9.814200401306152	8.07
7.424716949462891	5.9
7.908944129943848	8.26
6.649794578552246	7.13
4.898769378662109	6.15
7.941163063049316	5.04
6.229555130004883	5.92
7.899817943572998	7.0
6.6372270584106445	5.26
6.539394378662109	8.52
8.065204620361328	8.38
5.440548896789551	5.01
6.9326653480529785	5.42
5.674402236938477	2.82
5.685483932495117	4.37
6.690644264221191	7.4
7.023489475250244	8.96
7.721855640411377	8.43
7.892021656036377	8.0
6.225427627563477	4.46
6.190631866455078	6.77
10.2977933883667	10.4
7.228610992431641	5.79
4.520621299743652	5.39
5.778504371643066	6.63
8.26252555847168	9.05
5.658533096313477	5.85
7.859623432159424	8.05
7.381567001342773	5.89
5.489302635192871	5.04
4.5134382247924805	5.08
5.583699703216553	5.77
5.369025230407715	6.12
9.289485931396484	9.51
7.684406280517578	8.85
7.375042915344238	8.29
6.44606876373291	5.92
8.55771255493164	7.49
7.03043270111084	3.95
6.462986469268799	10.0
2.96406888961792	3.32
6.545443058013916	4.48
4.286149024963379	4.43
6.786206245422363	4.7
6.360658645629883	6.29
5.198451995849609	3.67
2.792217969894409	3.62
6.614989280700684	5.92
5.701379776000977	6.66
4.8755903244018555	6.08
5.264946937561035	5.31
5.7844038009643555	6.4
6.947012424468994	8.15
6.180688381195068	6.19
4.149749755859375	2.77
9.836845397949219	9.88
4.9281005859375	4.7
4.576016902923584	6.52
6.966854095458984	6.29
4.889528274536133	5.22
5.080463409423828	5.11
6.145603656768799	5.47
6.907975196838379	6.62
7.733470916748047	8.3
9.575248718261719	8.19
4.497101783752441	4.18
5.745804786682129	6.48
7.8265380859375	5.96
8.492608070373535	6.21
9.505023956298828	8.22
5.220883369445801	4.67
6.596527099609375	6.91
5.477463722229004	4.64
7.894382476806641	9.3
5.586957931518555	6.28
6.737356662750244	6.51
6.781935214996338	6.71
8.517034530639648	7.72
5.91534423828125	5.92
8.307880401611328	9.7
8.2887601852417	9.0
6.157454013824463	4.8
6.617724418640137	5.96
5.949307441711426	5.49
5.987622261047363	7.64
5.788949012756348	6.14
6.1993207931518555	5.6
3.97288179397583	8.0
10.559980392456055	5.74
5.041141033172607	4.86
3.5869741439819336	2.48
7.172586441040039	6.88
8.570575714111328	5.88
5.668601989746094	3.08
7.126070499420166	8.06
6.945186138153076	6.7
5.745347023010254	5.41
7.382134914398193	7.38
7.618638038635254	7.47
4.693331241607666	9.64
7.659526348114014	6.33
5.605998516082764	6.55
6.935074806213379	4.8
5.490687370300293	5.21
7.649568557739258	7.89
3.0266146659851074	5.3
4.115837574005127	2.96
6.175586700439453	6.35
6.801738739013672	7.18
6.669376850128174	7.72
7.931029796600342	8.44
5.580134391784668	5.17
6.191189289093018	5.85
4.228794097900391	7.33
8.259906768798828	6.32
7.753628730773926	7.59
5.910948753356934	5.96
6.193892002105713	4.69
4.364798069000244	8.7
8.054946899414062	8.22
5.208651542663574	5.12
5.961732864379883	6.0
7.822047233581543	7.6
5.030102729797363	4.11
7.486642837524414	8.8
7.906247138977051	6.74
4.699648857116699	6.17
8.411441802978516	8.51
4.799259185791016	3.7
6.295151233673096	5.22
5.7690534591674805	6.01
4.601056098937988	3.49
9.385931015014648	9.38
10.07573413848877	7.51
7.556290149688721	8.15
3.080064058303833	2.68
6.052814483642578	9.21
6.458442687988281	3.22
7.787550926208496	7.64
7.832085609436035	7.02
6.583600997924805	5.77
5.968274116516113	7.77
5.172293663024902	7.82
4.006289958953857	3.89
7.877391815185547	6.96
8.738264083862305	8.7
7.5646867752075195	7.34
4.901767730712891	5.25
8.432083129882812	8.66
5.964364051818848	7.49
4.925831317901611	5.8
3.5991714000701904	3.77
5.389519691467285	3.02
8.368481636047363	7.1
5.948209285736084	6.3
5.862974166870117	6.4
6.439115524291992	7.89
4.361968994140625	2.8
7.032514572143555	4.01
7.487039566040039	8.05
8.963827133178711	8.72
7.143744468688965	8.02
3.740042209625244	4.89
4.077725410461426	2.3
7.2933502197265625	10.12
7.612341403961182	7.82
8.663384437561035	7.96
5.263462066650391	5.43
4.966760635375977	8.33
5.163339614868164	5.76
7.753060817718506	7.61
3.6500158309936523	4.52
4.874567031860352	5.82
5.142979621887207	5.57
5.158942222595215	5.52
4.488132476806641	4.0
7.673913955688477	7.42
5.423748016357422	4.2
7.325209140777588	7.7
6.422284126281738	6.96
2.832472801208496	6.26
5.996789455413818	5.67
6.1417741775512695	8.49
4.685541152954102	4.1
4.9788289070129395	4.85
6.907753944396973	7.14
5.976776123046875	7.72
4.883841514587402	6.79
7.089767932891846	7.39
5.378240585327148	5.32
5.887193202972412	7.36
4.156070232391357	3.1
4.015917778015137	4.03
6.620240211486816	5.33
9.814451217651367	11.3
4.608066558837891	5.27
3.070028305053711	4.06
4.170908451080322	4.7
8.043086051940918	5.77
6.069168567657471	5.72
7.378453254699707	7.48
5.4010467529296875	6.3
3.9750635623931885	3.55
6.6976165771484375	6.15
7.518773078918457	8.34
6.702089309692383	5.24
4.594879150390625	4.3
5.116272926330566	3.7
3.6313908100128174	2.85
8.323844909667969	7.74
6.12839937210083	5.23
7.691676139831543	7.36
6.912787437438965	6.64
6.964936256408691	5.91
5.6083478927612305	5.62
5.986767768859863	5.8
5.134260177612305	5.21
6.107318878173828	4.4
6.548200607299805	7.52
5.586751937866211	7.24
6.474209308624268	6.05
4.754003524780273	3.22
6.893608570098877	7.89
7.73431921005249	7.96
7.631501197814941	6.09
6.9900336265563965	4.92
6.0758209228515625	9.03
5.144935131072998	5.89
5.034470558166504	5.64
7.557840347290039	8.6
6.890433311462402	5.77
6.0324320793151855	7.1
5.5396952629089355	6.24
6.348334789276123	5.89
8.175315856933594	6.8
6.502540588378906	6.56
7.146523952484131	6.21
5.406665325164795	5.19
4.960175037384033	4.3
8.312496185302734	8.34
7.414850234985352	8.04
4.1374287605285645	4.0
7.6052470207214355	8.96
4.037874221801758	5.53
7.237959384918213	8.15
7.776361465454102	7.77
6.277994155883789	4.31
6.705932140350342	7.48
6.359299659729004	7.06
7.2572431564331055	8.52
7.470396041870117	7.1
3.722252607345581	4.57
8.397562026977539	8.4
4.603135108947754	3.0
5.805503845214844	4.46
10.998348236083984	8.72
4.828352928161621	5.05
6.766794204711914	6.05
6.065115451812744	7.0
4.996092796325684	5.96
6.796222686767578	7.3
3.145115613937378	3.65
7.556855201721191	8.3
3.539151668548584	2.48
6.663916110992432	8.49
6.364948272705078	6.21
6.16802978515625	8.8
5.7270894050598145	6.1
5.422158241271973	7.15
5.890527248382568	4.37
7.188206672668457	9.24
7.780798435211182	6.49
6.453911304473877	8.0
6.243408203125	6.04
8.157495498657227	8.05
5.842345237731934	6.13
6.107295989990234	6.95
6.986172199249268	6.42
6.595114231109619	8.7
3.7193846702575684	3.3
7.8500871658325195	7.43
5.247983932495117	6.8
6.8127264976501465	7.89
4.761148452758789	6.62
7.779603004455566	5.74
6.107364654541016	6.63
7.710440635681152	9.26
5.893657684326172	5.4
7.235623359680176	6.62
6.329036235809326	7.46
8.375953674316406	6.77
2.943248748779297	4.76
6.545680046081543	6.66
6.923073768615723	7.59
3.288818359375	5.09
5.25684928894043	5.25
6.329349517822266	4.67
4.152951240539551	5.05
7.051238536834717	7.8
3.2168233394622803	1.31
3.9205193519592285	4.03
5.987245559692383	8.52
6.387722969055176	7.19
4.78805685043335	6.4
6.475017070770264	6.33
5.194375514984131	3.76
4.515620708465576	5.7
5.3592987060546875	6.66
6.250140190124512	5.64
8.054288864135742	7.92
5.420952320098877	5.66
6.4970598220825195	9.0
7.420007705688477	6.33
5.955315113067627	6.49
3.778592348098755	3.86
6.866509437561035	7.16
7.2078752517700195	6.59
7.425214767456055	8.1
5.999922752380371	3.15
4.98305082321167	3.3
9.328372955322266	8.49
7.932806015014648	6.59
5.8860015869140625	6.8
5.427331447601318	6.82
7.828032970428467	6.06
9.317093849182129	8.64
4.420032024383545	4.64
6.618834018707275	7.06
5.983569145202637	4.74
7.176167964935303	6.55
7.18963623046875	8.85
7.488559722900391	9.25
7.952760696411133	8.05
7.960075378417969	8.48
4.46065616607666	2.82
6.085471153259277	4.59
6.327121734619141	5.74
7.091696739196777	8.35
4.814959526062012	6.48
4.5297064781188965	3.67
6.298445701599121	5.48
7.077005386352539	6.85
8.74926471710205	9.3
6.620392799377441	6.66
7.665013313293457	7.14
6.118718147277832	5.18
6.908952713012695	6.46
6.283123970031738	6.41
6.838071823120117	7.57
5.330560207366943	5.85
8.039674758911133	8.3
6.633394718170166	6.7
7.518131256103516	6.59
7.084961891174316	7.42
6.218132972717285	4.8
5.989472389221191	4.94
7.075987815856934	5.59
7.749059200286865	7.96
6.333859443664551	6.17
5.861672401428223	4.42
5.549067497253418	5.03
8.396936416625977	8.51
6.125356674194336	5.6
6.409838676452637	7.48
8.456674575805664	8.3
7.2005414962768555	7.19
7.709489345550537	6.51
6.907256126403809	6.74
7.391688346862793	6.18
3.350203514099121	7.0
6.019731521606445	6.48
6.589877605438232	5.03
5.375042915344238	4.94
7.882213592529297	7.55
8.336307525634766	9.0
6.3161163330078125	5.89
6.826608657836914	6.62
4.730484485626221	5.35
5.483371734619141	5.17
7.258729934692383	9.39
4.792025089263916	3.4
7.269415855407715	6.38
7.492380142211914	6.55
7.432768821716309	6.55
4.290411949157715	3.48
7.325309753417969	5.8
6.754561424255371	5.46
4.241092205047607	3.82
9.024740219116211	5.85
6.423964500427246	5.75
6.303757667541504	6.82
8.534873962402344	7.3
5.77101993560791	5.0
6.296309471130371	5.16
7.297873497009277	6.81
7.2426252365112305	7.01
8.465439796447754	7.05
5.202452659606934	5.47
7.4910993576049805	6.99
8.147819519042969	6.85
5.184929370880127	6.96
6.265460014343262	5.48
5.8344526290893555	6.29
5.641481399536133	4.42
6.4415740966796875	6.97
6.274968147277832	6.96
5.495408058166504	3.3
7.038937568664551	6.28
4.497160911560059	6.55
4.604310035705566	4.25
5.762393951416016	4.85
7.368376731872559	11.02
5.90392541885376	5.51
9.457792282104492	8.12
3.8088784217834473	3.77
6.109536170959473	4.35
6.493351936340332	6.39
7.00048828125	8.03
8.764272689819336	7.77
5.225717067718506	4.59
6.557621955871582	7.05
6.425882816314697	5.94
5.6334733963012695	4.03
4.478899955749512	6.28
5.423905372619629	4.76
5.794853210449219	7.96
12.188936233520508	6.59
3.8852710723876953	3.31
5.271484375	5.82
8.042993545532227	8.0
5.969258785247803	6.6
4.723633289337158	8.62
9.39937973022461	9.42
5.552923679351807	4.36
4.372036933898926	5.26
6.35332727432251	7.77
6.2061238288879395	5.25
3.513505458831787	2.89
10.21653938293457	9.49
7.65714168548584	8.61
6.223178386688232	4.66
6.772645950317383	7.69
7.203009128570557	5.76
5.170177459716797	4.67
8.893726348876953	8.64
2.501695156097412	3.29
4.114938259124756	3.8
4.8819074630737305	5.96
8.049174308776855	6.7
8.322195053100586	7.6
6.855173110961914	5.0
4.425614356994629	4.7
4.647778511047363	4.62
8.805824279785156	8.39
8.048818588256836	4.6
7.000243186950684	8.05
7.632716178894043	7.7
6.024842739105225	7.13
6.1098175048828125	6.15
9.133338928222656	7.85
6.891036510467529	9.7
7.826845645904541	7.46
3.570136070251465	1.11
3.764472484588623	4.68
4.7068610191345215	3.57
6.597197532653809	7.23
7.341282844543457	8.85
7.418784141540527	8.01
7.321585655212402	7.22
7.6091461181640625	8.79
6.883384704589844	8.2
7.465853691101074	7.68
7.907580375671387	6.58
5.763598442077637	7.6
8.102346420288086	8.32
8.218814849853516	11.0
7.041731834411621	8.85
5.348583221435547	3.63
7.328656196594238	5.38
5.656254768371582	7.29
6.703022003173828	5.35
3.2179036140441895	2.82
9.019732475280762	7.28
5.629053115844727	5.0
7.960638999938965	6.92
4.807936668395996	3.15
6.997379302978516	6.64
6.855140209197998	6.4
3.9045042991638184	4.6
4.561521530151367	2.16
6.163561820983887	6.07
4.755727767944336	3.36
8.107915878295898	8.01
7.344202995300293	7.34
5.484029769897461	4.11
7.202610969543457	5.96
7.081902980804443	7.8
6.5775346755981445	6.99
7.32951021194458	8.48
7.194867134094238	7.43
5.301499843597412	3.6
5.346529006958008	4.42
6.704874038696289	7.96
4.0256266593933105	9.06
7.794844150543213	7.43
4.800693511962891	3.27
6.162973880767822	7.41
8.735029220581055	8.97
7.805299282073975	8.89
7.359600067138672	7.96
7.525334358215332	7.48
6.345103740692139	5.03
5.25897216796875	8.28
7.9078168869018555	9.12
3.929392099380493	5.06
5.320279121398926	4.59
5.476475715637207	6.71
5.573410987854004	7.77
5.188961982727051	5.04
7.6891770362854	6.37
7.395542144775391	6.46
6.2884202003479	8.0
6.526516914367676	4.33
5.487795829772949	5.06
8.09889030456543	7.14
5.375849723815918	4.17
7.493653297424316	6.66
5.21774959564209	5.82
5.737607955932617	4.34
5.002351760864258	4.02
6.394710540771484	5.13
8.443212509155273	6.3
6.0372633934021	6.29
4.600095748901367	9.15
6.279728889465332	7.41
6.597189426422119	7.35
4.61536979675293	3.49
5.000757217407227	3.2
6.259688854217529	6.44
5.640862464904785	4.77
5.57291316986084	6.08
7.336815357208252	5.75
4.460920810699463	6.07
7.2607622146606445	4.25
5.875456809997559	8.0
4.645995140075684	4.3
6.106869697570801	3.36
6.66986083984375	5.89
8.166007995605469	7.47
3.892345905303955	3.0
7.460114479064941	8.55
7.647744655609131	7.59
7.75247859954834	8.25
6.3618574142456055	6.8
7.861567497253418	8.3
6.977631568908691	7.0
3.889904022216797	4.71
6.199460506439209	4.74
5.414593696594238	5.39
4.0432305335998535	5.66
6.043591022491455	5.7
6.87520694732666	7.56
4.947543144226074	3.1
3.7554845809936523	4.86
5.896924018859863	4.3
7.035841941833496	5.13
5.110272407531738	5.4
5.303369522094727	4.94
6.705486297607422	8.19
5.9945807456970215	7.06
7.934492588043213	8.19
3.8680572509765625	4.0
5.8687639236450195	4.8
6.943746566772461	5.46
8.388673782348633	9.52
5.771208763122559	6.19
6.7802300453186035	7.8
8.017742156982422	7.78
7.957107067108154	7.98
8.921712875366211	7.38
7.614667892456055	6.66
6.725499153137207	5.89
5.732458591461182	7.72
5.6505889892578125	4.61
6.7367401123046875	7.8
6.291360855102539	5.46
4.103058815002441	3.64
4.649462699890137	7.11
5.119017601013184	3.33
8.530984878540039	8.99
5.591954708099365	6.31
5.906337261199951	5.97
6.897900581359863	6.68
7.2504472732543945	8.14
4.294726848602295	6.2
5.764003753662109	8.22
6.026349067687988	6.68
7.613882541656494	9.22
6.285739898681641	6.89
5.09842586517334	4.89
4.4426679611206055	4.68
6.873469829559326	6.82
6.337106704711914	4.92
6.50245475769043	7.07
4.941256999969482	7.3
5.933989524841309	7.56
6.425113677978516	5.93
7.977183818817139	7.96
5.929656028747559	7.38
5.890929222106934	7.92
6.429282188415527	4.6
6.4606170654296875	5.97
5.3137102127075195	4.73
11.654324531555176	7.47
9.490799903869629	9.93
6.994472026824951	7.7
3.0886433124542236	4.02
4.705829620361328	3.39
4.898735046386719	4.48
5.906826019287109	6.7
6.444375991821289	5.8
5.74565315246582	4.77
9.031322479248047	5.65
7.670799255371094	7.0
4.615589618682861	4.61
4.856644630432129	3.96
7.2832136154174805	8.72
3.055624485015869	2.92
5.4704670906066895	9.0
5.263574600219727	4.72
6.42300271987915	5.85
2.194140911102295	4.64
7.928095817565918	7.85
4.151462554931641	4.47
5.068240165710449	5.82
7.193187236785889	5.07
5.5654706954956055	8.4
10.490297317504883	10.6
6.637137413024902	7.38
5.93092155456543	7.17
6.769195079803467	8.97
5.044428825378418	5.66
8.019328117370605	6.71
6.461961269378662	6.47
6.925078392028809	6.57
7.763628005981445	7.72
9.950681686401367	8.22
4.8177995681762695	6.23
4.854866981506348	2.74
8.479166030883789	5.57
8.191926956176758	8.11
5.859989166259766	5.82
4.861639022827148	5.57
5.546728134155273	6.55
7.285037040710449	5.67
5.548098564147949	6.08
5.543163299560547	6.7
5.494105815887451	4.16
5.948296070098877	2.24
10.614392280578613	8.12
4.456470966339111	7.29
8.818864822387695	6.35
6.8288774490356445	7.92
7.903727054595947	9.77
8.286506652832031	6.0
6.466488838195801	5.91
5.68870735168457	5.35
2.8903021812438965	3.8
5.014485836029053	5.46
10.122845649719238	7.89
7.48052453994751	9.4
4.3454365730285645	2.18
8.024311065673828	6.22
6.993956565856934	8.3
5.768275260925293	6.21
4.508557319641113	5.41
4.942989826202393	5.21
5.545403003692627	5.82
6.995241165161133	9.92
7.208948135375977	6.92
6.409990310668945	6.6
5.0890984535217285	5.89
7.172822952270508	6.9
5.551090240478516	8.15
7.625117778778076	7.52
8.496702194213867	6.49
6.186602592468262	7.26
8.259592056274414	10.0
7.151715278625488	6.3
6.582260608673096	9.46
6.8279008865356445	6.38
5.7427978515625	6.3
3.4028310775756836	6.15
8.134298324584961	8.8
6.371793746948242	5.47
4.930316925048828	3.52
7.731622219085693	6.96
7.641140460968018	7.22
6.9740190505981445	7.4
3.5820693969726562	3.0
8.419361114501953	11.52
3.9220407009124756	6.09
7.802049160003662	8.03
4.506209373474121	6.28
4.5651469230651855	4.26
5.129274368286133	6.8
4.379059791564941	3.51
5.774379730224609	5.06
7.6197662353515625	9.03
5.388885498046875	6.56
7.671072959899902	7.66
6.7093915939331055	5.05
7.434896945953369	8.4
6.041874885559082	6.19
3.91317081451416	4.3
7.364228248596191	7.09
7.638439655303955	7.06
6.401597499847412	7.6
7.398036003112793	6.71
6.69862174987793	7.12
4.615895748138428	5.66
6.992830753326416	7.48
5.83963680267334	6.57
4.117785453796387	4.55
4.841072082519531	4.49
7.3823628425598145	6.33
4.758972644805908	5.24
8.58958911895752	9.24
5.162179946899414	6.52
7.659631729125977	8.0
5.121888637542725	6.51
5.950383186340332	4.0
7.76397705078125	8.1
3.514374256134033	2.89
4.9362311363220215	5.1
7.396103858947754	7.09
5.899640083312988	4.24
5.769590854644775	5.11
4.5207929611206055	5.7
5.66024112701416	7.85
6.358816146850586	5.96
8.799673080444336	8.3
7.199594020843506	7.34
6.942700386047363	7.33
4.964826583862305	8.24
6.137150764465332	7.34
6.4935760498046875	8.66
5.011656761169434	5.08
7.00396203994751	7.47
7.584051132202148	7.68
7.3489484786987305	8.52
5.1064605712890625	6.4
4.169955253601074	3.24
3.057499885559082	2.0
4.644597053527832	3.27
8.76388931274414	8.74
4.363011837005615	4.92
4.381972789764404	5.84
4.574416160583496	4.05
6.395406246185303	6.05
5.133181095123291	1.49
8.219736099243164	7.44
7.9756059646606445	7.85
3.6663599014282227	3.91
6.337708473205566	6.49
8.040005683898926	6.22
6.0342116355896	6.3
6.863948822021484	6.01
6.050688743591309	3.65
5.560970306396484	5.7
6.416296005249023	5.77
5.988715171813965	7.36
6.718968391418457	7.64
6.945716857910156	6.44
6.349207401275635	6.15
6.0258893966674805	5.7
7.226407051086426	6.34
6.308963298797607	8.46
5.532583236694336	6.06
6.67308235168457	7.96
7.815877437591553	9.7
5.574618816375732	4.62
6.568193435668945	9.05
3.4441123008728027	2.15
7.92976188659668	11.13
10.169954299926758	10.1
9.572322845458984	10.59
6.545669078826904	6.64
5.286475658416748	5.74
7.652844429016113	8.96
5.813472270965576	6.71
8.313932418823242	9.7
3.9026496410369873	3.7
8.353385925292969	6.72
4.4735026359558105	4.28
3.3975038528442383	2.35
3.6856815814971924	4.64
7.8486409187316895	8.82
7.591745376586914	9.7
5.4713969230651855	5.44
8.361539840698242	8.15
4.961881160736084	5.12
6.903328895568848	7.74
6.310894966125488	5.66
8.283895492553711	7.66
4.236029148101807	4.42
6.582552909851074	8.54
6.208283424377441	7.09
7.296020984649658	8.1
8.397531509399414	7.69
7.678149223327637	6.1
5.4204816818237305	7.76
8.467975616455078	8.4
6.673040390014648	7.03
7.678701877593994	8.2
5.15568733215332	5.43
7.28164005279541	7.89
3.4896655082702637	3.0
3.1709134578704834	7.68
6.552654266357422	7.46
4.940478324890137	4.31
4.558863639831543	2.77
6.02351188659668	5.11
6.833662033081055	6.82
4.962348937988281	7.54
7.262285232543945	9.16
6.935964584350586	6.96
7.613101959228516	5.63
6.026802062988281	5.77
4.886582374572754	5.0
5.455772399902344	6.71
4.605048656463623	5.49
5.544095039367676	5.9
6.721485137939453	6.21
7.764741897583008	5.7
7.693564414978027	6.72
6.962678909301758	11.52
6.384451866149902	6.55
4.010815143585205	4.17
6.604887962341309	3.35
6.0315351486206055	5.6
2.9782376289367676	1.31
5.912341117858887	5.89
5.323630332946777	5.82
5.836577415466309	6.6
3.80610728263855	3.96
5.859004974365234	6.31
6.304821014404297	9.42
7.960186958312988	7.8
4.8733625411987305	2.72
5.354747772216797	6.66
6.471591949462891	7.8
3.1818530559539795	5.24
5.379070281982422	4.82
6.412288188934326	4.07
7.903814315795898	8.3
6.137601375579834	5.89
5.801270008087158	3.86
6.638591766357422	6.78
7.614652156829834	9.03
5.616232872009277	5.98
8.229146003723145	7.94
5.619953155517578	7.4
4.715385913848877	7.33
6.629014015197754	10.53
7.776317596435547	8.66
7.753752708435059	8.0
6.0437517166137695	5.03
3.8988914489746094	1.45
4.690228462219238	4.56
6.718705654144287	7.4
6.362733840942383	5.12
7.109271049499512	6.92
9.329431533813477	9.06
8.258973121643066	7.03
7.28702449798584	7.07
7.623230934143066	5.67
7.572857856750488	9.2
6.172245025634766	8.44
6.442653179168701	7.26
7.303047180175781	6.4
6.902835845947266	7.8
6.142578125	5.74
7.59669303894043	6.33
6.571230888366699	6.57
6.722848892211914	4.5
6.5830206871032715	8.15
5.297643661499023	3.87
7.633274078369141	6.89
5.9412946701049805	5.33
5.363120079040527	5.26
7.529316425323486	6.68
7.200663089752197	8.74
3.8177757263183594	4.11
8.048654556274414	7.31
7.847175598144531	7.37
3.893918991088867	3.61
4.7429094314575195	6.64
7.729306221008301	7.8
4.655709743499756	7.22
6.163386821746826	3.42
6.637788772583008	8.1
5.492551803588867	7.37
4.316311359405518	5.44
5.85715913772583	7.65
7.908404350280762	6.11
5.032732963562012	3.79
4.9597978591918945	4.18
6.12251615524292	3.79
6.5324554443359375	5.0
7.976667404174805	7.34
5.76632833480835	4.3
8.214929580688477	7.0
7.491182804107666	7.35
4.354194164276123	5.48
6.30750846862793	6.44
5.256150722503662	4.61
8.89134407043457	7.49
7.875599384307861	8.7
8.131980895996094	9.07
6.64958381652832	8.72
8.234386444091797	9.41
8.36357307434082	8.7
7.658444404602051	8.3
4.173259735107422	5.37
7.761563301086426	8.66
9.065274238586426	4.03
7.901891708374023	7.28
8.392145156860352	8.17
3.8281044960021973	4.23
10.036384582519531	10.24
7.392032623291016	6.54
6.269711494445801	5.96
6.738491058349609	6.89
6.101222991943359	6.68
5.242097854614258	5.74
6.058667182922363	5.54
5.156460762023926	7.17
7.818264961242676	8.06
5.663876533508301	4.63
6.535427093505859	8.0
3.6190335750579834	2.24
6.354004859924316	6.46
4.833854675292969	5.35
6.0399065017700195	6.23
9.803976058959961	10.72
7.133793830871582	8.47
5.660495758056641	5.47
7.063653945922852	10.02
6.7678751945495605	7.01
7.62964391708374	5.46
7.5903215408325195	8.28
9.924158096313477	11.3
6.281461715698242	4.19
5.54254674911499	8.59
8.409740447998047	8.66
6.947432041168213	6.15
5.265183448791504	6.55
7.084272861480713	7.14
6.2833251953125	8.8
4.118330955505371	4.62
6.928339958190918	7.23
5.4909868240356445	4.82
5.963649749755859	7.64
6.56434965133667	4.72
8.143647193908691	10.7
7.627717018127441	8.55
8.397748947143555	7.08
7.628460884094238	5.16
6.282548427581787	5.03
6.005781173706055	5.7
7.68446159362793	7.96
4.990940093994141	3.73
7.894276142120361	11.22
8.471686363220215	8.05
7.393229007720947	8.66
4.354239463806152	5.84
7.567745208740234	6.8
8.39232063293457	8.48
7.323641300201416	5.65
6.701262950897217	7.1
9.253036499023438	7.66
10.035144805908203	8.14
7.165139675140381	8.69
6.127990245819092	5.15
10.2146577835083	6.99
6.5320329666137695	4.96
4.574069976806641	4.12
4.965935230255127	5.74
6.263579368591309	6.89
5.245062828063965	4.42
4.870174407958984	5.2
6.899097442626953	6.36
7.586344242095947	7.59
6.666440963745117	5.46
6.729593276977539	6.36
6.13102912902832	4.82
6.159826278686523	6.46
8.482026100158691	7.37
7.321830749511719	7.7
5.123429775238037	5.03
4.834539413452148	3.39
3.7904460430145264	3.52
7.870413303375244	8.59
3.093501091003418	3.81
6.928243637084961	6.92
5.0822625160217285	4.84
7.617702484130859	7.42
7.69801139831543	7.77
3.8723649978637695	4.16
9.915077209472656	10.82
5.694059371948242	4.58
5.210009574890137	5.95
4.055517196655273	2.3
7.663243293762207	6.9
6.926395893096924	8.28
8.966390609741211	6.39
7.284764766693115	9.1
5.2481303215026855	6.21
4.526261329650879	3.77
8.032215118408203	6.8
4.72624397277832	4.2
5.531346797943115	8.52
7.611147880554199	7.43
7.873802185058594	6.73
4.550680637359619	4.41
7.79537296295166	7.96
4.968274116516113	5.68
4.946295738220215	5.13
5.456265449523926	5.62
7.384970664978027	6.74
7.704466819763184	6.78
6.419776916503906	5.09
6.425703048706055	4.63
7.297611236572266	8.6
5.901496887207031	6.37
5.559481620788574	5.23
7.180326461791992	7.62
6.664636611938477	9.0
7.133702754974365	5.52
6.093760013580322	7.05
7.7020158767700195	8.77
9.015088081359863	8.66
4.01011323928833	4.01
6.490554332733154	7.23
4.135559558868408	3.74
4.677303314208984	3.3
7.255406379699707	6.55
7.482346534729004	5.85
4.515766143798828	6.0
6.112514495849609	5.0
5.259270191192627	7.37
6.639322757720947	6.3
6.688508033752441	7.84
8.79574203491211	8.97
7.528678894042969	6.24
4.328047752380371	3.52
5.632804870605469	5.12
4.334497451782227	5.54
7.751013278961182	7.7
6.53044319152832	4.93
5.631193161010742	6.64
6.7074127197265625	5.72
4.2178239822387695	4.54
7.348884582519531	9.0
5.4995880126953125	4.3
4.857779026031494	5.74
5.165979385375977	5.34
6.133570194244385	5.55
7.6505632400512695	7.5
7.357390403747559	7.41
4.345216751098633	6.88
8.424787521362305	7.7
7.531005859375	7.96
5.977748870849609	6.82
3.3870534896850586	4.7
4.299912452697754	6.94
5.299959182739258	6.0
4.241477966308594	4.3
7.067013740539551	7.95
7.306539535522461	9.15
8.314620971679688	9.31
6.649722576141357	6.45
7.629655361175537	9.24
3.2424323558807373	3.7
7.260876655578613	8.4
5.808788776397705	4.01
5.289972305297852	5.19
7.35597038269043	7.42
4.461770534515381	6.08
4.384811878204346	2.0
5.929286003112793	6.77
7.903213024139404	7.18
6.301008701324463	5.55
5.716392517089844	6.36
7.39328145980835	5.55
6.3347320556640625	5.61
8.31918716430664	9.3
7.355049133300781	7.68
4.1957011222839355	3.8
6.054788589477539	6.4
7.930686950683594	9.62
3.0740084648132324	1.31
5.4526872634887695	7.19
7.433023452758789	7.74
5.537935256958008	5.57
6.659533977508545	5.04
5.270065784454346	5.68
5.169285297393799	4.68
7.684551239013672	7.76
6.596055507659912	5.7
7.497758865356445	8.4
4.962732315063477	5.77
8.64421272277832	8.85
9.632186889648438	8.19
6.3855156898498535	5.77
4.933206558227539	3.51
4.316291809082031	5.21
7.538878917694092	7.12
8.229181289672852	7.0
7.202178955078125	7.92
7.6496901512146	7.31
6.700710296630859	7.27
6.651525020599365	5.38
8.361151695251465	6.67
7.5787577629089355	9.0
6.137206077575684	4.89
9.223201751708984	9.51
5.47496223449707	5.09
6.42941951751709	8.33
3.2898619174957275	4.24
4.45434045791626	2.6
7.4679975509643555	5.52
5.001190185546875	7.54
7.6599016189575195	7.77
7.300997257232666	8.3
5.985203742980957	6.21
9.727428436279297	9.8
8.40706729888916	6.38
5.315654754638672	7.68
6.709420204162598	6.47
7.289068222045898	6.76
9.808307647705078	7.7
6.784481048583984	6.29
4.875680446624756	5.89
6.584129810333252	7.16
6.50132942199707	7.84
4.199545860290527	4.26
5.979814052581787	6.43
7.133574962615967	6.25
7.6499528884887695	8.52
2.339162588119507	4.49
6.725203990936279	7.85
8.276527404785156	7.11
8.432538986206055	9.46
6.02755880355835	5.24
7.725527763366699	7.7
6.213769912719727	7.37
6.7736735343933105	7.47
4.927428245544434	6.34
7.083680629730225	7.52
6.015698432922363	5.8
4.982865333557129	3.44
7.268866539001465	6.57
6.493452548980713	5.82
7.084425926208496	8.4
6.925385475158691	8.52
7.530010223388672	6.09
4.888223648071289	4.84
6.501413822174072	8.3
4.91487979888916	5.72
7.582983016967773	7.91
7.9236602783203125	9.4
2.783806324005127	4.71
4.9996795654296875	4.0
7.850866317749023	7.23
5.2341227531433105	7.52
6.044596195220947	4.59
4.532573699951172	5.22
6.433403968811035	5.86
10.548786163330078	9.32
6.711756706237793	5.8
4.517463684082031	4.77
8.662874221801758	7.3
9.782437324523926	8.37
2.5718016624450684	3.6
6.086931228637695	7.05
6.62217378616333	10.47
6.962479114532471	4.89
4.386871337890625	4.0
6.256192684173584	6.7
7.419953346252441	7.62
6.934983253479004	5.14
4.772553443908691	5.51
5.952691078186035	5.41
7.54836368560791	8.22
8.154802322387695	5.91
6.8642778396606445	7.51
8.322696685791016	6.46
8.08407974243164	8.3
6.657527923583984	9.96
7.5655517578125	8.32
5.2208170890808105	4.14
5.958594799041748	6.38
5.8821306228637695	6.49
5.67085599899292	7.31
5.4192070960998535	6.87
5.250102996826172	3.55
7.506176948547363	5.7
5.265296936035156	6.96
9.762717247009277	8.49
3.1795654296875	5.03
6.651940822601318	7.77
7.461217403411865	7.17
6.2444868087768555	5.34
4.846766471862793	5.82
5.761044502258301	4.1
7.101919651031494	5.8
6.366511344909668	7.27
6.260594367980957	5.66
3.7730355262756348	1.74
6.578033447265625	6.82
6.270328044891357	6.82
6.191523551940918	8.21
6.355146408081055	12.0
7.990395545959473	8.24
5.023836135864258	5.15
5.267184734344482	4.85
4.696690559387207	9.64
4.880963325500488	4.15
8.288166999816895	8.46
8.6942720413208	8.89
5.205822467803955	4.82
7.657440185546875	6.72
7.1028032302856445	6.72
7.237876892089844	8.68
4.964176177978516	4.77
7.192960262298584	5.25
8.16806697845459	8.6
4.483048915863037	4.39
7.041439056396484	9.0
8.046387672424316	11.52
9.788297653198242	8.64
5.463777542114258	3.61
7.091592788696289	5.97
5.736419677734375	6.44
6.8536529541015625	6.71
5.561511993408203	4.8
6.403837203979492	7.1
5.80019474029541	8.0
7.118821144104004	8.3
8.51820182800293	5.92
4.354905605316162	6.49
7.702707290649414	8.3
5.5890398025512695	5.54
5.49547004699707	4.04
8.692498207092285	9.52
6.555914402008057	6.04
8.154340744018555	9.17
[truncated: 2,359 more rows]
