# Supplementary material for: An electron-density point-cloud framework for robust protein-ligand interaction prediction
Source: Nat Commun. 2026 Jun 11;17:7424. doi: 10.1038/s41467-026-74196-5 (PMC13408660; doi:10.1038/s41467-026-74196-5)
Supplement: Supplementary file 5 — Source Data [file 41467_2026_74196_MOESM5_ESM.zip › Source Data_rev/supplementary_figure1/fold6.csv]

Predicted	True
4.600386619567871	4.34
8.20749282836914	8.34
5.9440717697143555	6.2
7.058431148529053	6.43
5.527661323547363	4.95
5.196201324462891	4.68
4.684779167175293	5.69
6.319437503814697	8.21
7.464343070983887	8.32
3.962961196899414	5.52
5.06797456741333	5.66
6.730586051940918	7.0
4.20947790145874	2.85
5.207314968109131	2.98
5.263731002807617	5.52
6.212129592895508	7.15
8.18734073638916	7.72
7.772833347320557	8.0
4.087424278259277	4.1
5.852821350097656	6.42
5.423601150512695	7.73
4.697770118713379	3.85
3.5768351554870605	2.15
5.739502906799316	5.81
6.094841003417969	8.85
3.9519989490509033	6.72
6.410131931304932	5.96
4.775137901306152	3.98
11.095128059387207	11.3
4.923152446746826	6.62
8.229354858398438	7.59
8.520393371582031	5.33
7.850794315338135	7.49
6.819947242736816	5.34
4.641904354095459	5.3
6.098520278930664	5.0
7.932932376861572	8.82
4.251914024353027	1.58
5.166659355163574	4.71
4.309450626373291	4.85
7.96330451965332	8.05
3.6209983825683594	4.24
5.972168922424316	6.75
8.447898864746094	6.91
6.507275581359863	6.64
9.007301330566406	9.69
6.479008674621582	6.45
6.968868255615234	6.57
4.448637962341309	4.74
6.832342147827148	6.78
5.316934585571289	5.17
6.9394378662109375	7.85
4.945710182189941	4.53
6.887966156005859	7.89
4.280539035797119	4.28
5.812582492828369	4.92
8.5880708694458	6.39
7.461705684661865	9.1
6.806326389312744	4.3
7.007317066192627	8.0
8.817551612854004	8.89
4.34194278717041	3.7
5.9297895431518555	5.92
5.886054992675781	7.43
5.4378662109375	7.7
7.067028999328613	4.06
7.959896564483643	5.28
6.141475677490234	7.06
5.499802589416504	3.02
6.0439276695251465	5.41
7.044704437255859	7.15
8.561483383178711	7.8
5.157386779785156	4.58
3.8161258697509766	4.68
6.840628623962402	6.33
5.811969757080078	6.62
8.02985954284668	9.46
4.640275478363037	6.26
6.0832743644714355	5.07
5.994560241699219	6.42
5.424574851989746	5.41
6.793349266052246	5.62
7.861279487609863	7.6
7.054680824279785	5.96
7.30219841003418	8.92
8.249349594116211	8.2
7.674308776855469	5.95
6.666581153869629	5.03
6.135411262512207	5.49
5.466358661651611	5.64
8.109160423278809	8.27
5.572966575622559	4.94
6.054523468017578	5.74
4.529868125915527	4.2
9.169437408447266	8.95
6.20665168762207	6.82
7.119028091430664	8.15
8.430482864379883	9.15
8.393162727355957	7.74
9.918535232543945	8.3
5.497469902038574	7.54
5.29456090927124	4.36
7.578157424926758	4.01
6.767346382141113	4.52
6.893101692199707	6.33
7.368497848510742	4.03
5.279660701751709	7.14
6.9283342361450195	3.69
5.729706764221191	7.61
6.61356258392334	7.51
8.973211288452148	9.64
5.562952995300293	2.16
5.912843704223633	5.08
4.051818370819092	2.64
7.221806526184082	8.0
8.153030395507812	7.83
5.8896965980529785	7.48
6.222109317779541	4.91
4.991339683532715	7.21
5.4254655838012695	4.75
6.648986339569092	8.22
5.8971052169799805	7.4
6.721641540527344	5.0
4.489631175994873	7.33
5.530483245849609	3.55
6.577272415161133	7.51
6.048857688903809	6.11
7.025267124176025	5.97
5.467895030975342	4.48
5.782079696655273	4.0
4.544856071472168	4.02
6.0948686599731445	4.03
7.356413841247559	7.3
7.113799095153809	7.89
3.2920618057250977	2.03
5.233543872833252	6.7
3.7057583332061768	5.2
7.046311378479004	7.68
9.791784286499023	6.09
6.303990364074707	4.68
8.241659164428711	8.44
6.31804084777832	7.39
4.683960914611816	3.92
6.385436058044434	7.64
9.594063758850098	9.74
4.72308349609375	6.0
8.117304801940918	6.19
7.505699634552002	5.85
6.977917671203613	6.17
3.840576171875	6.89
5.171379089355469	3.78
7.050418376922607	8.96
6.1389312744140625	4.3
7.3488640785217285	6.22
7.037039279937744	4.91
7.039510726928711	7.3
6.992998123168945	7.5
4.145636081695557	3.52
7.448336124420166	9.7
6.469045639038086	7.73
7.57629919052124	5.4
5.433123588562012	6.07
3.989323139190674	6.85
7.923646926879883	6.45
6.415976524353027	3.99
6.11008882522583	4.23
4.813722610473633	4.52
6.105739116668701	5.22
7.7024431228637695	6.27
5.299670696258545	4.81
5.520463943481445	6.62
5.748944282531738	8.62
8.469941139221191	7.0
4.389911651611328	1.3
3.387136936187744	2.05
4.149057865142822	3.84
6.711047172546387	7.4
7.881349086761475	5.59
4.855079650878906	3.55
8.355472564697266	5.2
4.2733283042907715	3.51
4.575455665588379	7.07
5.645861625671387	6.6
5.9897613525390625	7.47
6.364241123199463	6.37
6.022574424743652	5.84
4.588176727294922	4.55
6.526546478271484	6.55
6.9588727951049805	3.77
4.023350715637207	3.84
6.580523490905762	6.7
7.25322961807251	6.54
6.154796600341797	6.24
7.527288436889648	8.3
6.653424263000488	4.9
6.615715980529785	7.82
3.7362747192382812	5.46
4.798469543457031	4.89
5.896974563598633	6.6
6.145871162414551	4.63
8.19375991821289	9.26
6.914398193359375	7.17
5.732526779174805	7.05
7.667908191680908	8.15
5.322171688079834	5.89
3.576775074005127	6.71
6.806026935577393	5.24
4.746397495269775	7.42
7.405031681060791	6.0
5.299295902252197	4.96
7.886969566345215	7.9
7.797232627868652	4.64
7.22028923034668	7.36
6.973670959472656	7.57
6.93084716796875	3.69
6.427660942077637	8.25
8.617735862731934	6.28
7.0072736740112305	6.77
6.4569854736328125	8.42
6.372215747833252	5.67
6.482410907745361	4.28
4.917792320251465	5.21
6.789173603057861	8.24
4.530879020690918	3.8
7.075891494750977	7.11
7.168697357177734	4.94
7.087729454040527	6.3
6.153764724731445	7.77
6.804019927978516	6.09
7.269918441772461	7.82
5.161419868469238	2.55
6.500180244445801	7.7
7.475068092346191	9.4
8.122425079345703	10.65
7.462136745452881	7.22
7.628912925720215	8.7
8.60205078125	9.52
8.057703018188477	7.14
5.979437828063965	6.08
5.848106384277344	5.85
6.50797700881958	6.57
7.47248649597168	8.82
7.785680770874023	6.67
6.862843990325928	6.4
6.997753620147705	6.69
6.970764636993408	6.82
7.380711555480957	6.52
6.979501724243164	6.0
6.02926778793335	5.92
7.292940139770508	7.85
5.432477951049805	6.21
7.258327960968018	8.42
7.0077223777771	5.1
5.906379222869873	4.3
7.911776542663574	9.1
7.6573638916015625	6.59
5.801548480987549	8.21
6.430986404418945	6.4
8.546648979187012	7.64
6.071674823760986	6.51
8.48138427734375	8.49
6.88991641998291	6.59
6.387269020080566	6.6
7.519506454467773	5.85
7.30506706237793	7.8
7.4849700927734375	6.62
10.828872680664062	10.58
7.928987503051758	10.8
6.931529521942139	7.4
6.272313117980957	6.08
7.733384132385254	6.05
4.5999603271484375	5.0
6.829770088195801	7.23
4.537101745605469	4.99
4.700757026672363	6.11
4.587662220001221	4.25
5.201857089996338	6.49
7.309822082519531	6.82
6.529913902282715	7.47
6.622668266296387	5.1
5.488741397857666	8.1
6.1022844314575195	8.4
7.595711708068848	6.28
8.229475021362305	6.46
8.861156463623047	7.64
8.234796524047852	7.6
6.394211769104004	7.52
9.998736381530762	7.05
8.240072250366211	7.96
5.332036018371582	7.21
5.489444732666016	4.16
6.4333086013793945	7.7
6.348145961761475	3.54
4.332653999328613	6.42
8.413082122802734	8.05
3.522066354751587	2.03
9.13596248626709	8.32
4.045571804046631	4.06
4.456058025360107	3.65
7.89435338973999	6.34
6.418365478515625	4.91
7.011639595031738	7.1
4.584012508392334	4.0
7.9817047119140625	8.59
5.571416854858398	4.1
6.8418707847595215	6.06
6.694787979125977	4.85
7.4798455238342285	7.74
5.223101615905762	5.72
4.184968948364258	1.94
9.075139999389648	8.96
7.7236857414245605	7.9
4.833854675292969	4.18
5.773856163024902	2.22
7.188826560974121	6.66
5.025465965270996	5.96
6.40175199508667	5.22
4.663963794708252	3.65
5.299360275268555	7.19
6.283411979675293	4.7
7.074731826782227	5.78
6.620824813842773	7.28
7.878573417663574	7.28
4.858639717102051	6.1
6.348361015319824	6.02
8.093734741210938	8.7
5.581302642822266	3.77
4.009527206420898	3.84
5.469914436340332	6.97
6.741518974304199	6.0
6.493851661682129	6.97
8.112045288085938	8.82
5.168705940246582	6.29
7.338165283203125	5.88
5.071653842926025	3.3
8.496271133422852	6.48
5.41058874130249	5.55
3.7942557334899902	5.28
8.476173400878906	11.2
4.765365123748779	5.04
3.6677136421203613	2.22
5.208863258361816	5.96
5.774196624755859	5.82
7.014970779418945	7.05
6.360021591186523	6.0
6.485264301300049	6.66
7.3501996994018555	7.92
4.8225483894348145	6.0
5.658268928527832	7.85
5.218226432800293	3.59
4.526881217956543	3.7
4.163333892822266	4.57
6.3918256759643555	7.85
6.250043869018555	6.49
5.039798736572266	4.15
6.724135875701904	5.49
7.104281425476074	7.52
6.681946277618408	8.1
5.689833164215088	7.28
5.099180221557617	5.52
5.455432891845703	4.89
6.2685546875	4.65
6.47594690322876	8.11
4.776226997375488	5.21
5.000790596008301	4.06
10.839910507202148	11.92
6.980974197387695	7.33
6.630465984344482	6.3
10.07229995727539	10.7
2.6997761726379395	4.07
5.067173004150391	5.14
7.36971378326416	5.72
5.960474014282227	7.03
6.494977951049805	4.85
5.8007001876831055	6.09
7.083035469055176	7.66
6.909204006195068	5.14
6.1718292236328125	7.74
3.3013362884521484	3.59
3.8779916763305664	3.77
8.274900436401367	5.64
5.377220153808594	4.89
7.1849260330200195	7.32
3.9578857421875	4.86
6.083258628845215	5.09
6.847284317016602	4.92
5.914528846740723	7.68
7.646840572357178	6.28
7.071097373962402	7.65
7.084521293640137	8.02
4.560047149658203	8.02
6.711965084075928	7.74
4.615647315979004	5.5
8.323249816894531	7.1
8.592601776123047	6.52
7.991799831390381	8.89
5.504608154296875	6.34
8.104501724243164	9.66
5.495822429656982	5.25
5.182711601257324	5.89
2.558485984802246	3.61
7.420352458953857	8.1
5.112626552581787	3.6
3.609903573989868	3.42
7.214494705200195	7.19
4.803737163543701	5.28
7.176335334777832	9.05
5.183628559112549	7.49
7.5005388259887695	7.6
5.6331329345703125	8.15
5.620941162109375	6.03
7.532221794128418	7.68
5.882997512817383	7.89
7.1772966384887695	6.39
8.474767684936523	7.52
7.609857559204102	8.3
4.509194374084473	4.64
5.6164398193359375	6.29
6.537899017333984	7.16
7.0333662033081055	4.1
6.6560139656066895	4.92
7.446183204650879	9.0
3.5452189445495605	7.04
5.893010139465332	7.19
7.257721900939941	6.15
6.428984642028809	5.74
6.601202011108398	5.92
6.579431056976318	8.4
4.566720008850098	4.48
6.959636688232422	7.89
8.84998893737793	8.87
5.916219234466553	4.92
6.817769527435303	7.34
5.384879112243652	4.56
4.497506141662598	3.43
5.972336769104004	7.64
7.119126796722412	7.0
6.2259521484375	6.74
9.110958099365234	7.46
6.700436592102051	8.55
5.548433303833008	7.0
6.095867156982422	5.81
8.745487213134766	7.82
6.933932304382324	7.17
5.558030128479004	6.39
6.380033493041992	6.52
4.3604736328125	3.54
8.352418899536133	8.4
3.3214457035064697	3.51
6.497062683105469	8.92
7.447229862213135	5.55
8.452476501464844	8.72
5.34157133102417	5.98
4.083171367645264	4.55
7.578662872314453	8.82
6.8789215087890625	8.43
8.441986083984375	7.57
5.207164764404297	3.86
8.748381614685059	8.68
5.877121925354004	4.8
5.909808158874512	3.7
4.227531433105469	3.69
5.144384384155273	4.65
5.5848188400268555	6.34
6.498485088348389	4.68
5.5316925048828125	7.24
5.520937442779541	4.92
7.249314308166504	6.89
6.50205135345459	8.72
5.893407821655273	4.22
4.164458274841309	4.0
6.857062339782715	7.35
6.826399803161621	5.32
6.485603332519531	5.6
4.270379066467285	5.49
7.166858673095703	8.96
5.25291109085083	5.06
6.704557418823242	5.96
8.666570663452148	7.7
6.573475360870361	4.21
8.170226097106934	7.33
7.0028395652771	4.23
6.153852462768555	5.27
7.720000267028809	6.33
7.272943019866943	7.96
3.904383420944214	3.55
5.876706123352051	4.71
6.08997917175293	6.68
5.366971492767334	3.14
4.287233352661133	4.17
4.970559120178223	6.12
6.226819038391113	7.72
4.175212383270264	6.77
5.797646522521973	7.24
5.541642189025879	4.1
5.462745666503906	6.41
10.014047622680664	8.14
7.230424880981445	5.52
6.461040019989014	7.11
6.548393726348877	8.0
8.20434856414795	6.73
6.184226036071777	4.05
6.836774826049805	7.77
7.259980201721191	3.94
4.4205732345581055	2.82
9.028764724731445	6.7
5.794628143310547	6.72
5.701562881469727	6.4
4.6043195724487305	5.92
8.727293014526367	7.89
6.919632911682129	7.0
8.006552696228027	7.05
7.083446025848389	7.0
4.129586696624756	2.43
4.933692932128906	5.0
7.034566402435303	5.59
7.246072292327881	6.68
4.778341293334961	7.15
3.813476085662842	5.41
6.228542327880859	7.48
7.370166778564453	3.99
6.459795951843262	3.61
7.601698398590088	10.42
3.7555503845214844	3.6
4.478569507598877	4.82
5.132596969604492	4.71
4.98906946182251	3.3
7.141579627990723	6.32
10.704730033874512	10.3
3.696840763092041	5.8
1.9114289283752441	2.31
9.330646514892578	6.92
8.781736373901367	7.6
6.163272380828857	6.88
8.566617012023926	7.59
5.3626909255981445	9.37
6.241094589233398	5.72
6.357824802398682	6.92
4.825091361999512	6.87
4.041839599609375	4.23
8.389644622802734	5.96
6.329800605773926	6.72
7.818690776824951	9.1
7.438955307006836	8.1
5.4697113037109375	5.68
3.8319506645202637	3.04
4.171336650848389	3.75
8.779884338378906	9.27
6.174943923950195	7.17
5.016535758972168	5.33
5.608123302459717	4.3
8.760456085205078	5.7
5.329935073852539	6.92
5.441542625427246	4.44
6.325382232666016	5.3
4.704346179962158	4.94
7.017571449279785	6.23
7.774447441101074	7.85
8.21272087097168	7.56
5.171799659729004	8.3
4.993266582489014	4.71
4.400246620178223	4.92
5.486161708831787	5.7
5.840606212615967	4.42
8.389850616455078	9.3
5.2310638427734375	6.26
8.53570556640625	8.1
5.045748233795166	3.85
5.995766639709473	5.57
5.573925971984863	6.6
8.97027587890625	6.57
6.667820930480957	7.1
7.952521324157715	6.28
5.698407173156738	5.64
7.062344551086426	7.51
5.9986891746521	4.73
6.508408069610596	6.77
7.105559349060059	6.95
8.046127319335938	8.51
8.097301483154297	6.43
4.98752498626709	5.21
6.425821781158447	5.55
8.157325744628906	8.77
7.68082332611084	5.85
4.0926337242126465	5.6
6.0604400634765625	8.19
7.0970258712768555	6.36
7.7370500564575195	9.14
4.062042236328125	3.1
5.661735534667969	4.77
5.616508483886719	4.11
6.033663749694824	2.92
4.231515884399414	2.77
7.322554588317871	5.92
4.620006561279297	5.82
5.514609336853027	4.86
7.6669816970825195	7.91
6.108705520629883	7.59
7.626703262329102	6.57
8.180484771728516	7.43
7.325274467468262	7.64
4.57208776473999	3.64
6.2694196701049805	6.66
7.537022590637207	9.89
7.555451393127441	7.44
7.7863664627075195	6.37
8.383068084716797	9.15
4.845566749572754	5.39
7.302669525146484	6.65
6.3165740966796875	6.7
4.286492824554443	3.3
5.414276123046875	3.7
4.368671417236328	4.25
5.883120059967041	4.22
7.357030391693115	7.44
4.099205017089844	2.89
4.661815643310547	4.24
6.549288749694824	4.3
4.592848777770996	6.27
5.9553070068359375	5.83
3.438141345977783	4.42
4.67651891708374	5.57
6.344735145568848	3.69
5.310170650482178	8.22
7.507163047790527	10.22
8.045525550842285	7.63
5.418238639831543	5.35
5.823393821716309	4.11
5.198150634765625	5.15
4.120150566101074	3.82
6.814472198486328	7.24
6.445615768432617	6.04
3.7750067710876465	2.46
6.982866287231445	6.8
9.350908279418945	9.77
6.419497966766357	7.35
3.2728381156921387	3.58
5.103132247924805	4.26
5.533054351806641	4.28
7.803227424621582	7.54
3.5594053268432617	3.66
8.851147651672363	8.74
6.217861175537109	4.18
7.037056922912598	6.39
4.893850803375244	5.4
7.090340614318848	7.02
3.95436429977417	3.74
7.340877532958984	6.4
4.506412029266357	6.56
6.126183986663818	6.28
5.200315475463867	5.8
4.60374641418457	3.4
6.529093265533447	6.96
4.85302209854126	4.57
3.1685969829559326	2.22
7.114826679229736	6.14
7.878747940063477	9.3
4.291017532348633	5.66
4.799860000610352	4.54
4.9799065589904785	5.22
6.971750736236572	6.56
7.360910415649414	6.74
6.393929481506348	5.62
7.303287506103516	7.49
6.06975793838501	6.77
3.1633896827697754	3.72
3.5442862510681152	4.07
7.493507385253906	6.42
6.905106544494629	6.48
6.914253234863281	4.35
7.12874174118042	5.41
5.153210639953613	8.77
5.960244655609131	6.05
6.7629828453063965	6.52
5.026948928833008	4.47
6.844855308532715	8.7
6.342957496643066	7.12
4.350557327270508	4.3
9.532083511352539	5.1
8.158621788024902	6.28
6.6413164138793945	4.31
6.301697254180908	6.72
8.420036315917969	7.68
4.573968887329102	5.48
7.565071105957031	7.86
4.383416175842285	5.23
5.832167625427246	5.85
5.668915748596191	5.03
8.741430282592773	6.79
5.598950386047363	4.91
6.398184776306152	8.04
7.032151699066162	7.24
5.508025169372559	5.66
6.545384407043457	7.89
6.572565078735352	6.17
8.128196716308594	6.78
6.641253471374512	6.35
5.9315876960754395	7.22
4.279396057128906	6.07
4.1888322830200195	3.66
7.337185382843018	8.4
4.815001487731934	4.45
7.45034122467041	5.13
6.551094055175781	4.8
8.362874984741211	7.68
7.94530725479126	6.86
6.311774253845215	5.15
5.577200889587402	6.37
4.773725509643555	8.22
6.066318511962891	5.96
7.242004871368408	8.36
5.284291744232178	5.96
5.212972640991211	4.31
8.275198936462402	8.1
7.427031517028809	8.52
5.73933744430542	4.3
3.5936942100524902	3.77
5.395589828491211	4.15
4.915533065795898	5.23
6.72249698638916	7.24
4.961514472961426	2.76
4.939111709594727	5.64
7.271899223327637	4.46
6.181685447692871	5.96
5.789468765258789	5.37
5.012988090515137	4.51
11.023601531982422	9.07
7.769833564758301	10.0
6.629936218261719	5.77
4.680302143096924	5.48
7.082548141479492	6.82
6.038186073303223	6.14
8.334163665771484	8.16
4.867323875427246	8.48
4.572429656982422	4.52
7.743984222412109	6.78
2.954836130142212	3.7
7.367033958435059	7.68
4.484615325927734	3.91
7.593151092529297	6.7
9.405223846435547	8.07
7.36356782913208	5.9
7.762625217437744	8.26
6.242929458618164	7.13
4.982769966125488	6.15
8.454567909240723	5.04
7.016959190368652	5.92
7.256934642791748	7.0
5.822019577026367	5.26
6.7648420333862305	8.52
8.922672271728516	8.38
5.323710918426514	5.01
7.391659736633301	5.42
5.359986782073975	2.82
5.1309099197387695	4.37
8.000556945800781	7.4
6.1850152015686035	8.96
7.9425787925720215	8.43
7.700509548187256	8.0
7.108242511749268	4.46
6.135286331176758	6.77
9.458196640014648	10.4
7.032394886016846	5.79
5.086553573608398	5.39
6.10064697265625	6.63
8.503522872924805	9.05
6.226515769958496	5.85
8.321413040161133	8.05
6.801273345947266	5.89
5.7223334312438965	5.04
4.204440116882324	5.08
5.575669288635254	5.77
5.774615287780762	6.12
9.527385711669922	9.51
7.346095561981201	8.85
7.192638397216797	8.29
6.31351375579834	5.92
7.913007736206055	7.49
6.765902996063232	3.95
6.70510196685791	10.0
2.937251567840576	3.32
6.155663967132568	4.48
4.620962142944336	4.43
7.038193702697754	4.7
6.479181289672852	6.29
5.080634117126465	3.67
3.3601315021514893	3.62
7.021553039550781	5.92
5.937020301818848	6.66
4.129804611206055	6.08
4.54709529876709	5.31
5.9776387214660645	6.4
7.109105110168457	8.15
6.145965576171875	6.19
4.766756057739258	2.77
10.153664588928223	9.88
5.238075256347656	4.7
5.130681991577148	6.52
7.441728115081787	6.29
4.92291259765625	5.22
4.298065185546875	5.11
6.742761611938477	5.47
5.717547416687012	6.62
7.865290641784668	8.3
10.94355583190918	8.19
4.576494216918945	4.18
6.304288864135742	6.48
8.501237869262695	5.96
8.590389251708984	6.21
9.2268648147583	8.22
5.659033298492432	4.67
7.467617988586426	6.91
5.272686004638672	4.64
8.163825988769531	9.3
5.95919132232666	6.28
6.084778308868408	6.51
7.5330705642700195	6.71
8.711463928222656	7.72
5.550546646118164	5.92
8.30474853515625	9.7
8.383716583251953	9.0
5.921507835388184	4.8
5.630250930786133	5.96
6.242852210998535	5.49
6.285139560699463	7.64
6.461702346801758	6.14
6.44677209854126	5.6
4.560358047485352	8.0
10.358540534973145	5.74
5.833795547485352	4.86
3.18210506439209	2.48
7.086001396179199	6.88
9.060630798339844	5.88
4.732537269592285	3.08
7.5972442626953125	8.06
7.506955623626709	6.7
5.877199172973633	5.41
7.891561508178711	7.38
7.603599548339844	7.47
4.508305549621582	9.64
7.622264862060547	6.33
5.947845458984375	6.55
7.333878517150879	4.8
5.2072248458862305	5.21
7.932286262512207	7.89
3.7067453861236572	5.3
4.444664478302002	2.96
7.134404182434082	6.35
6.235946178436279	7.18
6.632944107055664	7.72
8.141175270080566	8.44
5.632866859436035	5.17
5.980617523193359	5.85
4.765403747558594	7.33
7.796156883239746	6.32
7.733888149261475	7.59
5.675661563873291	5.96
6.984735488891602	4.69
5.210384368896484	8.7
8.333075523376465	8.22
3.8653244972229004	5.12
6.287696838378906	6.0
7.730485916137695	7.6
4.819177627563477	4.11
8.370065689086914	8.8
8.450902938842773	6.74
4.414138317108154	6.17
8.398329734802246	8.51
4.693613052368164	3.7
6.717049598693848	5.22
5.872893810272217	6.01
4.901749134063721	3.49
8.455728530883789	9.38
9.831209182739258	7.51
6.751281261444092	8.15
3.9453649520874023	2.68
5.804657459259033	9.21
6.9326372146606445	3.22
7.817707538604736	7.64
7.5597004890441895	7.02
5.534625053405762	5.77
5.873451232910156	7.77
5.533601760864258	7.82
4.488779544830322	3.89
7.246679306030273	6.96
7.584386348724365	8.7
7.493004322052002	7.34
5.389328956604004	5.25
8.821817398071289	8.66
5.92606258392334	7.49
5.4429168701171875	5.8
4.464569091796875	3.77
5.535110950469971	3.02
8.030535697937012	7.1
6.562116622924805	6.3
5.888374328613281	6.4
6.744056701660156	7.89
4.5150837898254395	2.8
6.850380897521973	4.01
7.748749732971191	8.05
10.272726058959961	8.72
7.336088180541992	8.02
4.238214492797852	4.89
4.36069393157959	2.3
7.141862869262695	10.12
8.765605926513672	7.82
8.671199798583984	7.96
5.4841108322143555	5.43
5.226304054260254	8.33
5.105152130126953	5.76
8.546209335327148	7.61
4.125052452087402	4.52
4.980746269226074	5.82
4.800063133239746	5.57
5.933066368103027	5.52
4.041454315185547	4.0
7.634747505187988	7.42
5.387388229370117	4.2
7.336252212524414	7.7
6.813790321350098	6.96
3.5428824424743652	6.26
6.113386154174805	5.67
6.010613441467285	8.49
4.928314685821533	4.1
5.201470375061035	4.85
6.026050567626953	7.14
6.547310829162598	7.72
5.393032073974609	6.79
7.730038642883301	7.39
6.1997971534729	5.32
6.017040729522705	7.36
4.77059268951416	3.1
4.634685516357422	4.03
5.963108539581299	5.33
10.174783706665039	11.3
4.241594314575195	5.27
2.4684338569641113	4.06
3.1919264793395996	4.7
8.443351745605469	5.77
5.7986226081848145	5.72
7.0086822509765625	7.48
4.734999656677246	6.3
3.872567653656006	3.55
7.084693908691406	6.15
7.7785234451293945	8.34
7.0334391593933105	5.24
4.575124263763428	4.3
5.202855110168457	3.7
3.9828639030456543	2.85
8.2804594039917	7.74
6.177369594573975	5.23
7.830704689025879	7.36
7.053328514099121	6.64
6.833928108215332	5.91
5.80230712890625	5.62
7.794311046600342	5.8
5.868936538696289	5.21
5.970526695251465	4.4
6.214093208312988	7.52
5.811526775360107	7.24
6.227514266967773	6.05
4.18415641784668	3.22
7.536698341369629	7.89
7.836082458496094	7.96
7.519232273101807	6.09
7.023423671722412	4.92
6.156475067138672	9.03
4.690979957580566	5.89
4.7448625564575195	5.64
7.867398262023926	8.6
5.804553985595703	5.77
5.596645355224609	7.1
5.1171979904174805	6.24
7.254619598388672	5.89
8.937530517578125	6.8
6.073483467102051	6.56
7.405913352966309	6.21
6.621638298034668	5.19
4.8375654220581055	4.3
8.300647735595703	8.34
7.1755805015563965	8.04
3.598513126373291	4.0
6.9138689041137695	8.96
4.5057373046875	5.53
7.5856475830078125	8.15
8.00171184539795	7.77
6.587226390838623	4.31
7.18661642074585	7.48
6.402793884277344	7.06
7.233689785003662	8.52
7.335908889770508	7.1
3.9119668006896973	4.57
8.853286743164062	8.4
4.252251625061035	3.0
6.017433166503906	4.46
10.65125846862793	8.72
4.799142837524414	5.05
6.57547664642334	6.05
5.785425662994385	7.0
4.5809736251831055	5.96
6.865723609924316	7.3
3.7113547325134277	3.65
8.197879791259766	8.3
3.4147586822509766	2.48
6.91377067565918	8.49
7.216646194458008	6.21
6.032449722290039	8.8
6.020782470703125	6.1
5.0376482009887695	7.15
5.432678699493408	4.37
6.942412853240967	9.24
8.687116622924805	6.49
6.626818656921387	8.0
6.39697790145874	6.04
8.1986665725708	8.05
5.650492191314697	6.13
5.773871421813965	6.95
7.007052421569824	6.42
6.804157257080078	8.7
4.034292221069336	3.3
8.228919982910156	7.43
5.630472183227539	6.8
6.648824691772461	7.89
5.352761745452881	6.62
7.468513488769531	5.74
6.717872142791748	6.63
7.378451347351074	9.26
5.977352619171143	5.4
6.867280006408691	6.62
6.442841053009033	7.46
8.477767944335938	6.77
3.255779266357422	4.76
6.304227352142334	6.66
6.7403154373168945	7.59
3.712205410003662	5.09
6.227102279663086	5.25
5.684370994567871	4.67
4.820681571960449	5.05
7.016088485717773	7.8
2.8508224487304688	1.31
3.962064027786255	4.03
5.419876575469971	8.52
6.987579345703125	7.19
5.309160232543945	6.4
6.881950855255127	6.33
6.268504619598389	3.76
4.853283882141113	5.7
4.924339294433594	6.66
6.652750492095947	5.64
7.849372863769531	7.92
6.426032066345215	5.66
6.380219459533691	9.0
6.982172012329102	6.33
5.408163070678711	6.49
4.459911346435547	3.86
7.511801719665527	7.16
7.68775749206543	6.59
7.226210117340088	8.1
5.30288028717041	3.15
5.6476216316223145	3.3
8.106515884399414	8.49
8.287932395935059	6.59
6.289643287658691	6.8
5.120443344116211	6.82
7.18343448638916	6.06
9.015520095825195	8.64
4.345057487487793	4.64
6.612425804138184	7.06
6.723721027374268	4.74
6.998457908630371	6.55
7.480533599853516	8.85
7.618962287902832	9.25
9.011966705322266	8.05
7.58751916885376	8.48
4.082918167114258	2.82
5.791520118713379	4.59
5.493159294128418	5.74
6.866064548492432	8.35
4.667868614196777	6.48
4.627452850341797	3.67
6.011861801147461	5.48
7.741483688354492	6.85
8.274680137634277	9.3
6.965842247009277	6.66
7.720531463623047	7.14
5.730412483215332	5.18
7.489063262939453	6.46
6.757131576538086	6.41
7.255173683166504	7.57
6.173585891723633	5.85
8.48817253112793	8.3
6.681863784790039	6.7
7.824708938598633	6.59
7.822020053863525	7.42
6.3093976974487305	4.8
6.292595386505127	4.94
7.180360794067383	5.59
7.735902786254883	7.96
6.483076095581055	6.17
5.004215717315674	4.42
5.470607757568359	5.03
8.898746490478516	8.51
6.480560302734375	5.6
6.8271989822387695	7.48
8.734272956848145	8.3
6.694925308227539	7.19
7.9135003089904785	6.51
6.7766313552856445	6.74
7.5360541343688965	6.18
3.509705066680908	7.0
6.509978294372559	6.48
6.678155422210693	5.03
5.2953033447265625	4.94
8.371891021728516	7.55
8.913176536560059	9.0
5.550795555114746	5.89
7.027792930603027	6.62
4.245689392089844	5.35
5.875810623168945	5.17
7.868264198303223	9.39
4.560860633850098	3.4
6.97552490234375	6.38
6.921047687530518	6.55
7.500275135040283	6.55
4.426774978637695	3.48
6.893276214599609	5.8
6.046934127807617	5.46
2.627013683319092	3.82
9.714868545532227	5.85
6.230922222137451	5.75
7.079591274261475	6.82
7.585505485534668	7.3
5.4792914390563965	5.0
5.226353168487549	5.16
7.103207588195801	6.81
7.544459342956543	7.01
8.152385711669922	7.05
5.323266983032227	5.47
7.380796432495117	6.99
7.055517196655273	6.85
5.362374782562256	6.96
5.490639686584473	5.48
6.549617767333984	6.29
5.948732376098633	4.42
6.395837783813477	6.97
6.6566948890686035	6.96
5.687596321105957	3.3
7.0241594314575195	6.28
4.7233123779296875	6.55
4.919650077819824	4.25
4.842308044433594	4.85
7.417784690856934	11.02
5.896397590637207	5.51
9.713851928710938	8.12
4.166211128234863	3.77
4.527146816253662	4.35
5.590006351470947	6.39
7.285459995269775	8.03
8.667037963867188	7.77
4.917529106140137	4.59
6.329401016235352	7.05
6.841551780700684	5.94
6.3490753173828125	4.03
5.490246772766113	6.28
5.266918182373047	4.76
6.2898125648498535	7.96
12.069931030273438	6.59
3.9595863819122314	3.31
5.507978439331055	5.82
7.972067832946777	8.0
6.164447784423828	6.6
4.643426895141602	8.62
8.675415992736816	9.42
5.691023826599121	4.36
5.16896915435791	5.26
6.515091896057129	7.77
6.192831993103027	5.25
3.289064884185791	2.89
8.974822044372559	9.49
7.296902656555176	8.61
6.8807573318481445	4.66
7.560992240905762	7.69
7.538372993469238	5.76
5.065326690673828	4.67
8.180460929870605	8.64
2.534632682800293	3.29
3.8404664993286133	3.8
6.107499122619629	5.96
7.413150787353516	6.7
8.369495391845703	7.6
7.127540588378906	5.0
4.80949592590332	4.7
4.274753570556641	4.62
8.66356086730957	8.39
8.43353271484375	4.6
7.575826644897461	8.05
7.867276191711426	7.7
5.397926330566406	7.13
6.010895729064941	6.15
9.806488037109375	7.85
7.607431411743164	9.7
7.762666702270508	7.46
3.884605884552002	1.11
4.087374687194824	4.68
4.383543968200684	3.57
6.872445106506348	7.23
6.970896244049072	8.85
7.328361511230469	8.01
7.6045660972595215	7.22
7.735260486602783	8.79
7.073204517364502	8.2
6.800405502319336	7.68
8.809139251708984	6.58
7.256324291229248	7.6
7.559598922729492	8.32
7.513087272644043	11.0
7.179878234863281	8.85
5.588805198669434	3.63
7.4940714836120605	5.38
6.59814977645874	7.29
7.182441711425781	5.35
3.4539060592651367	2.82
8.895343780517578	7.28
5.126769542694092	5.0
8.241467475891113	6.92
4.605719089508057	3.15
7.030389308929443	6.64
6.995048522949219	6.4
3.6742100715637207	4.6
4.404390811920166	2.16
6.081662178039551	6.07
4.441789627075195	3.36
8.15550708770752	8.01
7.6068572998046875	7.34
5.92160177230835	4.11
7.58929443359375	5.96
6.9432525634765625	7.8
6.015810012817383	6.99
7.56289005279541	8.48
7.093204498291016	7.43
5.398961067199707	3.6
5.261530876159668	4.42
7.76527214050293	7.96
3.715390682220459	9.06
9.000467300415039	7.43
5.217006683349609	3.27
6.510744094848633	7.41
8.523341178894043	8.97
8.023917198181152	8.89
7.611295700073242	7.96
8.154687881469727	7.48
5.495781421661377	5.03
6.067724227905273	8.28
8.009496688842773	9.12
4.7976975440979	5.06
4.858321666717529	4.59
5.783225059509277	6.71
6.244877338409424	7.77
4.713601112365723	5.04
7.82309627532959	6.37
7.792173385620117	6.46
6.298229217529297	8.0
6.24446439743042	4.33
5.532514572143555	5.06
7.164495468139648	7.14
5.473206043243408	4.17
7.41385555267334	6.66
5.552690029144287	5.82
5.0834174156188965	4.34
5.583443641662598	4.02
6.498952865600586	5.13
8.601065635681152	6.3
6.491057395935059	6.29
4.05233907699585	9.15
5.827747344970703	7.41
7.3822174072265625	7.35
4.873438358306885	3.49
4.949672222137451	3.2
6.5871968269348145	6.44
5.48826265335083	4.77
5.318488597869873	6.08
7.183230400085449	5.75
3.8665640354156494	6.07
6.758202075958252	4.25
5.272172451019287	8.0
4.384429931640625	4.3
6.572241306304932	3.36
5.7370195388793945	5.89
8.21921443939209	7.47
4.295371055603027	3.0
7.821059226989746	8.55
7.803126335144043	7.59
7.998286247253418	8.25
5.9082489013671875	6.8
7.791754722595215	8.3
8.178291320800781	7.0
3.4115333557128906	4.71
6.140485763549805	4.74
5.72646427154541	5.39
4.0029191970825195	5.66
5.628246307373047	5.7
7.706588268280029	7.56
4.306434631347656	3.1
4.471438407897949	4.86
6.164178371429443	4.3
6.604379653930664	5.13
6.012049674987793	5.4
5.8865065574646	4.94
6.487621307373047	8.19
6.701195240020752	7.06
7.931214332580566	8.19
3.7625575065612793	4.0
6.029041290283203	4.8
6.936484336853027	5.46
8.599319458007812	9.52
5.752846717834473	6.19
6.473830223083496	7.8
8.087512969970703	7.78
8.824169158935547	7.98
10.038647651672363	7.38
7.5163187980651855	6.66
7.700094223022461	5.89
6.10003662109375	7.72
4.597562789916992	4.61
6.78191614151001	7.8
6.289157390594482	5.46
4.71598482131958	3.64
5.034724235534668	7.11
5.95361328125	3.33
8.131183624267578	8.99
5.850067138671875	6.31
5.802966594696045	5.97
6.596258163452148	6.68
7.40455436706543	8.14
4.507198810577393	6.2
6.492486476898193	8.22
5.678591251373291	6.68
7.665942668914795	9.22
6.3919878005981445	6.89
5.082488059997559	4.89
3.966771364212036	4.68
7.249963760375977	6.82
6.856693267822266	4.92
6.824642181396484	7.07
5.392075538635254	7.3
6.145948886871338	7.56
7.1435112953186035	5.93
8.776835441589355	7.96
6.134873867034912	7.38
6.125194549560547	7.92
5.578212738037109	4.6
5.899432182312012	5.97
6.251577854156494	4.73
11.714836120605469	7.47
10.082361221313477	9.93
7.551765441894531	7.7
2.679966688156128	4.02
4.168036460876465	3.39
4.335899353027344	4.48
6.4979352951049805	6.7
6.432304382324219	5.8
5.818988800048828	4.77
8.371999740600586	5.65
7.794641971588135	7.0
4.767434597015381	4.61
4.418774604797363	3.96
7.568520545959473	8.72
2.093459129333496	2.92
5.42452335357666	9.0
5.280388832092285	4.72
6.915433406829834	5.85
2.809283971786499	4.64
8.00556755065918	7.85
4.102896213531494	4.47
5.998556137084961	5.82
7.168363571166992	5.07
6.02507209777832	8.4
10.984090805053711	10.6
6.238230228424072	7.38
5.820951461791992	7.17
6.598481178283691	8.97
4.640524864196777	5.66
8.677433967590332	6.71
6.810919761657715	6.47
6.778345108032227	6.57
8.074057579040527	7.72
9.625106811523438	8.22
4.489992141723633	6.23
4.337611198425293	2.74
8.201045989990234	5.57
7.976600646972656	8.11
6.37396240234375	5.82
4.640501022338867	5.57
5.243225574493408	6.55
7.168190002441406	5.67
5.876712799072266	6.08
6.02187442779541	6.7
5.360329627990723	4.16
6.019048690795898	2.24
10.104594230651855	8.12
4.77195930480957	7.29
8.604230880737305	6.35
7.0239081382751465	7.92
8.735116958618164	9.77
8.419841766357422	6.0
6.15828800201416	5.91
6.867127418518066	5.35
3.5831642150878906	3.8
5.415526390075684	5.46
9.527318000793457	7.89
8.094082832336426	9.4
4.723176002502441	2.18
8.854615211486816	6.22
6.997397422790527	8.3
6.5987653732299805	6.21
4.697747230529785	5.41
5.504964828491211	5.21
6.195777416229248	5.82
6.665032863616943	9.92
7.3889617919921875	6.92
7.099143981933594	6.6
5.940913200378418	5.89
7.342301845550537	6.9
6.753131866455078	8.15
7.512205600738525	7.52
8.629928588867188	6.49
6.040775775909424	7.26
8.750055313110352	10.0
7.206874847412109	6.3
6.745826721191406	9.46
6.203800678253174	6.38
5.430924415588379	6.3
3.8705244064331055	6.15
7.866991996765137	8.8
7.166232585906982	5.47
4.250918388366699	3.52
7.601876258850098	6.96
7.818317890167236	7.22
6.087413787841797	7.4
2.943498373031616	3.0
8.284761428833008	11.52
4.028147220611572	6.09
7.430229187011719	8.03
5.146681785583496	6.28
4.617549896240234	4.26
5.8386640548706055	6.8
4.705182075500488	3.51
5.859030723571777	5.06
7.299404621124268	9.03
5.884057521820068	6.56
8.014766693115234	7.66
6.428705215454102	5.05
6.655331611633301	8.4
7.443023204803467	6.19
4.483308792114258	4.3
8.007730484008789	7.09
7.081399440765381	7.06
5.893159866333008	7.6
7.246254920959473	6.71
6.617519378662109	7.12
3.2384042739868164	5.66
6.694450378417969	7.48
6.126955032348633	6.57
4.860523223876953	4.55
4.862153053283691	4.49
7.424435615539551	6.33
4.657181739807129	5.24
8.030200958251953	9.24
6.24321174621582	6.52
7.691402435302734	8.0
5.326106071472168	6.51
5.502002239227295	4.0
7.812187194824219	8.1
3.733760356903076	2.89
5.338164329528809	5.1
7.3086042404174805	7.09
6.14754581451416	4.24
5.415133476257324	5.11
4.785488128662109	5.7
5.928685188293457	7.85
5.817022323608398	5.96
8.374008178710938	8.3
7.684198379516602	7.34
6.955167770385742	7.33
6.037026882171631	8.24
5.840127468109131	7.34
6.3382673263549805	8.66
5.355863571166992	5.08
6.603673934936523	7.47
7.337311744689941	7.68
7.392577648162842	8.52
5.383063316345215	6.4
3.0069150924682617	3.24
3.393728733062744	2.0
4.60714054107666	3.27
9.13021183013916	8.74
3.8716297149658203	4.92
3.906716823577881	5.84
4.581146717071533	4.05
6.431424140930176	6.05
4.624701023101807	1.49
8.149392127990723	7.44
7.416723251342773	7.85
3.8422152996063232	3.91
7.61861515045166	6.49
6.751404762268066	6.22
5.999216079711914	6.3
7.969717979431152	6.01
6.002842426300049	3.65
5.091865539550781	5.7
5.077466011047363	5.77
5.87388801574707	7.36
6.765693664550781	7.64
7.048004150390625	6.44
7.1624908447265625	6.15
6.453764915466309	5.7
7.160788059234619	6.34
5.598870754241943	8.46
5.770137786865234	6.06
6.455631256103516	7.96
8.430737495422363	9.7
5.925624847412109	4.62
6.185855865478516	9.05
3.9431469440460205	2.15
7.736784934997559	11.13
9.513681411743164	10.1
10.032419204711914	10.59
6.417529106140137	6.64
5.535154342651367	5.74
8.693668365478516	8.96
6.345390319824219	6.71
7.683958053588867	9.7
4.7900495529174805	3.7
8.716148376464844	6.72
4.638692855834961	4.28
3.675943374633789	2.35
3.49044132232666	4.64
8.597555160522461	8.82
7.553045272827148	9.7
5.87642240524292	5.44
8.773382186889648	8.15
4.611179351806641	5.12
6.485796928405762	7.74
6.625062942504883	5.66
8.847454071044922	7.66
5.13476037979126	4.42
6.46103572845459	8.54
5.691575527191162	7.09
7.822903633117676	8.1
8.932098388671875	7.69
7.536919593811035	6.1
6.014766693115234	7.76
8.785863876342773	8.4
6.189815998077393	7.03
7.450193405151367	8.2
5.51478385925293	5.43
7.940774917602539	7.89
4.285107612609863	3.0
3.088174343109131	7.68
7.163651466369629	7.46
4.879911422729492	4.31
3.231863021850586	2.77
6.0122809410095215	5.11
6.238679885864258	6.82
5.696028709411621	7.54
8.066859245300293	9.16
7.336817741394043	6.96
7.482594966888428	5.63
5.545388221740723	5.77
5.732083320617676	5.0
5.2838921546936035	6.71
4.478368282318115	5.49
5.600121974945068	5.9
6.689811706542969	6.21
7.577231407165527	5.7
7.862288951873779	6.72
6.975042343139648	11.52
8.605527877807617	6.55
4.837935447692871	4.17
6.489897727966309	3.35
6.333852767944336	5.6
2.663130521774292	1.31
6.1645026206970215	5.89
5.768725395202637	5.82
6.134274005889893	6.6
2.8422021865844727	3.96
5.762729644775391	6.31
6.019399642944336	9.42
7.461832046508789	7.8
4.866494178771973	2.72
5.759295463562012	6.66
6.977393627166748	7.8
3.600403070449829	5.24
5.420747756958008	4.82
6.426569938659668	4.07
7.903927803039551	8.3
6.989332675933838	5.89
6.250945091247559	3.86
6.363138198852539	6.78
6.87392520904541	9.03
6.025835037231445	5.98
7.943178176879883	7.94
5.829433441162109	7.4
4.540801525115967	7.33
6.888448715209961	10.53
7.452954292297363	8.66
7.317501068115234	8.0
5.6994829177856445	5.03
4.196183204650879	1.45
4.697839260101318	4.56
6.871114253997803	7.4
6.356179237365723	5.12
7.085688591003418	6.92
8.676041603088379	9.06
8.485636711120605	7.03
7.75360107421875	7.07
7.409908294677734	5.67
8.418222427368164	9.2
6.820202827453613	8.44
6.457921028137207	7.26
7.613628387451172	6.4
6.4330830574035645	7.8
6.58446741104126	5.74
7.724205017089844	6.33
7.405557155609131	6.57
7.139312267303467	4.5
6.530941009521484	8.15
5.251567840576172	3.87
7.76510763168335	6.89
5.574075698852539	5.33
5.781989097595215	5.26
8.063840866088867	6.68
6.839223861694336	8.74
3.4747233390808105	4.11
7.8966546058654785	7.31
7.229830741882324	7.37
4.831347465515137	3.61
5.195927619934082	6.64
7.578444480895996	7.8
5.613130569458008	7.22
6.492643356323242	3.42
7.240927219390869	8.1
6.564426422119141	7.37
4.259295463562012	5.44
4.798160552978516	7.65
7.857865333557129	6.11
5.212023735046387	3.79
4.641615867614746	4.18
6.845958709716797	3.79
7.199599742889404	5.0
8.245325088500977	7.34
6.5665717124938965	4.3
8.823976516723633	7.0
7.076752185821533	7.35
5.634500980377197	5.48
6.794734477996826	6.44
4.405538558959961	4.61
8.077746391296387	7.49
7.517050743103027	8.7
8.847101211547852	9.07
6.356614112854004	8.72
8.608101844787598	9.41
8.267563819885254	8.7
7.876585960388184	8.3
4.607668399810791	5.37
8.06646728515625	8.66
8.286569595336914	4.03
8.589797973632812	7.28
8.06329345703125	8.17
4.002895355224609	4.23
9.314048767089844	10.24
7.2533464431762695	6.54
6.278599739074707	5.96
6.697506904602051	6.89
6.9175496101379395	6.68
5.003538131713867	5.74
5.654697895050049	5.54
5.076008319854736	7.17
7.276007175445557	8.06
5.372098445892334	4.63
6.8516316413879395	8.0
3.0054869651794434	2.24
5.91988468170166	6.46
4.443595886230469	5.35
6.241312026977539	6.23
9.796589851379395	10.72
7.764596939086914	8.47
5.273427963256836	5.47
7.226167678833008	10.02
7.1461286544799805	7.01
7.4172821044921875	5.46
7.93072509765625	8.28
10.391422271728516	11.3
5.851047992706299	4.19
7.322384834289551	8.59
7.860480785369873	8.66
6.88792085647583	6.15
5.520940780639648	6.55
7.9021711349487305	7.14
6.9805097579956055	8.8
4.019290447235107	4.62
7.611583709716797	7.23
5.07521915435791	4.82
6.958610534667969	7.64
6.724660396575928	4.72
7.383631706237793	10.7
8.284521102905273	8.55
8.88224983215332	7.08
7.06622838973999	5.16
5.894789695739746	5.03
6.012285232543945	5.7
7.558631896972656	7.96
5.2275543212890625	3.73
7.3829874992370605	11.22
9.198816299438477	8.05
8.781145095825195	8.66
4.669480323791504	5.84
7.813879013061523	6.8
8.37484359741211	8.48
7.128003120422363	5.65
6.434047698974609	7.1
8.697287559509277	7.66
10.537944793701172	8.14
7.276217460632324	8.69
6.711968421936035	5.15
9.597848892211914	6.99
6.42425012588501	4.96
4.572086334228516	4.12
4.78291130065918	5.74
8.419303894042969	6.89
4.570274353027344	4.42
5.1777143478393555	5.2
7.104979515075684	6.36
6.961409568786621	7.59
6.987360954284668	5.46
7.225350856781006	6.36
5.265653133392334	4.82
6.580358505249023	6.46
8.142202377319336	7.37
7.6868391036987305	7.7
5.7865142822265625	5.03
4.783108711242676	3.39
4.230200290679932	3.52
7.247391700744629	8.59
2.789623498916626	3.81
7.429908275604248	6.92
5.554129600524902	4.84
7.348873615264893	7.42
7.477254867553711	7.77
4.041609764099121	4.16
9.789880752563477	10.82
5.3227314949035645	4.58
6.176665782928467	5.95
3.9829280376434326	2.3
7.656105041503906	6.9
7.073219299316406	8.28
8.050277709960938	6.39
7.488081932067871	9.1
5.2045207023620605	6.21
3.894303798675537	3.77
7.268215656280518	6.8
5.204037189483643	4.2
6.166263580322266	8.52
7.225231170654297	7.43
8.09607219696045	6.73
4.381595611572266	4.41
6.941518306732178	7.96
4.115358829498291	5.68
4.953919410705566	5.13
6.090837478637695	5.62
7.496004104614258	6.74
7.281293869018555	6.78
5.952095031738281	5.09
6.420989513397217	4.63
8.100608825683594	8.6
7.0040717124938965	6.37
6.713839530944824	5.23
6.978700637817383	7.62
6.064962863922119	9.0
7.184435844421387	5.52
6.301174163818359	7.05
7.2548651695251465	8.77
8.212759017944336	8.66
4.13286018371582	4.01
6.953825950622559	7.23
4.113958835601807	3.74
4.845271587371826	3.3
7.474471092224121	6.55
7.788632869720459	5.85
5.017880439758301	6.0
5.669434547424316	5.0
5.1710357666015625	7.37
6.635104179382324	6.3
6.640719413757324	7.84
9.309157371520996	8.97
7.526095867156982	6.24
5.074884414672852	3.52
5.812591552734375	5.12
4.659109115600586	5.54
8.381964683532715	7.7
6.082330703735352	4.93
5.9918317794799805	6.64
5.66368293762207	5.72
4.438315391540527	4.54
7.4646382331848145	9.0
6.289035797119141	4.3
6.129467964172363	5.74
5.679544925689697	5.34
6.243921279907227	5.55
7.549558639526367	7.5
8.09476089477539	7.41
4.959958076477051	6.88
9.015639305114746	7.7
7.628495693206787	7.96
6.0699782371521	6.82
2.5852487087249756	4.7
4.374004364013672	6.94
5.21523904800415	6.0
4.5496320724487305	4.3
7.294575214385986	7.95
7.420773983001709	9.15
7.255157470703125	9.31
6.2549848556518555	6.45
7.0450053215026855	9.24
4.481169700622559	3.7
7.230046272277832	8.4
5.368139266967773	4.01
5.408650875091553	5.19
7.634949207305908	7.42
5.560696601867676	6.08
5.271401405334473	2.0
5.937287330627441	6.77
8.182685852050781	7.18
5.4985127449035645	5.55
6.033148288726807	6.36
7.022699356079102	5.55
5.599185943603516	5.61
8.14101791381836	9.3
7.321047306060791	7.68
3.513638973236084	3.8
5.614539623260498	6.4
8.371602058410645	9.62
2.7893266677856445	1.31
5.193314552307129	7.19
7.438558578491211	7.74
6.0624823570251465	5.57
5.79442024230957	5.04
5.27203369140625	5.68
5.167835235595703	4.68
7.29693603515625	7.76
5.9229936599731445	5.7
7.66793155670166	8.4
5.504561424255371	5.77
8.955543518066406	8.85
9.24506950378418	8.19
7.292680263519287	5.77
4.797307968139648	3.51
4.60764741897583	5.21
7.421648979187012	7.12
7.368642807006836	7.0
7.995693206787109	7.92
7.497664928436279	7.31
6.403987884521484	7.27
6.140044212341309	5.38
8.016866683959961	6.67
8.266532897949219	9.0
5.9748311042785645	4.89
8.739831924438477	9.51
5.281103134155273	5.09
5.201096534729004	8.33
3.933408498764038	4.24
3.4737024307250977	2.6
7.256656646728516	5.52
5.438760280609131	7.54
8.360605239868164	7.77
7.360838890075684	8.3
5.680140018463135	6.21
9.776572227478027	9.8
8.27515983581543	6.38
4.7731451988220215	7.68
6.871975898742676	6.47
8.024435043334961	6.76
9.670966148376465	7.7
8.315893173217773	6.29
5.454425811767578	5.89
7.386114120483398	7.16
7.571891784667969	7.84
4.514984130859375	4.26
6.378162860870361	6.43
7.443375587463379	6.25
7.182293891906738	8.52
2.970919609069824	4.49
7.508586406707764	7.85
7.941768646240234	7.11
9.105070114135742	9.46
5.847432613372803	5.24
7.69538688659668	7.7
5.454946994781494	7.37
7.500551700592041	7.47
5.183370113372803	6.34
6.44610595703125	7.52
6.001675605773926	5.8
4.6839141845703125	3.44
6.896583080291748	6.57
5.725945949554443	5.82
7.952310562133789	8.4
8.338648796081543	8.52
7.2742228507995605	6.09
4.665321350097656	4.84
6.682252883911133	8.3
5.015621662139893	5.72
7.283350467681885	7.91
7.615117073059082	9.4
2.82412052154541	4.71
5.050722122192383	4.0
8.6446533203125	7.23
5.9040045738220215	7.52
6.021330833435059	4.59
5.425418853759766	5.22
6.705681800842285	5.86
10.641592025756836	9.32
7.10753059387207	5.8
3.3322904109954834	4.77
7.30438756942749	7.3
9.722270965576172	8.37
3.2006988525390625	3.6
5.969907283782959	7.05
8.201869010925293	10.47
7.154531478881836	4.89
4.607738494873047	4.0
7.328760147094727	6.7
7.577727794647217	7.62
6.087821960449219	5.14
5.812165260314941	5.51
5.561561107635498	5.41
7.650810718536377	8.22
7.58259391784668	5.91
6.758315086364746	7.51
8.586420059204102	6.46
7.824820518493652	8.3
7.006777763366699	9.96
6.97543478012085	8.32
4.970248699188232	4.14
5.546303749084473	6.38
6.505510330200195	6.49
6.226127624511719	7.31
5.548152923583984	6.87
5.0091471672058105	3.55
7.407241344451904	5.7
5.177257537841797	6.96
9.130382537841797	8.49
2.701216220855713	5.03
7.577975273132324	7.77
7.864981174468994	7.17
7.42376708984375	5.34
4.927007675170898	5.82
4.936151027679443	4.1
6.681597709655762	5.8
6.273959159851074	7.27
5.775717735290527	5.66
4.328119277954102	1.74
8.478078842163086	6.82
5.568603515625	6.82
6.22157096862793	8.21
6.388470649719238	12.0
7.65037727355957	8.24
5.601187705993652	5.15
4.947709083557129	4.85
4.6894145011901855	9.64
5.2342634201049805	4.15
8.102362632751465	8.46
8.32017993927002	8.89
5.171075344085693	4.82
7.929800033569336	6.72
7.322410583496094	6.72
7.457925796508789	8.68
5.107028961181641	4.77
8.003925323486328	5.25
7.804630279541016	8.6
3.650499105453491	4.39
7.0549092292785645	9.0
7.751608848571777	11.52
9.896919250488281	8.64
5.393949508666992	3.61
6.805141925811768	5.97
5.907645225524902	6.44
6.792799472808838	6.71
5.385690689086914	4.8
7.263023376464844	7.1
5.528931140899658	8.0
6.363935470581055	8.3
8.188211441040039	5.92
4.353192329406738	6.49
8.080281257629395	8.3
5.272355079650879	5.54
5.469282150268555	4.04
8.298219680786133	9.52
6.618907928466797	6.04
8.036867141723633	9.17
[truncated: 2,359 more rows]
