# Supplementary material for: An electron-density point-cloud framework for robust protein-ligand interaction prediction
Source: Nat Commun. 2026 Jun 11;17:7424. doi: 10.1038/s41467-026-74196-5 (PMC13408660; doi:10.1038/s41467-026-74196-5)
Supplement: Supplementary file 5 — Source Data [file 41467_2026_74196_MOESM5_ESM.zip › Source Data_rev/supplementary_figure1/fold7.csv]

Predicted	True
4.625086784362793	4.34
8.93030071258545	8.34
7.060080528259277	6.2
7.683769226074219	6.43
6.533333778381348	4.95
4.79742431640625	4.68
4.398313522338867	5.69
5.982552528381348	8.21
7.640140533447266	8.32
3.6041831970214844	5.52
5.423604965209961	5.66
6.8625922203063965	7.0
3.04551362991333	2.85
4.694077491760254	2.98
4.473733425140381	5.52
7.566810131072998	7.15
7.9323320388793945	7.72
7.303206920623779	8.0
4.264034748077393	4.1
6.299411773681641	6.42
5.96884822845459	7.73
4.41856575012207	3.85
3.3407483100891113	2.15
4.839211463928223	5.81
6.216156959533691	8.85
4.773371696472168	6.72
5.968109130859375	5.96
4.269532203674316	3.98
11.20357894897461	11.3
5.0764479637146	6.62
7.710758209228516	7.59
6.9449381828308105	5.33
7.757442474365234	7.49
6.796011924743652	5.34
5.500465393066406	5.3
6.0647478103637695	5.0
7.943689346313477	8.82
4.2877631187438965	1.58
5.753886699676514	4.71
4.654537200927734	4.85
7.912660598754883	8.05
3.781898021697998	4.24
5.474110126495361	6.75
7.486948013305664	6.91
6.54771614074707	6.64
9.00108814239502	9.69
6.140830039978027	6.45
7.186781883239746	6.57
4.532155513763428	4.74
6.924394607543945	6.78
5.073415756225586	5.17
6.829688549041748	7.85
5.8029680252075195	4.53
7.2720842361450195	7.89
4.572327613830566	4.28
5.6199445724487305	4.92
8.437055587768555	6.39
7.730856895446777	9.1
6.511639595031738	4.3
6.5065765380859375	8.0
8.159512519836426	8.89
4.142082691192627	3.7
6.279929161071777	5.92
5.764895915985107	7.43
5.449060440063477	7.7
7.016330718994141	4.06
8.389232635498047	5.28
6.5379486083984375	7.06
5.824878692626953	3.02
5.990381240844727	5.41
6.999678134918213	7.15
8.299434661865234	7.8
4.876276016235352	4.58
2.681178092956543	4.68
6.862569808959961	6.33
6.406134605407715	6.62
8.355426788330078	9.46
5.157529830932617	6.26
6.699738502502441	5.07
5.8349409103393555	6.42
5.132498741149902	5.41
6.204166412353516	5.62
7.431456565856934	7.6
6.967718124389648	5.96
7.321487903594971	8.92
8.23001766204834	8.2
7.926260471343994	5.95
6.795162677764893	5.03
6.552288055419922	5.49
5.408748626708984	5.64
8.546167373657227	8.27
6.466906547546387	4.94
5.590732574462891	5.74
4.577633857727051	4.2
8.59345817565918	8.95
6.730312347412109	6.82
7.203912734985352	8.15
8.732034683227539	9.15
8.407958984375	7.74
9.784690856933594	8.3
5.977260589599609	7.54
5.442150115966797	4.36
8.407516479492188	4.01
6.869026184082031	4.52
6.119792938232422	6.33
7.190771579742432	4.03
5.948465347290039	7.14
6.141008377075195	3.69
5.404360771179199	7.61
6.951907157897949	7.51
8.815449714660645	9.64
5.7930755615234375	2.16
4.7065043449401855	5.08
3.743305206298828	2.64
7.165097713470459	8.0
8.324979782104492	7.83
5.356520175933838	7.48
5.205699920654297	4.91
5.57555627822876	7.21
6.010348320007324	4.75
6.423009395599365	8.22
6.183906555175781	7.4
6.2593841552734375	5.0
4.756166934967041	7.33
4.954189300537109	3.55
7.767216682434082	7.51
7.135417461395264	6.11
6.9845147132873535	5.97
6.251190662384033	4.48
5.777890205383301	4.0
4.776549816131592	4.02
5.274285316467285	4.03
7.161505699157715	7.3
6.701338768005371	7.89
3.5551562309265137	2.03
5.6982526779174805	6.7
3.7931840419769287	5.2
7.096986770629883	7.68
8.416175842285156	6.09
5.9847564697265625	4.68
8.516094207763672	8.44
6.758389472961426	7.39
5.225725173950195	3.92
6.379422187805176	7.64
9.142075538635254	9.74
4.553274154663086	6.0
7.352017879486084	6.19
7.16845703125	5.85
6.056896209716797	6.17
4.308882713317871	6.89
5.044075012207031	3.78
7.066575050354004	8.96
6.319558143615723	4.3
6.668642997741699	6.22
6.130108833312988	4.91
6.733612060546875	7.3
7.251596450805664	7.5
5.14766788482666	3.52
7.692314147949219	9.7
7.223422050476074	7.73
8.724860191345215	5.4
5.997133255004883	6.07
4.34630012512207	6.85
7.622167587280273	6.45
6.363073348999023	3.99
6.131196022033691	4.23
4.431931495666504	4.52
6.29344367980957	5.22
8.55948543548584	6.27
6.265548229217529	4.81
5.405795574188232	6.62
5.72059440612793	8.62
8.346162796020508	7.0
5.349356651306152	1.3
3.610483169555664	2.05
4.381472587585449	3.84
6.709970951080322	7.4
8.072040557861328	5.59
4.4044389724731445	3.55
8.182201385498047	5.2
3.871162176132202	3.51
4.135110855102539	7.07
6.404327392578125	6.6
6.84328556060791	7.47
6.241665840148926	6.37
5.698691368103027	5.84
6.127581596374512	4.55
6.929048538208008	6.55
7.350663185119629	3.77
4.125557899475098	3.84
6.435849666595459	6.7
6.770800590515137	6.54
6.624205589294434	6.24
6.7780561447143555	8.3
6.314774036407471	4.9
6.681106090545654	7.82
3.8918185234069824	5.46
4.503655433654785	4.89
5.728760719299316	6.6
6.529782772064209	4.63
7.7630486488342285	9.26
6.799384593963623	7.17
5.860719680786133	7.05
7.215003967285156	8.15
4.989975452423096	5.89
4.646149158477783	6.71
6.751979827880859	5.24
5.242180347442627	7.42
7.355862617492676	6.0
5.474465847015381	4.96
8.129415512084961	7.9
7.538991928100586	4.64
6.945119857788086	7.36
6.769283771514893	7.57
6.1740031242370605	3.69
7.537546157836914	8.25
8.756696701049805	6.28
6.455120086669922	6.77
5.534614562988281	8.42
7.042562007904053	5.67
7.802093029022217	4.28
4.784245491027832	5.21
6.367315292358398	8.24
4.545762062072754	3.8
7.7111663818359375	7.11
7.4494404792785645	4.94
7.1980180740356445	6.3
5.718463897705078	7.77
6.7336883544921875	6.09
7.151801109313965	7.82
4.4264373779296875	2.55
6.234440803527832	7.7
7.779363632202148	9.4
7.674859046936035	10.65
8.013191223144531	7.22
8.300960540771484	8.7
8.717494010925293	9.52
8.311110496520996	7.14
6.609833717346191	6.08
5.6255083084106445	5.85
7.013774394989014	6.57
7.496691703796387	8.82
7.647356033325195	6.67
5.485775947570801	6.4
6.505558013916016	6.69
6.71653413772583	6.82
6.855870246887207	6.52
6.759897708892822	6.0
5.551679611206055	5.92
6.907425880432129	7.85
5.16898250579834	6.21
7.398111343383789	8.42
6.190035820007324	5.1
5.362789630889893	4.3
7.027068614959717	9.1
7.339467525482178	6.59
6.141770362854004	8.21
6.850796222686768	6.4
7.638392448425293	7.64
6.71500301361084	6.51
8.227090835571289	8.49
5.981551647186279	6.59
5.847420692443848	6.6
7.197196960449219	5.85
7.712339878082275	7.8
7.568462371826172	6.62
10.793840408325195	10.58
7.265483379364014	10.8
7.806618690490723	7.4
6.57130241394043	6.08
6.904326438903809	6.05
4.2615461349487305	5.0
6.286317825317383	7.23
5.336332321166992	4.99
5.082159042358398	6.11
4.6573944091796875	4.25
4.60090446472168	6.49
6.9411420822143555	6.82
6.475914001464844	7.47
6.071067810058594	5.1
5.555296421051025	8.1
6.2455291748046875	8.4
6.572159290313721	6.28
7.7902140617370605	6.46
8.342151641845703	7.64
8.11442756652832	7.6
6.436000347137451	7.52
10.03609848022461	7.05
8.471245765686035	7.96
5.55660343170166	7.21
5.7526350021362305	4.16
6.372851371765137	7.7
6.112738609313965	3.54
4.7540740966796875	6.42
8.308218002319336	8.05
3.2810473442077637	2.03
9.279545783996582	8.32
3.97705078125	4.06
4.274901390075684	3.65
8.048829078674316	6.34
6.570641994476318	4.91
7.601345539093018	7.1
3.9867734909057617	4.0
7.620218276977539	8.59
6.972497940063477	4.1
6.9468865394592285	6.06
7.026607990264893	4.85
6.817962646484375	7.74
4.787662982940674	5.72
4.39443826675415	1.94
9.331656455993652	8.96
7.314343452453613	7.9
4.247456073760986	4.18
6.169732093811035	2.22
7.286309719085693	6.66
5.332253932952881	5.96
5.657909393310547	5.22
4.605005264282227	3.65
5.445418357849121	7.19
6.565526962280273	4.7
6.817269802093506	5.78
7.1995930671691895	7.28
8.500335693359375	7.28
5.075985908508301	6.1
5.5372514724731445	6.02
8.260664939880371	8.7
6.069371223449707	3.77
4.240188121795654	3.84
5.704759120941162	6.97
6.649582862854004	6.0
6.526993751525879	6.97
8.828113555908203	8.82
5.173651695251465	6.29
6.896786212921143	5.88
5.126523494720459	3.3
8.247889518737793	6.48
4.571596622467041	5.55
3.744623899459839	5.28
8.437250137329102	11.2
4.478387355804443	5.04
4.434818267822266	2.22
5.638552665710449	5.96
6.574020862579346	5.82
7.604382038116455	7.05
5.379544258117676	6.0
6.092559814453125	6.66
7.040846824645996	7.92
4.960061073303223	6.0
6.569269180297852	7.85
5.166687965393066	3.59
4.359113693237305	3.7
3.899062395095825	4.57
6.493953704833984	7.85
6.844306945800781	6.49
4.837942123413086	4.15
6.466075420379639	5.49
6.882129669189453	7.52
6.452065467834473	8.1
5.999617099761963	7.28
4.867972373962402	5.52
5.111956596374512	4.89
6.890504360198975	4.65
6.093230724334717	8.11
4.270318031311035	5.21
5.716379165649414	4.06
10.730793952941895	11.92
7.27269172668457	7.33
5.871938705444336	6.3
9.319113731384277	10.7
3.1626381874084473	4.07
5.143346786499023	5.14
6.75884485244751	5.72
5.937260150909424	7.03
5.200499057769775	4.85
5.759923934936523	6.09
7.275876998901367	7.66
6.375747203826904	5.14
6.500739097595215	7.74
4.2800164222717285	3.59
3.5766944885253906	3.77
6.997823715209961	5.64
6.4777326583862305	4.89
7.310258865356445	7.32
3.8829798698425293	4.86
6.343287467956543	5.09
7.742810249328613	4.92
6.060788154602051	7.68
7.763863563537598	6.28
6.035530090332031	7.65
6.8752946853637695	8.02
5.532029151916504	8.02
7.05258846282959	7.74
5.499917030334473	5.5
7.805905342102051	7.1
9.266294479370117	6.52
8.400490760803223	8.89
5.450806617736816	6.34
7.994656562805176	9.66
6.1311445236206055	5.25
4.4716715812683105	5.89
2.259244680404663	3.61
7.022951126098633	8.1
5.353659629821777	3.6
3.392529010772705	3.42
6.666342735290527	7.19
5.12969970703125	5.28
7.335655212402344	9.05
5.8122711181640625	7.49
6.366385459899902	7.6
5.4999237060546875	8.15
5.944194793701172	6.03
7.419189453125	7.68
6.104206085205078	7.89
6.651579856872559	6.39
8.03614616394043	7.52
8.376680374145508	8.3
4.739200592041016	4.64
5.937376022338867	6.29
6.771388053894043	7.16
7.406391620635986	4.1
6.520148277282715	4.92
8.583002090454102	9.0
3.2575478553771973	7.04
6.615595817565918	7.19
6.7115068435668945	6.15
7.201932907104492	5.74
7.402161598205566	5.92
7.148442268371582	8.4
5.765537261962891	4.48
7.328001022338867	7.89
8.739688873291016	8.87
5.779071807861328	4.92
6.785676002502441	7.34
6.273574352264404	4.56
4.428402900695801	3.43
6.181822776794434	7.64
6.824219703674316	7.0
6.520869255065918	6.74
9.272440910339355	7.46
7.304813385009766	8.55
5.515933036804199	7.0
6.611198425292969	5.81
8.545823097229004	7.82
7.1900153160095215	7.17
5.547537803649902	6.39
6.36349630355835	6.52
4.002697944641113	3.54
8.325230598449707	8.4
3.029512882232666	3.51
6.8353471755981445	8.92
6.663600444793701	5.55
9.595130920410156	8.72
5.770529747009277	5.98
5.385188579559326	4.55
8.235208511352539	8.82
6.96035623550415	8.43
8.465719223022461	7.57
4.868476390838623	3.86
9.180081367492676	8.68
5.087085723876953	4.8
5.832098007202148	3.7
3.666565418243408	3.69
4.96417236328125	4.65
6.919943809509277	6.34
6.746269226074219	4.68
4.798944473266602	7.24
5.327972412109375	4.92
7.189259052276611	6.89
7.463334083557129	8.72
5.696805477142334	4.22
4.7674994468688965	4.0
6.488608360290527	7.35
5.570184707641602	5.32
6.338900566101074	5.6
4.196124076843262	5.49
6.5657172203063965	8.96
4.924420356750488	5.06
7.064447402954102	5.96
8.038275718688965	7.7
6.194802761077881	4.21
8.662351608276367	7.33
6.931207656860352	4.23
6.053228855133057	5.27
7.703226566314697	6.33
6.9045610427856445	7.96
3.243485450744629	3.55
5.921810626983643	4.71
6.5881266593933105	6.68
6.3580827713012695	3.14
4.4194722175598145	4.17
4.917167663574219	6.12
7.4895339012146	7.72
4.337799072265625	6.77
5.878959655761719	7.24
5.853402137756348	4.1
5.566745758056641	6.41
9.527679443359375	8.14
7.105330467224121	5.52
6.880764961242676	7.11
7.358816146850586	8.0
7.850500106811523	6.73
5.187809944152832	4.05
7.4272871017456055	7.77
7.02650260925293	3.94
5.604450225830078	2.82
9.181387901306152	6.7
6.1323161125183105	6.72
4.952581405639648	6.4
4.920230388641357	5.92
9.831747055053711	7.89
6.477461338043213	7.0
7.214635848999023	7.05
7.004766464233398	7.0
4.389865875244141	2.43
5.186767578125	5.0
6.602022171020508	5.59
7.907905578613281	6.68
4.369698524475098	7.15
4.084893226623535	5.41
7.208550453186035	7.48
7.304948806762695	3.99
6.987977504730225	3.61
8.778341293334961	10.42
3.438246488571167	3.6
5.976030349731445	4.82
4.789546012878418	4.71
4.111659049987793	3.3
7.287744045257568	6.32
9.766295433044434	10.3
3.9006879329681396	5.8
1.6449323892593384	2.31
8.727949142456055	6.92
8.181684494018555	7.6
5.904365062713623	6.88
8.082536697387695	7.59
5.506261825561523	9.37
5.887977600097656	5.72
6.466585636138916	6.92
4.895264625549316	6.87
5.553321838378906	4.23
7.726616859436035	5.96
5.512322425842285	6.72
7.920506477355957	9.1
8.132096290588379	8.1
6.496242523193359	5.68
4.389123916625977	3.04
4.196883201599121	3.75
7.279494285583496	9.27
6.7730231285095215	7.17
6.662749290466309	5.33
5.730561256408691	4.3
8.790162086486816	5.7
5.187532424926758	6.92
5.621746063232422	4.44
5.612120628356934	5.3
4.641630172729492	4.94
8.485928535461426	6.23
6.8884477615356445	7.85
8.315628051757812	7.56
5.348089218139648	8.3
5.260128974914551	4.71
5.154095649719238	4.92
5.331508159637451	5.7
6.391584396362305	4.42
8.064369201660156	9.3
5.6269402503967285	6.26
8.297815322875977	8.1
4.386967658996582	3.85
4.818984031677246	5.57
5.523608207702637	6.6
9.11807918548584	6.57
6.445132255554199	7.1
7.802142143249512	6.28
5.595242500305176	5.64
7.3164567947387695	7.51
4.693195819854736	4.73
6.481660842895508	6.77
7.534462928771973	6.95
7.353443145751953	8.51
6.431704044342041	6.43
4.756948471069336	5.21
6.0596208572387695	5.55
8.290319442749023	8.77
6.577320575714111	5.85
4.2056779861450195	5.6
6.343102931976318	8.19
7.092879295349121	6.36
7.150062561035156	9.14
2.491792917251587	3.1
5.52465295791626	4.77
6.261590003967285	4.11
5.749983787536621	2.92
3.7060670852661133	2.77
7.816399097442627	5.92
5.035610198974609	5.82
5.194265365600586	4.86
7.056857109069824	7.91
6.896262168884277	7.59
7.700038909912109	6.57
7.642339706420898	7.43
7.23024320602417	7.64
4.567977428436279	3.64
6.661205291748047	6.66
7.334220886230469	9.89
6.989572048187256	7.44
7.437657356262207	6.37
8.337699890136719	9.15
5.050442695617676	5.39
6.989149570465088	6.65
6.323210716247559	6.7
4.059013366699219	3.3
5.613524913787842	3.7
4.309151649475098	4.25
5.857219219207764	4.22
7.767553329467773	7.44
3.7495579719543457	2.89
4.383052349090576	4.24
6.695964813232422	4.3
5.29681396484375	6.27
6.327225685119629	5.83
4.613979816436768	4.42
4.836132526397705	5.57
7.219731330871582	3.69
5.888779163360596	8.22
7.96396541595459	10.22
7.8751373291015625	7.63
6.428469657897949	5.35
6.222230911254883	4.11
5.26003360748291	5.15
3.6166701316833496	3.82
6.8407392501831055	7.24
6.933584213256836	6.04
3.228712558746338	2.46
7.209636211395264	6.8
7.8881940841674805	9.77
6.884494781494141	7.35
3.203761577606201	3.58
5.638311386108398	4.26
6.01326847076416	4.28
8.20630931854248	7.54
4.160305976867676	3.66
9.415132522583008	8.74
6.155454158782959	4.18
6.53249454498291	6.39
5.226429462432861	5.4
7.151612281799316	7.02
4.295599460601807	3.74
7.0798234939575195	6.4
3.9362668991088867	6.56
5.916437149047852	6.28
5.305132865905762	5.8
4.222413063049316	3.4
6.185581207275391	6.96
5.9207682609558105	4.57
3.163020610809326	2.22
7.282400131225586	6.14
7.971937656402588	9.3
4.967985153198242	5.66
4.550647735595703	4.54
5.016900539398193	5.22
8.235488891601562	6.56
7.553194046020508	6.74
6.205455780029297	5.62
6.988960266113281	7.49
6.315062046051025	6.77
3.71293306350708	3.72
4.024535655975342	4.07
7.370498180389404	6.42
6.924796104431152	6.48
6.657318115234375	4.35
7.6182990074157715	5.41
4.73914909362793	8.77
5.913898468017578	6.05
7.071436882019043	6.52
4.5384650230407715	4.47
7.090306282043457	8.7
5.6452155113220215	7.12
3.9963624477386475	4.3
8.900615692138672	5.1
8.27969741821289	6.28
6.610178470611572	4.31
6.586862564086914	6.72
8.020063400268555	7.68
5.419848918914795	5.48
7.126679420471191	7.86
4.471758842468262	5.23
5.543400764465332	5.85
6.216250419616699	5.03
7.775096416473389	6.79
5.969884395599365	4.91
6.560091495513916	8.04
7.211822509765625	7.24
5.8281073570251465	5.66
6.095426082611084	7.89
5.375575065612793	6.17
7.484591007232666	6.78
6.607117652893066	6.35
6.50384521484375	7.22
5.046655654907227	6.07
4.622814178466797	3.66
7.093600273132324	8.4
5.0118255615234375	4.45
7.137017726898193	5.13
6.587538719177246	4.8
7.838282585144043	7.68
7.4110822677612305	6.86
6.428194999694824	5.15
5.611378192901611	6.37
4.455372333526611	8.22
5.6522417068481445	5.96
6.812067985534668	8.36
5.114375114440918	5.96
5.948700904846191	4.31
8.024484634399414	8.1
8.818532943725586	8.52
6.488969802856445	4.3
3.699676513671875	3.77
5.891120910644531	4.15
5.6475830078125	5.23
6.284131050109863	7.24
4.888172626495361	2.76
4.05854606628418	5.64
7.063480854034424	4.46
6.730855941772461	5.96
5.333873271942139	5.37
4.3947553634643555	4.51
10.27729320526123	9.07
8.013652801513672	10.0
7.021251678466797	5.77
4.208354473114014	5.48
7.578830718994141	6.82
6.216022968292236	6.14
6.598670959472656	8.16
5.040239334106445	8.48
4.650361061096191	4.52
7.53676176071167	6.78
2.859546661376953	3.7
7.304228782653809	7.68
4.994167327880859	3.91
7.797364234924316	6.7
9.048595428466797	8.07
7.460405349731445	5.9
8.282455444335938	8.26
5.9148993492126465	7.13
6.070834159851074	6.15
8.220314025878906	5.04
7.590077877044678	5.92
7.520395278930664	7.0
6.765935897827148	5.26
6.646367073059082	8.52
9.132344245910645	8.38
5.463377475738525	5.01
7.208714485168457	5.42
6.551419258117676	2.82
5.27678918838501	4.37
6.85418701171875	7.4
6.180100440979004	8.96
7.779537200927734	8.43
7.405451774597168	8.0
5.6754326820373535	4.46
5.671891212463379	6.77
9.226804733276367	10.4
7.476614952087402	5.79
5.527295112609863	5.39
6.319554328918457	6.63
8.475820541381836	9.05
6.104657173156738	5.85
8.041324615478516	8.05
6.8583598136901855	5.89
5.386891841888428	5.04
3.916511058807373	5.08
5.2637529373168945	5.77
5.259411811828613	6.12
9.728899955749512	9.51
7.621219635009766	8.85
6.619324684143066	8.29
6.793660640716553	5.92
7.726261138916016	7.49
7.209612846374512	3.95
6.877562046051025	10.0
2.6343603134155273	3.32
6.315566062927246	4.48
4.295002460479736	4.43
6.44821834564209	4.7
6.1461334228515625	6.29
5.263818740844727	3.67
3.155402183532715	3.62
6.6773810386657715	5.92
6.043581962585449	6.66
5.09754753112793	6.08
4.967655658721924	5.31
5.8742170333862305	6.4
7.195445537567139	8.15
6.008159637451172	6.19
3.305492401123047	2.77
10.468489646911621	9.88
5.067498207092285	4.7
5.142890930175781	6.52
7.56648063659668	6.29
5.17288875579834	5.22
5.003487586975098	5.11
6.809542655944824	5.47
6.369298934936523	6.62
7.700224876403809	8.3
10.376757621765137	8.19
4.7226738929748535	4.18
5.665518760681152	6.48
7.668943405151367	5.96
8.2407808303833	6.21
8.591301918029785	8.22
5.577741622924805	4.67
6.345663070678711	6.91
5.6117658615112305	4.64
8.372886657714844	9.3
6.255007743835449	6.28
6.976391792297363	6.51
7.450658798217773	6.71
8.12704086303711	7.72
6.6186370849609375	5.92
8.906085968017578	9.7
8.227584838867188	9.0
5.80079460144043	4.8
5.676895618438721	5.96
5.996895790100098	5.49
6.00100040435791	7.64
6.1372971534729	6.14
6.443525314331055	5.6
4.1953558921813965	8.0
8.119329452514648	5.74
4.443906784057617	4.86
2.5943870544433594	2.48
7.360830307006836	6.88
8.923245429992676	5.88
5.561290264129639	3.08
7.307797431945801	8.06
8.121124267578125	6.7
6.119711875915527	5.41
7.740777015686035	7.38
7.429614067077637	7.47
5.0274553298950195	9.64
7.870814323425293	6.33
5.995282173156738	6.55
6.77083683013916	4.8
5.615309715270996	5.21
7.466006278991699	7.89
3.6306891441345215	5.3
3.3202614784240723	2.96
6.87605619430542	6.35
6.269706726074219	7.18
6.974015712738037	7.72
7.805554389953613	8.44
5.617486953735352	5.17
6.442139625549316	5.85
4.533961296081543	7.33
7.9501237869262695	6.32
7.87699031829834	7.59
6.215817451477051	5.96
6.57935905456543	4.69
4.996610164642334	8.7
8.01765251159668	8.22
4.454830169677734	5.12
6.402822017669678	6.0
7.6854376792907715	7.6
4.8187360763549805	4.11
7.658380508422852	8.8
8.705406188964844	6.74
5.525115013122559	6.17
8.56021499633789	8.51
4.365456581115723	3.7
6.431403636932373	5.22
5.619999885559082	6.01
5.092004776000977	3.49
8.968266487121582	9.38
10.201688766479492	7.51
6.058712005615234	8.15
3.1378533840179443	2.68
5.906907081604004	9.21
6.167476654052734	3.22
7.778196811676025	7.64
7.700156211853027	7.02
5.526498794555664	5.77
6.868293762207031	7.77
5.486146926879883	7.82
4.9513139724731445	3.89
7.753641128540039	6.96
7.95777702331543	8.7
7.643153190612793	7.34
5.391823768615723	5.25
8.635725975036621	8.66
6.0082244873046875	7.49
4.555255889892578	5.8
4.07599401473999	3.77
5.672163009643555	3.02
7.760848045349121	7.1
7.054262161254883	6.3
5.927328109741211	6.4
5.687524318695068	7.89
4.463217735290527	2.8
6.69149112701416	4.01
7.699893951416016	8.05
10.090938568115234	8.72
7.039590835571289	8.02
3.456848621368408	4.89
3.967733383178711	2.3
6.921535491943359	10.12
8.699798583984375	7.82
8.439109802246094	7.96
5.61332893371582	5.43
5.582996845245361	8.33
4.575412273406982	5.76
7.956158638000488	7.61
3.7673025131225586	4.52
4.702066421508789	5.82
5.069801330566406	5.57
5.310369968414307	5.52
4.473435878753662	4.0
7.135210990905762	7.42
5.876923561096191	4.2
7.556237697601318	7.7
6.850028991699219	6.96
3.3116977214813232	6.26
5.9295735359191895	5.67
6.605255126953125	8.49
4.613675117492676	4.1
5.223474979400635	4.85
6.202369689941406	7.14
6.4582977294921875	7.72
5.470081329345703	6.79
7.151501178741455	7.39
4.895716190338135	5.32
6.37109375	7.36
5.093026638031006	3.1
5.199748992919922	4.03
6.248063564300537	5.33
10.580196380615234	11.3
3.5697124004364014	5.27
3.0175845623016357	4.06
3.9294705390930176	4.7
7.994218826293945	5.77
5.706415176391602	5.72
8.116324424743652	7.48
5.778939247131348	6.3
3.4452853202819824	3.55
7.670594215393066	6.15
7.336237907409668	8.34
6.89365291595459	5.24
4.1196818351745605	4.3
5.574501991271973	3.7
4.09039306640625	2.85
8.053694725036621	7.74
6.262685298919678	5.23
7.970508098602295	7.36
6.953281879425049	6.64
7.294960975646973	5.91
6.055782318115234	5.62
6.428633213043213	5.8
5.557353973388672	5.21
5.518759727478027	4.4
6.831938743591309	7.52
5.62615442276001	7.24
6.048208236694336	6.05
3.63442325592041	3.22
6.830018043518066	7.89
8.061981201171875	7.96
7.06955099105835	6.09
6.7983784675598145	4.92
6.4351606369018555	9.03
5.079503059387207	5.89
5.217689514160156	5.64
8.320595741271973	8.6
6.758028507232666	5.77
5.4745192527771	7.1
6.472189903259277	6.24
6.557783126831055	5.89
8.304264068603516	6.8
6.91075325012207	6.56
6.573890686035156	6.21
6.2178053855896	5.19
5.112771987915039	4.3
8.227813720703125	8.34
7.321528434753418	8.04
4.425825119018555	4.0
6.676692962646484	8.96
4.027627944946289	5.53
7.624870300292969	8.15
7.94655704498291	7.77
6.106548309326172	4.31
7.306938171386719	7.48
6.984862327575684	7.06
7.59626579284668	8.52
7.766106605529785	7.1
4.5044379234313965	4.57
9.149794578552246	8.4
4.9145050048828125	3.0
5.746967792510986	4.46
10.803803443908691	8.72
5.012547492980957	5.05
6.853364944458008	6.05
5.505997657775879	7.0
6.1814680099487305	5.96
6.722268104553223	7.3
2.983159065246582	3.65
7.852809906005859	8.3
3.4886884689331055	2.48
6.624228000640869	8.49
6.604403018951416	6.21
6.560127258300781	8.8
5.94462251663208	6.1
5.397290229797363	7.15
5.605617523193359	4.37
7.177725791931152	9.24
7.56481409072876	6.49
6.160865306854248	8.0
6.088715553283691	6.04
8.504493713378906	8.05
5.912904739379883	6.13
5.107886791229248	6.95
7.027679443359375	6.42
6.669078350067139	8.7
3.91239857673645	3.3
8.328323364257812	7.43
6.05340576171875	6.8
5.913314342498779	7.89
5.747408866882324	6.62
7.4439263343811035	5.74
6.123364448547363	6.63
7.532799243927002	9.26
6.29564905166626	5.4
7.12627649307251	6.62
6.867363452911377	7.46
8.503436088562012	6.77
4.359931468963623	4.76
6.374708652496338	6.66
6.462423324584961	7.59
3.7602272033691406	5.09
5.840610980987549	5.25
6.365384101867676	4.67
5.244483947753906	5.05
6.838010787963867	7.8
2.645103693008423	1.31
5.131985187530518	4.03
5.552981376647949	8.52
6.424381256103516	7.19
5.149613857269287	6.4
7.001708984375	6.33
5.284970283508301	3.76
4.4084320068359375	5.7
4.437488555908203	6.66
5.892276763916016	5.64
7.308284759521484	7.92
5.410082817077637	5.66
7.054747581481934	9.0
7.3372483253479	6.33
5.174756050109863	6.49
4.5790534019470215	3.86
7.531472206115723	7.16
7.273170471191406	6.59
7.9339776039123535	8.1
5.930100440979004	3.15
5.059535980224609	3.3
8.200773239135742	8.49
8.100272178649902	6.59
5.921665668487549	6.8
4.693098068237305	6.82
7.584709644317627	6.06
9.70202350616455	8.64
4.961763381958008	4.64
7.018434047698975	7.06
6.563750267028809	4.74
7.119515895843506	6.55
7.575580596923828	8.85
7.885207176208496	9.25
7.981496810913086	8.05
8.345687866210938	8.48
3.5916543006896973	2.82
6.457558631896973	4.59
5.88201904296875	5.74
6.479662895202637	8.35
5.598024368286133	6.48
4.657020092010498	3.67
6.697455406188965	5.48
7.543143272399902	6.85
8.805215835571289	9.3
6.61777400970459	6.66
7.9258575439453125	7.14
5.509212493896484	5.18
6.675274848937988	6.46
7.203996658325195	6.41
7.163145065307617	7.57
5.415918350219727	5.85
8.518547058105469	8.3
5.701215744018555	6.7
7.352782249450684	6.59
7.3934502601623535	7.42
5.668907165527344	4.8
6.072443008422852	4.94
7.248324394226074	5.59
7.48957633972168	7.96
6.680956840515137	6.17
5.721218109130859	4.42
5.488958358764648	5.03
8.754358291625977	8.51
6.810140609741211	5.6
6.802683353424072	7.48
8.884847640991211	8.3
7.294149875640869	7.19
7.4594244956970215	6.51
6.626458168029785	6.74
6.715081214904785	6.18
3.4745872020721436	7.0
5.986782073974609	6.48
6.620458602905273	5.03
5.181361198425293	4.94
8.14095687866211	7.55
8.596288681030273	9.0
5.93790340423584	5.89
6.447000980377197	6.62
3.1684494018554688	5.35
5.723336219787598	5.17
7.646785259246826	9.39
3.974592685699463	3.4
7.028209209442139	6.38
7.264111042022705	6.55
6.969203948974609	6.55
4.466657638549805	3.48
6.925950050354004	5.8
6.322009086608887	5.46
3.5457258224487305	3.82
8.81743335723877	5.85
6.017568111419678	5.75
6.706491470336914	6.82
8.183808326721191	7.3
4.897665977478027	5.0
5.510958671569824	5.16
6.91663932800293	6.81
7.348806381225586	7.01
7.929976940155029	7.05
5.746671676635742	5.47
7.357421875	6.99
8.6243896484375	6.85
5.2491888999938965	6.96
4.941351890563965	5.48
6.393957138061523	6.29
6.488804817199707	4.42
6.281552314758301	6.97
6.0784149169921875	6.96
5.39460563659668	3.3
7.029231071472168	6.28
3.9720842838287354	6.55
4.9019670486450195	4.25
5.403749465942383	4.85
8.099588394165039	11.02
5.67439079284668	5.51
9.716361999511719	8.12
4.361155033111572	3.77
4.750118255615234	4.35
5.98729133605957	6.39
7.6540374755859375	8.03
8.896928787231445	7.77
4.627832412719727	4.59
6.531510353088379	7.05
6.806794166564941	5.94
5.0534820556640625	4.03
4.805674076080322	6.28
5.452670574188232	4.76
6.161109447479248	7.96
11.340106964111328	6.59
4.171241760253906	3.31
5.220510005950928	5.82
7.888473987579346	8.0
6.406908988952637	6.6
6.12717342376709	8.62
8.858959197998047	9.42
6.1148905754089355	4.36
5.4265336990356445	5.26
6.9996795654296875	7.77
5.674859046936035	5.25
3.1964144706726074	2.89
9.921432495117188	9.49
7.5649027824401855	8.61
6.065959930419922	4.66
7.048471450805664	7.69
7.195933818817139	5.76
4.786506652832031	4.67
8.119439125061035	8.64
2.9278597831726074	3.29
4.368499755859375	3.8
5.138272285461426	5.96
7.685649871826172	6.7
8.246480941772461	7.6
7.515232086181641	5.0
4.561128616333008	4.7
4.509403228759766	4.62
8.83169174194336	8.39
7.7105913162231445	4.6
7.565492630004883	8.05
7.145424842834473	7.7
5.843282699584961	7.13
6.034395217895508	6.15
9.620040893554688	7.85
7.131433486938477	9.7
7.75869083404541	7.46
3.3920323848724365	1.11
4.943193435668945	4.68
4.740755081176758	3.57
6.277076244354248	7.23
7.153373718261719	8.85
7.378021240234375	8.01
7.353310585021973	7.22
7.741481781005859	8.79
6.894369602203369	8.2
6.491011142730713	7.68
8.57046127319336	6.58
5.655276298522949	7.6
8.553964614868164	8.32
8.107044219970703	11.0
7.065190315246582	8.85
5.175544738769531	3.63
7.662265777587891	5.38
6.513204574584961	7.29
7.131361961364746	5.35
4.179849624633789	2.82
9.144085884094238	7.28
5.03656005859375	5.0
7.646795272827148	6.92
3.888627052307129	3.15
7.124354362487793	6.64
7.437111854553223	6.4
4.429167747497559	4.6
4.863999366760254	2.16
6.280770778656006	6.07
4.55435848236084	3.36
8.31689739227295	8.01
8.18411636352539	7.34
5.3749189376831055	4.11
7.91497802734375	5.96
7.032228469848633	7.8
6.0934672355651855	6.99
7.686290740966797	8.48
6.740686416625977	7.43
4.445336818695068	3.6
6.4278459548950195	4.42
7.531478404998779	7.96
4.702314853668213	9.06
7.995355129241943	7.43
6.612506866455078	3.27
6.254638195037842	7.41
8.94863510131836	8.97
7.797636985778809	8.89
6.631792068481445	7.96
7.969423294067383	7.48
6.587306022644043	5.03
6.213372707366943	8.28
8.058998107910156	9.12
5.142099380493164	5.06
4.603262424468994	4.59
6.03453254699707	6.71
5.714721202850342	7.77
5.022180557250977	5.04
7.883967399597168	6.37
7.566393852233887	6.46
6.427833557128906	8.0
6.730194091796875	4.33
5.417227268218994	5.06
7.602889060974121	7.14
6.403435230255127	4.17
7.387753486633301	6.66
5.441812038421631	5.82
5.609495162963867	4.34
5.147935390472412	4.02
6.285575866699219	5.13
6.236812114715576	6.3
6.6009521484375	6.29
4.250002861022949	9.15
5.419689178466797	7.41
6.962157249450684	7.35
4.1739044189453125	3.49
5.1302809715271	3.2
6.302562713623047	6.44
5.442898750305176	4.77
5.832159519195557	6.08
7.248466491699219	5.75
4.4484968185424805	6.07
6.911441326141357	4.25
4.6822896003723145	8.0
4.813467979431152	4.3
6.5189666748046875	3.36
5.6332550048828125	5.89
7.839764595031738	7.47
3.5607213973999023	3.0
7.754876136779785	8.55
7.9679975509643555	7.59
7.743160247802734	8.25
6.037712097167969	6.8
7.665998458862305	8.3
7.322552680969238	7.0
3.366342544555664	4.71
6.029706954956055	4.74
5.8250579833984375	5.39
3.3628039360046387	5.66
5.750003337860107	5.7
7.24249267578125	7.56
4.878521919250488	3.1
3.9984776973724365	4.86
6.399838447570801	4.3
6.895331382751465	5.13
5.680275917053223	5.4
6.342360019683838	4.94
7.0455193519592285	8.19
6.335180282592773	7.06
7.765809535980225	8.19
4.03957986831665	4.0
6.245299339294434	4.8
6.739209175109863	5.46
8.241985321044922	9.52
5.172073841094971	6.19
6.845708847045898	7.8
7.922645092010498	7.78
8.488164901733398	7.98
8.916561126708984	7.38
7.870291709899902	6.66
7.378331184387207	5.89
6.530179977416992	7.72
5.297537803649902	4.61
7.013955116271973	7.8
7.398978233337402	5.46
4.555164337158203	3.64
4.799713611602783	7.11
4.853250026702881	3.33
8.193586349487305	8.99
4.998757839202881	6.31
5.991790771484375	5.97
7.2315897941589355	6.68
7.200080394744873	8.14
4.1025285720825195	6.2
6.58177375793457	8.22
6.37679386138916	6.68
7.884361267089844	9.22
5.923061370849609	6.89
5.453508377075195	4.89
3.746837615966797	4.68
6.467874526977539	6.82
7.477534294128418	4.92
6.943961143493652	7.07
5.873947620391846	7.3
6.816689491271973	7.56
6.393967151641846	5.93
8.33225154876709	7.96
6.0647664070129395	7.38
5.607616424560547	7.92
6.201587677001953	4.6
6.303896903991699	5.97
5.3155388832092285	4.73
11.085460662841797	7.47
10.06427001953125	9.93
6.83074426651001	7.7
3.7429747581481934	4.02
4.5641679763793945	3.39
5.240241050720215	4.48
6.6783766746521	6.7
6.167715072631836	5.8
6.713793754577637	4.77
8.209831237792969	5.65
7.828422546386719	7.0
5.439955711364746	4.61
4.755504608154297	3.96
7.197412014007568	8.72
2.7414865493774414	2.92
5.644191741943359	9.0
5.646042823791504	4.72
6.984813690185547	5.85
2.8725945949554443	4.64
7.602263450622559	7.85
4.023998737335205	4.47
5.506145477294922	5.82
6.565390110015869	5.07
5.977178573608398	8.4
11.149285316467285	10.6
6.707420349121094	7.38
6.121099472045898	7.17
6.491078853607178	8.97
4.562770843505859	5.66
8.54346752166748	6.71
6.636029243469238	6.47
6.942199230194092	6.57
7.860954284667969	7.72
9.572172164916992	8.22
5.025961875915527	6.23
5.451814651489258	2.74
7.206101417541504	5.57
8.207586288452148	8.11
6.223287582397461	5.82
4.7297515869140625	5.57
5.877958297729492	6.55
7.761894226074219	5.67
5.778826713562012	6.08
6.3055267333984375	6.7
5.513852119445801	4.16
5.670870780944824	2.24
10.549426078796387	8.12
4.602695941925049	7.29
8.239418029785156	6.35
7.203883647918701	7.92
8.170652389526367	9.77
7.9518938064575195	6.0
6.259600639343262	5.91
6.215036392211914	5.35
3.5251238346099854	3.8
5.072779178619385	5.46
9.775604248046875	7.89
7.298914909362793	9.4
4.580066680908203	2.18
8.074621200561523	6.22
6.552456855773926	8.3
6.988001823425293	6.21
4.670523166656494	5.41
5.49272346496582	5.21
6.232161045074463	5.82
7.489072799682617	9.92
6.781982898712158	6.92
6.852905750274658	6.6
5.21061897277832	5.89
7.595617771148682	6.9
5.279082775115967	8.15
7.144548416137695	7.52
8.386533737182617	6.49
6.036687850952148	7.26
8.745512008666992	10.0
8.49647331237793	6.3
5.984977722167969	9.46
6.679659843444824	6.38
5.691518783569336	6.3
4.988738059997559	6.15
7.864322662353516	8.8
7.6637797355651855	5.47
5.181790351867676	3.52
8.141914367675781	6.96
7.940273284912109	7.22
6.978152275085449	7.4
3.2003698348999023	3.0
8.554756164550781	11.52
4.04920768737793	6.09
7.532379627227783	8.03
5.025489807128906	6.28
4.947086334228516	4.26
5.427873134613037	6.8
4.085314750671387	3.51
5.547203540802002	5.06
7.415376663208008	9.03
5.743951320648193	6.56
8.056896209716797	7.66
6.1933369636535645	5.05
7.998700141906738	8.4
5.858537197113037	6.19
4.799741268157959	4.3
7.036328315734863	7.09
7.100193977355957	7.06
5.785590171813965	7.6
7.51413631439209	6.71
6.237421035766602	7.12
4.748312950134277	5.66
6.967869758605957	7.48
6.048309326171875	6.57
4.7073187828063965	4.55
4.901313781738281	4.49
7.079732894897461	6.33
5.095607757568359	5.24
8.276322364807129	9.24
5.936396598815918	6.52
7.480674743652344	8.0
5.622479438781738	6.51
6.235588073730469	4.0
7.916606426239014	8.1
3.6898937225341797	2.89
5.408152103424072	5.1
6.718774318695068	7.09
5.534426689147949	4.24
5.218000411987305	5.11
5.118958473205566	5.7
6.8956804275512695	7.85
7.675065040588379	5.96
8.371452331542969	8.3
7.4677605628967285	7.34
7.497920989990234	7.33
5.707241535186768	8.24
6.305331230163574	7.34
6.147659778594971	8.66
4.781641006469727	5.08
6.500994682312012	7.47
6.800628662109375	7.68
6.914121150970459	8.52
5.597625732421875	6.4
4.885926723480225	3.24
3.4032840728759766	2.0
4.635136127471924	3.27
8.48289680480957	8.74
3.402374744415283	4.92
4.355993747711182	5.84
5.198207855224609	4.05
6.382899284362793	6.05
4.6706953048706055	1.49
8.05534553527832	7.44
8.092951774597168	7.85
4.049388408660889	3.91
6.821232795715332	6.49
7.453501224517822	6.22
5.829692840576172	6.3
7.637405872344971	6.01
5.4573774337768555	3.65
5.189948558807373	5.7
4.875975131988525	5.77
6.303628921508789	7.36
7.342230796813965	7.64
8.071834564208984	6.44
6.5183305740356445	6.15
5.311154842376709	5.7
6.321213722229004	6.34
5.316140174865723	8.46
5.993820667266846	6.06
6.919722557067871	7.96
8.180449485778809	9.7
5.878576755523682	4.62
6.716541767120361	9.05
3.32572078704834	2.15
8.631797790527344	11.13
9.672996520996094	10.1
10.42671012878418	10.59
7.565507888793945	6.64
5.517223358154297	5.74
8.325678825378418	8.96
5.767472267150879	6.71
7.809380531311035	9.7
4.9585771560668945	3.7
8.229100227355957	6.72
4.207433223724365	4.28
2.8829822540283203	2.35
2.950410842895508	4.64
8.097411155700684	8.82
7.276617050170898	9.7
5.585274696350098	5.44
8.785874366760254	8.15
5.325651168823242	5.12
6.615004539489746	7.74
6.963207721710205	5.66
8.683320999145508	7.66
5.028019905090332	4.42
6.853181838989258	8.54
5.569260597229004	7.09
8.036293029785156	8.1
8.5582857131958	7.69
7.895025253295898	6.1
5.472612380981445	7.76
8.334526062011719	8.4
6.034534931182861	7.03
7.999877452850342	8.2
5.378776550292969	5.43
7.790602207183838	7.89
3.627453088760376	3.0
3.8247640132904053	7.68
6.888567924499512	7.46
4.548379898071289	4.31
4.576456069946289	2.77
5.6622090339660645	5.11
6.869339942932129	6.82
5.1804375648498535	7.54
7.180793762207031	9.16
6.281621932983398	6.96
7.572117805480957	5.63
5.458227157592773	5.77
5.3077073097229	5.0
5.509718894958496	6.71
5.389505863189697	5.49
6.058809280395508	5.9
6.59295129776001	6.21
7.732487678527832	5.7
7.47748327255249	6.72
7.297101020812988	11.52
7.153050422668457	6.55
3.9524948596954346	4.17
6.403377056121826	3.35
6.839600563049316	5.6
2.4491825103759766	1.31
6.118377685546875	5.89
5.587229251861572	5.82
6.033232688903809	6.6
4.06545352935791	3.96
5.463723182678223	6.31
5.483165740966797	9.42
7.359375	7.8
4.808605194091797	2.72
5.7469377517700195	6.66
6.181668281555176	7.8
3.444288730621338	5.24
4.871854782104492	4.82
5.493086338043213	4.07
8.483810424804688	8.3
6.768884181976318	5.89
6.511669158935547	3.86
6.616735935211182	6.78
7.41032075881958	9.03
6.0822343826293945	5.98
7.917135715484619	7.94
5.944547653198242	7.4
4.557492256164551	7.33
6.301138877868652	10.53
7.36093807220459	8.66
7.496298313140869	8.0
5.9509077072143555	5.03
5.693423271179199	1.45
5.114741325378418	4.56
6.612957954406738	7.4
6.027121543884277	5.12
7.365706443786621	6.92
8.60310173034668	9.06
9.184471130371094	7.03
7.16246223449707	7.07
7.044280052185059	5.67
8.285531044006348	9.2
6.794246673583984	8.44
6.323997974395752	7.26
7.848067283630371	6.4
6.912749290466309	7.8
7.459861755371094	5.74
7.640068054199219	6.33
6.214434623718262	6.57
6.060310363769531	4.5
7.174761772155762	8.15
5.841239929199219	3.87
7.9896345138549805	6.89
6.286118030548096	5.33
6.240379810333252	5.26
7.264100074768066	6.68
6.912774562835693	8.74
3.959374189376831	4.11
7.872437477111816	7.31
8.037467956542969	7.37
3.5297353267669678	3.61
5.164822101593018	6.64
7.6972551345825195	7.8
5.495884895324707	7.22
5.78881311416626	3.42
7.33967399597168	8.1
6.131072998046875	7.37
4.025599479675293	5.44
4.682740211486816	7.65
7.888693809509277	6.11
5.438497543334961	3.79
4.801002502441406	4.18
7.619198322296143	3.79
7.090464115142822	5.0
8.126612663269043	7.34
6.6851911544799805	4.3
8.256505966186523	7.0
7.342967987060547	7.35
5.4883527755737305	5.48
6.761754035949707	6.44
3.772197723388672	4.61
8.024930953979492	7.49
8.690727233886719	8.7
8.423698425292969	9.07
6.380096912384033	8.72
9.647653579711914	9.41
7.936861991882324	8.7
7.85192346572876	8.3
5.110279083251953	5.37
7.680380821228027	8.66
8.529178619384766	4.03
8.204447746276855	7.28
7.215641021728516	8.17
4.703254699707031	4.23
9.443944931030273	10.24
7.362510681152344	6.54
5.556321144104004	5.96
7.0754289627075195	6.89
6.6203389167785645	6.68
5.061558246612549	5.74
5.843579292297363	5.54
4.403663635253906	7.17
7.481776237487793	8.06
5.163534164428711	4.63
6.523731231689453	8.0
3.598376989364624	2.24
7.19589900970459	6.46
4.521456718444824	5.35
6.538936614990234	6.23
9.825787544250488	10.72
7.442626476287842	8.47
5.7068891525268555	5.47
7.339710235595703	10.02
6.646103382110596	7.01
7.049601078033447	5.46
7.688660144805908	8.28
10.890519142150879	11.3
6.404912948608398	4.19
7.132323265075684	8.59
7.874391078948975	8.66
6.7110137939453125	6.15
5.3382415771484375	6.55
7.30946159362793	7.14
5.727445602416992	8.8
3.6021337509155273	4.62
7.2315778732299805	7.23
5.821969032287598	4.82
6.1753034591674805	7.64
6.969321250915527	4.72
7.673916339874268	10.7
8.5428466796875	8.55
8.421944618225098	7.08
8.152015686035156	5.16
5.851786136627197	5.03
5.613419532775879	5.7
7.746677398681641	7.96
5.050976753234863	3.73
7.668027877807617	11.22
9.415481567382812	8.05
7.5833306312561035	8.66
4.073081970214844	5.84
8.017316818237305	6.8
7.5602946281433105	8.48
7.655819416046143	5.65
7.19284725189209	7.1
8.755388259887695	7.66
10.142520904541016	8.14
7.345714569091797	8.69
6.551764488220215	5.15
9.704496383666992	6.99
6.447497367858887	4.96
4.449207305908203	4.12
5.515056610107422	5.74
7.766757011413574	6.89
6.395456790924072	4.42
5.267978668212891	5.2
7.332482814788818	6.36
7.15484619140625	7.59
6.054254531860352	5.46
8.021136283874512	6.36
5.499045372009277	4.82
6.398111820220947	6.46
8.45711612701416	7.37
7.780660629272461	7.7
4.894381523132324	5.03
5.34587287902832	3.39
3.9881834983825684	3.52
6.888495922088623	8.59
3.940531015396118	3.81
7.567574501037598	6.92
5.616267204284668	4.84
7.563777446746826	7.42
7.943838119506836	7.77
3.3311007022857666	4.16
10.093281745910645	10.82
5.7408952713012695	4.58
5.725322723388672	5.95
3.688033103942871	2.3
7.268975734710693	6.9
6.448336601257324	8.28
8.098048210144043	6.39
6.778925895690918	9.1
5.0797438621521	6.21
4.701136589050293	3.77
8.087862014770508	6.8
5.253217697143555	4.2
6.787919044494629	8.52
6.921387672424316	7.43
7.803806304931641	6.73
5.067974090576172	4.41
7.186277389526367	7.96
4.138205528259277	5.68
4.843360424041748	5.13
5.418107986450195	5.62
7.637528896331787	6.74
7.508318901062012	6.78
6.450947284698486	5.09
6.47652530670166	4.63
7.278700828552246	8.6
6.018385410308838	6.37
5.824123382568359	5.23
6.855619430541992	7.62
6.416686058044434	9.0
7.002461910247803	5.52
6.001830101013184	7.05
7.697521686553955	8.77
9.114212036132812	8.66
4.881926536560059	4.01
5.8222246170043945	7.23
3.9003071784973145	3.74
5.212405204772949	3.3
7.232801914215088	6.55
7.9535651206970215	5.85
5.1052021980285645	6.0
4.878888130187988	5.0
5.674648761749268	7.37
6.449099063873291	6.3
6.896353721618652	7.84
8.612585067749023	8.97
6.72767972946167	6.24
5.043539047241211	3.52
7.180813312530518	5.12
4.914589881896973	5.54
7.920664310455322	7.7
5.937935829162598	4.93
6.291682243347168	6.64
4.9427595138549805	5.72
4.128688812255859	4.54
7.143099784851074	9.0
6.377839088439941	4.3
5.930430889129639	5.74
5.475682258605957	5.34
6.384722709655762	5.55
7.177160263061523	7.5
7.762974739074707	7.41
3.796504020690918	6.88
9.133235931396484	7.7
8.448674201965332	7.96
5.660604953765869	6.82
3.353804111480713	4.7
5.062811851501465	6.94
5.585238456726074	6.0
5.655280590057373	4.3
7.292919158935547	7.95
7.064937591552734	9.15
7.205248832702637	9.31
6.227534294128418	6.45
6.867729187011719	9.24
4.118742942810059	3.7
7.903629302978516	8.4
5.019521713256836	4.01
5.938005447387695	5.19
7.844071388244629	7.42
5.496744155883789	6.08
4.236645221710205	2.0
5.71696662902832	6.77
8.101940155029297	7.18
5.959177017211914	5.55
5.774979591369629	6.36
6.916311264038086	5.55
6.478486061096191	5.61
8.734206199645996	9.3
7.61943244934082	7.68
3.543632984161377	3.8
6.0855183601379395	6.4
7.799997806549072	9.62
2.5448250770568848	1.31
5.134881019592285	7.19
7.600682258605957	7.74
5.491742134094238	5.57
6.876525402069092	5.04
5.834996223449707	5.68
5.620847702026367	4.68
7.271467685699463	7.76
5.502607345581055	5.7
7.337214469909668	8.4
5.135744094848633	5.77
8.904553413391113	8.85
9.0083646774292	8.19
7.990364074707031	5.77
4.40216064453125	3.51
4.634605407714844	5.21
7.289358139038086	7.12
7.396783828735352	7.0
7.608493804931641	7.92
7.702543258666992	7.31
6.684566974639893	7.27
5.456753730773926	5.38
8.717552185058594	6.67
8.405153274536133	9.0
6.021763801574707	4.89
8.63515853881836	9.51
5.944760799407959	5.09
5.649772644042969	8.33
4.242188930511475	4.24
2.8628811836242676	2.6
7.60454797744751	5.52
4.9319353103637695	7.54
7.976710319519043	7.77
7.031311988830566	8.3
6.233345985412598	6.21
9.513788223266602	9.8
7.8661112785339355	6.38
5.780309677124023	7.68
6.53365421295166	6.47
7.012966156005859	6.76
9.770756721496582	7.7
7.467980861663818	6.29
4.810310363769531	5.89
6.999678611755371	7.16
8.05935001373291	7.84
5.129643440246582	4.26
6.692995548248291	6.43
7.2391510009765625	6.25
6.588642120361328	8.52
3.086251735687256	4.49
7.4249162673950195	7.85
8.588007926940918	7.11
9.013418197631836	9.46
5.954512596130371	5.24
7.663437843322754	7.7
6.47818660736084	7.37
7.013396263122559	7.47
5.428986549377441	6.34
6.392636299133301	7.52
6.690654754638672	5.8
4.585168838500977	3.44
6.17620849609375	6.57
6.053838729858398	5.82
7.738771438598633	8.4
7.662623405456543	8.52
7.865779399871826	6.09
4.821811676025391	4.84
5.927016258239746	8.3
5.369620323181152	5.72
7.587374687194824	7.91
7.796623229980469	9.4
2.890742778778076	4.71
6.067037582397461	4.0
8.562481880187988	7.23
6.468161106109619	7.52
5.814508438110352	4.59
4.934213638305664	5.22
6.4876275062561035	5.86
10.696468353271484	9.32
6.73293924331665	5.8
3.1665098667144775	4.77
7.733830451965332	7.3
9.987268447875977	8.37
3.754857063293457	3.6
6.047904014587402	7.05
7.502429485321045	10.47
7.354361534118652	4.89
4.503091335296631	4.0
6.748598098754883	6.7
7.997868537902832	7.62
5.944809436798096	5.14
5.329340934753418	5.51
7.281493186950684	5.41
7.287731647491455	8.22
8.039131164550781	5.91
7.5038347244262695	7.51
8.170421600341797	6.46
7.490236282348633	8.3
7.1088433265686035	9.96
7.540586948394775	8.32
5.557931423187256	4.14
5.670708656311035	6.38
6.4924726486206055	6.49
5.856949806213379	7.31
5.455594062805176	6.87
5.331225872039795	3.55
7.719112396240234	5.7
5.3647966384887695	6.96
8.749631881713867	8.49
2.928037166595459	5.03
6.603697776794434	7.77
8.012106895446777	7.17
7.101789474487305	5.34
5.165815830230713	5.82
4.817335605621338	4.1
6.193775177001953	5.8
6.7608256340026855	7.27
6.1526641845703125	5.66
2.614393711090088	1.74
7.428144454956055	6.82
5.698281288146973	6.82
6.192625045776367	8.21
6.239040374755859	12.0
7.4580488204956055	8.24
4.628371715545654	5.15
5.361865997314453	4.85
5.204822540283203	9.64
5.529324531555176	4.15
7.846982002258301	8.46
8.817337989807129	8.89
4.921411514282227	4.82
7.853538513183594	6.72
6.6710100173950195	6.72
7.356309413909912	8.68
5.057460784912109	4.77
6.551692485809326	5.25
7.7933244705200195	8.6
3.677994728088379	4.39
7.230215072631836	9.0
7.806615352630615	11.52
9.206448554992676	8.64
5.184392929077148	3.61
7.18417501449585	5.97
6.343257427215576	6.44
7.102675437927246	6.71
5.965447425842285	4.8
5.957821369171143	7.1
5.836762428283691	8.0
6.235759735107422	8.3
7.819701194763184	5.92
5.406349182128906	6.49
7.903567314147949	8.3
5.2815446853637695	5.54
5.482524871826172	4.04
8.318965911865234	9.52
6.507814407348633	6.04
8.038710594177246	9.17
[truncated: 2,359 more rows]
