# Supplementary material for: An electron-density point-cloud framework for robust protein-ligand interaction prediction
Source: Nat Commun. 2026 Jun 11;17:7424. doi: 10.1038/s41467-026-74196-5 (PMC13408660; doi:10.1038/s41467-026-74196-5)
Supplement: Supplementary file 5 — Source Data [file 41467_2026_74196_MOESM5_ESM.zip › Source Data_rev/supplementary_figure1/fold8.csv]

Predicted	True
5.362371444702148	4.34
8.172384262084961	8.34
6.2043986320495605	6.2
6.874297142028809	6.43
5.31701135635376	4.95
5.334532737731934	4.68
5.629584789276123	5.69
4.95576810836792	8.21
7.630446434020996	8.32
4.1016974449157715	5.52
5.9397783279418945	5.66
7.621898651123047	7.0
3.876103401184082	2.85
5.098852157592773	2.98
5.125483512878418	5.52
5.760161399841309	7.15
8.188798904418945	7.72
7.712040424346924	8.0
3.47239351272583	4.1
5.330687999725342	6.42
6.062227249145508	7.73
4.806892395019531	3.85
2.8208322525024414	2.15
6.2418212890625	5.81
6.08893346786499	8.85
4.512606620788574	6.72
6.176116466522217	5.96
4.626077175140381	3.98
11.102442741394043	11.3
4.682788848876953	6.62
7.667692184448242	7.59
7.501749038696289	5.33
7.694738388061523	7.49
6.718181133270264	5.34
4.68947696685791	5.3
6.101644039154053	5.0
7.210420608520508	8.82
4.718204498291016	1.58
4.889720916748047	4.71
5.602606773376465	4.85
7.585701942443848	8.05
3.2399845123291016	4.24
5.311671257019043	6.75
7.536652565002441	6.91
7.040898323059082	6.64
7.91534948348999	9.69
7.4163994789123535	6.45
7.632715702056885	6.57
4.6939520835876465	4.74
6.649779319763184	6.78
5.265833377838135	5.17
6.35700798034668	7.85
5.254215240478516	4.53
7.444374084472656	7.89
4.947856426239014	4.28
5.147671222686768	4.92
7.601629257202148	6.39
7.548221111297607	9.1
7.30791711807251	4.3
6.519455909729004	8.0
8.08968734741211	8.89
4.998837471008301	3.7
5.6867356300354	5.92
6.070639610290527	7.43
5.558682441711426	7.7
7.50998592376709	4.06
7.749591827392578	5.28
6.17734432220459	7.06
5.231389045715332	3.02
5.800667762756348	5.41
6.663646697998047	7.15
8.146446228027344	7.8
4.969600677490234	4.58
4.370903968811035	4.68
7.117674827575684	6.33
6.077244281768799	6.62
8.411467552185059	9.46
5.031412601470947	6.26
6.8885273933410645	5.07
5.462976455688477	6.42
5.191572666168213	5.41
6.896425247192383	5.62
8.081960678100586	7.6
6.485307693481445	5.96
7.4206342697143555	8.92
7.759832382202148	8.2
8.243675231933594	5.95
6.524415016174316	5.03
6.6807146072387695	5.49
5.961728096008301	5.64
8.384607315063477	8.27
6.327536106109619	4.94
5.630724906921387	5.74
4.161781311035156	4.2
8.890966415405273	8.95
5.952927589416504	6.82
6.842557907104492	8.15
7.7599897384643555	9.15
7.850069999694824	7.74
8.849503517150879	8.3
5.918871879577637	7.54
5.101551055908203	4.36
7.516514778137207	4.01
7.118626117706299	4.52
5.4905853271484375	6.33
7.275314807891846	4.03
5.652873992919922	7.14
6.595000267028809	3.69
6.472049713134766	7.61
6.468385219573975	7.51
9.32805061340332	9.64
4.981289386749268	2.16
5.361934661865234	5.08
3.9018561840057373	2.64
7.3751654624938965	8.0
8.176647186279297	7.83
6.117367267608643	7.48
5.975138187408447	4.91
5.425411224365234	7.21
5.347979545593262	4.75
7.298247814178467	8.22
5.975604057312012	7.4
6.466024398803711	5.0
4.638535499572754	7.33
4.6074419021606445	3.55
6.078193187713623	7.51
7.08608341217041	6.11
6.653739929199219	5.97
4.4509429931640625	4.48
5.505118370056152	4.0
4.079226493835449	4.02
6.329951286315918	4.03
6.592135429382324	7.3
7.187596321105957	7.89
3.3315696716308594	2.03
5.443031311035156	6.7
3.9133026599884033	5.2
7.079102516174316	7.68
7.945216178894043	6.09
5.220809459686279	4.68
7.353786468505859	8.44
6.4605488777160645	7.39
4.866602897644043	3.92
6.737170219421387	7.64
10.036773681640625	9.74
4.194158554077148	6.0
7.986047267913818	6.19
7.137702941894531	5.85
6.486415863037109	6.17
4.884934902191162	6.89
4.766021728515625	3.78
6.877873420715332	8.96
5.999536991119385	4.3
7.102303981781006	6.22
6.231553077697754	4.91
7.16197395324707	7.3
7.23940896987915	7.5
4.363167762756348	3.52
7.611302852630615	9.7
7.40874719619751	7.73
7.968221187591553	5.4
5.805024147033691	6.07
3.991943359375	6.85
7.351518630981445	6.45
6.873052597045898	3.99
6.980136871337891	4.23
4.213288307189941	4.52
5.614416122436523	5.22
7.833263874053955	6.27
6.148700714111328	4.81
5.74545955657959	6.62
5.674385070800781	8.62
7.890300750732422	7.0
5.528030872344971	1.3
3.7530343532562256	2.05
3.8572845458984375	3.84
6.372585773468018	7.4
7.882192611694336	5.59
4.895815849304199	3.55
8.318111419677734	5.2
4.764369010925293	3.51
4.00760555267334	7.07
6.109014511108398	6.6
4.842179298400879	7.47
6.862841606140137	6.37
6.4062981605529785	5.84
5.015227317810059	4.55
6.77207612991333	6.55
6.422930717468262	3.77
3.9436757564544678	3.84
5.968140602111816	6.7
7.420199394226074	6.54
5.950605392456055	6.24
6.535706520080566	8.3
7.04146671295166	4.9
6.855627059936523	7.82
4.907155990600586	5.46
4.480830669403076	4.89
6.325793266296387	6.6
6.564468860626221	4.63
7.262611389160156	9.26
7.010192394256592	7.17
5.735973834991455	7.05
7.6205854415893555	8.15
5.518571853637695	5.89
3.43973970413208	6.71
5.9928741455078125	5.24
4.327770233154297	7.42
7.514024257659912	6.0
5.580943584442139	4.96
7.66259241104126	7.9
6.721014022827148	4.64
6.846757888793945	7.36
6.945115566253662	7.57
6.550033092498779	3.69
5.91294002532959	8.25
8.75291633605957	6.28
6.275773525238037	6.77
5.723605632781982	8.42
7.15109920501709	5.67
7.152465343475342	4.28
4.877009391784668	5.21
6.91349983215332	8.24
4.997138977050781	3.8
8.402971267700195	7.11
6.690544605255127	4.94
6.899649620056152	6.3
5.734394550323486	7.77
6.405029773712158	6.09
7.197576999664307	7.82
5.178162574768066	2.55
6.040189266204834	7.7
7.868786811828613	9.4
8.458467483520508	10.65
6.8215179443359375	7.22
8.062190055847168	8.7
8.142822265625	9.52
7.593294143676758	7.14
5.351162433624268	6.08
5.838695049285889	5.85
5.434621810913086	6.57
7.340950965881348	8.82
7.685976982116699	6.67
6.652723789215088	6.4
8.13630485534668	6.69
6.225093841552734	6.82
6.179215431213379	6.52
6.288285255432129	6.0
5.659501075744629	5.92
6.674123287200928	7.85
5.799955368041992	6.21
6.859533309936523	8.42
6.6525468826293945	5.1
5.679135322570801	4.3
7.264371871948242	9.1
7.320096969604492	6.59
4.673650741577148	8.21
6.240732192993164	6.4
7.297518730163574	7.64
7.107471942901611	6.51
7.7707839012146	8.49
6.841866493225098	6.59
5.88149881362915	6.6
7.14546537399292	5.85
7.58063268661499	7.8
7.936732292175293	6.62
10.475057601928711	10.58
7.608922958374023	10.8
6.955787181854248	7.4
5.789490699768066	6.08
6.842354774475098	6.05
5.6521382331848145	5.0
6.925817966461182	7.23
5.5152587890625	4.99
4.743899345397949	6.11
5.104798316955566	4.25
6.036921977996826	6.49
6.68467903137207	6.82
6.929714202880859	7.47
6.556526184082031	5.1
5.448591709136963	8.1
5.038885116577148	8.4
6.949994087219238	6.28
7.585461616516113	6.46
8.949676513671875	7.64
8.071520805358887	7.6
6.652501583099365	7.52
9.797027587890625	7.05
8.007692337036133	7.96
5.79224967956543	7.21
5.439684867858887	4.16
5.724502086639404	7.7
6.027010917663574	3.54
4.47703742980957	6.42
8.194457054138184	8.05
4.166153907775879	2.03
9.035636901855469	8.32
4.30556058883667	4.06
4.843576431274414	3.65
7.516924858093262	6.34
6.809478282928467	4.91
7.9884033203125	7.1
4.579607009887695	4.0
7.650872230529785	8.59
6.084774971008301	4.1
6.283268928527832	6.06
6.5685834884643555	4.85
7.162235260009766	7.74
4.3059587478637695	5.72
4.489493370056152	1.94
8.288473129272461	8.96
7.601840019226074	7.9
5.072960376739502	4.18
6.119657039642334	2.22
7.472198963165283	6.66
5.973134994506836	5.96
6.5325727462768555	5.22
5.086007118225098	3.65
6.420590400695801	7.19
6.611992835998535	4.7
7.049554824829102	5.78
6.809494495391846	7.28
6.898571968078613	7.28
4.955068588256836	6.1
6.444248199462891	6.02
8.145331382751465	8.7
5.530087947845459	3.77
3.8019893169403076	3.84
5.620268821716309	6.97
6.7584943771362305	6.0
5.7153472900390625	6.97
7.266574859619141	8.82
5.62516975402832	6.29
6.808326721191406	5.88
5.465627670288086	3.3
8.22494888305664	6.48
5.370986461639404	5.55
3.8283791542053223	5.28
8.237573623657227	11.2
5.363205909729004	5.04
3.716815948486328	2.22
5.509998321533203	5.96
6.6407060623168945	5.82
7.302745819091797	7.05
6.262183666229248	6.0
6.82600736618042	6.66
7.21867036819458	7.92
4.05781364440918	6.0
5.299716949462891	7.85
5.388898849487305	3.59
4.055042266845703	3.7
3.807725429534912	4.57
6.013525009155273	7.85
6.722137928009033	6.49
5.038111686706543	4.15
6.315410614013672	5.49
6.870919704437256	7.52
7.342210292816162	8.1
5.872835159301758	7.28
5.7147722244262695	5.52
4.529510974884033	4.89
6.637768268585205	4.65
6.291959762573242	8.11
5.934099197387695	5.21
6.042903423309326	4.06
10.998603820800781	11.92
6.712002754211426	7.33
6.061496734619141	6.3
9.63201904296875	10.7
3.15859317779541	4.07
5.405185699462891	5.14
7.407184600830078	5.72
5.915894508361816	7.03
6.73906135559082	4.85
5.71653938293457	6.09
6.463809967041016	7.66
7.012048721313477	5.14
6.398793697357178	7.74
3.8605074882507324	3.59
4.283540725708008	3.77
7.62013053894043	5.64
4.741197109222412	4.89
7.09989070892334	7.32
3.450910806655884	4.86
6.325756549835205	5.09
7.026578903198242	4.92
5.664432525634766	7.68
7.479344844818115	6.28
6.429285526275635	7.65
6.8975677490234375	8.02
5.821145057678223	8.02
7.1359758377075195	7.74
5.600125312805176	5.5
7.197033882141113	7.1
7.8387651443481445	6.52
8.439414978027344	8.89
5.023470401763916	6.34
8.056683540344238	9.66
5.094304084777832	5.25
4.976652145385742	5.89
2.5539679527282715	3.61
7.118408203125	8.1
5.245944976806641	3.6
4.392502784729004	3.42
7.368271827697754	7.19
6.240378379821777	5.28
6.880098342895508	9.05
6.7459187507629395	7.49
6.777523994445801	7.6
5.307701110839844	8.15
5.755651473999023	6.03
7.405770778656006	7.68
5.428576469421387	7.89
6.562575340270996	6.39
8.43574333190918	7.52
8.206731796264648	8.3
4.52445125579834	4.64
5.834064483642578	6.29
6.866483688354492	7.16
7.226199150085449	4.1
6.79240608215332	4.92
8.202873229980469	9.0
2.851606845855713	7.04
4.824077606201172	7.19
6.679430961608887	6.15
6.430878639221191	5.74
6.794121742248535	5.92
7.653678894042969	8.4
5.419166088104248	4.48
7.488528251647949	7.89
8.519270896911621	8.87
6.59686279296875	4.92
6.0994462966918945	7.34
4.610584259033203	4.56
4.834900379180908	3.43
5.909022808074951	7.64
7.778530120849609	7.0
6.567680358886719	6.74
9.587607383728027	7.46
7.47701358795166	8.55
5.234355449676514	7.0
7.21190071105957	5.81
8.804866790771484	7.82
6.419483661651611	7.17
5.195171356201172	6.39
6.745301246643066	6.52
4.206798553466797	3.54
7.743396759033203	8.4
3.737151622772217	3.51
6.007140636444092	8.92
7.721407890319824	5.55
8.88479995727539	8.72
4.919882774353027	5.98
4.016754150390625	4.55
7.282513618469238	8.82
7.126588821411133	8.43
7.860247611999512	7.57
4.005335807800293	3.86
8.007081985473633	8.68
5.887886047363281	4.8
5.129895210266113	3.7
4.282513618469238	3.69
5.268060684204102	4.65
5.674535751342773	6.34
5.988812446594238	4.68
4.377912521362305	7.24
5.365390777587891	4.92
6.908740043640137	6.89
7.058770179748535	8.72
6.25018310546875	4.22
4.399736404418945	4.0
6.005113124847412	7.35
5.8451995849609375	5.32
6.036511421203613	5.6
4.5813398361206055	5.49
6.855867385864258	8.96
5.425570964813232	5.06
7.267876625061035	5.96
7.7160186767578125	7.7
6.63486909866333	4.21
8.145536422729492	7.33
6.799514293670654	4.23
6.500875473022461	5.27
7.2147369384765625	6.33
7.141002655029297	7.96
3.9100189208984375	3.55
6.222803592681885	4.71
6.974201202392578	6.68
5.707658767700195	3.14
4.540836334228516	4.17
4.847617149353027	6.12
6.400395393371582	7.72
4.287178993225098	6.77
5.293862342834473	7.24
5.449932098388672	4.1
5.383143901824951	6.41
9.237300872802734	8.14
7.091536521911621	5.52
6.269543647766113	7.11
6.385033130645752	8.0
7.593066215515137	6.73
6.609189033508301	4.05
6.270431041717529	7.77
6.9755682945251465	3.94
3.9822161197662354	2.82
8.239110946655273	6.7
6.192618370056152	6.72
5.3624420166015625	6.4
5.280057430267334	5.92
9.10818862915039	7.89
6.19988489151001	7.0
7.496545791625977	7.05
6.945630073547363	7.0
3.034966468811035	2.43
4.937132835388184	5.0
6.510409832000732	5.59
6.45531702041626	6.68
5.565462112426758	7.15
4.594475746154785	5.41
6.3326592445373535	7.48
6.953654766082764	3.99
7.31540584564209	3.61
8.298131942749023	10.42
4.157727241516113	3.6
5.142889976501465	4.82
4.965007781982422	4.71
4.645577907562256	3.3
6.958953380584717	6.32
8.419426918029785	10.3
4.231341361999512	5.8
2.5235652923583984	2.31
8.317113876342773	6.92
8.210163116455078	7.6
5.941465377807617	6.88
7.799336910247803	7.59
5.495088577270508	9.37
6.617423057556152	5.72
5.930253982543945	6.92
4.43235969543457	6.87
4.982922554016113	4.23
8.202169418334961	5.96
5.2315778732299805	6.72
7.7212653160095215	9.1
7.6636834144592285	8.1
6.067755222320557	5.68
3.9987082481384277	3.04
4.4335808753967285	3.75
7.657855987548828	9.27
6.1871490478515625	7.17
5.532336711883545	5.33
5.800813674926758	4.3
9.22128677368164	5.7
4.418231010437012	6.92
5.740969181060791	4.44
6.034641265869141	5.3
4.54496431350708	4.94
7.6195268630981445	6.23
6.057473182678223	7.85
8.42457389831543	7.56
5.518928527832031	8.3
4.289281845092773	4.71
4.54349946975708	4.92
5.098710060119629	5.7
6.090790748596191	4.42
8.25533676147461	9.3
5.186624050140381	6.26
7.880713939666748	8.1
4.923159599304199	3.85
5.183773040771484	5.57
6.086280822753906	6.6
8.546149253845215	6.57
6.525535583496094	7.1
8.162372589111328	6.28
6.175435543060303	5.64
6.982122421264648	7.51
4.3448896408081055	4.73
6.214158535003662	6.77
6.667884826660156	6.95
7.325141906738281	8.51
7.38955545425415	6.43
4.633441925048828	5.21
6.071658134460449	5.55
7.649532794952393	8.77
6.174827575683594	5.85
4.5383453369140625	5.6
5.350890159606934	8.19
7.124567031860352	6.36
6.8943023681640625	9.14
3.4036755561828613	3.1
5.1066718101501465	4.77
6.218114852905273	4.11
5.137398719787598	2.92
4.6885786056518555	2.77
7.4370527267456055	5.92
5.250477313995361	5.82
4.430522441864014	4.86
7.244688987731934	7.91
6.806235313415527	7.59
7.885106563568115	6.57
7.777233600616455	7.43
7.718249797821045	7.64
4.39501953125	3.64
7.105627059936523	6.66
7.58119010925293	9.89
7.352842330932617	7.44
6.75518798828125	6.37
7.874964714050293	9.15
5.7231574058532715	5.39
6.663241386413574	6.65
6.1099042892456055	6.7
4.7329301834106445	3.3
5.386970520019531	3.7
4.242701530456543	4.25
5.806787967681885	4.22
7.2349629402160645	7.44
4.115321159362793	2.89
4.454388618469238	4.24
6.400010108947754	4.3
5.613015174865723	6.27
6.112916946411133	5.83
3.8680036067962646	4.42
4.338350296020508	5.57
6.350150108337402	3.69
6.14545202255249	8.22
7.760814666748047	10.22
7.826356887817383	7.63
5.198927879333496	5.35
6.247265338897705	4.11
5.416670799255371	5.15
4.222259998321533	3.82
6.937834739685059	7.24
6.435003757476807	6.04
3.995182514190674	2.46
7.753479957580566	6.8
7.8903350830078125	9.77
7.5497941970825195	7.35
3.3459835052490234	3.58
5.724018096923828	4.26
6.023313045501709	4.28
7.689644813537598	7.54
3.3923027515411377	3.66
8.665641784667969	8.74
6.254463195800781	4.18
6.958523273468018	6.39
5.461299896240234	5.4
6.614556312561035	7.02
4.080443382263184	3.74
7.773229598999023	6.4
3.9239892959594727	6.56
6.1206183433532715	6.28
5.308943271636963	5.8
5.22893762588501	3.4
7.147392749786377	6.96
6.051513671875	4.57
3.827934741973877	2.22
7.047456741333008	6.14
8.298174858093262	9.3
4.7251505851745605	5.66
4.6246337890625	4.54
5.2078752517700195	5.22
6.7296247482299805	6.56
7.1006927490234375	6.74
6.092222213745117	5.62
7.396605014801025	7.49
6.2478718757629395	6.77
2.9986045360565186	3.72
4.02842903137207	4.07
7.830015659332275	6.42
6.383330345153809	6.48
6.820879936218262	4.35
7.909152507781982	5.41
5.33071756362915	8.77
5.430442810058594	6.05
7.34903621673584	6.52
5.866511821746826	4.47
7.047951698303223	8.7
6.663386821746826	7.12
3.9724056720733643	4.3
8.100187301635742	5.1
7.582629680633545	6.28
6.43582820892334	4.31
5.514132499694824	6.72
7.520743370056152	7.68
4.144303798675537	5.48
7.635561466217041	7.86
5.0690507888793945	5.23
6.896686553955078	5.85
6.378425598144531	5.03
7.896616458892822	6.79
6.644649505615234	4.91
6.353733539581299	8.04
7.355592727661133	7.24
5.935629844665527	5.66
6.08216667175293	7.89
5.931825637817383	6.17
7.18869686126709	6.78
6.424599647521973	6.35
6.0497660636901855	7.22
5.671420097351074	6.07
3.677718162536621	3.66
7.543342590332031	8.4
4.87475061416626	4.45
6.424720287322998	5.13
6.652417182922363	4.8
7.511419296264648	7.68
8.037400245666504	6.86
6.760056972503662	5.15
5.750115394592285	6.37
4.026406288146973	8.22
5.789090156555176	5.96
7.001422882080078	8.36
5.454970359802246	5.96
6.8863983154296875	4.31
6.629424095153809	8.1
7.9141340255737305	8.52
5.724696636199951	4.3
4.6778974533081055	3.77
5.657392501831055	4.15
5.169708251953125	5.23
6.81641960144043	7.24
5.462136268615723	2.76
4.309023857116699	5.64
6.005978584289551	4.46
6.534296989440918	5.96
6.168456077575684	5.37
5.391628265380859	4.51
8.337814331054688	9.07
8.376972198486328	10.0
7.3882927894592285	5.77
4.011110305786133	5.48
7.600647926330566	6.82
5.962076187133789	6.14
6.647947788238525	8.16
5.757664203643799	8.48
4.984851837158203	4.52
7.4329328536987305	6.78
3.0375595092773438	3.7
7.45286750793457	7.68
4.84940767288208	3.91
7.156526565551758	6.7
9.77962589263916	8.07
7.119734764099121	5.9
7.455759048461914	8.26
6.137856483459473	7.13
5.582927227020264	6.15
8.271631240844727	5.04
6.885898590087891	5.92
7.2211408615112305	7.0
6.967242240905762	5.26
7.15418004989624	8.52
8.58509349822998	8.38
5.413814067840576	5.01
6.756510257720947	5.42
6.1739091873168945	2.82
5.0401611328125	4.37
7.173291206359863	7.4
7.164140224456787	8.96
7.390592575073242	8.43
7.5139055252075195	8.0
7.069482803344727	4.46
6.367669105529785	6.77
8.655973434448242	10.4
6.772507190704346	5.79
5.155838489532471	5.39
5.526654243469238	6.63
8.756019592285156	9.05
6.308070182800293	5.85
7.5005316734313965	8.05
6.466037750244141	5.89
5.424878120422363	5.04
4.398032188415527	5.08
5.03182315826416	5.77
5.658482074737549	6.12
8.882135391235352	9.51
7.298814296722412	8.85
7.283353805541992	8.29
6.228148460388184	5.92
8.06789493560791	7.49
6.793426036834717	3.95
6.970526218414307	10.0
3.607137680053711	3.32
7.858327865600586	4.48
4.396051406860352	4.43
6.8361406326293945	4.7
6.796814918518066	6.29
6.035871505737305	3.67
4.028880596160889	3.62
6.609931945800781	5.92
4.715918064117432	6.66
4.894259929656982	6.08
5.060132026672363	5.31
5.8028059005737305	6.4
6.949375152587891	8.15
5.534969329833984	6.19
4.335870742797852	2.77
9.765565872192383	9.88
5.485385417938232	4.7
4.623445510864258	6.52
6.781095027923584	6.29
4.50168514251709	5.22
4.848260879516602	5.11
6.329497337341309	5.47
6.169233322143555	6.62
8.098190307617188	8.3
10.338033676147461	8.19
5.850818634033203	4.18
5.679308891296387	6.48
6.202735900878906	5.96
7.829201698303223	6.21
8.49879264831543	8.22
5.773075103759766	4.67
6.331385612487793	6.91
6.137561798095703	4.64
7.589656352996826	9.3
6.280882835388184	6.28
6.637833118438721	6.51
7.136358261108398	6.71
7.500969409942627	7.72
5.4996018409729	5.92
8.99257755279541	9.7
7.334956169128418	9.0
5.883138656616211	4.8
5.930741310119629	5.96
5.804410457611084	5.49
6.128790855407715	7.64
6.188812732696533	6.14
5.636145114898682	5.6
4.923910140991211	8.0
8.724016189575195	5.74
4.429383277893066	4.86
3.9377551078796387	2.48
6.8576250076293945	6.88
8.34592342376709	5.88
5.29405403137207	3.08
7.622225761413574	8.06
7.624166488647461	6.7
5.9540581703186035	5.41
6.656890869140625	7.38
7.542566776275635	7.47
4.215762138366699	9.64
8.231825828552246	6.33
6.458099842071533	6.55
6.822506904602051	4.8
5.961190223693848	5.21
6.591034412384033	7.89
4.246180534362793	5.3
4.382589340209961	2.96
6.041352272033691	6.35
6.553102016448975	7.18
6.492011547088623	7.72
7.966064453125	8.44
5.714502334594727	5.17
5.823707103729248	5.85
4.718160629272461	7.33
8.325811386108398	6.32
7.062854766845703	7.59
6.896483421325684	5.96
6.522926330566406	4.69
4.912029266357422	8.7
8.59252643585205	8.22
3.7205801010131836	5.12
6.351280212402344	6.0
7.598450183868408	7.6
5.60291862487793	4.11
7.325499534606934	8.8
8.017151832580566	6.74
4.423409461975098	6.17
8.206817626953125	8.51
5.098468780517578	3.7
6.359314441680908	5.22
5.659176826477051	6.01
6.061028003692627	3.49
8.927395820617676	9.38
9.696402549743652	7.51
6.503688812255859	8.15
3.6054036617279053	2.68
6.863677024841309	9.21
6.454427719116211	3.22
8.07185173034668	7.64
7.49154806137085	7.02
5.743059158325195	5.77
5.665322303771973	7.77
4.524836540222168	7.82
4.64593505859375	3.89
6.943589210510254	6.96
8.228679656982422	8.7
7.745133876800537	7.34
5.026880264282227	5.25
8.744649887084961	8.66
6.347670555114746	7.49
5.300115585327148	5.8
4.3870463371276855	3.77
5.6956868171691895	3.02
8.22279167175293	7.1
7.079133987426758	6.3
5.592936038970947	6.4
5.768689155578613	7.89
4.235795021057129	2.8
6.629583358764648	4.01
7.82396936416626	8.05
10.238748550415039	8.72
7.84258508682251	8.02
5.008769512176514	4.89
4.5677642822265625	2.3
6.6365556716918945	10.12
7.96909236907959	7.82
8.470657348632812	7.96
5.340577125549316	5.43
5.39177942276001	8.33
4.268092632293701	5.76
7.351830005645752	7.61
3.494131088256836	4.52
5.197561264038086	5.82
5.537624359130859	5.57
6.288271427154541	5.52
4.343906402587891	4.0
7.4825568199157715	7.42
5.631741046905518	4.2
7.989434242248535	7.7
7.092611312866211	6.96
4.886664867401123	6.26
5.897683143615723	5.67
6.613556861877441	8.49
4.971848487854004	4.1
5.364984512329102	4.85
6.426628589630127	7.14
6.496068477630615	7.72
5.651235580444336	6.79
7.588571071624756	7.39
5.428720474243164	5.32
6.36554479598999	7.36
5.117527008056641	3.1
4.8985724449157715	4.03
5.608464241027832	5.33
10.242345809936523	11.3
3.9067320823669434	5.27
3.23063063621521	4.06
4.171955108642578	4.7
8.94283676147461	5.77
6.038114547729492	5.72
7.5502471923828125	7.48
5.48558235168457	6.3
4.477611541748047	3.55
6.208388328552246	6.15
7.059044361114502	8.34
7.597228527069092	5.24
4.728175163269043	4.3
5.608820915222168	3.7
3.7815189361572266	2.85
7.8774824142456055	7.74
6.31700325012207	5.23
7.956194877624512	7.36
6.5329790115356445	6.64
6.916203498840332	5.91
6.767394065856934	5.62
7.12743616104126	5.8
5.640549659729004	5.21
5.3458571434021	4.4
6.193741321563721	7.52
5.650880813598633	7.24
5.807073593139648	6.05
3.818418264389038	3.22
7.140443801879883	7.89
7.926812171936035	7.96
7.446651935577393	6.09
6.766083240509033	4.92
6.660489082336426	9.03
4.666930675506592	5.89
5.884709358215332	5.64
9.173726081848145	8.6
6.368768692016602	5.77
6.152377128601074	7.1
5.68021297454834	6.24
6.0321149826049805	5.89
8.429298400878906	6.8
6.306733131408691	6.56
7.0585737228393555	6.21
6.778268814086914	5.19
4.91610860824585	4.3
7.618335247039795	8.34
6.766623020172119	8.04
4.371913909912109	4.0
6.637737274169922	8.96
4.447085380554199	5.53
7.539952278137207	8.15
8.362777709960938	7.77
5.254087448120117	4.31
7.606886863708496	7.48
5.832181930541992	7.06
7.696258544921875	8.52
6.177948951721191	7.1
3.4372756481170654	4.57
8.305036544799805	8.4
4.345324993133545	3.0
5.857219696044922	4.46
11.099822998046875	8.72
4.222622871398926	5.05
6.986287593841553	6.05
6.668605804443359	7.0
5.414281368255615	5.96
6.306048393249512	7.3
2.634793996810913	3.65
8.067489624023438	8.3
4.568767547607422	2.48
6.907485485076904	8.49
7.435202121734619	6.21
6.155038833618164	8.8
5.719305515289307	6.1
6.671961784362793	7.15
5.957590103149414	4.37
7.701816558837891	9.24
8.220806121826172	6.49
6.095334053039551	8.0
5.396592140197754	6.04
7.859148025512695	8.05
5.712277889251709	6.13
5.042930603027344	6.95
7.2513203620910645	6.42
6.921140670776367	8.7
3.8270821571350098	3.3
7.8460893630981445	7.43
5.792811393737793	6.8
6.093009948730469	7.89
4.921220779418945	6.62
7.87063455581665	5.74
7.400557518005371	6.63
7.264627456665039	9.26
5.831995487213135	5.4
6.703629493713379	6.62
6.127495765686035	7.46
8.548608779907227	6.77
3.4164938926696777	4.76
6.6674017906188965	6.66
7.375607490539551	7.59
4.377032279968262	5.09
5.91274356842041	5.25
6.066370964050293	4.67
4.596121311187744	5.05
6.562856197357178	7.8
3.4600486755371094	1.31
4.458756446838379	4.03
6.542734146118164	8.52
6.9677958488464355	7.19
4.825707912445068	6.4
6.642034530639648	6.33
5.604595184326172	3.76
5.094226837158203	5.7
5.204834461212158	6.66
6.110688209533691	5.64
6.853146553039551	7.92
6.245606422424316	5.66
6.557092189788818	9.0
7.012533187866211	6.33
4.657515525817871	6.49
4.098152160644531	3.86
7.1341657638549805	7.16
7.341673851013184	6.59
7.107573986053467	8.1
5.854601860046387	3.15
6.375953197479248	3.3
8.663806915283203	8.49
8.559560775756836	6.59
6.443656921386719	6.8
5.04066801071167	6.82
7.670226097106934	6.06
8.835033416748047	8.64
5.332305431365967	4.64
6.79451847076416	7.06
5.327184677124023	4.74
6.461597442626953	6.55
7.328543186187744	8.85
7.539118766784668	9.25
7.817119121551514	8.05
8.433935165405273	8.48
3.6715190410614014	2.82
5.943851947784424	4.59
5.761322021484375	5.74
7.626962184906006	8.35
4.883129119873047	6.48
4.805665969848633	3.67
6.287345886230469	5.48
7.941394329071045	6.85
8.842781066894531	9.3
6.3908891677856445	6.66
7.242438316345215	7.14
6.081027507781982	5.18
6.252540588378906	6.46
6.210337162017822	6.41
7.540628433227539	7.57
5.573557376861572	5.85
8.450406074523926	8.3
6.824245929718018	6.7
6.647184371948242	6.59
7.73826789855957	7.42
6.594138145446777	4.8
5.834517478942871	4.94
6.929742813110352	5.59
7.873269557952881	7.96
6.937577247619629	6.17
5.227052688598633	4.42
5.729626655578613	5.03
7.8808674812316895	8.51
6.333208084106445	5.6
6.5558762550354	7.48
7.593042373657227	8.3
7.168134689331055	7.19
7.759993076324463	6.51
6.371015548706055	6.74
7.492772579193115	6.18
2.4588093757629395	7.0
5.898884296417236	6.48
7.619046211242676	5.03
4.393611907958984	4.94
7.987497806549072	7.55
7.602514743804932	9.0
6.0190324783325195	5.89
7.13592004776001	6.62
4.133078575134277	5.35
5.495637893676758	5.17
6.68760871887207	9.39
5.756132125854492	3.4
6.916499137878418	6.38
6.839876651763916	6.55
7.254668712615967	6.55
5.128457069396973	3.48
6.989742279052734	5.8
6.2927775382995605	5.46
4.547473430633545	3.82
8.47657299041748	5.85
5.988447189331055	5.75
6.814250946044922	6.82
7.183993339538574	7.3
5.265229225158691	5.0
5.024612903594971	5.16
7.1277923583984375	6.81
6.846500396728516	7.01
7.653802871704102	7.05
6.479400634765625	5.47
7.20565128326416	6.99
7.725691795349121	6.85
6.073955535888672	6.96
5.885688781738281	5.48
6.395662784576416	6.29
5.110532760620117	4.42
6.993692398071289	6.97
7.469196796417236	6.96
6.131933689117432	3.3
7.193547248840332	6.28
6.148736953735352	6.55
4.714696407318115	4.25
5.021665573120117	4.85
7.747963905334473	11.02
6.416628360748291	5.51
9.851625442504883	8.12
3.7747385501861572	3.77
4.834175109863281	4.35
6.850467681884766	6.39
7.19497013092041	8.03
8.610782623291016	7.77
5.202023983001709	4.59
6.834897041320801	7.05
6.417275905609131	5.94
5.61447811126709	4.03
5.675755500793457	6.28
5.28648042678833	4.76
6.350117206573486	7.96
11.18421459197998	6.59
4.656446933746338	3.31
6.180202007293701	5.82
8.12313175201416	8.0
6.397611618041992	6.6
5.84287691116333	8.62
9.270734786987305	9.42
6.350836753845215	4.36
5.018932342529297	5.26
6.161994457244873	7.77
5.3569488525390625	5.25
5.0371856689453125	2.89
8.550661087036133	9.49
7.9926323890686035	8.61
6.266763687133789	4.66
7.7659502029418945	7.69
7.957546710968018	5.76
5.588827133178711	4.67
8.95909309387207	8.64
2.4773941040039062	3.29
4.721665382385254	3.8
5.0594868659973145	5.96
7.324957847595215	6.7
8.294670104980469	7.6
6.8541083335876465	5.0
5.464160919189453	4.7
4.344438552856445	4.62
7.913623332977295	8.39
7.444021224975586	4.6
6.996524810791016	8.05
7.7811665534973145	7.7
6.223136901855469	7.13
6.0854411125183105	6.15
8.755199432373047	7.85
7.479057788848877	9.7
7.760420799255371	7.46
4.187558174133301	1.11
4.229966163635254	4.68
3.9326648712158203	3.57
5.9506354331970215	7.23
7.241135120391846	8.85
6.79323673248291	8.01
7.202033042907715	7.22
7.661627769470215	8.79
6.371058940887451	8.2
7.649481296539307	7.68
8.454753875732422	6.58
4.959609031677246	7.6
7.753945827484131	8.32
7.455903053283691	11.0
7.027612686157227	8.85
5.813037395477295	3.63
6.993585109710693	5.38
6.830481052398682	7.29
6.981689453125	5.35
3.6211977005004883	2.82
8.58397102355957	7.28
5.252109527587891	5.0
8.123615264892578	6.92
4.434038162231445	3.15
7.085061073303223	6.64
6.52708101272583	6.4
3.8224360942840576	4.6
5.458453178405762	2.16
6.360243797302246	6.07
5.272722244262695	3.36
7.934477806091309	8.01
7.640698432922363	7.34
6.137638092041016	4.11
7.3176798820495605	5.96
7.412349224090576	7.8
7.096031188964844	6.99
7.42209529876709	8.48
7.454739570617676	7.43
5.880789756774902	3.6
4.4207763671875	4.42
7.3160552978515625	7.96
4.240378379821777	9.06
7.950082302093506	7.43
5.616453170776367	3.27
6.627732276916504	7.41
8.08310317993164	8.97
6.906746864318848	8.89
6.711720943450928	7.96
7.855108737945557	7.48
5.539454460144043	5.03
6.334664344787598	8.28
7.446822643280029	9.12
4.8927202224731445	5.06
5.377020359039307	4.59
6.205902099609375	6.71
6.345743179321289	7.77
5.045370101928711	5.04
7.676934242248535	6.37
8.090641975402832	6.46
5.921122074127197	8.0
5.213070869445801	4.33
6.397691249847412	5.06
7.056479454040527	7.14
5.742970943450928	4.17
7.416945457458496	6.66
5.466166019439697	5.82
5.633501052856445	4.34
6.0946807861328125	4.02
6.915305137634277	5.13
7.815794467926025	6.3
6.4046502113342285	6.29
4.870959281921387	9.15
5.7363715171813965	7.41
6.614809513092041	7.35
4.836907386779785	3.49
4.659637451171875	3.2
6.460655689239502	6.44
5.9629364013671875	4.77
4.886564254760742	6.08
7.835964202880859	5.75
5.150921821594238	6.07
7.7433061599731445	4.25
5.039677143096924	8.0
5.781778335571289	4.3
6.231565952301025	3.36
5.881536483764648	5.89
8.17202091217041	7.47
4.641875743865967	3.0
7.890244007110596	8.55
7.986371994018555	7.59
7.642383575439453	8.25
6.01295280456543	6.8
6.772486209869385	8.3
7.3766188621521	7.0
3.705674648284912	4.71
6.234884262084961	4.74
6.105168342590332	5.39
4.641989707946777	5.66
5.49236536026001	5.7
7.334129810333252	7.56
4.184869766235352	3.1
4.487585544586182	4.86
6.648322582244873	4.3
6.965206146240234	5.13
5.2542572021484375	5.4
5.826180458068848	4.94
6.827823638916016	8.19
6.278609752655029	7.06
7.846503734588623	8.19
3.874101161956787	4.0
6.121772289276123	4.8
6.346259117126465	5.46
8.783220291137695	9.52
4.647215843200684	6.19
7.225194931030273	7.8
8.062893867492676	7.78
7.974308490753174	7.98
8.988048553466797	7.38
7.540477275848389	6.66
7.288646697998047	5.89
6.342888832092285	7.72
4.858352184295654	4.61
7.374659538269043	7.8
7.111593723297119	5.46
5.216179370880127	3.64
5.038071632385254	7.11
5.8842973709106445	3.33
8.157357215881348	8.99
4.9046220779418945	6.31
6.457942962646484	5.97
6.46439266204834	6.68
7.195669651031494	8.14
4.695883750915527	6.2
6.067792892456055	8.22
6.438401222229004	6.68
7.579335689544678	9.22
6.198052406311035	6.89
5.318446159362793	4.89
4.079566955566406	4.68
6.690732955932617	6.82
6.696378707885742	4.92
7.051108360290527	7.07
4.334752559661865	7.3
5.987959384918213	7.56
6.6887006759643555	5.93
7.543336868286133	7.96
6.416860103607178	7.38
5.362398624420166	7.92
6.26259708404541	4.6
6.5967512130737305	5.97
5.7224016189575195	4.73
10.483922958374023	7.47
9.835959434509277	9.93
6.43653678894043	7.7
3.4218008518218994	4.02
4.696704864501953	3.39
4.8604865074157715	4.48
6.2364349365234375	6.7
7.460885047912598	5.8
6.167923450469971	4.77
8.133755683898926	5.65
8.013433456420898	7.0
4.225430011749268	4.61
4.104494571685791	3.96
7.6262335777282715	8.72
2.770853042602539	2.92
5.420244216918945	9.0
5.104178428649902	4.72
7.249821662902832	5.85
3.182520627975464	4.64
6.9307169914245605	7.85
4.233170509338379	4.47
5.165281772613525	5.82
6.492844581604004	5.07
5.2131805419921875	8.4
10.58177375793457	10.6
7.091926574707031	7.38
5.897904872894287	7.17
6.676456928253174	8.97
5.154242515563965	5.66
8.045929908752441	6.71
6.910057067871094	6.47
6.763183116912842	6.57
7.843461036682129	7.72
9.393446922302246	8.22
4.6215105056762695	6.23
5.1554059982299805	2.74
7.834939002990723	5.57
7.7610626220703125	8.11
5.770172595977783	5.82
5.080997943878174	5.57
5.73996639251709	6.55
7.230240821838379	5.67
6.0009942054748535	6.08
6.583518028259277	6.7
6.08125638961792	4.16
5.593017101287842	2.24
9.913013458251953	8.12
4.51934814453125	7.29
7.66096305847168	6.35
7.047210216522217	7.92
8.099349975585938	9.77
7.789393424987793	6.0
7.325065612792969	5.91
5.931532859802246	5.35
4.161142349243164	3.8
5.7659735679626465	5.46
9.468916893005371	7.89
8.08584976196289	9.4
4.582082271575928	2.18
8.081429481506348	6.22
7.569867134094238	8.3
6.032074928283691	6.21
5.459596157073975	5.41
5.021096229553223	5.21
5.587404251098633	5.82
6.966333389282227	9.92
6.833063125610352	6.92
6.377926826477051	6.6
5.412173748016357	5.89
6.736910820007324	6.9
5.361292839050293	8.15
7.829832553863525	7.52
9.000307083129883	6.49
6.176028251647949	7.26
9.337798118591309	10.0
7.228557586669922	6.3
5.710809230804443	9.46
6.720009803771973	6.38
6.408061504364014	6.3
3.569288969039917	6.15
8.225844383239746	8.8
6.888290882110596	5.47
5.127034664154053	3.52
7.750857353210449	6.96
7.583691596984863	7.22
6.898076057434082	7.4
3.4909305572509766	3.0
7.879393577575684	11.52
3.577651023864746	6.09
7.68126916885376	8.03
4.869070053100586	6.28
5.337255954742432	4.26
5.761290073394775	6.8
4.781486511230469	3.51
5.727199554443359	5.06
7.28415060043335	9.03
5.899840354919434	6.56
8.111848831176758	7.66
6.386526584625244	5.05
8.032440185546875	8.4
5.925597190856934	6.19
4.577081680297852	4.3
6.8973612785339355	7.09
7.462602615356445	7.06
6.737107276916504	7.6
7.2989091873168945	6.71
6.586024284362793	7.12
4.54649543762207	5.66
6.411325931549072	7.48
6.119658470153809	6.57
4.543285369873047	4.55
4.512791633605957	4.49
7.298523902893066	6.33
5.494449615478516	5.24
7.715859413146973	9.24
5.984100341796875	6.52
7.553910255432129	8.0
5.787493705749512	6.51
5.357199668884277	4.0
8.174600601196289	8.1
4.029850959777832	2.89
5.0570969581604	5.1
7.649981498718262	7.09
6.0757155418396	4.24
6.365014553070068	5.11
4.244085311889648	5.7
6.416404724121094	7.85
6.0389204025268555	5.96
7.868063926696777	8.3
7.831402778625488	7.34
6.933116912841797	7.33
5.646774768829346	8.24
6.794156074523926	7.34
6.501348495483398	8.66
5.469305515289307	5.08
7.078011512756348	7.47
7.1038360595703125	7.68
6.818432807922363	8.52
5.2747955322265625	6.4
4.676645278930664	3.24
4.027517795562744	2.0
4.642765045166016	3.27
8.854104042053223	8.74
2.8978805541992188	4.92
4.224242210388184	5.84
4.822346210479736	4.05
5.744146823883057	6.05
4.7564592361450195	1.49
7.424509048461914	7.44
7.144280910491943	7.85
4.1147003173828125	3.91
6.776750564575195	6.49
5.192273139953613	6.22
6.592906951904297	6.3
7.427934169769287	6.01
5.753958702087402	3.65
5.051636219024658	5.7
4.7554521560668945	5.77
6.005176544189453	7.36
7.419950008392334	7.64
6.432816028594971	6.44
7.092737674713135	6.15
5.870114326477051	5.7
7.224031448364258	6.34
4.631962776184082	8.46
5.609829902648926	6.06
5.972393989562988	7.96
8.143319129943848	9.7
5.718083381652832	4.62
6.982820510864258	9.05
3.244471549987793	2.15
8.057186126708984	11.13
10.222478866577148	10.1
10.156295776367188	10.59
6.187971115112305	6.64
6.086660385131836	5.74
7.683485984802246	8.96
6.396080017089844	6.71
7.5952558517456055	9.7
4.792653560638428	3.7
7.265003204345703	6.72
4.970008850097656	4.28
3.8624954223632812	2.35
3.578860282897949	4.64
8.53964614868164	8.82
7.420528888702393	9.7
5.909318447113037	5.44
8.075886726379395	8.15
5.769096374511719	5.12
6.602623462677002	7.74
6.884032249450684	5.66
8.55595874786377	7.66
5.1406450271606445	4.42
6.505794525146484	8.54
5.7488861083984375	7.09
7.350603103637695	8.1
8.328262329101562	7.69
7.21238899230957	6.1
5.220667362213135	7.76
8.794071197509766	8.4
5.929292678833008	7.03
7.535029411315918	8.2
5.6067585945129395	5.43
7.022357940673828	7.89
5.033376693725586	3.0
4.429290771484375	7.68
7.018260478973389	7.46
4.741408348083496	4.31
4.51158332824707	2.77
6.314678192138672	5.11
7.5146613121032715	6.82
5.151302814483643	7.54
6.639666557312012	9.16
7.077367305755615	6.96
7.342513561248779	5.63
6.2688398361206055	5.77
4.166100978851318	5.0
5.658998489379883	6.71
4.258825302124023	5.49
6.201216697692871	5.9
7.457880973815918	6.21
6.982992172241211	5.7
7.398082733154297	6.72
7.6141557693481445	11.52
7.289670944213867	6.55
5.115535736083984	4.17
7.237800598144531	3.35
7.006048679351807	5.6
3.6813554763793945	1.31
5.634101867675781	5.89
5.9644389152526855	5.82
6.214348793029785	6.6
3.603396415710449	3.96
5.4712324142456055	6.31
6.040559768676758	9.42
7.815876483917236	7.8
4.480051040649414	2.72
5.414782524108887	6.66
6.832030296325684	7.8
3.926007032394409	5.24
5.642114639282227	4.82
5.768687725067139	4.07
7.668991565704346	8.3
6.837942123413086	5.89
6.662452220916748	3.86
6.433028697967529	6.78
8.077326774597168	9.03
5.571985244750977	5.98
7.529644966125488	7.94
6.233499526977539	7.4
4.570790767669678	7.33
6.790411949157715	10.53
7.585262775421143	8.66
7.618669033050537	8.0
5.995304107666016	5.03
4.560129165649414	1.45
5.972805023193359	4.56
6.617655277252197	7.4
6.661643028259277	5.12
6.504281044006348	6.92
8.884979248046875	9.06
8.962130546569824	7.03
7.313777446746826	7.07
6.9405059814453125	5.67
7.293945789337158	9.2
7.511178016662598	8.44
6.245471954345703	7.26
8.357034683227539	6.4
6.971412658691406	7.8
7.228022575378418	5.74
7.024412155151367	6.33
6.272691249847412	6.57
6.638930797576904	4.5
6.674686908721924	8.15
5.389639854431152	3.87
7.683311462402344	6.89
5.8146209716796875	5.33
5.602022171020508	5.26
7.2763590812683105	6.68
7.3287272453308105	8.74
3.8586599826812744	4.11
7.770450592041016	7.31
7.6079511642456055	7.37
4.281828880310059	3.61
5.732773780822754	6.64
7.5661211013793945	7.8
5.529262542724609	7.22
6.673069000244141	3.42
6.860823631286621	8.1
6.754969596862793	7.37
4.144131660461426	5.44
4.922194004058838	7.65
7.985431671142578	6.11
5.325151443481445	3.79
4.886800765991211	4.18
6.231827259063721	3.79
6.53641939163208	5.0
7.344194412231445	7.34
6.109348297119141	4.3
7.546231746673584	7.0
7.345673561096191	7.35
5.749361038208008	5.48
6.924534797668457	6.44
3.959629535675049	4.61
8.352585792541504	7.49
7.358346939086914	8.7
7.536159515380859	9.07
7.315035343170166	8.72
8.020273208618164	9.41
8.153254508972168	8.7
7.749674320220947	8.3
5.509947776794434	5.37
7.6269989013671875	8.66
8.743227005004883	4.03
8.025287628173828	7.28
7.8310394287109375	8.17
3.876363754272461	4.23
9.052079200744629	10.24
7.156021595001221	6.54
6.369938373565674	5.96
6.165246963500977	6.89
6.412727355957031	6.68
5.278242111206055	5.74
5.913204193115234	5.54
5.394073009490967	7.17
7.676575660705566	8.06
6.027499198913574	4.63
6.6048712730407715	8.0
4.564411163330078	2.24
6.138584613800049	6.46
4.682854652404785	5.35
6.216219902038574	6.23
10.303077697753906	10.72
7.811001777648926	8.47
5.114686965942383	5.47
7.024917125701904	10.02
7.499238014221191	7.01
7.246877670288086	5.46
7.8376264572143555	8.28
10.327997207641602	11.3
6.280542373657227	4.19
7.224027633666992	8.59
7.278205394744873	8.66
6.126670837402344	6.15
5.434785842895508	6.55
7.424308776855469	7.14
6.092952728271484	8.8
3.74357271194458	4.62
8.695147514343262	7.23
5.409951686859131	4.82
6.314702987670898	7.64
6.637596130371094	4.72
8.224983215332031	10.7
7.699012756347656	8.55
8.318663597106934	7.08
7.606620788574219	5.16
5.702308177947998	5.03
5.912474632263184	5.7
8.134970664978027	7.96
4.94039249420166	3.73
7.643630027770996	11.22
8.84006118774414	8.05
7.838644027709961	8.66
4.918576240539551	5.84
7.934417724609375	6.8
7.791558265686035	8.48
7.08134126663208	5.65
6.943011283874512	7.1
9.469420433044434	7.66
9.858336448669434	8.14
7.04844331741333	8.69
5.972373008728027	5.15
9.806144714355469	6.99
6.515817165374756	4.96
5.001290798187256	4.12
4.843962669372559	5.74
7.529906272888184	6.89
4.863195896148682	4.42
5.1868577003479	5.2
7.1916608810424805	6.36
7.13601016998291	7.59
6.342617988586426	5.46
6.95285701751709	6.36
5.712981700897217	4.82
6.67452335357666	6.46
7.8032050132751465	7.37
6.988190650939941	7.7
5.52945613861084	5.03
5.334354400634766	3.39
3.970670223236084	3.52
7.389820575714111	8.59
3.197542428970337	3.81
7.254727840423584	6.92
5.722532272338867	4.84
7.26428747177124	7.42
7.413760185241699	7.77
3.684410572052002	4.16
9.958620071411133	10.82
5.577911853790283	4.58
5.853858947753906	5.95
3.8063361644744873	2.3
7.408266544342041	6.9
6.43222713470459	8.28
8.045938491821289	6.39
7.116022109985352	9.1
5.425899505615234	6.21
4.953485012054443	3.77
7.512277603149414	6.8
5.3709869384765625	4.2
6.72368049621582	8.52
7.096106052398682	7.43
6.866538047790527	6.73
4.618204116821289	4.41
6.425297737121582	7.96
4.485589027404785	5.68
5.4209442138671875	5.13
5.708310127258301	5.62
7.106764793395996	6.74
7.335247993469238	6.78
4.865728378295898	5.09
6.047879219055176	4.63
7.776600360870361	8.6
6.882143020629883	6.37
6.21396541595459	5.23
7.276485443115234	7.62
5.997781276702881	9.0
6.800405979156494	5.52
6.567749500274658	7.05
7.376006126403809	8.77
8.75014877319336	8.66
4.585573196411133	4.01
6.221775054931641	7.23
3.624675989151001	3.74
5.8072404861450195	3.3
6.883899688720703	6.55
7.23588752746582	5.85
4.799368858337402	6.0
5.842690467834473	5.0
4.973968505859375	7.37
6.271763801574707	6.3
6.2457499504089355	7.84
8.29522705078125	8.97
7.29932975769043	6.24
4.488195419311523	3.52
6.15239953994751	5.12
4.541633605957031	5.54
7.413923740386963	7.7
6.348818302154541	4.93
6.016762733459473	6.64
5.900516033172607	5.72
4.774030685424805	4.54
6.442829132080078	9.0
5.6249494552612305	4.3
5.548304080963135	5.74
4.760308265686035	5.34
6.2693023681640625	5.55
7.536594867706299	7.5
7.563982963562012	7.41
4.176810264587402	6.88
7.8897809982299805	7.7
8.099105834960938	7.96
6.3376874923706055	6.82
1.934219241142273	4.7
5.34550666809082	6.94
5.817846775054932	6.0
5.277523040771484	4.3
7.356632232666016	7.95
7.272063255310059	9.15
7.326389789581299	9.31
6.022753715515137	6.45
6.81572151184082	9.24
3.9282217025756836	3.7
7.584207534790039	8.4
5.58372688293457	4.01
5.417913436889648	5.19
7.640630722045898	7.42
4.688885688781738	6.08
4.769009590148926	2.0
6.279394149780273	6.77
8.201395988464355	7.18
5.8391218185424805	5.55
5.6241607666015625	6.36
7.366349220275879	5.55
6.32023811340332	5.61
7.440778732299805	9.3
7.729998588562012	7.68
4.461703300476074	3.8
5.336608409881592	6.4
8.473339080810547	9.62
3.470402956008911	1.31
5.496461868286133	7.19
6.7229108810424805	7.74
5.656808853149414	5.57
6.35906982421875	5.04
5.8161420822143555	5.68
5.412239074707031	4.68
7.019571781158447	7.76
5.582245826721191	5.7
6.501434326171875	8.4
4.880478858947754	5.77
8.490753173828125	8.85
9.996105194091797	8.19
7.103686809539795	5.77
4.5911712646484375	3.51
5.627820014953613	5.21
6.957629203796387	7.12
7.513282775878906	7.0
7.505419731140137	7.92
7.425203323364258	7.31
5.7647247314453125	7.27
6.125539779663086	5.38
7.75800895690918	6.67
8.306614875793457	9.0
5.2820539474487305	4.89
8.409165382385254	9.51
5.411572456359863	5.09
6.063986778259277	8.33
4.103586673736572	4.24
4.031244277954102	2.6
6.31233024597168	5.52
4.903984546661377	7.54
8.115678787231445	7.77
8.098652839660645	8.3
5.6356353759765625	6.21
9.717556953430176	9.8
7.869964599609375	6.38
4.573850631713867	7.68
7.082796573638916	6.47
7.556344985961914	6.76
9.354423522949219	7.7
7.09260892868042	6.29
5.1538190841674805	5.89
6.420475006103516	7.16
8.00711727142334	7.84
4.4437713623046875	4.26
5.841938018798828	6.43
7.188589096069336	6.25
7.673984050750732	8.52
3.5019147396087646	4.49
6.728631973266602	7.85
7.7856364250183105	7.11
9.459601402282715	9.46
5.979180812835693	5.24
7.341736793518066	7.7
5.84073543548584	7.37
6.600191116333008	7.47
5.534152030944824	6.34
6.420409202575684	7.52
6.360597610473633	5.8
4.813543319702148	3.44
7.003188133239746	6.57
6.696287155151367	5.82
7.937342166900635	8.4
7.802852630615234	8.52
7.987215518951416	6.09
4.9917073249816895	4.84
5.765654563903809	8.3
4.096282958984375	5.72
7.43136739730835	7.91
7.589353084564209	9.4
2.720491886138916	4.71
4.580363750457764	4.0
8.450319290161133	7.23
5.311346054077148	7.52
5.773289680480957	4.59
5.326620578765869	5.22
6.770138740539551	5.86
10.8380126953125	9.32
6.36336088180542	5.8
4.527737617492676	4.77
7.629620552062988	7.3
9.674883842468262	8.37
3.755584239959717	3.6
6.2664618492126465	7.05
7.634929180145264	10.47
7.854006767272949	4.89
4.804060935974121	4.0
6.527781009674072	6.7
7.731123924255371	7.62
5.489144325256348	5.14
3.122457981109619	5.51
5.913530349731445	5.41
7.052366733551025	8.22
8.082133293151855	5.91
7.2155914306640625	7.51
6.957965850830078	6.46
7.189152717590332	8.3
7.145486831665039	9.96
7.32315731048584	8.32
5.394031524658203	4.14
6.082712650299072	6.38
6.6797590255737305	6.49
6.076286792755127	7.31
5.323088645935059	6.87
6.298002243041992	3.55
7.728492736816406	5.7
4.926585674285889	6.96
8.484536170959473	8.49
3.582777261734009	5.03
7.283947467803955	7.77
7.4790239334106445	7.17
6.842182159423828	5.34
4.065586090087891	5.82
4.890275001525879	4.1
7.43725061416626	5.8
4.982871055603027	7.27
5.686300277709961	5.66
5.288759231567383	1.74
7.15626335144043	6.82
5.927391052246094	6.82
5.8810529708862305	8.21
5.359223365783691	12.0
7.384688377380371	8.24
5.856001853942871	5.15
4.752530574798584	4.85
4.212639808654785	9.64
6.1869964599609375	4.15
7.617128372192383	8.46
8.84508991241455	8.89
5.8646721839904785	4.82
8.428176879882812	6.72
6.8124189376831055	6.72
6.811957359313965	8.68
6.04757022857666	4.77
7.732967376708984	5.25
7.602288246154785	8.6
5.014259338378906	4.39
7.140267372131348	9.0
7.662109851837158	11.52
8.894599914550781	8.64
5.098870754241943	3.61
7.415698051452637	5.97
6.8213348388671875	6.44
6.6137375831604	6.71
5.728516101837158	4.8
6.106836795806885	7.1
5.949477672576904	8.0
6.449577331542969	8.3
7.930139541625977	5.92
5.107524871826172	6.49
7.932644844055176	8.3
5.55269193649292	5.54
4.879938125610352	4.04
7.771862506866455	9.52
6.498171806335449	6.04
8.460081100463867	9.17
[truncated: 2,359 more rows]
