# Supplementary material for: An electron-density point-cloud framework for robust protein-ligand interaction prediction
Source: Nat Commun. 2026 Jun 11;17:7424. doi: 10.1038/s41467-026-74196-5 (PMC13408660; doi:10.1038/s41467-026-74196-5)
Supplement: Supplementary file 5 — Source Data [file 41467_2026_74196_MOESM5_ESM.zip › Source Data_rev/supplementary_figure1/fold9.csv]

Predicted	True
5.731464385986328	4.34
8.936052322387695	8.34
6.95265007019043	6.2
6.73606014251709	6.43
5.572715759277344	4.95
5.161787033081055	4.68
5.246487617492676	5.69
6.113384246826172	8.21
7.8934855461120605	8.32
4.45710563659668	5.52
5.3980512619018555	5.66
6.294915199279785	7.0
3.7727718353271484	2.85
4.894537925720215	2.98
4.926494598388672	5.52
7.310581207275391	7.15
8.366910934448242	7.72
7.962878227233887	8.0
4.322957992553711	4.1
5.938623428344727	6.42
6.553165912628174	7.73
3.8359920978546143	3.85
2.217907428741455	2.15
6.043393135070801	5.81
6.192868232727051	8.85
5.2628583908081055	6.72
6.327520370483398	5.96
4.167007923126221	3.98
10.437159538269043	11.3
5.421542644500732	6.62
7.607645034790039	7.59
6.108719825744629	5.33
7.762608528137207	7.49
6.515251159667969	5.34
4.825037956237793	5.3
6.5289716720581055	5.0
8.518816947937012	8.82
4.497117042541504	1.58
5.45204496383667	4.71
4.74216890335083	4.85
7.4283246994018555	8.05
3.814089775085449	4.24
6.6017165184021	6.75
8.528919219970703	6.91
6.586871147155762	6.64
8.464455604553223	9.69
6.568531036376953	6.45
6.675490379333496	6.57
4.215799331665039	4.74
6.210714340209961	6.78
4.936153411865234	5.17
6.65244197845459	7.85
4.618334770202637	4.53
7.444007396697998	7.89
4.750887870788574	4.28
6.009825229644775	4.92
8.582170486450195	6.39
7.667567729949951	9.1
6.6558122634887695	4.3
6.558881759643555	8.0
8.699692726135254	8.89
4.302828788757324	3.7
6.176755905151367	5.92
5.0889739990234375	7.43
5.664099216461182	7.7
6.890644073486328	4.06
8.451149940490723	5.28
6.60921573638916	7.06
5.7259979248046875	3.02
6.029731750488281	5.41
7.222153663635254	7.15
8.491341590881348	7.8
5.470970153808594	4.58
2.872345209121704	4.68
5.877716064453125	6.33
6.818382740020752	6.62
8.34542465209961	9.46
5.041576385498047	6.26
6.746200084686279	5.07
6.0963873863220215	6.42
5.605136871337891	5.41
6.789776802062988	5.62
7.259169578552246	7.6
6.695115089416504	5.96
7.172677993774414	8.92
7.682765007019043	8.2
7.764571666717529	5.95
7.2891764640808105	5.03
6.705803394317627	5.49
5.427178382873535	5.64
7.871717929840088	8.27
6.486701965332031	4.94
5.865984916687012	5.74
4.123312950134277	4.2
8.474502563476562	8.95
5.789908409118652	6.82
7.670143127441406	8.15
8.742315292358398	9.15
9.017338752746582	7.74
10.066601753234863	8.3
5.5138115882873535	7.54
5.216464042663574	4.36
6.8473052978515625	4.01
6.964923858642578	4.52
6.2259931564331055	6.33
6.493128776550293	4.03
6.230922698974609	7.14
6.316362380981445	3.69
5.493570804595947	7.61
6.4325714111328125	7.51
9.258525848388672	9.64
5.2177534103393555	2.16
5.766768932342529	5.08
4.198233604431152	2.64
7.235618591308594	8.0
8.121546745300293	7.83
6.2629499435424805	7.48
5.674234390258789	4.91
5.419397354125977	7.21
6.572612762451172	4.75
6.67399263381958	8.22
5.7907609939575195	7.4
6.157118797302246	5.0
5.472877502441406	7.33
4.315245151519775	3.55
7.343738555908203	7.51
7.38815975189209	6.11
6.548227310180664	5.97
5.630374908447266	4.48
5.704756259918213	4.0
4.901526927947998	4.02
5.605395317077637	4.03
7.079899787902832	7.3
7.236248970031738	7.89
3.0290098190307617	2.03
5.066783905029297	6.7
3.5778913497924805	5.2
6.8301591873168945	7.68
9.314779281616211	6.09
5.296989440917969	4.68
8.173242568969727	8.44
7.635488986968994	7.39
4.908110618591309	3.92
6.054370880126953	7.64
9.96407699584961	9.74
3.9764695167541504	6.0
8.141609191894531	6.19
7.257057189941406	5.85
7.265378952026367	6.17
3.7670352458953857	6.89
4.6495866775512695	3.78
6.482936382293701	8.96
7.678674697875977	4.3
6.452603340148926	6.22
6.950691223144531	4.91
7.676854610443115	7.3
7.898311614990234	7.5
5.026826858520508	3.52
7.298618316650391	9.7
6.375554084777832	7.73
7.909380912780762	5.4
6.083802223205566	6.07
5.0756940841674805	6.85
8.287354469299316	6.45
6.589635848999023	3.99
5.6794657707214355	4.23
4.279891490936279	4.52
5.769193649291992	5.22
7.891671657562256	6.27
5.862943649291992	4.81
5.36717414855957	6.62
5.705705642700195	8.62
8.437397956848145	7.0
4.953794002532959	1.3
3.327361583709717	2.05
4.519527435302734	3.84
6.756979942321777	7.4
6.936186790466309	5.59
4.529135704040527	3.55
8.002665519714355	5.2
4.1690826416015625	3.51
4.580865383148193	7.07
5.928035736083984	6.6
6.2564287185668945	7.47
6.1384382247924805	6.37
6.188743591308594	5.84
4.677768707275391	4.55
7.269167900085449	6.55
6.6412248611450195	3.77
3.90142560005188	3.84
6.325986862182617	6.7
6.914407253265381	6.54
6.576560020446777	6.24
7.202224254608154	8.3
6.3867387771606445	4.9
6.669534683227539	7.82
3.926145553588867	5.46
4.502972602844238	4.89
5.892655372619629	6.6
5.723397254943848	4.63
7.83848762512207	9.26
6.5439558029174805	7.17
6.168557167053223	7.05
7.740401268005371	8.15
5.028144836425781	5.89
2.924945831298828	6.71
6.336584091186523	5.24
4.49077844619751	7.42
7.248471260070801	6.0
5.225109100341797	4.96
7.455353736877441	7.9
7.724059581756592	4.64
7.033603668212891	7.36
7.171107769012451	7.57
6.363944053649902	3.69
6.792699813842773	8.25
8.329227447509766	6.28
6.745112419128418	6.77
5.631943702697754	8.42
7.577601432800293	5.67
6.8830718994140625	4.28
5.039685249328613	5.21
6.93460750579834	8.24
4.769804954528809	3.8
7.005883693695068	7.11
7.135904312133789	4.94
7.419125080108643	6.3
5.522474765777588	7.77
6.42749547958374	6.09
7.21123743057251	7.82
4.424185276031494	2.55
7.06136417388916	7.7
7.878355979919434	9.4
7.772022247314453	10.65
7.049013137817383	7.22
8.25441837310791	8.7
8.264760971069336	9.52
8.424108505249023	7.14
6.708574295043945	6.08
5.697303771972656	5.85
6.5200700759887695	6.57
7.2352705001831055	8.82
7.891237258911133	6.67
6.720474720001221	6.4
6.427253723144531	6.69
6.579830169677734	6.82
6.885625839233398	6.52
7.259890556335449	6.0
5.980929374694824	5.92
6.9061174392700195	7.85
5.111713409423828	6.21
7.496674537658691	8.42
6.088603973388672	5.1
5.6244940757751465	4.3
6.905644416809082	9.1
7.808711051940918	6.59
5.5865020751953125	8.21
7.285158634185791	6.4
7.5967254638671875	7.64
6.834081649780273	6.51
8.194128036499023	8.49
6.517930030822754	6.59
5.871606349945068	6.6
7.306918144226074	5.85
7.389415740966797	7.8
7.809981346130371	6.62
10.482147216796875	10.58
8.269001007080078	10.8
7.370587348937988	7.4
5.73004150390625	6.08
6.876346588134766	6.05
3.781848907470703	5.0
6.582544326782227	7.23
4.930650234222412	4.99
5.211565971374512	6.11
3.3553380966186523	4.25
5.394680976867676	6.49
7.15446138381958	6.82
6.759571075439453	7.47
6.633452415466309	5.1
6.0394606590271	8.1
6.0342559814453125	8.4
6.695209503173828	6.28
7.765213966369629	6.46
8.75484848022461	7.64
8.185047149658203	7.6
6.4676384925842285	7.52
9.378060340881348	7.05
8.244202613830566	7.96
6.0824432373046875	7.21
4.2687668800354	4.16
6.413849353790283	7.7
6.321324348449707	3.54
4.617119312286377	6.42
7.977998733520508	8.05
2.913471221923828	2.03
9.484659194946289	8.32
3.7528133392333984	4.06
4.794990539550781	3.65
7.8230390548706055	6.34
6.399882793426514	4.91
7.577780723571777	7.1
4.409306526184082	4.0
7.779846668243408	8.59
6.663500785827637	4.1
7.278817176818848	6.06
7.542009353637695	4.85
7.252042770385742	7.74
4.865682125091553	5.72
4.2301459312438965	1.94
9.081557273864746	8.96
7.265629768371582	7.9
3.6047520637512207	4.18
5.515307903289795	2.22
7.282088279724121	6.66
5.180875778198242	5.96
6.430333614349365	5.22
3.99817156791687	3.65
6.783623218536377	7.19
6.590127468109131	4.7
7.115329742431641	5.78
6.802886009216309	7.28
8.348583221435547	7.28
5.345553398132324	6.1
5.610650062561035	6.02
8.327903747558594	8.7
5.7811079025268555	3.77
4.242130279541016	3.84
5.561144828796387	6.97
6.722381591796875	6.0
6.9397172927856445	6.97
8.497489929199219	8.82
5.408420562744141	6.29
6.951589584350586	5.88
5.044404983520508	3.3
8.096202850341797	6.48
4.757956504821777	5.55
4.11518669128418	5.28
8.536396026611328	11.2
5.467413902282715	5.04
3.6395158767700195	2.22
5.745840072631836	5.96
6.097939968109131	5.82
7.740459442138672	7.05
5.573392868041992	6.0
6.307466506958008	6.66
7.971308708190918	7.92
4.37349796295166	6.0
6.118124961853027	7.85
5.206735610961914	3.59
3.8660736083984375	3.7
4.219891548156738	4.57
6.222204685211182	7.85
6.561124801635742	6.49
4.299247741699219	4.15
6.514238357543945	5.49
6.5453691482543945	7.52
6.732656955718994	8.1
5.923445701599121	7.28
5.111588478088379	5.52
5.682157516479492	4.89
6.994872093200684	4.65
6.573571681976318	8.11
4.587889671325684	5.21
5.1826066970825195	4.06
11.22431755065918	11.92
6.54544734954834	7.33
6.095664978027344	6.3
9.754068374633789	10.7
3.612267255783081	4.07
5.322505950927734	5.14
6.63624906539917	5.72
6.263120651245117	7.03
6.185647964477539	4.85
5.624122619628906	6.09
7.191842079162598	7.66
7.417284965515137	5.14
6.769650936126709	7.74
3.495992422103882	3.59
3.566880702972412	3.77
7.257462501525879	5.64
6.206201076507568	4.89
7.784628868103027	7.32
3.963630199432373	4.86
5.884343147277832	5.09
7.345719337463379	4.92
5.049535274505615	7.68
7.610294342041016	6.28
7.113335609436035	7.65
7.533211708068848	8.02
5.047017574310303	8.02
7.059784889221191	7.74
4.418173789978027	5.5
7.262875556945801	7.1
7.680644989013672	6.52
8.436391830444336	8.89
5.834321022033691	6.34
8.324235916137695	9.66
5.643171310424805	5.25
5.980613708496094	5.89
2.1077353954315186	3.61
6.572749137878418	8.1
5.721976280212402	3.6
4.281615257263184	3.42
6.699152946472168	7.19
5.6073760986328125	5.28
7.558192253112793	9.05
5.2032575607299805	7.49
5.896132469177246	7.6
5.2327117919921875	8.15
6.151429653167725	6.03
7.631637096405029	7.68
5.182230472564697	7.89
6.66234016418457	6.39
8.629026412963867	7.52
8.004801750183105	8.3
4.273044586181641	4.64
5.906313896179199	6.29
6.556070327758789	7.16
7.103163242340088	4.1
6.458762168884277	4.92
7.878617763519287	9.0
3.1047933101654053	7.04
6.192833423614502	7.19
6.493902683258057	6.15
7.11839485168457	5.74
6.625462055206299	5.92
6.43442964553833	8.4
5.17603874206543	4.48
7.292291641235352	7.89
8.454385757446289	8.87
5.940312385559082	4.92
6.746527194976807	7.34
5.560965538024902	4.56
4.965859413146973	3.43
6.1094207763671875	7.64
7.364798069000244	7.0
6.906369209289551	6.74
9.574970245361328	7.46
7.442424774169922	8.55
5.173187732696533	7.0
6.267434597015381	5.81
8.861246109008789	7.82
6.9657487869262695	7.17
5.443990707397461	6.39
6.789376258850098	6.52
3.887009620666504	3.54
8.147483825683594	8.4
3.1643905639648438	3.51
6.3178558349609375	8.92
7.50141716003418	5.55
9.13026237487793	8.72
5.882213592529297	5.98
5.0382280349731445	4.55
7.425583839416504	8.82
7.611657619476318	8.43
8.424165725708008	7.57
5.075143814086914	3.86
8.834192276000977	8.68
6.373462677001953	4.8
5.561395645141602	3.7
4.116833686828613	3.69
5.069640159606934	4.65
6.346168518066406	6.34
5.899866580963135	4.68
5.533658981323242	7.24
5.1186442375183105	4.92
6.909403324127197	6.89
7.406553268432617	8.72
6.028345584869385	4.22
4.764618873596191	4.0
6.570404052734375	7.35
7.002567291259766	5.32
6.20245361328125	5.6
3.722933769226074	5.49
6.104994297027588	8.96
4.913473129272461	5.06
7.9898247718811035	5.96
7.929474830627441	7.7
6.343262195587158	4.21
8.44558334350586	7.33
6.4992876052856445	4.23
6.211751937866211	5.27
8.414178848266602	6.33
6.909458160400391	7.96
3.358452558517456	3.55
6.6176934242248535	4.71
6.946624755859375	6.68
5.528513431549072	3.14
4.2805867195129395	4.17
4.609992027282715	6.12
7.074560165405273	7.72
4.104736328125	6.77
5.353854179382324	7.24
5.342545032501221	4.1
5.456835746765137	6.41
9.841896057128906	8.14
7.057456016540527	5.52
6.340882301330566	7.11
6.167882919311523	8.0
7.790877342224121	6.73
6.879941940307617	4.05
7.119178771972656	7.77
7.505313396453857	3.94
4.673215866088867	2.82
8.916749954223633	6.7
6.014232635498047	6.72
5.34723424911499	6.4
4.707183837890625	5.92
8.69648551940918	7.89
6.607264518737793	7.0
7.157403945922852	7.05
7.3016228675842285	7.0
3.8206639289855957	2.43
5.212872505187988	5.0
7.212254047393799	5.59
7.297591209411621	6.68
4.546570777893066	7.15
3.7931337356567383	5.41
7.001303672790527	7.48
8.024160385131836	3.99
6.12625789642334	3.61
7.924419403076172	10.42
3.9457273483276367	3.6
4.959212303161621	4.82
4.575447082519531	4.71
5.479825973510742	3.3
7.054452896118164	6.32
10.153342247009277	10.3
3.2366251945495605	5.8
2.1665492057800293	2.31
7.784152030944824	6.92
8.60676383972168	7.6
6.169641494750977	6.88
8.409004211425781	7.59
5.9418535232543945	9.37
6.352549076080322	5.72
6.347627639770508	6.92
5.1963043212890625	6.87
4.6188273429870605	4.23
8.255363464355469	5.96
6.635610580444336	6.72
8.12545394897461	9.1
7.926034927368164	8.1
5.932559967041016	5.68
3.3520312309265137	3.04
5.107693195343018	3.75
7.578436374664307	9.27
6.116257190704346	7.17
5.6619415283203125	5.33
5.031652450561523	4.3
8.681514739990234	5.7
4.98552942276001	6.92
5.864069938659668	4.44
6.241314888000488	5.3
5.021620750427246	4.94
8.281976699829102	6.23
7.048654556274414	7.85
8.209789276123047	7.56
4.72843074798584	8.3
4.565142631530762	4.71
3.9752278327941895	4.92
5.213550567626953	5.7
6.242070198059082	4.42
8.622404098510742	9.3
4.935161590576172	6.26
7.854450225830078	8.1
4.967734336853027	3.85
5.863060474395752	5.57
6.23300838470459	6.6
9.778440475463867	6.57
6.910957336425781	7.1
7.807673454284668	6.28
5.70997428894043	5.64
7.043341159820557	7.51
4.991230010986328	4.73
6.430202007293701	6.77
7.251387596130371	6.95
7.936657905578613	8.51
7.501996040344238	6.43
4.828825950622559	5.21
6.411197662353516	5.55
7.876583099365234	8.77
6.191997528076172	5.85
4.48146915435791	5.6
6.932903289794922	8.19
7.017035484313965	6.36
8.05949592590332	9.14
3.687443971633911	3.1
5.480585098266602	4.77
6.169444561004639	4.11
5.522351264953613	2.92
3.9997963905334473	2.77
8.120781898498535	5.92
4.689194679260254	5.82
5.383271217346191	4.86
7.450681209564209	7.91
6.165480613708496	7.59
7.958045959472656	6.57
8.088580131530762	7.43
7.352140426635742	7.64
4.384890556335449	3.64
6.8776068687438965	6.66
6.940498352050781	9.89
7.1373515129089355	7.44
7.0505170822143555	6.37
8.082544326782227	9.15
4.903751373291016	5.39
6.778598785400391	6.65
6.342655181884766	6.7
4.37941837310791	3.3
5.277875900268555	3.7
4.80584716796875	4.25
5.811685562133789	4.22
7.53587532043457	7.44
3.9950389862060547	2.89
4.04512882232666	4.24
6.882232666015625	4.3
5.235515594482422	6.27
6.850736618041992	5.83
4.3255815505981445	4.42
4.878172874450684	5.57
6.979607105255127	3.69
5.269160270690918	8.22
8.51490306854248	10.22
8.705965042114258	7.63
5.903263092041016	5.35
5.807159423828125	4.11
5.351191520690918	5.15
4.363176345825195	3.82
6.3640031814575195	7.24
6.387668132781982	6.04
2.1271934509277344	2.46
6.984971523284912	6.8
8.368654251098633	9.77
7.321465492248535	7.35
2.8879306316375732	3.58
5.058836936950684	4.26
5.471843719482422	4.28
8.125868797302246	7.54
3.3733201026916504	3.66
8.228565216064453	8.74
5.999815940856934	4.18
6.621188163757324	6.39
5.370140552520752	5.4
6.703799247741699	7.02
5.024503707885742	3.74
7.948853015899658	6.4
3.774709939956665	6.56
6.205752372741699	6.28
5.541551113128662	5.8
4.36863374710083	3.4
6.549103736877441	6.96
5.179816246032715	4.57
3.0860719680786133	2.22
6.249974250793457	6.14
8.619183540344238	9.3
4.950389862060547	5.66
4.887982368469238	4.54
4.973944187164307	5.22
7.568831443786621	6.56
7.6856536865234375	6.74
6.629709243774414	5.62
7.2118449211120605	7.49
6.144702434539795	6.77
4.2575788497924805	3.72
3.6447348594665527	4.07
7.145634651184082	6.42
6.647465705871582	6.48
7.1028947830200195	4.35
7.841167449951172	5.41
4.980344772338867	8.77
6.5331268310546875	6.05
6.861178874969482	6.52
4.789702415466309	4.47
6.967143535614014	8.7
5.938153266906738	7.12
3.8521080017089844	4.3
8.634054183959961	5.1
8.108545303344727	6.28
6.662769317626953	4.31
6.929656028747559	6.72
8.2178955078125	7.68
5.30459451675415	5.48
7.894536018371582	7.86
4.931596755981445	5.23
6.17288875579834	5.85
5.463796615600586	5.03
8.55156135559082	6.79
5.999257564544678	4.91
7.0204339027404785	8.04
6.988635063171387	7.24
5.118419647216797	5.66
6.280364990234375	7.89
5.626123428344727	6.17
8.069978713989258	6.78
6.6110734939575195	6.35
6.211248874664307	7.22
4.851180076599121	6.07
4.566348552703857	3.66
7.928386688232422	8.4
5.0318098068237305	4.45
6.925802230834961	5.13
6.730982303619385	4.8
7.971858978271484	7.68
8.073344230651855	6.86
6.367498397827148	5.15
5.666687488555908	6.37
4.920119285583496	8.22
5.584599018096924	5.96
6.109740257263184	8.36
5.47996711730957	5.96
5.809613227844238	4.31
7.546261310577393	8.1
8.614891052246094	8.52
5.425201416015625	4.3
4.067882537841797	3.77
5.797901630401611	4.15
5.259243965148926	5.23
6.110304832458496	7.24
5.404047966003418	2.76
4.693591117858887	5.64
7.105074405670166	4.46
6.525440216064453	5.96
6.3449907302856445	5.37
3.842637777328491	4.51
10.808926582336426	9.07
8.299030303955078	10.0
6.877384185791016	5.77
4.8741960525512695	5.48
7.721713066101074	6.82
5.925235271453857	6.14
7.452892303466797	8.16
4.840139389038086	8.48
5.138546466827393	4.52
6.875577926635742	6.78
2.614853858947754	3.7
6.915972709655762	7.68
4.702670097351074	3.91
7.628108024597168	6.7
9.153964042663574	8.07
7.569951057434082	5.9
8.439713478088379	8.26
6.514296531677246	7.13
5.884089469909668	6.15
8.257851600646973	5.04
6.467842102050781	5.92
7.548908233642578	7.0
6.612335205078125	5.26
7.25638484954834	8.52
8.323776245117188	8.38
5.44915771484375	5.01
7.2726969718933105	5.42
8.024852752685547	2.82
5.8010969161987305	4.37
7.4492974281311035	7.4
6.1135687828063965	8.96
8.112850189208984	8.43
7.974851608276367	8.0
6.274020195007324	4.46
6.334078788757324	6.77
9.71712875366211	10.4
7.505736827850342	5.79
5.0451250076293945	5.39
6.3775315284729	6.63
8.788195610046387	9.05
5.872138023376465	5.85
7.6468329429626465	8.05
6.532321929931641	5.89
5.559356689453125	5.04
5.040539741516113	5.08
4.622804641723633	5.77
5.413092613220215	6.12
9.466363906860352	9.51
7.8621673583984375	8.85
7.6419219970703125	8.29
7.195651054382324	5.92
8.070384979248047	7.49
6.387457847595215	3.95
6.759433746337891	10.0
2.620884418487549	3.32
6.752039909362793	4.48
4.473997116088867	4.43
7.033865928649902	4.7
6.605600357055664	6.29
5.2023539543151855	3.67
3.473160743713379	3.62
6.596616268157959	5.92
6.246031761169434	6.66
4.909043312072754	6.08
5.146151542663574	5.31
5.504813194274902	6.4
7.132071018218994	8.15
5.624515533447266	6.19
3.895735263824463	2.77
10.232965469360352	9.88
4.877320289611816	4.7
5.415167808532715	6.52
7.520220756530762	6.29
4.973080635070801	5.22
4.200595855712891	5.11
6.394879341125488	5.47
6.421159744262695	6.62
8.116317749023438	8.3
10.040443420410156	8.19
5.16159725189209	4.18
5.716339111328125	6.48
7.471137523651123	5.96
8.039560317993164	6.21
8.589170455932617	8.22
4.866761207580566	4.67
6.854736328125	6.91
5.209591865539551	4.64
8.834539413452148	9.3
6.199469566345215	6.28
6.413457870483398	6.51
7.763036251068115	6.71
8.43698787689209	7.72
6.549848556518555	5.92
9.297270774841309	9.7
8.323532104492188	9.0
5.356062412261963	4.8
5.923983573913574	5.96
5.691494464874268	5.49
5.886623859405518	7.64
6.643407344818115	6.14
6.28504753112793	5.6
4.230536460876465	8.0
8.868263244628906	5.74
5.586998462677002	4.86
2.858081817626953	2.48
6.870361328125	6.88
8.829460144042969	5.88
5.016974449157715	3.08
7.599038600921631	8.06
7.833335876464844	6.7
5.675394058227539	5.41
7.313512802124023	7.38
7.3404154777526855	7.47
4.292918682098389	9.64
7.463584899902344	6.33
5.993288040161133	6.55
6.9862165451049805	4.8
5.722996234893799	5.21
7.538909912109375	7.89
3.752178907394409	5.3
4.249147415161133	2.96
6.796732425689697	6.35
6.2686767578125	7.18
6.16217041015625	7.72
8.022727966308594	8.44
5.529254913330078	5.17
6.139090538024902	5.85
5.419164657592773	7.33
8.68760871887207	6.32
8.130499839782715	7.59
6.138720989227295	5.96
7.658989906311035	4.69
4.100739479064941	8.7
8.486873626708984	8.22
4.130234718322754	5.12
6.149335861206055	6.0
8.346773147583008	7.6
5.167904853820801	4.11
7.402126789093018	8.8
9.413185119628906	6.74
4.359955787658691	6.17
8.677776336669922	8.51
4.955996513366699	3.7
6.677524566650391	5.22
6.296092987060547	6.01
5.448765754699707	3.49
9.2356538772583	9.38
10.598517417907715	7.51
7.607699871063232	8.15
2.7754907608032227	2.68
6.6358184814453125	9.21
5.703761577606201	3.22
8.447793006896973	7.64
8.170682907104492	7.02
5.613341808319092	5.77
5.940232276916504	7.77
5.225300312042236	7.82
4.638033390045166	3.89
7.572011947631836	6.96
7.869524955749512	8.7
7.355948448181152	7.34
5.165302753448486	5.25
8.959159851074219	8.66
5.448187828063965	7.49
4.174033164978027	5.8
3.9087657928466797	3.77
5.587372779846191	3.02
8.121698379516602	7.1
6.208433628082275	6.3
6.624077796936035	6.4
6.515310764312744	7.89
4.2993364334106445	2.8
6.604340553283691	4.01
7.6285319328308105	8.05
10.21614933013916	8.72
7.444094657897949	8.02
4.337149620056152	4.89
4.475663185119629	2.3
6.6958746910095215	10.12
8.306037902832031	7.82
8.685993194580078	7.96
5.235923767089844	5.43
5.198923110961914	8.33
4.6881103515625	5.76
8.19461441040039	7.61
3.416006088256836	4.52
5.211261749267578	5.82
5.092616081237793	5.57
5.162394046783447	5.52
3.788935661315918	4.0
6.910980224609375	7.42
5.378725051879883	4.2
7.110681533813477	7.7
6.71186637878418	6.96
3.8093090057373047	6.26
6.485472679138184	5.67
6.590807914733887	8.49
5.2118940353393555	4.1
5.048505783081055	4.85
6.242842674255371	7.14
6.411550521850586	7.72
4.926751136779785	6.79
7.407162666320801	7.39
6.099359512329102	5.32
5.800256729125977	7.36
4.3080830574035645	3.1
4.322665691375732	4.03
5.697222709655762	5.33
10.130901336669922	11.3
4.388966083526611	5.27
3.2318196296691895	4.06
4.149966716766357	4.7
8.276779174804688	5.77
6.035906791687012	5.72
7.780468463897705	7.48
5.307610511779785	6.3
3.566664934158325	3.55
6.644833087921143	6.15
7.465142726898193	8.34
7.4498291015625	5.24
4.415633678436279	4.3
4.472908973693848	3.7
2.7889184951782227	2.85
8.90723991394043	7.74
5.875458717346191	5.23
7.746955394744873	7.36
7.210709571838379	6.64
7.485263824462891	5.91
5.919256210327148	5.62
6.531318664550781	5.8
5.926235675811768	5.21
6.142297744750977	4.4
6.348516464233398	7.52
6.661913871765137	7.24
5.732241630554199	6.05
4.303164958953857	3.22
7.091438293457031	7.89
7.042245388031006	7.96
7.0637359619140625	6.09
5.975231170654297	4.92
6.384955406188965	9.03
5.491769790649414	5.89
4.437044143676758	5.64
8.010189056396484	8.6
6.551324367523193	5.77
5.460348129272461	7.1
6.7501220703125	6.24
6.4643874168396	5.89
8.203634262084961	6.8
6.895651817321777	6.56
7.249077796936035	6.21
6.92543888092041	5.19
4.448360919952393	4.3
8.423184394836426	8.34
7.376898765563965	8.04
3.6765873432159424	4.0
7.381687164306641	8.96
4.271528720855713	5.53
6.922602653503418	8.15
8.209297180175781	7.77
6.894209861755371	4.31
6.726672649383545	7.48
7.017165660858154	7.06
7.2017388343811035	8.52
7.488689422607422	7.1
4.007702827453613	4.57
8.556873321533203	8.4
4.376358509063721	3.0
5.970583915710449	4.46
10.984260559082031	8.72
4.474617004394531	5.05
7.126104354858398	6.05
6.287964820861816	7.0
5.368735313415527	5.96
6.474808216094971	7.3
3.247107982635498	3.65
8.393235206604004	8.3
3.794990062713623	2.48
7.197916030883789	8.49
7.38184118270874	6.21
6.741387844085693	8.8
5.4181108474731445	6.1
6.363650321960449	7.15
5.934048652648926	4.37
7.714921474456787	9.24
7.6581220626831055	6.49
6.453386306762695	8.0
6.6331939697265625	6.04
7.656737327575684	8.05
5.735569000244141	6.13
5.781156539916992	6.95
7.096809387207031	6.42
6.871740341186523	8.7
4.032923221588135	3.3
8.020296096801758	7.43
5.593850135803223	6.8
6.85831356048584	7.89
4.662911891937256	6.62
7.611602783203125	5.74
6.387637138366699	6.63
8.100303649902344	9.26
6.161839485168457	5.4
6.926980972290039	6.62
6.231383323669434	7.46
8.07089614868164	6.77
3.75309419631958	4.76
5.758124828338623	6.66
6.60578727722168	7.59
3.67521595954895	5.09
5.463435173034668	5.25
5.845290184020996	4.67
5.9529619216918945	5.05
6.801974773406982	7.8
2.644249439239502	1.31
4.357423305511475	4.03
5.835938930511475	8.52
6.908761024475098	7.19
5.183941841125488	6.4
6.358518123626709	6.33
4.890227317810059	3.76
4.808586120605469	5.7
4.343878746032715	6.66
6.741543292999268	5.64
7.456843852996826	7.92
6.001651763916016	5.66
6.818637847900391	9.0
6.750452041625977	6.33
5.628415584564209	6.49
4.528933525085449	3.86
7.477514266967773	7.16
7.901550769805908	6.59
7.242125511169434	8.1
5.509130477905273	3.15
5.588536262512207	3.3
9.018991470336914	8.49
8.0629301071167	6.59
5.925182342529297	6.8
5.278141498565674	6.82
7.920509338378906	6.06
9.071734428405762	8.64
4.816061019897461	4.64
6.93275260925293	7.06
6.234182357788086	4.74
6.894601821899414	6.55
7.606152057647705	8.85
8.053306579589844	9.25
8.253854751586914	8.05
7.987308979034424	8.48
3.81783390045166	2.82
6.327884674072266	4.59
5.410937309265137	5.74
6.889548301696777	8.35
5.081212997436523	6.48
4.9419965744018555	3.67
6.892155647277832	5.48
7.903547286987305	6.85
9.536874771118164	9.3
6.549256324768066	6.66
7.813352584838867	7.14
5.924761772155762	5.18
7.260735511779785	6.46
7.045265197753906	6.41
7.052279949188232	7.57
5.126431941986084	5.85
7.837723731994629	8.3
6.437158584594727	6.7
7.8999128341674805	6.59
7.713747978210449	7.42
5.756740570068359	4.8
5.591156005859375	4.94
6.64682149887085	5.59
7.709858417510986	7.96
6.824819564819336	6.17
5.49112606048584	4.42
5.3370256423950195	5.03
8.409727096557617	8.51
6.838840484619141	5.6
5.927468776702881	7.48
8.747273445129395	8.3
7.448593616485596	7.19
8.203598022460938	6.51
7.193487167358398	6.74
7.158085346221924	6.18
3.608448028564453	7.0
6.639017581939697	6.48
7.32577657699585	5.03
4.285131931304932	4.94
8.37203311920166	7.55
8.873147964477539	9.0
6.4327192306518555	5.89
6.780576229095459	6.62
4.479162216186523	5.35
5.448354721069336	5.17
7.275893211364746	9.39
4.453357219696045	3.4
6.877121925354004	6.38
7.736513137817383	6.55
7.135737419128418	6.55
5.197453498840332	3.48
6.888813018798828	5.8
6.279272556304932	5.46
4.506779670715332	3.82
9.047300338745117	5.85
6.254642009735107	5.75
6.6913957595825195	6.82
8.731293678283691	7.3
5.567151069641113	5.0
5.57298469543457	5.16
7.337239742279053	6.81
6.942387580871582	7.01
8.36271858215332	7.05
5.344936370849609	5.47
7.537065505981445	6.99
7.513628005981445	6.85
6.315545082092285	6.96
5.46834659576416	5.48
5.889420509338379	6.29
6.234832763671875	4.42
7.239124298095703	6.97
6.729976654052734	6.96
5.1733245849609375	3.3
6.678350448608398	6.28
4.303616046905518	6.55
4.53133487701416	4.25
5.579278945922852	4.85
7.451326370239258	11.02
6.201739311218262	5.51
9.917743682861328	8.12
4.073106288909912	3.77
5.4392266273498535	4.35
6.0437517166137695	6.39
7.151637077331543	8.03
8.5762300491333	7.77
5.184201240539551	4.59
6.961780071258545	7.05
7.128436088562012	5.94
6.212782859802246	4.03
4.817999839782715	6.28
5.341526031494141	4.76
7.096050262451172	7.96
11.078561782836914	6.59
3.834864854812622	3.31
5.155878067016602	5.82
8.274038314819336	8.0
5.186958312988281	6.6
4.570341110229492	8.62
8.726827621459961	9.42
5.680939674377441	4.36
5.825072288513184	5.26
6.865370750427246	7.77
6.028237819671631	5.25
3.888573408126831	2.89
9.130441665649414	9.49
8.014391899108887	8.61
7.117702484130859	4.66
7.3211469650268555	7.69
6.897054195404053	5.76
5.143132209777832	4.67
8.938488006591797	8.64
3.3714160919189453	3.29
3.9054837226867676	3.8
5.2059760093688965	5.96
7.757718563079834	6.7
8.677064895629883	7.6
7.277306079864502	5.0
4.790138244628906	4.7
4.912458419799805	4.62
8.641611099243164	8.39
8.123161315917969	4.6
7.480777740478516	8.05
7.079777717590332	7.7
5.7854509353637695	7.13
6.480792999267578	6.15
9.76232624053955	7.85
7.617908477783203	9.7
7.932444095611572	7.46
3.4728527069091797	1.11
3.353731155395508	4.68
4.533022880554199	3.57
6.489180088043213	7.23
7.186276912689209	8.85
7.985201358795166	8.01
7.854197025299072	7.22
7.132805824279785	8.79
7.078487873077393	8.2
7.489166259765625	7.68
8.319887161254883	6.58
5.51060676574707	7.6
7.899255752563477	8.32
7.898046493530273	11.0
8.03227424621582	8.85
5.440617561340332	3.63
6.9120893478393555	5.38
6.029402732849121	7.29
6.908052444458008	5.35
3.339620590209961	2.82
9.001569747924805	7.28
5.278249740600586	5.0
8.042564392089844	6.92
4.205377578735352	3.15
7.1643195152282715	6.64
6.947685241699219	6.4
3.759202480316162	4.6
4.723997592926025	2.16
5.64426326751709	6.07
3.990283489227295	3.36
8.410770416259766	8.01
7.638180732727051	7.34
5.145358085632324	4.11
7.982823371887207	5.96
7.515273094177246	7.8
6.032352447509766	6.99
7.550171852111816	8.48
7.232543468475342	7.43
4.606908798217773	3.6
5.763202667236328	4.42
6.741325378417969	7.96
4.329390525817871	9.06
8.750289916992188	7.43
5.607306003570557	3.27
6.2860307693481445	7.41
8.687679290771484	8.97
7.322757244110107	8.89
7.47494649887085	7.96
8.467081069946289	7.48
6.032419681549072	5.03
6.700524806976318	8.28
7.693386554718018	9.12
4.56269645690918	5.06
4.611534118652344	4.59
5.842264175415039	6.71
6.0210418701171875	7.77
4.90131950378418	5.04
7.8190765380859375	6.37
7.3458075523376465	6.46
6.358428001403809	8.0
7.251505374908447	4.33
5.879512786865234	5.06
8.27505111694336	7.14
6.434603691101074	4.17
7.481086730957031	6.66
4.955080032348633	5.82
5.4686994552612305	4.34
5.096724033355713	4.02
7.463141441345215	5.13
7.314477443695068	6.3
6.288509368896484	6.29
3.8379135131835938	9.15
5.864409446716309	7.41
6.2296037673950195	7.35
3.891324520111084	3.49
4.590324401855469	3.2
6.028102874755859	6.44
5.826399803161621	4.77
5.790802955627441	6.08
7.577342510223389	5.75
4.492783546447754	6.07
7.218935012817383	4.25
5.869954586029053	8.0
4.689340591430664	4.3
6.277164459228516	3.36
5.564849376678467	5.89
7.631358623504639	7.47
4.005095958709717	3.0
7.459417343139648	8.55
8.129240989685059	7.59
7.967273235321045	8.25
6.184932231903076	6.8
7.999268054962158	8.3
7.816551208496094	7.0
4.174718379974365	4.71
5.4554443359375	4.74
6.378830909729004	5.39
3.070162296295166	5.66
5.193002223968506	5.7
7.332272529602051	7.56
4.085903644561768	3.1
3.5032360553741455	4.86
6.258059501647949	4.3
6.88720703125	5.13
6.017682075500488	5.4
5.666409492492676	4.94
7.307648181915283	8.19
6.9678754806518555	7.06
8.481805801391602	8.19
3.5406196117401123	4.0
5.992180824279785	4.8
7.041600227355957	5.46
7.824592590332031	9.52
5.719001770019531	6.19
6.749088287353516	7.8
8.0105562210083	7.78
8.598579406738281	7.98
9.65467357635498	7.38
6.958163738250732	6.66
7.405737400054932	5.89
5.707144737243652	7.72
5.5485687255859375	4.61
6.797784805297852	7.8
5.610448360443115	5.46
4.759430885314941	3.64
5.1731719970703125	7.11
5.160606384277344	3.33
9.095972061157227	8.99
5.678194999694824	6.31
6.961277484893799	5.97
6.170957565307617	6.68
7.705165863037109	8.14
3.9265127182006836	6.2
5.672697067260742	8.22
6.085465431213379	6.68
7.420595645904541	9.22
6.490018844604492	6.89
5.425451278686523	4.89
4.202917098999023	4.68
6.454493522644043	6.82
7.367475509643555	4.92
6.822854995727539	7.07
5.996830940246582	7.3
6.245692729949951	7.56
6.853395462036133	5.93
7.938455581665039	7.96
6.447347640991211	7.38
5.108380317687988	7.92
6.260343551635742	4.6
6.304390907287598	5.97
5.574446678161621	4.73
9.949878692626953	7.47
10.098648071289062	9.93
6.608859062194824	7.7
2.8472585678100586	4.02
4.5168914794921875	3.39
5.103396892547607	4.48
6.592353820800781	6.7
6.943134784698486	5.8
5.413398742675781	4.77
8.68962574005127	5.65
7.6668500900268555	7.0
4.6794753074646	4.61
4.8593597412109375	3.96
7.876142501831055	8.72
3.1247124671936035	2.92
5.514919281005859	9.0
5.366796493530273	4.72
6.280220031738281	5.85
2.9718449115753174	4.64
8.212752342224121	7.85
4.144744396209717	4.47
5.601271629333496	5.82
7.245419502258301	5.07
5.5596208572387695	8.4
11.011276245117188	10.6
6.45445442199707	7.38
6.090155601501465	7.17
6.488612174987793	8.97
4.424504280090332	5.66
8.716205596923828	6.71
6.708470344543457	6.47
7.534290313720703	6.57
8.799494743347168	7.72
9.747726440429688	8.22
4.173673152923584	6.23
4.728456497192383	2.74
8.719039916992188	5.57
8.175725936889648	8.11
5.95505428314209	5.82
4.833820343017578	5.57
5.144774436950684	6.55
7.6765923500061035	5.67
6.307891845703125	6.08
5.489957809448242	6.7
5.306258201599121	4.16
6.0908708572387695	2.24
10.461835861206055	8.12
5.493859767913818	7.29
8.745342254638672	6.35
7.387890815734863	7.92
8.747997283935547	9.77
8.437101364135742	6.0
6.845284938812256	5.91
5.712496757507324	5.35
3.7702698707580566	3.8
5.826169967651367	5.46
9.413507461547852	7.89
7.255938529968262	9.4
4.193685531616211	2.18
7.847891807556152	6.22
6.911107063293457	8.3
6.355233192443848	6.21
4.99678897857666	5.41
5.146470546722412	5.21
6.0433855056762695	5.82
6.971705436706543	9.92
7.381512641906738	6.92
6.445509910583496	6.6
5.579831123352051	5.89
6.891304016113281	6.9
5.182339191436768	8.15
7.778403282165527	7.52
9.050726890563965	6.49
5.798857688903809	7.26
8.534887313842773	10.0
7.257269382476807	6.3
6.393163204193115	9.46
6.537578582763672	6.38
5.852396011352539	6.3
4.151651382446289	6.15
7.934393882751465	8.8
6.795049667358398	5.47
4.7299981117248535	3.52
7.201817512512207	6.96
8.263998031616211	7.22
6.587244033813477	7.4
2.947570323944092	3.0
8.601324081420898	11.52
3.935027599334717	6.09
7.220191478729248	8.03
4.276904106140137	6.28
5.350841999053955	4.26
5.24428653717041	6.8
4.630681037902832	3.51
5.37790584564209	5.06
7.495769500732422	9.03
5.83855676651001	6.56
7.867647171020508	7.66
5.988591194152832	5.05
7.061279296875	8.4
7.424632549285889	6.19
5.265785217285156	4.3
7.122830390930176	7.09
6.9001665115356445	7.06
6.148097515106201	7.6
7.549337387084961	6.71
6.310517311096191	7.12
4.146262168884277	5.66
6.784213066101074	7.48
6.543604850769043	6.57
4.83012580871582	4.55
4.989635467529297	4.49
6.900358200073242	6.33
4.092935562133789	5.24
8.16445541381836	9.24
6.160480499267578	6.52
7.701696395874023	8.0
5.5554094314575195	6.51
6.081561088562012	4.0
7.712093830108643	8.1
3.564124822616577	2.89
5.75457763671875	5.1
6.454047679901123	7.09
5.717951774597168	4.24
4.673604965209961	5.11
4.260832786560059	5.7
6.719217300415039	7.85
7.373760223388672	5.96
8.244966506958008	8.3
7.168760299682617	7.34
7.06630802154541	7.33
5.82624626159668	8.24
6.217626571655273	7.34
6.714119911193848	8.66
4.880621433258057	5.08
6.622812271118164	7.47
6.692680358886719	7.68
7.010757923126221	8.52
5.9123005867004395	6.4
2.818507671356201	3.24
4.826837539672852	2.0
4.520206451416016	3.27
8.597286224365234	8.74
3.312203884124756	4.92
4.652362823486328	5.84
4.773720741271973	4.05
6.187464714050293	6.05
5.082515239715576	1.49
7.953896522521973	7.44
8.087261199951172	7.85
4.0359206199646	3.91
6.956239700317383	6.49
6.056452751159668	6.22
6.349475860595703	6.3
7.71648645401001	6.01
6.3113532066345215	3.65
4.980495452880859	5.7
5.336224555969238	5.77
6.751807689666748	7.36
6.805367946624756	7.64
6.483543395996094	6.44
6.836398601531982	6.15
5.927279472351074	5.7
6.764510631561279	6.34
5.425750732421875	8.46
5.604095935821533	6.06
6.683755874633789	7.96
8.416709899902344	9.7
6.358772277832031	4.62
6.998514175415039	9.05
2.804116725921631	2.15
8.604454040527344	11.13
9.326231002807617	10.1
10.042760848999023	10.59
6.246428489685059	6.64
5.668630123138428	5.74
8.126131057739258	8.96
6.38909387588501	6.71
7.862485885620117	9.7
4.667889595031738	3.7
8.738842010498047	6.72
4.412620544433594	4.28
3.4497480392456055	2.35
4.000310897827148	4.64
8.078619003295898	8.82
8.237025260925293	9.7
5.666750431060791	5.44
8.598976135253906	8.15
4.836579322814941	5.12
7.8280134201049805	7.74
6.430152893066406	5.66
8.968817710876465	7.66
4.846447944641113	4.42
6.175632476806641	8.54
5.340521812438965	7.09
8.096372604370117	8.1
8.130278587341309	7.69
7.778066635131836	6.1
5.772974967956543	7.76
8.744976043701172	8.4
6.455379962921143	7.03
7.999382495880127	8.2
5.668849468231201	5.43
7.850189685821533	7.89
3.244277000427246	3.0
3.9753522872924805	7.68
6.993390083312988	7.46
5.231260299682617	4.31
3.656714916229248	2.77
5.625442028045654	5.11
6.4935736656188965	6.82
5.9852495193481445	7.54
7.664726734161377	9.16
7.206409454345703	6.96
7.472487449645996	5.63
5.5154218673706055	5.77
5.336711406707764	5.0
5.009383201599121	6.71
5.009466171264648	5.49
5.946873664855957	5.9
6.644538879394531	6.21
7.821714401245117	5.7
7.783188819885254	6.72
6.684402942657471	11.52
7.441143035888672	6.55
5.047813415527344	4.17
6.068113803863525	3.35
7.581981658935547	5.6
2.747173547744751	1.31
6.112812042236328	5.89
5.96290397644043	5.82
5.816322326660156	6.6
3.0161995887756348	3.96
5.588091850280762	6.31
5.904450416564941	9.42
7.359070777893066	7.8
4.247795581817627	2.72
5.867659568786621	6.66
6.659636497497559	7.8
3.814863443374634	5.24
5.407388687133789	4.82
6.417462348937988	4.07
7.9004974365234375	8.3
6.806306838989258	5.89
6.660086154937744	3.86
6.655941963195801	6.78
7.758384704589844	9.03
5.766745567321777	5.98
7.769314765930176	7.94
5.566524982452393	7.4
5.203093528747559	7.33
5.947463035583496	10.53
7.421328544616699	8.66
7.818282127380371	8.0
6.282225608825684	5.03
4.4140143394470215	1.45
4.474830150604248	4.56
6.331614017486572	7.4
6.246662616729736	5.12
7.196230411529541	6.92
8.600164413452148	9.06
9.150253295898438	7.03
7.844486236572266	7.07
7.119118690490723	5.67
8.064544677734375	9.2
6.875736236572266	8.44
7.349018573760986	7.26
7.806097030639648	6.4
7.450130462646484	7.8
6.648130416870117	5.74
7.992775917053223	6.33
6.784331798553467	6.57
6.438722610473633	4.5
6.730395317077637	8.15
5.152364253997803	3.87
7.391312599182129	6.89
6.007757186889648	5.33
6.296815872192383	5.26
7.593945026397705	6.68
6.9793548583984375	8.74
3.3586127758026123	4.11
8.111909866333008	7.31
8.34503173828125	7.37
3.8102259635925293	3.61
4.876903057098389	6.64
7.625021934509277	7.8
5.382158279418945	7.22
5.622753143310547	3.42
6.905728816986084	8.1
6.220433712005615	7.37
4.175346851348877	5.44
4.775557518005371	7.65
7.66428279876709	6.11
4.71194314956665	3.79
4.904172897338867	4.18
7.4994587898254395	3.79
6.766684532165527	5.0
7.856358528137207	7.34
5.597888946533203	4.3
7.965961456298828	7.0
7.145903587341309	7.35
5.403672218322754	5.48
5.9855804443359375	6.44
3.9819459915161133	4.61
8.37690544128418	7.49
7.267123222351074	8.7
8.302638053894043	9.07
6.903493881225586	8.72
9.241750717163086	9.41
8.611064910888672	8.7
8.123723030090332	8.3
4.651259422302246	5.37
7.944478988647461	8.66
9.288766860961914	4.03
8.329869270324707	7.28
8.13906478881836	8.17
4.475297927856445	4.23
9.945680618286133	10.24
7.8776373863220215	6.54
5.9260053634643555	5.96
6.756826400756836	6.89
6.659157752990723	6.68
4.983245372772217	5.74
5.518280029296875	5.54
5.522581100463867	7.17
7.082128524780273	8.06
6.118277549743652	4.63
6.785261631011963	8.0
4.068417549133301	2.24
6.6119890213012695	6.46
4.533003807067871	5.35
6.63578987121582	6.23
10.126312255859375	10.72
7.766687393188477	8.47
4.687674522399902	5.47
7.119394302368164	10.02
7.1477460861206055	7.01
7.760026454925537	5.46
8.185315132141113	8.28
10.362896919250488	11.3
5.069216251373291	4.19
6.928292274475098	8.59
7.684604644775391	8.66
6.192495822906494	6.15
5.29989767074585	6.55
7.464715003967285	7.14
6.134010314941406	8.8
3.6273446083068848	4.62
8.101188659667969	7.23
5.473336219787598	4.82
6.492885589599609	7.64
5.75150203704834	4.72
7.767620086669922	10.7
8.368467330932617	8.55
8.402770042419434	7.08
8.501999855041504	5.16
6.688421249389648	5.03
6.065885543823242	5.7
7.974920272827148	7.96
4.9277825355529785	3.73
7.8727335929870605	11.22
9.263863563537598	8.05
8.032482147216797	8.66
4.84776496887207	5.84
8.280082702636719	6.8
8.17671012878418	8.48
7.753278732299805	5.65
7.74287223815918	7.1
8.709829330444336	7.66
10.661182403564453	8.14
7.765442848205566	8.69
6.541599750518799	5.15
9.759779930114746	6.99
6.884269714355469	4.96
4.251310348510742	4.12
4.8517608642578125	5.74
7.496109962463379	6.89
5.2228288650512695	4.42
5.250184059143066	5.2
7.089363098144531	6.36
8.125274658203125	7.59
7.490603923797607	5.46
8.081621170043945	6.36
5.926111221313477	4.82
6.533443450927734	6.46
7.649947166442871	7.37
8.060686111450195	7.7
4.832947731018066	5.03
5.208556175231934	3.39
3.61525821685791	3.52
7.96872615814209	8.59
3.36733341217041	3.81
7.791446685791016	6.92
5.989438056945801	4.84
7.767580032348633	7.42
7.749235153198242	7.77
3.508011817932129	4.16
10.20571231842041	10.82
4.912220478057861	4.58
6.113724708557129	5.95
4.150507926940918	2.3
6.779828071594238	6.9
6.848320007324219	8.28
8.548442840576172	6.39
7.072149276733398	9.1
5.27198600769043	6.21
4.402704238891602	3.77
7.816669464111328	6.8
5.059416770935059	4.2
5.510206699371338	8.52
6.765166282653809	7.43
8.311718940734863	6.73
4.2963714599609375	4.41
7.33392333984375	7.96
4.304924488067627	5.68
5.306827545166016	5.13
5.706605434417725	5.62
7.105864524841309	6.74
7.991182804107666	6.78
6.704132556915283	5.09
6.646463871002197	4.63
8.12846565246582	8.6
6.484260559082031	6.37
6.6765642166137695	5.23
6.551579475402832	7.62
6.109052658081055	9.0
7.535435676574707	5.52
6.547528266906738	7.05
8.075652122497559	8.77
8.853344917297363	8.66
4.476554870605469	4.01
7.216485977172852	7.23
4.166220664978027	3.74
4.86701774597168	3.3
7.333041191101074	6.55
7.467939376831055	5.85
4.340812683105469	6.0
5.387693881988525	5.0
5.492859840393066	7.37
6.490908622741699	6.3
7.2106733322143555	7.84
9.243432998657227	8.97
7.650506019592285	6.24
4.7392168045043945	3.52
6.01057243347168	5.12
4.588342666625977	5.54
8.192012786865234	7.7
6.284523010253906	4.93
5.607593536376953	6.64
5.976587295532227	5.72
4.093568801879883	4.54
6.975773811340332	9.0
6.075462818145752	4.3
6.118051528930664	5.74
5.494664192199707	5.34
6.374384880065918	5.55
7.333470344543457	7.5
7.620461940765381	7.41
3.8709635734558105	6.88
8.952314376831055	7.7
7.801846981048584	7.96
5.4070329666137695	6.82
2.8873307704925537	4.7
5.0331315994262695	6.94
5.774566650390625	6.0
5.194764137268066	4.3
7.218845367431641	7.95
7.7703118324279785	9.15
8.143465042114258	9.31
6.525511264801025	6.45
6.794497966766357	9.24
3.3508875370025635	3.7
7.219508171081543	8.4
4.475245475769043	4.01
5.821227073669434	5.19
7.944326400756836	7.42
4.962155342102051	6.08
4.626134872436523	2.0
5.504281044006348	6.77
8.111677169799805	7.18
5.972204685211182	5.55
5.4722394943237305	6.36
7.212525367736816	5.55
6.09360408782959	5.61
8.18781566619873	9.3
8.395988464355469	7.68
3.7498998641967773	3.8
5.321508884429932	6.4
8.222528457641602	9.62
2.5486807823181152	1.31
5.474074363708496	7.19
7.179086208343506	7.74
5.164973258972168	5.57
6.430805206298828	5.04
5.118548393249512	5.68
5.330142021179199	4.68
7.253013610839844	7.76
5.678330421447754	5.7
7.488382816314697	8.4
5.325799942016602	5.77
9.411312103271484	8.85
8.848014831542969	8.19
7.0600810050964355	5.77
4.4122443199157715	3.51
5.022353172302246	5.21
7.650416374206543	7.12
7.501463890075684	7.0
7.186952114105225	7.92
8.294273376464844	7.31
7.163270950317383	7.27
5.775944232940674	5.38
8.159366607666016	6.67
8.126893997192383	9.0
6.216082572937012	4.89
9.977394104003906	9.51
5.568472862243652	5.09
6.676565170288086	8.33
4.558650970458984	4.24
2.613771438598633	2.6
7.577059745788574	5.52
5.702416896820068	7.54
7.768796920776367	7.77
7.566362380981445	8.3
5.925302505493164	6.21
9.716964721679688	9.8
8.211729049682617	6.38
5.1932268142700195	7.68
7.144454002380371	6.47
8.024683952331543	6.76
9.765081405639648	7.7
7.859199523925781	6.29
5.1882429122924805	5.89
6.448749542236328	7.16
7.828853607177734	7.84
4.394296169281006	4.26
6.241304874420166	6.43
7.939353942871094	6.25
7.317621231079102	8.52
2.9313573837280273	4.49
7.587200164794922	7.85
8.245122909545898	7.11
9.059317588806152	9.46
5.445919036865234	5.24
7.455902099609375	7.7
5.92758846282959	7.37
7.805093765258789	7.47
6.0629496574401855	6.34
6.587879180908203	7.52
6.008336067199707	5.8
5.399372100830078	3.44
7.036689758300781	6.57
5.699106216430664	5.82
7.455338001251221	8.4
7.7406511306762695	8.52
7.467412948608398	6.09
4.971249103546143	4.84
6.015737533569336	8.3
5.268392562866211	5.72
7.144584655761719	7.91
7.482807159423828	9.4
2.744581937789917	4.71
5.534515857696533	4.0
8.321717262268066	7.23
6.512622833251953	7.52
6.02126407623291	4.59
4.429780006408691	5.22
5.865114212036133	5.86
10.660853385925293	9.32
6.731174468994141	5.8
4.4176740646362305	4.77
8.962493896484375	7.3
10.352581024169922	8.37
2.626755714416504	3.6
6.273734092712402	7.05
7.470105171203613	10.47
7.412030220031738	4.89
4.559787750244141	4.0
6.882035255432129	6.7
7.4982523918151855	7.62
7.05274772644043	5.14
4.910638809204102	5.51
6.149177551269531	5.41
7.690033912658691	8.22
7.9153337478637695	5.91
7.8381147384643555	7.51
8.173991203308105	6.46
7.2378411293029785	8.3
7.662374973297119	9.96
8.050975799560547	8.32
5.622162818908691	4.14
5.269342422485352	6.38
5.966997146606445	6.49
6.937130928039551	7.31
6.460714340209961	6.87
5.290229797363281	3.55
7.527578353881836	5.7
5.780665874481201	6.96
9.025672912597656	8.49
3.1074256896972656	5.03
7.3143229484558105	7.77
8.106066703796387	7.17
6.231405258178711	5.34
5.034132957458496	5.82
4.817592620849609	4.1
6.694892406463623	5.8
6.439571857452393	7.27
5.980950355529785	5.66
4.062464237213135	1.74
7.377379417419434	6.82
5.515386581420898	6.82
5.966833591461182	8.21
7.097237586975098	12.0
7.176972389221191	8.24
5.005804061889648	5.15
5.669523239135742	4.85
4.16912317276001	9.64
4.557485580444336	4.15
7.427229881286621	8.46
9.052205085754395	8.89
4.953932285308838	4.82
8.08720874786377	6.72
7.905221939086914	6.72
7.464310169219971	8.68
5.512299060821533	4.77
6.921236038208008	5.25
7.912697792053223	8.6
4.194643497467041	4.39
7.837174892425537	9.0
7.956155300140381	11.52
9.896208763122559	8.64
5.4117631912231445	3.61
7.423571586608887	5.97
5.958207130432129	6.44
6.500436782836914	6.71
5.138216018676758	4.8
6.453300476074219	7.1
5.840017318725586	8.0
6.418154716491699	8.3
8.484901428222656	5.92
4.646624565124512	6.49
8.349246978759766	8.3
5.132143974304199	5.54
5.042152404785156	4.04
7.876217842102051	9.52
6.547130584716797	6.04
8.912454605102539	9.17
[truncated: 2,359 more rows]
