# Supplementary material for: An electron-density point-cloud framework for robust protein-ligand interaction prediction
Source: Nat Commun. 2026 Jun 11;17:7424. doi: 10.1038/s41467-026-74196-5 (PMC13408660; doi:10.1038/s41467-026-74196-5)
Supplement: Supplementary file 5 — Source Data [file 41467_2026_74196_MOESM5_ESM.zip › Source Data_rev/supplementary_figure2/F_output_with_density_overall.csv]

X	Y	Density_Overall
-3.4	-3.4	8.502171900628437e-70
-3.3313131313131312	-3.4	5.254550592543545e-67
-3.2626262626262625	-3.4	2.5823774140937e-64
-3.193939393939394	-3.4	1.0092117346295044e-61
-3.125252525252525	-3.4	3.136341241801656e-59
-3.0565656565656565	-3.4	7.750732822277265e-57
-2.987878787878788	-3.4	1.5231429486876567e-54
-2.919191919191919	-3.4	2.380219464545377e-52
-2.8505050505050504	-3.4	2.957820269278504e-50
-2.7818181818181817	-3.4	2.9228397120228086e-48
-2.713131313131313	-3.4	2.2967655124892603e-46
-2.6444444444444444	-3.4	1.435181268662074e-44
-2.575757575757576	-3.4	7.131408216167793e-43
-2.507070707070707	-3.4	2.817878587561854e-41
-2.4383838383838383	-3.4	8.854166763656386e-40
-2.3696969696969696	-3.4	2.2123384071306447e-38
-2.301010101010101	-3.4	4.395758886428169e-37
-2.2323232323232323	-3.4	6.94535761184643e-36
-2.163636363636364	-3.4	8.726373876650505e-35
-2.094949494949495	-3.4	8.718695259963307e-34
-2.026262626262626	-3.4	6.92704041005027e-33
-1.9575757575757573	-3.4	4.3764568550176857e-32
-1.8888888888888888	-3.4	2.198754447403612e-31
-1.82020202020202	-3.4	8.784380391805941e-31
-1.7515151515151517	-3.4	2.7908016951300552e-30
-1.6828282828282828	-3.4	7.050802402003928e-30
-1.614141414141414	-3.4	1.4166475717322398e-29
-1.5454545454545454	-3.4	2.2638999975934043e-29
-1.4767676767676767	-3.4	2.8785939389805823e-29
-1.408080808080808	-3.4	2.915081633755357e-29
-1.3393939393939394	-3.4	2.3575497741068905e-29
-1.270707070707071	-3.4	1.5372923035099478e-29
-1.202020202020202	-3.4	8.530838032741978e-30
-1.1333333333333333	-3.4	6.787577193542803e-30
-1.0646464646464646	-3.4	4.6976524740034033e-29
-0.995959595959596	-3.4	9.035225596241714e-28
-0.9272727272727272	-3.4	1.6095094920405838e-26
-0.8585858585858586	-3.4	2.3236024074611544e-25
-0.7898989898989899	-3.4	2.674604898270284e-24
-0.7212121212121212	-3.4	2.4491144093840356e-23
-0.6525252525252525	-3.4	1.7834701011390516e-22
-0.5838383838383838	-3.4	1.0327770338329629e-21
-0.5151515151515151	-3.4	4.755837318187009e-21
-0.4464646464646464	-3.4	1.7415107863644922e-20
-0.3777777777777777	-3.4	5.07111991611398e-20
-0.3090909090909091	-3.4	1.174248632255063e-19
-0.2404040404040404	-3.4	2.162194197582028e-19
-0.1717171717171717	-3.4	3.1659771631290574e-19
-0.103030303030303	-3.4	3.68637322110778e-19
-0.0343434343434343	-3.4	3.4132592363094385e-19
0.0343434343434343	-3.4	2.5131459121220747e-19
0.103030303030303	-3.4	1.4714470500787783e-19
0.1717171717171717	-3.4	6.850941462197227e-20
0.2404040404040404	-3.4	2.5365024456355478e-20
0.3090909090909091	-3.4	7.467972828590809e-21
0.3777777777777777	-3.4	1.748498052942933e-21
0.4464646464646464	-3.4	3.255933001108134e-22
0.5151515151515151	-3.4	4.824553346287385e-23
0.5838383838383838	-3.4	5.701033885592653e-24
0.6525252525252525	-3.4	5.421382427022596e-25
0.7212121212121212	-3.4	4.3024795228299116e-26
0.7898989898989899	-3.4	3.225808569277963e-27
0.8585858585858586	-3.4	3.0078539265340093e-28
0.9272727272727272	-3.4	5.056754558744321e-29
0.995959595959596	-3.4	2.11682859286679e-29
1.0646464646464646	-3.4	1.3466267001765546e-29
1.1333333333333333	-3.4	7.825671912970077e-30
1.202020202020202	-3.4	3.6899535684245386e-30
1.270707070707071	-3.4	1.3873955230166082e-30
1.3393939393939394	-3.4	4.149864602524072e-31
1.408080808080808	-3.4	9.871528414716196e-32
1.4767676767676767	-3.4	1.867395112460997e-32
1.5454545454545454	-3.4	2.8092632202619306e-33
1.614141414141414	-3.4	3.3609417290461267e-34
1.6828282828282828	-3.4	3.197819680501969e-35
1.7515151515151517	-3.4	2.419891487312996e-36
1.82020202020202	-3.4	1.4568789883450056e-37
1.8888888888888888	-3.4	7.002919651709902e-39
1.9575757575757573	-3.4	2.8097979707928443e-40
2.026262626262626	-3.4	1.4213198523008118e-41
2.094949494949495	-3.4	2.1499862329306998e-42
2.163636363636364	-3.4	4.9693864484091134e-43
2.2323232323232323	-3.4	9.895342941604733e-44
2.301010101010101	-3.4	1.576972407349766e-44
2.3696969696969696	-3.4	1.9994451607232865e-45
2.4383838383838383	-3.4	2.015996739360295e-46
2.507070707070707	-3.4	1.616403957178435e-47
2.575757575757576	-3.4	1.030596207452318e-48
2.6444444444444444	-3.4	5.22523260530052e-50
2.713131313131313	-3.4	2.1066925471390813e-51
2.7818181818181817	-3.4	6.754218877803452e-53
2.8505050505050504	-3.4	1.7219777762765567e-54
2.919191919191919	-3.4	3.491068692540941e-56
2.987878787878788	-3.4	5.6281762193316535e-58
3.0565656565656565	-3.4	7.215317054590886e-60
3.125252525252525	-3.4	7.355659083787727e-62
3.193939393939394	-3.4	5.963019174764078e-64
3.2626262626262625	-3.4	3.844052048926572e-66
3.3313131313131312	-3.4	1.970564947510916e-68
3.4	-3.4	8.032869052515944e-71
-3.4	-3.3313131313131312	2.066203740769452e-67
-3.3313131313131312	-3.3313131313131312	1.2593377652560352e-64
-3.2626262626262625	-3.3313131313131312	6.103651817001772e-62
-3.193939393939394	-3.3313131313131312	2.3524246180868932e-59
-3.125252525252525	-3.3313131313131312	7.209748581206954e-57
-3.0565656565656565	-3.3313131313131312	1.7571262432097344e-54
-2.987878787878788	-3.3313131313131312	3.4053695649824245e-52
-2.919191919191919	-3.3313131313131312	5.248122645486373e-50
-2.8505050505050504	-3.3313131313131312	6.431646128937829e-48
-2.7818181818181817	-3.3313131313131312	6.26785220563707e-46
-2.713131313131313	-3.3313131313131312	4.857287318277475e-44
-2.6444444444444444	-3.3313131313131312	2.993279560835095e-42
-2.575757575757576	-3.3313131313131312	1.4668280524263255e-40
-2.507070707070707	-3.3313131313131312	5.7159651776489604e-39
-2.4383838383838383	-3.3313131313131312	1.7712439600237669e-37
-2.3696969696969696	-3.3313131313131312	4.3646118911814536e-36
-2.301010101010101	-3.3313131313131312	8.55246535807836e-35
-2.2323232323232323	-3.3313131313131312	1.3326480352687806e-33
-2.163636363636364	-3.3313131313131312	1.6512698912325885e-32
-2.094949494949495	-3.3313131313131312	1.6270434526732931e-31
-2.026262626262626	-3.3313131313131312	1.2748491974351738e-30
-1.9575757575757573	-3.3313131313131312	7.943232476222775e-30
-1.8888888888888888	-3.3313131313131312	3.9356377211316243e-29
-1.82020202020202	-3.3313131313131312	1.5506504106486576e-28
-1.7515151515151517	-3.3313131313131312	4.858450354063352e-28
-1.6828282828282828	-3.3313131313131312	1.2105360588844083e-27
-1.614141414141414	-3.3313131313131312	2.3987390289299848e-27
-1.5454545454545454	-3.3313131313131312	3.780864935526824e-27
-1.4767676767676767	-3.3313131313131312	4.742510225012052e-27
-1.408080808080808	-3.3313131313131312	4.7400557846339406e-27
-1.3393939393939394	-3.3313131313131312	3.7879848714903856e-27
-1.270707070707071	-3.3313131313131312	2.445192275657981e-27
-1.202020202020202	-3.3313131313131312	1.3290250393289407e-27
-1.1333333333333333	-3.3313131313131312	8.385055012488069e-28
-1.0646464646464646	-3.3313131313131312	3.3956802065639635e-27
-0.995959595959596	-3.3313131313131312	5.906123414329032e-26
-0.9272727272727272	-3.3313131313131312	1.0279498788546548e-24
-0.8585858585858586	-3.3313131313131312	1.4613303023849694e-23
-0.7898989898989899	-3.3313131313131312	1.6583625492479774e-22
-0.7212121212121212	-3.3313131313131312	1.4974849221766724e-21
-0.6525252525252525	-3.3313131313131312	1.075412224626236e-20
-0.5838383838383838	-3.3313131313131312	6.141535653951439e-20
-0.5151515151515151	-3.3313131313131312	2.7890747496774506e-19
-0.4464646464646464	-3.3313131313131312	1.0072157709088774e-18
-0.3777777777777777	-3.3313131313131312	2.8924345770973952e-18
-0.3090909090909091	-3.3313131313131312	6.6051561039119385e-18
-0.2404040404040404	-3.3313131313131312	1.1994470912359539e-17
-0.1717171717171717	-3.3313131313131312	1.7320385679987798e-17
-0.103030303030303	-3.3313131313131312	1.9888978172042442e-17
-0.0343434343434343	-3.3313131313131312	1.816125428236569e-17
0.0343434343434343	-3.3313131313131312	1.3187354707301188e-17
0.103030303030303	-3.3313131313131312	7.614617827676666e-18
0.1717171717171717	-3.3313131313131312	3.496370697334035e-18
0.2404040404040404	-3.3313131313131312	1.2766363721304605e-18
0.3090909090909091	-3.3313131313131312	3.70683493979821e-19
0.3777777777777777	-3.3313131313131312	8.559534696812985e-20
0.4464646464646464	-3.3313131313131312	1.5722119100149247e-20
0.5151515151515151	-3.3313131313131312	2.299431907272127e-21
0.5838383838383838	-3.3313131313131312	2.6890899187606944e-22
0.6525252525252525	-3.3313131313131312	2.558569751730343e-23
0.7212121212121212	-3.3313131313131312	2.1155097260495078e-24
0.7898989898989899	-3.3313131313131312	1.8389791697898573e-25
0.8585858585858586	-3.3313131313131312	2.2857541938248602e-26
0.9272727272727272	-3.3313131313131312	5.903810800232999e-27
0.995959595959596	-3.3313131313131312	3.413981117740294e-27
1.0646464646464646	-3.3313131313131312	2.3257715619941925e-27
1.1333333333333333	-3.3313131313131312	1.3492822776600708e-27
1.202020202020202	-3.3313131313131312	6.284799588340437e-28
1.270707070707071	-3.3313131313131312	2.3310111222033143e-28
1.3393939393939394	-3.3313131313131312	6.876614452333975e-29
1.408080808080808	-3.3313131313131312	1.6133135687452396e-29
1.4767676767676767	-3.3313131313131312	3.0100468151875083e-30
1.5454545454545454	-3.3313131313131312	4.466279050687702e-31
1.614141414141414	-3.3313131313131312	5.270472931431719e-32
1.6828282828282828	-3.3313131313131312	4.946574971123729e-33
1.7515151515151517	-3.3313131313131312	3.6928686097618807e-34
1.82020202020202	-3.3313131313131312	2.1949929981020335e-35
1.8888888888888888	-3.3313131313131312	1.0505388321769237e-36
1.9575757575757573	-3.3313131313131312	4.624470951341014e-38
2.026262626262626	-3.3313131313131312	4.041355881810515e-39
2.094949494949495	-3.3313131313131312	9.273620267451872e-40
2.163636363636364	-3.3313131313131312	2.2423802733828828e-40
2.2323232323232323	-3.3313131313131312	4.4246058654533514e-41
2.301010101010101	-3.3313131313131312	6.956485757990439e-42
2.3696969696969696	-3.3313131313131312	8.698629106163806e-43
2.4383838383838383	-3.3313131313131312	8.649588833332527e-44
2.507070707070707	-3.3313131313131312	6.839415752893399e-45
2.575757575757576	-3.3313131313131312	4.3005206070776005e-46
2.6444444444444444	-3.3313131313131312	2.1503121523239423e-47
2.713131313131313	-3.3313131313131312	8.549888034393308e-49
2.7818181818181817	-3.3313131313131312	2.703322046555276e-50
2.8505050505050504	-3.3313131313131312	6.796942335864795e-52
2.919191919191919	-3.3313131313131312	1.3589636022140201e-53
2.987878787878788	-3.3313131313131312	2.160630511713191e-55
3.0565656565656565	-3.3313131313131312	2.731691333525115e-57
3.125252525252525	-3.3313131313131312	2.7463835249981327e-59
3.193939393939394	-3.3313131313131312	2.1956807068179838e-61
3.2626262626262625	-3.3313131313131312	1.395904240933327e-63
3.3313131313131312	-3.3313131313131312	7.057006344257657e-66
3.4	-3.3313131313131312	2.837029353729185e-68
-3.4	-3.2626262626262625	3.983751391748043e-65
-3.3313131313131312	-3.2626262626262625	2.3945543527397638e-62
-3.2626262626262625	-3.2626262626262625	1.1445522163715676e-59
-3.193939393939394	-3.2626262626262625	4.350357648743692e-57
-3.125252525252525	-3.2626262626262625	1.3149000875380794e-54
-3.0565656565656565	-3.2626262626262625	3.160377683919049e-52
-2.987878787878788	-3.2626262626262625	6.040371627756064e-50
-2.919191919191919	-3.2626262626262625	9.180509233170869e-48
-2.8505050505050504	-3.2626262626262625	1.1095536968476733e-45
-2.7818181818181817	-3.2626262626262625	1.0663709807334192e-43
-2.713131313131313	-3.2626262626262625	8.149796257787779e-42
-2.6444444444444444	-3.2626262626262625	4.9529463704486565e-40
-2.575757575757576	-3.2626262626262625	2.3936405846191947e-38
-2.507070707070707	-3.2626262626262625	9.198832151779111e-37
-2.4383838383838383	-3.2626262626262625	2.811155633104389e-35
-2.3696969696969696	-3.2626262626262625	6.831491417818626e-34
-2.301010101010101	-3.2626262626262625	1.320154036744984e-32
-2.2323232323232323	-3.2626262626262625	2.028673418525586e-31
-2.163636363636364	-3.2626262626262625	2.4790091793184837e-30
-2.094949494949495	-3.2626262626262625	2.4089214466987933e-29
-2.026262626262626	-3.2626262626262625	1.8614259296182009e-28
-1.9575757575757573	-3.2626262626262625	1.1437939429170762e-27
-1.8888888888888888	-3.2626262626262625	5.588940911822139e-27
-1.82020202020202	-3.2626262626262625	2.17166589163648e-26
-1.7515151515151517	-3.2626262626262625	6.710328417319222e-26
-1.6828282828282828	-3.2626262626262625	1.6489080510649033e-25
-1.614141414141414	-3.2626262626262625	3.2224769828008067e-25
-1.5454545454545454	-3.2626262626262625	5.009876018132893e-25
-1.4767676767676767	-3.2626262626262625	6.199850020145683e-25
-1.408080808080808	-3.2626262626262625	6.117535458877332e-25
-1.3393939393939394	-3.2626262626262625	4.834318934823877e-25
-1.270707070707071	-3.2626262626262625	3.0966698158740757e-25
-1.202020202020202	-3.2626262626262625	1.6701092295004602e-25
-1.1333333333333333	-3.2626262626262625	9.290619360138984e-26
-1.0646464646464646	-3.2626262626262625	2.108125962768504e-25
-0.995959595959596	-3.2626262626262625	3.0903463640993607e-24
-0.9272727272727272	-3.2626262626262625	5.217877862264266e-23
-0.8585858585858586	-3.2626262626262625	7.294646030657564e-22
-0.7898989898989899	-3.2626262626262625	8.15882734681467e-21
-0.7212121212121212	-3.2626262626262625	7.264514802742379e-20
-0.6525252525252525	-3.2626262626262625	5.144750950846737e-19
-0.5838383838383838	-3.2626262626262625	2.89750764843168e-18
-0.5151515151515151	-3.2626262626262625	1.2976859697735113e-17
-0.4464646464646464	-3.2626262626262625	4.6216267217392376e-17
-0.3777777777777777	-3.2626262626262625	1.3088778166727332e-16
-0.3090909090909091	-3.2626262626262625	2.947691088763277e-16
-0.2404040404040404	-3.2626262626262625	5.27889880619236e-16
-0.1717171717171717	-3.2626262626262625	7.517668591815319e-16
-0.103030303030303	-3.2626262626262625	8.513369420348096e-16
-0.0343434343434343	-3.2626262626262625	7.666519725100615e-16
0.0343434343434343	-3.2626262626262625	5.490015447897794e-16
0.103030303030303	-3.2626262626262625	3.126278075305671e-16
0.1717171717171717	-3.2626262626262625	1.4156670131939442e-16
0.2404040404040404	-3.2626262626262625	5.0977317737463866e-17
0.3090909090909091	-3.2626262626262625	1.459778264676009e-17
0.3777777777777777	-3.2626262626262625	3.3245974493068534e-18
0.4464646464646464	-3.2626262626262625	6.024692111534276e-19
0.5151515151515151	-3.2626262626262625	8.704004768318702e-20
0.5838383838383838	-3.2626262626262625	1.0106856082241947e-20
0.6525252525252525	-3.2626262626262625	9.744928688532108e-22
0.7212121212121212	-3.2626262626262625	8.733474633398775e-23
0.7898989898989899	-3.2626262626262625	9.36870583962482e-24
0.8585858585858586	-3.2626262626262625	1.6225852365673464e-24
0.9272727272727272	-3.2626262626262625	6.4586364529749165e-25
0.995959595959596	-3.2626262626262625	4.58629192898402e-25
1.0646464646464646	-3.2626262626262625	3.210721607907097e-25
1.1333333333333333	-3.2626262626262625	1.8476483165677143e-25
1.202020202020202	-3.2626262626262625	8.494214425221701e-26
1.270707070707071	-3.2626262626262625	3.107470341259536e-26
1.3393939393939394	-3.2626262626262625	9.041467666860895e-27
1.408080808080808	-3.2626262626262625	2.0921455445357766e-27
1.4767676767676767	-3.2626262626262625	3.8500891735171443e-28
1.5454545454545454	-3.2626262626262625	5.634941976091344e-29
1.614141414141414	-3.2626262626262625	6.559470610969584e-30
1.6828282828282828	-3.2626262626262625	6.073569803181622e-31
1.7515151515151517	-3.2626262626262625	4.4745079952056616e-32
1.82020202020202	-3.2626262626262625	2.630414492300588e-33
1.8888888888888888	-3.2626262626262625	1.278488959273675e-34
1.9575757575757573	-3.2626262626262625	7.280718147888465e-36
2.026262626262626	-3.2626262626262625	1.1984979903004946e-36
2.094949494949495	-3.2626262626262625	3.314243073558567e-37
2.163636363636364	-3.2626262626262625	8.056317078991303e-38
2.2323232323232323	-3.2626262626262625	1.5700458680379032e-38
2.301010101010101	-3.2626262626262625	2.4346723978336392e-39
2.3696969696969696	-3.2626262626262625	3.0024006164077367e-40
2.4383838383838383	-3.2626262626262625	2.94426554693978e-41
2.507070707070707	-3.2626262626262625	2.2959579542208244e-42
2.575757575757576	-3.2626262626262625	1.4237356153106966e-43
2.6444444444444444	-3.2626262626262625	7.020583567301697e-45
2.713131313131313	-3.2626262626262625	2.752932219937236e-46
2.7818181818181817	-3.2626262626262625	8.584129581922134e-48
2.8505050505050504	-3.2626262626262625	2.128508806904673e-49
2.919191919191919	-3.2626262626262625	4.1969430708637625e-51
2.987878787878788	-3.2626262626262625	6.580655341184882e-53
3.0565656565656565	-3.2626262626262625	8.205095738120666e-55
3.125252525252525	-3.2626262626262625	8.13535671659686e-57
3.193939393939394	-3.2626262626262625	6.4142810982820055e-59
3.2626262626262625	-3.2626262626262625	4.0215902256028015e-61
3.3313131313131312	-3.2626262626262625	2.005054053871975e-63
3.4	-3.2626262626262625	7.949371509113551e-66
-3.4	-3.193939393939394	6.093785115131555e-63
-3.3313131313131312	-3.193939393939394	3.6122932043020294e-60
-3.2626262626262625	-3.193939393939394	1.7027751079254455e-57
-3.193939393939394	-3.193939393939394	6.3827822964243655e-55
-3.125252525252525	-3.193939393939394	1.9025724822082066e-52
-3.0565656565656565	-3.193939393939394	4.509733004940524e-50
-2.987878787878788	-3.193939393939394	8.500390757265776e-48
-2.919191919191919	-3.193939393939394	1.2741055000819568e-45
-2.8505050505050504	-3.193939393939394	1.518624250911588e-43
-2.7818181818181817	-3.193939393939394	1.4393741919061944e-41
-2.713131313131313	-3.193939393939394	1.0848645859149012e-39
-2.6444444444444444	-3.193939393939394	6.502132176315972e-38
-2.575757575757576	-3.193939393939394	3.0989494725942466e-36
-2.507070707070707	-3.193939393939394	1.1744962578988552e-34
-2.4383838383838383	-3.193939393939394	3.539706232081907e-33
-2.3696969696969696	-3.193939393939394	8.483230072869532e-32
-2.301010101010101	-3.193939393939394	1.6167159233273816e-30
-2.2323232323232323	-3.193939393939394	2.4501046740909507e-29
-2.163636363636364	-3.193939393939394	2.952664044796259e-28
-2.094949494949495	-3.193939393939394	2.8295798981120053e-27
-2.026262626262626	-3.193939393939394	2.156296925672024e-26
-1.9575757575757573	-3.193939393939394	1.3066950110145768e-25
-1.8888888888888888	-3.193939393939394	6.296801560831247e-25
-1.82020202020202	-3.193939393939394	2.4129517733408e-24
-1.7515151515151517	-3.193939393939394	7.353048937709302e-24
-1.6828282828282828	-3.193939393939394	1.7819515194522625e-23
-1.614141414141414	-3.193939393939394	3.4346739542891583e-23
-1.5454545454545454	-3.193939393939394	5.267120218867593e-23
-1.4767676767676767	-3.193939393939394	6.43163851551008e-23
-1.408080808080808	-3.193939393939394	6.26740639319323e-23
-1.3393939393939394	-3.193939393939394	4.9020760890371456e-23
-1.270707070707071	-3.193939393939394	3.123988032695802e-23
-1.202020202020202	-3.193939393939394	1.6881169614167616e-23
-1.1333333333333333	-3.193939393939394	8.921010346764642e-24
-1.0646464646464646	-3.193939393939394	1.1971592659465452e-23
-0.995959595959596	-3.193939393939394	1.3087003535715481e-22
-0.9272727272727272	-3.193939393939394	2.1099358385897375e-21
-0.8585858585858586	-3.193939393939394	2.8920178189408475e-20
-0.7898989898989899	-3.193939393939394	3.185525036899464e-19
-0.7212121212121212	-3.193939393939394	2.7961704886936152e-18
-0.6525252525252525	-3.193939393939394	1.9527226121726133e-17
-0.5838383838383838	-3.193939393939394	1.0845546600408332e-16
-0.5151515151515151	-3.193939393939394	4.790226291439387e-16
-0.4464646464646464	-3.193939393939394	1.6824550120113465e-15
-0.3777777777777777	-3.193939393939394	4.699056538054302e-15
-0.3090909090909091	-3.193939393939394	1.0436545213757846e-14
-0.2404040404040404	-3.193939393939394	1.8432381418985245e-14
-0.1717171717171717	-3.193939393939394	2.588717457142924e-14
-0.103030303030303	-3.193939393939394	2.891121554635317e-14
-0.0343434343434343	-3.193939393939394	2.5675953196749884e-14
0.0343434343434343	-3.193939393939394	1.813282406582473e-14
0.103030303030303	-3.193939393939394	1.0183179418428487e-14
0.1717171717171717	-3.193939393939394	4.547596812438281e-15
0.2404040404040404	-3.193939393939394	1.6149793198980839e-15
0.3090909090909091	-3.193939393939394	4.561016739005607e-16
0.3777777777777777	-3.193939393939394	1.0246156002243504e-16
0.4464646464646464	-3.193939393939394	1.8325615511317733e-17
0.5151515151515151	-3.193939393939394	2.619364122627053e-18
0.5838383838383838	-3.193939393939394	3.038946292782289e-19
0.6525252525252525	-3.193939393939394	3.0370672127275376e-20
0.7212121212121212	-3.193939393939394	3.1160568606846567e-21
0.7898989898989899	-3.193939393939394	4.333056084523942e-22
0.8585858585858586	-3.193939393939394	1.0894732394795391e-22
0.9272727272727272	-3.193939393939394	6.314770482297102e-23
0.995959595959596	-3.193939393939394	5.010806833754237e-23
1.0646464646464646	-3.193939393939394	3.529174984356269e-23
1.1333333333333333	-3.193939393939394	2.0084014539189867e-23
1.202020202020202	-3.193939393939394	9.109603839449904e-24
1.270707070707071	-3.193939393939394	3.287027317090353e-24
1.3393939393939394	-3.193939393939394	9.433049446952204e-25
1.408080808080808	-3.193939393939394	2.1529736810195e-25
1.4767676767676767	-3.193939393939394	3.908195013828849e-26
1.5454545454545454	-3.193939393939394	5.64270501188732e-27
1.614141414141414	-3.193939393939394	6.480461854417197e-28
1.6828282828282828	-3.193939393939394	5.921052294090192e-29
1.7515151515151517	-3.193939393939394	4.3074653012752e-30
1.82020202020202	-3.193939393939394	2.517681604495724e-31
1.8888888888888888	-3.193939393939394	1.3162933643586904e-32
1.9575757575757573	-3.193939393939394	1.237447657071173e-33
2.026262626262626	-3.193939393939394	3.2475568519675627e-34
2.094949494949495	-3.193939393939394	9.5318305730837e-35
2.163636363636364	-3.193939393939394	2.2989067844749676e-35
2.2323232323232323	-3.193939393939394	4.42041121732273e-36
2.301010101010101	-3.193939393939394	6.760359549380582e-37
2.3696969696969696	-3.193939393939394	8.221716663070879e-38
2.4383838383838383	-3.193939393939394	7.951230258151243e-39
2.507070707070707	-3.193939393939394	6.114834130569313e-40
2.575757575757576	-3.193939393939394	3.7394995755352836e-41
2.6444444444444444	-3.193939393939394	1.8185311301591484e-42
2.713131313131313	-3.193939393939394	7.032446432963724e-44
2.7818181818181817	-3.193939393939394	2.162571953426321e-45
2.8505050505050504	-3.193939393939394	5.288264150476808e-47
2.919191919191919	-3.193939393939394	1.0283339032523846e-48
2.987878787878788	-3.193939393939394	1.590133579312172e-50
3.0565656565656565	-3.193939393939394	1.9552914604249093e-52
3.125252525252525	-3.193939393939394	1.911911733696243e-54
3.193939393939394	-3.193939393939394	1.4866290458476769e-56
3.2626262626262625	-3.193939393939394	9.192123049831514e-59
3.3313131313131312	-3.193939393939394	4.5196778977613115e-61
3.4	-3.193939393939394	1.767166952672763e-63
-3.4	-3.125252525252525	7.395335238494362e-61
-3.3313131313131312	-3.125252525252525	4.3233173082589564e-58
-3.2626262626262625	-3.125252525252525	2.0098090506661142e-55
-3.193939393939394	-3.125252525252525	7.42969394366456e-53
-3.125252525252525	-3.125252525252525	2.18406465434674e-50
-3.0565656565656565	-3.125252525252525	5.105502549581435e-48
-2.987878787878788	-3.125252525252525	9.490518597353952e-46
-2.919191919191919	-3.125252525252525	1.4028777652074483e-43
-2.8505050505050504	-3.125252525252525	1.6490284926982969e-41
-2.7818181818181817	-3.125252525252525	1.5413984844177776e-39
-2.713131313131313	-3.125252525252525	1.1457243306725095e-37
-2.6444444444444444	-3.125252525252525	6.772106580437162e-36
-2.575757575757576	-3.125252525252525	3.183067684123163e-34
-2.507070707070707	-3.125252525252525	1.189724494426314e-32
-2.4383838383838383	-3.125252525252525	3.536106803497488e-31
-2.3696969696969696	-3.125252525252525	8.357623199859215e-30
-2.301010101010101	-3.125252525252525	1.5707918788167135e-28
-2.2323232323232323	-3.125252525252525	2.3476479121575544e-27
-2.163636363636364	-3.125252525252525	2.79013852715438e-26
-2.094949494949495	-3.125252525252525	2.6369210442855223e-25
-2.026262626262626	-3.125252525252525	1.98174257756748e-24
-1.9575757575757573	-3.125252525252525	1.1843406277648765e-23
-1.8888888888888888	-3.125252525252525	5.628422202003141e-23
-1.82020202020202	-3.125252525252525	2.1270662788458904e-22
-1.7515151515151517	-3.125252525252525	6.3924806123573005e-22
-1.6828282828282828	-3.125252525252525	1.527839325427291e-21
-1.614141414141414	-3.125252525252525	2.9045199768167068e-21
-1.5454545454545454	-3.125252525252525	4.3938100008028155e-21
-1.4767676767676767	-3.125252525252525	5.294920985409003e-21
-1.408080808080808	-3.125252525252525	5.097941090022303e-21
-1.3393939393939394	-3.125252525252525	3.951221374986975e-21
-1.270707070707071	-3.125252525252525	2.512599726857896e-21
-1.202020202020202	-3.125252525252525	1.3716831209028137e-21
-1.1333333333333333	-3.125252525252525	7.213642902752772e-22
-1.0646464646464646	-3.125252525252525	6.612563473729525e-22
-0.995959595959596	-3.125252525252525	4.60061537124964e-21
-0.9272727272727272	-3.125252525252525	6.835141013012241e-20
-0.8585858585858586	-3.125252525252525	9.12032419110419e-19
-0.7898989898989899	-3.125252525252525	9.874845951398492e-18
-0.7212121212121212	-3.125252525252525	8.540608510130799e-17
-0.6525252525252525	-3.125252525252525	5.880576826224407e-16
-0.5838383838383838	-3.125252525252525	3.2207912179246488e-15
-0.5151515151515151	-3.125252525252525	1.4028817527240316e-14
-0.4464646464646464	-3.125252525252525	4.859246105240836e-14
-0.3777777777777777	-3.125252525252525	1.3384386701600442e-13
-0.3090909090909091	-3.125252525252525	2.931619287907407e-13
-0.2404040404040404	-3.125252525252525	5.106172642908297e-13
-0.1717171717171717	-3.125252525252525	7.072322167899913e-13
-0.103030303030303	-3.125252525252525	7.789456418482055e-13
-0.0343434343434343	-3.125252525252525	6.822301574468257e-13
0.0343434343434343	-3.125252525252525	4.7515314273384e-13
0.103030303030303	-3.125252525252525	2.631577529575199e-13
0.1717171717171717	-3.125252525252525	1.1589957479513244e-13
0.2404040404040404	-3.125252525252525	4.059219993083575e-14
0.3090909090909091	-3.125252525252525	1.1306937039343528e-14
0.3777777777777777	-3.125252525252525	2.505974558195932e-15
0.4464646464646464	-3.125252525252525	4.426993325738443e-16
0.5151515151515151	-3.125252525252525	6.279472947008225e-17
0.5838383838383838	-3.125252525252525	7.364867302824503e-18
0.6525252525252525	-3.125252525252525	7.915041452231582e-19
0.7212121212121212	-3.125252525252525	9.868456496873096e-20
0.7898989898989899	-3.125252525252525	1.8333677461161108e-20
0.8585858585858586	-3.125252525252525	6.909276961706994e-21
0.9272727272727272	-3.125252525252525	5.2639310748395695e-21
0.995959595959596	-3.125252525252525	4.396633242828117e-21
1.0646464646464646	-3.125252525252525	3.0830821599534547e-21
1.1333333333333333	-3.125252525252525	1.7326225172807187e-21
1.202020202020202	-3.125252525252525	7.752252661626949e-22
1.270707070707071	-3.125252525252525	2.759061634013094e-22
1.3393939393939394	-3.125252525252525	7.810062477454563e-23
1.408080808080808	-3.125252525252525	1.758385262571217e-23
1.4767676767676767	-3.125252525252525	3.1489346048641193e-24
1.5454545454545454	-3.125252525252525	4.4857994262047685e-25
1.614141414141414	-3.125252525252525	5.0839209757335534e-26
1.6828282828282828	-3.125252525252525	4.585457204007745e-27
1.7515151515151517	-3.125252525252525	3.2994019576795476e-28
1.82020202020202	-3.125252525252525	1.948275300223185e-29
1.8888888888888888	-3.125252525252525	1.2625243446306804e-30
1.9575757575757573	-3.125252525252525	2.2399174766502456e-31
2.026262626262626	-3.125252525252525	7.367013861448691e-32
2.094949494949495	-3.125252525252525	2.1847344014891639e-32
2.163636363636364	-3.125252525252525	5.2063346995643554e-33
2.2323232323232323	-3.125252525252525	9.874163185750709e-34
2.301010101010101	-3.125252525252525	1.4892779559236123e-34
2.3696969696969696	-3.125252525252525	1.7862089580705055e-35
2.4383838383838383	-3.125252525252525	1.703599531507253e-36
2.507070707070707	-3.125252525252525	1.2920557544301383e-37
2.575757575757576	-3.125252525252525	7.792439696793589e-39
2.6444444444444444	-3.125252525252525	3.737180629959302e-40
2.713131313131313	-3.125252525252525	1.4252569568636808e-41
2.7818181818181817	-3.125252525252525	4.32235756053e-43
2.8505050505050504	-3.125252525252525	1.0423813958584128e-44
2.919191919191919	-3.125252525252525	1.9989919863883123e-46
2.987878787878788	-3.125252525252525	3.048413630920079e-48
3.0565656565656565	-3.125252525252525	3.6967082520082265e-50
3.125252525252525	-3.125252525252525	3.564797784934877e-52
3.193939393939394	-3.125252525252525	2.733588016351056e-54
3.2626262626262625	-3.125252525252525	1.6669004537105201e-56
3.3313131313131312	-3.125252525252525	8.082853510862632e-59
3.4	-3.125252525252525	3.116722895915051e-61
-3.4	-3.0565656565656565	7.1204004456500615e-59
-3.3313131313131312	-3.0565656565656565	4.1051312951875625e-56
-3.2626262626262625	-3.0565656565656565	1.8820368611755196e-53
-3.193939393939394	-3.0565656565656565	6.861319435776328e-51
-3.125252525252525	-3.0565656565656565	1.9891411081950734e-48
-3.0565656565656565	-3.0565656565656565	4.585661433509008e-46
-2.987878787878788	-3.0565656565656565	8.406531050169011e-44
-2.919191919191919	-3.0565656565656565	1.225490915397865e-41
-2.8505050505050504	-3.0565656565656565	1.42063271368122e-39
-2.7818181818181817	-3.0565656565656565	1.3095797968085068e-37
-2.713131313131313	-3.0565656565656565	9.599764123720998e-36
-2.6444444444444444	-3.0565656565656565	5.5958697601170445e-34
-2.575757575757576	-3.0565656565656565	2.5938990758662793e-32
-2.507070707070707	-3.0565656565656565	9.561301023591088e-31
-2.4383838383838383	-3.0565656565656565	2.802588593522132e-29
-2.3696969696969696	-3.0565656565656565	6.532511036139553e-28
-2.301010101010101	-3.0565656565656565	1.2108194893889039e-26
-2.2323232323232323	-3.0565656565656565	1.7846666823283969e-25
-2.163636363636364	-3.0565656565656565	2.0917671024932037e-24
-2.094949494949495	-3.0565656565656565	1.949611771127385e-23
-2.026262626262626	-3.0565656565656565	1.4449798975615872e-22
-1.9575757575757573	-3.0565656565656565	8.516379768775957e-22
-1.8888888888888888	-3.0565656565656565	3.9914400828160464e-21
-1.82020202020202	-3.0565656565656565	1.487614686120218e-20
-1.7515151515151517	-3.0565656565656565	4.4091053373229775e-20
-1.6828282828282828	-3.0565656565656565	1.039307320848068e-19
-1.614141414141414	-3.0565656565656565	1.9487766760857968e-19
-1.5454545454545454	-3.0565656565656565	2.9083466625708934e-19
-1.4767676767676767	-3.0565656565656565	3.4596673031151923e-19
-1.408080808080808	-3.0565656565656565	3.293058291327082e-19
-1.3393939393939394	-3.0565656565656565	2.5330189671190693e-19
-1.270707070707071	-3.0565656565656565	1.6130479312743652e-19
-1.202020202020202	-3.0565656565656565	8.966402786733124e-20
-1.1333333333333333	-3.0565656565656565	4.8235095347610686e-20
-1.0646464646464646	-3.0565656565656565	3.5752870023567673e-20
-0.995959595959596	-3.0565656565656565	1.4135142691753353e-19
-0.9272727272727272	-3.0565656565656565	1.797803608146205e-18
-0.8585858585858586	-3.0565656565656565	2.296603334107381e-17
-0.7898989898989899	-3.0565656565656565	2.433054807935208e-16
-0.7212121212121212	-3.0565656565656565	2.070714854574816e-15
-0.6525252525252525	-3.0565656565656565	1.4052167698968211e-14
-0.5838383838383838	-3.0565656565656565	7.588753952018586e-14
-0.5151515151515151	-3.0565656565656565	3.259633462218758e-13
-0.4464646464646464	-3.0565656565656565	1.113454833807379e-12
-0.3777777777777777	-3.0565656565656565	3.024566210607856e-12
-0.3090909090909091	-3.0565656565656565	6.53333108847286e-12
-0.2404040404040404	-3.0565656565656565	1.1222396891468816e-11
-0.1717171717171717	-3.0565656565656565	1.532905731923275e-11
-0.103030303030303	-3.0565656565656565	1.6650375853774865e-11
-0.0343434343434343	-3.0565656565656565	1.43817449539141e-11
0.0343434343434343	-3.0565656565656565	9.878221243286032e-12
0.103030303030303	-3.0565656565656565	5.395449804305612e-12
0.1717171717171717	-3.0565656565656565	2.3435017901655835e-12
0.2404040404040404	-3.0565656565656565	8.094993636500219e-13
0.3090909090909091	-3.0565656565656565	2.2242089677891557e-13
0.3777777777777777	-3.0565656565656565	4.8653681598888204e-14
0.4464646464646464	-3.0565656565656565	8.502568940026696e-15
0.5151515151515151	-3.0565656565656565	1.203958249823641e-15
0.5838383838383838	-3.0565656565656565	1.4578290618684031e-16
0.6525252525252525	-3.0565656565656565	1.7749131479927853e-17
0.7212121212121212	-3.0565656565656565	2.8134957375837937e-18
0.7898989898989899	-3.0565656565656565	7.173117724700214e-19
0.8585858585858586	-3.0565656565656565	4.021366340698213e-19
0.9272727272727272	-3.0565656565656565	3.619066189632909e-19
0.995959595959596	-3.0565656565656565	3.078810136455292e-19
1.0646464646464646	-3.0565656565656565	2.138826984268444e-19
1.1333333333333333	-3.0565656565656565	1.1861895224356677e-19
1.202020202020202	-3.0565656565656565	5.2352382482335714e-20
1.270707070707071	-3.0565656565656565	1.837922888746983e-20
1.3393939393939394	-3.0565656565656565	5.132268750798439e-21
1.408080808080808	-3.0565656565656565	1.139996367265811e-21
1.4767676767676767	-3.0565656565656565	2.014414328019336e-22
1.5454545454545454	-3.0565656565656565	2.8320694710066266e-23
1.614141414141414	-3.0565656565656565	3.1685903704494292e-24
1.6828282828282828	-3.0565656565656565	2.823437991778995e-25
1.7515151515151517	-3.0565656565656565	2.0184775545946092e-26
1.82020202020202	-3.0565656565656565	1.2616974649726782e-27
1.8888888888888888	-3.0565656565656565	1.282086732990841e-28
1.9575757575757573	-3.0565656565656565	3.7980857060150677e-29
2.026262626262626	-3.0565656565656565	1.3498507998156078e-29
2.094949494949495	-3.0565656565656565	3.978404431638282e-30
2.163636363636364	-3.0565656565656565	9.355468357077345e-31
2.2323232323232323	-3.0565656565656565	1.749916618930222e-31
2.301010101010101	-3.0565656565656565	2.6029020848420817e-32
2.3696969696969696	-3.0565656565656565	3.078774391719459e-33
2.4383838383838383	-3.0565656565656565	2.895853040824009e-34
2.507070707070707	-3.0565656565656565	2.1659760553601378e-35
2.575757575757576	-3.0565656565656565	1.2882769448904248e-36
2.6444444444444444	-3.0565656565656565	6.093169525172042e-38
2.713131313131313	-3.0565656565656565	2.2916892577606528e-39
2.7818181818181817	-3.0565656565656565	6.854040040729353e-41
2.8505050505050504	-3.0565656565656565	1.6301065247730386e-42
2.919191919191919	-3.0565656565656565	3.082930785886021e-44
2.987878787878788	-3.0565656565656565	4.6364972199615244e-46
3.0565656565656565	-3.0565656565656565	5.544912191514404e-48
3.125252525252525	-3.0565656565656565	5.273242975211065e-50
3.193939393939394	-3.0565656565656565	3.987854760483692e-52
3.2626262626262625	-3.0565656565656565	2.3981664498278277e-54
3.3313131313131312	-3.0565656565656565	1.1468265889647274e-56
3.4	-3.0565656565656565	4.36108573098731e-59
-3.4	-2.987878787878788	5.439096878272189e-57
-3.3313131313131312	-2.987878787878788	3.0925221201997336e-54
-3.2626262626262625	-2.987878787878788	1.3982256840662432e-51
-3.193939393939394	-2.987878787878788	5.027130698308249e-49
-3.125252525252525	-2.987878787878788	1.4372804478864023e-46
-3.0565656565656565	-2.987878787878788	3.267693386903806e-44
-2.987878787878788	-2.987878787878788	5.907714797209063e-42
-2.919191919191919	-2.987878787878788	8.493294496641457e-40
-2.8505050505050504	-2.987878787878788	9.70982237833894e-38
-2.7818181818181817	-2.987878787878788	8.827237835087973e-36
-2.713131313131313	-2.987878787878788	6.381412387291369e-34
-2.6444444444444444	-2.987878787878788	3.6684891111558356e-32
-2.575757575757576	-2.987878787878788	1.6770117215616636e-30
-2.507070707070707	-2.987878787878788	6.096258902568912e-29
-2.4383838383838383	-2.987878787878788	1.7622566145268636e-27
-2.3696969696969696	-2.987878787878788	4.050916957125722e-26
-2.301010101010101	-2.987878787878788	7.404845179851411e-25
-2.2323232323232323	-2.987878787878788	1.0763588722960196e-23
-2.163636363636364	-2.987878787878788	1.244161408092361e-22
-2.094949494949495	-2.987878787878788	1.1436022629658484e-21
-2.026262626262626	-2.987878787878788	8.358960641740931e-21
-1.9575757575757573	-2.987878787878788	4.858581210146944e-20
-1.8888888888888888	-2.987878787878788	2.2456858365094613e-19
-1.82020202020202	-2.987878787878788	8.254244911050192e-19
-1.7515151515151517	-2.987878787878788	2.412746515290359e-18
-1.6828282828282828	-2.987878787878788	5.609157629092358e-18
-1.614141414141414	-2.987878787878788	1.03742377619607e-17
-1.5454545454545454	-2.987878787878788	1.5275938854940157e-17
-1.4767676767676767	-2.987878787878788	1.794314368679831e-17
-1.408080808080808	-2.987878787878788	1.689801282999205e-17
-1.3393939393939394	-2.987878787878788	1.2924779961262775e-17
-1.270707070707071	-2.987878787878788	8.278045912070463e-18
-1.202020202020202	-2.987878787878788	4.721941925691415e-18
-1.1333333333333333	-2.987878787878788	2.6402140527173207e-18
-1.0646464646464646	-2.987878787878788	1.7913089888152097e-18
-0.995959595959596	-2.987878787878788	4.098213946996912e-18
-0.9272727272727272	-2.987878787878788	3.9547186765743015e-17
-0.8585858585858586	-2.987878787878788	4.660407969810803e-16
-0.7898989898989899	-2.987878787878788	4.777794160943481e-15
-0.7212121212121212	-2.987878787878788	3.9884434219566016e-14
-0.6525252525252525	-2.987878787878788	2.6650955877111e-13
-0.5838383838383838	-2.987878787878788	1.418751043300242e-12
-0.5151515151515151	-2.987878787878788	6.009095333744472e-12
-0.4464646464646464	-2.987878787878788	2.0242216416955425e-11
-0.3777777777777777	-2.987878787878788	5.4225790718301e-11
-0.3090909090909091	-2.987878787878788	1.1551507674485998e-10
-0.2404040404040404	-2.987878787878788	1.9568259084143624e-10
-0.1717171717171717	-2.987878787878788	2.6359986631863464e-10
-0.103030303030303	-2.987878787878788	2.8236927294356417e-10
-0.0343434343434343	-2.987878787878788	2.4053008208725487e-10
0.0343434343434343	-2.987878787878788	1.629306226810525e-10
0.103030303030303	-2.987878787878788	8.776518717147102e-11
0.1717171717171717	-2.987878787878788	3.759616148835242e-11
0.2404040404040404	-2.987878787878788	1.2809111604671514e-11
0.3090909090909091	-2.987878787878788	3.472497960227461e-12
0.3777777777777777	-2.987878787878788	7.503429534213963e-13
0.4464646464646464	-2.987878787878788	1.3011989949709877e-13
0.5151515151515151	-2.987878787878788	1.8602238804208215e-14
0.5838383838383838	-2.987878787878788	2.408431029014561e-15
0.6525252525252525	-2.987878787878788	3.5205127176264603e-16
0.7212121212121212	-2.987878787878788	7.236492135915117e-17
0.7898989898989899	-2.987878787878788	2.627263933356722e-17
0.8585858585858586	-2.987878787878788	2.0521004387033574e-17
0.9272727272727272	-2.987878787878788	2.0132744573838226e-17
0.995959595959596	-2.987878787878788	1.7155289052918685e-17
1.0646464646464646	-2.987878787878788	1.1778625716157059e-17
1.1333333333333333	-2.987878787878788	6.444914834002637e-18
1.202020202020202	-2.987878787878788	2.805926312846884e-18
1.270707070707071	-2.987878787878788	9.71793300724242e-19
1.3393939393939394	-2.987878787878788	2.6774154224701918e-19
1.408080808080808	-2.987878787878788	5.868685112421963e-20
1.4767676767676767	-2.987878787878788	1.0235580773968338e-20
1.5454545454545454	-2.987878787878788	1.4207746269348124e-21
1.614141414141414	-2.987878787878788	1.5702221781200057e-22
1.6828282828282828	-2.987878787878788	1.3846516080443654e-23
1.7515151515151517	-2.987878787878788	9.96509943484779e-25
1.82020202020202	-2.987878787878788	7.42922522765484e-26
1.8888888888888888	-2.987878787878788	1.4072189036807928e-26
1.9575757575757573	-2.987878787878788	5.459978659057464e-27
2.026262626262626	-2.987878787878788	1.9735053414461367e-27
2.094949494949495	-2.987878787878788	5.7502513353219015e-28
2.163636363636364	-2.987878787878788	1.333796462110776e-28
2.2323232323232323	-2.987878787878788	2.460432078512931e-29
2.301010101010101	-2.987878787878788	3.6092404504568216e-30
2.3696969696969696	-2.987878787878788	4.210166767848545e-31
2.4383838383838383	-2.987878787878788	3.90536247098556e-32
2.507070707070707	-2.987878787878788	2.8807254584602617e-33
2.575757575757576	-2.987878787878788	1.6897437238776643e-34
2.6444444444444444	-2.987878787878788	7.881670160237639e-36
2.713131313131313	-2.987878787878788	2.9234395038990915e-37
2.7818181818181817	-2.987878787878788	8.622801860481767e-39
2.8505050505050504	-2.987878787878788	2.0224655961741944e-40
2.919191919191919	-2.987878787878788	3.772179224224728e-42
2.987878787878788	-2.987878787878788	5.594766106836582e-44
3.0565656565656565	-2.987878787878788	6.5985724882958455e-46
3.125252525252525	-2.987878787878788	6.188658082240241e-48
3.193939393939394	-2.987878787878788	4.61552838580911e-50
3.2626262626262625	-2.987878787878788	2.7373151671769096e-52
3.3313131313131312	-2.987878787878788	1.2909416762513783e-54
3.4	-2.987878787878788	4.841354449066709e-57
-3.4	-2.919191919191919	3.296286809890353e-55
-3.3313131313131312	-2.919191919191919	1.8483082431106762e-52
-3.2626262626262625	-2.919191919191919	8.241423817441385e-50
-3.193939393939394	-2.919191919191919	2.922190582085301e-47
-3.125252525252525	-2.919191919191919	8.239355950306829e-45
-3.0565656565656565	-2.919191919191919	1.847380836281256e-42
-2.987878787878788	-2.919191919191919	3.2938062046666727e-40
-2.919191919191919	-2.919191919191919	4.670013034389302e-38
-2.8505050505050504	-2.919191919191919	5.265220728734684e-36
-2.7818181818181817	-2.919191919191919	4.720559895074877e-34
-2.713131313131313	-2.919191919191919	3.365494480852032e-32
-2.6444444444444444	-2.919191919191919	1.908018992462792e-30
-2.575757575757576	-2.919191919191919	8.601910996497767e-29
-2.507070707070707	-2.919191919191919	3.0837959727333622e-27
-2.4383838383838383	-2.919191919191919	8.79133382921571e-26
-2.3696969696969696	-2.919191919191919	1.992977300234028e-24
-2.301010101010101	-2.919191919191919	3.592761496686981e-23
-2.2323232323232323	-2.919191919191919	5.15030445865487e-22
-2.163636363636364	-2.919191919191919	5.871052485467053e-21
-2.094949494949495	-2.919191919191919	5.322035170746132e-20
-2.026262626262626	-2.919191919191919	3.836354170930872e-19
-1.9575757575757573	-2.919191919191919	2.1990750135590814e-18
-1.8888888888888888	-2.919191919191919	1.0024091612567577e-17
-1.82020202020202	-2.919191919191919	3.633642874870506e-17
-1.7515151515151517	-2.919191919191919	1.0475011678902166e-16
-1.6828282828282828	-2.919191919191919	2.401831026280117e-16
-1.614141414141414	-2.919191919191919	4.381943596463626e-16
-1.5454545454545454	-2.919191919191919	6.3672658567948595e-16
-1.4767676767676767	-2.919191919191919	7.387902636455882e-16
-1.408080808080808	-2.919191919191919	6.890937442895585e-16
-1.3393939393939394	-2.919191919191919	5.254049973247159e-16
-1.270707070707071	-2.919191919191919	3.4020270036148515e-16
-1.202020202020202	-2.919191919191919	2.0067544674773006e-16
-1.1333333333333333	-2.919191919191919	1.1764140958696122e-16
-1.0646464646464646	-2.919191919191919	7.798896695804049e-17
-0.995959595959596	-2.919191919191919	1.1842238654855898e-16
-0.9272727272727272	-2.919191919191919	7.688082751874704e-16
-0.8585858585858586	-2.919191919191919	7.783901867110376e-15
-0.7898989898989899	-2.919191919191919	7.527434575956574e-14
-0.7212121212121212	-2.919191919191919	6.115022108487507e-13
-0.6525252525252525	-2.919191919191919	4.0140534606423416e-12
-0.5838383838383838	-2.919191919191919	2.104975228418761e-11
-0.5151515151515151	-2.919191919191919	8.789549128147461e-11
-0.4464646464646464	-2.919191919191919	2.919669616215615e-10
-0.3777777777777777	-2.919191919191919	7.713120553326666e-10
-0.3090909090909091	-2.919191919191919	1.6203955559613911e-09
-0.2404040404040404	-2.919191919191919	2.7070484552933314e-09
-0.1717171717171717	-2.919191919191919	3.596267455297177e-09
-0.103030303030303	-2.919191919191919	3.79916720393619e-09
-0.0343434343434343	-2.919191919191919	3.1915856645102993e-09
0.0343434343434343	-2.919191919191919	2.132113573583235e-09
0.103030303030303	-2.919191919191919	1.132691112557644e-09
0.1717171717171717	-2.919191919191919	4.78569281982255e-10
0.2404040404040404	-2.919191919191919	1.6085109699908974e-10
0.3090909090909091	-2.919191919191919	4.304780409855946e-11
0.3777777777777777	-2.919191919191919	9.205213103069598e-12
0.4464646464646464	-2.919191919191919	1.5940097816254908e-12
0.5151515151515151	-2.919191919191919	2.349312860541293e-13
0.5838383838383838	-2.919191919191919	3.421516813720595e-14
0.6525252525252525	-2.919191919191919	6.2684364456964076e-15
0.7212121212121212	-2.919191919191919	1.685249178356601e-15
0.7898989898989899	-2.919191919191919	8.960431920820529e-16
0.8585858585858586	-2.919191919191919	8.809710735031656e-16
0.9272727272727272	-2.919191919191919	8.972604858042514e-16
0.995959595959596	-2.919191919191919	7.595767387234815e-16
1.0646464646464646	-2.919191919191919	5.148778120208624e-16
1.1333333333333333	-2.919191919191919	2.779361780408656e-16
1.202020202020202	-2.919191919191919	1.1937979896319678e-16
1.270707070707071	-2.919191919191919	4.079582105939086e-17
1.3393939393939394	-2.919191919191919	1.1092470878656237e-17
1.408080808080808	-2.919191919191919	2.400130177549155e-18
1.4767676767676767	-2.919191919191919	4.133676925812509e-19
1.5454545454545454	-2.919191919191919	5.668769238773845e-20
1.614141414141414	-2.919191919191919	6.195428576879375e-21
1.6828282828282828	-2.919191919191919	5.4292056658027215e-22
1.7515151515151517	-2.919191919191919	4.084866576787189e-23
1.82020202020202	-2.919191919191919	4.516167909035167e-24
1.8888888888888888	-2.919191919191919	1.4856611391024635e-24
1.9575757575757573	-2.919191919191919	6.369733506840168e-25
2.026262626262626	-2.919191919191919	2.2932420790881134e-25
2.094949494949495	-2.919191919191919	6.594790426775908e-26
2.163636363636364	-2.919191919191919	1.5086694927306836e-26
2.2323232323232323	-2.919191919191919	2.7446160753716038e-27
2.301010101010101	-2.919191919191919	3.970540733104326e-28
2.3696969696969696	-2.919191919191919	4.5676893350198184e-29
2.4383838383838383	-2.919191919191919	4.178515349584554e-30
2.507070707070707	-2.919191919191919	3.0396663310288383e-31
2.575757575757576	-2.919191919191919	1.7583619291745465e-32
2.6444444444444444	-2.919191919191919	8.088520186342593e-34
2.713131313131313	-2.919191919191919	2.9587503078890754e-35
2.7818181818181817	-2.919191919191919	8.606488623555642e-37
2.8505050505050504	-2.919191919191919	1.990774743131336e-38
2.919191919191919	-2.919191919191919	3.6618174146288213e-40
2.987878787878788	-2.919191919191919	5.3561124893860906e-42
3.0565656565656565	-2.919191919191919	6.229900831778581e-44
3.125252525252525	-2.919191919191919	5.762235687990242e-46
3.193939393939394	-2.919191919191919	4.2381794611958356e-48
3.2626262626262625	-2.919191919191919	2.4788263689114504e-50
3.3313131313131312	-2.919191919191919	1.1528991328505762e-52
3.4	-2.919191919191919	4.263978026268107e-55
-3.4	-2.8505050505050504	1.584889593012657e-53
-3.3313131313131312	-2.8505050505050504	8.764190497412912e-51
-3.2626262626262625	-2.8505050505050504	3.853923095596933e-48
-3.193939393939394	-2.8505050505050504	1.3476363593482172e-45
-3.125252525252525	-2.8505050505050504	3.747320472044194e-43
-3.0565656565656565	-2.8505050505050504	8.286046990561836e-41
-2.987878787878788	-2.8505050505050504	1.4569759678392194e-38
-2.919191919191919	-2.8505050505050504	2.0372101208330805e-36
-2.8505050505050504	-2.8505050505050504	2.2651538360541823e-34
-2.7818181818181817	-2.8505050505050504	2.0028020138640248e-32
-2.713131313131313	-2.8505050505050504	1.4081754774644984e-30
-2.6444444444444444	-2.8505050505050504	7.873248790600808e-29
-2.575757575757576	-2.8505050505050504	3.500496226971991e-27
-2.507070707070707	-2.8505050505050504	1.2376096697290398e-25
-2.4383838383838383	-2.8505050505050504	3.4794950025772426e-24
-2.3696969696969696	-2.8505050505050504	7.779061194111993e-23
-2.301010101010101	-2.8505050505050504	1.3829822897677008e-21
-2.2323232323232323	-2.8505050505050504	1.955170076959744e-20
-2.163636363636364	-2.8505050505050504	2.1980169857513624e-19
-2.094949494949495	-2.8505050505050504	1.9649719504029985e-18
-2.026262626262626	-2.8505050505050504	1.3968863874758888e-17
-1.9575757575757573	-2.8505050505050504	7.896722092786755e-17
-1.8888888888888888	-2.8505050505050504	3.5499150898013286e-16
-1.82020202020202	-2.8505050505050504	1.2690707795433097e-15
-1.7515151515151517	-2.8505050505050504	3.608118810821528e-15
-1.6828282828282828	-2.8505050505050504	8.159873770123893e-15
-1.614141414141414	-2.8505050505050504	1.4686122983886954e-14
-1.5454545454545454	-2.8505050505050504	2.106281771493231e-14
-1.4767676767676767	-2.8505050505050504	2.4154228906965912e-14
-1.408080808080808	-2.8505050505050504	2.234365066370372e-14
-1.3393939393939394	-2.8505050505050504	1.7035749314986212e-14
-1.270707070707071	-2.8505050505050504	1.1219006473322992e-14
-1.202020202020202	-2.8505050505050504	6.893179799363098e-15
-1.1333333333333333	-2.8505050505050504	4.252245994125972e-15
-1.0646464646464646	-2.8505050505050504	2.8288948439370604e-15
-0.995959595959596	-2.8505050505050504	3.3288332709846368e-15
-0.9272727272727272	-2.8505050505050504	1.4166451549149675e-14
-0.8585858585858586	-2.8505050505050504	1.1169243245158039e-13
-0.7898989898989899	-2.8505050505050504	9.66537218254106e-13
-0.7212121212121212	-2.8505050505050504	7.499323922403218e-12
-0.6525252525252525	-2.8505050505050504	4.808273229577258e-11
-0.5838383838383838	-2.8505050505050504	2.4796197353413757e-10
-0.5151515151515151	-2.8505050505050504	1.0202389412576431e-09
-0.4464646464646464	-2.8505050505050504	3.341335601525055e-09
-0.3777777777777777	-2.8505050505050504	8.704494518023017e-09
-0.3090909090909091	-2.8505050505050504	1.803371663923668e-08
-0.2404040404040404	-2.8505050505050504	2.971112805488176e-08
-0.1717171717171717	-2.8505050505050504	3.8925810974433465e-08
-0.103030303030303	-2.8505050505050504	4.055456486999601e-08
-0.0343434343434343	-2.8505050505050504	3.3599170151223826e-08
0.0343434343434343	-2.8505050505050504	2.213677265033853e-08
0.103030303030303	-2.8505050505050504	1.1599121880002041e-08
0.1717171717171717	-2.8505050505050504	4.834390278839368e-09
0.2404040404040404	-2.8505050505050504	1.6036714514918806e-09
0.3090909090909091	-2.8505050505050504	4.242246753140711e-10
0.3777777777777777	-2.8505050505050504	9.012532639657628e-11
0.4464646464646464	-2.8505050505050504	1.5780934500126335e-11
0.5151515151515151	-2.8505050505050504	2.484998613838553e-12
0.5838383838383838	-2.8505050505050504	4.3105280479200624e-13
0.6525252525252525	-2.8505050505050504	1.0010025441600687e-13
0.7212121212121212	-2.8505050505050504	3.6030257934652526e-14
0.7898989898989899	-2.8505050505050504	2.7548154340823862e-14
0.8585858585858586	-2.8505050505050504	3.095671933321797e-14
0.9272727272727272	-2.8505050505050504	3.188172685491487e-14
0.995959595959596	-2.8505050505050504	2.6709223769156253e-14
1.0646464646464646	-2.8505050505050504	1.7866440566241607e-14
1.1333333333333333	-2.8505050505050504	9.515489384385361e-15
1.202020202020202	-2.8505050505050504	4.033037388759966e-15
1.270707070707071	-2.8505050505050504	1.360289866078548e-15
1.3393939393939394	-2.8505050505050504	3.651641648457535e-16
1.408080808080808	-2.8505050505050504	7.803873323226572e-17
1.4767676767676767	-2.8505050505050504	1.3281859674465968e-17
1.5454545454545454	-2.8505050505050504	1.801357677067967e-18
1.614141414141414	-2.8505050505050504	1.9508630321386356e-19
1.6828282828282828	-2.8505050505050504	1.7180624275594002e-20
1.7515151515151517	-2.8505050505050504	1.4907131807764437e-21
1.82020202020202	-2.8505050505050504	2.9856330921913413e-22
1.8888888888888888	-2.8505050505050504	1.3502610698912712e-22
1.9575757575757573	-2.8505050505050504	5.938855701127446e-23
2.026262626262626	-2.8505050505050504	2.1153641282303812e-23
2.094949494949495	-2.8505050505050504	6.000815505554912e-24
2.163636363636364	-2.8505050505050504	1.353867020953623e-24
2.2323232323232323	-2.8505050505050504	2.4290014632166423e-25
2.301010101010101	-2.8505050505050504	3.465447555833935e-26
2.3696969696969696	-2.8505050505050504	3.931602858733335e-27
2.4383838383838383	-2.8505050505050504	3.5469778649878726e-28
2.507070707070707	-2.8505050505050504	2.544636651111732e-29
2.575757575757576	-2.8505050505050504	1.4516821106906745e-30
2.6444444444444444	-2.8505050505050504	6.58560553825698e-32
2.713131313131313	-2.8505050505050504	2.3757369030909465e-33
2.7818181818181817	-2.8505050505050504	6.815212691649102e-35
2.8505050505050504	-2.8505050505050504	1.5546725285866568e-36
2.919191919191919	-2.8505050505050504	2.820180305353017e-38
2.987878787878788	-2.8505050505050504	4.068115423040789e-40
3.0565656565656565	-2.8505050505050504	4.666465913860908e-42
3.125252525252525	-2.8505050505050504	4.25658558091367e-44
3.193939393939394	-2.8505050505050504	3.0875434747041432e-46
3.2626262626262625	-2.8505050505050504	1.7809151716057267e-48
3.3313131313131312	-2.8505050505050504	8.168678924642139e-51
3.4	-2.8505050505050504	2.9794689160779567e-53
-3.4	-2.7818181818181817	6.045731525579284e-52
-3.3313131313131312	-2.7818181818181817	3.2970462539370265e-49
-3.2626262626262625	-2.7818181818181817	1.429814386572798e-46
-3.193939393939394	-2.7818181818181817	4.930747072330328e-44
-3.125252525252525	-2.7818181818181817	1.3521479958149416e-41
-3.0565656565656565	-2.7818181818181817	2.94858853333551e-39
-2.987878787878788	-2.7818181818181817	5.113079626443641e-37
-2.919191919191919	-2.7818181818181817	7.050653631351354e-35
-2.8505050505050504	-2.7818181818181817	7.731337719940802e-33
-2.7818181818181817	-2.7818181818181817	6.7415281014371674e-31
-2.713131313131313	-2.7818181818181817	4.67455737019118e-29
-2.6444444444444444	-2.7818181818181817	2.577514277720443e-27
-2.575757575757576	-2.7818181818181817	1.1301604522565264e-25
-2.507070707070707	-2.7818181818181817	3.940556636669571e-24
-2.4383838383838383	-2.7818181818181817	1.0925806024375094e-22
-2.3696969696969696	-2.7818181818181817	2.4089503437523118e-21
-2.301010101010101	-2.7818181818181817	4.223579529888141e-20
-2.2323232323232323	-2.7818181818181817	5.88859945632581e-19
-2.163636363636364	-2.7818181818181817	6.528628813220715e-18
-2.094949494949495	-2.7818181818181817	5.755868591023537e-17
-2.026262626262626	-2.7818181818181817	4.0353341612031846e-16
-1.9575757575757573	-2.7818181818181817	2.2497280948904398e-15
-1.8888888888888888	-2.7818181818181817	9.973972639448902e-15
-1.82020202020202	-2.7818181818181817	3.516487767200765e-14
-1.7515151515151517	-2.7818181818181817	9.860368874793369e-14
-1.6828282828282828	-2.7818181818181817	2.1995168996940926e-13
-1.614141414141414	-2.7818181818181817	3.9056652154248166e-13
-1.5454545454545454	-2.7818181818181817	5.530250075003239e-13
-1.4767676767676767	-2.7818181818181817	6.272402924404958e-13
-1.408080808080808	-2.7818181818181817	5.76440670394474e-13
-1.3393939393939394	-2.7818181818181817	4.4121095730577997e-13
-1.270707070707071	-2.7818181818181817	2.975214123375331e-13
-1.202020202020202	-2.7818181818181817	1.9159787703108645e-13
-1.1333333333333333	-2.7818181818181817	1.2435085323428133e-13
-1.0646464646464646	-2.7818181818181817	8.366018974659297e-14
-0.995959595959596	-2.7818181818181817	8.452441193764553e-14
-0.9272727272727272	-2.7818181818181817	2.5581892019300814e-13
-0.8585858585858586	-2.7818181818181817	1.4708860854619469e-12
-0.7898989898989899	-2.7818181818181817	1.0461358661518827e-11
-0.7212121212121212	-2.7818181818181817	7.443072164341178e-11
-0.6525252525252525	-2.7818181818181817	4.5972674606137085e-10
-0.5838383838383838	-2.7818181818181817	2.321657527142816e-09
-0.5151515151515151	-2.7818181818181817	9.40079999187747e-09
-0.4464646464646464	-2.7818181818181817	3.034362118053386e-08
-0.3777777777777777	-2.7818181818181817	7.794080688405998e-08
-0.3090909090909091	-2.7818181818181817	1.5923534264366429e-07
-0.2404040404040404	-2.7818181818181817	2.5871780563806485e-07
-0.1717171717171717	-2.7818181818181817	3.342772627384238e-07
-0.103030303030303	-2.7818181818181817	3.4346202841598665e-07
-0.0343434343434343	-2.7818181818181817	2.80640588833603e-07
0.0343434343434343	-2.7818181818181817	1.8236782046338556e-07
0.103030303030303	-2.7818181818181817	9.426302218720933e-08
0.1717171717171717	-2.7818181818181817	3.87722858473255e-08
0.2404040404040404	-2.7818181818181817	1.2707387813266738e-08
0.3090909090909091	-2.7818181818181817	3.332506516034224e-09
0.3777777777777777	-2.7818181818181817	7.094033076150178e-10
0.4464646464646464	-2.7818181818181817	1.286881935236762e-10
0.5151515151515151	-2.7818181818181817	2.2815318109849062e-11
0.5838383838383838	-2.7818181818181817	4.9024721421322856e-12
0.6525252525252525	-2.7818181818181817	1.4275817856688306e-12
0.7212121212121212	-2.7818181818181817	7.159047447492016e-13
0.7898989898989899	-2.7818181818181817	7.308227063092924e-13
0.8585858585858586	-2.7818181818181817	8.76878871675521e-13
0.9272727272727272	-2.7818181818181817	9.011697235513277e-13
0.995959595959596	-2.7818181818181817	7.45783859035496e-13
1.0646464646464646	-2.7818181818181817	4.922575696072384e-13
1.1333333333333333	-2.7818181818181817	2.587181002216536e-13
1.202020202020202	-2.7818181818181817	1.082398594990881e-13
1.270707070707071	-2.7818181818181817	3.6049552408906846e-14
1.3393939393939394	-2.7818181818181817	9.560264740325006e-15
1.408080808080808	-2.7818181818181817	2.0196208609927472e-15
1.4767676767676767	-2.7818181818181817	3.400609148477151e-16
1.5454545454545454	-2.7818181818181817	4.568962117511496e-17
1.614141414141414	-2.7818181818181817	4.924732429647875e-18
1.6828282828282828	-2.7818181818181817	4.494301708404215e-19
1.7515151515151517	-2.7818181818181817	5.452789559138528e-20
1.82020202020202	-2.7818181818181817	1.9493725611081032e-20
1.8888888888888888	-2.7818181818181817	1.0019967228244141e-20
1.9575757575757573	-2.7818181818181817	4.403262235649631e-21
2.026262626262626	-2.7818181818181817	1.548372617834291e-21
2.094949494949495	-2.7818181818181817	4.332131781814579e-22
2.163636363636364	-2.7818181818181817	9.639050492232714e-23
2.2323232323232323	-2.7818181818181817	1.705492532564341e-23
2.301010101010101	-2.7818181818181817	2.399633050375604e-24
2.3696969696969696	-2.7818181818181817	2.684840867800844e-25
2.4383838383838383	-2.7818181818181817	2.3887504266440398e-26
2.507070707070707	-2.7818181818181817	1.6900574432245758e-27
2.575757575757576	-2.7818181818181817	9.508469123528371e-29
2.6444444444444444	-2.7818181818181817	4.2540067725419765e-30
2.713131313131313	-2.7818181818181817	1.5134364664514344e-31
2.7818181818181817	-2.7818181818181817	4.2816252380327896e-33
2.8505050505050504	-2.7818181818181817	9.632334361598607e-35
2.919191919191919	-2.7818181818181817	1.7231888972808872e-36
2.987878787878788	-2.7818181818181817	2.4513914452881555e-38
3.0565656565656565	-2.7818181818181817	2.773134187559298e-40
3.125252525252525	-2.7818181818181817	2.494638059587939e-42
3.193939393939394	-2.7818181818181817	1.7845250273335806e-44
3.2626262626262625	-2.7818181818181817	1.015117191208532e-46
3.3313131313131312	-2.7818181818181817	4.591854967286569e-49
3.4	-2.7818181818181817	1.6517281963056688e-51
-3.4	-2.713131313131313	1.829677400763846e-50
-3.3313131313131312	-2.713131313131313	9.840430393041989e-48
-3.2626262626262625	-2.713131313131313	4.208546244847965e-45
-3.193939393939394	-2.713131313131313	1.4312930221376298e-42
-3.125252525252525	-2.713131313131313	3.870824173506985e-40
-3.0565656565656565	-2.713131313131313	8.32447350595337e-38
-2.987878787878788	-2.713131313131313	1.423601859335381e-35
-2.919191919191919	-2.713131313131313	1.9359706009465638e-33
-2.8505050505050504	-2.713131313131313	2.093569629965699e-31
-2.7818181818181817	-2.713131313131313	1.8003398793680394e-29
-2.713131313131313	-2.713131313131313	1.2311190004507834e-27
-2.6444444444444444	-2.713131313131313	6.694590346776678e-26
-2.575757575757576	-2.713131313131313	2.8948523707350754e-24
-2.507070707070707	-2.713131313131313	9.954220960912648e-23
-2.4383838383838383	-2.713131313131313	2.7218649809634385e-21
-2.3696969696969696	-2.713131313131313	5.918400254588765e-20
-2.301010101010101	-2.713131313131313	1.0233414426014345e-18
-2.2323232323232323	-2.713131313131313	1.4070687714971788e-17
-2.163636363636364	-2.713131313131313	1.5384690787689443e-16
-2.094949494949495	-2.713131313131313	1.3376463552906385e-15
-2.026262626262626	-2.713131313131313	9.248557861535178e-15
-1.9575757575757573	-2.713131313131313	5.0849859351064105e-14
-1.8888888888888888	-2.713131313131313	2.2232900511020126e-13
-1.82020202020202	-2.713131313131313	7.730601805247007e-13
-1.7515151515151517	-2.713131313131313	2.1379368088987798e-12
-1.6828282828282828	-2.713131313131313	4.704169054094403e-12
-1.614141414141414	-2.713131313131313	8.242401930904827e-12
-1.5454545454545454	-2.713131313131313	1.1526545460969312e-11
-1.4767676767676767	-2.713131313131313	1.2941943282350896e-11
-1.408080808080808	-2.713131313131313	1.1842695684313365e-11
-1.3393939393939394	-2.713131313131313	9.142981760426818e-12
-1.270707070707071	-2.713131313131313	6.358679743765603e-12
-1.202020202020202	-2.713131313131313	4.3113893710251386e-12
-1.1333333333333333	-2.713131313131313	2.934833232542701e-12
-1.0646464646464646	-2.713131313131313	1.996223117417418e-12
-0.995959595959596	-2.713131313131313	1.8229770818078906e-12
-0.9272727272727272	-2.713131313131313	4.356592333326959e-12
-0.8585858585858586	-2.713131313131313	1.8781537498327888e-11
-0.7898989898989899	-2.713131313131313	1.0124278053809749e-10
-0.7212121212121212	-2.713131313131313	6.137137869037326e-10
-0.6525252525252525	-2.713131313131313	3.539295351610816e-09
-0.5838383838383838	-2.713131313131313	1.732475418846775e-08
-0.5151515151515151	-2.713131313131313	6.88217313761256e-08
-0.4464646464646464	-2.713131313131313	2.1872498793693147e-07
-0.3777777777777777	-2.713131313131313	5.537824439795103e-07
-0.3090909090909091	-2.713131313131313	1.115586524110772e-06
-0.2404040404040404	-2.713131313131313	1.7874303981925371e-06
-0.1717171717171717	-2.713131313131313	2.277566635881926e-06
-0.103030303030303	-2.713131313131313	2.3079396086635047e-06
-0.0343434343434343	-2.713131313131313	1.859995706370522e-06
0.0343434343434343	-2.713131313131313	1.192342587401025e-06
0.103030303030303	-2.713131313131313	6.082276724138507e-07
0.1717171717171717	-2.713131313131313	2.47155550054566e-07
0.2404040404040404	-2.713131313131313	8.02456639527349e-08
0.3090909090909091	-2.713131313131313	2.100752708472216e-08
0.3777777777777777	-2.713131313131313	4.563213072824039e-09
0.4464646464646464	-2.713131313131313	8.947530656958072e-10
0.5151515151515151	-2.713131313131313	1.88948617386052e-10
0.5838383838383838	-2.713131313131313	5.022889562988519e-11
0.6525252525252525	-2.713131313131313	1.8309777871570333e-11
0.7212121212121212	-2.713131313131313	1.3076138367928264e-11
0.7898989898989899	-2.713131313131313	1.6140411966246295e-11
0.8585858585858586	-2.713131313131313	1.986860976930633e-11
0.9272727272727272	-2.713131313131313	2.02453372664075e-11
0.995959595959596	-2.713131313131313	1.6538478973863696e-11
1.0646464646464646	-2.713131313131313	1.0773022654713815e-11
1.1333333333333333	-2.713131313131313	5.589472662046742e-12
1.202020202020202	-2.713131313131313	2.309498373334145e-12
1.270707070707071	-2.713131313131313	7.600688977859992e-13
1.3393939393939394	-2.713131313131313	1.9932041648674177e-13
1.408080808080808	-2.713131313131313	4.167596464290562e-14
1.4767676767676767	-2.713131313131313	6.954552291596612e-15
1.5454545454545454	-2.713131313131313	9.282972853180912e-16
1.614141414141414	-2.713131313131313	1.0060503854709451e-16
1.6828282828282828	-2.713131313131313	1.029226857700474e-17
1.7515151515151517	-2.713131313131313	2.1577231772286295e-18
1.82020202020202	-2.713131313131313	1.1160756418935148e-18
1.8888888888888888	-2.713131313131313	5.955296919652311e-19
1.9575757575757573	-2.713131313131313	2.5920811638440114e-19
2.026262626262626	-2.713131313131313	8.992233246063874e-20
2.094949494949495	-2.713131313131313	2.481252725752907e-20
2.163636363636364	-2.713131313131313	5.4446318413640325e-21
2.2323232323232323	-2.713131313131313	9.50052736628952e-22
2.301010101010101	-2.713131313131313	1.3182754531418331e-22
2.3696969696969696	-2.713131313131313	1.4545989883234086e-23
2.4383838383838383	-2.713131313131313	1.2763180170103175e-24
2.507070707070707	-2.713131313131313	8.905390680357086e-26
2.575757575757576	-2.713131313131313	4.941121110343312e-27
2.6444444444444444	-2.713131313131313	2.1801002399553576e-28
2.713131313131313	-2.713131313131313	7.649021246055833e-30
2.7818181818181817	-2.713131313131313	2.134094822309396e-31
2.8505050505050504	-2.713131313131313	4.7347821028854214e-33
2.919191919191919	-2.713131313131313	8.353427791385259e-35
2.987878787878788	-2.713131313131313	1.1719467759377578e-36
3.0565656565656565	-2.713131313131313	1.3074632621480126e-38
3.125252525252525	-2.713131313131313	1.1599240172476055e-40
3.193939393939394	-2.713131313131313	8.182914766433046e-43
3.2626262626262625	-2.713131313131313	4.590552456250617e-45
3.3313131313131312	-2.713131313131313	2.0478602753462149e-47
3.4	-2.713131313131313	7.264640524266222e-50
-3.4	-2.6444444444444444	4.393149808556875e-49
-3.3313131313131312	-2.6444444444444444	2.3301236628622107e-46
-3.2626262626262625	-2.6444444444444444	9.82789182518731e-44
-3.193939393939394	-2.6444444444444444	3.2962504737103444e-41
-3.125252525252525	-2.6444444444444444	8.791408960398754e-39
-3.0565656565656565	-2.6444444444444444	1.864555011756938e-36
-2.987878787878788	-2.6444444444444444	3.1446358392705757e-34
-2.919191919191919	-2.6444444444444444	4.217391889305823e-32
-2.8505050505050504	-2.6444444444444444	4.497757097145397e-30
-2.7818181818181817	-2.6444444444444444	3.8144021355519678e-28
-2.713131313131313	-2.6444444444444444	2.572381612889945e-26
-2.6444444444444444	-2.6444444444444444	1.379503342229595e-24
-2.575757575757576	-2.6444444444444444	5.882860615108772e-23
-2.507070707070707	-2.6444444444444444	1.9949536179508025e-21
-2.4383838383838383	-2.6444444444444444	5.379668242377425e-20
-2.3696969696969696	-2.6444444444444444	1.153603706858612e-18
-2.301010101010101	-2.6444444444444444	1.9671445689166312e-17
-2.2323232323232323	-2.6444444444444444	2.667438875600985e-16
-2.163636363636364	-2.6444444444444444	2.876281848259752e-15
-2.094949494949495	-2.6444444444444444	2.4663102620756573e-14
-2.026262626262626	-2.6444444444444444	1.6816852574374557e-13
-1.9575757575757573	-2.6444444444444444	9.118560099329973e-13
-1.8888888888888888	-2.6444444444444444	3.931899908902586e-12
-1.82020202020202	-2.6444444444444444	1.3483421210132354e-11
-1.7515151515151517	-2.6444444444444444	3.677819322551233e-11
-1.6828282828282828	-2.6444444444444444	7.982925621793876e-11
-1.614141414141414	-2.6444444444444444	1.3804305016249168e-10
-1.5454545454545454	-2.6444444444444444	1.9074818859737836e-10
-1.4767676767676767	-2.6444444444444444	2.1227195100819178e-10
-1.408080808080808	-2.6444444444444444	1.9395773737674435e-10
-1.3393939393939394	-2.6444444444444444	1.518910240152309e-10
-1.270707070707071	-2.6444444444444444	1.0973555227873254e-10
-1.202020202020202	-2.6444444444444444	7.851955961514296e-11
-1.1333333333333333	-2.6444444444444444	5.5767624844251394e-11
-1.0646464646464646	-2.6444444444444444	3.822983546458205e-11
-0.995959595959596	-2.6444444444444444	3.231397352842961e-11
-0.9272727272727272	-2.6444444444444444	6.532557195259751e-11
-0.8585858585858586	-2.6444444444444444	2.304783260787796e-10
-0.7898989898989899	-2.6444444444444444	9.355083248359083e-10
-0.7212121212121212	-2.6444444444444444	4.420464219224102e-09
-0.6525252525252525	-2.6444444444444444	2.2387439298686073e-08
-0.5838383838383838	-2.6444444444444444	1.0372155963867096e-07
-0.5151515151515151	-2.6444444444444444	4.0114031238774434e-07
-0.4464646464646464	-2.6444444444444444	1.252315350883581e-06
-0.3777777777777777	-2.6444444444444444	3.123023503236171e-06
-0.3090909090909091	-2.6444444444444444	6.201880174085431e-06
-0.2404040404040404	-2.6444444444444444	9.79841295158871e-06
-0.1717171717171717	-2.6444444444444444	1.2312889039469975e-05
-0.103030303030303	-2.6444444444444444	1.2306287578299833e-05
-0.0343434343434343	-2.6444444444444444	9.784040317734448e-06
0.0343434343434343	-2.6444444444444444	6.19026295284635e-06
0.103030303030303	-2.6444444444444444	3.119912381607045e-06
0.1717171717171717	-2.6444444444444444	1.2558927665512812e-06
0.2404040404040404	-2.6444444444444444	4.066088317618308e-07
0.3090909090909091	-2.6444444444444444	1.079657756493725e-07
0.3777777777777777	-2.6444444444444444	2.480813281310793e-08
0.4464646464646464	-2.6444444444444444	5.578389243322449e-09
0.5151515151515151	-2.6444444444444444	1.4421429197661634e-09
0.5838383838383838	-2.6444444444444444	4.5821680979887135e-10
0.6525252525252525	-2.6444444444444444	2.1485757308896388e-10
0.7212121212121212	-2.6444444444444444	2.1186998082389529e-10
0.7898989898989899	-2.6444444444444444	2.9018128506378127e-10
0.8585858585858586	-2.6444444444444444	3.5882569562331967e-10
0.9272727272727272	-2.6444444444444444	3.614309125151691e-10
0.995959595959596	-2.6444444444444444	2.9139860963426427e-10
1.0646464646464646	-2.6444444444444444	1.8739061885558764e-10
1.1333333333333333	-2.6444444444444444	9.603621255645282e-11
1.202020202020202	-2.6444444444444444	3.9221276458014256e-11
1.270707070707071	-2.6444444444444444	1.2768958129790526e-11
1.3393939393939394	-2.6444444444444444	3.3160173357133605e-12
1.408080808080808	-2.6444444444444444	6.875862174789228e-13
1.4767676767676767	-2.6444444444444444	1.1401839546838564e-13
1.5454545454545454	-2.6444444444444444	1.5197966485707353e-14
1.614141414141414	-2.6444444444444444	1.6985426016709302e-15
1.6828282828282828	-2.6444444444444444	2.2883207699255377e-16
1.7515151515151517	-2.6444444444444444	8.632370608350923e-17
1.82020202020202	-2.6444444444444444	5.2595112268373785e-17
1.8888888888888888	-2.6444444444444444	2.8168132985007586e-17
1.9575757575757573	-2.6444444444444444	1.2108926147309759e-17
2.026262626262626	-2.6444444444444444	4.14327976032976e-18
2.094949494949495	-2.6444444444444444	1.1275010322673884e-18
2.163636363636364	-2.6444444444444444	2.4399374313343934e-19
2.2323232323232323	-2.6444444444444444	4.198763758991705e-20
2.301010101010101	-2.6444444444444444	5.745704960527452e-21
2.3696969696969696	-2.6444444444444444	6.252357983245029e-22
2.4383838383838383	-2.6444444444444444	5.410318660129024e-23
2.507070707070707	-2.6444444444444444	3.7228909077387486e-24
2.575757575757576	-2.6444444444444444	2.0371181581384878e-25
2.6444444444444444	-2.6444444444444444	8.864016813616099e-27
2.713131313131313	-2.6444444444444444	3.067067704797333e-28
2.7818181818181817	-2.6444444444444444	8.439070116817641e-30
2.8505050505050504	-2.6444444444444444	1.846478553722259e-31
2.919191919191919	-2.6444444444444444	3.2127163290141096e-33
2.987878787878788	-2.6444444444444444	4.445073369536852e-35
3.0565656565656565	-2.6444444444444444	4.89062008523753e-37
3.125252525252525	-2.6444444444444444	4.278852943079715e-39
3.193939393939394	-2.6444444444444444	2.9769341950576964e-41
3.2626262626262625	-2.6444444444444444	1.64698464000059e-43
3.3313131313131312	-2.6444444444444444	7.245832717396267e-46
3.4	-2.6444444444444444	2.5349272389763622e-48
-3.4	-2.575757575757576	8.368609930389983e-48
-3.3313131313131312	-2.575757575757576	4.377434634178441e-45
-3.2626262626262625	-2.575757575757576	1.820809263969513e-42
-3.193939393939394	-2.575757575757576	6.022650747631999e-40
-3.125252525252525	-2.575757575757576	1.5841246227230618e-37
-3.0565656565656565	-2.575757575757576	3.3133662937068255e-35
-2.987878787878788	-2.575757575757576	5.510969350707012e-33
-2.919191919191919	-2.575757575757576	7.288950178745362e-31
-2.8505050505050504	-2.575757575757576	7.666204641520173e-29
-2.7818181818181817	-2.575757575757576	6.411715960447935e-27
-2.713131313131313	-2.575757575757576	4.264288527702366e-25
-2.6444444444444444	-2.575757575757576	2.2552637009302316e-23
-2.575757575757576	-2.575757575757576	9.484763782570988e-22
-2.507070707070707	-2.575757575757576	3.1720071109472235e-20
-2.4383838383838383	-2.575757575757576	8.435682668213635e-19
-2.3696969696969696	-2.575757575757576	1.7839586325666408e-17
-2.301010101010101	-2.575757575757576	3.0000453963389223e-16
-2.2323232323232323	-2.575757575757576	4.0118942484183716e-15
-2.163636363636364	-2.575757575757576	4.2662863352023796e-14
-2.094949494949495	-2.575757575757576	3.6076974829848513e-13
-2.026262626262626	-2.575757575757576	2.426005158785798e-12
-1.9575757575757573	-2.575757575757576	1.2972983771572108e-11
-1.8888888888888888	-2.575757575757576	5.516809664056065e-11
-1.82020202020202	-2.575757575757576	1.8658285538946782e-10
-1.7515151515151517	-2.575757575757576	5.019791204894394e-10
-1.6828282828282828	-2.575757575757576	1.0749306206796683e-09
-1.614141414141414	-2.575757575757576	1.8349253341855214e-09
-1.5454545454545454	-2.575757575757576	2.506886540679859e-09
-1.4767676767676767	-2.575757575757576	2.7693320827237835e-09
-1.408080808080808	-2.575757575757576	2.535694659152036e-09
-1.3393939393939394	-2.575757575757576	2.02723713689526e-09
-1.270707070707071	-2.575757575757576	1.5314978368736302e-09
-1.202020202020202	-2.575757575757576	1.1561934776980355e-09
-1.1333333333333333	-2.575757575757576	8.512222534552942e-10
-1.0646464646464646	-2.575757575757576	5.858836654803498e-10
-0.995959595959596	-2.575757575757576	4.6394635155362175e-10
-0.9272727272727272	-2.575757575757576	8.198133628332126e-10
-0.8585858585858586	-2.575757575757576	2.553216774383864e-09
-0.7898989898989899	-2.575757575757576	8.403315130811386e-09
-0.7212121212121212	-2.575757575757576	2.9777753791972746e-08
-0.6525252525252525	-2.575757575757576	1.21258550474462e-07
-0.5838383838383838	-2.575757575757576	5.060101102822758e-07
-0.5151515151515151	-2.575757575757576	1.871116160348276e-06
-0.4464646464646464	-2.575757575757576	5.70490730333369e-06
-0.3777777777777777	-2.575757575757576	1.3987391785294564e-05
-0.3090909090909091	-2.575757575757576	2.7366053529271563e-05
-0.2404040404040404	-2.575757575757576	4.262604049410527e-05
-0.1717171717171717	-2.575757575757576	5.282616771047717e-05
-0.103030303030303	-2.575757575757576	5.2085755705312415e-05
-0.0343434343434343	-2.575757575757576	4.087420212364852e-05
0.0343434343434343	-2.575757575757576	2.5556344128763667e-05
0.103030303030303	-2.575757575757576	1.2764248766279091e-05
0.1717171717171717	-2.575757575757576	5.125252594471404e-06
0.2404040404040404	-2.575757575757576	1.6810635558679588e-06
0.3090909090909091	-2.575757575757576	4.6837880505775925e-07
0.3777777777777777	-2.575757575757576	1.206940076313415e-07
0.4464646464646464	-2.575757575757576	3.2671520390407586e-08
0.5151515151515151	-2.575757575757576	1.006688050577008e-08
0.5838383838383838	-2.575757575757576	3.705592086696511e-09
0.6525252525252525	-2.575757575757576	2.3258935930259274e-09
0.7212121212121212	-2.575757575757576	2.9241430249712e-09
0.7898989898989899	-2.575757575757576	4.1964799257234236e-09
0.8585858585858586	-2.575757575757576	5.157936549605052e-09
0.9272727272727272	-2.575757575757576	5.129154636158235e-09
0.995959595959596	-2.575757575757576	4.082241152119823e-09
1.0646464646464646	-2.575757575757576	2.5932975067537822e-09
1.1333333333333333	-2.575757575757576	1.3139945417213871e-09
1.202020202020202	-2.575757575757576	5.310838592570545e-10
1.270707070707071	-2.575757575757576	1.7132360121079668e-10
1.3393939393939394	-2.575757575757576	4.415611016770276e-11
1.408080808080808	-2.575757575757576	9.106053783977702e-12
1.4767676767676767	-2.575757575757576	1.5067610993204565e-12
1.5454545454545454	-2.575757575757576	2.0260240623069198e-13
1.614141414141414	-2.575757575757576	2.48226504195602e-14
1.6828282828282828	-2.575757575757576	5.397900772537892e-15
1.7515151515151517	-2.575757575757576	3.094876629566521e-15
1.82020202020202	-2.575757575757576	1.991188532768437e-15
1.8888888888888888	-2.575757575757576	1.0581146083607529e-15
1.9575757575757573	-2.575757575757576	4.488228299352274e-16
2.026262626262626	-2.575757575757576	1.5146070183838822e-16
2.094949494949495	-2.575757575757576	4.064798720135601e-17
2.163636363636364	-2.575757575757576	8.674905028386547e-18
2.2323232323232323	-2.575757575757576	1.4722141868898793e-18
2.301010101010101	-2.575757575757576	1.9868098404868527e-19
2.3696969696969696	-2.575757575757576	2.1321620736025402e-20
2.4383838383838383	-2.575757575757576	1.8195442145834916e-21
2.507070707070707	-2.575757575757576	1.2347625997210226e-22
2.575757575757576	-2.575757575757576	6.663198690522804e-24
2.6444444444444444	-2.575757575757576	2.859305122764812e-25
2.713131313131313	-2.575757575757576	9.757008460300014e-27
2.7818181818181817	-2.575757575757576	2.64759346917471e-28
2.8505050505050504	-2.575757575757576	5.713001801619576e-30
2.919191919191919	-2.575757575757576	9.8029290903623e-32
2.987878787878788	-2.575757575757576	1.3375985878834015e-33
3.0565656565656565	-2.575757575757576	1.4513567674494568e-35
3.125252525252525	-2.575757575757576	1.252278727572514e-37
3.193939393939394	-2.575757575757576	8.592237333733544e-40
3.2626262626262625	-2.575757575757576	4.688025508275717e-42
3.3313131313131312	-2.575757575757576	2.0340054295281858e-44
3.4	-2.575757575757576	7.017665926914651e-47
-3.4	-2.507070707070707	1.264755167706462e-46
-3.3313131313131312	-2.507070707070707	6.524334116376322e-44
-3.2626262626262625	-2.507070707070707	2.6763589801223247e-41
-3.193939393939394	-2.507070707070707	8.73033636808527e-39
-3.125252525252525	-2.507070707070707	2.2646236011542688e-36
-3.0565656565656565	-2.507070707070707	4.671318955238007e-34
-2.987878787878788	-2.507070707070707	7.66234062992819e-32
-2.919191919191919	-2.507070707070707	9.994517389795869e-30
-2.8505050505050504	-2.507070707070707	1.036670264611337e-27
-2.7818181818181817	-2.507070707070707	8.550625696667247e-26
-2.713131313131313	-2.507070707070707	5.608330388912942e-24
-2.6444444444444444	-2.507070707070707	2.9251471997925e-22
-2.575757575757576	-2.507070707070707	1.2132220725763931e-20
-2.507070707070707	-2.507070707070707	4.001394077379076e-19
-2.4383838383838383	-2.507070707070707	1.0494476970081157e-17
-2.3696969696969696	-2.507070707070707	2.1887126282210235e-16
-2.301010101010101	-2.507070707070707	3.6299045930179704e-15
-2.2323232323232323	-2.507070707070707	4.787186354813678e-14
-2.163636363636364	-2.507070707070707	5.020471119742662e-13
-2.094949494949495	-2.507070707070707	4.186861361836989e-12
-2.026262626262626	-2.507070707070707	2.776611932222492e-11
-1.9575757575757573	-2.507070707070707	1.464303183489493e-10
-1.8888888888888888	-2.507070707070707	6.141209054240088e-10
-1.82020202020202	-2.507070707070707	2.048477354510068e-09
-1.7515151515151517	-2.507070707070707	5.436113406478649e-09
-1.6828282828282828	-2.507070707070707	1.1485733185348456e-08
-1.614141414141414	-2.507070707070707	1.9360638139578557e-08
-1.5454545454545454	-2.507070707070707	2.6173447495155277e-08
-1.4767676767676767	-2.507070707070707	2.875950183567073e-08
-1.408080808080808	-2.507070707070707	2.6503823452362912e-08
-1.3393939393939394	-2.507070707070707	2.1784969654628586e-08
-1.270707070707071	-2.507070707070707	1.7300233775478877e-08
-1.202020202020202	-2.507070707070707	1.3742741380902651e-08
-1.1333333333333333	-2.507070707070707	1.0414448096904912e-08
-1.0646464646464646	-2.507070707070707	7.171620656112972e-09
-0.995959595959596	-2.507070707070707	5.362303795069277e-09
-0.9272727272727272	-2.507070707070707	8.392457847337838e-09
-0.8585858585858586	-2.507070707070707	2.402148239770433e-08
-0.7898989898989899	-2.507070707070707	6.986218967675548e-08
-0.7212121212121212	-2.507070707070707	1.954140861853337e-07
-0.6525252525252525	-2.507070707070707	6.00150380393754e-07
-0.5838383838383838	-2.507070707070707	2.0798749324934063e-06
-0.5151515151515151	-2.507070707070707	7.069906633196505e-06
-0.4464646464646464	-2.507070707070707	2.0762968868026262e-05
-0.3777777777777777	-2.507070707070707	4.9826788016457467e-05
-0.3090909090909091	-2.507070707070707	9.590496819132656e-05
-0.2404040404040404	-2.507070707070707	0.0001472166347374
-0.1717171717171717	-2.507070707070707	0.0001799424311484
-0.103030303030303	-2.507070707070707	0.0001751257932695
-0.0343434343434343	-2.507070707070707	0.0001358463854913
0.0343434343434343	-2.507070707070707	8.422104237514394e-05
0.103030303030303	-2.507070707070707	4.200570964805604e-05
0.1717171717171717	-2.507070707070707	1.7111649574006616e-05
0.2404040404040404	-2.507070707070707	5.887421753087788e-06
0.3090909090909091	-2.507070707070707	1.8258819939323645e-06
0.3777777777777777	-2.507070707070707	5.598146929583008e-07
0.4464646464646464	-2.507070707070707	1.8129654905452506e-07
0.5151515151515151	-2.507070707070707	6.272111353670993e-08
0.5838383838383838	-2.507070707070707	2.6816944707688017e-08
0.6525252525252525	-2.507070707070707	2.282700316121873e-08
0.7212121212121212	-2.507070707070707	3.335335164820645e-08
0.7898989898989899	-2.507070707070707	4.8540330136100754e-08
0.8585858585858586	-2.507070707070707	5.9001150648971976e-08
0.9272727272727272	-2.507070707070707	5.790506094128962e-08
0.995959595959596	-2.507070707070707	4.552213839103293e-08
1.0646464646464646	-2.507070707070707	2.8596486473949996e-08
1.1333333333333333	-2.507070707070707	1.4345741625499277e-08
1.202020202020202	-2.507070707070707	5.7490353170652245e-09
1.270707070707071	-2.507070707070707	1.8422183219072366e-09
1.3393939393939394	-2.507070707070707	4.727290882857588e-10
1.408080808080808	-2.507070707070707	9.736306080704078e-11
1.4767676767676767	-2.507070707070707	1.6180861025705806e-11
1.5454545454545454	-2.507070707070707	2.242325471220184e-12
1.614141414141414	-2.507070707070707	3.412578095310168e-13
1.6828282828282828	-2.507070707070707	1.3066873472336268e-13
1.7515151515151517	-2.507070707070707	9.233667927970025e-14
1.82020202020202	-2.507070707070707	6.006087234828482e-14
1.8888888888888888	-2.507070707070707	3.1545338075771114e-14
1.9575757575757573	-2.507070707070707	1.3198763229850916e-14
2.026262626262626	-2.507070707070707	4.3927126030689086e-15
2.094949494949495	-2.507070707070707	1.1626182368314113e-15
2.163636363636364	-2.507070707070707	2.446958597626614e-16
2.2323232323232323	-2.507070707070707	4.095400574416743e-17
2.301010101010101	-2.507070707070707	5.450609991390961e-18
2.3696969696969696	-2.507070707070707	5.768626428096e-19
2.4383838383838383	-2.507070707070707	4.854876697721029e-20
2.507070707070707	-2.507070707070707	3.2490952667007886e-21
2.575757575757576	-2.507070707070707	1.729119984585559e-22
2.6444444444444444	-2.507070707070707	7.317559396168165e-24
2.713131313131313	-2.507070707070707	2.4625543409967005e-25
2.7818181818181817	-2.507070707070707	6.589975951230269e-27
2.8505050505050504	-2.507070707070707	1.4023624579701623e-28
2.919191919191919	-2.507070707070707	2.3730952192893376e-30
2.987878787878788	-2.507070707070707	3.193364493884807e-32
3.0565656565656565	-2.507070707070707	3.41712023533419e-34
3.125252525252525	-2.507070707070707	2.9077058387654065e-36
3.193939393939394	-2.507070707070707	1.967519825254273e-38
3.2626262626262625	-2.507070707070707	1.0586836499162206e-40
3.3313131313131312	-2.507070707070707	4.5299325461601774e-43
3.4	-2.507070707070707	1.541330259256126e-45
-3.4	-2.4383838383838383	1.5164756459888002e-45
-3.3313131313131312	-2.4383838383838383	7.714868939086153e-43
-3.2626262626262625	-2.4383838383838383	3.121045552003847e-40
-3.193939393939394	-2.4383838383838383	1.004037892766891e-37
-3.125252525252525	-2.4383838383838383	2.568493914252603e-35
-3.0565656565656565	-2.4383838383838383	5.224989469554509e-33
-2.987878787878788	-2.4383838383838383	8.452218950965566e-31
-2.919191919191919	-2.4383838383838383	1.0872627234351195e-28
-2.8505050505050504	-2.4383838383838383	1.1121841435393104e-26
-2.7818181818181817	-2.4383838383838383	9.046848967026771e-25
-2.713131313131313	-2.4383838383838383	5.851893608444855e-23
-2.6444444444444444	-2.4383838383838383	3.010051628188122e-21
-2.575757575757576	-2.4383838383838383	1.2312036946206133e-19
-2.507070707070707	-2.4383838383838383	4.004647751515398e-18
-2.4383838383838383	-2.4383838383838383	1.0358030578812303e-16
-2.3696969696969696	-2.4383838383838383	2.1304362204975845e-15
-2.301010101010101	-2.4383838383838383	3.484483674923529e-14
-2.2323232323232323	-2.4383838383838383	4.5319703449293123e-13
-2.163636363636364	-2.4383838383838383	4.6872151583618286e-12
-2.094949494949495	-2.4383838383838383	3.854989420153963e-11
-2.026262626262626	-2.4383838383838383	2.5212465929589087e-10
-1.9575757575757573	-2.4383838383838383	1.3112944378574102e-09
-1.8888888888888888	-2.4383838383838383	5.423773946886214e-09
-1.82020202020202	-2.4383838383838383	1.7843594090033498e-08
-1.7515151515151517	-2.4383838383838383	4.67099478624877e-08
-1.6828282828282828	-2.4383838383838383	9.739226073294165e-08
-1.614141414141414	-2.4383838383838383	1.621772864572572e-07
-1.5454545454545454	-2.4383838383838383	2.171802430680574e-07
-1.4767676767676767	-2.4383838383838383	2.3797646249690158e-07
-1.408080808080808	-2.4383838383838383	2.218930208775517e-07
-1.3393939393939394	-2.4383838383838383	1.8888139476561774e-07
-1.270707070707071	-2.4383838383838383	1.5819647432987438e-07
-1.202020202020202	-2.4383838383838383	1.315938758353665e-07
-1.1333333333333333	-2.4383838383838383	1.0193777007217709e-07
-1.0646464646464646	-2.4383838383838383	7.002516668366996e-08
-0.995959595959596	-2.4383838383838383	4.976171572072464e-08
-0.9272727272727272	-2.4383838383838383	6.936217544250148e-08
-0.8585858585858586	-2.4383838383838383	1.851989676937294e-07
-0.7898989898989899	-2.4383838383838383	5.027654359686244e-07
-0.7212121212121212	-2.4383838383838383	1.2137841611199045e-06
-0.6525252525252525	-2.4383838383838383	2.873190765286585e-06
-0.5838383838383838	-2.4383838383838383	7.636079835613873e-06
-0.5151515151515151	-2.4383838383838383	2.2229108969024806e-05
-0.4464646464646464	-2.4383838383838383	6.096650032529618e-05
-0.3777777777777777	-2.4383838383838383	0.0001416771801336
-0.3090909090909091	-2.4383838383838383	0.0002673433779617
-0.2404040404040404	-2.4383838383838383	0.0004040405789248
-0.1717171717171717	-2.4383838383838383	0.0004872140175386
-0.103030303030303	-2.4383838383838383	0.0004687547145477
-0.0343434343434343	-2.4383838383838383	0.0003608053385209
0.0343434343434343	-2.4383838383838383	0.0002237394365613
0.103030303030303	-2.4383838383838383	0.0001135493247786
0.1717171717171717	-2.4383838383838383	4.871354132705762e-05
0.2404040404040404	-2.4383838383838383	1.8689343876653237e-05
0.3090909090909091	-2.4383838383838383	6.873612918742347e-06
0.3777777777777777	-2.4383838383838383	2.52581597243068e-06
0.4464646464646464	-2.4383838383838383	9.212556292638112e-07
0.5151515151515151	-2.4383838383838383	3.4207518295845653e-07
0.5838383838383838	-2.4383838383838383	1.7614591400366686e-07
0.6525252525252525	-2.4383838383838383	1.9595595526825534e-07
0.7212121212121212	-2.4383838383838383	3.088989966766836e-07
0.7898989898989899	-2.4383838383838383	4.481004787392549e-07
0.8585858585858586	-2.4383838383838383	5.374172429460088e-07
0.9272727272727272	-2.4383838383838383	5.207122998525518e-07
0.995959595959596	-2.4383838383838383	4.0478234084675953e-07
1.0646464646464646	-2.4383838383838383	2.5184545802573885e-07
1.1333333333333333	-2.4383838383838383	1.2535390445581246e-07
1.202020202020202	-2.4383838383838383	4.994789332412114e-08
1.270707070707071	-2.4383838383838383	1.5954882221829027e-08
1.3393939393939394	-2.4383838383838383	4.094520325313439e-09
1.408080808080808	-2.4383838383838383	8.47164656459724e-10
1.4767676767676767	-2.4383838383838383	1.4291406985385576e-10
1.5454545454545454	-2.4383838383838383	2.1369210546786143e-11
1.614141414141414	-2.4383838383838383	4.8075705597113175e-12
1.6828282828282828	-2.4383838383838383	2.9039656721243544e-12
1.7515151515151517	-2.4383838383838383	2.223370714402522e-12
1.82020202020202	-2.4383838383838383	1.4394038669244682e-12
1.8888888888888888	-2.4383838383838383	7.462227057935425e-13
1.9575757575757573	-2.4383838383838383	3.079446123849476e-13
2.026262626262626	-2.4383838383838383	1.0107460765357933e-13
2.094949494949495	-2.4383838383838383	2.638220826208599e-14
2.163636363636364	-2.4383838383838383	5.476011605504444e-15
2.2323232323232323	-2.4383838383838383	9.038525847271944e-16
2.301010101010101	-2.4383838383838383	1.1863415415069986e-16
2.3696969696969696	-2.4383838383838383	1.2382274850824317e-17
2.4383838383838383	-2.4383838383838383	1.0277077184339784e-18
2.507070707070707	-2.4383838383838383	6.78292862711693e-20
2.575757575757576	-2.4383838383838383	3.5599452557297805e-21
2.6444444444444444	-2.4383838383838383	1.4857571636021312e-22
2.713131313131313	-2.4383838383838383	4.930952134525753e-24
2.7818181818181817	-2.4383838383838383	1.3013442007119504e-25
2.8505050505050504	-2.4383838383838383	2.7310648679196767e-27
2.919191919191919	-2.4383838383838383	4.557747802958194e-29
2.987878787878788	-2.4383838383838383	6.048490536465852e-31
3.0565656565656565	-2.4383838383838383	6.38296055848734e-33
3.125252525252525	-2.4383838383838383	5.356433980610161e-35
3.193939393939394	-2.4383838383838383	3.5744381970937126e-37
3.2626262626262625	-2.4383838383838383	1.8967857078373555e-39
3.3313131313131312	-2.4383838383838383	8.004001937003811e-42
3.4	-2.4383838383838383	2.6858053946439603e-44
-3.4	-2.3696969696969696	1.4425815751385617e-44
-3.3313131313131312	-2.3696969696969696	7.237637627606069e-42
-3.2626262626262625	-2.3696969696969696	2.887564835866535e-39
-3.193939393939394	-2.3696969696969696	9.161046859703965e-37
-3.125252525252525	-2.3696969696969696	2.3111967209413542e-34
-3.0565656565656565	-2.3696969696969696	4.6366804518253146e-32
-2.987878787878788	-2.3696969696969696	7.397004185303079e-30
-2.919191919191919	-2.3696969696969696	9.3838921011726e-28
-2.8505050505050504	-2.3696969696969696	9.466481464427529e-26
-2.7818181818181817	-2.3696969696969696	7.594035344449053e-24
-2.713131313131313	-2.3696969696969696	4.84434518208404e-22
-2.6444444444444444	-2.3696969696969696	2.4574007705813162e-20
-2.575757575757576	-2.3696969696969696	9.912777149797014e-19
-2.507070707070707	-2.3696969696969696	3.179751229744032e-17
-2.4383838383838383	-2.3696969696969696	8.110906705328191e-16
-2.3696969696969696	-2.3696969696969696	1.64522069117154e-14
-2.301010101010101	-2.3696969696969696	2.6537347048054605e-13
-2.2323232323232323	-2.3696969696969696	3.403844160081037e-12
-2.163636363636364	-2.3696969696969696	3.471852684322393e-11
-2.094949494949495	-2.3696969696969696	2.816009068171453e-10
-2.026262626262626	-2.3696969696969696	1.8163202127970685e-09
-1.9575757575757573	-2.3696969696969696	9.316402756986805e-09
-1.8888888888888888	-2.3696969696969696	3.800432904911261e-08
-1.82020202020202	-2.3696969696969696	1.233191346351306e-07
-1.7515151515151517	-2.3696969696969696	3.184652975005818e-07
-1.6828282828282828	-2.3696969696969696	6.554114354030454e-07
-1.614141414141414	-2.3696969696969696	1.0787574240192006e-06
-1.5454545454545454	-2.3696969696969696	1.4330039517010637e-06
-1.4767676767676767	-2.3696969696969696	1.5709328642683263e-06
-1.408080808080808	-2.3696969696969696	1.491071398285417e-06
-1.3393939393939394	-2.3696969696969696	1.3235899814114449e-06
-1.270707070707071	-2.3696969696969696	1.1701779075524635e-06
-1.202020202020202	-2.3696969696969696	1.0129190645597956e-06
-1.1333333333333333	-2.3696969696969696	7.969531849362224e-07
-1.0646464646464646	-2.3696969696969696	5.449033875890247e-07
-0.995959595959596	-2.3696969696969696	3.703214218928129e-07
-0.9272727272727272	-2.3696969696969696	4.615070567405525e-07
-0.8585858585858586	-2.3696969696969696	1.1514408853807746e-06
-0.7898989898989899	-2.3696969696969696	2.993250075606245e-06
-0.7212121212121212	-2.3696969696969696	6.671986376249888e-06
-0.6525252525252525	-2.3696969696969696	1.3243714683599183e-05
-0.5838383838383838	-2.3696969696969696	2.673791935835665e-05
-0.5151515151515151	-2.3696969696969696	6.119610857107435e-05
-0.4464646464646464	-2.3696969696969696	0.0001476674248998
-0.3777777777777777	-2.3696969696969696	0.0003242990203683
-0.3090909090909091	-2.3696969696969696	0.0005949864625949
-0.2404040404040404	-2.3696969696969696	0.0008833797479378
-0.1717171717171717	-2.3696969696969696	0.0010517927045644
-0.103030303030303	-2.3696969696969696	0.0010044736314035
-0.0343434343434343	-2.3696969696969696	0.0007747778109959
0.0343434343434343	-2.3696969696969696	0.0004908422294784
0.103030303030303	-2.3696969696969696	0.0002640408595208
0.1717171717171717	-2.3696969696969696	0.000127157121478
0.2404040404040404	-2.3696969696969696	5.796047125330063e-05
0.3090909090909091	-2.3696969696969696	2.5534215138524268e-05
0.3777777777777777	-2.3696969696969696	1.0628179793601794e-05
0.4464646464646464	-2.3696969696969696	4.104092724880357e-06
0.5151515151515151	-2.3696969696969696	1.6268690139332537e-06
0.5838383838383838	-2.3696969696969696	1.052029364060767e-06
0.6525252525252525	-2.3696969696969696	1.4207715705119323e-06
0.7212121212121212	-2.3696969696969696	2.302778779851952e-06
0.7898989898989899	-2.3696969696969696	3.300890834823121e-06
0.8585858585858586	-2.3696969696969696	3.903336886703553e-06
0.9272727272727272	-2.3696969696969696	3.737374032721e-06
0.995959595959596	-2.3696969696969696	2.8777171158100294e-06
1.0646464646464646	-2.3696969696969696	1.7775115340959674e-06
1.1333333333333333	-2.3696969696969696	8.805515790891878e-07
1.202020202020202	-2.3696969696969696	3.502215727068255e-07
1.270707070707071	-2.3696969696969696	1.1205946949966437e-07
1.3393939393939394	-2.3696969696969696	2.8930971893381912e-08
1.408080808080808	-2.3696969696969696	6.061154463248178e-09
1.4767676767676767	-2.3696969696969696	1.057058836795934e-09
1.5454545454545454	-2.3696969696969696	1.8627252847846203e-10
1.614141414141414	-2.3696969696969696	6.937844514219445e-11
1.6828282828282828	-2.3696969696969696	5.4529701161546415e-11
1.7515151515151517	-2.3696969696969696	4.2733879537449256e-11
1.82020202020202	-2.3696969696969696	2.738300371496454e-11
1.8888888888888888	-2.3696969696969696	1.4005520749187198e-11
1.9575757575757573	-2.3696969696969696	5.7002019933342335e-12
2.026262626262626	-2.3696969696969696	1.8451324049578007e-12
2.094949494949495	-2.3696969696969696	4.749644013575879e-13
2.163636363636364	-2.3696969696969696	9.722499785398765e-14
2.2323232323232323	-2.3696969696969696	1.5826127145561886e-14
2.301010101010101	-2.3696969696969696	2.0485670960365173e-15
2.3696969696969696	-2.3696969696969696	2.1086489682853515e-16
2.4383838383838383	-2.3696969696969696	1.7259843560237432e-17
2.507070707070707	-2.3696969696969696	1.1234347978645577e-18
2.575757575757576	-2.3696969696969696	5.814834138865855e-20
2.6444444444444444	-2.3696969696969696	2.39334459054608e-21
2.713131313131313	-2.3696969696969696	7.833422904008193e-23
2.7818181818181817	-2.3696969696969696	2.0388081222004843e-24
2.8505050505050504	-2.3696969696969696	4.219680578108448e-26
2.919191919191919	-2.3696969696969696	6.944823920398897e-28
2.987878787878788	-2.3696969696969696	9.08910962418712e-30
3.0565656565656565	-2.3696969696969696	9.45931927480754e-32
3.125252525252525	-2.3696969696969696	7.828469559214913e-34
3.193939393939394	-2.3696969696969696	5.1519577215366496e-36
3.2626262626262625	-2.3696969696969696	2.696163058685459e-38
3.3313131313131312	-2.3696969696969696	1.1220144698089818e-40
3.4	-2.3696969696969696	3.713036357665053e-43
-3.4	-2.301010101010101	1.0887352072406537e-43
-3.3313131313131312	-2.301010101010101	5.386935107302586e-41
-3.2626262626262625	-2.301010101010101	2.1195310319054791e-38
-3.193939393939394	-2.301010101010101	6.631569722573431e-36
-3.125252525252525	-2.301010101010101	1.6499523482238586e-33
-3.0565656565656565	-2.301010101010101	3.2644118600597096e-31
-2.987878787878788	-2.301010101010101	5.135904786162033e-29
-2.919191919191919	-2.301010101010101	6.4255076229556126e-27
-2.8505050505050504	-2.301010101010101	6.392583048033868e-25
-2.7818181818181817	-2.301010101010101	5.057358800927905e-23
-2.713131313131313	-2.301010101010101	3.181629485797221e-21
-2.6444444444444444	-2.301010101010101	1.591673137906943e-19
-2.575757575757576	-2.301010101010101	6.331937497528522e-18
-2.507070707070707	-2.301010101010101	2.0030777421565456e-16
-2.4383838383838383	-2.301010101010101	5.038919968157296e-15
-2.3696969696969696	-2.301010101010101	1.0079886222065337e-13
-2.301010101010101	-2.301010101010101	1.603438961575544e-12
-2.2323232323232323	-2.301010101010101	2.028281287792357e-11
-2.163636363636364	-2.301010101010101	2.040251600537096e-10
-2.094949494949495	-2.301010101010101	1.632004296352328e-09
-2.026262626262626	-2.301010101010101	1.0381182682837214e-08
-1.9575757575757573	-2.301010101010101	5.2514121313287714e-08
-1.8888888888888888	-2.301010101010101	2.1127639068556401e-07
-1.82020202020202	-2.301010101010101	6.762114382456044e-07
-1.7515151515151517	-2.301010101010101	1.722919809146396e-06
-1.6828282828282828	-2.301010101010101	3.500866704993587e-06
-1.614141414141414	-2.301010101010101	5.699604082985952e-06
-1.5454545454545454	-2.301010101010101	7.523905544214698e-06
-1.4767676767676767	-2.301010101010101	8.284951998263733e-06
-1.408080808080808	-2.301010101010101	8.059749034762526e-06
-1.3393939393939394	-2.301010101010101	7.505135220301854e-06
-1.270707070707071	-2.301010101010101	6.992329523798831e-06
-1.202020202020202	-2.301010101010101	6.254022605901842e-06
-1.1333333333333333	-2.301010101010101	4.969894978568644e-06
-1.0646464646464646	-2.301010101010101	3.377048594636636e-06
-0.995959595959596	-2.301010101010101	2.2089447614413078e-06
-0.9272727272727272	-2.301010101010101	2.473905720286958e-06
-0.8585858585858586	-2.301010101010101	5.742188769004497e-06
-0.7898989898989899	-2.301010101010101	1.4420980498338389e-05
-0.7212121212121212	-2.301010101010101	3.07427333915633e-05
-0.6525252525252525	-2.301010101010101	5.5324689134262026e-05
-0.5838383838383838	-2.301010101010101	9.104956665019168e-05
-0.5151515151515151	-2.301010101010101	0.00015790943131
-0.4464646464646464	-2.301010101010101	0.0003084429108191
-0.3777777777777777	-2.301010101010101	0.0006094750902014
-0.3090909090909091	-2.301010101010101	0.0010668397302026
-0.2404040404040404	-2.301010101010101	0.0015483086394498
-0.1717171717171717	-2.301010101010101	0.0018248537268658
-0.103030303030303	-2.301010101010101	0.0017482317187156
-0.0343434343434343	-2.301010101010101	0.0013837731801198
0.0343434343434343	-2.301010101010101	0.0009366529918333
0.103030303030303	-2.301010101010101	0.0005706885265668
0.1717171717171717	-2.301010101010101	0.0003276739792144
0.2404040404040404	-2.301010101010101	0.0001783290451907
0.3090909090909091	-2.301010101010101	8.892787135586884e-05
0.3777777777777777	-2.301010101010101	3.928644969911092e-05
0.4464646464646464	-2.301010101010101	1.561183933728617e-05
0.5151515151515151	-2.301010101010101	6.815114858107543e-06
0.5838383838383838	-2.301010101010101	5.610637831005324e-06
0.6525252525252525	-2.301010101010101	8.496279138243213e-06
0.7212121212121212	-2.301010101010101	1.3772958764517132e-05
0.7898989898989899	-2.301010101010101	1.942726756803228e-05
0.8585858585858586	-2.301010101010101	2.2658820506690703e-05
0.9272727272727272	-2.301010101010101	2.147569412763685e-05
0.995959595959596	-2.301010101010101	1.642112913206041e-05
1.0646464646464646	-2.301010101010101	1.0104203293064008e-05
1.1333333333333333	-2.301010101010101	5.003215840391863e-06
1.202020202020202	-2.301010101010101	1.9966744899585296e-06
1.270707070707071	-2.301010101010101	6.438758067844475e-07
1.3393939393939394	-2.301010101010101	1.684504279899862e-07
1.408080808080808	-2.301010101010101	3.611601183562472e-08
1.4767676767676767	-2.301010101010101	6.727852652292747e-09
1.5454545454545454	-2.301010101010101	1.5887409409561783e-09
1.614141414141414	-2.301010101010101	9.401031405611554e-10
1.6828282828282828	-2.301010101010101	8.32440305789355e-10
1.7515151515151517	-2.301010101010101	6.531119922926648e-10
1.82020202020202	-2.301010101010101	4.133772463348746e-10
1.8888888888888888	-2.301010101010101	2.085526448714041e-10
1.9575757575757573	-2.301010101010101	8.371149562248614e-11
2.026262626262626	-2.301010101010101	2.6723239926763582e-11
2.094949494949495	-2.301010101010101	6.784016116500339e-12
2.163636363636364	-2.301010101010101	1.3695168125885994e-12
2.2323232323232323	-2.301010101010101	2.1985053450470226e-13
2.301010101010101	-2.301010101010101	2.8065092135048643e-14
2.3696969696969696	-2.301010101010101	2.848944304163227e-15
2.4383838383838383	-2.301010101010101	2.2997462258213114e-16
2.507070707070707	-2.301010101010101	1.47623099374648e-17
2.575757575757576	-2.301010101010101	7.535414842771114e-19
2.6444444444444444	-2.301010101010101	3.0587110662574364e-20
2.713131313131313	-2.301010101010101	9.872978309934905e-22
2.7818181818181817	-2.301010101010101	2.534173538798882e-23
2.8505050505050504	-2.301010101010101	5.172529318876436e-25
2.919191919191919	-2.301010101010101	8.395527924638987e-27
2.987878787878788	-2.301010101010101	1.083606247398546e-28
3.0565656565656565	-2.301010101010101	1.1121757726081517e-30
3.125252525252525	-2.301010101010101	9.077239630791404e-33
3.193939393939394	-2.301010101010101	5.89131997442898e-35
3.2626262626262625	-2.301010101010101	3.040533984914166e-37
3.3313131313131312	-2.301010101010101	1.2478591077648643e-39
3.4	-2.301010101010101	4.072486793498738e-42
-3.4	-2.2323232323232323	6.5191193857042054e-43
-3.3313131313131312	-2.2323232323232323	3.181038221939284e-40
-3.2626262626262625	-2.2323232323232323	1.2343213091528112e-37
-3.193939393939394	-2.2323232323232323	3.808611577286925e-35
-3.125252525252525	-2.2323232323232323	9.345102402872523e-33
-3.0565656565656565	-2.2323232323232323	1.8233927906094987e-30
-2.987878787878788	-2.2323232323232323	2.829144244071145e-28
-2.919191919191919	-2.2323232323232323	3.490668169404455e-26
-2.8505050505050504	-2.2323232323232323	3.424842535039877e-24
-2.7818181818181817	-2.2323232323232323	2.672090623154996e-22
-2.713131313131313	-2.2323232323232323	1.6578310278602513e-20
-2.6444444444444444	-2.2323232323232323	8.179143598741095e-19
-2.575757575757576	-2.2323232323232323	3.2088829910832096e-17
-2.507070707070707	-2.2323232323232323	1.0011021802629189e-15
-2.4383838383838383	-2.2323232323232323	2.48359871595196e-14
-2.3696969696969696	-2.2323232323232323	4.899626720249798e-13
-2.301010101010101	-2.2323232323232323	7.686405032288789e-12
-2.2323232323232323	-2.2323232323232323	9.588764653363855e-11
-2.163636363636364	-2.2323232323232323	9.512228907037436e-10
-2.094949494949495	-2.2323232323232323	7.503867146309011e-09
-2.026262626262626	-2.2323232323232323	4.7073780838420215e-08
-1.9575757575757573	-2.2323232323232323	2.3484703495002586e-07
-1.8888888888888888	-2.2323232323232323	9.318773680486864e-07
-1.82020202020202	-2.2323232323232323	2.9420340385082862e-06
-1.7515151515151517	-2.2323232323232323	7.396777765463788e-06
-1.6828282828282828	-2.2323232323232323	1.4844743704394626e-05
-1.614141414141414	-2.2323232323232323	2.3928435081004504e-05
-1.5454545454545454	-2.2323232323232323	3.146231191875547e-05
-1.4767676767676767	-2.2323232323232323	3.496913976427228e-05
-1.408080808080808	-2.2323232323232323	3.511933329326563e-05
-1.3393939393939394	-2.2323232323232323	3.445057468830728e-05
-1.270707070707071	-2.2323232323232323	3.368979148168092e-05
-1.202020202020202	-2.2323232323232323	3.091221259252618e-05
-1.1333333333333333	-2.2323232323232323	2.469543898387716e-05
-1.0646464646464646	-2.2323232323232323	1.666265107559924e-05
-0.995959595959596	-2.2323232323232323	1.0561233635517545e-05
-0.9272727272727272	-2.2323232323232323	1.0714779111478467e-05
-0.8585858585858586	-2.2323232323232323	2.2976866616452893e-05
-0.7898989898989899	-2.2323232323232323	5.576781671933915e-05
-0.7212121212121212	-2.2323232323232323	0.000115402311035
-0.6525252525252525	-2.2323232323232323	0.0001970555360795
-0.5838383838383838	-2.2323232323232323	0.0002878775866766
-0.5151515151515151	-2.2323232323232323	0.0003977732721352
-0.4464646464646464	-2.2323232323232323	0.0005948447855742
-0.3777777777777777	-2.2323232323232323	0.0009806916224333
-0.3090909090909091	-2.2323232323232323	0.0015756220646864
-0.2404040404040404	-2.2323232323232323	0.0022112984693434
-0.1717171717171717	-2.2323232323232323	0.0025977005584737
-0.103030303030303	-2.2323232323232323	0.0025594225272686
-0.0343434343434343	-2.2323232323232323	0.0021817249487292
0.0343434343434343	-2.2323232323232323	0.0016882298384775
0.103030303030303	-2.2323232323232323	0.0012296972125979
0.1717171717171717	-2.2323232323232323	0.0008377594327996
0.2404040404040404	-2.2323232323232323	0.0005127062184697
0.3090909090909091	-2.2323232323232323	0.000271301440267
0.3777777777777777	-2.2323232323232323	0.0001228731516322
0.4464646464646464	-2.2323232323232323	5.054785581791281e-05
0.5151515151515151	-2.2323232323232323	2.5521639583342368e-05
0.5838383838383838	-2.2323232323232323	2.5971105977760207e-05
0.6525252525252525	-2.2323232323232323	4.138567717658366e-05
0.7212121212121212	-2.2323232323232323	6.609702460557345e-05
0.7898989898989899	-2.2323232323232323	9.158840277513537e-05
0.8585858585858586	-2.2323232323232323	0.0001054993856952
0.9272727272727272	-2.2323232323232323	9.923848930138108e-05
0.995959595959596	-2.2323232323232323	7.563183776211369e-05
1.0646464646464646	-2.2323232323232323	4.6575256437854736e-05
1.1333333333333333	-2.2323232323232323	2.3180169015914303e-05
1.202020202020202	-2.2323232323232323	9.340992868080456e-06
1.270707070707071	-2.2323232323232323	3.057177047000787e-06
1.3393939393939394	-2.2323232323232323	8.171739038971035e-07
1.408080808080808	-2.2323232323232323	1.819464867701898e-07
1.4767676767676767	-2.2323232323232323	3.8294687759603036e-08
1.5454545454545454	-2.2323232323232323	1.3532300245938448e-08
1.614141414141414	-2.2323232323232323	1.0985954139591465e-08
1.6828282828282828	-2.2323232323232323	1.0177339153419918e-08
1.7515151515151517	-2.2323232323232323	7.926235055119744e-09
1.82020202020202	-2.2323232323232323	4.951405216455831e-09
1.8888888888888888	-2.2323232323232323	2.463845020895191e-09
1.9575757575757573	-2.2323232323232323	9.753417208598827e-10
2.026262626262626	-2.2323232323232323	3.0706248835858803e-10
2.094949494949495	-2.2323232323232323	7.687561085126538e-11
2.163636363636364	-2.2323232323232323	1.5304975570650224e-11
2.2323232323232323	-2.2323232323232323	2.4230157205391085e-12
2.301010101010101	-2.2323232323232323	3.050412537533911e-13
2.3696969696969696	-2.2323232323232323	3.053792006811536e-14
2.4383838383838383	-2.2323232323232323	2.4310774650916295e-15
2.507070707070707	-2.2323232323232323	1.538992804846735e-16
2.575757575757576	-2.2323232323232323	7.747343709624663e-18
2.6444444444444444	-2.2323232323232323	3.1013265648632295e-19
2.713131313131313	-2.2323232323232323	9.872351619617467e-21
2.7818181818181817	-2.2323232323232323	2.4990340369970976e-22
2.8505050505050504	-2.2323232323232323	5.030395920323185e-24
2.919191919191919	-2.2323232323232323	8.052126787744587e-26
2.987878787878788	-2.2323232323232323	1.0249377324267987e-27
3.0565656565656565	-2.2323232323232323	1.037439546672619e-29
3.125252525252525	-2.2323232323232323	8.350386102139314e-32
3.193939393939394	-2.2323232323232323	5.344766720918154e-34
3.2626262626262625	-2.2323232323232323	2.7203788699474923e-36
3.3313131313131312	-2.2323232323232323	1.101053626288092e-38
3.4	-2.2323232323232323	3.543773785477801e-41
-3.4	-2.163636363636364	3.0974400138572225e-42
-3.3313131313131312	-2.163636363636364	1.4904692392626136e-39
-3.2626262626262625	-2.163636363636364	5.703338111774424e-37
-3.193939393939394	-2.163636363636364	1.7354777995633262e-34
-3.125252525252525	-2.163636363636364	4.1994393499982405e-32
-3.0565656565656565	-2.163636363636364	8.080621643091936e-30
-2.987878787878788	-2.163636363636364	1.2364559615571028e-27
-2.919191919191919	-2.163636363636364	1.504500691684113e-25
-2.8505050505050504	-2.163636363636364	1.455745935064539e-23
-2.7818181818181817	-2.163636363636364	1.120102966971748e-21
-2.713131313131313	-2.163636363636364	6.853450342874118e-20
-2.6444444444444444	-2.163636363636364	3.334566695563609e-18
-2.575757575757576	-2.163636363636364	1.290173922912266e-16
-2.507070707070707	-2.163636363636364	3.969499577578229e-15
-2.4383838383838383	-2.163636363636364	9.711848191306027e-14
-2.3696969696969696	-2.163636363636364	1.8894990403204826e-12
-2.301010101010101	-2.163636363636364	2.9232793220482597e-11
-2.2323232323232323	-2.163636363636364	3.5964443290780176e-10
-2.163636363636364	-2.163636363636364	3.51849737294857e-09
-2.094949494949495	-2.163636363636364	2.7373222093852668e-08
-2.026262626262626	-2.163636363636364	1.6935182957908525e-07
-1.9575757575757573	-2.163636363636364	8.33253197541262e-07
-1.8888888888888888	-2.163636363636364	3.261077494349211e-06
-1.82020202020202	-2.163636363636364	1.0156364505432056e-05
-1.7515151515151517	-2.163636363636364	2.520152917833685e-05
-1.6828282828282828	-2.163636363636364	4.9979184971585456e-05
-1.614141414141414	-2.163636363636364	7.986242692913458e-05
-1.5454545454545454	-2.163636363636364	0.0001048981848142
-1.4767676767676767	-2.163636363636364	0.0001183590291855
-1.408080808080808	-2.163636363636364	0.0001235950797402
-1.3393939393939394	-2.163636363636364	0.000127971656783
-1.270707070707071	-2.163636363636364	0.0001306045489709
-1.202020202020202	-2.163636363636364	0.0001221050622762
-1.1333333333333333	-2.163636363636364	9.769962791507368e-05
-1.0646464646464646	-2.163636363636364	6.544734115298418e-05
-0.995959595959596	-2.163636363636364	4.049609780897282e-05
-0.9272727272727272	-2.163636363636364	3.767156124718572e-05
-0.8585858585858586	-2.163636363636364	7.410417345445091e-05
-0.7898989898989899	-2.163636363636364	0.0001730580358212
-0.7212121212121212	-2.163636363636364	0.0003492293152355
-0.6525252525252525	-2.163636363636364	0.0005780269378826
-0.5838383838383838	-2.163636363636364	0.0007934734256889
-0.5151515151515151	-2.163636363636364	0.0009539942043763
-0.4464646464646464	-2.163636363636364	0.0011246335475535
-0.3777777777777777	-2.163636363636364	0.0014543740412606
-0.3090909090909091	-2.163636363636364	0.0020184304095653
-0.2404040404040404	-2.163636363636364	0.0026842096922517
-0.1717171717171717	-2.163636363636364	0.0031919905099554
-0.103030303030303	-2.163636363636364	0.0033891985148696
-0.0343434343434343	-2.163636363636364	0.0033200374436454
0.0343434343434343	-2.163636363636364	0.0030674542273446
0.103030303030303	-2.163636363636364	0.0026243008092816
0.1717171717171717	-2.163636363636364	0.0019889615686728
0.2404040404040404	-2.163636363636364	0.0012855585294862
0.3090909090909091	-2.163636363636364	0.0006972824837409
0.3777777777777777	-2.163636363636364	0.0003226324369653
0.4464646464646464	-2.163636363636364	0.0001418405931465
0.5151515151515151	-2.163636363636364	8.614825550855465e-05
0.5838383838383838	-2.163636363636364	0.0001018163763009
0.6525252525252525	-2.163636363636364	0.0001635150805231
0.7212121212121212	-2.163636363636364	0.0002551979936711
0.7898989898989899	-2.163636363636364	0.0003473311660786
0.8585858585858586	-2.163636363636364	0.000396027613042
0.9272727272727272	-2.163636363636364	0.0003711031218289
0.995959595959596	-2.163636363636364	0.0002832726487979
1.0646464646464646	-2.163636363636364	0.000175599743665
1.1333333333333333	-2.163636363636364	8.840907776306216e-05
1.202020202020202	-2.163636363636364	3.621893682646963e-05
1.270707070707071	-2.163636363636364	1.211616887527941e-05
1.3393939393939394	-2.163636363636364	3.3385716511986774e-06
1.408080808080808	-2.163636363636364	7.88976050032683e-07
1.4767676767676767	-2.163636363636364	2.035181843185977e-07
1.5454545454545454	-2.163636363636364	1.0945155086680953e-07
1.614141414141414	-2.163636363636364	1.056274217780813e-07
1.6828282828282828	-2.163636363636364	9.909319965571721e-08
1.7515151515151517	-2.163636363636364	7.634731364671369e-08
1.82020202020202	-2.163636363636364	4.7055247335280326e-08
1.8888888888888888	-2.163636363636364	2.3093555599994328e-08
1.9575757575757573	-2.163636363636364	9.015821179092481e-09
2.026262626262626	-2.163636363636364	2.7992425381719347e-09
2.094949494949495	-2.163636363636364	6.911402807236141e-10
2.163636363636364	-2.163636363636364	1.3569810048392917e-10
2.2323232323232323	-2.163636363636364	2.1186575849886427e-11
2.301010101010101	-2.163636363636364	2.630428547843104e-12
2.3696969696969696	-2.163636363636364	2.596992966190926e-13
2.4383838383838383	-2.163636363636364	2.0388886293043487e-14
2.507070707070707	-2.163636363636364	1.2729011610300514e-15
2.575757575757576	-2.163636363636364	6.319377567057059e-17
2.6444444444444444	-2.163636363636364	2.4947806491746093e-18
2.713131313131313	-2.163636363636364	7.831931312117891e-20
2.7818181818181817	-2.163636363636364	1.955166797579564e-21
2.8505050505050504	-2.163636363636364	3.881299866589214e-23
2.919191919191919	-2.163636363636364	6.127016099098404e-25
2.987878787878788	-2.163636363636364	7.691291756014496e-27
3.0565656565656565	-2.163636363636364	7.677644351536445e-29
3.125252525252525	-2.163636363636364	6.094458662156521e-31
3.193939393939394	-2.163636363636364	3.8469870214057124e-33
3.2626262626262625	-2.163636363636364	1.9310109990186732e-35
3.3313131313131312	-2.163636363636364	7.707742837658718e-38
3.4	-2.163636363636364	2.446516408850714e-40
-3.4	-2.094949494949495	1.169129739899715e-41
-3.3313131313131312	-2.094949494949495	5.5457591396508175e-39
-3.2626262626262625	-2.094949494949495	2.0921746676947723e-36
-3.193939393939394	-2.094949494949495	6.277061367415199e-34
-3.125252525252525	-2.094949494949495	1.497697398257547e-31
-3.0565656565656565	-2.094949494949495	2.8417919935626776e-29
-2.987878787878788	-2.094949494949495	4.2879996214816254e-27
-2.919191919191919	-2.094949494949495	5.145255462354203e-25
-2.8505050505050504	-2.094949494949495	4.9095951868328374e-23
-2.7818181818181817	-2.094949494949495	3.725363575463268e-21
-2.713131313131313	-2.094949494949495	2.247885750197777e-19
-2.6444444444444444	-2.094949494949495	1.0786019926268469e-17
-2.575757575757576	-2.094949494949495	4.11555848374216e-16
-2.507070707070707	-2.094949494949495	1.248752362460958e-14
-2.4383838383838383	-2.094949494949495	3.0130300382880393e-13
-2.3696969696969696	-2.094949494949495	5.781093441637038e-12
-2.301010101010101	-2.094949494949495	8.820556061597715e-11
-2.2323232323232323	-2.094949494949495	1.0701926738103871e-09
-2.163636363636364	-2.094949494949495	1.0325471186886498e-08
-2.094949494949495	-2.094949494949495	7.922182610515196e-08
-2.026262626262626	-2.094949494949495	4.833711913772522e-07
-1.9575757575757573	-2.094949494949495	2.345603421389314e-06
-1.8888888888888888	-2.094949494949495	9.05450041258536e-06
-1.82020202020202	-2.094949494949495	2.7820872081938915e-05
-1.7515151515151517	-2.094949494949495	6.81492146682876e-05
-1.6828282828282828	-2.094949494949495	0.0001336395850987
-1.614141414141414	-2.094949494949495	0.000212031284334
-1.5454545454545454	-2.094949494949495	0.0002792307055742
-1.4767676767676767	-2.094949494949495	0.0003219378265507
-1.408080808080808	-2.094949494949495	0.0003518126813391
-1.3393939393939394	-2.094949494949495	0.0003842688514816
-1.270707070707071	-2.094949494949495	0.0004064964706794
-1.202020202020202	-2.094949494949495	0.0003848928149518
-1.1333333333333333	-2.094949494949495	0.0003075648663054
-1.0646464646464646	-2.094949494949495	0.0002046812980775
-0.995959595959596	-2.094949494949495	0.0001247083764234
-0.9272727272727272	-2.094949494949495	0.0001082662988032
-0.8585858585858586	-2.094949494949495	0.000194469189157
-0.7898989898989899	-2.094949494949495	0.0004336163699014
-0.7212121212121212	-2.094949494949495	0.000852871871234
-0.6525252525252525	-2.094949494949495	0.0013808050299232
-0.5838383838383838	-2.094949494949495	0.0018353723697052
-0.5151515151515151	-2.094949494949495	0.0020597843262728
-0.4464646464646464	-2.094949494949495	0.0020956579946189
-0.3777777777777777	-2.094949494949495	0.0021718750065161
-0.3090909090909091	-2.094949494949495	0.0024901460066162
-0.2404040404040404	-2.094949494949495	0.0030584315064385
-0.1717171717171717	-2.094949494949495	0.0037606422531136
-0.103030303030303	-2.094949494949495	0.0045075847135456
-0.0343434343434343	-2.094949494949495	0.005191259889026
0.0343434343434343	-2.094949494949495	0.0055297992542722
0.103030303030303	-2.094949494949495	0.0051814891883225
0.1717171717171717	-2.094949494949495	0.00411255678459
0.2404040404040404	-2.094949494949495	0.002718460084227
0.3090909090909091	-2.094949494949495	0.0015038170615279
0.3777777777777777	-2.094949494949495	0.0007259410319139
0.4464646464646464	-2.094949494949495	0.0003571962855117
0.5151515151515151	-2.094949494949495	0.0002613802094256
0.5838383838383838	-2.094949494949495	0.0003336773105312
0.6525252525252525	-2.094949494949495	0.0005251354831794
0.7212121212121212	-2.094949494949495	0.0007970303303745
0.7898989898989899	-2.094949494949495	0.0010663306317226
0.8585858585858586	-2.094949494949495	0.0012073500646757
0.9272727272727272	-2.094949494949495	0.0011324219471004
0.995959595959596	-2.094949494949495	0.0008708164425067
1.0646464646464646	-2.094949494949495	0.0005468614167301
1.1333333333333333	-2.094949494949495	0.0002803150022036
1.202020202020202	-2.094949494949495	0.0001174670308315
1.270707070707071	-2.094949494949495	4.042288431227268e-05
1.3393939393939394	-2.094949494949495	1.1603594452260236e-05
1.408080808080808	-2.094949494949495	3.010576254686891e-06
1.4767676767676767	-2.094949494949495	1.0346536451802445e-06
1.5454545454545454	-2.094949494949495	7.816616266879007e-07
1.614141414141414	-2.094949494949495	8.184422385564418e-07
1.6828282828282828	-2.094949494949495	7.667697705370174e-07
1.7515151515151517	-2.094949494949495	5.83562881189492e-07
1.82020202020202	-2.094949494949495	3.547963549424324e-07
1.8888888888888888	-2.094949494949495	1.717306676008959e-07
1.9575757575757573	-2.094949494949495	6.611968165317345e-08
2.026262626262626	-2.094949494949495	2.02455931139653e-08
2.094949494949495	-2.094949494949495	4.9296920574820476e-09
2.163636363636364	-2.094949494949495	9.54532609429423e-10
2.2323232323232323	-2.094949494949495	1.4697421680537046e-10
2.301010101010101	-2.094949494949495	1.7995763269862062e-11
2.3696969696969696	-2.094949494949495	1.752176770795895e-12
2.4383838383838383	-2.094949494949495	1.356638175984893e-13
2.507070707070707	-2.094949494949495	8.352732997905545e-15
2.575757575757576	-2.094949494949495	4.0895131350972276e-16
2.6444444444444444	-2.094949494949495	1.5921832735346166e-17
2.713131313131313	-2.094949494949495	4.9293873653246585e-19
2.7818181818181817	-2.094949494949495	1.213588013819217e-20
2.8505050505050504	-2.094949494949495	2.375899409466052e-22
2.919191919191919	-2.094949494949495	3.69882054355507e-24
2.987878787878788	-2.094949494949495	4.579066101690908e-26
3.0565656565656565	-2.094949494949495	4.507845316916291e-28
3.125252525252525	-2.094949494949495	3.5289015163608e-30
3.193939393939394	-2.094949494949495	2.196789853667869e-32
3.2626262626262625	-2.094949494949495	1.0874666261562523e-34
3.3313131313131312	-2.094949494949495	4.280769340456601e-37
[truncated: 8,001 more rows]
