# Supplementary material for: An electron-density point-cloud framework for robust protein-ligand interaction prediction
Source: Nat Commun. 2026 Jun 11;17:7424. doi: 10.1038/s41467-026-74196-5 (PMC13408660; doi:10.1038/s41467-026-74196-5)
Supplement: Supplementary file 5 — Source Data [file 41467_2026_74196_MOESM5_ESM.zip › Source Data_rev/supplementary_figure2/FE_output_with_density_overall.csv]

X	Y	Density_Overall
-3.4	-3.4	3.48610676510732e-30
-3.3313131313131312	-3.4	5.16918991803352e-29
-3.2626262626262625	-3.4	7.022418022116936e-28
-3.193939393939394	-3.4	8.684819338538752e-27
-3.125252525252525	-3.4	9.711788827998114e-26
-3.0565656565656565	-3.4	9.758944937467858e-25
-2.987878787878788	-3.4	8.766862510441743e-24
-2.919191919191919	-3.4	7.013154978850894e-23
-2.8505050505050504	-3.4	4.981523137781986e-22
-2.7818181818181817	-3.4	3.1355228452393503e-21
-2.713131313131313	-3.4	1.7464333114696107e-20
-2.6444444444444444	-3.4	8.599689556541402e-20
-2.575757575757576	-3.4	3.7414549773883843e-19
-2.507070707070707	-3.4	1.437711203136056e-18
-2.4383838383838383	-3.4	4.878823578080698e-18
-2.3696969696969696	-3.4	1.4622137011482765e-17
-2.301010101010101	-3.4	3.8721093650143685e-17
-2.2323232323232323	-3.4	9.06983783219916e-17
-2.163636363636364	-3.4	1.8842384265067407e-16
-2.094949494949495	-3.4	3.4987540217975523e-16
-2.026262626262626	-3.4	5.967480462157989e-16
-1.9575757575757573	-3.4	1.0373804953377145e-15
-1.8888888888888888	-3.4	2.4302273398634365e-15
-1.82020202020202	-3.4	9.322717609846241e-15
-1.7515151515151517	-3.4	4.5375687903058346e-14
-1.6828282828282828	-3.4	2.1837901779347595e-13
-1.614141414141414	-3.4	9.569267577192533e-13
-1.5454545454545454	-3.4	3.740366001262581e-12
-1.4767676767676767	-3.4	1.2974120812075787e-11
-1.408080808080808	-3.4	3.9890242268505355e-11
-1.3393939393939394	-3.4	1.0873862672488847e-10
-1.270707070707071	-3.4	2.630816202791265e-10
-1.202020202020202	-3.4	5.65993693503635e-10
-1.1333333333333333	-3.4	1.086172734256962e-09
-1.0646464646464646	-3.4	1.8690799441945593e-09
-0.995959595959596	-3.4	2.911117939425761e-09
-0.9272727272727272	-3.4	4.175918663673602e-09
-0.8585858585858586	-3.4	5.6940243278863966e-09
-0.7898989898989899	-3.4	7.753762518529254e-09
-0.7212121212121212	-3.4	1.1130402871618362e-08
-0.6525252525252525	-3.4	1.7268271151099666e-08
-0.5838383838383838	-3.4	2.8444893680610528e-08
-0.5151515151515151	-3.4	4.8328894436152096e-08
-0.4464646464646464	-3.4	8.386595866512384e-08
-0.3777777777777777	-3.4	1.4935708130742778e-07
-0.3090909090909091	-3.4	2.717123096464049e-07
-0.2404040404040404	-3.4	4.918212936022842e-07
-0.1717171717171717	-3.4	8.535602518668806e-07
-0.103030303030303	-3.4	1.3753784852701984e-06
-0.0343434343434343	-3.4	2.0137750616548e-06
0.0343434343434343	-3.4	2.6456958439724978e-06
0.103030303030303	-3.4	3.097906406364107e-06
0.1717171717171717	-3.4	3.222392082514058e-06
0.2404040404040404	-3.4	2.975137940115908e-06
0.3090909090909091	-3.4	2.4421708729646357e-06
0.3777777777777777	-3.4	1.7923136612289474e-06
0.4464646464646464	-3.4	1.1913646534684816e-06
0.5151515151515151	-3.4	7.361663191289009e-07
0.5838383838383838	-3.4	4.418516893765265e-07
0.6525252525252525	-3.4	2.71955617811156e-07
0.7212121212121212	-3.4	1.7834829975095601e-07
0.7898989898989899	-3.4	1.258358044266865e-07
0.8585858585858586	-3.4	9.688672007417412e-08
0.9272727272727272	-3.4	8.556764254733613e-08
0.995959595959596	-3.4	9.07619256276705e-08
1.0646464646464646	-3.4	1.127152431457508e-07
1.1333333333333333	-3.4	1.5140989117814125e-07
1.202020202020202	-3.4	2.0413763490408294e-07
1.270707070707071	-3.4	2.624038482711917e-07
1.3393939393939394	-3.4	3.113467877284686e-07
1.408080808080808	-3.4	3.343725327705655e-07
1.4767676767676767	-3.4	3.213386856892971e-07
1.5454545454545454	-3.4	2.745639472884264e-07
1.614141414141414	-3.4	2.0784249965724119e-07
1.6828282828282828	-3.4	1.3912462345610673e-07
1.7515151515151517	-3.4	8.226348548394993e-08
1.82020202020202	-3.4	4.294439616535557e-08
1.8888888888888888	-3.4	1.9786832430192893e-08
1.9575757575757573	-3.4	8.045438360963785e-09
2.026262626262626	-3.4	2.886632488027198e-09
2.094949494949495	-3.4	9.138669243856591e-10
2.163636363636364	-3.4	2.5527851402228345e-10
2.2323232323232323	-3.4	6.291877474625146e-11
2.301010101010101	-3.4	1.3682904729646617e-11
2.3696969696969696	-3.4	2.6254705129798605e-12
2.4383838383838383	-3.4	4.444944412831931e-13
2.507070707070707	-3.4	6.639814923057403e-14
2.575757575757576	-3.4	8.751382289671705e-15
2.6444444444444444	-3.4	1.017722873564098e-15
2.713131313131313	-3.4	1.044279022880241e-16
2.7818181818181817	-3.4	9.454549306559319e-18
2.8505050505050504	-3.4	7.552788332906406e-19
2.919191919191919	-3.4	5.323825537747086e-20
2.987878787878788	-3.4	3.311331493237561e-21
3.0565656565656565	-3.4	1.8174534353868668e-22
3.125252525252525	-3.4	8.803116688271649e-24
3.193939393939394	-3.4	3.7633195080187798e-25
3.2626262626262625	-3.4	1.4201909018793678e-26
3.3313131313131312	-3.4	4.732612061795276e-28
3.4	-3.4	1.3935181600706216e-29
-3.4	-3.3313131313131312	5.796563284708492e-29
-3.3313131313131312	-3.3313131313131312	8.279834388610858e-28
-3.2626262626262625	-3.3313131313131312	1.0882255247953643e-26
-3.193939393939394	-3.3313131313131312	1.3095360137078627e-25
-3.125252525252525	-3.3313131313131312	1.4336301431805071e-24
-3.0565656565656565	-3.3313131313131312	1.418242607917498e-23
-2.987878787878788	-3.3313131313131312	1.260088629604435e-22
-2.919191919191919	-3.3313131313131312	1.0004890020505973e-21
-2.8505050505050504	-3.3313131313131312	7.071673484797563e-21
-2.7818181818181817	-3.3313131313131312	4.437331812139451e-20
-2.713131313131313	-3.3313131313131312	2.466960538880884e-19
-2.6444444444444444	-3.3313131313131312	1.213564890348019e-18
-2.575757575757576	-3.3313131313131312	5.2776511497416064e-18
-2.507070707070707	-3.3313131313131312	2.0279495608728174e-17
-2.4383838383838383	-3.3313131313131312	6.883217816289e-17
-2.3696969696969696	-3.3313131313131312	2.0636551106579122e-16
-2.301010101010101	-3.3313131313131312	5.466819789461334e-16
-2.2323232323232323	-3.3313131313131312	1.2807786111388692e-15
-2.163636363636364	-3.3313131313131312	2.6592817237485694e-15
-2.094949494949495	-3.3313131313131312	4.918762070515613e-15
-2.026262626262626	-3.3313131313131312	8.229116185653985e-15
-1.9575757575757573	-3.3313131313131312	1.3128992511050098e-14
-1.8888888888888888	-3.3313131313131312	2.374842515444525e-14
-1.82020202020202	-3.3313131313131312	6.526280368563796e-14
-1.7515151515151517	-3.3313131313131312	2.675823464665044e-13
-1.6828282828282828	-3.3313131313131312	1.2180010539022973e-12
-1.614141414141414	-3.3313131313131312	5.242364973494183e-12
-1.5454545454545454	-3.3313131313131312	2.035692470859149e-11
-1.4767676767676767	-3.3313131313131312	7.043781290779905e-11
-1.408080808080808	-3.3313131313131312	2.1644662176064863e-10
-1.3393939393939394	-3.3313131313131312	5.903510329464356e-10
-1.270707070707071	-3.3313131313131312	1.430196982969663e-09
-1.202020202020202	-3.3313131313131312	3.082649505186164e-09
-1.1333333333333333	-3.3313131313131312	5.927486877883841e-09
-1.0646464646464646	-3.3313131313131312	1.021145020764488e-08
-0.995959595959596	-3.3313131313131312	1.5870767570836635e-08
-0.9272727272727272	-3.3313131313131312	2.2522786239515024e-08
-0.8585858585858586	-3.3313131313131312	2.9815571103835776e-08
-0.7898989898989899	-3.3313131313131312	3.8173256119718726e-08
-0.7212121212121212	-3.3313131313131312	4.971933429836952e-08
-0.6525252525252525	-3.3313131313131312	6.900228986517765e-08
-0.5838383838383838	-3.3313131313131312	1.0342425664478433e-07
-0.5151515151515151	-3.3313131313131312	1.6429314650596568e-07
-0.4464646464646464	-3.3313131313131312	2.708552014831231e-07
-0.3777777777777777	-3.3313131313131312	4.5968044306738514e-07
-0.3090909090909091	-3.3313131313131312	7.972960279338731e-07
-0.2404040404040404	-3.3313131313131312	1.383966790613152e-06
-0.1717171717171717	-3.3313131313131312	2.327588815634213e-06
-0.103030303030303	-3.3313131313131312	3.6741343811488777e-06
-0.0343434343434343	-3.3313131313131312	5.316042770253722e-06
0.0343434343434343	-3.3313131313131312	6.945200074236871e-06
0.103030303030303	-3.3313131313131312	8.12291120956696e-06
0.1717171717171717	-3.3313131313131312	8.468951663379933e-06
0.2404040404040404	-3.3313131313131312	7.864738412493704e-06
0.3090909090909091	-3.3313131313131312	6.525591345714088e-06
0.3777777777777777	-3.3313131313131312	4.883251432451789e-06
0.4464646464646464	-3.3313131313131312	3.3635120029493763e-06
0.5151515151515151	-3.3313131313131312	2.2118947043717706e-06
0.5838383838383838	-3.3313131313131312	1.4595762266289289e-06
0.6525252525252525	-3.3313131313131312	1.0057717809730262e-06
0.7212121212121212	-3.3313131313131312	7.272114928212578e-07
0.7898989898989899	-3.3313131313131312	5.434403587976145e-07
0.8585858585858586	-3.3313131313131312	4.244594605803752e-07
0.9272727272727272	-3.3313131313131312	3.683460791396605e-07
0.995959595959596	-3.3313131313131312	3.801661748794013e-07
1.0646464646464646	-3.3313131313131312	4.637430310863345e-07
1.1333333333333333	-3.3313131313131312	6.189045819045873e-07
1.202020202020202	-3.3313131313131312	8.33667333817086e-07
1.270707070707071	-3.3313131313131312	1.0724371883879658e-06
1.3393939393939394	-3.3313131313131312	1.2737896169684208e-06
1.408080808080808	-3.3313131313131312	1.369330572901652e-06
1.4767676767676767	-3.3313131313131312	1.3171177164466495e-06
1.5454545454545454	-3.3313131313131312	1.126317023648513e-06
1.614141414141414	-3.3313131313131312	8.532777242615658e-07
1.6828282828282828	-3.3313131313131312	5.715968258962103e-07
1.7515151515151517	-3.3313131313131312	3.382344108221756e-07
1.82020202020202	-3.3313131313131312	1.767012054686741e-07
1.8888888888888888	-3.3313131313131312	8.147611623061997e-08
1.9575757575757573	-3.3313131313131312	3.3153101293426243e-08
2.026262626262626	-3.3313131313131312	1.1903813055728152e-08
2.094949494949495	-3.3313131313131312	3.771357455080486e-09
2.163636363636364	-3.3313131313131312	1.0542638121860167e-09
2.2323232323232323	-3.3313131313131312	2.6003747615150617e-10
2.301010101010101	-3.3313131313131312	5.6592025128789476e-11
2.3696969696969696	-3.3313131313131312	1.0866915330315509e-11
2.4383838383838383	-3.3313131313131312	1.841150086008071e-12
2.507070707070707	-3.3313131313131312	2.75235806028122e-13
2.575757575757576	-3.3313131313131312	3.630408093300334e-14
2.6444444444444444	-3.3313131313131312	4.225168407455399e-15
2.713131313131313	-3.3313131313131312	4.338863136699674e-16
2.7818181818181817	-3.3313131313131312	3.93151207787515e-17
2.8505050505050504	-3.3313131313131312	3.143462231047224e-18
2.919191919191919	-3.3313131313131312	2.2179037997144984e-19
2.987878787878788	-3.3313131313131312	1.3810069423978698e-20
3.0565656565656565	-3.3313131313131312	7.58961280765065e-22
3.125252525252525	-3.3313131313131312	3.6821074248576797e-23
3.193939393939394	-3.3313131313131312	1.5774665280222083e-24
3.2626262626262625	-3.3313131313131312	5.970926545877266e-26
3.3313131313131312	-3.3313131313131312	1.998985885845033e-27
3.4	-3.3313131313131312	5.936624954798148e-29
-3.4	-3.2626262626262625	8.788515131125914e-28
-3.3313131313131312	-3.2626262626262625	1.2070332768433287e-26
-3.2626262626262625	-3.2626262626262625	1.5288222394117635e-25
-3.193939393939394	-3.2626262626262625	1.780669569962512e-24
-3.125252525252525	-3.2626262626262625	1.8977842925577476e-23
-3.0565656565656565	-3.2626262626262625	1.8388796027604198e-22
-2.987878787878788	-3.2626262626262625	1.6091422102138614e-21
-2.919191919191919	-3.2626262626262625	1.2640275146624648e-20
-2.8505050505050504	-3.2626262626262625	8.869785112951942e-20
-2.7818181818181817	-3.2626262626262625	5.539218265840706e-19
-2.713131313131313	-3.2626262626262625	3.070382177255852e-18
-2.6444444444444444	-3.2626262626262625	1.5077416890139726e-17
-2.575757575757576	-3.2626262626262625	6.55086350715427e-17
-2.507070707070707	-3.2626262626262625	2.5162299100559205e-16
-2.4383838383838383	-3.2626262626262625	8.540394988746187e-16
-2.3696969696969696	-3.2626262626262625	2.561022122543927e-15
-2.301010101010101	-3.2626262626262625	6.786466132677159e-15
-2.2323232323232323	-3.2626262626262625	1.5903393781304635e-14
-2.163636363636364	-3.2626262626262625	3.3014743407910717e-14
-2.094949494949495	-3.2626262626262625	6.095653397331298e-14
-2.026262626262626	-3.2626262626262625	1.0109865924531008e-13
-1.9575757575757573	-3.2626262626262625	1.5511930668291568e-13
-1.8888888888888888	-3.2626262626262625	2.422704256816585e-13
-1.82020202020202	-3.2626262626262625	4.883805366758586e-13
-1.7515151515151517	-3.2626262626262625	1.5370799393125477e-12
-1.6828282828282828	-3.2626262626262625	6.2577948962388854e-12
-1.614141414141414	-3.2626262626262625	2.5921293336648088e-11
-1.5454545454545454	-3.2626262626262625	9.9226385801496e-11
-1.4767676767676767	-3.2626262626262625	3.4130354453227933e-10
-1.408080808080808	-3.2626262626262625	1.0462931053370176e-09
-1.3393939393939394	-3.2626262626262625	2.8523293893152593e-09
-1.270707070707071	-3.2626262626262625	6.915022414053998e-09
-1.202020202020202	-3.2626262626262625	1.4927867397117144e-08
-1.1333333333333333	-3.2626262626262625	2.8763831337746984e-08
-1.0646464646464646	-3.2626262626262625	4.9652105449287376e-08
-0.995959595959596	-3.2626262626262625	7.721488731409765e-08
-0.9272727272727272	-3.2626262626262625	1.091422024779486e-07
-0.8585858585858586	-3.2626262626262625	1.4232208907954621e-07
-0.7898989898989899	-3.2626262626262625	1.7560874980531928e-07
-0.7212121212121212	-3.2626262626262625	2.1339389689631558e-07
-0.6525252525252525	-3.2626262626262625	2.684985794319984e-07
-0.5838383838383838	-3.2626262626262625	3.635215675241266e-07
-0.5151515151515151	-3.2626262626262625	5.322866202307927e-07
-0.4464646464646464	-3.2626262626262625	8.265879787650745e-07
-0.3777777777777777	-3.2626262626262625	1.3339742911678092e-06
-0.3090909090909091	-3.2626262626262625	2.203110525008592e-06
-0.2404040404040404	-3.2626262626262625	3.651711863165546e-06
-0.1717171717171717	-3.2626262626262625	5.9114661131719005e-06
-0.103030303030303	-3.2626262626262625	9.077777209773566e-06
-0.0343434343434343	-3.2626262626262625	1.2906568653905453e-05
0.0343434343434343	-3.2626262626262625	1.6703308755941962e-05
0.103030303030303	-3.2626262626262625	1.9471449399846187e-05
0.1717171717171717	-3.2626262626262625	2.0337225437294865e-05
0.2404040404040404	-3.2626262626262625	1.9020659759633452e-05
0.3090909090909091	-3.2626262626262625	1.6014452620523943e-05
0.3777777777777777	-3.2626262626262625	1.2317873399774278e-05
0.4464646464646464	-3.2626262626262625	8.911961663314729e-06
0.5151515151515151	-3.2626262626262625	6.341356528604868e-06
0.5838383838383838	-3.2626262626262625	4.6373670809930325e-06
0.6525252525252525	-3.2626262626262625	3.532699764274054e-06
0.7212121212121212	-3.2626262626262625	2.742156275710039e-06
0.7898989898989899	-3.2626262626262625	2.1200805623161125e-06
0.8585858585858586	-3.2626262626262625	1.658317312420512e-06
0.9272727272727272	-3.2626262626262625	1.4063585874964528e-06
0.995959595959596	-3.2626262626262625	1.4073704387906769e-06
1.0646464646464646	-3.2626262626262625	1.6815054645926512e-06
1.1333333333333333	-3.2626262626262625	2.226127154466561e-06
1.202020202020202	-3.2626262626262625	2.993978275135426e-06
1.270707070707071	-3.2626262626262625	3.853509220471874e-06
1.3393939393939394	-3.2626262626262625	4.58132297023771e-06
1.408080808080808	-3.2626262626262625	4.929531249834548e-06
1.4767676767676767	-3.2626262626262625	4.745644814418434e-06
1.5454545454545454	-3.2626262626262625	4.0614493219690085e-06
1.614141414141414	-3.2626262626262625	3.0792604483517524e-06
1.6828282828282828	-3.2626262626262625	2.0643042597951223e-06
1.7515151515151517	-3.2626262626262625	1.222434293229613e-06
1.82020202020202	-3.2626262626262625	6.391003405062277e-07
1.8888888888888888	-3.2626262626262625	2.94904029674659e-07
1.9575757575757573	-3.2626262626262625	1.2008673903715085e-07
2.026262626262626	-3.2626262626262625	4.3149673888926764e-08
2.094949494949495	-3.2626262626262625	1.3680751861081748e-08
2.163636363636364	-3.2626262626262625	3.827216665122627e-09
2.2323232323232323	-3.2626262626262625	9.446963174186282e-10
2.301010101010101	-3.2626262626262625	2.057480423486392e-10
2.3696969696969696	-3.2626262626262625	3.9537897296537517e-11
2.4383838383838383	-3.2626262626262625	6.703897687274311e-12
2.507070707070707	-3.2626262626262625	1.0029526236929201e-12
2.575757575757576	-3.2626262626262625	1.3239703743659005e-13
2.6444444444444444	-3.2626262626262625	1.5421616731819608e-14
2.713131313131313	-3.2626262626262625	1.5850741028318024e-15
2.7818181818181817	-3.2626262626262625	1.437671646225519e-16
2.8505050505050504	-3.2626262626262625	1.1507888529651072e-17
2.919191919191919	-3.2626262626262625	8.130420057548231e-19
2.987878787878788	-3.2626262626262625	5.0710668135983344e-20
3.0565656565656565	-3.2626262626262625	2.793145559625344e-21
3.125252525252525	-3.2626262626262625	1.3593157417371753e-22
3.193939393939394	-3.2626262626262625	5.850146078349765e-24
3.2626262626262625	-3.2626262626262625	2.230578430816109e-25
3.3313131313131312	-3.2626262626262625	7.571927266586205e-27
3.4	-3.2626262626262625	2.329870208478291e-28
-3.4	-3.193939393939394	1.2150051409054403e-26
-3.3313131313131312	-3.193939393939394	1.6042047097913866e-25
-3.2626262626262625	-3.193939393939394	1.954498901654621e-24
-3.193939393939394	-3.193939393939394	2.1945291821532967e-23
-3.125252525252525	-3.193939393939394	2.2647283354581827e-22
-3.0565656565656565	-3.193939393939394	2.1373492587151327e-21
-2.987878787878788	-3.193939393939394	1.832778944436168e-20
-2.919191919191919	-3.193939393939394	1.418510548153817e-19
-2.8505050505050504	-3.193939393939394	9.85081936237121e-19
-2.7818181818181817	-3.193939393939394	6.1087449119190655e-18
-2.713131313131313	-3.193939393939394	3.3705521691916134e-17
-2.6444444444444444	-3.193939393939394	1.650393903802458e-16
-2.575757575757576	-3.193939393939394	7.158568994973487e-16
-2.507070707070707	-3.193939393939394	2.7472256019429386e-15
-2.4383838383838383	-3.193939393939394	9.321182460298332e-15
-2.3696969696969696	-3.193939393939394	2.7951451504157572e-14
-2.301010101010101	-3.193939393939394	7.408246271354203e-14
-2.2323232323232323	-3.193939393939394	1.736428398621837e-13
-2.163636363636364	-3.193939393939394	3.604739301778757e-13
-2.094949494949495	-3.193939393939394	6.649582648083213e-13
-2.026262626262626	-3.193939393939394	1.0981371835666172e-12
-1.9575757575757573	-3.193939393939394	1.6544711989591578e-12
-1.8888888888888888	-3.193939393939394	2.401499810736031e-12
-1.82020202020202	-3.193939393939394	3.908103208727767e-12
-1.7515151515151517	-3.193939393939394	9.085905539026158e-12
-1.6828282828282828	-3.193939393939394	3.061720079382772e-11
-1.614141414141414	-3.193939393939394	1.1755289377385128e-10
-1.5454545454545454	-3.193939393939394	4.369974252587509e-10
-1.4767676767676767	-3.193939393939394	1.4844017281171339e-09
-1.408080808080808	-3.193939393939394	4.524615904554362e-09
-1.3393939393939394	-3.193939393939394	1.2305156609449692e-08
-1.270707070707071	-3.193939393939394	2.981783964983274e-08
-1.202020202020202	-3.193939393939394	6.442143280403803e-08
-1.1333333333333333	-3.193939393939394	1.2434010214255836e-07
-1.0646464646464646	-3.193939393939394	2.1509265453563361e-07
-0.995959595959596	-3.193939393939394	3.35079830025601e-07
-0.9272727272727272	-3.193939393939394	4.73425457615369e-07
-0.8585858585858586	-3.193939393939394	6.13364536875376e-07
-0.7898989898989899	-3.193939393939394	7.419985656308525e-07
-0.7212121212121212	-3.193939393939394	8.633861846305108e-07
-0.6525252525252525	-3.193939393939394	1.009500350655844e-06
-0.5838383838383838	-3.193939393939394	1.2449638650704164e-06
-0.5151515151515151	-3.193939393939394	1.6674652048587007e-06
-0.4464646464646464	-3.193939393939394	2.413966302813359e-06
-0.3777777777777777	-3.193939393939394	3.685142854615572e-06
-0.3090909090909091	-3.193939393939394	5.784423273258765e-06
-0.2404040404040404	-3.193939393939394	9.128107294163066e-06
-0.1717171717171717	-3.193939393939394	1.4141752492528725e-05
-0.103030303030303	-3.193939393939394	2.097616605544647e-05
-0.0343434343434343	-3.193939393939394	2.9112799689996723e-05
0.0343434343434343	-3.193939393939394	3.713564273762712e-05
0.103030303030303	-3.193939393939394	4.301381501498413e-05
0.1717171717171717	-3.193939393939394	4.495826664599792e-05
0.2404040404040404	-3.193939393939394	4.240285626922621e-05
0.3090909090909091	-3.193939393939394	3.6395680005790825e-05
0.3777777777777777	-3.193939393939394	2.9040702585465287e-05
0.4464646464646464	-3.193939393939394	2.236062383193945e-05
0.5151515151515151	-3.193939393939394	1.738445369183473e-05
0.5838383838383838	-3.193939393939394	1.4010593942770303e-05
0.6525252525252525	-3.193939393939394	1.1548505507711488e-05
0.7212121212121212	-3.193939393939394	9.399674978260151e-06
0.7898989898989899	-3.193939393939394	7.403466598505901e-06
0.8585858585858586	-3.193939393939394	5.759800355903659e-06
0.9272727272727272	-3.193939393939394	4.7621184845338165e-06
0.995959595959596	-3.193939393939394	4.609213491428773e-06
1.0646464646464646	-3.193939393939394	5.3779264107582026e-06
1.1333333333333333	-3.193939393939394	7.049393167902648e-06
1.202020202020202	-3.193939393939394	9.45821574525961e-06
1.270707070707071	-3.193939393939394	1.2175553700013742e-05
1.3393939393939394	-3.193939393939394	1.4486401257825305e-05
1.408080808080808	-3.193939393939394	1.5600682396686544e-05
1.4767676767676767	-3.193939393939394	1.503098098879253e-05
1.5454545454545454	-3.193939393939394	1.287395996765684e-05
1.614141414141414	-3.193939393939394	9.768031680657687e-06
1.6828282828282828	-3.193939393939394	6.553280651938544e-06
1.7515151515151517	-3.193939393939394	3.883582504190414e-06
1.82020202020202	-3.193939393939394	2.0318749913784988e-06
1.8888888888888888	-3.193939393939394	9.382732643646652e-07
1.9575757575757573	-3.193939393939394	3.8235314321761954e-07
2.026262626262626	-3.193939393939394	1.3748927279356648e-07
2.094949494949495	-3.193939393939394	4.362386535462318e-08
2.163636363636364	-3.193939393939394	1.2212989843960792e-08
2.2323232323232323	-3.193939393939394	3.0168857903671995e-09
2.301010101010101	-3.193939393939394	6.575588247406365e-10
2.3696969696969696	-3.193939393939394	1.2645959923514052e-10
2.4383838383838383	-3.193939393939394	2.145932138808477e-11
2.507070707070707	-3.193939393939394	3.2131917482789826e-12
2.575757575757576	-3.193939393939394	4.2455022345329814e-13
2.6444444444444444	-3.193939393939394	4.9501402020386587e-14
2.713131313131313	-3.193939393939394	5.093778458174358e-15
2.7818181818181817	-3.193939393939394	4.62654336634963e-16
2.8505050505050504	-3.193939393939394	3.7098922979370876e-17
2.919191919191919	-3.193939393939394	2.6272524225674793e-18
2.987878787878788	-3.193939393939394	1.644036404572728e-19
3.0565656565656565	-3.193939393939394	9.098416115434164e-21
3.125252525252525	-3.193939393939394	4.459735640251599e-22
3.193939393939394	-3.193939393939394	1.9419798840801698e-23
3.2626262626262625	-3.193939393939394	7.573586829566224e-25
3.3313131313131312	-3.193939393939394	2.7230646756031085e-26
3.4	-3.193939393939394	1.0054934181589148e-27
-3.4	-3.125252525252525	1.5309421428293503e-25
-3.3313131313131312	-3.125252525252525	1.94322023022334e-24
-3.2626262626262625	-3.125252525252525	2.277995905673869e-23
-3.193939393939394	-3.125252525252525	2.4609421991316743e-22
-3.125252525252525	-3.125252525252525	2.4489267845291586e-21
-3.0565656565656565	-3.125252525252525	2.2388255633227095e-20
-2.987878787878788	-3.125252525252525	1.87070836961306e-19
-2.919191919191919	-3.125252525252525	1.4194187484437421e-18
-2.8505050505050504	-3.125252525252525	9.715593429621796e-18
-2.7818181818181817	-3.125252525252525	5.964242502763714e-17
-2.713131313131313	-3.125252525252525	3.2684307163324913e-16
-2.6444444444444444	-3.125252525252525	1.593293021141675e-15
-2.575757575757576	-3.125252525252525	6.891785114263738e-15
-2.507070707070707	-3.125252525252525	2.6405740459448196e-14
-2.4383838383838383	-3.125252525252525	8.951842696034813e-14
-2.3696969696969696	-3.125252525252525	2.6835296816835744e-13
-2.301010101010101	-3.125252525252525	7.112373216207304e-13
-2.2323232323232323	-3.125252525252525	1.667296314756224e-12
-2.163636363636364	-3.125252525252525	3.4613777958921163e-12
-2.094949494949495	-3.125252525252525	6.381971638848287e-12
-2.026262626262626	-3.125252525252525	1.0514444200982567e-11
-1.9575757575757573	-3.125252525252525	1.5695039068014742e-11
-1.8888888888888888	-3.125252525252525	2.197723898422473e-11
-1.82020202020202	-3.125252525252525	3.1656064583220835e-11
-1.7515151515151517	-3.125252525252525	5.6939437416771214e-11
-1.6828282828282828	-3.125252525252525	1.4918305258846854e-10
-1.614141414141414	-3.125252525252525	5.016696315145136e-10
-1.5454545454545454	-3.125252525252525	1.7632742317531343e-09
-1.4767676767676767	-3.125252525252525	5.844153746989106e-09
-1.408080808080808	-3.125252525252525	1.7606245281223195e-08
-1.3393939393939394	-3.125252525252525	4.760786318802e-08
-1.270707070707071	-3.125252525252525	1.1507188567958019e-07
-1.202020202020202	-3.125252525252525	2.4847460827614813e-07
-1.1333333333333333	-3.125252525252525	4.799492434294125e-07
-1.0646464646464646	-3.125252525252525	8.315938110555941e-07
-0.995959595959596	-3.125252525252525	1.2979353932644107e-06
-0.9272727272727272	-3.125252525252525	1.835816178759609e-06
-0.8585858585858586	-3.125252525252525	2.3738842606194186e-06
-0.7898989898989899	-3.125252525252525	2.8449924165538785e-06
-0.7212121212121212	-3.125252525252525	3.2310342635533424e-06
-0.6525252525252525	-3.125252525252525	3.601123821166054e-06
-0.5838383838383838	-3.125252525252525	4.127453731828769e-06
-0.5151515151515151	-3.125252525252525	5.078274133119749e-06
-0.4464646464646464	-3.125252525252525	6.806338347706851e-06
-0.3777777777777777	-3.125252525252525	9.758250006347503e-06
-0.3090909090909091	-3.125252525252525	1.4506398667366112e-05
-0.2404040404040404	-3.125252525252525	2.1743091208045573e-05
-0.1717171717171717	-3.125252525252525	3.2106072666374614e-05
-0.103030303030303	-3.125252525252525	4.571747173028698e-05
-0.0343434343434343	-3.125252525252525	6.152690055026024e-05
0.0343434343434343	-3.125252525252525	7.691421948013021e-05
0.103030303030303	-3.125252525252525	8.81781912112541e-05
0.1717171717171717	-3.125252525252525	9.208605387434284e-05
0.2404040404040404	-3.125252525252525	8.770279680641212e-05
0.3090909090909091	-3.125252525252525	7.713569437297477e-05
0.3777777777777777	-3.125252525252525	6.442864996873312e-05
0.4464646464646464	-3.125252525252525	5.328434560068827e-05
0.5151515151515151	-3.125252525252525	4.5252361415690656e-05
0.5838383838383838	-3.125252525252525	3.957903834107011e-05
0.6525252525252525	-3.125252525252525	3.4531366011780866e-05
0.7212121212121212	-3.125252525252525	2.89675223322706e-05
0.7898989898989899	-3.125252525252525	2.3029657688860044e-05
0.8585858585858586	-3.125252525252525	1.7765661704094174e-05
0.9272727272727272	-3.125252525252525	1.4313890548965365e-05
0.995959595959596	-3.125252525252525	1.3377411166369058e-05
1.0646464646464646	-3.125252525252525	1.519381712341021e-05
1.1333333333333333	-3.125252525252525	1.9671050535126355e-05
1.202020202020202	-3.125252525252525	2.6296589484751265e-05
1.270707070707071	-3.125252525252525	3.3837222088508386e-05
1.3393939393939394	-3.125252525252525	4.027894502544427e-05
1.408080808080808	-3.125252525252525	4.340739893393006e-05
1.4767676767676767	-3.125252525252525	4.185289795551933e-05
1.5454545454545454	-3.125252525252525	3.5873111410408866e-05
1.614141414141414	-3.125252525252525	2.7238419143152988e-05
1.6828282828282828	-3.125252525252525	1.828738208412472e-05
1.7515151515151517	-3.125252525252525	1.0845357330892228e-05
1.82020202020202	-3.125252525252525	5.678425039233786e-06
1.8888888888888888	-3.125252525252525	2.6241048372174627e-06
1.9575757575757573	-3.125252525252525	1.0701365492341365e-06
2.026262626262626	-3.125252525252525	3.8509552345028053e-07
2.094949494949495	-3.125252525252525	1.222791586378198e-07
2.163636363636364	-3.125252525252525	3.4259751045555404e-08
2.2323232323232323	-3.125252525252525	8.469602314644605e-09
2.301010101010101	-3.125252525252525	1.8475367325164147e-09
2.3696969696969696	-3.125252525252525	3.5561803627129057e-10
2.4383838383838383	-3.125252525252525	6.040199732600712e-11
2.507070707070707	-3.125252525252525	9.053609778579295e-12
2.575757575757576	-3.125252525252525	1.1976681974679578e-12
2.6444444444444444	-3.125252525252525	1.3984934517099916e-13
2.713131313131313	-3.125252525252525	1.4417673640490074e-14
2.7818181818181817	-3.125252525252525	1.3128036784685321e-15
2.8505050505050504	-3.125252525252525	1.0563864213812707e-16
2.919191919191919	-3.125252525252525	7.518898275778619e-18
2.987878787878788	-3.125252525252525	4.7404171940356735e-19
3.0565656565656565	-3.125252525252525	2.6537994360716806e-20
3.125252525252525	-3.125252525252525	1.325667648017837e-21
3.193939393939394	-3.125252525252525	5.987079228743169e-23
3.2626262626262625	-3.125252525252525	2.557011321422993e-24
3.3313131313131312	-3.125252525252525	1.1972252675207784e-25
3.4	-3.125252525252525	8.029843852793793e-27
-3.4	-3.0565656565656565	1.7610160899114955e-24
-3.3313131313131312	-3.0565656565656565	2.1422409287391208e-23
-3.2626262626262625	-3.0565656565656565	2.419680587934249e-22
-3.193939393939394	-3.0565656565656565	2.516161833855827e-21
-3.125252525252525	-3.0565656565656565	2.4094318361305888e-20
-3.0565656565656565	-3.0565656565656565	2.1245481732700693e-19
-2.987878787878788	-3.0565656565656565	1.7202913236898784e-18
-2.919191919191919	-3.0565656565656565	1.2724608947462094e-17
-2.8505050505050504	-3.0565656565656565	8.542033587322273e-17
-2.7818181818181817	-3.0565656565656565	5.170273958982926e-16
-2.713131313131313	-3.0565656565656565	2.8055495107439626e-15
-2.6444444444444444	-3.0565656565656565	1.3586056597085696e-14
-2.575757575757576	-3.0565656565656565	5.851400888048112e-14
-2.507070707070707	-3.0565656565656565	2.235975450198667e-13
-2.4383838383838383	-3.0565656565656565	7.568502018692548e-13
-2.3696969696969696	-3.0565656565656565	2.2670501277914577e-12
-2.301010101010101	-3.0565656565656565	6.006728256100088e-12
-2.2323232323232323	-3.0565656565656565	1.4080631631923566e-11
-2.163636363636364	-3.0565656565656565	2.923230617389688e-11
-2.094949494949495	-3.0565656565656565	5.3881215822804506e-11
-2.026262626262626	-3.0565656565656565	8.864089790531918e-11
-1.9575757575757573	-3.0565656565656565	1.3161871896106835e-10
-1.8888888888888888	-3.0565656565656565	1.8087550855716538e-10
-1.82020202020202	-3.0565656565656565	2.4419674600596316e-10
-1.7515151515151517	-3.0565656565656565	3.6975010687672107e-10
-1.6828282828282828	-3.0565656565656565	7.513789529473691e-10
-1.614141414141414	-3.0565656565656565	2.086573048535781e-09
-1.5454545454545454	-3.0565656565656565	6.657337770584507e-09
-1.4767676767676767	-3.0565656565656565	2.109353090127885e-08
-1.408080808080808	-3.0565656565656565	6.216085355324925e-08
-1.3393939393939394	-3.0565656565656565	1.6617336421027374e-07
-1.270707070707071	-3.0565656565656565	3.992634830379117e-07
-1.202020202020202	-3.0565656565656565	8.597082395320005e-07
-1.1333333333333333	-3.0565656565656565	1.6592483521329448e-06
-1.0646464646464646	-3.0565656565656565	2.876374781432293e-06
-0.995959595959596	-3.0565656565656565	4.495057602603955e-06
-0.9272727272727272	-3.0565656565656565	6.366186260116325e-06
-0.8585858585858586	-3.0565656565656565	8.232701720437466e-06
-0.7898989898989899	-3.0565656565656565	9.830154641880683e-06
-0.7212121212121212	-3.0565656565656565	1.1028533608511185e-05
-0.6525252525252525	-3.0565656565656565	1.1952596884173987e-05
-0.5838383838383838	-3.0565656565656565	1.302804755818266e-05
-0.5151515151515151	-3.0565656565656565	1.4943308701618996e-05
-0.4464646464646464	-3.0565656565656565	1.8563614885229947e-05
-0.3777777777777777	-3.0565656565656565	2.485184784754061e-05
-0.3090909090909091	-3.0565656565656565	3.481798548699965e-05
-0.2404040404040404	-3.0565656565656565	4.943906201910626e-05
-0.1717171717171717	-3.0565656565656565	6.939516146673905e-05
-0.103030303030303	-3.0565656565656565	9.445168175417064e-05
-0.0343434343434343	-3.0565656565656565	0.0001225638677546
0.0343434343434343	-3.0565656565656565	0.0001493249041845
0.103030303030303	-3.0565656565656565	0.0001687473737089
0.1717171717171717	-3.0565656565656565	0.0001757682562498
0.2404040404040404	-3.0565656565656565	0.0001692788186785
0.3090909090909091	-3.0565656565656565	0.0001533240020006
0.3777777777777777	-3.0565656565656565	0.0001350062291063
0.4464646464646464	-3.0565656565656565	0.0001202471672281
0.5151515151515151	-3.0565656565656565	0.0001105169980003
0.5838383838383838	-3.0565656565656565	0.0001029325162506
0.6525252525252525	-3.0565656565656565	9.33481447804044e-05
0.7212121212121212	-3.0565656565656565	7.978603078569505e-05
0.7898989898989899	-3.0565656565656565	6.370007171656017e-05
0.8585858585858586	-3.0565656565656565	4.869098584646816e-05
0.9272727272727272	-3.0565656565656565	3.8272343755690026e-05
0.995959595959596	-3.0565656565656565	3.450869580276771e-05
1.0646464646464646	-3.0565656565656565	3.801807303818241e-05
1.1333333333333333	-3.0565656565656565	4.845316249991599e-05
1.202020202020202	-3.0565656565656565	6.441000605768256e-05
1.270707070707071	-3.0565656565656565	8.276013856862156e-05
1.3393939393939394	-3.0565656565656565	9.851110571127873e-05
1.408080808080808	-3.0565656565656565	0.0001062059513985
1.4767676767676767	-3.0565656565656565	0.0001024612007421
1.5454545454545454	-3.0565656565656565	8.787847110896372e-05
1.614141414141414	-3.0565656565656565	6.677149887632183e-05
1.6828282828282828	-3.0565656565656565	4.486074807370769e-05
1.7515151515151517	-3.0565656565656565	2.6623885697754527e-05
1.82020202020202	-3.0565656565656565	1.3949974678565264e-05
1.8888888888888888	-3.0565656565656565	6.451334497194656e-06
1.9575757575757573	-3.0565656565656565	2.632908934543287e-06
2.026262626262626	-3.0565656565656565	9.482007576524804e-07
2.094949494949495	-3.0565656565656565	3.013208681293287e-07
2.163636363636364	-3.0565656565656565	8.44929276401823e-08
2.2323232323232323	-3.0565656565656565	2.09064594279403e-08
2.301010101010101	-3.0565656565656565	4.564839850939995e-09
2.3696969696969696	-3.0565656565656565	8.795960451155704e-10
2.4383838383838383	-3.0565656565656565	1.4958858753706791e-10
2.507070707070707	-3.0565656565656565	2.2456487436440855e-11
2.575757575757576	-3.0565656565656565	2.9766242908135352e-12
2.6444444444444444	-3.0565656565656565	3.4851188644879417e-13
2.713131313131313	-3.0565656565656565	3.606540594736622e-14
2.7818181818181817	-3.0565656565656565	3.301868390485769e-15
2.8505050505050504	-3.0565656565656565	2.678365286189821e-16
2.919191919191919	-3.0565656565656565	1.929462560227497e-17
2.987878787878788	-3.0565656565656565	1.2392416657445206e-18
3.0565656565656565	-3.0565656565656565	7.151296481802042e-20
3.125252525252525	-3.0565656565656565	3.783955449441679e-21
3.193939393939394	-3.0565656565656565	1.960306774914711e-22
3.2626262626262625	-3.0565656565656565	1.1933067932915268e-23
3.3313131313131312	-3.0565656565656565	1.067199692681256e-24
3.4	-3.0565656565656565	1.2878323575265074e-25
-3.4	-2.987878787878788	1.8638176631493118e-23
-3.3313131313131312	-2.987878787878788	2.1475812816523403e-22
-3.2626262626262625	-2.987878787878788	2.3376672469860032e-21
-3.193939393939394	-2.987878787878788	2.3449129342522147e-20
-3.125252525252525	-2.987878787878788	2.1617058380405997e-19
-3.0565656565656565	-2.987878787878788	1.8343564010659283e-18
-2.987878787878788	-2.987878787878788	1.432931529438906e-17
-2.919191919191919	-2.987878787878788	1.0274770253451172e-16
-2.8505050505050504	-2.987878787878788	6.726687928045249e-16
-2.7818181818181817	-2.987878787878788	3.994613560842589e-15
-2.713131313131313	-2.987878787878788	2.1378709253172347e-14
-2.6444444444444444	-2.987878787878788	1.0253751041825297e-13
-2.575757575757576	-2.987878787878788	4.387798762783048e-13
-2.507070707070707	-2.987878787878788	1.6697118686498237e-12
-2.4383838383838383	-2.987878787878788	5.6372429175934e-12
-2.3696969696969696	-2.987878787878788	1.6860740456796694e-11
-2.301010101010101	-2.987878787878788	4.4640519377054943e-11
-2.2323232323232323	-2.987878787878788	1.0461264143666528e-10
-2.163636363636364	-2.987878787878788	2.1716025482057217e-10
-2.094949494949495	-2.987878787878788	4.0017826581157537e-10
-2.026262626262626	-2.987878787878788	6.576944722299661e-10
-1.9575757575757573	-2.987878787878788	9.733210862093723e-10
-1.8888888888888888	-2.987878787878788	1.3231790887441296e-09
-1.82020202020202	-2.987878787878788	1.724650574322874e-09
-1.7515151515151517	-2.987878787878788	2.3582089713686572e-09
-1.6828282828282828	-2.987878787878788	3.9197711636611405e-09
-1.614141414141414	-2.987878787878788	8.749535845973916e-09
-1.5454545454545454	-2.987878787878788	2.418487150655088e-08
-1.4767676767676767	-2.987878787878788	7.106869998495165e-08
-1.408080808080808	-2.987878787878788	2.0148994026729377e-07
-1.3393939393939394	-2.987878787878788	5.275894485690146e-07
-1.270707070707071	-2.987878787878788	1.253108426065786e-06
-1.202020202020202	-2.987878787878788	2.6810407560553077e-06
-1.1333333333333333	-2.987878787878788	5.157459624122546e-06
-1.0646464646464646	-2.987878787878788	8.929078634876002e-06
-0.995959595959596	-2.987878787878788	1.3953596947691263e-05
-0.9272727272727272	-2.987878787878788	1.9774537453779785e-05
-0.8585858585858586	-2.987878787878788	2.5585134258093222e-05
-0.7898989898989899	-2.987878787878788	3.051779915630113e-05
-0.7212121212121212	-2.987878787878788	3.405505028229597e-05
-0.6525252525252525	-2.987878787878788	3.63701617488279e-05
-0.5838383838383838	-2.987878787878788	3.843885581574397e-05
-0.5151515151515151	-2.987878787878788	4.189124823313522e-05
-0.4464646464646464	-2.987878787878788	4.870089814123305e-05
-0.3777777777777777	-2.987878787878788	6.084477556322556e-05
-0.3090909090909091	-2.987878787878788	8.000611967795081e-05
-0.2404040404040404	-2.987878787878788	0.0001072994183757
-0.1717171717171717	-2.987878787878788	0.0001429093996
-0.103030303030303	-2.987878787878788	0.0001854718565706
-0.0343434343434343	-2.987878787878788	0.000231189880373
0.0343434343434343	-2.987878787878788	0.0002733269914659
0.103030303030303	-2.987878787878788	0.0003033921584356
0.1717171717171717	-2.987878787878788	0.0003147376252717
0.2404040404040404	-2.987878787878788	0.0003069639821466
0.3090909090909091	-2.987878787878788	0.0002874715045617
0.3777777777777777	-2.987878787878788	0.0002676407749124
0.4464646464646464	-2.987878787878788	0.0002554927655031
0.5151515151515151	-2.987878787878788	0.0002503312873879
0.5838383838383838	-2.987878787878788	0.0002438243602587
0.6525252525252525	-2.987878787878788	0.0002267524520541
0.7212121212121212	-2.987878787878788	0.0001960268198837
0.7898989898989899	-2.987878787878788	0.0001567830397795
0.8585858585858586	-2.987878787878788	0.0001188656497004
0.9272727272727272	-2.987878787878788	9.138760356124292e-05
0.995959595959596	-2.987878787878788	7.952608598759157e-05
1.0646464646464646	-2.987878787878788	8.46509428971732e-05
1.1333333333333333	-2.987878787878788	0.0001056931797783
1.202020202020202	-2.987878787878788	0.0001392572290663
1.270707070707071	-2.987878787878788	0.0001783432461591
1.3393939393939394	-2.987878787878788	0.0002120626835435
1.408080808080808	-2.987878787878788	0.0002285942786801
1.4767676767676767	-2.987878787878788	0.0002205922147711
1.5454545454545454	-2.987878787878788	0.0001892852359805
1.614141414141414	-2.987878787878788	0.0001439058798576
1.6828282828282828	-2.987878787878788	9.6746889606701e-05
1.7515151515151517	-2.987878787878788	5.745723607464983e-05
1.82020202020202	-2.987878787878788	3.012758186663228e-05
1.8888888888888888	-2.987878787878788	1.3943483663963913e-05
1.9575757575757573	-2.987878787878788	5.695122878721191e-06
2.026262626262626	-2.987878787878788	2.0527306240640945e-06
2.094949494949495	-2.987878787878788	6.529079606412957e-07
2.163636363636364	-2.987878787878788	1.8326256002819562e-07
2.2323232323232323	-2.987878787878788	4.5396714967616155e-08
2.301010101010101	-2.987878787878788	9.92548515323042e-09
2.3696969696969696	-2.987878787878788	1.9157235865618967e-09
2.4383838383838383	-2.987878787878788	3.2650441837992717e-10
2.507070707070707	-2.987878787878788	4.915970643736664e-11
2.575757575757576	-2.987878787878788	6.543135463578359e-12
2.6444444444444444	-2.987878787878788	7.706712982178006e-13
2.713131313131313	-2.987878787878788	8.045405675636327e-14
2.7818181818181817	-2.987878787878788	7.462266850880941e-15
2.8505050505050504	-2.987878787878788	6.172279744754097e-16
2.919191919191919	-2.987878787878788	4.580136095217514e-17
2.987878787878788	-2.987878787878788	3.08447761703075e-18
3.0565656565656565	-2.987878787878788	1.94148532979392e-19
3.125252525252525	-2.987878787878788	1.2468018668196168e-20
3.193939393939394	-2.987878787878788	9.967797814637702e-22
3.2626262626262625	-2.987878787878788	1.1519992785317237e-22
3.3313131313131312	-2.987878787878788	1.6553029729315798e-23
3.4	-2.987878787878788	2.408922203038358e-24
-3.4	-2.919191919191919	1.8507745708271447e-22
-3.3313131313131312	-2.919191919191919	1.9634938833426266e-21
-3.2626262626262625	-2.919191919191919	2.0495163378479407e-20
-3.193939393939394	-2.919191919191919	1.9874365604056306e-19
-3.125252525252525	-2.919191919191919	1.7682922335099267e-18
-3.0565656565656565	-2.919191919191919	1.4445472267143417e-17
-2.987878787878788	-2.919191919191919	1.0859939518371321e-16
-2.919191919191919	-2.919191919191919	7.514000215126037e-16
-2.8505050505050504	-2.919191919191919	4.7703299048135255e-15
-2.7818181818181817	-2.919191919191919	2.7637278186919342e-14
-2.713131313131313	-2.919191919191919	1.4516876000509644e-13
-2.6444444444444444	-2.919191919191919	6.869130339290508e-13
-2.575757575757576	-2.919191919191919	2.911984256954264e-12
-2.507070707070707	-2.919191919191919	1.101171916477981e-11
-2.4383838383838383	-2.919191919191919	3.702742812712652e-11
-2.3696969696969696	-2.919191919191919	1.104734227173536e-10
-2.301010101010101	-2.919191919191919	2.920786343256189e-10
-2.2323232323232323	-2.919191919191919	6.839857967952199e-10
-2.163636363636364	-2.919191919191919	1.419399280163345e-09
-2.094949494949495	-2.919191919191919	2.6149596662635886e-09
-2.026262626262626	-2.919191919191919	4.294631757569826e-09
-1.9575757575757573	-2.919191919191919	6.341108240722864e-09
-1.8888888888888888	-2.919191919191919	8.561169600196809e-09
-1.82020202020202	-2.919191919191919	1.0930976892126172e-08
-1.7515151515151517	-2.919191919191919	1.4089843575597322e-08
-1.6828282828282828	-2.919191919191919	2.0457315804172826e-08
-1.614141414141414	-2.919191919191919	3.746596097322077e-08
-1.5454545454545454	-2.919191919191919	8.69422943127486e-08
-1.4767676767676767	-2.919191919191919	2.2868780241229915e-07
-1.408080808080808	-2.919191919191919	6.09264455952264e-07
-1.3393939393939394	-2.919191919191919	1.5407533770762456e-06
-1.270707070707071	-2.919191919191919	3.5867534189659474e-06
-1.202020202020202	-2.919191919191919	7.583305794362873e-06
-1.1333333333333333	-2.919191919191919	1.4485928938618084e-05
-1.0646464646464646	-2.919191919191919	2.4980158806236785e-05
-0.995959595959596	-2.919191919191919	3.89591675706263e-05
-0.9272727272727272	-2.919191919191919	5.517121240270552e-05
-0.8585858585858586	-2.919191919191919	7.137769820519921e-05
-0.7898989898989899	-2.919191919191919	8.512123674201691e-05
-0.7212121212121212	-2.919191919191919	9.481038978890696e-05
-0.6525252525252525	-2.919191919191919	0.0001005836780337
-0.5838383838383838	-2.919191919191919	0.0001045225862053
-0.5151515151515151	-2.919191919191919	0.0001101642088782
-0.4464646464646464	-2.919191919191919	0.0001216193646383
-0.3777777777777777	-2.919191919191919	0.0001426615115823
-0.3090909090909091	-2.919191919191919	0.0001759514517457
-0.2404040404040404	-2.919191919191919	0.0002224092738646
-0.1717171717171717	-2.919191919191919	0.0002807606199414
-0.103030303030303	-2.919191919191919	0.0003472244744631
-0.0343434343434343	-2.919191919191919	0.0004152057088297
0.0343434343434343	-2.919191919191919	0.000475339236295
0.103030303030303	-2.919191919191919	0.0005172470815659
0.1717171717171717	-2.919191919191919	0.000534106293657
0.2404040404040404	-2.919191919191919	0.0005281801834907
0.3090909090909091	-2.919191919191919	0.0005122063087824
0.3777777777777777	-2.919191919191919	0.0005027645034903
0.4464646464646464	-2.919191919191919	0.0005084469728484
0.5151515151515151	-2.919191919191919	0.0005219008919007
0.5838383838383838	-2.919191919191919	0.0005233755060803
0.6525252525252525	-2.919191919191919	0.0004942248987396
0.7212121212121212	-2.919191919191919	0.0004301792590916
0.7898989898989899	-2.919191919191919	0.0003444703245626
0.8585858585858586	-2.919191919191919	0.0002597154775881
0.9272727272727272	-2.919191919191919	0.0001962041410292
0.995959595959596	-2.919191919191919	0.0001651519603427
1.0646464646464646	-2.919191919191919	0.0001691485657129
1.1333333333333333	-2.919191919191919	0.0002054369287087
1.202020202020202	-2.919191919191919	0.0002667783621569
1.270707070707071	-2.919191919191919	0.0003393700733256
1.3393939393939394	-2.919191919191919	0.0004023314046539
1.408080808080808	-2.919191919191919	0.0004331643449412
1.4767676767676767	-2.919191919191919	0.00041785721709
1.5454545454545454	-2.919191919191919	0.0003585993785721
1.614141414141414	-2.919191919191919	0.0002727361692096
1.6828282828282828	-2.919191919191919	0.0001834607564027
1.7515151515151517	-2.919191919191919	0.0001090284433703
1.82020202020202	-2.919191919191919	5.721164015749132e-05
1.8888888888888888	-2.919191919191919	2.6500274207343196e-05
1.9575757575757573	-2.919191919191919	1.0833778005930074e-05
2.026262626262626	-2.919191919191919	3.908928618392658e-06
2.094949494949495	-2.919191919191919	1.244800541275929e-06
2.163636363636364	-2.919191919191919	3.499065013588047e-07
2.2323232323232323	-2.919191919191919	8.683542184520406e-08
2.301010101010101	-2.919191919191919	1.9031271749749808e-08
2.3696969696969696	-2.919191919191919	3.685303917202619e-09
2.4383838383838383	-2.919191919191919	6.31008899032583e-10
2.507070707070707	-2.919191919191919	9.564166266833979e-11
2.575757575757576	-2.919191919191919	1.2854486763956207e-11
2.6444444444444444	-2.919191919191919	1.5359417848609177e-12
2.713131313131313	-2.919191919191919	1.6377690220277706e-13
2.7818181818181817	-2.919191919191919	1.5671253162258338e-14
2.8505050505050504	-2.919191919191919	1.3572089434690864e-15
2.919191919191919	-2.919191919191919	1.080773560800444e-16
2.987878787878788	-2.919191919191919	8.226167478492555e-18
3.0565656565656565	-2.919191919191919	6.648470581552552e-19
3.125252525252525	-2.919191919191919	6.913730526006621e-20
3.193939393939394	-2.919191919191919	9.963163113370756e-21
3.2626262626262625	-2.919191919191919	1.6716065118346349e-21
3.3313131313131312	-2.919191919191919	2.7600757320690582e-22
3.4	-2.919191919191919	4.1892459363330243e-23
-3.4	-2.8505050505050504	1.7843585517828637e-21
-3.3313131313131312	-2.8505050505050504	1.6554648398330856e-20
-3.2626262626262625	-2.8505050505050504	1.6302887324665286e-19
-3.193939393939394	-2.8505050505050504	1.527229939553855e-18
-3.125252525252525	-2.8505050505050504	1.315789355423425e-17
-3.0565656565656565	-2.8505050505050504	1.0375806064339833e-16
-2.987878787878788	-2.8505050505050504	7.50877262023006e-16
-2.919191919191919	-2.8505050505050504	5.000072571444645e-15
-2.8505050505050504	-2.8505050505050504	3.0636081584293345e-14
-2.7818181818181817	-2.8505050505050504	1.7217097477088434e-13
-2.713131313131313	-2.8505050505050504	8.825883521151322e-13
-2.6444444444444444	-2.8505050505050504	4.100102808840689e-12
-2.575757575757576	-2.8505050505050504	1.7152364481795747e-11
-2.507070707070707	-2.8505050505050504	6.426943750898313e-11
-2.4383838383838383	-2.8505050505050504	2.1479065865666182e-10
-2.3696969696969696	-2.8505050505050504	6.383357694353849e-10
-2.301010101010101	-2.8505050505050504	1.683683618015052e-09
-2.2323232323232323	-2.8505050505050504	3.9375884900539875e-09
-2.163636363636364	-2.8505050505050504	8.165696631008148e-09
-2.094949494949495	-2.8505050505050504	1.5037756231381873e-08
-2.026262626262626	-2.8505050505050504	2.468265256757401e-08
-1.9575757575757573	-2.8505050505050504	3.638478087083127e-08
-1.8888888888888888	-2.8505050505050504	4.889172323182608e-08
-1.82020202020202	-2.8505050505050504	6.160731204515093e-08
-1.7515151515151517	-2.8505050505050504	7.662702944411568e-08
-1.6828282828282828	-2.8505050505050504	1.0216649557660775e-07
-1.614141414141414	-2.8505050505050504	1.6096127796185404e-07
-1.5454545454545454	-2.8505050505050504	3.139068978202318e-07
-1.4767676767676767	-2.8505050505050504	7.189969597992265e-07
-1.408080808080808	-2.8505050505050504	1.7519698716750226e-06
-1.3393939393939394	-2.8505050505050504	4.198885438761741e-06
-1.270707070707071	-2.8505050505050504	9.46386385728651e-06
-1.202020202020202	-2.8505050505050504	1.961564170397912e-05
-1.1333333333333333	-2.8505050505050504	3.700855502222528e-05
-1.0646464646464646	-2.8505050505050504	6.332529754925328e-05
-0.995959595959596	-2.8505050505050504	9.82931640844986e-05
-0.9272727272727272	-2.8505050505050504	0.00013881457398
-0.8585858585858586	-2.8505050505050504	0.0001793490603903
-0.7898989898989899	-2.8505050505050504	0.0002137825003029
-0.7212121212121212	-2.8505050505050504	0.0002380272662367
-0.6525252525252525	-2.8505050505050504	0.0002519843153853
-0.5838383838383838	-2.8505050505050504	0.0002598180120734
-0.5151515151515151	-2.8505050505050504	0.0002685476658204
-0.4464646464646464	-2.8505050505050504	0.0002858983242093
-0.3777777777777777	-2.8505050505050504	0.0003184009037178
-0.3090909090909091	-2.8505050505050504	0.0003700242205608
-0.2404040404040404	-2.8505050505050504	0.0004411559002848
-0.1717171717171717	-2.8505050505050504	0.0005280487735505
-0.103030303030303	-2.8505050505050504	0.0006231028714108
-0.0343434343434343	-2.8505050505050504	0.0007158594112181
0.0343434343434343	-2.8505050505050504	0.0007943961632824
0.103030303030303	-2.8505050505050504	0.0008479569628985
0.1717171717171717	-2.8505050505050504	0.0008721199013346
0.2404040404040404	-2.8505050505050504	0.0008746883115448
0.3090909090909091	-2.8505050505050504	0.0008759085798077
0.3777777777777777	-2.8505050505050504	0.0008976602479318
0.4464646464646464	-2.8505050505050504	0.0009457323957855
0.5151515151515151	-2.8505050505050504	0.0009990844875979
0.5838383838383838	-2.8505050505050504	0.001018127244501
0.6525252525252525	-2.8505050505050504	0.0009691242746887
0.7212121212121212	-2.8505050505050504	0.000847078102484
0.7898989898989899	-2.8505050505050504	0.0006798709973429
0.8585858585858586	-2.8505050505050504	0.0005121235609975
0.9272727272727272	-2.8505050505050504	0.0003829683631165
0.995959595959596	-2.8505050505050504	0.0003134820537354
1.0646464646464646	-2.8505050505050504	0.0003078062355735
1.1333333333333333	-2.8505050505050504	0.0003599043514757
1.202020202020202	-2.8505050505050504	0.0004562179538288
1.270707070707071	-2.8505050505050504	0.0005728102175056
1.3393939393939394	-2.8505050505050504	0.0006745265342866
1.408080808080808	-2.8505050505050504	0.0007237915865657
1.4767676767676767	-2.8505050505050504	0.0006971392767219
1.5454545454545454	-2.8505050505050504	0.0005979516436567
1.614141414141414	-2.8505050505050504	0.0004547945773093
1.6828282828282828	-2.8505050505050504	0.000306046073616
1.7515151515151517	-2.8505050505050504	0.0001819956762755
1.82020202020202	-2.8505050505050504	9.558059484364376e-05
1.8888888888888888	-2.8505050505050504	4.431859596500714e-05
1.9575757575757573	-2.8505050505050504	1.814133244534857e-05
2.026262626262626	-2.8505050505050504	6.556018023733982e-06
2.094949494949495	-2.8505050505050504	2.0920684671140355e-06
2.163636363636364	-2.8505050505050504	5.896832378711377e-07
2.2323232323232323	-2.8505050505050504	1.4689244161641446e-07
2.301010101010101	-2.8505050505050504	3.236503327123788e-08
2.3696969696969696	-2.8505050505050504	6.315302150147586e-09
2.4383838383838383	-2.8505050505050504	1.0933828690774084e-09
2.507070707070707	-2.8505050505050504	1.6842904679933292e-10
2.575757575757576	-2.8505050505050504	2.317735154900428e-11
2.6444444444444444	-2.8505050505050504	2.865065054927056e-12
2.713131313131313	-2.8505050505050504	3.205778108906256e-13
2.7818181818181817	-2.8505050505050504	3.282131184527825e-14
2.8505050505050504	-2.8505050505050504	3.1335033537143085e-15
2.919191919191919	-2.8505050505050504	2.919430575812059e-16
2.987878787878788	-2.8505050505050504	2.973773930661799e-17
3.0565656565656565	-2.8505050505050504	3.923319990532761e-18
3.125252525252525	-2.8505050505050504	6.831963681875187e-19
3.193939393939394	-2.8505050505050504	1.3216794155874837e-19
3.2626262626262625	-2.8505050505050504	2.4705971613497282e-20
3.3313131313131312	-2.8505050505050504	4.220992544518322e-21
3.4	-2.8505050505050504	6.483766503974159e-22
-3.4	-2.7818181818181817	1.7376930709559646e-20
-3.3313131313131312	-2.7818181818181817	1.3187213810625878e-19
-3.2626262626262625	-2.7818181818181817	1.18261548910341e-18
-3.193939393939394	-2.7818181818181817	1.0617652709415379e-17
-3.125252525252525	-2.7818181818181817	8.874984556306181e-17
-3.0565656565656565	-2.7818181818181817	6.782239029013449e-16
-2.987878787878788	-2.7818181818181817	4.737548922817735e-15
-2.919191919191919	-2.7818181818181817	3.0363652300100954e-14
-2.8505050505050504	-2.7818181818181817	1.790512882410616e-13
-2.7818181818181817	-2.7818181818181817	9.713088510480346e-13
-2.713131313131313	-2.7818181818181817	4.831190408854698e-12
-2.6444444444444444	-2.7818181818181817	2.1910062376294903e-11
-2.575757575757576	-2.7818181818181817	9.001294701783326e-11
-2.507070707070707	-2.7818181818181817	3.329150644835509e-10
-2.4383838383838383	-2.7818181818181817	1.1026709405542914e-09
-2.3696969696969696	-2.7818181818181817	3.2575744047054443e-09
-2.301010101010101	-2.7818181818181817	8.559856878710774e-09
-2.2323232323232323	-2.7818181818181817	1.9973663322715942e-08
-2.163636363636364	-2.7818181818181817	4.1369575864475764e-08
-2.094949494949495	-2.7818181818181817	7.613448114524947e-08
-2.026262626262626	-2.7818181818181817	1.2489452035014821e-07
-1.9575757575757573	-2.7818181818181817	1.838844463095872e-07
-1.8888888888888888	-2.7818181818181817	2.462634846021936e-07
-1.82020202020202	-2.7818181818181817	3.075207511594269e-07
-1.7515151515151517	-2.7818181818181817	3.737638108921345e-07
-1.6828282828282828	-2.7818181818181817	4.720913519977867e-07
-1.614141414141414	-2.7818181818181817	6.702172798963378e-07
-1.5454545454545454	-2.7818181818181817	1.129640831702603e-06
-1.4767676767676767	-2.7818181818181817	2.238451480566584e-06
-1.408080808080808	-2.7818181818181817	4.880290488615302e-06
-1.3393939393939394	-2.7818181818181817	1.0855949289748214e-05
-1.270707070707071	-2.7818181818181817	2.3326868139031677e-05
-1.202020202020202	-2.7818181818181817	4.689361856445328e-05
-1.1333333333333333	-2.7818181818181817	8.673742368114515e-05
-1.0646464646464646	-2.7818181818181817	0.0001465009903225
-0.995959595959596	-2.7818181818181817	0.0002254699129886
-0.9272727272727272	-2.7818181818181817	0.0003166888490895
-0.8585858585858586	-2.7818181818181817	0.0004078547493568
-0.7898989898989899	-2.7818181818181817	0.000485472320994
-0.7212121212121212	-2.7818181818181817	0.0005405001775279
-0.6525252525252525	-2.7818181818181817	0.0005723385909139
-0.5838383838383838	-2.7818181818181817	0.0005888614351105
-0.5151515151515151	-2.7818181818181817	0.00060281845133
-0.4464646464646464	-2.7818181818181817	0.0006271903550842
-0.3777777777777777	-2.7818181818181817	0.0006719610066602
-0.3090909090909091	-2.7818181818181817	0.0007426178810524
-0.2404040404040404	-2.7818181818181817	0.0008391860042837
-0.1717171717171717	-2.7818181818181817	0.0009554823726329
-0.103030303030303	-2.7818181818181817	0.0010797442798414
-0.0343434343434343	-2.7818181818181817	0.0011972026008805
0.0343434343434343	-2.7818181818181817	0.0012936249074431
0.103030303030303	-2.7818181818181817	0.0013593885230451
0.1717171717171717	-2.7818181818181817	0.0013950034475829
0.2404040404040404	-2.7818181818181817	0.0014164169811344
0.3090909090909091	-2.7818181818181817	0.001452820791562
0.3777777777777777	-2.7818181818181817	0.0015303333644761
0.4464646464646464	-2.7818181818181817	0.0016473306515035
0.5151515151515151	-2.7818181818181817	0.0017611936378422
0.5838383838383838	-2.7818181818181817	0.0018038934285077
0.6525252525252525	-2.7818181818181817	0.0017214525099415
0.7212121212121212	-2.7818181818181817	0.0015095226245705
0.7898989898989899	-2.7818181818181817	0.0012180688407365
0.8585858585858586	-2.7818181818181817	0.0009234033335741
0.9272727272727272	-2.7818181818181817	0.0006911109268202
0.995959595959596	-2.7818181818181817	0.0005555368397197
1.0646464646464646	-2.7818181818181817	0.0005221863963102
1.1333333333333333	-2.7818181818181817	0.0005798090645758
1.202020202020202	-2.7818181818181817	0.0007062446870456
1.270707070707071	-2.7818181818181817	0.0008651621158724
1.3393939393939394	-2.7818181818181817	0.0010047669446571
1.408080808080808	-2.7818181818181817	0.0010701032112528
1.4767676767676767	-2.7818181818181817	0.0010266951636675
1.5454545454545454	-2.7818181818181817	0.0008789992969174
1.614141414141414	-2.7818181818181817	0.0006681360730244
1.6828282828282828	-2.7818181818181817	0.0004496747871401
1.7515151515151517	-2.7818181818181817	0.0002675940211808
1.82020202020202	-2.7818181818181817	0.0001407013376356
1.8888888888888888	-2.7818181818181817	6.535073048827977e-05
1.9575757575757573	-2.7818181818181817	2.6813127497384296e-05
2.026262626262626	-2.7818181818181817	9.721051323008723e-06
2.094949494949495	-2.7818181818181817	3.1159530087479586e-06
2.163636363636364	-2.7818181818181817	8.838464095397048e-07
2.2323232323232323	-2.7818181818181817	2.2216686368864865e-07
2.301010101010101	-2.7818181818181817	4.9591184471679776e-08
2.3696969696969696	-2.7818181818181817	9.859795199880072e-09
2.4383838383838383	-2.7818181818181817	1.7535551858028622e-09
2.507070707070707	-2.7818181818181817	2.805751284889945e-10
2.575757575757576	-2.7818181818181817	4.0684229836051854e-11
2.6444444444444444	-2.7818181818181817	5.3937507486497195e-12
2.713131313131313	-2.7818181818181817	6.611816858256162e-13
2.7818181818181817	-2.7818181818181817	7.639965245146245e-14
2.8505050505050504	-2.7818181818181817	8.729612665152429e-15
2.919191919191919	-2.7818181818181817	1.1056132597955744e-15
2.987878787878788	-2.7818181818181817	1.7948285154458294e-16
3.0565656565656565	-2.7818181818181817	3.6883952510114255e-17
3.125252525252525	-2.7818181818181817	8.163528895775404e-18
3.193939393939394	-2.7818181818181817	1.7258288278954404e-18
3.2626262626262625	-2.7818181818181817	3.3215069979986295e-19
3.3313131313131312	-2.7818181818181817	5.735389794254602e-20
3.4	-2.7818181818181817	8.857410512666655e-21
-3.4	-2.713131313131313	1.7410173034421046e-19
-3.3313131313131312	-2.713131313131313	1.0304738847828517e-18
-3.2626262626262625	-2.713131313131313	7.941654022634483e-18
-3.193939393939394	-2.713131313131313	6.68650286375163e-17
-3.125252525252525	-2.713131313131313	5.408503525642541e-16
-3.0565656565656565	-2.713131313131313	4.019495491386702e-15
-2.987878787878788	-2.713131313131313	2.721775666294848e-14
-2.919191919191919	-2.713131313131313	1.6834941278863782e-13
-2.8505050505050504	-2.713131313131313	9.55343001664121e-13
-2.7818181818181817	-2.713131313131313	4.987729056630113e-12
-2.713131313131313	-2.713131313131313	2.3950585801739216e-11
-2.6444444444444444	-2.713131313131313	1.0541658392399052e-10
-2.575757575757576	-2.713131313131313	4.229038160901128e-10
-2.507070707070707	-2.713131313131313	1.536439145350206e-09
-2.4383838383838383	-2.713131313131313	5.024307514018144e-09
-2.3696969696969696	-2.713131313131313	1.4713438681398022e-08
-2.301010101010101	-2.713131313131313	3.843971480419637e-08
-2.2323232323232323	-2.713131313131313	8.937285277890248e-08
-2.163636363636364	-2.713131313131313	1.847209337294541e-07
-2.094949494949495	-2.713131313131313	3.395642513585351e-07
-2.026262626262626	-2.713131313131313	5.56648909979286e-07
-1.9575757575757573	-2.713131313131313	8.187924387842607e-07
-1.8888888888888888	-2.713131313131313	1.0939148961421252e-06
-1.82020202020202	-2.713131313131313	1.35729645718624e-06
-1.7515151515151517	-2.713131313131313	1.6237158917458125e-06
-1.6828282828282828	-2.713131313131313	1.9786078597877604e-06
-1.614141414141414	-2.713131313131313	2.6183069878049803e-06
-1.5454545454545454	-2.713131313131313	3.953985319830963e-06
-1.4767676767676767	-2.713131313131313	6.879946431257521e-06
-1.408080808080808	-2.713131313131313	1.3315392481337774e-05
-1.3393939393939394	-2.713131313131313	2.7032304048766858e-05
-1.270707070707071	-2.713131313131313	5.448847121009494e-05
-1.202020202020202	-2.713131313131313	0.0001049000165858
-1.1333333333333333	-2.713131313131313	0.0001884552471543
-1.0646464646464646	-2.713131313131313	0.0003120812265712
-0.995959595959596	-2.713131313131313	0.0004739143432521
-0.9272727272727272	-2.713131313131313	0.0006597204420408
-0.8585858585858586	-2.713131313131313	0.0008448837970326
-0.7898989898989899	-2.713131313131313	0.0010028167751902
-0.7212121212121212	-2.713131313131313	0.0011160395426629
-0.6525252525252525	-2.713131313131313	0.0011834185167286
-0.5838383838383838	-2.713131313131313	0.0012190581309035
-0.5151515151515151	-2.713131313131313	0.0012441626302582
-0.4464646464646464	-2.713131313131313	0.001278033223691
-0.3777777777777777	-2.713131313131313	0.001333659714636
-0.3090909090909091	-2.713131313131313	0.0014178514593056
-0.2404040404040404	-2.713131313131313	0.0015317666880799
-0.1717171717171717	-2.713131313131313	0.0016696349857211
-0.103030303030303	-2.713131313131313	0.0018180879723686
-0.0343434343434343	-2.713131313131313	0.0019590855670149
0.0343434343434343	-2.713131313131313	0.0020758242874491
0.103030303030303	-2.713131313131313	0.0021593383904781
0.1717171717171717	-2.713131313131313	0.0022150741972698
0.2404040404040404	-2.713131313131313	0.0022673404931932
0.3090909090909091	-2.713131313131313	0.0023538271188033
0.3777777777777777	-2.713131313131313	0.0025029161456198
0.4464646464646464	-2.713131313131313	0.002701718410738
0.5151515151515151	-2.713131313131313	0.0028809578280407
0.5838383838383838	-2.713131313131313	0.0029397210404704
0.6525252525252525	-2.713131313131313	0.0028022823611407
0.7212121212121212	-2.713131313131313	0.0024674687720438
0.7898989898989899	-2.713131313131313	0.002012694208816
0.8585858585858586	-2.713131313131313	0.00155145537646
0.9272727272727272	-2.713131313131313	0.0011791512969367
0.995959595959596	-2.713131313131313	0.0009441240461539
1.0646464646464646	-2.713131313131313	0.0008523121037295
1.1333333333333333	-2.713131313131313	0.0008860627841628
1.202020202020202	-2.713131313131313	0.0010142616713605
1.270707070707071	-2.713131313131313	0.0011891772982026
1.3393939393939394	-2.713131313131313	0.0013444778198747
1.408080808080808	-2.713131313131313	0.001410047284369
1.4767676767676767	-2.713131313131313	0.0013414815146036
1.5454545454545454	-2.713131313131313	0.0011435489106989
1.614141414141414	-2.713131313131313	0.0008676559060611
1.6828282828282828	-2.713131313131313	0.0005838800228359
1.7515151515151517	-2.713131313131313	0.0003478573999889
1.82020202020202	-2.713131313131313	0.0001833335746404
1.8888888888888888	-2.713131313131313	8.546655010665062e-05
1.9575757575757573	-2.713131313131313	3.525661613848222e-05
2.026262626262626	-2.713131313131313	1.28817716110516e-05
2.094949494949495	-2.713131313131313	4.175074538515736e-06
2.163636363636364	-2.713131313131313	1.2031130266773108e-06
2.2323232323232323	-2.713131313131313	3.092690464169538e-07
2.301010101010101	-2.713131313131313	7.123958321378311e-08
2.3696969696969696	-2.713131313131313	1.4791508870123576e-08
2.4383838383838383	-2.713131313131313	2.787901127521427e-09
2.507070707070707	-2.713131313131313	4.806878149824098e-10
2.575757575757576	-2.713131313131313	7.640629683477716e-11
2.6444444444444444	-2.713131313131313	1.1294298207970016e-11
2.713131313131313	-2.713131313131313	1.5790204326732569e-12
2.7818181818181817	-2.713131313131313	2.189914965589658e-13
2.8505050505050504	-2.713131313131313	3.37038844630234e-14
2.919191919191919	-2.713131313131313	6.544612791501297e-15
2.987878787878788	-2.713131313131313	1.561003915034754e-15
3.0565656565656565	-2.713131313131313	3.9335484212798216e-16
3.125252525252525	-2.713131313131313	9.40054004452706e-17
3.193939393939394	-2.713131313131313	2.0396465907437054e-17
3.2626262626262625	-2.713131313131313	3.963655053870584e-18
3.3313131313131312	-2.713131313131313	6.877872132295611e-19
3.4	-2.713131313131313	1.0661031821796432e-19
-3.4	-2.6444444444444444	1.7577312194546402e-18
-3.3313131313131312	-2.6444444444444444	8.185678622337364e-18
-3.2626262626262625	-2.6444444444444444	5.082104174183507e-17
-3.193939393939394	-2.6444444444444444	3.84528693508571e-16
-3.125252525252525	-2.6444444444444444	2.9744792333399597e-15
-3.0565656565656565	-2.6444444444444444	2.1514278789003744e-14
-2.987878787878788	-2.6444444444444444	1.4185084681113898e-13
-2.919191919191919	-2.6444444444444444	8.505428333172734e-13
-2.8505050505050504	-2.6444444444444444	4.656954641444319e-12
-2.7818181818181817	-2.6444444444444444	2.3393541221308698e-11
-2.713131313131313	-2.6444444444444444	1.0810956588089752e-10
-2.6444444444444444	-2.6444444444444444	4.59436783022744e-10
-2.575757575757576	-2.6444444444444444	1.7891745371275555e-09
-2.507070707070707	-2.6444444444444444	6.348975589597807e-09
-2.4383838383838383	-2.6444444444444444	2.0399317493842997e-08
-2.3696969696969696	-2.6444444444444444	5.8993297138675946e-08
-2.301010101010101	-2.6444444444444444	1.5281118991628025e-07
-2.2323232323232323	-2.6444444444444444	3.533223094315015e-07
-2.163636363636364	-2.6444444444444444	7.278013542733361e-07
-2.094949494949495	-2.6444444444444444	1.3353505938977118e-06
-2.026262626262626	-2.6444444444444444	2.186823699521452e-06
-1.9575757575757573	-2.6444444444444444	3.214025163431464e-06
-1.8888888888888888	-2.6444444444444444	4.286716988480929e-06
-1.82020202020202	-2.6444444444444444	5.2946950116712365e-06
-1.7515151515151517	-2.6444444444444444	6.262928376500614e-06
-1.6828282828282828	-2.6444444444444444	7.443772900091511e-06
-1.614141414141414	-2.6444444444444444	9.385470904952774e-06
-1.5454545454545454	-2.6444444444444444	1.3096271130112246e-05
-1.4767676767676767	-2.6444444444444444	2.052195029241505e-05
-1.408080808080808	-2.6444444444444444	3.553304150471071e-05
-1.3393939393939394	-2.6444444444444444	6.538800138809627e-05
-1.270707070707071	-2.6444444444444444	0.0001221007466059
-1.202020202020202	-2.6444444444444444	0.0002223393103949
-1.1333333333333333	-2.6444444444444444	0.0003839941685788
-1.0646464646464646	-2.6444444444444444	0.0006185306904613
-0.995959595959596	-2.6444444444444444	0.0009213100881337
-0.9272727272727272	-2.6444444444444444	0.0012656755262382
-0.8585858585858586	-2.6444444444444444	0.0016071150656468
-0.7898989898989899	-2.6444444444444444	0.00189871438271
-0.7212121212121212	-2.6444444444444444	0.0021107339798441
-0.6525252525252525	-2.6444444444444444	0.0022422584864366
-0.5838383838383838	-2.6444444444444444	0.002317056163834
-0.5151515151515151	-2.6444444444444444	0.0023672593715938
-0.4464646464646464	-2.6444444444444444	0.0024177181199979
-0.3777777777777777	-2.6444444444444444	0.002481681326771
-0.3090909090909091	-2.6444444444444444	0.002566371298201
-0.2404040404040404	-2.6444444444444444	0.0026778281660527
-0.1717171717171717	-2.6444444444444444	0.0028181841322144
-0.103030303030303	-2.6444444444444444	0.0029796968651391
-0.0343434343434343	-2.6444444444444444	0.0031442219874909
0.0343434343434343	-2.6444444444444444	0.0032906023957028
0.103030303030303	-2.6444444444444444	0.0034057803660081
0.1717171717171717	-2.6444444444444444	0.0034950893692539
0.2404040404040404	-2.6444444444444444	0.0035872710863
0.3090909090909091	-2.6444444444444444	0.0037257399247172
0.3777777777777777	-2.6444444444444444	0.0039393100602803
0.4464646464646464	-2.6444444444444444	0.0042033664416126
0.5151515151515151	-2.6444444444444444	0.0044236907626454
0.5838383838383838	-2.6444444444444444	0.004470474407682
0.6525252525252525	-2.6444444444444444	0.0042510788360616
0.7212121212121212	-2.6444444444444444	0.0037706364544612
0.7898989898989899	-2.6444444444444444	0.0031334075850598
0.8585858585858586	-2.6444444444444444	0.0024858724704142
0.9272727272727272	-2.6444444444444444	0.0019477777453756
0.995959595959596	-2.6444444444444444	0.0015775062963119
1.0646464646464646	-2.6444444444444444	0.0013803639279269
1.1333333333333333	-2.6444444444444444	0.0013339611728156
1.202020202020202	-2.6444444444444444	0.0014021925720546
1.270707070707071	-2.6444444444444444	0.0015321823253706
1.3393939393939394	-2.6444444444444444	0.0016511311418768
1.408080808080808	-2.6444444444444444	0.0016815007957786
1.4767676767676767	-2.6444444444444444	0.0015730637784502
1.5454545454545454	-2.6444444444444444	0.001329186865223
1.614141414141414	-2.6444444444444444	0.0010048325868321
1.6828282828282828	-2.6444444444444444	0.0006761923938275
1.7515151515151517	-2.6444444444444444	0.0004040681591842
1.82020202020202	-2.6444444444444444	0.0002142382820146
1.8888888888888888	-2.6444444444444444	0.000100821646549
1.9575757575757573	-2.6444444444444444	4.217097099036961e-05
2.026262626262626	-2.6444444444444444	1.5714613991214207e-05
2.094949494949495	-2.6444444444444444	5.235214569145101e-06
2.163636363636364	-2.6444444444444444	1.5665312459916135e-06
2.2323232323232323	-2.6444444444444444	4.2349288806973314e-07
2.301010101010101	-2.6444444444444444	1.0411444445825209e-07
2.3696969696969696	-2.6444444444444444	2.34294534418611e-08
2.4383838383838383	-2.6444444444444444	4.852358885130425e-09
2.507070707070707	-2.6444444444444444	9.285068836639644e-10
2.575757575757576	-2.6444444444444444	1.6491654256444682e-10
2.6444444444444444	-2.6444444444444444	2.7584404679326485e-11
2.713131313131313	-2.6444444444444444	4.558288954167967e-12
2.7818181818181817	-2.6444444444444444	8.317546962886402e-13
2.8505050505050504	-2.6444444444444444	1.8883233061992278e-13
2.919191919191919	-2.6444444444444444	5.1670402969481224e-14
2.987878787878788	-2.6444444444444444	1.4774480181340982e-14
3.0565656565656565	-2.6444444444444444	3.990393801267746e-15
3.125252525252525	-2.6444444444444444	9.767564341270926e-16
3.193939393939394	-2.6444444444444444	2.1384547737884035e-16
3.2626262626262625	-2.6444444444444444	4.1745030723905625e-17
3.3313131313131312	-2.6444444444444444	7.268038834445482e-18
3.4	-2.6444444444444444	1.130194593467373e-18
-3.4	-2.575757575757576	1.7118621150670428e-17
-3.3313131313131312	-2.575757575757576	6.653596559679746e-17
-3.2626262626262625	-2.575757575757576	3.222828043911565e-16
-3.193939393939394	-2.575757575757576	2.058955988894585e-15
-3.125252525252525	-2.575757575757576	1.481427594183539e-14
-3.0565656565656565	-2.575757575757576	1.0373759477794593e-13
-2.987878787878788	-2.575757575757576	6.678467570366581e-13
-2.919191919191919	-2.575757575757576	3.901283971565917e-12
-2.8505050505050504	-2.575757575757576	2.070395093111153e-11
-2.7818181818181817	-2.575757575757576	1.0032105687017027e-10
-2.713131313131313	-2.575757575757576	4.4599966806087207e-10
-2.6444444444444444	-2.575757575757576	1.8240492658692935e-09
-2.575757575757576	-2.575757575757576	6.859209261631698e-09
-2.507070707070707	-2.575757575757576	2.3631876070570837e-08
-2.4383838383838383	-2.575757575757576	7.417968576799318e-08
-2.3696969696969696	-2.575757575757576	2.1082830076801638e-07
-2.301010101010101	-2.575757575757576	5.394387585181641e-07
-2.2323232323232323	-2.575757575757576	1.2369861284730669e-06
-2.163636363636364	-2.575757575757576	2.534711559325815e-06
-2.094949494949495	-2.575757575757576	4.636405312040085e-06
-2.026262626262626	-2.575757575757576	7.580589506975265e-06
-1.9575757575757573	-2.575757575757576	1.1131520460294778e-05
-1.8888888888888888	-2.575757575757576	1.4829564155932953e-05
-1.82020202020202	-2.575757575757576	1.8259871604226804e-05
-1.7515151515151517	-2.575757575757576	2.1425883236399785e-05
-1.6828282828282828	-2.575757575757576	2.501313502619925e-05
-1.614141414141414	-2.575757575757576	3.0471554523390324e-05
-1.5454545454545454	-2.575757575757576	4.017262080131266e-05
-1.4767676767676767	-2.575757575757576	5.812360963883704e-05
-1.408080808080808	-2.575757575757576	9.159104690594412e-05
-1.3393939393939394	-2.575757575757576	0.0001534431247247
-1.270707070707071	-2.575757575757576	0.0002640957594313
-1.202020202020202	-2.575757575757576	0.0004508080370111
-1.1333333333333333	-2.575757575757576	0.0007415642055883
-1.0646464646464646	-2.575757575757576	0.0011525466213858
-0.995959595959596	-2.575757575757576	0.0016730683571821
-0.9272727272727272	-2.575757575757576	0.0022572748666036
-0.8585858585858586	-2.575757575757576	0.0028322871587179
-0.7898989898989899	-2.575757575757576	0.0033239407982253
-0.7212121212121212	-2.575757575757576	0.0036877387897445
-0.6525252525252525	-2.575757575757576	0.0039251416545077
-0.5838383838383838	-2.575757575757576	0.0040731765198653
-0.5151515151515151	-2.575757575757576	0.0041754132333269
-0.4464646464646464	-2.575757575757576	0.0042578598540367
-0.3777777777777777	-2.575757575757576	0.0043279782487384
-0.3090909090909091	-2.575757575757576	0.0043919107558708
-0.2404040404040404	-2.575757575757576	0.0044675560551651
-0.1717171717171717	-2.575757575757576	0.0045782420091741
-0.103030303030303	-2.575757575757576	0.0047344524519999
-0.0343434343434343	-2.575757575757576	0.0049231124619337
0.0343434343434343	-2.575757575757576	0.0051145752227239
0.103030303030303	-2.575757575757576	0.0052816414976888
0.1717171717171717	-2.575757575757576	0.0054188803238703
0.2404040404040404	-2.575757575757576	0.0055517599928408
0.3090909090909091	-2.575757575757576	0.0057255453373987
0.3777777777777777	-2.575757575757576	0.0059694476876789
0.4464646464646464	-2.575757575757576	0.0062516854141665
0.5151515151515151	-2.575757575757576	0.006462885751917
0.5838383838383838	-2.575757575757576	0.006457326732884
0.6525252525252525	-2.575757575757576	0.0061359791793803
0.7212121212121212	-2.575757575757576	0.0055118804346104
0.7898989898989899	-2.575757575757576	0.0047063940154748
0.8585858585858586	-2.575757575757576	0.0038820401259492
0.9272727272727272	-2.575757575757576	0.0031669715651768
0.995959595959596	-2.575757575757576	0.0026213785946425
1.0646464646464646	-2.575757575757576	0.0022508710753141
1.1333333333333333	-2.575757575757576	0.0020356198478102
1.202020202020202	-2.575757575757576	0.0019449209127406
1.270707070707071	-2.575757575757576	0.0019328192168132
1.3393939393939394	-2.575757575757576	0.0019329982155355
1.408080808080808	-2.575757575757576	0.0018718186642773
1.4767676767676767	-2.575757575757576	0.0016987619271702
1.5454545454545454	-2.575757575757576	0.001412737467199
1.614141414141414	-2.575757575757576	0.0010619671088173
1.6828282828282828	-2.575757575757576	0.0007162088813314
1.7515151515151517	-2.575757575757576	0.0004318919940533
1.82020202020202	-2.575757575757576	0.0002327194294122
1.8888888888888888	-2.575757575757576	0.000112200595629
1.9575757575757573	-2.575757575757576	4.8544770352214095e-05
2.026262626262626	-2.575757575757576	1.892893989107177e-05
2.094949494949495	-2.575757575757576	6.6865411562096585e-06
2.163636363636364	-2.575757575757576	2.15151649292044e-06
2.2323232323232323	-2.575757575757576	6.336549235626331e-07
2.301010101010101	-2.575757575757576	1.7136601534139978e-07
2.3696969696969696	-2.575757575757576	4.260425586821573e-08
2.4383838383838383	-2.575757575757576	9.735840063892073e-09
2.507070707070707	-2.575757575757576	2.049239309566268e-09
2.575757575757576	-2.575757575757576	4.029640685766523e-10
2.6444444444444444	-2.575757575757576	7.777340908058769e-11
2.713131313131313	-2.575757575757576	1.6468426473813535e-11
2.7818181818181817	-2.575757575757576	4.295142808789987e-12
2.8505050505050504	-2.575757575757576	1.3365155540400516e-12
2.919191919191919	-2.575757575757576	4.324616190520598e-13
2.987878787878788	-2.575757575757576	1.319595862445753e-13
3.0565656565656565	-2.575757575757576	3.6459493607049886e-14
3.125252525252525	-2.575757575757576	9.001101306492805e-15
3.193939393939394	-2.575757575757576	1.978976671756794e-15
3.2626262626262625	-2.575757575757576	3.874970345847084e-16
3.3313131313131312	-2.575757575757576	6.766000419435428e-17
3.4	-2.575757575757576	1.0553203650638889e-17
-3.4	-2.507070707070707	1.545696766543181e-16
-3.3313131313131312	-2.507070707070707	5.370035773137585e-16
-3.2626262626262625	-2.507070707070707	2.084813497225032e-15
-3.193939393939394	-2.507070707070707	1.0610430625055948e-14
-3.125252525252525	-2.507070707070707	6.76053722734952e-14
-3.0565656565656565	-2.507070707070707	4.5092095538176293e-13
-2.987878787878788	-2.507070707070707	2.831260394278304e-12
-2.919191919191919	-2.507070707070707	1.6177420414744187e-11
-2.8505050505050504	-2.507070707070707	8.365505605561276e-11
-2.7818181818181817	-2.507070707070707	3.9279741736853774e-10
-2.713131313131313	-2.507070707070707	1.6839885184877564e-09
-2.6444444444444444	-2.507070707070707	6.624291243862339e-09
-2.575757575757576	-2.507070707070707	2.397168371171122e-08
-2.507070707070707	-2.507070707070707	7.97566467255909e-08
-2.4383838383838383	-2.507070707070707	2.4310786668751695e-07
-2.3696969696969696	-2.507070707070707	6.751746097743997e-07
-2.301010101010101	-2.507070707070707	1.6982655068100093e-06
-2.2323232323232323	-2.507070707070707	3.8479611675204e-06
-2.163636363636364	-2.507070707070707	7.822921887735964e-06
-2.094949494949495	-2.507070707070707	1.424092061498674e-05
-2.026262626262626	-2.507070707070707	2.3224041665929296e-05
-1.9575757575757573	-2.507070707070707	3.4061899715329506e-05
-1.8888888888888888	-2.507070707070707	4.5341283359727445e-05
-1.82020202020202	-2.507070707070707	5.572247806485548e-05
-1.7515151515151517	-2.507070707070707	6.502248036256379e-05
-1.6828282828282828	-2.507070707070707	7.492773695068153e-05
-1.614141414141414	-2.507070707070707	8.900688459305673e-05
-1.5454545454545454	-2.507070707070707	0.0001125586659055
-1.4767676767676767	-2.507070707070707	0.0001533839717218
-1.408080808080808	-2.507070707070707	0.0002241656088439
-1.3393939393939394	-2.507070707070707	0.0003459009411622
-1.270707070707071	-2.507070707070707	0.0005502889644562
-1.202020202020202	-2.507070707070707	0.0008776269706685
-1.1333333333333333	-2.507070707070707	0.0013666665996068
-1.0646464646464646	-2.507070707070707	0.0020359452232753
-0.995959595959596	-2.507070707070707	0.0028630582847678
-0.9272727272727272	-2.507070707070707	0.0037753417139234
-0.8585858585858586	-2.507070707070707	0.0046647498762281
-0.7898989898989899	-2.507070707070707	0.0054266911131928
-0.7212121212121212	-2.507070707070707	0.006003328448667
-0.6525252525252525	-2.507070707070707	0.0064023357242661
-0.5838383838383838	-2.507070707070707	0.0066755855053771
-0.5151515151515151	-2.507070707070707	0.0068734093892602
-0.4464646464646464	-2.507070707070707	0.0070126302249994
-0.3777777777777777	-2.507070707070707	0.0070852400350063
-0.3090909090909091	-2.507070707070707	0.007095471523943
-0.2404040404040404	-2.507070707070707	0.0070846880362993
-0.1717171717171717	-2.507070707070707	0.0071168428671111
-0.103030303030303	-2.507070707070707	0.0072377852861944
-0.0343434343434343	-2.507070707070707	0.0074456450774697
0.0343434343434343	-2.507070707070707	0.0076956622113131
0.103030303030303	-2.507070707070707	0.0079324437085486
0.1717171717171717	-2.507070707070707	0.0081260412901476
0.2404040404040404	-2.507070707070707	0.0082902177083328
0.3090909090909091	-2.507070707070707	0.0084698968418737
0.3777777777777777	-2.507070707070707	0.0086980030484143
0.4464646464646464	-2.507070707070707	0.008944508936245
0.5151515151515151	-2.507070707070707	0.0090993556598505
0.5838383838383838	-2.507070707070707	0.0090173202403865
0.6525252525252525	-2.507070707070707	0.0086032481331206
0.7212121212121212	-2.507070707070707	0.0078740943501823
0.7898989898989899	-2.507070707070707	0.0069487503539861
0.8585858585858586	-2.507070707070707	0.0059786239412066
0.9272727272727272	-2.507070707070707	0.0050781830747212
0.995959595959596	-2.507070707070707	0.0043014072331898
1.0646464646464646	-2.507070707070707	0.003660798365186
1.1333333333333333	-2.507070707070707	0.0031543213620564
1.202020202020202	-2.507070707070707	0.0027739585451633
1.270707070707071	-2.507070707070707	0.0024966685218954
1.3393939393939394	-2.507070707070707	0.0022763865135811
1.408080808080808	-2.507070707070707	0.0020534062325564
1.4767676767676767	-2.507070707070707	0.0017803304224698
1.5454545454545454	-2.507070707070707	0.0014466005575683
1.614141414141414	-2.507070707070707	0.0010821880290878
1.6828282828282828	-2.507070707070707	0.0007375839334944
1.7515151515151517	-2.507070707070707	0.000455777965648
1.82020202020202	-2.507070707070707	0.0002550902739598
1.8888888888888888	-2.507070707070707	0.0001295038181613
1.9575757575757573	-2.507070707070707	5.980600793554294e-05
2.026262626262626	-2.507070707070707	2.5200638077579214e-05
2.094949494949495	-2.507070707070707	9.7115633946349e-06
2.163636363636364	-2.507070707070707	3.4256696640839657e-06
2.2323232323232323	-2.507070707070707	1.105138768655732e-06
2.301010101010101	-2.507070707070707	3.254053537298163e-07
2.3696969696969696	-2.507070707070707	8.730326921442682e-08
2.4383838383838383	-2.507070707070707	2.1389708797747986e-08
2.507070707070707	-2.507070707070707	4.8603889788820766e-09
2.575757575757576	-2.507070707070707	1.0774901662741592e-09
2.6444444444444444	-2.507070707070707	2.603787030254826e-10
2.713131313131313	-2.507070707070707	7.694222436329324e-11
2.7818181818181817	-2.507070707070707	2.702206903021496e-11
2.8505050505050504	-2.507070707070707	9.86703104628928e-12
2.919191919191919	-2.507070707070707	3.399390059346688e-12
2.987878787878788	-2.507070707070707	1.060457897918309e-12
3.0565656565656565	-2.507070707070707	2.954379428206152e-13
3.125252525252525	-2.507070707070707	7.322959167896522e-14
3.193939393939394	-2.507070707070707	1.6145236839091957e-14
3.2626262626262625	-2.507070707070707	3.1695383486439403e-15
3.3313131313131312	-2.507070707070707	5.549276751182343e-16
3.4	-2.507070707070707	8.680858060599967e-17
-3.4	-2.4383838383838383	1.261561233323662e-15
-3.3313131313131312	-2.4383838383838383	4.119363649852361e-15
-3.2626262626262625	-2.4383838383838383	1.3683629998231162e-14
-3.193939393939394	-2.4383838383838383	5.4682780559141535e-14
-3.125252525252525	-2.4383838383838383	2.8957063817827095e-13
-3.0565656565656565	-2.4383838383838383	1.7786013161583297e-12
-2.987878787878788	-2.4383838383838383	1.0799366688671802e-11
-2.919191919191919	-2.4383838383838383	6.043636875707311e-11
-2.8505050505050504	-2.4383838383838383	3.0594998851251183e-10
-2.7818181818181817	-2.4383838383838383	1.3997018117264352e-09
-2.713131313131313	-2.4383838383838383	5.813315574195914e-09
-2.6444444444444444	-2.4383838383838383	2.2046428590162862e-08
-2.575757575757576	-2.4383838383838383	7.672264365531288e-08
-2.507070707070707	-2.4383838383838383	2.456377217686283e-07
-2.4383838383838383	-2.4383838383838383	7.231097992489423e-07
-2.3696969696969696	-2.4383838383838383	1.95048969634411e-06
-2.301010101010101	-2.4383838383838383	4.795379282468175e-06
-2.2323232323232323	-2.4383838383838383	1.0685182401470843e-05
-2.163636363636364	-2.4383838383838383	2.1474677337600018e-05
-2.094949494949495	-2.4383838383838383	3.880830904572737e-05
-2.026262626262626	-2.4383838383838383	6.302877951466231e-05
-1.9575757575757573	-2.4383838383838383	9.22689217935764e-05
-1.8888888888888888	-2.4383838383838383	0.0001227388162571
-1.82020202020202	-2.4383838383838383	0.0001506975557689
-1.7515151515151517	-2.4383838383838383	0.0001752389082243
-1.6828282828282828	-2.4383838383838383	0.0002000712188585
-1.614141414141414	-2.4383838383838383	0.0002332419349199
-1.5454545454545454	-2.4383838383838383	0.0002858585679959
-1.4767676767676767	-2.4383838383838383	0.0003722168348237
-1.408080808080808	-2.4383838383838383	0.0005127968392083
-1.3393939393939394	-2.4383838383838383	0.000738928711238
-1.270707070707071	-2.4383838383838383	0.0010953519208431
-1.202020202020202	-2.4383838383838383	0.0016356510812171
-1.1333333333333333	-2.4383838383838383	0.002406670325495
-1.0646464646464646	-2.4383838383838383	0.003423130467939
-0.995959595959596	-2.4383838383838383	0.0046427181541608
-0.9272727272727272	-2.4383838383838383	0.0059592922900861
-0.8585858585858586	-2.4383838383838383	0.0072282454233822
-0.7898989898989899	-2.4383838383838383	0.0083195558596171
-0.7212121212121212	-2.4383838383838383	0.0091702577905364
-0.6525252525252525	-2.4383838383838383	0.0097992712018684
-0.5838383838383838	-2.4383838383838383	0.0102691975807018
-0.5151515151515151	-2.4383838383838383	0.0106226688315405
-0.4464646464646464	-2.4383838383838383	0.0108483889246452
-0.3777777777777777	-2.4383838383838383	0.0109101742470813
-0.3090909090909091	-2.4383838383838383	0.0108128628291102
-0.2404040404040404	-2.4383838383838383	0.0106397235452616
-0.1717171717171717	-2.4383838383838383	0.0105208878458882
-0.103030303030303	-2.4383838383838383	0.0105574525901665
-0.0343434343434343	-2.4383838383838383	0.0107643565304541
0.0343434343434343	-2.4383838383838383	0.0110733028224059
0.103030303030303	-2.4383838383838383	0.0113857381977794
0.1717171717171717	-2.4383838383838383	0.0116345677444496
0.2404040404040404	-2.4383838383838383	0.011816551595363
0.3090909090909091	-2.4383838383838383	0.0119783154015813
0.3777777777777777	-2.4383838383838383	0.0121636567508923
0.4464646464646464	-2.4383838383838383	0.0123549178862113
0.5151515151515151	-2.4383838383838383	0.0124537964467521
0.5838383838383838	-2.4383838383838383	0.0123255704368653
0.6525252525252525	-2.4383838383838383	0.0118794471884048
0.7212121212121212	-2.4383838383838383	0.0111220124958311
0.7898989898989899	-2.4383838383838383	0.0101428760862715
0.8585858585858586	-2.4383838383838383	0.0090534902709912
0.9272727272727272	-2.4383838383838383	0.007936589274053
0.995959595959596	-2.4383838383838383	0.0068399138757461
1.0646464646464646	-2.4383838383838383	0.0057987673894692
1.1333333333333333	-2.4383838383838383	0.0048521846265822
1.202020202020202	-2.4383838383838383	0.0040366504939699
1.270707070707071	-2.4383838383838383	0.003367708663082
1.3393939393939394	-2.4383838383838383	0.0028284541318321
1.408080808080808	-2.4383838383838383	0.0023759762281182
1.4767676767676767	-2.4383838383838383	0.0019631688835606
1.5454545454545454	-2.4383838383838383	0.0015622508143991
1.614141414141414	-2.4383838383838383	0.0011748154305271
1.6828282828282828	-2.4383838383838383	0.0008234333620689
1.7515151515151517	-2.4383838383838383	0.0005333524069839
1.82020202020202	-2.4383838383838383	0.0003177207388787
1.8888888888888888	-2.4383838383838383	0.0001735902312498
1.9575757575757573	-2.4383838383838383	8.680448732163692e-05
2.026262626262626	-2.4383838383838383	3.963775513279245e-05
2.094949494949495	-2.4383838383838383	1.6483234258352853e-05
2.163636363636364	-2.4383838383838383	6.223646664059532e-06
2.2323232323232323	-2.4383838383838383	2.127958204123078e-06
2.301010101010101	-2.4383838383838383	6.581510249415984e-07
2.3696969696969696	-2.4383838383838383	1.8479074339875495e-07
2.4383838383838383	-2.4383838383838383	4.789534066885518e-08
2.507070707070707	-2.4383838383838383	1.2053399197150936e-08
2.575757575757576	-2.4383838383838383	3.283702416759157e-09
2.6444444444444444	-2.4383838383838383	1.0868401682346579e-09
2.713131313131313	-2.4383838383838383	4.2761820075974736e-10
2.7818181818181817	-2.4383838383838383	1.7561525365954882e-10
2.8505050505050504	-2.4383838383838383	6.823604234995399e-11
2.919191919191919	-2.4383838383838383	2.4032786877044096e-11
2.987878787878788	-2.4383838383838383	7.559213691184088e-12
3.0565656565656565	-2.4383838383838383	2.114120822934107e-12
3.125252525252525	-2.4383838383838383	5.253853587312057e-13
3.193939393939394	-2.4383838383838383	1.1610478942531997e-13
3.2626262626262625	-2.4383838383838383	2.284809466204705e-14
3.3313131313131312	-2.4383838383838383	4.0107313949498885e-15
3.4	-2.4383838383838383	6.291914823118998e-16
-3.4	-2.3696969696969696	9.18289139596198e-15
-3.3313131313131312	-2.3696969696969696	2.900223376811489e-14
-3.2626262626262625	-2.3696969696969696	8.78681470483939e-14
-3.193939393939394	-2.3696969696969696	2.874880971910056e-13
-3.125252525252525	-2.3696969696969696	1.2069738318340085e-12
-3.0565656565656565	-2.3696969696969696	6.469857456341605e-12
-2.987878787878788	-2.3696969696969696	3.7197957188072115e-11
-2.919191919191919	-2.3696969696969696	2.0314008840122963e-10
-2.8505050505050504	-2.3696969696969696	1.009477337198861e-09
-2.7818181818181817	-2.3696969696969696	4.522539602593344e-09
-2.713131313131313	-2.3696969696969696	1.8297569517802935e-08
-2.6444444444444444	-2.3696969696969696	6.72049975945259e-08
-2.575757575757576	-2.3696969696969696	2.254223243810096e-07
-2.507070707070707	-2.3696969696969696	6.939595847397521e-07
-2.4383838383838383	-2.3696969696969696	1.9657987322327163e-06
-2.3696969696969696	-2.3696969696969696	5.121573158384004e-06
-2.301010101010101	-2.3696969696969696	1.2232346207795175e-05
-2.2323232323232323	-2.3696969696969696	2.6651730918714885e-05
-2.163636363636364	-2.3696969696969696	5.270381432059386e-05
-2.094949494949495	-2.3696969696969696	9.42246549327672e-05
-2.026262626262626	-2.3696969696969696	0.0001520566814787
-1.9575757575757573	-2.3696969696969696	0.0002219154525518
-1.8888888888888888	-2.3696969696969696	0.0002949305815309
-1.82020202020202	-2.3696969696969696	0.0003620324069531
-1.7515151515151517	-2.3696969696969696	0.0004202679857706
-1.6828282828282828	-2.3696969696969696	0.0004768386855714
-1.614141414141414	-2.3696969696969696	0.0005481541942413
-1.5454545454545454	-2.3696969696969696	0.0006557738495253
-1.4767676767676767	-2.3696969696969696	0.000824225361796
-1.408080808080808	-2.3696969696969696	0.0010838963727769
-1.3393939393939394	-2.3696969696969696	0.0014769693440222
-1.270707070707071	-2.3696969696969696	0.0020600313851156
-1.202020202020202	-2.3696969696969696	0.0028962402499905
-1.1333333333333333	-2.3696969696969696	0.0040334093121099
-1.0646464646464646	-2.3696969696969696	0.0054725347704789
-0.995959595959596	-2.3696969696969696	0.0071422148912038
-0.9272727272727272	-2.3696969696969696	0.0089000805677168
-0.8585858585858586	-2.3696969696969696	0.0105728678177526
-0.7898989898989899	-2.3696969696969696	0.0120218974082403
-0.7212121212121212	-2.3696969696969696	0.0131957037452307
-0.6525252525252525	-2.3696969696969696	0.0141292083951989
-0.5838383838383838	-2.3696969696969696	0.0148819779739139
-0.5151515151515151	-2.3696969696969696	0.0154606889986081
-0.4464646464646464	-2.3696969696969696	0.0157969034723318
-0.3777777777777777	-2.3696969696969696	0.0158122452607198
-0.3090909090909091	-2.3696969696969696	0.0155211971762368
-0.2404040404040404	-2.3696969696969696	0.0150761817007134
-0.1717171717171717	-2.3696969696969696	0.0147046243695307
-0.103030303030303	-2.3696969696969696	0.0145834735803588
-0.0343434343434343	-2.3696969696969696	0.0147484534080021
0.0343434343434343	-2.3696969696969696	0.0150988526204049
0.103030303030303	-2.3696969696969696	0.0154802614245519
0.1717171717171717	-2.3696969696969696	0.0157799980634058
0.2404040404040404	-2.3696969696969696	0.015977139024905
0.3090909090909091	-2.3696969696969696	0.016126108299184
0.3777777777777777	-2.3696969696969696	0.0162911595719766
0.4464646464646464	-2.3696969696969696	0.0164762479262627
0.5151515151515151	-2.3696969696969696	0.0165995462418074
0.5838383838383838	-2.3696969696969696	0.0165324353049088
0.6525252525252525	-2.3696969696969696	0.0161719315058138
0.7212121212121212	-2.3696969696969696	0.0154875134367198
0.7898989898989899	-2.3696969696969696	0.0145108118756727
0.8585858585858586	-2.3696969696969696	0.0132937036273161
0.9272727272727272	-2.3696969696969696	0.0118844865182194
0.995959595959596	-2.3696969696969696	0.0103394907278631
1.0646464646464646	-2.3696969696969696	0.008742902251864
1.1333333333333333	-2.3696969696969696	0.0072026330119733
1.202020202020202	-2.3696969696969696	0.0058208102085234
1.270707070707071	-2.3696969696969696	0.0046617169823168
1.3393939393939394	-2.3696969696969696	0.0037369929832918
1.408080808080808	-2.3696969696969696	0.003012333807565
1.4767676767676767	-2.3696969696969696	0.0024293599619645
1.5454545454545454	-2.3696969696969696	0.0019321490229407
1.614141414141414	-2.3696969696969696	0.0014869018508687
1.6828282828282828	-2.3696969696969696	0.0010868879004844
1.7515151515151517	-2.3696969696969696	0.0007432865558456
1.82020202020202	-2.3696969696969696	0.0004701189471196
1.8888888888888888	-2.3696969696969696	0.0002726679032762
1.9575757575757573	-2.3696969696969696	0.0001440934061248
2.026262626262626	-2.3696969696969696	6.904121700153358e-05
2.094949494949495	-2.3696969696969696	2.9884679377078663e-05
2.163636363636364	-2.3696969696969696	1.16596211021362e-05
2.2323232323232323	-2.3696969696969696	4.099886134480828e-06
2.301010101010101	-2.3696969696969696	1.3053709092876946e-06
2.3696969696969696	-2.3696969696969696	3.828541439829179e-07
2.4383838383838383	-2.3696969696969696	1.086135504081441e-07
2.507070707070707	-2.3696969696969696	3.308158312745277e-08
2.575757575757576	-2.3696969696969696	1.2143231682624758e-08
2.6444444444444444	-2.3696969696969696	5.309881043632087e-09
2.713131313131313	-2.3696969696969696	2.441841367660971e-09
2.7818181818181817	-2.3696969696969696	1.0680503940470206e-09
2.8505050505050504	-2.3696969696969696	4.2446963973760325e-10
2.919191919191919	-2.3696969696969696	1.5076252634054638e-10
2.987878787878788	-2.3696969696969696	4.7603461237735886e-11
3.0565656565656565	-2.3696969696969696	1.3346385607193719e-11
3.125252525252525	-2.3696969696969696	3.323826343881833e-12
3.193939393939394	-2.3696969696969696	7.36117016048173e-13
3.2626262626262625	-2.3696969696969696	1.4519435027796868e-13
3.3313131313131312	-2.3696969696969696	2.555136748188636e-14
3.4	-2.3696969696969696	4.019355237671364e-15
-3.4	-2.301010101010101	5.923545312648569e-14
-3.3313131313131312	-2.301010101010101	1.8349906148484622e-13
-3.2626262626262625	-2.301010101010101	5.294924875792997e-13
-3.193939393939394	-2.301010101010101	1.5169476671048159e-12
-3.125252525252525	-2.301010101010101	5.068783092506624e-12
-3.0565656565656565	-2.301010101010101	2.233870163546945e-11
-2.987878787878788	-2.301010101010101	1.1698503242792967e-10
-2.919191919191919	-2.301010101010101	6.15830834572246e-10
-2.8505050505050504	-2.301010101010101	3.001421152003736e-09
-2.7818181818181817	-2.301010101010101	1.3213107639709411e-08
-2.713131313131313	-2.301010101010101	5.234775214281326e-08
-2.6444444444444444	-2.301010101010101	1.872449678914945e-07
-2.575757575757576	-2.301010101010101	6.081096541160569e-07
-2.507070707070707	-2.301010101010101	1.8040402408612365e-06
-2.4383838383838383	-2.301010101010101	4.913413198470766e-06
-2.3696969696969696	-2.301010101010101	1.2318804120011398e-05
-2.301010101010101	-2.301010101010101	2.842451788685193e-05
-2.2323232323232323	-2.301010101010101	6.01879788228503e-05
-2.163636363636364	-2.301010101010101	0.0001164539230948
-2.094949494949495	-2.301010101010101	0.0002050374262322
-2.026262626262626	-2.301010101010101	0.0003277207284841
-1.9575757575757573	-2.301010101010101	0.0004759042917425
-1.8888888888888888	-2.301010101010101	0.0006314628087185
-1.82020202020202	-2.301010101010101	0.0007752646151395
-1.7515151515151517	-2.301010101010101	0.0008997380377927
-1.6828282828282828	-2.301010101010101	0.0010170784823554
-1.614141414141414	-2.301010101010101	0.0011572060970501
-1.5454545454545454	-2.301010101010101	0.0013583648054657
-1.4767676767676767	-2.301010101010101	0.0016596862501259
-1.408080808080808	-2.301010101010101	0.0021022929030127
-1.3393939393939394	-2.301010101010101	0.0027363118163565
-1.270707070707071	-2.301010101010101	0.0036239760900462
-1.202020202020202	-2.301010101010101	0.0048289099551941
-1.1333333333333333	-2.301010101010101	0.0063885810850017
-1.0646464646464646	-2.301010101010101	0.0082790299019018
-0.995959595959596	-2.301010101010101	0.0103935414349498
-0.9272727272727272	-2.301010101010101	0.0125586149947742
-0.8585858585858586	-2.301010101010101	0.0145918678151076
-0.7898989898989899	-2.301010101010101	0.0163745192758013
-0.7212121212121212	-2.301010101010101	0.0178897799919315
-0.6525252525252525	-2.301010101010101	0.0191906167752623
-0.5838383838383838	-2.301010101010101	0.0203087641998949
-0.5151515151515151	-2.301010101010101	0.0211736996872152
-0.4464646464646464	-2.301010101010101	0.0216235710222664
-0.3777777777777777	-2.301010101010101	0.0215256559839622
-0.3090909090909091	-2.301010101010101	0.0209209203351374
-0.2404040404040404	-2.301010101010101	0.0200653462563315
-0.1717171717171717	-2.301010101010101	0.0193168984715065
-0.103030303030303	-2.301010101010101	0.0189469501167608
-0.0343434343434343	-2.301010101010101	0.0190141188655432
0.0343434343434343	-2.301010101010101	0.0193779886845375
0.103030303030303	-2.301010101010101	0.0198201451649111
0.1717171717171717	-2.301010101010101	0.0201783680705149
0.2404040404040404	-2.301010101010101	0.0204155981070278
0.3090909090909091	-2.301010101010101	0.0206003112813023
0.3777777777777777	-2.301010101010101	0.0208257331068229
0.4464646464646464	-2.301010101010101	0.0211233374157896
0.5151515151515151	-2.301010101010101	0.0214241983662734
0.5838383838383838	-2.301010101010101	0.0215873997866061
0.6525252525252525	-2.301010101010101	0.0214658950068045
0.7212121212121212	-2.301010101010101	0.0209568538518675
0.7898989898989899	-2.301010101010101	0.0200097348747429
0.8585858585858586	-2.301010101010101	0.0186134919907524
0.9272727272727272	-2.301010101010101	0.0167993008295828
0.995959595959596	-2.301010101010101	0.0146617129885791
1.0646464646464646	-2.301010101010101	0.0123653244433562
1.1333333333333333	-2.301010101010101	0.010112252475681
1.202020202020202	-2.301010101010101	0.0080844887582441
1.270707070707071	-2.301010101010101	0.0063961086422314
1.3393939393939394	-2.301010101010101	0.0050763025960998
1.408080808080808	-2.301010101010101	0.0040809089909635
1.4767676767676767	-2.301010101010101	0.0033211999211974
1.5454545454545454	-2.301010101010101	0.0027000689104627
1.614141414141414	-2.301010101010101	0.0021451913515394
1.6828282828282828	-2.301010101010101	0.0016270402571913
1.7515151515151517	-2.301010101010101	0.0011548853088532
1.82020202020202	-2.301010101010101	0.0007558785395489
1.8888888888888888	-2.301010101010101	0.0004515045817346
1.9575757575757573	-2.301010101010101	0.0002444455983219
2.026262626262626	-2.301010101010101	0.000119435373144
2.094949494949495	-2.301010101010101	5.2550193738131335e-05
2.163636363636364	-2.301010101010101	2.0829808069684635e-05
2.2323232323232323	-2.301010101010101	7.477028498307575e-06
2.301010101010101	-2.301010101010101	2.4721188289498184e-06
2.3696969696969696	-2.301010101010101	7.882098443094413e-07
2.4383838383838383	-2.301010101010101	2.671378388298439e-07
2.507070707070707	-2.301010101010101	1.0784974735193865e-07
2.575757575757576	-2.301010101010101	5.194641471881383e-08
2.6444444444444444	-2.301010101010101	2.659092386696473e-08
2.713131313131313	-2.301010101010101	1.3053455556130133e-08
2.7818181818181817	-2.301010101010101	5.8466755971936386e-09
2.8505050505050504	-2.301010101010101	2.3443136470486904e-09
2.919191919191919	-2.301010101010101	8.359569276911263e-10
2.987878787878788	-2.301010101010101	2.645930440124956e-10
3.0565656565656565	-2.301010101010101	7.433043520508191e-11
3.125252525252525	-2.301010101010101	1.8547524351541733e-11
3.193939393939394	-2.301010101010101	4.1160762267075934e-12
3.2626262626262625	-2.301010101010101	8.13664575602634e-13
3.3313131313131312	-2.301010101010101	1.435321642713241e-13
3.4	-2.301010101010101	2.2636589766072967e-14
-3.4	-2.2323232323232323	3.377438413736907e-13
-3.3313131313131312	-2.2323232323232323	1.0320284750007265e-12
-3.2626262626262625	-2.2323232323232323	2.905400914457757e-12
-3.193939393939394	-2.2323232323232323	7.721257015758707e-12
-3.125252525252525	-2.2323232323232323	2.1640283517077455e-11
-3.0565656565656565	-2.2323232323232323	7.599675399114654e-11
-2.987878787878788	-2.2323232323232323	3.4335768563259554e-10
-2.919191919191919	-2.2323232323232323	1.6983414745617971e-09
-2.8505050505050504	-2.2323232323232323	8.061941591985585e-09
-2.7818181818181817	-2.2323232323232323	3.4893036171217544e-08
-2.713131313131313	-2.2323232323232323	1.3586897337029802e-07
-2.6444444444444444	-2.2323232323232323	4.757674989185695e-07
-2.575757575757576	-2.2323232323232323	1.5043019878500074e-06
-2.507070707070707	-2.2323232323232323	4.319942404947252e-06
-2.4383838383838383	-2.2323232323232323	1.1337020494778145e-05
-2.3696969696969696	-2.2323232323232323	2.732986686249124e-05
-2.301010101010101	-2.2323232323232323	6.069880288569567e-05
-2.2323232323232323	-2.2323232323232323	0.0001242242371206
-2.163636363636364	-2.2323232323232323	0.000233755872982
-2.094949494949495	-2.2323232323232323	0.0004031126277521
-2.026262626262626	-2.2323232323232323	0.0006354397335427
-1.9575757575757573	-2.2323232323232323	0.0009155716506144
-1.8888888888888888	-2.2323232323232323	0.0012111649906473
-1.82020202020202	-2.2323232323232323	0.0014870915195695
-1.7515151515151517	-2.2323232323232323	0.0017272737658954
-1.6828282828282828	-2.2323232323232323	0.0019494615985095
-1.614141414141414	-2.2323232323232323	0.0022019475323644
-1.5454545454545454	-2.2323232323232323	0.0025459184740381
-1.4767676767676767	-2.2323232323232323	0.0030388456341802
-1.408080808080808	-2.2323232323232323	0.0037310269208082
-1.3393939393939394	-2.2323232323232323	0.0046730450923869
-1.270707070707071	-2.2323232323232323	0.0059205809123241
-1.202020202020202	-2.2323232323232323	0.007523271376967
-1.1333333333333333	-2.2323232323232323	0.0094949067973987
-1.0646464646464646	-2.2323232323232323	0.0117786237138107
-0.995959595959596	-2.2323232323232323	0.0142346979786099
-0.9272727272727272	-2.2323232323232323	0.0166749614264081
-0.8585858585858586	-2.2323232323232323	0.0189378733537324
-0.7898989898989899	-2.2323232323232323	0.0209590527093428
-0.7212121212121212	-2.2323232323232323	0.0227792400864691
-0.6525252525252525	-2.2323232323232323	0.0244659263998718
-0.5838383838383838	-2.2323232323232323	0.0259913619993109
-0.5151515151515151	-2.2323232323232323	0.0271634561232869
-0.4464646464646464	-2.2323232323232323	0.0276937720501077
-0.3777777777777777	-2.2323232323232323	0.0273898944282973
-0.3090909090909091	-2.2323232323232323	0.0263406849158001
-0.2404040404040404	-2.2323232323232323	0.0249380815923178
-0.1717171717171717	-2.2323232323232323	0.0236963616321534
-0.103030303030303	-2.2323232323232323	0.0229926238186352
-0.0343434343434343	-2.2323232323232323	0.0229087566984656
0.0343434343434343	-2.2323232323232323	0.0232618578535053
0.103030303030303	-2.2323232323232323	0.0237679905385165
0.1717171717171717	-2.2323232323232323	0.0242149600598555
0.2404040404040404	-2.2323232323232323	0.0245492767218136
0.3090909090909091	-2.2323232323232323	0.024854358802229
0.3777777777777777	-2.2323232323232323	0.025255476558841
0.4464646464646464	-2.2323232323232323	0.0258137037708764
0.5151515151515151	-2.2323232323232323	0.026466354106926
0.5838383838383838	-2.2323232323232323	0.0270383911972117
0.6525252525252525	-2.2323232323232323	0.0273045710627722
0.7212121212121212	-2.2323232323232323	0.0270571667600916
0.7898989898989899	-2.2323232323232323	0.0261490057364439
0.8585858585858586	-2.2323232323232323	0.0245170240949687
0.9272727272727272	-2.2323232323232323	0.0222046670341139
0.995959595959596	-2.2323232323232323	0.0193781653720999
1.0646464646464646	-2.2323232323232323	0.0163085349057388
1.1333333333333333	-2.2323232323232323	0.0133065231389267
1.202020202020202	-2.2323232323232323	0.01063713138926
1.270707070707071	-2.2323232323232323	0.0084568672575424
1.3393939393939394	-2.2323232323232323	0.006795771047805
1.408080808080808	-2.2323232323232323	0.0055776491219122
1.4767676767676767	-2.2323232323232323	0.0046628291943635
1.5454545454545454	-2.2323232323232323	0.0039014282716503
1.614141414141414	-2.2323232323232323	0.0031838685537931
1.6828282828282828	-2.2323232323232323	0.0024702334382418
1.7515151515151517	-2.2323232323232323	0.0017853110977156
1.82020202020202	-2.2323232323232323	0.0011848036998089
1.8888888888888888	-2.2323232323232323	0.0007152745577155
1.9575757575757573	-2.2323232323232323	0.0003906224818985
2.026262626262626	-2.2323232323232323	0.0001924678676335
2.094949494949495	-2.2323232323232323	8.56014813211265e-05
2.163636363636364	-2.2323232323232323	3.455310838881668e-05
2.2323232323232323	-2.2323232323232323	1.2867877886882291e-05
2.301010101010101	-2.2323232323232323	4.611746327895603e-06
2.3696969696969696	-2.2323232323232323	1.7370660311987518e-06
2.4383838383838383	-2.2323232323232323	7.665995997733248e-07
2.507070707070707	-2.2323232323232323	4.02787874737251e-07
2.575757575757576	-2.2323232323232323	2.276850565707931e-07
2.6444444444444444	-2.2323232323232323	1.248598556628753e-07
2.713131313131313	-2.2323232323232323	6.288491057749998e-08
2.7818181818181817	-2.2323232323232323	2.843961531232976e-08
2.8505050505050504	-2.2323232323232323	1.1451709238631691e-08
2.919191919191919	-2.2323232323232323	4.093588320476601e-09
2.987878787878788	-2.2323232323232323	1.298151602024158e-09
3.0565656565656565	-2.2323232323232323	3.6533295371432217e-10
3.125252525252525	-2.2323232323232323	9.132770193766151e-11
3.193939393939394	-2.2323232323232323	2.0306897942045863e-11
3.2626262626262625	-2.2323232323232323	4.0226488466346974e-12
3.3313131313131312	-2.2323232323232323	7.111976985896235e-13
3.4	-2.2323232323232323	1.1243252887944703e-13
-3.4	-2.163636363636364	1.701034864813134e-12
-3.3313131313131312	-2.163636363636364	5.132909321204804e-12
-3.2626262626262625	-2.163636363636364	1.4268367099987808e-11
-3.193939393939394	-2.163636363636364	3.64945893157105e-11
-3.125252525252525	-2.163636363636364	9.15870722172006e-11
-3.0565656565656565	-2.163636363636364	2.618972471447212e-10
-2.987878787878788	-2.163636363636364	9.72507115491511e-10
-2.919191919191919	-2.163636363636364	4.3376042164124025e-09
-2.8505050505050504	-2.163636363636364	1.9726218527068446e-08
-2.7818181818181817	-2.163636363636364	8.358888489388513e-08
-2.713131313131313	-2.163636363636364	3.2023334821123257e-07
-2.6444444444444444	-2.163636363636364	1.1017551793945474e-06
-2.575757575757576	-2.163636363636364	3.4087436567172197e-06
-2.507070707070707	-2.163636363636364	9.527236739823404e-06
-2.4383838383838383	-2.163636363636364	2.4199530747441e-05
-2.3696969696969696	-2.163636363636364	5.621553125065055e-05
-2.301010101010101	-2.163636363636364	0.0001200807161978
-2.2323232323232323	-2.163636363636364	0.0002366731425569
-2.163636363636364	-2.163636363636364	0.0004308090265355
-2.094949494949495	-2.163636363636364	0.0007234433636698
-2.026262626262626	-2.163636363636364	0.001118880209784
-1.9575757575757573	-2.163636363636364	0.0015933968891781
-1.8888888888888888	-2.163636363636364	0.0020965661558396
-1.82020202020202	-2.163636363636364	0.0025723311091915
-1.7515151515151517	-2.163636363636364	0.0029919396429369
-1.6828282828282828	-2.163636363636364	0.0033772206865646
-1.614141414141414	-2.163636363636364	0.0037964976506523
-1.5454545454545454	-2.163636363636364	0.0043367561677482
-1.4767676767676767	-2.163636363636364	0.0050743424141897
-1.408080808080808	-2.163636363636364	0.006063797243391
-1.3393939393939394	-2.163636363636364	0.0073446914897359
-1.270707070707071	-2.163636363636364	0.0089498733475997
-1.202020202020202	-2.163636363636364	0.0108982662446194
-1.1333333333333333	-2.163636363636364	0.0131688953831253
-1.0646464646464646	-2.163636363636364	0.0156724239244669
-0.995959595959596	-2.163636363636364	0.0182512240484505
-0.9272727272727272	-2.163636363636364	0.0207306860893792
-0.8585858585858586	-2.163636363636364	0.0230045153571429
-0.7898989898989899	-2.163636363636364	0.0250920126960089
-0.7212121212121212	-2.163636363636364	0.0271036519005168
-0.6525252525252525	-2.163636363636364	0.029110567063402
-0.5838383838383838	-2.163636363636364	0.030997387488847
-0.5151515151515151	-2.163636363636364	0.0324214288797454
-0.4464646464646464	-2.163636363636364	0.0329542857257281
-0.3777777777777777	-2.163636363636364	0.032350865700431
-0.3090909090909091	-2.163636363636364	0.0307657228637416
-0.2404040404040404	-2.163636363636364	0.0287406734744513
-0.1717171717171717	-2.163636363636364	0.0269490623856078
-0.103030303030303	-2.163636363636364	0.0258695483200468
-0.0343434343434343	-2.163636363636364	0.0256054279203834
0.0343434343434343	-2.163636363636364	0.0259362570018815
0.103030303030303	-2.163636363636364	0.026520554112722
0.1717171717171717	-2.163636363636364	0.027099929435118
0.2404040404040404	-2.163636363636364	0.0276008422352565
0.3090909090909091	-2.163636363636364	0.0281142032316236
0.3777777777777777	-2.163636363636364	0.02879210823727
0.4464646464646464	-2.163636363636364	0.0297239682979771
0.5151515151515151	-2.163636363636364	0.0308510737900556
0.5838383838383838	-2.163636363636364	0.0319545047608564
0.6525252525252525	-2.163636363636364	0.0327136477842881
0.7212121212121212	-2.163636363636364	0.032800549137783
0.7898989898989899	-2.163636363636364	0.031969343388636
0.8585858585858586	-2.163636363636364	0.0301192615628589
0.9272727272727272	-2.163636363636364	0.0273282003744658
0.995959595959596	-2.163636363636364	0.0238514557625635
1.0646464646464646	-2.163636363636364	0.0200724087187013
1.1333333333333333	-2.163636363636364	0.0164069829341143
1.202020202020202	-2.163636363636364	0.0131953894045331
1.270707070707071	-2.163636363636364	0.0106265753756682
1.3393939393939394	-2.163636363636364	0.0087186515161997
1.408080808080808	-2.163636363636364	0.0073486781623845
1.4767676767676767	-2.163636363636364	0.0063138458117815
1.5454545454545454	-2.163636363636364	0.0054074180716211
1.614141414141414	-2.163636363636364	0.0044890130629048
1.6828282828282828	-2.163636363636364	0.0035225315903602
1.7515151515151517	-2.163636363636364	0.0025641283808219
1.82020202020202	-2.163636363636364	0.0017098646007536
1.8888888888888888	-2.163636363636364	0.0010366793646249
1.9575757575757573	-2.163636363636364	0.0005694209910575
2.026262626262626	-2.163636363636364	0.0002834227326143
2.094949494949495	-2.163636363636364	0.0001285472240379
2.163636363636364	-2.163636363636364	5.3977730315510176e-05
2.2323232323232323	-2.163636363636364	2.180052937651907e-05
2.301010101010101	-2.163636363636364	9.14534049210298e-06
2.3696969696969696	-2.163636363636364	4.3983642458885485e-06
2.4383838383838383	-2.163636363636364	2.4965341682560407e-06
2.507070707070707	-2.163636363636364	1.5423371389630573e-06
2.575757575757576	-2.163636363636364	9.382694424297232e-07
2.6444444444444444	-2.163636363636364	5.293203187011179e-07
2.713131313131313	-2.163636363636364	2.69500498848572e-07
2.7818181818181817	-2.163636363636364	1.2245696187550245e-07
2.8505050505050504	-2.163636363636364	4.943776744049787e-08
2.919191919191919	-2.163636363636364	1.7705698234933048e-08
2.987878787878788	-2.163636363636364	5.6242383926352325e-09
3.0565656565656565	-2.163636363636364	1.5854343779272354e-09
3.125252525252525	-2.163636363636364	3.9701734703291356e-10
3.193939393939394	-2.163636363636364	8.843838481210683e-11
3.2626262626262625	-2.163636363636364	1.755294796169289e-11
3.3313131313131312	-2.163636363636364	3.109720670594861e-12
3.4	-2.163636363636364	4.92679879896894e-13
-3.4	-2.094949494949495	7.570939241782442e-12
-3.3313131313131312	-2.094949494949495	2.2527574917219352e-11
-3.2626262626262625	-2.094949494949495	6.217155453149946e-11
-3.193939393939394	-2.094949494949495	1.5617184976982374e-10
-3.125252525252525	-2.094949494949495	3.6922906108775303e-10
-3.0565656565656565	-2.094949494949495	9.114957571178751e-10
-2.987878787878788	-2.094949494949495	2.753453399327808e-09
-2.919191919191919	-2.094949494949495	1.0563380237051056e-08
-2.8505050505050504	-2.094949494949495	4.471119770771437e-08
-2.7818181818181817	-2.094949494949495	1.833844261600896e-07
-2.713131313131313	-2.094949494949495	6.890737501401151e-07
-2.6444444444444444	-2.094949494949495	2.3315054081856804e-06
-2.575757575757576	-2.094949494949495	7.082177862312159e-06
-2.507070707070707	-2.094949494949495	1.9357938848852507e-05
-2.4383838383838383	-2.094949494949495	4.7841123095933584e-05
-2.3696969696969696	-2.094949494949495	0.0001075656884218
-2.301010101010101	-2.094949494949495	0.0002214830650552
-2.2323232323232323	-2.094949494949495	0.0004201205096317
-2.163636363636364	-2.094949494949495	0.000737239847807
-2.094949494949495	-2.094949494949495	0.0011993851634881
-2.026262626262626	-2.094949494949495	0.0018100008282493
-1.9575757575757573	-2.094949494949495	0.0025355630315186
-1.8888888888888888	-2.094949494949495	0.003307315768749
-1.82020202020202	-2.094949494949495	0.0040479242847351
-1.7515151515151517	-2.094949494949495	0.0047141624513996
-1.6828282828282828	-2.094949494949495	0.0053284013550105
-1.614141414141414	-2.094949494949495	0.0059744433236318
-1.5454545454545454	-2.094949494949495	0.0067599030468356
-1.4767676767676767	-2.094949494949495	0.007773359408538
-1.408080808080808	-2.094949494949495	0.0090640191584163
-1.3393939393939394	-2.094949494949495	0.0106474298849794
-1.270707070707071	-2.094949494949495	0.012518892218178
-1.202020202020202	-2.094949494949495	0.0146546546928024
-1.1333333333333333	-2.094949494949495	0.0169962537204908
-1.0646464646464646	-2.094949494949495	0.0194340442025243
-0.995959595959596	-2.094949494949495	0.0218198276759619
-0.9272727272727272	-2.094949494949495	0.0240272435395654
-0.8585858585858586	-2.094949494949495	0.0260341315639791
-0.7898989898989899	-2.094949494949495	0.0279554582250142
-0.7212121212121212	-2.094949494949495	0.0299644773319809
-0.6525252525252525	-2.094949494949495	0.0321189989700754
-0.5838383838383838	-2.094949494949495	0.0342042129443789
-0.5151515151515151	-2.094949494949495	0.0357319580522384
-0.4464646464646464	-2.094949494949495	0.0361549589377326
-0.3777777777777777	-2.094949494949495	0.0351974512402793
-0.3090909090909091	-2.094949494949495	0.0330838360413029
-0.2404040404040404	-2.094949494949495	0.0304850496453096
-0.1717171717171717	-2.094949494949495	0.0281991205810583
-0.103030303030303	-2.094949494949495	0.0267791656464777
-0.0343434343434343	-2.094949494949495	0.0263443717390872
0.0343434343434343	-2.094949494949495	0.0266510313562404
0.103030303030303	-2.094949494949495	0.0273201272462697
0.1717171717171717	-2.094949494949495	0.0280581389915475
0.2404040404040404	-2.094949494949495	0.0287678745560527
0.3090909090909091	-2.094949494949495	0.0295344263062674
0.3777777777777777	-2.094949494949495	0.0305240307961349
0.4464646464646464	-2.094949494949495	0.0318505922361631
0.5151515151515151	-2.094949494949495	0.0334659778739956
0.5838383838383838	-2.094949494949495	0.035120453554581
0.6525252525252525	-2.094949494949495	0.0364126066404532
0.7212121212121212	-2.094949494949495	0.0369076778580152
0.7898989898989899	-2.094949494949495	0.0362720658437912
0.8585858585858586	-2.094949494949495	0.0343726912085157
0.9272727272727272	-2.094949494949495	0.0313167247219826
0.995959595959596	-2.094949494949495	0.0274303902993827
1.0646464646464646	-2.094949494949495	0.0231829475563411
1.1333333333333333	-2.094949494949495	0.0190705323639784
1.202020202020202	-2.094949494949495	0.015493194473305
1.270707070707071	-2.094949494949495	0.0126676321629892
1.3393939393939394	-2.094949494949495	0.0106018085062444
1.408080808080808	-2.094949494949495	0.0091304247847144
1.4767676767676767	-2.094949494949495	0.0079940937829833
1.5454545454545454	-2.094949494949495	0.0069390545699762
1.614141414141414	-2.094949494949495	0.0058063423258676
1.6828282828282828	-2.094949494949495	0.0045746873028981
1.7515151515151517	-2.094949494949495	0.0033376618122678
1.82020202020202	-2.094949494949495	0.002231786130355
1.8888888888888888	-2.094949494949495	0.0013607306470279
1.9575757575757573	-2.094949494949495	0.0007562840714746
2.026262626262626	-2.094949494949495	0.0003853449549481
2.094949494949495	-2.094949494949495	0.0001828039453924
2.163636363636364	-2.094949494949495	8.354166417128145e-05
2.2323232323232323	-2.094949494949495	3.9222810901984285e-05
2.301010101010101	-2.094949494949495	2.0572122572714205e-05
2.3696969696969696	-2.094949494949495	1.2509479517422472e-05
2.4383838383838383	-2.094949494949495	8.340859562581892e-06
2.507070707070707	-2.094949494949495	5.5724064495514746e-06
2.575757575757576	-2.094949494949495	3.4995309474838657e-06
2.6444444444444444	-2.094949494949495	1.9992267589264467e-06
2.713131313131313	-2.094949494949495	1.0234576791147782e-06
2.7818181818181817	-2.094949494949495	4.663847648254493e-07
2.8505050505050504	-2.094949494949495	1.886549714789689e-07
2.919191919191919	-2.094949494949495	6.767543901424203e-08
2.987878787878788	-2.094949494949495	2.153036006888024e-08
3.0565656565656565	-2.094949494949495	6.078662515124117e-09
3.125252525252525	-2.094949494949495	1.5246248217913856e-09
3.193939393939394	-2.094949494949495	3.4018781389597623e-10
3.2626262626262625	-2.094949494949495	6.763741907769263e-11
3.3313131313131312	-2.094949494949495	1.2004710136900382e-11
[truncated: 8,001 more rows]
