# Supplementary material for: An electron-density point-cloud framework for robust protein-ligand interaction prediction
Source: Nat Commun. 2026 Jun 11;17:7424. doi: 10.1038/s41467-026-74196-5 (PMC13408660; doi:10.1038/s41467-026-74196-5)
Supplement: Supplementary file 5 — Source Data [file 41467_2026_74196_MOESM5_ESM.zip › Source Data_rev/supplementary_figure2/H_output_with_density_overall.csv]

X	Y	Density_Overall
-3.4	-3.4	8.288867139471547e-167
-3.3313131313131312	-3.4	6.081561539946041e-162
-3.2626262626262625	-3.4	4.116913685949338e-157
-3.193939393939394	-3.4	3.7189273892601627e-152
-3.125252525252525	-3.4	3.989782669741928e-147
-3.0565656565656565	-3.4	3.5393222336229274e-142
-2.987878787878788	-3.4	2.2646225152790262e-137
-2.919191919191919	-3.4	1.0159064744062727e-132
-2.8505050505050504	-3.4	3.1789764907514856e-128
-2.7818181818181817	-3.4	6.932860832696834e-124
-2.713131313131313	-3.4	1.0535683001750906e-119
-2.6444444444444444	-3.4	1.1156460698305258e-115
-2.575757575757576	-3.4	8.231931054018037e-112
-2.507070707070707	-3.4	4.2324145999612915e-108
-2.4383838383838383	-3.4	1.5163023868956708e-104
-2.3696969696969696	-3.4	3.785249915029761e-101
-2.301010101010101	-3.4	6.584372938571384e-98
-2.2323232323232323	-3.4	7.980781250108346e-95
-2.163636363636364	-3.4	6.740428648462704e-92
-2.094949494949495	-3.4	3.966804043410805e-89
-2.026262626262626	-3.4	1.6266911410614838e-86
-1.9575757575757573	-3.4	4.648154751081995e-84
-1.8888888888888888	-3.4	9.254802995740745e-82
-1.82020202020202	-3.4	1.2839996377155095e-79
-1.7515151515151517	-3.4	1.241291400675668e-77
-1.6828282828282828	-3.4	8.361683313450825e-76
-1.614141414141414	-3.4	3.9248657731929234e-74
-1.5454545454545454	-3.4	1.283710380983551e-72
-1.4767676767676767	-3.4	2.925639191099245e-71
-1.408080808080808	-3.4	4.646113888079235e-70
-1.3393939393939394	-3.4	5.141887042610224e-69
-1.270707070707071	-3.4	3.9711326069948615e-68
-1.202020202020202	-3.4	2.176612673623293e-67
-1.1333333333333333	-3.4	1.0199641999033279e-66
-1.0646464646464646	-3.4	1.0340967482706137e-65
-0.995959595959596	-3.4	3.3018420563793765e-64
-0.9272727272727272	-3.4	1.829151625834308e-62
-0.8585858585858586	-3.4	1.0708432910273054e-60
-0.7898989898989899	-3.4	4.850228702786576e-59
-0.7212121212121212	-3.4	1.562152377770675e-57
-0.6525252525252525	-3.4	3.519779311355859e-56
-0.5838383838383838	-3.4	5.531606176123138e-55
-0.5151515151515151	-3.4	6.064103996227098e-54
-0.4464646464646464	-3.4	4.654889359423434e-53
-0.3777777777777777	-3.4	2.5555122494613746e-52
-0.3090909090909091	-3.4	1.1113374302531724e-51
-0.2404040404040404	-3.4	5.2165557078750256e-51
-0.1717171717171717	-3.4	3.272963393233157e-50
-0.103030303030303	-3.4	2.028127913935813e-49
-0.0343434343434343	-3.4	9.584079987052449e-49
0.0343434343434343	-3.4	3.212152355555317e-48
0.103030303030303	-3.4	7.525998703425055e-48
0.1717171717171717	-3.4	1.2294191702961364e-47
0.2404040404040404	-3.4	1.3995682321922976e-47
0.3090909090909091	-3.4	1.1102184111480486e-47
0.3777777777777777	-3.4	6.136716963666183e-48
0.4464646464646464	-3.4	2.3636097576841847e-48
0.5151515151515151	-3.4	6.343474515009364e-49
0.5838383838383838	-3.4	1.1862888673308039e-49
0.6525252525252525	-3.4	1.54585149107504e-50
0.7212121212121212	-3.4	1.4037549699794202e-51
0.7898989898989899	-3.4	8.892880862684623e-53
0.8585858585858586	-3.4	3.9970611990316255e-54
0.9272727272727272	-3.4	1.5929937803615931e-55
0.995959595959596	-3.4	1.563377258944722e-56
1.0646464646464646	-3.4	3.092660871881828e-57
1.1333333333333333	-3.4	4.987664418004487e-58
1.202020202020202	-3.4	5.669616549174635e-59
1.270707070707071	-3.4	4.4949110800002755e-60
1.3393939393939394	-3.4	2.4834693119298528e-61
1.408080808080808	-3.4	9.561487557993178e-63
1.4767676767676767	-3.4	2.5651353075716973e-64
1.5454545454545454	-3.4	4.795226491803273e-66
1.614141414141414	-3.4	6.2462636112354405e-68
1.6828282828282828	-3.4	5.669478639581008e-70
1.7515151515151517	-3.4	3.5857274273205496e-72
1.82020202020202	-3.4	1.5802384862748577e-74
1.8888888888888888	-3.4	4.852652107313138e-77
1.9575757575757573	-3.4	1.0383573130760391e-79
2.026262626262626	-3.4	1.5481950657975147e-82
2.094949494949495	-3.4	1.6084814371330738e-85
2.163636363636364	-3.4	1.1644487883348326e-88
2.2323232323232323	-3.4	5.874301972091023e-92
2.301010101010101	-3.4	2.0656171634204117e-95
2.3696969696969696	-3.4	5.073472804197963e-99
2.4383838383838383	-3.4	8.833280246887955e-103
2.507070707070707	-3.4	1.1996075472117183e-106
2.575757575757576	-3.4	1.8817544146101414e-110
2.6444444444444444	-3.4	4.768062138463499e-114
2.713131313131313	-3.4	1.2557310213514747e-117
2.7818181818181817	-3.4	2.494340580859205e-121
2.8505050505050504	-3.4	3.4931478315870864e-125
2.919191919191919	-3.4	3.414321480507619e-129
2.987878787878788	-3.4	2.325962257699158e-133
3.0565656565656565	-3.4	1.1041445175545602e-137
3.125252525252525	-3.4	3.652264591759182e-142
3.193939393939394	-3.4	8.418019690495769e-147
3.2626262626262625	-3.4	1.3519754389174664e-151
3.3313131313131312	-3.4	1.512999535263996e-156
3.4	-3.4	1.1798312928797754e-161
-3.4	-3.3313131313131312	8.884646810058042e-162
-3.3313131313131312	-3.3313131313131312	6.114205458380115e-157
-3.2626262626262625	-3.3313131313131312	3.1370344827533627e-152
-3.193939393939394	-3.3313131313131312	1.5059061348467052e-147
-3.125252525252525	-3.3313131313131312	9.728038654190754e-143
-3.0565656565656565	-3.3313131313131312	7.349646307520485e-138
-2.987878787878788	-3.3313131313131312	4.5480003322485985e-133
-2.919191919191919	-3.3313131313131312	2.0254315916199547e-128
-2.8505050505050504	-3.3313131313131312	6.321509482603653e-124
-2.7818181818181817	-3.3313131313131312	1.3761599665221241e-119
-2.713131313131313	-3.3313131313131312	2.0878692150838327e-115
-2.6444444444444444	-3.3313131313131312	2.2073021447304336e-111
-2.575757575757576	-3.3313131313131312	1.626049088160441e-107
-2.507070707070707	-3.3313131313131312	8.346742801432198e-104
-2.4383838383838383	-3.3313131313131312	2.9854623629278625e-100
-2.3696969696969696	-3.3313131313131312	7.440760129006294e-97
-2.301010101010101	-3.3313131313131312	1.2922130801816214e-93
-2.2323232323232323	-3.3313131313131312	1.563731139164832e-90
-2.163636363636364	-3.3313131313131312	1.3185638325574133e-87
-2.094949494949495	-3.3313131313131312	7.74731753561795e-85
-2.026262626262626	-3.3313131313131312	3.1718502621185385e-82
-1.9575757575757573	-3.3313131313131312	9.0486777054729e-80
-1.8888888888888888	-3.3313131313131312	1.798741214365904e-77
-1.82020202020202	-3.3313131313131312	2.4915142440883475e-75
-1.7515151515151517	-3.3313131313131312	2.4047458609092117e-73
-1.6828282828282828	-3.3313131313131312	1.617283367945389e-71
-1.614141414141414	-3.3313131313131312	7.579039646034302e-70
-1.5454545454545454	-3.3313131313131312	2.4748756154341364e-68
-1.4767676767676767	-3.3313131313131312	5.6312382162460665e-67
-1.408080808080808	-3.3313131313131312	8.928284902028214e-66
-1.3393939393939394	-3.3313131313131312	9.864477454554824e-65
-1.270707070707071	-3.3313131313131312	7.601007736140344e-64
-1.202020202020202	-3.3313131313131312	4.125285380219668e-63
-1.1333333333333333	-3.3313131313131312	1.7672121262479412e-62
-1.0646464646464646	-3.3313131313131312	1.2448820461126584e-61
-0.995959595959596	-3.3313131313131312	2.749448365676181e-60
-0.9272727272727272	-3.3313131313131312	1.1387031244076336e-58
-0.8585858585858586	-3.3313131313131312	5.976016467876347e-57
-0.7898989898989899	-3.3313131313131312	2.641993720502923e-55
-0.7212121212121212	-3.3313131313131312	8.460359118683661e-54
-0.6525252525252525	-3.3313131313131312	1.901657192451364e-52
-0.5838383838383838	-3.3313131313131312	2.9831076004409576e-51
-0.5151515151515151	-3.3313131313131312	3.2638262292573325e-50
-0.4464646464646464	-3.3313131313131312	2.4969376785818595e-49
-0.3777777777777777	-3.3313131313131312	1.3559192273601107e-48
-0.3090909090909091	-3.3313131313131312	5.636162719830725e-48
-0.2404040404040404	-3.3313131313131312	2.33667489078155e-47
-0.1717171717171717	-3.3313131313131312	1.2973180036923872e-46
-0.103030303030303	-3.3313131313131312	7.695833614713323e-46
-0.0343434343434343	-3.3313131313131312	3.5986262881540415e-45
0.0343434343434343	-3.3313131313131312	1.2021401676220628e-44
0.103030303030303	-3.3313131313131312	2.811165403977804e-44
0.1717171717171717	-3.3313131313131312	4.584513722497885e-44
0.2404040404040404	-3.3313131313131312	5.210484326474395e-44
0.3090909090909091	-3.3313131313131312	4.1265478006723073e-44
0.3777777777777777	-3.3313131313131312	2.277245210511688e-44
0.4464646464646464	-3.3313131313131312	8.756791348138581e-45
0.5151515151515151	-3.3313131313131312	2.3463464255289385e-45
0.5838383838383838	-3.3313131313131312	4.3807798839738485e-46
0.6525252525252525	-3.3313131313131312	5.699375411602865e-47
0.7212121212121212	-3.3313131313131312	5.167503711215829e-48
0.7898989898989899	-3.3313131313131312	3.2720254870897085e-49
0.8585858585858586	-3.3313131313131312	1.4927431413133978e-50
0.9272727272727272	-3.3313131313131312	7.076572851229091e-52
0.995959595959596	-3.3313131313131312	9.854271076994368e-53
1.0646464646464646	-3.3313131313131312	2.094088946957297e-53
1.1333333333333333	-3.3313131313131312	3.389319188403097e-54
1.202020202020202	-3.3313131313131312	3.847496686260602e-55
1.270707070707071	-3.3313131313131312	3.045342251825976e-56
1.3393939393939394	-3.3313131313131312	1.6798272619183667e-57
1.408080808080808	-3.3313131313131312	6.456920971991455e-59
1.4767676767676767	-3.3313131313131312	1.7294422780018438e-60
1.5454545454545454	-3.3313131313131312	3.227761145132644e-62
1.614141414141414	-3.3313131313131312	4.1976800395616375e-64
1.6828282828282828	-3.3313131313131312	3.803899428449256e-66
1.7515151515151517	-3.3313131313131312	2.4019286678225883e-68
1.82020202020202	-3.3313131313131312	1.0568233950806402e-70
1.8888888888888888	-3.3313131313131312	3.240081292716393e-73
1.9575757575757573	-3.3313131313131312	6.921824432157403e-76
2.026262626262626	-3.3313131313131312	1.0303782695483696e-78
2.094949494949495	-3.3313131313131312	1.0687746371701307e-81
2.163636363636364	-3.3313131313131312	7.72507293507715e-85
2.2323232323232323	-3.3313131313131312	3.8917432035623406e-88
2.301010101010101	-3.3313131313131312	1.3687200858705388e-91
2.3696969696969696	-3.3313131313131312	3.3994650120135786e-95
2.4383838383838383	-3.3313131313131312	6.435326133597643e-99
2.507070707070707	-3.3313131313131312	1.3123865710430656e-102
2.575757575757576	-3.3313131313131312	4.344022251286365e-106
2.6444444444444444	-3.3313131313131312	1.5995195633483117e-109
2.713131313131313	-3.3313131313131312	4.5348476622249695e-113
2.7818181818181817	-3.3313131313131312	9.094374404166956e-117
2.8505050505050504	-3.3313131313131312	1.273541344602002e-120
2.919191919191919	-3.3313131313131312	1.2430612806741146e-124
2.987878787878788	-3.3313131313131312	8.454754431494092e-129
3.0565656565656565	-3.3313131313131312	4.007034340784903e-133
3.125252525252525	-3.3313131313131312	1.3232947805723514e-137
3.193939393939394	-3.3313131313131312	3.045098221470336e-142
3.2626262626262625	-3.3313131313131312	4.882667393665168e-147
3.3313131313131312	-3.3313131313131312	5.455368611799113e-152
3.4	-3.3313131313131312	4.2471948225406e-157
-3.4	-3.2626262626262625	6.827152083412617e-157
-3.3313131313131312	-3.2626262626262625	4.633747233527081e-152
-3.2626262626262625	-3.2626262626262625	2.2207423804361386e-147
-3.193939393939394	-3.2626262626262625	7.970358494858074e-143
-3.125252525252525	-3.2626262626262625	2.715080075874897e-138
-3.0565656565656565	-3.2626262626262625	1.2538939655581483e-133
-2.987878787878788	-3.2626262626262625	6.66732310892046e-129
-2.919191919191919	-3.2626262626262625	2.8774975849157038e-124
-2.8505050505050504	-3.2626262626262625	8.919067019604303e-120
-2.7818181818181817	-3.2626262626262625	1.9367139653226962e-115
-2.713131313131313	-3.2626262626262625	2.9331057434268665e-111
-2.6444444444444444	-3.2626262626262625	3.095788068078979e-107
-2.575757575757576	-3.2626262626262625	2.2768686922293807e-103
-2.507070707070707	-3.2626262626262625	1.1668579037136216e-99
-2.4383838383838383	-3.2626262626262625	4.1668651459712396e-96
-2.3696969696969696	-3.2626262626262625	1.036840861787498e-92
-2.301010101010101	-3.2626262626262625	1.7977359241782254e-89
-2.2323232323232323	-3.2626262626262625	2.1719549568964225e-86
-2.163636363636364	-3.2626262626262625	1.8284658559496186e-83
-2.094949494949495	-3.2626262626262625	1.0725906783690443e-80
-2.026262626262626	-3.2626262626262625	4.384219652727561e-78
-1.9575757575757573	-3.2626262626262625	1.2487103561096259e-75
-1.8888888888888888	-3.2626262626262625	2.4782336256889627e-73
-1.82020202020202	-3.2626262626262625	3.4271562097324263e-71
-1.7515151515151517	-3.2626262626262625	3.302453243073701e-69
-1.6828282828282828	-3.2626262626262625	2.2174333644726118e-67
-1.614141414141414	-3.2626262626262625	1.0374701301253457e-65
-1.5454545454545454	-3.2626262626262625	3.3822971381643914e-64
-1.4767676767676767	-3.2626262626262625	7.683501069856583e-63
-1.408080808080808	-3.2626262626262625	1.2162396042490154e-61
-1.3393939393939394	-3.2626262626262625	1.3415544700531799e-60
-1.270707070707071	-3.2626262626262625	1.0316477709397937e-59
-1.202020202020202	-3.2626262626262625	5.563010063182831e-59
-1.1333333333333333	-3.2626262626262625	2.253002932147153e-58
-1.0646464646464646	-3.2626262626262625	1.1782333500744981e-57
-0.995959595959596	-3.2626262626262625	1.8382704913538664e-56
-0.9272727272727272	-3.2626262626262625	5.515772588680135e-55
-0.8585858585858586	-3.2626262626262625	2.424702031453935e-53
-0.7898989898989899	-3.2626262626262625	1.0250140338763057e-51
-0.7212121212121212	-3.2626262626262625	3.2508175103675666e-50
-0.6525252525252525	-3.2626262626262625	7.28435182080091e-49
-0.5838383838383838	-3.2626262626262625	1.14046406607412e-47
-0.5151515151515151	-3.2626262626262625	1.2454099417695427e-46
-0.4464646464646464	-3.2626262626262625	9.500595354495749e-46
-0.3777777777777777	-3.2626262626262625	5.116777188536336e-45
-0.3090909090909091	-3.2626262626262625	2.055605586640292e-44
-0.2404040404040404	-3.2626262626262625	7.649418585473793e-44
-0.1717171717171717	-3.2626262626262625	3.710567187594922e-43
-0.103030303030303	-3.2626262626262625	2.079243324097377e-42
-0.0343434343434343	-3.2626262626262625	9.586715413304699e-42
0.0343434343434343	-3.2626262626262625	3.189771803810223e-41
0.103030303030303	-3.2626262626262625	7.443864532929141e-41
0.1717171717171717	-3.2626262626262625	1.2118973278009291e-40
0.2404040404040404	-3.2626262626262625	1.375115132119636e-40
0.3090909090909091	-3.2626262626262625	1.0872802795080962e-40
0.3777777777777777	-3.2626262626262625	5.99044680766765e-41
0.4464646464646464	-3.2626262626262625	2.2997973792142405e-41
0.5151515151515151	-3.2626262626262625	6.152223638348724e-42
0.5838383838383838	-3.2626262626262625	1.1467992738399784e-42
0.6525252525252525	-3.2626262626262625	1.489580768491383e-43
0.7212121212121212	-3.2626262626262625	1.34858655359771e-44
0.7898989898989899	-3.2626262626262625	8.543460359286149e-46
0.8585858585858586	-3.2626262626262625	4.010566728749528e-47
0.9272727272727272	-3.2626262626262625	2.4404437770468828e-48
0.995959595959596	-3.2626262626262625	4.556953661757868e-49
1.0646464646464646	-3.2626262626262625	1.0079178177919624e-49
1.1333333333333333	-3.2626262626262625	1.633015158030543e-50
1.202020202020202	-3.2626262626262625	1.85091391186306e-51
1.270707070707071	-3.2626262626262625	1.4626022087344624e-52
1.3393939393939394	-3.2626262626262625	8.054594469941102e-54
1.408080808080808	-3.2626262626262625	3.090992957099308e-55
1.4767676767676767	-3.2626262626262625	8.265594966074173e-57
1.5454545454545454	-3.2626262626262625	1.5401598275420944e-58
1.614141414141414	-3.2626262626262625	1.9997257721464822e-60
1.6828282828282828	-3.2626262626262625	1.8092017381086175e-62
1.7515151515151517	-3.2626262626262625	1.14055175595988e-64
1.82020202020202	-3.2626262626262625	5.010190765570581e-67
1.8888888888888888	-3.2626262626262625	1.5335740105321683e-69
1.9575757575757573	-3.2626262626262625	3.2708950063800923e-72
2.026262626262626	-3.2626262626262625	4.861175717585112e-75
2.094949494949495	-3.2626262626262625	5.034304876462103e-78
2.163636363636364	-3.2626262626262625	3.6336033752051295e-81
2.2323232323232323	-3.2626262626262625	1.830134339015376e-84
2.301010101010101	-3.2626262626262625	6.490437813722959e-88
2.3696969696969696	-3.2626262626262625	1.7219055316509308e-91
2.4383838383838383	-3.2626262626262625	4.607643630432581e-95
2.507070707070707	-3.2626262626262625	1.9751898291344687e-98
2.575757575757576	-3.2626262626262625	1.0109160630039056e-101
2.6444444444444444	-3.2626262626262625	4.0863661746169894e-105
2.713131313131313	-3.2626262626262625	1.173353585471749e-108
2.7818181818181817	-3.2626262626262625	2.354032520158556e-112
2.8505050505050504	-3.2626262626262625	3.2920912988205364e-116
2.919191919191919	-3.2626262626262625	3.208228914154784e-120
2.987878787878788	-3.2626262626262625	2.1785781488514424e-124
3.0565656565656565	-3.2626262626262625	1.0308429512822464e-128
3.125252525252525	-3.2626262626262625	3.398779989668117e-133
3.193939393939394	-3.2626262626262625	7.808448155784158e-138
3.2626262626262625	-3.2626262626262625	1.2500216462697993e-142
3.3313131313131312	-3.2626262626262625	1.3943810087070544e-147
3.4	-3.2626262626262625	1.083818369331839e-152
-3.4	-3.193939393939394	3.7267256403079256e-152
-3.3313131313131312	-3.193939393939394	2.5195409309414947e-147
-3.2626262626262625	-3.193939393939394	1.1898947194349226e-142
-3.193939393939394	-3.193939393939394	3.9716604178064416e-138
-3.125252525252525	-3.193939393939394	9.974722568315163e-134
-3.0565656565656565	-3.193939393939394	2.4128672409496664e-129
-2.987878787878788	-3.193939393939394	7.963624945365751e-125
-2.919191919191919	-3.193939393939394	2.9785091596631272e-120
-2.8505050505050504	-3.193939393939394	8.96401217605629e-116
-2.7818181818181817	-3.193939393939394	1.933753745580738e-111
-2.713131313131313	-3.193939393939394	2.9213780762045495e-107
-2.6444444444444444	-3.193939393939394	3.077965249105424e-103
-2.575757575757576	-3.193939393939394	2.2600407781253047e-99
-2.507070707070707	-3.193939393939394	1.1563553005269705e-95
-2.4383838383838383	-3.193939393939394	4.122677850721258e-92
-2.3696969696969696	-3.193939393939394	1.0241863111188408e-88
-2.301010101010101	-3.193939393939394	1.7729223523094117e-85
-2.2323232323232323	-3.193939393939394	2.138511534380564e-82
-2.163636363636364	-3.193939393939394	1.7973994447623712e-79
-2.094949494949495	-3.193939393939394	1.052661483361032e-76
-2.026262626262626	-3.193939393939394	4.2957993173890846e-74
-1.9575757575757573	-3.193939393939394	1.2215475012050349e-71
-1.8888888888888888	-3.193939393939394	2.420403974788276e-69
-1.82020202020202	-3.193939393939394	3.3417694010479245e-67
-1.7515151515151517	-3.193939393939394	3.2149647943218765e-65
-1.6828282828282828	-3.193939393939394	2.155197565498216e-63
-1.614141414141414	-3.193939393939394	1.0067208826027736e-61
-1.5454545454545454	-3.193939393939394	3.276741604539605e-60
-1.4767676767676767	-3.193939393939394	7.431671525941572e-59
-1.408080808080808	-3.193939393939394	1.1744723554947452e-57
-1.3393939393939394	-3.193939393939394	1.29336413863958e-56
-1.270707070707071	-3.193939393939394	9.927518461264972e-56
-1.202020202020202	-3.193939393939394	5.329452906573603e-55
-1.1333333333333333	-3.193939393939394	2.0846983014156048e-54
-1.0646464646464646	-3.193939393939394	8.656883728647461e-54
-0.995959595959596	-3.193939393939394	9.646423100178513e-53
-0.9272727272727272	-3.193939393939394	2.135930210521637e-51
-0.8585858585858586	-3.193939393939394	7.3007461517195395e-50
-0.7898989898989899	-3.193939393939394	2.8453772322359206e-48
-0.7212121212121212	-3.193939393939394	8.869211055844488e-47
-0.6525252525252525	-3.193939393939394	1.978570999118241e-45
-0.5838383838383838	-3.193939393939394	3.090989740150835e-44
-0.5151515151515151	-3.193939393939394	3.36906969968112e-43
-0.4464646464646464	-3.193939393939394	2.5636531452854598e-42
-0.3777777777777777	-3.193939393939394	1.3720133214710596e-41
-0.3090909090909091	-3.193939393939394	5.373345779773948e-41
-0.2404040404040404	-3.193939393939394	1.8270442083242806e-40
-0.1717171717171717	-3.193939393939394	7.68957322222449e-40
-0.103030303030303	-3.193939393939394	4.006498486638021e-39
-0.0343434343434343	-3.193939393939394	1.812604377928017e-38
0.0343434343434343	-3.193939393939394	6.001218386918872e-38
0.103030303030303	-3.193939393939394	1.3973553662681366e-37
0.1717171717171717	-3.193939393939394	2.27101412834469e-37
0.2404040404040404	-3.193939393939394	2.5726357107551645e-37
0.3090909090909091	-3.193939393939394	2.03082911925248e-37
0.3777777777777777	-3.193939393939394	1.1170826000160346e-37
0.4464646464646464	-3.193939393939394	4.2816418671212783e-38
0.5151515151515151	-3.193939393939394	1.1435309829320775e-38
0.5838383838383838	-3.193939393939394	2.1281360334960823e-39
0.6525252525252525	-3.193939393939394	2.759826082573606e-40
0.7212121212121212	-3.193939393939394	2.4952775650427993e-41
0.7898989898989899	-3.193939393939394	1.5845889854585137e-42
0.8585858585858586	-3.193939393939394	7.838770684158288e-44
0.9272727272727272	-3.193939393939394	6.569352427039635e-45
0.995959595959596	-3.193939393939394	1.5246571326956645e-45
1.0646464646464646	-3.193939393939394	3.4442805596176865e-46
1.1333333333333333	-3.193939393939394	5.578270406651002e-47
1.202020202020202	-3.193939393939394	6.312144702892598e-48
1.270707070707071	-3.193939393939394	4.979571520472186e-49
1.3393939393939394	-3.193939393939394	2.7377653908044985e-50
1.408080808080808	-3.193939393939394	1.0489220463741133e-51
1.4767676767676767	-3.193939393939394	2.80036391492849e-53
1.5454545454545454	-3.193939393939394	5.209575680789464e-55
1.614141414141414	-3.193939393939394	6.753107330658443e-57
1.6828282828282828	-3.193939393939394	6.0998202610427344e-59
1.7515151515151517	-3.193939393939394	3.839210750212661e-61
1.82020202020202	-3.193939393939394	1.6837522343395928e-63
1.8888888888888888	-3.193939393939394	5.145478840799678e-66
1.9575757575757573	-3.193939393939394	1.0956854588950939e-68
2.026262626262626	-3.193939393939394	1.6257985840849782e-71
2.094949494949495	-3.193939393939394	1.681232209073139e-74
2.163636363636364	-3.193939393939394	1.2128159080871247e-77
2.2323232323232323	-3.193939393939394	6.146210905199604e-81
2.301010101010101	-3.193939393939394	2.2953469310106325e-84
2.3696969696969696	-3.193939393939394	8.14066713617731e-88
2.4383838383838383	-3.193939393939394	4.4884178302646535e-91
2.507070707070707	-3.193939393939394	3.17117603750986e-94
2.575757575757576	-3.193939393939394	1.82516321535178e-97
2.6444444444444444	-3.193939393939394	7.502194515440868e-101
2.713131313131313	-3.193939393939394	2.1562696765342772e-104
2.7818181818181817	-3.193939393939394	4.320566754105871e-108
2.8505050505050504	-3.193939393939394	6.032800732317227e-112
2.919191919191919	-3.193939393939394	5.869653585469194e-116
2.987878787878788	-3.193939393939394	3.9794005513720734e-120
3.0565656565656565	-3.193939393939394	1.879896949346094e-124
3.125252525252525	-3.193939393939394	6.188160429329429e-129
3.193939393939394	-3.193939393939394	1.419384995517632e-133
3.2626262626262625	-3.193939393939394	2.2685584767902326e-138
3.3313131313131312	-3.193939393939394	2.526450945029033e-143
3.4	-3.193939393939394	1.9605724010817117e-148
-3.4	-3.125252525252525	1.4426826591074694e-147
-3.3313131313131312	-3.125252525252525	9.733391669450316e-143
-3.2626262626262625	-3.125252525252525	4.578062227437623e-138
-3.193939393939394	-3.125252525252525	1.5044205296577475e-133
-3.125252525252525	-3.125252525252525	3.4975541676900717e-129
-3.0565656565656565	-3.125252525252525	6.1489170091183e-125
-2.987878787878788	-3.125252525252525	1.056955505636423e-120
-2.919191919191919	-3.125252525252525	2.4920789119504743e-116
-2.8505050505050504	-3.125252525252525	6.552447794593586e-112
-2.7818181818181817	-3.125252525252525	1.3749340386838736e-107
-2.713131313131313	-3.125252525252525	2.064251548831777e-103
-2.6444444444444444	-3.125252525252525	2.1696396418430777e-99
-2.575757575757576	-3.125252525252525	1.5902920596852598e-95
-2.507070707070707	-3.125252525252525	8.123411430891643e-92
-2.4383838383838383	-3.125252525252525	2.891490137756707e-88
-2.3696969696969696	-3.125252525252525	7.171630995840145e-85
-2.301010101010101	-3.125252525252525	1.239440250954976e-81
-2.2323232323232323	-3.125252525252525	1.4926034250396958e-78
-2.163636363636364	-3.125252525252525	1.2524903956471915e-75
-2.094949494949495	-3.125252525252525	7.323446263682083e-73
-2.026262626262626	-3.125252525252525	2.983786311980072e-70
-1.9575757575757573	-3.125252525252525	8.470929323437936e-68
-1.8888888888888888	-3.125252525252525	1.675735700088904e-65
-1.82020202020202	-3.125252525252525	2.309888988925748e-63
-1.7515151515151517	-3.125252525252525	2.2186450032264806e-61
-1.6828282828282828	-3.125252525252525	1.4848946764802517e-59
-1.614141414141414	-3.125252525252525	6.924917528312673e-58
-1.5454545454545454	-3.125252525252525	2.2503221088096013e-56
-1.4767676767676767	-3.125252525252525	5.095489749145743e-55
-1.408080808080808	-3.125252525252525	8.039680775245133e-54
-1.3393939393939394	-3.125252525252525	8.8391198578463e-53
-1.270707070707071	-3.125252525252525	6.77278202534941e-52
-1.202020202020202	-3.125252525252525	3.623948187666043e-51
-1.1333333333333333	-3.125252525252525	1.3874182751723148e-50
-1.0646464646464646	-3.125252525252525	4.871647719974107e-50
-0.995959595959596	-3.125252525252525	3.8887720512035236e-49
-0.9272727272727272	-3.125252525252525	6.642816511383998e-48
-0.8585858585858586	-3.125252525252525	1.6806981501889848e-46
-0.7898989898989899	-3.125252525252525	5.701030587099152e-45
-0.7212121212121212	-3.125252525252525	1.7209398083729934e-43
-0.6525252525252525	-3.125252525252525	3.8118375956401394e-42
-0.5838383838383838	-3.125252525252525	5.93930963181405e-41
-0.5151515151515151	-3.125252525252525	6.461206125487381e-40
-0.4464646464646464	-3.125252525252525	4.9054323035312134e-39
-0.3777777777777777	-3.125252525252525	2.612305914342406e-38
-0.3090909090909091	-3.125252525252525	1.0039081148835426e-37
-0.2404040404040404	-3.125252525252525	3.1740943628814133e-37
-0.1717171717171717	-3.125252525252525	1.1591066932144266e-36
-0.103030303030303	-3.125252525252525	5.518000188199265e-36
-0.0343434343434343	-3.125252525252525	2.433608505557757e-35
0.0343434343434343	-3.125252525252525	8.006385264383491e-35
0.103030303030303	-3.125252525252525	1.8596048651580518e-34
0.1717171717171717	-3.125252525252525	3.0168812737551493e-34
0.2404040404040404	-3.125252525252525	3.411909243727341e-34
0.3090909090909091	-3.125252525252525	2.688956851816769e-34
0.3777777777777777	-3.125252525252525	1.476689505384172e-34
0.4464646464646464	-3.125252525252525	5.650779479743904e-35
0.5151515151515151	-3.125252525252525	1.506748048583545e-35
0.5838383838383838	-3.125252525252525	2.799554378438186e-36
0.6525252525252525	-3.125252525252525	3.624826042080432e-37
0.7212121212121212	-3.125252525252525	3.273913323484641e-38
0.7898989898989899	-3.125252525252525	2.0915535608260247e-39
0.8585858585858586	-3.125252525252525	1.1340073164920443e-40
0.9272727272727272	-3.125252525252525	1.36496414271932e-41
0.995959595959596	-3.125252525252525	3.658815814529932e-42
1.0646464646464646	-3.125252525252525	8.350984020080434e-43
1.1333333333333333	-3.125252525252525	1.3509104384186049e-43
1.202020202020202	-3.125252525252525	1.525988285259883e-44
1.270707070707071	-3.125252525252525	1.2018052593698929e-45
1.3393939393939394	-3.125252525252525	6.596637405918671e-47
1.408080808080808	-3.125252525252525	2.523255389760863e-48
1.4767676767676767	-3.125252525252525	6.725540477168412e-50
1.5454545454545454	-3.125252525252525	1.2491399426498405e-51
1.614141414141414	-3.125252525252525	1.616623802704195e-53
1.6828282828282828	-3.125252525252525	1.4578712063320336e-55
1.7515151515151517	-3.125252525252525	9.160960054322537e-58
1.82020202020202	-3.125252525252525	4.011199815799649e-60
1.8888888888888888	-3.125252525252525	1.2238265043514657e-62
1.9575757575757573	-3.125252525252525	2.6018607155921388e-65
2.026262626262626	-3.125252525252525	3.85489928965067e-68
2.094949494949495	-3.125252525252525	3.983257222620838e-71
2.163636363636364	-3.125252525252525	2.88621219874229e-74
2.2323232323232323	-3.125252525252525	1.522830331805452e-77
2.301010101010101	-3.125252525252525	7.231997530664787e-81
2.3696969696969696	-3.125252525252525	5.104928023590801e-84
2.4383838383838383	-3.125252525252525	4.93957319219866e-87
2.507070707070707	-3.125252525252525	4.040958974661771e-90
2.575757575757576	-3.125252525252525	2.3771418443505525e-93
2.6444444444444444	-3.125252525252525	9.78780844899145e-97
2.713131313131313	-3.125252525252525	2.809953693679309e-100
2.7818181818181817	-3.125252525252525	5.621625424189855e-104
2.8505050505050504	-3.125252525252525	7.836841233358487e-108
2.919191919191919	-3.125252525252525	7.612583164250081e-112
2.987878787878788	-3.125252525252525	5.152693109355642e-116
3.0565656565656565	-3.125252525252525	2.430231472456329e-120
3.125252525252525	-3.125252525252525	7.986787499721071e-125
3.193939393939394	-3.125252525252525	1.8289748827105483e-129
3.2626262626262625	-3.125252525252525	2.9184649112444238e-134
3.3313131313131312	-3.125252525252525	3.2449823141605737e-139
3.4	-3.125252525252525	2.514092868885395e-144
-3.4	-3.0565656565656565	3.959912764826677e-143
-3.3313131313131312	-3.0565656565656565	2.666719124530685e-138
-3.2626262626262625	-3.0565656565656565	1.2516373054658243e-133
-3.193939393939394	-3.0565656565656565	4.095627957372701e-129
-3.125252525252525	-3.0565656565656565	9.365155855095162e-125
-3.0565656565656565	-3.0565656565656565	1.5166243140700431e-120
-2.987878787878788	-3.0565656565656565	1.8671624388620306e-116
-2.919191919191919	-3.0565656565656565	2.282221960254684e-112
-2.8505050505050504	-3.0565656565656565	3.842380906000057e-108
-2.7818181818181817	-3.0565656565656565	7.098400519212518e-104
-2.713131313131313	-3.0565656565656565	1.0383703563121078e-99
-2.6444444444444444	-3.0565656565656565	1.0849347313289664e-95
-2.575757575757576	-3.0565656565656565	7.93350282665557e-92
-2.507070707070707	-3.0565656565656565	4.045453847628519e-88
-2.4383838383838383	-3.0565656565656565	1.4375989443356828e-84
-2.3696969696969696	-3.0565656565656565	3.55982989001705e-81
-2.301010101010101	-3.0565656565656565	6.142336133318719e-78
-2.2323232323232323	-3.0565656565656565	7.384980147942652e-75
-2.163636363636364	-3.0565656565656565	6.186945061630551e-72
-2.094949494949495	-3.0565656565656565	3.611722035782092e-69
-2.026262626262626	-3.0565656565656565	1.4691410799446665e-66
-1.9575757575757573	-3.0565656565656565	4.164125494811257e-64
-1.8888888888888888	-3.0565656565656565	8.224229844269011e-62
-1.82020202020202	-3.0565656565656565	1.1318211147642746e-59
-1.7515151515151517	-3.0565656565656565	1.0853541396925308e-57
-1.6828282828282828	-3.0565656565656565	7.252308422052661e-56
-1.614141414141414	-3.0565656565656565	3.376697734180113e-54
-1.5454545454545454	-3.0565656565656565	1.0955172802626804e-52
-1.4767676767676767	-3.0565656565656565	2.476608876332996e-51
-1.408080808080808	-3.0565656565656565	3.901279243441566e-50
-1.3393939393939394	-3.0565656565656565	4.2822441550318636e-49
-1.270707070707071	-3.0565656565656565	3.2756084322908945e-48
-1.202020202020202	-3.0565656565656565	1.7481506256447152e-47
-1.1333333333333333	-3.0565656565656565	6.603371037767958e-47
-1.0646464646464646	-3.0565656565656565	2.066553646255254e-46
-0.995959595959596	-3.0565656565656565	1.1921496623210486e-45
-0.9272727272727272	-3.0565656565656565	1.6260396979345817e-44
-0.8585858585858586	-3.0565656565656565	3.054388637654915e-43
-0.7898989898989899	-3.0565656565656565	8.375400664550549e-42
-0.7212121212121212	-3.0565656565656565	2.382453859990719e-40
-0.6525252525252525	-3.0565656565656565	5.211702984923866e-39
-0.5838383838383838	-3.0565656565656565	8.091645808298228e-38
-0.5151515151515151	-3.0565656565656565	8.784625135078918e-37
-0.4464646464646464	-3.0565656565656565	6.65528035090757e-36
-0.3777777777777777	-3.0565656565656565	3.530056899724872e-35
-0.3090909090909091	-3.0565656565656565	1.3376491697694694e-34
-0.2404040404040404	-3.0565656565656565	3.9952784847778395e-34
-0.1717171717171717	-3.0565656565656565	1.2747929694438969e-33
-0.103030303030303	-3.0565656565656565	5.447052334761934e-33
-0.0343434343434343	-3.0565656565656565	2.3217257375046004e-32
0.0343434343434343	-3.0565656565656565	7.575473416537541e-32
0.103030303030303	-3.0565656565656565	1.7544962399495004e-31
0.1717171717171717	-3.0565656565656565	2.8410891197015652e-31
0.2404040404040404	-3.0565656565656565	3.207736881637883e-31
0.3090909090909091	-3.0565656565656565	2.5239140155380957e-31
0.3777777777777777	-3.0565656565656565	1.3837970539909803e-31
0.4464646464646464	-3.0565656565656565	5.28670393081517e-32
0.5151515151515151	-3.0565656565656565	1.407380767908098e-32
0.5838383838383838	-3.0565656565656565	2.6107096207652134e-33
0.6525252525252525	-3.0565656565656565	3.3751600389278e-34
0.7212121212121212	-3.0565656565656565	3.0468878559511067e-35
0.7898989898989899	-3.0565656565656565	1.9715587780311976e-36
0.8585858585858586	-3.0565656565656565	1.2423555222149543e-37
0.9272727272727272	-3.0565656565656565	2.143397991529098e-38
0.995959595959596	-3.0565656565656565	6.265989917429096e-39
1.0646464646464646	-3.0565656565656565	1.43615216706715e-39
1.1333333333333333	-3.0565656565656565	2.319353659709406e-40
1.202020202020202	-3.0565656565656565	2.615235273515912e-41
1.270707070707071	-3.0565656565656565	2.056144252870608e-42
1.3393939393939394	-3.0565656565656565	1.1267388196207468e-43
1.408080808080808	-3.0565656565656565	4.302810144773045e-45
1.4767676767676767	-3.0565656565656565	1.1450180959885156e-46
1.5454545454545454	-3.0565656565656565	2.1232056262290366e-48
1.614141414141414	-3.0565656565656565	2.7433827874391026e-50
1.6828282828282828	-3.0565656565656565	2.469979651134617e-52
1.7515151515151517	-3.0565656565656565	1.549573547475697e-54
1.82020202020202	-3.0565656565656565	6.773968975174626e-57
1.8888888888888888	-3.0565656565656565	2.0634372004721215e-59
1.9575757575757573	-3.0565656565656565	4.3801826516391385e-62
2.026262626262626	-3.0565656565656565	6.483417666331914e-65
2.094949494949495	-3.0565656565656565	6.720031659809549e-68
2.163636363636364	-3.0565656565656565	5.024025937008289e-71
2.2323232323232323	-3.0565656565656565	3.2268115407350338e-74
2.301010101010101	-3.0565656565656565	2.9104141200461463e-77
2.3696969696969696	-3.0565656565656565	3.822530924419387e-80
2.4383838383838383	-3.0565656565656565	4.435288678750581e-83
2.507070707070707	-3.0565656565656565	3.73279724027923e-86
2.575757575757576	-3.0565656565656565	2.201711126625728e-89
2.6444444444444444	-3.0565656565656565	9.05622704438718e-93
2.713131313131313	-3.0565656565656565	2.595936919612537e-96
2.7818181818181817	-3.0565656565656565	5.185120792300807e-100
2.8505050505050504	-3.0565656565656565	7.216650765057679e-104
2.919191919191919	-3.0565656565656565	6.998802757712773e-108
2.987878787878788	-3.0565656565656565	4.729584190373199e-112
3.0565656565656565	-3.0565656565656565	2.2270670497675516e-116
3.125252525252525	-3.0565656565656565	7.307263148909497e-121
3.193939393939394	-3.0565656565656565	1.6706571182980414e-125
3.2626262626262625	-3.0565656565656565	2.661527923400137e-130
3.3313131313131312	-3.0565656565656565	2.954512645180922e-135
3.4	-3.0565656565656565	2.285345193072673e-140
-3.4	-2.987878787878788	7.710992606333979e-139
-3.3313131313131312	-2.987878787878788	5.180566456134456e-134
-3.2626262626262625	-2.987878787878788	2.426955043590036e-129
-3.193939393939394	-2.987878787878788	7.924472692923072e-125
-3.125252525252525	-2.987878787878788	1.8040058904588464e-120
-3.0565656565656565	-2.987878787878788	2.8704261595228203e-116
-2.987878787878788	-2.987878787878788	3.2382904806347136e-112
-2.919191919191919	-2.987878787878788	2.7929454903496817e-108
-2.8505050505050504	-2.987878787878788	2.4290769189101875e-104
-2.7818181818181817	-2.987878787878788	2.918861217238768e-100
-2.713131313131313	-2.987878787878788	3.78673685633412e-96
-2.6444444444444444	-2.987878787878788	3.8611155014253175e-92
-2.575757575757576	-2.987878787878788	2.8075273282699623e-88
-2.507070707070707	-2.987878787878788	1.4283013983388207e-84
-2.4383838383838383	-2.987878787878788	5.066811997935408e-81
-2.3696969696969696	-2.987878787878788	1.2526050598813118e-77
-2.301010101010101	-2.987878787878788	2.1578133996131967e-74
-2.2323232323232323	-2.987878787878788	2.5901584414457773e-71
-2.163636363636364	-2.987878787878788	2.1664575128929376e-68
-2.094949494949495	-2.987878787878788	1.2626564250473506e-65
-2.026262626262626	-2.987878787878788	5.127803105170772e-63
-1.9575757575757573	-2.987878787878788	1.4510708353246444e-60
-1.8888888888888888	-2.987878787878788	2.8612579277697842e-58
-1.82020202020202	-2.987878787878788	3.9313030875987216e-56
-1.7515151515151517	-2.987878787878788	3.763805467249745e-54
-1.6828282828282828	-2.987878787878788	2.5108972030170344e-52
-1.614141414141414	-2.987878787878788	1.1671907039276768e-50
-1.5454545454545454	-2.987878787878788	3.7806444051193125e-49
-1.4767676767676767	-2.987878787878788	8.53298493612755e-48
-1.408080808080808	-2.987878787878788	1.3419842653496776e-46
-1.3393939393939394	-2.987878787878788	1.4706425829294492e-45
-1.270707070707071	-2.987878787878788	1.1230637781195107e-44
-1.202020202020202	-2.987878787878788	5.980518011043637e-44
-1.1333333333333333	-2.987878787878788	2.2396670407370957e-43
-1.0646464646464646	-2.987878787878788	6.500085673813472e-43
-0.995959595959596	-2.987878787878788	2.7793500301794167e-42
-0.9272727272727272	-2.987878787878788	3.04234917123642e-41
-0.8585858585858586	-2.987878787878788	4.458590586299417e-40
-0.7898989898989899	-2.987878787878788	9.252801960821075e-39
-0.7212121212121212	-2.987878787878788	2.367949868967668e-37
-0.6525252525252525	-2.987878787878788	5.0625637973797554e-36
-0.5838383838383838	-2.987878787878788	7.817748140219936e-35
-0.5151515151515151	-2.987878787878788	8.467361380142647e-34
-0.4464646464646464	-2.987878787878788	6.401782356009191e-33
-0.3777777777777777	-2.987878787878788	3.384389480916938e-32
-0.3090909090909091	-2.987878787878788	1.2690271253254803e-31
-0.2404040404040404	-2.987878787878788	3.628695850349706e-31
-0.1717171717171717	-2.987878787878788	1.0246377203583708e-30
-0.103030303030303	-2.987878787878788	3.86700655204619e-30
-0.0343434343434343	-2.987878787878788	1.5754128335262738e-29
0.0343434343434343	-2.987878787878788	5.084429929390757e-29
0.103030303030303	-2.987878787878788	1.1735987172253826e-28
0.1717171717171717	-2.987878787878788	1.8967274342901607e-28
0.2404040404040404	-2.987878787878788	2.1378874820032033e-28
0.3090909090909091	-2.987878787878788	1.679374981858606e-28
0.3777777777777777	-2.987878787878788	9.192566763005351e-29
0.4464646464646464	-2.987878787878788	3.506242545724604e-29
0.5151515151515151	-2.987878787878788	9.318860496175156e-30
0.5838383838383838	-2.987878787878788	1.7258898666132546e-30
0.6525252525252525	-2.987878787878788	2.228087215895975e-31
0.7212121212121212	-2.987878787878788	2.012589338165371e-32
0.7898989898989899	-2.987878787878788	1.3358575167589816e-33
0.8585858585858586	-2.987878787878788	1.054567472122087e-34
0.9272727272727272	-2.987878787878788	2.490045690017481e-35
0.995959595959596	-2.987878787878788	7.636788777315123e-36
1.0646464646464646	-2.987878787878788	1.751539954121945e-36
1.1333333333333333	-2.987878787878788	2.8230762047942266e-37
1.202020202020202	-2.987878787878788	3.177300644165087e-38
1.270707070707071	-2.987878787878788	2.4937428026052936e-39
1.3393939393939394	-2.987878787878788	1.364264864674376e-40
1.408080808080808	-2.987878787878788	5.201353393284088e-42
1.4767676767676767	-2.987878787878788	1.3818790963340558e-43
1.5454545454545454	-2.987878787878788	2.558263508575802e-45
1.614141414141414	-2.987878787878788	3.300167637154932e-47
1.6828282828282828	-2.987878787878788	2.9664686481557867e-49
1.7515151515151517	-2.987878787878788	1.8580442024979292e-51
1.82020202020202	-2.987878787878788	8.109391822371153e-54
1.8888888888888888	-2.987878787878788	2.4664042276382568e-56
1.9575757575757573	-2.987878787878788	5.22979344708045e-59
2.026262626262626	-2.987878787878788	7.7568533741465245e-62
2.094949494949495	-2.987878787878788	8.236558021654034e-65
2.163636363636364	-2.987878787878788	7.221109097494057e-68
2.2323232323232323	-2.987878787878788	8.329437411250852e-71
2.301010101010101	-2.987878787878788	1.4705725302608547e-73
2.3696969696969696	-2.987878787878788	2.413573759097033e-76
2.4383838383838383	-2.987878787878788	2.9049112325171304e-79
2.507070707070707	-2.987878787878788	2.454305550735664e-82
2.575757575757576	-2.987878787878788	1.4463895165516352e-85
2.6444444444444444	-2.987878787878788	5.940400003042393e-89
2.713131313131313	-2.987878787878788	1.7000667064211178e-92
2.7818181818181817	-2.987878787878788	3.390225395297034e-96
2.8505050505050504	-2.987878787878788	4.710884701823669e-100
2.919191919191919	-2.987878787878788	4.561288307718965e-104
2.987878787878788	-2.987878787878788	3.07739822257328e-108
3.0565656565656565	-2.987878787878788	1.4467416910583063e-112
3.125252525252525	-2.987878787878788	4.7392478108596344e-117
3.193939393939394	-2.987878787878788	1.0817800381161188e-121
3.2626262626262625	-2.987878787878788	1.720598872515215e-126
3.3313131313131312	-2.987878787878788	1.906915446066972e-131
3.4	-2.987878787878788	1.472632532342241e-136
-3.4	-2.919191919191919	1.0683813875072061e-134
-3.3313131313131312	-2.919191919191919	7.140887578694523e-130
-3.2626262626262625	-2.919191919191919	3.3369529674821197e-125
-3.193939393939394	-2.919191919191919	1.087487693023682e-120
-3.125252525252525	-2.919191919191919	2.4702441922032864e-116
-3.0565656565656565	-2.919191919191919	3.9123182250969646e-112
-2.987878787878788	-2.919191919191919	4.331755902331227e-108
-2.919191919191919	-2.919191919191919	3.4047170119443544e-104
-2.8505050505050504	-2.919191919191919	2.0580281899923812e-100
-2.7818181818181817	-2.919191919191919	1.2744126541359297e-96
-2.713131313131313	-2.919191919191919	1.0924155157503859e-92
-2.6444444444444444	-2.919191919191919	9.947481086955026e-89
-2.575757575757576	-2.919191919191919	7.06907468527832e-85
-2.507070707070707	-2.919191919191919	3.577038543686253e-81
-2.4383838383838383	-2.919191919191919	1.266053996652863e-77
-2.3696969696969696	-2.919191919191919	3.1244926484844546e-74
-2.301010101010101	-2.919191919191919	5.373629262431212e-71
-2.2323232323232323	-2.919191919191919	6.439848306221986e-68
-2.163636363636364	-2.919191919191919	5.3776953039772905e-65
-2.094949494949495	-2.919191919191919	3.1291625853865223e-62
-2.026262626262626	-2.919191919191919	1.2687359163975738e-59
-1.9575757575757573	-2.919191919191919	3.5844743008358206e-57
-1.8888888888888888	-2.919191919191919	7.056524148429288e-55
-1.82020202020202	-2.919191919191919	9.679820776492257e-53
-1.7515151515151517	-2.919191919191919	9.252411155074549e-51
-1.6828282828282828	-2.919191919191919	6.1624534765902225e-49
-1.614141414141414	-2.919191919191919	2.8599833614670937e-47
-1.5454545454545454	-2.919191919191919	9.248780722910205e-46
-1.4767676767676767	-2.919191919191919	2.0840905797669576e-44
-1.408080808080808	-2.919191919191919	3.2723513187547146e-43
-1.3393939393939394	-2.919191919191919	3.580268842766482e-42
-1.270707070707071	-2.919191919191919	2.729593719207299e-41
-1.202020202020202	-2.919191919191919	1.4507177672639764e-40
-1.1333333333333333	-2.919191919191919	5.401717284318378e-40
-1.0646464646464646	-2.919191919191919	1.4944359348649863e-39
-0.995959595959596	-2.919191919191919	4.945766977576711e-39
-0.9272727272727272	-2.919191919191919	4.253484521448941e-38
-0.8585858585858586	-2.919191919191919	5.177404853666075e-37
-0.7898989898989899	-2.919191919191919	7.941724488860671e-36
-0.7212121212121212	-2.919191919191919	1.7095743213095681e-34
-0.6525252525252525	-2.919191919191919	3.501662211241982e-33
-0.5838383838383838	-2.919191919191919	5.35839846731424e-32
-0.5151515151515151	-2.919191919191919	5.786457969853652e-31
-0.4464646464646464	-2.919191919191919	4.3658223621638595e-30
-0.3777777777777777	-2.919191919191919	2.3015114057402017e-29
-0.3090909090909091	-2.919191919191919	8.561418084041869e-29
-0.2404040404040404	-2.919191919191919	2.3690022260927903e-28
-0.1717171717171717	-2.919191919191919	6.018104214320789e-28
-0.103030303030303	-2.919191919191919	1.982025382171502e-27
-0.0343434343434343	-2.919191919191919	7.61308242009275e-27
0.0343434343434343	-2.919191919191919	2.4213098180701484e-26
0.103030303030303	-2.919191919191919	5.566042524581536e-26
0.1717171717171717	-2.919191919191919	8.976878766449597e-26
0.2404040404040404	-2.919191919191919	1.0100882525845388e-25
0.3090909090909091	-2.919191919191919	7.921472064584112e-26
0.3777777777777777	-2.919191919191919	4.328971389507689e-26
0.4464646464646464	-2.919191919191919	1.648471687408822e-26
0.5151515151515151	-2.919191919191919	4.374184983211098e-27
0.5838383838383838	-2.919191919191919	8.088381100361871e-28
0.6525252525252525	-2.919191919191919	1.0429455378345823e-28
0.7212121212121212	-2.919191919191919	9.44736394127741e-30
0.7898989898989899	-2.919191919191919	6.582112619515363e-31
0.8585858585858586	-2.919191919191919	7.022699482959452e-32
0.9272727272727272	-2.919191919191919	2.10569635288325e-32
0.995959595959596	-2.919191919191919	6.614027725674567e-33
1.0646464646464646	-2.919191919191919	1.5148592965693918e-33
1.1333333333333333	-2.919191919191919	2.436124173302225e-34
1.202020202020202	-2.919191919191919	2.73651224492506e-35
1.270707070707071	-2.919191919191919	2.144025299733602e-36
1.3393939393939394	-2.919191919191919	1.17098030471937e-37
1.408080808080808	-2.919191919191919	4.45711691620169e-39
1.4767676767676767	-2.919191919191919	1.182225720739795e-40
1.5454545454545454	-2.919191919191919	2.185097473523032e-42
1.614141414141414	-2.919191919191919	2.814218537269412e-44
1.6828282828282828	-2.919191919191919	2.5255658660922154e-46
1.7515151515151517	-2.919191919191919	1.5793382983482558e-48
1.82020202020202	-2.919191919191919	6.88221780547754e-51
1.8888888888888888	-2.919191919191919	2.090616174897753e-53
1.9575757575757573	-2.919191919191919	4.438447293630167e-56
2.026262626262626	-2.919191919191919	6.7063361273579625e-59
2.094949494949495	-2.919191919191919	8.092787594888542e-62
2.163636363636364	-2.919191919191919	1.1981681463899696e-64
2.2323232323232323	-2.919191919191919	2.8147361076187867e-67
2.301010101010101	-2.919191919191919	6.512681139254409e-70
2.3696969696969696	-2.919191919191919	1.1203636613836259e-72
2.4383838383838383	-2.919191919191919	1.3557872023703866e-75
2.507070707070707	-2.919191919191919	1.1447567664455611e-78
2.575757575757576	-2.919191919191919	6.736380213435696e-82
2.6444444444444444	-2.919191919191919	2.762245688271467e-85
2.713131313131313	-2.919191919191919	7.892429328465826e-89
2.7818181818181817	-2.919191919191919	1.5713409892325208e-92
2.8505050505050504	-2.919191919191919	2.1799238867365815e-96
2.919191919191919	-2.919191919191919	2.1072853508424792e-100
2.987878787878788	-2.919191919191919	1.4194382022282308e-104
3.0565656565656565	-2.919191919191919	6.662247372455221e-109
3.125252525252525	-2.919191919191919	2.178894201601432e-113
3.193939393939394	-2.919191919191919	4.965496261644116e-118
3.2626262626262625	-2.919191919191919	7.884974840614265e-123
3.3313131313131312	-2.919191919191919	8.724672438904887e-128
3.4	-2.919191919191919	6.726810736878306e-133
-3.4	-2.8505050505050504	1.0683167537177657e-130
-3.3313131313131312	-2.8505050505050504	7.0086224401326e-126
-3.2626262626262625	-2.8505050505050504	3.2560506159985417e-121
-3.193939393939394	-2.8505050505050504	1.0582905806521952e-116
-3.125252525252525	-2.8505050505050504	2.399193850773377e-112
-3.0565656565656565	-2.8505050505050504	3.791290992548259e-108
-2.987878787878788	-2.8505050505050504	4.1774311883147295e-104
-2.919191919191919	-2.8505050505050504	3.218610834661619e-100
-2.8505050505050504	-2.8505050505050504	1.7626946992360253e-96
-2.7818181818181817	-2.8505050505050504	7.4706896410595506e-93
-2.713131313131313	-2.8505050505050504	3.2958421539337696e-89
-2.6444444444444444	-2.8505050505050504	2.014238563222981e-85
-2.575757575757576	-2.8505050505050504	1.2867685555318068e-81
-2.507070707070707	-2.8505050505050504	6.372368056881745e-78
-2.4383838383838383	-2.8505050505050504	2.2438941850048048e-74
-2.3696969696969696	-2.8505050505050504	5.525378940472541e-71
-2.301010101010101	-2.8505050505050504	9.486399346336591e-68
-2.2323232323232323	-2.8505050505050504	1.1350065388721262e-64
-2.163636363636364	-2.8505050505050504	9.462687602388318e-62
-2.094949494949495	-2.8505050505050504	5.497220573063542e-59
-2.026262626262626	-2.8505050505050504	2.2252724480374962e-56
-1.9575757575757573	-2.8505050505050504	6.276743547329781e-54
-1.8888888888888888	-2.8505050505050504	1.2336634834681373e-51
-1.82020202020202	-2.8505050505050504	1.6895465402077389e-49
-1.7515151515151517	-2.8505050505050504	1.6123329603600684e-47
-1.6828282828282828	-2.8505050505050504	1.0721373556590917e-45
-1.614141414141414	-2.8505050505050504	4.967721573013311e-44
-1.5454545454545454	-2.8505050505050504	1.6038922500257297e-42
-1.4767676767676767	-2.8505050505050504	3.608313462372389e-41
-1.408080808080808	-2.8505050505050504	5.6564572787005275e-40
-1.3393939393939394	-2.8505050505050504	6.178693151459367e-39
-1.270707070707071	-2.8505050505050504	4.702935169242947e-38
-1.202020202020202	-2.8505050505050504	2.494967650078236e-37
-1.1333333333333333	-2.8505050505050504	9.252421248625785e-37
-1.0646464646464646	-2.8505050505050504	2.484354310060509e-36
-0.995959595959596	-2.8505050505050504	6.717992101767066e-36
-0.9272727272727272	-2.8505050505050504	4.3968812234201513e-35
-0.8585858585858586	-2.8505050505050504	4.64639977765037e-34
-0.7898989898989899	-2.8505050505050504	5.4427312619717444e-33
-0.7212121212121212	-2.8505050505050504	9.148173010968311e-32
-0.6525252525252525	-2.8505050505050504	1.7322278314466104e-30
-0.5838383838383838	-2.8505050505050504	2.6075302918310425e-29
-0.5151515151515151	-2.8505050505050504	2.8039558507796528e-28
-0.4464646464646464	-2.8505050505050504	2.110850870539445e-27
-0.3777777777777777	-2.8505050505050504	1.1099552800297651e-26
-0.3090909090909091	-2.8505050505050504	4.103702067858295e-26
-0.2404040404040404	-2.8505050505050504	1.1080406262754379e-25
-0.1717171717171717	-2.8505050505050504	2.578039990339817e-25
-0.103030303030303	-2.8505050505050504	7.364499605212001e-25
-0.0343434343434343	-2.8505050505050504	2.6245726905527263e-24
0.0343434343434343	-2.8505050505050504	8.184591137099485e-24
0.103030303030303	-2.8505050505050504	1.8718324646415112e-23
0.1717171717171717	-2.8505050505050504	3.012003555512069e-23
0.2404040404040404	-2.8505050505050504	3.3831924782120297e-23
0.3090909090909091	-2.8505050505050504	2.64882094823132e-23
0.3777777777777777	-2.8505050505050504	1.445170710692065e-23
0.4464646464646464	-2.8505050505050504	5.494226561657559e-24
0.5151515151515151	-2.8505050505050504	1.4555238639272051e-24
0.5838383838383838	-2.8505050505050504	2.6873424629361124e-25
0.6525252525252525	-2.8505050505050504	3.462690659343545e-26
0.7212121212121212	-2.8505050505050504	3.159681422434372e-27
0.7898989898989899	-2.8505050505050504	2.404234686438031e-28
0.8585858585858586	-2.8505050505050504	3.6495543363657056e-29
0.9272727272727272	-2.8505050505050504	1.2827196508334346e-29
0.995959595959596	-2.8505050505050504	4.0676352295109935e-30
1.0646464646464646	-2.8505050505050504	9.290923065288885e-31
1.1333333333333333	-2.8505050505050504	1.490413924852943e-31
1.202020202020202	-2.8505050505050504	1.6708312267452106e-32
1.270707070707071	-2.8505050505050504	1.3067433063490757e-33
1.3393939393939394	-2.8505050505050504	7.124867319485881e-35
1.408080808080808	-2.8505050505050504	2.7074817336601413e-36
1.4767676767676767	-2.8505050505050504	7.169742866997788e-38
1.5454545454545454	-2.8505050505050504	1.3230272317327507e-39
1.614141414141414	-2.8505050505050504	1.7011875060322854e-41
1.6828282828282828	-2.8505050505050504	1.5242361220966165e-43
1.7515151515151517	-2.8505050505050504	9.51665358269059e-46
1.82020202020202	-2.8505050505050504	4.141607784444135e-48
1.8888888888888888	-2.8505050505050504	1.2588574056878072e-50
1.9575757575757573	-2.8505050505050504	2.710630528232929e-53
2.026262626262626	-2.8505050505050504	4.53526755433773e-56
2.094949494949495	-2.8505050505050504	8.67105880303735e-59
2.163636363636364	-2.8505050505050504	2.6829580030227617e-61
2.2323232323232323	-2.8505050505050504	8.715556003555321e-64
2.301010101010101	-2.8505050505050504	2.141528132366976e-66
2.3696969696969696	-2.8505050505050504	3.711509447873265e-69
2.4383838383838383	-2.8505050505050504	4.489845295529301e-72
2.507070707070707	-2.8505050505050504	3.785531553355882e-75
2.575757575757576	-2.8505050505050504	2.2240672150664187e-78
2.6444444444444444	-2.8505050505050504	9.105044582768187e-82
2.713131313131313	-2.8505050505050504	2.597333084001341e-85
2.7818181818181817	-2.8505050505050504	5.162789047056722e-89
2.8505050505050504	-2.8505050505050504	7.150760638217548e-93
2.919191919191919	-2.8505050505050504	6.901305067403199e-97
2.987878787878788	-2.8505050505050504	4.641104356290533e-101
3.0565656565656565	-2.8505050505050504	2.1748162377382243e-105
3.125252525252525	-2.8505050505050504	7.101252080268425e-110
3.193939393939394	-2.8505050505050504	1.615691483870783e-114
3.2626262626262625	-2.8505050505050504	2.5614927500327623e-119
3.3313131313131312	-2.8505050505050504	2.8296919338225154e-124
3.4	-2.8505050505050504	2.1781960219020936e-129
-3.4	-2.7818181818181817	8.21294865919511e-127
-3.3313131313131312	-2.7818181818181817	4.981412664588079e-122
-3.2626262626262625	-2.7818181818181817	2.2641880351378548e-117
-3.193939393939394	-2.7818181818181817	7.31022970192121e-113
-3.125252525252525	-2.7818181818181817	1.6525048690582769e-108
-3.0565656565656565	-2.7818181818181817	2.6060632387855597e-104
-2.987878787878788	-2.7818181818181817	2.86491782367559e-100
-2.919191919191919	-2.7818181818181817	2.1961576579779463e-96
-2.8505050505050504	-2.7818181818181817	1.177499139516787e-92
-2.7818181818181817	-2.7818181818181817	4.493737798842506e-89
-2.713131313131313	-2.7818181818181817	1.3359894202839837e-85
-2.6444444444444444	-2.7818181818181817	4.201566932560724e-82
-2.575757575757576	-2.7818181818181817	1.8296591256243376e-78
-2.507070707070707	-2.7818181818181817	8.196403353122961e-75
-2.4383838383838383	-2.7818181818181817	2.82830967058567e-71
-2.3696969696969696	-2.7818181818181817	6.930429574863751e-68
-2.301010101010101	-2.7818181818181817	1.1872696758639694e-64
-2.2323232323232323	-2.7818181818181817	1.4180791920522994e-61
-2.163636363636364	-2.7818181818181817	1.1803373696114196e-58
-2.094949494949495	-2.7818181818181817	6.845898965736897e-56
-2.026262626262626	-2.7818181818181817	2.766732986059956e-53
-1.9575757575757573	-2.7818181818181817	7.791397551228205e-51
-1.8888888888888888	-2.7818181818181817	1.5288843887067604e-48
-1.82020202020202	-2.7818181818181817	2.090475389245814e-46
-1.7515151515151517	-2.7818181818181817	1.9917122608388369e-44
-1.6828282828282828	-2.7818181818181817	1.3222673009426728e-42
-1.614141414141414	-2.7818181818181817	6.116782562388607e-41
-1.5454545454545454	-2.7818181818181817	1.971686896592469e-39
-1.4767676767676767	-2.7818181818181817	4.428574791570344e-38
-1.408080808080808	-2.7818181818181817	6.931084208249663e-37
-1.3393939393939394	-2.7818181818181817	7.558749021288852e-36
-1.270707070707071	-2.7818181818181817	5.74400966347979e-35
-1.202020202020202	-2.7818181818181817	3.0419886471562687e-34
-1.1333333333333333	-2.7818181818181817	1.1246681089009612e-33
-1.0646464646464646	-2.7818181818181817	2.964052661063289e-33
-0.995959595959596	-2.7818181818181817	6.916390835004819e-33
-0.9272727272727272	-2.7818181818181817	3.3616057415052584e-32
-0.8585858585858586	-2.7818181818181817	3.126872724162748e-31
-0.7898989898989899	-2.7818181818181817	2.991958587404612e-30
-0.7212121212121212	-2.7818181818181817	3.73788020263351e-29
-0.6525252525252525	-2.7818181818181817	6.180832649758766e-28
-0.5838383838383838	-2.7818181818181817	9.022664428672643e-27
-0.5151515151515151	-2.7818181818181817	9.636843396130789e-26
-0.4464646464646464	-2.7818181818181817	7.235770484933433e-25
-0.3777777777777777	-2.7818181818181817	3.7958299497795346e-24
-0.3090909090909091	-2.7818181818181817	1.3966220388922573e-23
-0.2404040404040404	-2.7818181818181817	3.702986437084533e-23
-0.1717171717171717	-2.7818181818181817	8.028937967620014e-23
-0.103030303030303	-2.7818181818181817	1.9912891036821637e-22
-0.0343434343434343	-2.7818181818181817	6.469470138771418e-22
0.0343434343434343	-2.7818181818181817	1.964758620488129e-21
0.103030303030303	-2.7818181818181817	4.4640412615475806e-21
0.1717171717171717	-2.7818181818181817	7.164862485729463e-21
0.2404040404040404	-2.7818181818181817	8.033279204628169e-21
0.3090909090909091	-2.7818181818181817	6.279023420558633e-21
0.3777777777777777	-2.7818181818181817	3.420140119439384e-21
0.4464646464646464	-2.7818181818181817	1.2981391561838913e-21
0.5151515151515151	-2.7818181818181817	3.433505132241061e-22
0.5838383838383838	-2.7818181818181817	6.330494328565553e-23
0.6525252525252525	-2.7818181818181817	8.15967392764481e-24
0.7212121212121212	-2.7818181818181817	7.568935861082461e-25
0.7898989898989899	-2.7818181818181817	6.691498270839709e-26
0.8585858585858586	-2.7818181818181817	1.451868857858134e-26
0.9272727272727272	-2.7818181818181817	5.594826095866301e-27
0.995959595959596	-2.7818181818181817	1.775866611747312e-27
1.0646464646464646	-2.7818181818181817	4.041091949189216e-28
1.1333333333333333	-2.7818181818181817	6.464841700275336e-29
1.202020202020202	-2.7818181818181817	7.232186835315772e-30
1.270707070707071	-2.7818181818181817	5.64592703314451e-31
1.3393939393939394	-2.7818181818181817	3.073132751451263e-32
1.408080808080808	-2.7818181818181817	1.1658732814887065e-33
1.4767676767676767	-2.7818181818181817	3.0823348312910175e-35
1.5454545454545454	-2.7818181818181817	5.678576786980112e-37
1.614141414141414	-2.7818181818181817	7.289886099663394e-39
1.6828282828282828	-2.7818181818181817	6.521265301466946e-41
1.7515151515151517	-2.7818181818181817	4.06598080130426e-43
1.82020202020202	-2.7818181818181817	1.7696919986813754e-45
1.8888888888888888	-2.7818181818181817	5.4367634174356916e-48
1.9575757575757573	-2.7818181818181817	1.2691060195066265e-50
2.026262626262626	-2.7818181818181817	3.158713524096105e-53
2.094949494949495	-2.7818181818181817	1.2749556608745707e-55
2.163636363636364	-2.7818181818181817	5.785783684791433e-58
2.2323232323232323	-2.7818181818181817	2.0288092300473256e-60
2.301010101010101	-2.7818181818181817	5.035095576412357e-63
2.3696969696969696	-2.7818181818181817	8.72649839107504e-66
2.4383838383838383	-2.7818181818181817	1.0541843502828934e-68
2.507070707070707	-2.7818181818181817	8.874068552629299e-72
2.575757575757576	-2.7818181818181817	5.205263248130124e-75
2.6444444444444444	-2.7818181818181817	2.1275221937525168e-78
2.713131313131313	-2.7818181818181817	6.059219328704729e-82
2.7818181818181817	-2.7818181818181817	1.2024592761450812e-85
2.8505050505050504	-2.7818181818181817	1.662781580328172e-89
2.919191919191919	-2.7818181818181817	1.6021794490659788e-93
2.987878787878788	-2.7818181818181817	1.0757175021245788e-97
3.0565656565656565	-2.7818181818181817	5.032646726847696e-102
3.125252525252525	-2.7818181818181817	1.6406117256358156e-106
3.193939393939394	-2.7818181818181817	3.726716876276728e-111
3.2626262626262625	-2.7818181818181817	5.898728786318502e-116
3.3313131313131312	-2.7818181818181817	6.505828008289779e-121
3.4	-2.7818181818181817	4.999896282306677e-126
-3.4	-2.713131313131313	5.9799347368551806e-123
-3.3313131313131312	-2.713131313131313	2.760705030491309e-118
-3.2626262626262625	-2.713131313131313	1.1447970659108118e-113
-3.193939393939394	-2.713131313131313	3.602336554932197e-109
-3.125252525252525	-2.713131313131313	8.08121131748787e-105
-3.0565656565656565	-2.713131313131313	1.2704708204083722e-100
-2.987878787878788	-2.713131313131313	1.3937455465292217e-96
-2.919191919191919	-2.713131313131313	1.0658968237883912e-92
-2.8505050505050504	-2.713131313131313	5.6845619751941e-89
-2.7818181818181817	-2.713131313131313	2.1210025888178374e-85
-2.713131313131313	-2.713131313131313	5.641270384991022e-82
-2.6444444444444444	-2.713131313131313	1.177039933911998e-78
-2.575757575757576	-2.713131313131313	2.640248354423611e-75
-2.507070707070707	-2.713131313131313	8.187546045878084e-72
-2.4383838383838383	-2.713131313131313	2.570859438338245e-68
-2.3696969696969696	-2.713131313131313	6.180737606196424e-65
-2.301010101010101	-2.713131313131313	1.0538939289238601e-61
-2.2323232323232323	-2.713131313131313	1.2560709265989989e-58
-2.163636363636364	-2.713131313131313	1.0437026046967543e-55
-2.094949494949495	-2.713131313131313	6.043535709099677e-53
-2.026262626262626	-2.713131313131313	2.4385046806948984e-50
-1.9575757575757573	-2.713131313131313	6.855962796188833e-48
-1.8888888888888888	-2.713131313131313	1.3431504284615201e-45
-1.82020202020202	-2.713131313131313	1.833546898180886e-43
-1.7515151515151517	-2.713131313131313	1.7440965490323588e-41
-1.6828282828282828	-2.713131313131313	1.1560061600385782e-39
-1.614141414141414	-2.713131313131313	5.339012009589731e-38
-1.5454545454545454	-2.713131313131313	1.718196265052468e-36
-1.4767676767676767	-2.713131313131313	3.8529712490995694e-35
-1.408080808080808	-2.713131313131313	6.020463251519239e-34
-1.3393939393939394	-2.713131313131313	6.555041276122087e-33
-1.270707070707071	-2.713131313131313	4.973192033337164e-32
-1.202020202020202	-2.713131313131313	2.6293293562058504e-31
-1.1333333333333333	-2.713131313131313	9.69714699774848e-31
-1.0646464646464646	-2.713131313131313	2.525784248974198e-30
-0.995959595959596	-2.713131313131313	5.3280634631897796e-30
-0.9272727272727272	-2.713131313131313	1.9158519501469825e-29
-0.8585858585858586	-2.713131313131313	1.5453172320637827e-28
-0.7898989898989899	-2.713131313131313	1.2910386912405974e-27
-0.7212121212121212	-2.713131313131313	1.2046951121135314e-26
-0.6525252525252525	-2.713131313131313	1.61545535751397e-25
-0.5838383838383838	-2.713131313131313	2.2268504723561582e-24
-0.5151515151515151	-2.713131313131313	2.3503446555275477e-23
-0.4464646464646464	-2.713131313131313	1.7586498583276951e-22
-0.3777777777777777	-2.713131313131313	9.20418637135286e-22
-0.3090909090909091	-2.713131313131313	3.3732847565351757e-21
-0.2404040404040404	-2.713131313131313	8.823520739770294e-21
-0.1717171717171717	-2.713131313131313	1.810700700108953e-20
-0.103030303030303	-2.713131313131313	3.929594189709297e-20
-0.0343434343434343	-2.713131313131313	1.1434880860069148e-19
0.0343434343434343	-2.713131313131313	3.3519808838515133e-19
0.103030303030303	-2.713131313131313	7.550853544922367e-19
0.1717171717171717	-2.713131313131313	1.2083688327612826e-18
0.2404040404040404	-2.713131313131313	1.3522760712363485e-18
0.3090909090909091	-2.713131313131313	1.0551880220466434e-18
0.3777777777777777	-2.713131313131313	5.738043789172129e-19
0.4464646464646464	-2.713131313131313	2.1743602472514746e-19
0.5151515151515151	-2.713131313131313	5.742067082471886e-20
0.5838383838383838	-2.713131313131313	1.0575326664889617e-20
0.6525252525252525	-2.713131313131313	1.36666004840205e-21
0.7212121212121212	-2.713131313131313	1.3122802192005225e-22
0.7898989898989899	-2.713131313131313	1.4620097084455238e-23
0.8585858585858586	-2.713131313131313	4.3225681637076e-24
0.9272727272727272	-2.713131313131313	1.7416733779759693e-24
0.995959595959596	-2.713131313131313	5.503664048406252e-25
1.0646464646464646	-2.713131313131313	1.246592417142685e-25
1.1333333333333333	-2.713131313131313	1.9882409185555054e-26
1.202020202020202	-2.713131313131313	2.2192989458902865e-27
1.270707070707071	-2.713131313131313	1.729290459673822e-28
1.3393939393939394	-2.713131313131313	9.396466226155973e-30
1.408080808080808	-2.713131313131313	3.558869731784536e-31
1.4767676767676767	-2.713131313131313	9.393545882697284e-33
1.5454545454545454	-2.713131313131313	1.7277637782801643e-34
1.614141414141414	-2.713131313131313	2.214483646680125e-36
1.6828282828282828	-2.713131313131313	1.9781599470534682e-38
1.7515151515151517	-2.713131313131313	1.2330360772227329e-40
1.82020202020202	-2.713131313131313	5.4096371815620195e-43
1.8888888888888888	-2.713131313131313	1.7710014639240474e-45
1.9575757575757573	-2.713131313131313	5.79237585043947e-48
2.026262626262626	-2.713131313131313	3.0243404263066195e-50
2.094949494949495	-2.713131313131313	1.9058212009533204e-52
2.163636363636364	-2.713131313131313	9.526410732524983e-55
2.2323232323232323	-2.713131313131313	3.3850532522769937e-57
2.301010101010101	-2.713131313131313	8.405034102976075e-60
2.3696969696969696	-2.713131313131313	1.454774645228588e-62
2.4383838383838383	-2.713131313131313	1.7546355514893113e-65
2.507070707070707	-2.713131313131313	1.4746622650290968e-68
2.575757575757576	-2.713131313131313	8.635943550719319e-72
2.6444444444444444	-2.713131313131313	3.524018743689484e-75
2.713131313131313	-2.713131313131313	1.002023152672006e-78
2.7818181818181817	-2.713131313131313	1.9853104460735948e-82
2.8505050505050504	-2.713131313131313	2.7408812727767356e-86
2.919191919191919	-2.713131313131313	2.6367147403934503e-90
2.987878787878788	-2.713131313131313	1.7674502936318532e-94
3.0565656565656565	-2.713131313131313	8.25548213817085e-99
3.125252525252525	-2.713131313131313	2.686884210652406e-103
3.193939393939394	-2.713131313131313	6.093503511854649e-108
3.2626262626262625	-2.713131313131313	9.629368880914015e-113
3.3313131313131312	-2.713131313131313	1.0603384199236712e-117
3.4	-2.713131313131313	8.136121007348998e-123
-3.4	-2.6444444444444444	5.395844114324644e-119
-3.3313131313131312	-2.6444444444444444	1.499844135553668e-114
-3.2626262626262625	-2.6444444444444444	4.58696534408716e-110
-3.193939393939394	-2.6444444444444444	1.2969050223122136e-105
-3.125252525252525	-2.6444444444444444	2.822734439689818e-101
-3.0565656565656565	-2.6444444444444444	4.398787810845144e-97
-2.987878787878788	-2.6444444444444444	4.80919257938196e-93
-2.919191919191919	-2.6444444444444444	3.669960212857281e-89
-2.8505050505050504	-2.6444444444444444	1.9525236088330668e-85
-2.7818181818181817	-2.6444444444444444	7.244527203038919e-82
-2.713131313131313	-2.6444444444444444	1.8810972156415575e-78
-2.6444444444444444	-2.6444444444444444	3.4872980516085555e-75
-2.575757575757576	-2.6444444444444444	5.109033200990683e-72
-2.507070707070707	-2.6444444444444444	8.178358840708933e-69
-2.4383838383838383	-2.6444444444444444	1.804888116457234e-65
-2.3696969696969696	-2.6444444444444444	3.97065735671059e-62
-2.301010101010101	-2.6444444444444444	6.65028791423606e-59
-2.2323232323232323	-2.6444444444444444	7.890646952383857e-56
-2.163636363636364	-2.6444444444444444	6.542691957010465e-53
-2.094949494949495	-2.6444444444444444	3.782076286536599e-50
-2.026262626262626	-2.6444444444444444	1.5235376548268866e-47
-1.9575757575757573	-2.6444444444444444	4.276552849831032e-45
-1.8888888888888888	-2.6444444444444444	8.364631026453414e-43
-1.82020202020202	-2.6444444444444444	1.1400163304198375e-40
-1.7515151515151517	-2.6444444444444444	1.082646120186793e-38
-1.6828282828282828	-2.6444444444444444	7.164289213644954e-37
-1.614141414141414	-2.6444444444444444	3.3034734583559384e-35
-1.5454545454545454	-2.6444444444444444	1.061401406598645e-33
-1.4767676767676767	-2.6444444444444444	2.3762909857025002e-32
-1.408080808080808	-2.6444444444444444	3.707069412099566e-31
-1.3393939393939394	-2.6444444444444444	4.029703474516744e-30
-1.270707070707071	-2.6444444444444444	3.0523086147143075e-29
-1.202020202020202	-2.6444444444444444	1.6110824543609454e-28
-1.1333333333333333	-2.6444444444444444	5.929245056842828e-28
-1.0646464646464646	-2.6444444444444444	1.5326334159420791e-27
-0.995959595959596	-2.6444444444444444	3.026968897179113e-27
-0.9272727272727272	-2.6444444444444444	8.228241302427641e-27
-0.8585858585858586	-2.6444444444444444	5.550425554858074e-26
-0.7898989898989899	-2.6444444444444444	4.2333294868960055e-25
-0.7212121212121212	-2.6444444444444444	3.1191527454405502e-24
-0.6525252525252525	-2.6444444444444444	3.1711407418363704e-23
-0.5838383838383838	-2.6444444444444444	3.943908149981756e-22
-0.5151515151515151	-2.6444444444444444	4.0721501254453535e-21
-0.4464646464646464	-2.6444444444444444	3.031197623702033e-20
-0.3777777777777777	-2.6444444444444444	1.5824416331909831e-19
-0.3090909090909091	-2.6444444444444444	5.78036884362564e-19
-0.2404040404040404	-2.6444444444444444	1.4966954722925982e-18
-0.1717171717171717	-2.6444444444444444	2.9449763683025392e-18
-0.103030303030303	-2.6444444444444444	5.667666454373145e-18
-0.0343434343434343	-2.6444444444444444	1.4542809022194364e-17
0.0343434343434343	-2.6444444444444444	4.0682336939368456e-17
0.103030303030303	-2.6444444444444444	9.060712345176238e-17
0.1717171717171717	-2.6444444444444444	1.4449524414542982e-16
0.2404040404040404	-2.6444444444444444	1.6138161024374612e-16
0.3090909090909091	-2.6444444444444444	1.2571085973077848e-16
0.3777777777777777	-2.6444444444444444	6.824729976765335e-17
0.4464646464646464	-2.6444444444444444	2.5819432298900648e-17
0.5151515151515151	-2.6444444444444444	6.8083803664652484e-18
0.5838383838383838	-2.6444444444444444	1.2533954887593088e-18
0.6525252525252525	-2.6444444444444444	1.6320544124315072e-19
0.7212121212121212	-2.6444444444444444	1.6793547147281937e-20
0.7898989898989899	-2.6444444444444444	2.553363440863232e-21
0.8585858585858586	-2.6444444444444444	9.456661745294054e-22
0.9272727272727272	-2.6444444444444444	3.86386264813465e-22
0.995959595959596	-2.6444444444444444	1.2109254566921155e-22
1.0646464646464646	-2.6444444444444444	2.727604022561251e-23
1.1333333333333333	-2.6444444444444444	4.335720424937477e-24
1.202020202020202	-2.6444444444444444	4.828144156882343e-25
1.270707070707071	-2.6444444444444444	3.754847425903184e-26
1.3393939393939394	-2.6444444444444444	2.0367056002143957e-27
1.408080808080808	-2.6444444444444444	7.701028194177004e-29
1.4767676767676767	-2.6444444444444444	2.029337186072661e-30
1.5454545454545454	-2.6444444444444444	3.726580865859671e-32
1.614141414141414	-2.6444444444444444	4.7693281303527025e-34
1.6828282828282828	-2.6444444444444444	4.257914379151624e-36
1.7515151515151517	-2.6444444444444444	2.669640686825067e-38
1.82020202020202	-2.6444444444444444	1.2310334253668756e-40
1.8888888888888888	-2.6444444444444444	5.344739040589433e-43
1.9575757575757573	-2.6444444444444444	3.586160854832054e-45
2.026262626262626	-2.6444444444444444	3.1160704649221875e-47
2.094949494949495	-2.6444444444444444	2.2172319675258854e-49
2.163636363636364	-2.6444444444444444	1.1277872526445889e-51
2.2323232323232323	-2.6444444444444444	4.011716470470507e-54
2.301010101010101	-2.6444444444444444	9.948655891423361e-57
2.3696969696969696	-2.6444444444444444	1.7192552243661394e-59
2.4383838383838383	-2.6444444444444444	2.0702923875372672e-62
2.507070707070707	-2.6444444444444444	1.7371396560169964e-65
2.575757575757576	-2.6444444444444444	1.0156614985549031e-68
2.6444444444444444	-2.6444444444444444	4.1378465328065367e-72
2.713131313131313	-2.6444444444444444	1.1746565210389903e-75
2.7818181818181817	-2.6444444444444444	2.3235848392385542e-79
2.8505050505050504	-2.6444444444444444	3.202707705190273e-83
2.919191919191919	-2.6444444444444444	3.076006305633755e-87
2.987878787878788	-2.6444444444444444	2.0585827773948967e-91
3.0565656565656565	-2.6444444444444444	9.599769488825538e-96
3.125252525252525	-2.6444444444444444	3.11935737053512e-100
3.193939393939394	-2.6444444444444444	7.062897456800401e-105
3.2626262626262625	-2.6444444444444444	1.1143435303656877e-109
3.3313131313131312	-2.6444444444444444	1.2251504809020683e-114
3.4	-2.6444444444444444	9.387359594894531e-120
-3.4	-2.575757575757576	5.332609364544412e-115
-3.3313131313131312	-2.575757575757576	1.0206207302157171e-110
-3.2626262626262625	-2.575757575757576	1.8667512463439003e-106
-3.193939393939394	-2.575757575757576	3.7691004363845456e-102
-3.125252525252525	-2.575757575757576	7.244102434553844e-98
-3.0565656565656565	-2.575757575757576	1.0894211161511954e-93
-2.987878787878788	-2.575757575757576	1.1789823586225044e-89
-2.919191919191919	-2.575757575757576	8.963277879157952e-86
-2.8505050505050504	-2.575757575757576	4.7579408281590064e-82
-2.7818181818181817	-2.575757575757576	1.7609855954663237e-78
-2.713131313131313	-2.575757575757576	4.545723480347135e-75
-2.6444444444444444	-2.575757575757576	8.214325522125168e-72
-2.575757575757576	-2.575757575757576	1.0615712460714548e-68
-2.507070707070707	-2.575757575757576	1.0925967995721484e-65
-2.4383838383838383	-2.575757575757576	1.248746481751344e-62
-2.3696969696969696	-2.575757575757576	1.9599695293786944e-59
-2.301010101010101	-2.575757575757576	3.019764001277096e-56
-2.2323232323232323	-2.575757575757576	3.523117573485746e-53
-2.163636363636364	-2.575757575757576	2.908756563675163e-50
-2.094949494949495	-2.575757575757576	1.677939898349653e-47
-2.026262626262626	-2.575757575757576	6.747782915423931e-45
-1.9575757575757573	-2.575757575757576	1.8910042369843717e-42
-1.8888888888888888	-2.575757575757576	3.692676544896362e-40
-1.82020202020202	-2.575757575757576	5.024609126246683e-38
-1.7515151515151517	-2.575757575757576	4.764031666083467e-36
-1.6828282828282828	-2.575757575757576	3.14744514369667e-34
-1.614141414141414	-2.575757575757576	1.448948127293337e-32
-1.5454545454545454	-2.575757575757576	4.647919902698876e-31
-1.4767676767676767	-2.575757575757576	1.0389043365727099e-29
-1.408080808080808	-2.575757575757576	1.6180935054684289e-28
-1.3393939393939394	-2.575757575757576	1.7560742872696946e-27
-1.270707070707071	-2.575757575757576	1.327988679712779e-26
-1.202020202020202	-2.575757575757576	6.997943703839862e-26
-1.1333333333333333	-2.575757575757576	2.5705326584861524e-25
-1.0646464646464646	-2.575757575757576	6.610250587257074e-25
-0.995959595959596	-2.575757575757576	1.2521713150756652e-24
-0.9272727272727272	-2.575757575757576	2.685132682599928e-24
-0.8585858585858586	-2.575757575757576	1.4460053449729036e-23
-0.7898989898989899	-2.575757575757576	1.0261677459083768e-22
-0.7212121212121212	-2.575757575757576	6.428738696895495e-22
-0.6525252525252525	-2.575757575757576	4.831129173751689e-21
-0.5838383838383838	-2.575757575757576	5.069884015905591e-20
-0.5151515151515151	-2.575757575757576	5.0227728155956655e-19
-0.4464646464646464	-2.575757575757576	3.7063252972028825e-18
-0.3777777777777777	-2.575757575757576	1.929039433833013e-17
-0.3090909090909091	-2.575757575757576	7.025675860269881e-17
-0.2404040404040404	-2.575757575757576	1.8051538814407906e-16
-0.1717171717171717	-2.575757575757576	3.4413215165043264e-16
-0.103030303030303	-2.575757575757576	5.97231416558054e-16
-0.0343434343434343	-2.575757575757576	1.3360508217091154e-15
0.0343434343434343	-2.575757575757576	3.517289374589088e-15
0.103030303030303	-2.575757575757576	7.715338679242066e-15
0.1717171717171717	-2.575757575757576	1.2251843610312884e-14
0.2404040404040404	-2.575757575757576	1.3654371375161166e-14
0.3090909090909091	-2.575757575757576	1.0617684798667198e-14
0.3777777777777777	-2.575757575757576	5.754631346489408e-15
0.4464646464646464	-2.575757575757576	2.1736167930070938e-15
0.5151515151515151	-2.575757575757576	5.724461906541586e-16
0.5838383838383838	-2.575757575757576	1.055022181940943e-16
0.6525252525252525	-2.575757575757576	1.3990250685069716e-17
0.7212121212121212	-2.575757575757576	1.6385687056043224e-18
0.7898989898989899	-2.575757575757576	3.546228146850516e-19
0.8585858585858586	-2.575757575757576	1.502165178908874e-19
0.9272727272727272	-2.575757575757576	6.105735766093856e-20
0.995959595959596	-2.575757575757576	1.8919432258232347e-20
1.0646464646464646	-2.575757575757576	4.233776257593676e-21
1.1333333333333333	-2.575757575757576	6.704419996984854e-22
1.202020202020202	-2.575757575757576	7.446882547036918e-23
1.270707070707071	-2.575757575757576	5.7798084875321795e-24
1.3393939393939394	-2.575757575757576	3.129499564890278e-25
1.408080808080808	-2.575757575757576	1.1813080735685779e-26
1.4767676767676767	-2.575757575757576	3.1078487544225397e-28
1.5454545454545454	-2.575757575757576	5.6984558356634735e-30
1.614141414141414	-2.575757575757576	7.287059159079193e-32
1.6828282828282828	-2.575757575757576	6.533051545532957e-34
1.7515151515151517	-2.575757575757576	4.258201045374556e-36
1.82020202020202	-2.575757575757576	2.479402301294446e-38
1.8888888888888888	-2.575757575757576	2.128830368209349e-40
1.9575757575757573	-2.575757575757576	2.530043381477633e-42
2.026262626262626	-2.575757575757576	2.5580925739709664e-44
2.094949494949495	-2.575757575757576	1.8620739610535035e-46
2.163636363636364	-2.575757575757576	9.488834052764326e-49
2.2323232323232323	-2.575757575757576	3.371496437159588e-51
2.301010101010101	-2.575757575757576	8.348012205031351e-54
2.3696969696969696	-2.575757575757576	1.4403235235551466e-56
2.4383838383838383	-2.575757575757576	1.7316053491046646e-59
2.507070707070707	-2.575757575757576	1.4506044756096439e-62
2.575757575757576	-2.575757575757576	8.467598268677393e-66
2.6444444444444444	-2.575757575757576	3.4441543317901743e-69
2.713131313131313	-2.575757575757576	9.76148944419804e-73
2.7818181818181817	-2.575757575757576	1.9277943731880844e-76
2.8505050505050504	-2.575757575757576	2.6528731626509877e-80
2.919191919191919	-2.575757575757576	2.5438031448048847e-84
2.987878787878788	-2.575757575757576	1.699659757619984e-88
3.0565656565656565	-2.575757575757576	7.91321065831654e-93
3.125252525252525	-2.575757575757576	2.567190621952863e-97
3.193939393939394	-2.575757575757576	5.803443551088252e-102
3.2626262626262625	-2.575757575757576	9.14238768120641e-107
3.3313131313131312	-2.575757575757576	1.003818702217798e-111
3.4	-2.575757575757576	7.686185123366228e-117
-3.4	-2.507070707070707	4.3572833917894536e-111
-3.3313131313131312	-2.507070707070707	7.345778794620312e-107
-3.2626262626262625	-2.507070707070707	9.55301155436573e-103
-3.193939393939394	-2.507070707070707	1.1530506333660738e-98
-3.125252525252525	-2.507070707070707	1.5324582814182283e-94
-3.0565656565656565	-2.507070707070707	1.9955618426485364e-90
-2.987878787878788	-2.507070707070707	2.0710592344538666e-86
-2.919191919191919	-2.507070707070707	1.5559917492070277e-82
-2.8505050505050504	-2.507070707070707	8.225282769099545e-79
-2.7818181818181817	-2.507070707070707	3.0370866849434086e-75
-2.713131313131313	-2.507070707070707	7.819771924276742e-72
-2.6444444444444444	-2.507070707070707	1.4043535747300743e-68
-2.575757575757576	-2.507070707070707	1.7661384402965717e-65
-2.507070707070707	-2.507070707070707	1.5913399195765934e-62
-2.4383838383838383	-2.507070707070707	1.1512520540828833e-59
-2.3696969696969696	-2.507070707070707	9.39870868164448e-57
-2.301010101010101	-2.507070707070707	1.0484354914951987e-53
-2.2323232323232323	-2.507070707070707	1.1308585280733744e-50
-2.163636363636364	-2.507070707070707	9.189681514948024e-48
-2.094949494949495	-2.507070707070707	5.279362214418609e-45
-2.026262626262626	-2.507070707070707	2.1187228078246918e-42
-1.9575757575757573	-2.507070707070707	5.927469807954471e-40
-1.8888888888888888	-2.507070707070707	1.155604197904075e-37
-1.82020202020202	-2.507070707070707	1.5698781118779428e-35
-1.7515151515151517	-2.507070707070707	1.486055366118015e-33
-1.6828282828282828	-2.507070707070707	9.8020159301922e-32
-1.614141414141414	-2.507070707070707	4.5051266419541545e-30
-1.5454545454545454	-2.507070707070707	1.4428120119667804e-28
-1.4767676767676767	-2.507070707070707	3.2197609472994448e-27
-1.408080808080808	-2.507070707070707	5.0066662339930176e-26
-1.3393939393939394	-2.507070707070707	5.42481374900274e-25
-1.270707070707071	-2.507070707070707	4.0957439523415786e-24
-1.202020202020202	-2.507070707070707	2.154764612179922e-23
-1.1333333333333333	-2.507070707070707	7.900880739222326e-23
-1.0646464646464646	-2.507070707070707	2.0242272737082456e-22
-0.995959595959596	-2.507070707070707	3.735742427859789e-22
-0.9272727272727272	-2.507070707070707	6.663291311895436e-22
-0.8585858585858586	-2.507070707070707	2.744631144025697e-21
-0.7898989898989899	-2.507070707070707	1.8069564799071452e-20
-0.7212121212121212	-2.507070707070707	1.0240160615326773e-19
-0.6525252525252525	-2.507070707070707	5.876085508917185e-19
-0.5838383838383838	-2.507070707070707	4.8253757307900025e-18
-0.5151515151515151	-2.507070707070707	4.4294040254175896e-17
-0.4464646464646464	-2.507070707070707	3.2172476398383307e-16
-0.3777777777777777	-2.507070707070707	1.6674995388010348e-15
-0.3090909090909091	-2.507070707070707	6.056013424519542e-15
-0.2404040404040404	-2.507070707070707	1.546717542343126e-14
-0.1717171717171717	-2.507070707070707	2.879894007341733e-14
-0.103030303030303	-2.507070707070707	4.5883478596310214e-14
-0.0343434343434343	-2.507070707070707	8.902796883448887e-14
0.0343434343434343	-2.507070707070707	2.1701465586380966e-13
0.103030303030303	-2.507070707070707	4.663927654385942e-13
0.1717171717171717	-2.507070707070707	7.366923970484049e-13
0.2404040404040404	-2.507070707070707	8.19096581124825e-13
0.3090909090909091	-2.507070707070707	6.357881905962517e-13
0.3777777777777777	-2.507070707070707	3.440111433133072e-13
0.4464646464646464	-2.507070707070707	1.2973907018345238e-13
0.5151515151515151	-2.507070707070707	3.414255063714211e-14
0.5838383838383838	-2.507070707070707	6.321264683117388e-15
0.6525252525252525	-2.507070707070707	8.730363431530075e-16
0.7212121212121212	-2.507070707070707	1.2705410810343835e-16
0.7898989898989899	-2.507070707070707	3.823966576066744e-17
0.8585858585858586	-2.507070707070707	1.7208014154361688e-17
0.9272727272727272	-2.507070707070707	6.8732580060217265e-18
0.995959595959596	-2.507070707070707	2.0997521297437752e-18
1.0646464646464646	-2.507070707070707	4.662710735092592e-19
1.1333333333333333	-2.507070707070707	7.351948079113765e-20
1.202020202020202	-2.507070707070707	8.143547224892967e-21
1.270707070707071	-2.507070707070707	6.307225695563047e-22
1.3393939393939394	-2.507070707070707	3.408854706342414e-23
1.408080808080808	-2.507070707070707	1.2845814464096327e-24
1.4767676767676767	-2.507070707070707	3.374255637628379e-26
1.5454545454545454	-2.507070707070707	6.180746317128862e-28
1.614141414141414	-2.507070707070707	7.926823128878904e-30
1.6828282828282828	-2.507070707070707	7.323744256087323e-32
1.7515151515151517	-2.507070707070707	5.775646065693527e-34
1.82020202020202	-2.507070707070707	6.336078595114262e-36
1.8888888888888888	-2.507070707070707	1.0206587436287434e-37
1.9575757575757573	-2.507070707070707	1.4631286104747209e-39
2.026262626262626	-2.507070707070707	1.5236321065548554e-41
2.094949494949495	-2.507070707070707	1.1122133190404894e-43
2.163636363636364	-2.507070707070707	5.6620110856688786e-46
2.2323232323232323	-2.507070707070707	2.0087001292753493e-48
2.301010101010101	-2.507070707070707	4.965667946909208e-51
2.3696969696969696	-2.507070707070707	8.553667172252596e-54
2.4383838383838383	-2.507070707070707	1.026687513364695e-56
2.507070707070707	-2.507070707070707	8.586879237148401e-60
2.575757575757576	-2.507070707070707	5.004302539673147e-63
2.6444444444444444	-2.507070707070707	2.0321833485937866e-66
2.713131313131313	-2.507070707070707	5.750337825272459e-70
2.7818181818181817	-2.507070707070707	1.1337962292624696e-73
2.8505050505050504	-2.507070707070707	1.5577148195567456e-77
2.919191919191919	-2.507070707070707	1.4912572214149547e-81
2.987878787878788	-2.507070707070707	9.94786765717531e-86
3.0565656565656565	-2.507070707070707	4.6240651708497286e-90
3.125252525252525	-2.507070707070707	1.4977730005099955e-94
3.193939393939394	-2.507070707070707	3.3809031400777272e-99
3.2626262626262625	-2.507070707070707	5.319851860362044e-104
3.3313131313131312	-2.507070707070707	5.83996703541266e-109
3.4	-2.507070707070707	4.4844608388016696e-114
-3.4	-2.4383838383838383	2.6180456606523293e-107
-3.3313131313131312	-2.4383838383838383	4.2793514486903523e-103
-3.2626262626262625	-2.4383838383838383	4.989395237121602e-99
-3.193939393939394	-2.4383838383838383	4.422369482006882e-95
-3.125252525252525	-2.4383838383838383	3.5343442970701686e-91
-3.0565656565656565	-2.4383838383838383	3.0847087097554235e-87
-2.987878787878788	-2.4383838383838383	2.711897400605616e-83
-2.919191919191919	-2.4383838383838383	1.939531576826917e-79
-2.8505050505050504	-2.4383838383838383	1.0112126494029783e-75
-2.7818181818181817	-2.4383838383838383	3.716435882330013e-72
-2.713131313131313	-2.4383838383838383	9.545016831864176e-69
-2.6444444444444444	-2.4383838383838383	1.709667910039641e-65
-2.575757575757576	-2.4383838383838383	2.136147754685101e-62
-2.507070707070707	-2.4383838383838383	1.8696998363345905e-59
-2.4383838383838383	-2.4383838383838383	1.1747289105124326e-56
-2.3696969696969696	-2.4383838383838383	5.977065827617323e-54
-2.301010101010101	-2.4383838383838383	3.486970965677572e-51
-2.2323232323232323	-2.4383838383838383	2.76261531101274e-48
-2.163636363636364	-2.4383838383838383	2.0852952317118726e-45
-2.094949494949495	-2.4383838383838383	1.1802148581730557e-42
-2.026262626262626	-2.4383838383838383	4.717755639385769e-40
-1.9575757575757573	-2.4383838383838383	1.3171950226909113e-37
-1.8888888888888888	-2.4383838383838383	2.563629640434239e-35
-1.82020202020202	-2.4383838383838383	3.476988066108291e-33
-1.7515151515151517	-2.4383838383838383	3.286003206126658e-31
-1.6828282828282828	-2.4383838383838383	2.1639390695318585e-29
-1.614141414141414	-2.4383838383838383	9.929639236894659e-28
-1.5454545454545454	-2.4383838383838383	3.1749224564137856e-26
-1.4767676767676767	-2.4383838383838383	7.073655990320513e-25
-1.408080808080808	-2.4383838383838383	1.0981606852591228e-23
-1.3393939393939394	-2.4383838383838383	1.1879523317272154e-22
-1.270707070707071	-2.4383838383838383	8.954547734503982e-22
-1.202020202020202	-2.4383838383838383	4.703315755475928e-21
-1.1333333333333333	-2.4383838383838383	1.721604241360693e-20
-1.0646464646464646	-2.4383838383838383	4.3982473677175644e-20
-0.995959595959596	-2.4383838383838383	7.985618173746237e-20
-0.9272727272727272	-2.4383838383838383	1.2477328017346306e-19
-0.8585858585858586	-2.4383838383838383	3.831781825425936e-19
-0.7898989898989899	-2.4383838383838383	2.290879855300652e-18
-0.7212121212121212	-2.4383838383838383	1.221141331017976e-17
-0.6525252525252525	-2.4383838383838383	5.739016294768628e-17
-0.5838383838383838	-2.4383838383838383	3.5026890960465715e-16
-0.5151515151515151	-2.4383838383838383	2.815910727492088e-15
-0.4464646464646464	-2.4383838383838383	1.9855583672676392e-14
-0.3777777777777777	-2.4383838383838383	1.0223527211242737e-13
-0.3090909090909091	-2.4383838383838383	3.701847710722743e-13
-0.2404040404040404	-2.4383838383838383	9.409280793728645e-13
-0.1717171717171717	-2.4383838383838383	1.7214860685979057e-12
-0.103030303030303	-2.4383838383838383	2.561472966028444e-12
-0.0343434343434343	-2.4383838383838383	4.318915393655737e-12
0.0343434343434343	-2.4383838383838383	9.57778291824693e-12
0.103030303030303	-2.4383838383838383	2.0026229292757063e-11
0.1717171717171717	-2.4383838383838383	3.141714685555912e-11
0.2404040404040404	-2.4383838383838383	3.483904989990393e-11
0.3090909090909091	-2.4383838383838383	2.699204809103266e-11
0.3777777777777777	-2.4383838383838383	1.4580412533566503e-11
0.4464646464646464	-2.4383838383838383	5.49125452661653e-12
0.5151515151515151	-2.4383838383838383	1.445690452906879e-12
0.5838383838383838	-2.4383838383838383	2.709673156223713e-13
0.6525252525252525	-2.4383838383838383	4.0739747178812345e-14
0.7212121212121212	-2.4383838383838383	8.074923607110888e-15
0.7898989898989899	-2.4383838383838383	3.1133259535705734e-15
0.8585858585858586	-2.4383838383838383	1.4167672941274118e-15
0.9272727272727272	-2.4383838383838383	5.514483428347741e-16
0.995959595959596	-2.4383838383838383	1.6560860885268622e-16
1.0646464646464646	-2.4383838383838383	3.6442363781573276e-17
1.1333333333333333	-2.4383838383838383	5.717788353005049e-18
1.202020202020202	-2.4383838383838383	6.3141895287315325e-19
1.270707070707071	-2.4383838383838383	4.8795231178663264e-20
1.3393939393939394	-2.4383838383838383	2.632314968174747e-21
1.408080808080808	-2.4383838383838383	9.903102321615868e-23
1.4767676767676767	-2.4383838383838383	2.5982398754359683e-24
1.5454545454545454	-2.4383838383838383	4.768305924568329e-26
1.614141414141414	-2.4383838383838383	6.258962697544343e-28
1.6828282828282828	-2.4383838383838383	6.746493837018187e-30
1.7515151515151517	-2.4383838383838383	9.468649151604092e-32
1.82020202020202	-2.4383838383838383	2.047177719640019e-33
1.8888888888888888	-2.4383838383838383	4.1491413613769064e-35
1.9575757575757573	-2.4383838383838383	6.178508695806519e-37
2.026262626262626	-2.4383838383838383	6.460363020059843e-39
2.094949494949495	-2.4383838383838383	4.712035761842603e-41
2.163636363636364	-2.4383838383838383	2.3951706958198478e-43
2.2323232323232323	-2.4383838383838383	8.483685349029821e-46
2.301010101010101	-2.4383838383838383	2.0938473763460207e-48
2.3696969696969696	-2.4383838383838383	3.600947512528571e-51
2.4383838383838383	-2.4383838383838383	4.315187873110602e-54
2.507070707070707	-2.4383838383838383	3.603244688943106e-57
2.575757575757576	-2.4383838383838383	2.0965196317261052e-60
2.6444444444444444	-2.4383838383838383	8.499928276470809e-64
2.713131313131313	-2.4383838383838383	2.401279950434888e-67
2.7818181818181817	-2.4383838383838383	4.726957671282863e-71
2.8505050505050504	-2.4383838383838383	6.483844356079777e-75
2.919191919191919	-2.4383838383838383	6.197223760518357e-79
2.987878787878788	-2.4383838383838383	4.1274432834201354e-83
3.0565656565656565	-2.4383838383838383	1.9155879788268164e-87
3.125252525252525	-2.4383838383838383	6.196066536975557e-92
3.193939393939394	-2.4383838383838383	1.3973324888306345e-96
3.2626262626262625	-2.4383838383838383	2.1999440188369154e-101
3.3313131313131312	-2.4383838383838383	2.427787907975298e-106
3.4	-2.4383838383838383	1.9017551679609535e-111
-3.4	-2.3696969696969696	1.1237824291812697e-103
-3.3313131313131312	-2.3696969696969696	1.8226369128487731e-99
-3.2626262626262625	-2.3696969696969696	2.069952426401585e-95
-3.193939393939394	-2.3696969696969696	1.6706136477964103e-91
-3.125252525252525	-2.3696969696969696	1.012011907220054e-87
-3.0565656565656565	-2.3696969696969696	5.375171454472278e-84
-2.987878787878788	-2.3696969696969696	3.075719609782043e-80
-2.919191919191919	-2.3696969696969696	1.8186498570095762e-76
-2.8505050505050504	-2.3696969696969696	8.948538877381865e-73
-2.7818181818181817	-2.3696969696969696	3.2361182643457947e-69
-2.713131313131313	-2.3696969696969696	8.26794293534049e-66
-2.6444444444444444	-2.3696969696969696	1.4769943391055791e-62
-2.575757575757576	-2.3696969696969696	1.8403899188333565e-59
-2.507070707070707	-2.3696969696969696	1.59981209580706e-56
-2.4383838383838383	-2.3696969696969696	9.745779500713707e-54
-2.3696969696969696	-2.3696969696969696	4.2705391904749224e-51
-2.301010101010101	-2.3696969696969696	1.5290952964657067e-48
-2.2323232323232323	-2.3696969696969696	6.377032194544722e-46
-2.163636363636364	-2.3696969696969696	3.5857651529137358e-43
-2.094949494949495	-2.3696969696969696	1.8934422311294557e-40
-2.026262626262626	-2.3696969696969696	7.462952294228603e-38
-1.9575757575757573	-2.3696969696969696	2.0757282099397111e-35
-1.8888888888888888	-2.3696969696969696	4.0318555868375344e-33
-1.82020202020202	-2.3696969696969696	5.459079364057339e-31
-1.7515151515151517	-2.3696969696969696	5.150805357323823e-29
-1.6828282828282828	-2.3696969696969696	3.3864737030085336e-27
-1.614141414141414	-2.3696969696969696	1.5514316541812868e-25
-1.5454545454545454	-2.3696969696969696	4.9525522363750254e-24
-1.4767676767676767	-2.3696969696969696	1.1016324965557382e-22
-1.408080808080808	-2.3696969696969696	1.7074798986843193e-21
-1.3393939393939394	-2.3696969696969696	1.8441049723147442e-20
-1.270707070707071	-2.3696969696969696	1.3878005694380906e-19
-1.202020202020202	-2.3696969696969696	7.277503849170321e-19
-1.1333333333333333	-2.3696969696969696	2.6593965978281647e-18
-1.0646464646464646	-2.3696969696969696	6.778164978483615e-18
-0.995959595959596	-2.3696969696969696	1.2179636674244829e-17
-0.9272727272727272	-2.3696969696969696	1.7400982135957728e-17
-0.8585858585858586	-2.3696969696969696	3.985067480792706e-17
-0.7898989898989899	-2.3696969696969696	2.0850356048753479e-16
-0.7212121212121212	-2.3696969696969696	1.0651204127993005e-15
-0.6525252525252525	-2.3696969696969696	4.406788290435187e-15
-0.5838383838383838	-2.3696969696969696	2.0043862367952347e-14
-0.5151515151515151	-2.3696969696969696	1.3101947284668e-13
-0.4464646464646464	-2.3696969696969696	8.738507908434197e-13
-0.3777777777777777	-2.3696969696969696	4.4479589952735984e-12
-0.3090909090909091	-2.3696969696969696	1.604664899103292e-11
-0.2404040404040404	-2.3696969696969696	4.0622220767722876e-11
-0.1717171717171717	-2.3696969696969696	7.335477897332764e-11
-0.103030303030303	-2.3696969696969696	1.0349303008130684e-10
-0.0343434343434343	-2.3696969696969696	1.5295357848993534e-10
0.0343434343434343	-2.3696969696969696	3.03260169707787e-10
0.103030303030303	-2.3696969696969696	6.112759025605948e-10
0.1717171717171717	-2.3696969696969696	9.50439241180663e-10
0.2404040404040404	-2.3696969696969696	1.0507383755915643e-09
0.3090909090909091	-2.3696969696969696	8.12494730535224e-10
0.3777777777777777	-2.3696969696969696	4.381693026828943e-10
0.4464646464646464	-2.3696969696969696	1.6486036450783646e-10
0.5151515151515151	-2.3696969696969696	4.3536787964137125e-11
0.5838383838383838	-2.3696969696969696	8.401647793018204e-12
0.6525252525252525	-2.3696969696969696	1.4838641591166236e-12
0.7212121212121212	-2.3696969696969696	4.194742597624674e-13
0.7898989898989899	-2.3696969696969696	1.8725187329777015e-13
0.8585858585858586	-2.3696969696969696	8.37140205818879e-14
0.9272727272727272	-2.3696969696969696	3.1556013672666135e-14
0.995959595959596	-2.3696969696969696	9.287178516893616e-15
1.0646464646464646	-2.3696969696969696	2.02185898505094e-15
1.1333333333333333	-2.3696969696969696	3.1542441336212824e-16
1.202020202020202	-2.3696969696969696	3.471484022953186e-17
1.270707070707071	-2.3696969696969696	2.676385557462667e-18
1.3393939393939394	-2.3696969696969696	1.4410911618379122e-19
1.408080808080808	-2.3696969696969696	5.414153590051324e-21
1.4767676767676767	-2.3696969696969696	1.4220172075885471e-22
1.5454545454545454	-2.3696969696969696	2.6565062074623994e-24
1.614141414141414	-2.3696969696969696	3.945806655961475e-26
1.6828282828282828	-2.3696969696969696	7.1133958229632425e-28
1.7515151515151517	-2.3696969696969696	2.043177089984621e-29
1.82020202020202	-2.3696969696969696	5.834521657889171e-31
1.8888888888888888	-2.3696969696969696	1.2416994356665972e-32
1.9575757575757573	-2.3696969696969696	1.85960456993442e-34
2.026262626262626	-2.3696969696969696	1.9432848946286152e-36
2.094949494949495	-2.3696969696969696	1.4152957100951895e-38
2.163636363636364	-2.3696969696969696	7.182583645101418e-41
2.2323232323232323	-2.3696969696969696	2.5399603900951597e-43
2.301010101010101	-2.3696969696969696	6.2587059364265344e-46
2.3696969696969696	-2.3696969696969696	1.074616009262197e-48
2.4383838383838383	-2.3696969696969696	1.2856809158621578e-51
2.507070707070707	-2.3696969696969696	1.0718258453191656e-54
2.575757575757576	-2.3696969696969696	6.2262480122516265e-58
2.6444444444444444	-2.3696969696969696	2.520228142085066e-61
2.713131313131313	-2.3696969696969696	7.10828480669808e-65
2.7818181818181817	-2.3696969696969696	1.3970185342220782e-68
2.8505050505050504	-2.3696969696969696	1.913174649735193e-72
2.919191919191919	-2.3696969696969696	1.8257056179666482e-76
2.987878787878788	-2.3696969696969696	1.214109053995293e-80
3.0565656565656565	-2.3696969696969696	5.627575335130851e-85
3.125252525252525	-2.3696969696969696	1.819256087954525e-89
3.193939393939394	-2.3696969696969696	4.109975169399666e-94
3.2626262626262625	-2.3696969696969696	6.529642552342695e-99
3.3313131313131312	-2.3696969696969696	7.438781646029402e-104
3.4	-2.3696969696969696	6.425515519626153e-109
-3.4	-2.301010101010101	3.425020303709234e-100
-3.3313131313131312	-2.301010101010101	5.538905742318005e-96
-3.2626262626262625	-2.301010101010101	6.247910073203794e-92
-3.193939393939394	-2.301010101010101	4.931081847017085e-88
-3.125252525252525	-2.301010101010101	2.757032171305696e-84
-3.0565656565656565	-2.301010101010101	1.144255100896254e-80
-2.987878787878788	-2.301010101010101	4.054856580152299e-77
-2.919191919191919	-2.301010101010101	1.5198720665908096e-73
-2.8505050505050504	-2.301010101010101	6.020756064842382e-70
-2.7818181818181817	-2.301010101010101	2.0342744292053029e-66
-2.713131313131313	-2.301010101010101	5.099960543886061e-63
-2.6444444444444444	-2.301010101010101	9.056645878348243e-60
-2.575757575757576	-2.301010101010101	1.1252925826701392e-56
-2.507070707070707	-2.301010101010101	9.754164655467823e-54
-2.4383838383838383	-2.301010101010101	5.899186136050623e-51
-2.3696969696969696	-2.301010101010101	2.501289776438942e-48
-2.301010101010101	-2.301010101010101	7.645601749564326e-46
-2.2323232323232323	-2.301010101010101	1.927697609393873e-43
-2.163636363636364	-2.301010101010101	5.74897184856125e-41
-2.094949494949495	-2.301010101010101	2.2926006045748115e-38
-2.026262626262626	-2.301010101010101	8.465768579527394e-36
-1.9575757575757573	-2.301010101010101	2.32355390588781e-33
-1.8888888888888888	-2.301010101010101	4.496647662059101e-31
-1.82020202020202	-2.301010101010101	6.076314791224824e-29
-1.7515151515151517	-2.301010101010101	5.723513777999002e-27
-1.6828282828282828	-2.301010101010101	3.7568658634046578e-25
-1.614141414141414	-2.301010101010101	1.7183266791083396e-23
-1.5454545454545454	-2.301010101010101	5.476440791515347e-22
-1.4767676767676767	-2.301010101010101	1.2161935280988867e-20
-1.408080808080808	-2.301010101010101	1.881994384711424e-19
-1.3393939393939394	-2.301010101010101	2.029295112980121e-18
-1.270707070707071	-2.301010101010101	1.5246966346507017e-17
-1.202020202020202	-2.301010101010101	7.982420050269444e-17
-1.1333333333333333	-2.301010101010101	2.912174007545878e-16
-1.0646464646464646	-2.301010101010101	7.407280255491018e-16
-0.995959595959596	-2.301010101010101	1.3219793823626597e-15
-0.9272727272727272	-2.301010101010101	1.7823308654906306e-15
-0.8585858585858586	-2.301010101010101	3.1259030356361706e-15
-0.7898989898989899	-2.301010101010101	1.3642155065622411e-14
-0.7212121212121212	-2.301010101010101	6.70260269201266e-14
-0.6525252525252525	-2.301010101010101	2.574352869689234e-13
-0.5838383838383838	-2.301010101010101	9.221290164634796e-13
-0.5151515151515151	-2.301010101010101	4.5738179786940146e-12
-0.4464646464646464	-2.301010101010101	2.7587598850454888e-11
-0.3777777777777777	-2.301010101010101	1.3746483200435186e-10
-0.3090909090909091	-2.301010101010101	4.933275356279081e-10
-0.2404040404040404	-2.301010101010101	1.244255875252156e-09
-0.1717171717171717	-2.301010101010101	2.2248103578279567e-09
-0.103030303030303	-2.301010101010101	3.0141806470986394e-09
-0.0343434343434343	-2.301010101010101	3.959267511218296e-09
0.0343434343434343	-2.301010101010101	6.913236128671781e-09
0.103030303030303	-2.301010101010101	1.3278029181398236e-08
0.1717171717171717	-2.301010101010101	2.0401964377989417e-08
0.2404040404040404	-2.301010101010101	2.2472927016563165e-08
0.3090909090909091	-2.301010101010101	1.7341871678557822e-08
0.3777777777777777	-2.301010101010101	9.337895572218885e-09
0.4464646464646464	-2.301010101010101	3.5131181681945123e-09
0.5151515151515151	-2.301010101010101	9.362639337535359e-10
0.5838383838383838	-2.301010101010101	1.926644869253058e-10
0.6525252525252525	-2.301010101010101	4.422556592323097e-11
0.7212121212121212	-2.301010101010101	1.722204885523127e-11
0.7898989898989899	-2.301010101010101	8.205266571284053e-12
0.8585858585858586	-2.301010101010101	3.548639671262087e-12
0.9272727272727272	-2.301010101010101	1.2891144180045445e-12
0.995959595959596	-2.301010101010101	3.705580395423522e-13
1.0646464646464646	-2.301010101010101	7.965745421471018e-14
1.1333333333333333	-2.301010101010101	1.2344814780106945e-14
1.202020202020202	-2.301010101010101	1.353482741746793e-15
1.270707070707071	-2.301010101010101	1.0408664152104846e-16
1.3393939393939394	-2.301010101010101	5.594903768683972e-18
1.408080808080808	-2.301010101010101	2.1027401436305152e-19
1.4767676767676767	-2.301010101010101	5.5977539185052825e-21
1.5454545454545454	-2.301010101010101	1.1538566888550254e-22
1.614141414141414	-2.301010101010101	2.688985540959076e-24
1.6828282828282828	-2.301010101010101	1.0156773698314884e-25
1.7515151515151517	-2.301010101010101	4.069140441663622e-27
1.82020202020202	-2.301010101010101	1.2367734181875347e-28
1.8888888888888888	-2.301010101010101	2.652655162673983e-30
1.9575757575757573	-2.301010101010101	3.971500821727938e-32
2.026262626262626	-2.301010101010101	4.144263056269551e-34
2.094949494949495	-2.301010101010101	3.013464678552027e-36
2.163636363636364	-2.301010101010101	1.5268561315634267e-38
2.2323232323232323	-2.301010101010101	5.390655139565376e-41
2.301010101010101	-2.301010101010101	1.3261606864399198e-43
2.3696969696969696	-2.301010101010101	2.2733268712508545e-46
2.4383838383838383	-2.301010101010101	2.7154309611425534e-49
2.507070707070707	-2.301010101010101	2.260095706842206e-52
2.575757575757576	-2.301010101010101	1.310769151798945e-55
2.6444444444444444	-2.301010101010101	5.297089705066109e-59
2.713131313131313	-2.301010101010101	1.4916313253840017e-62
2.7818181818181817	-2.301010101010101	2.9268662664542273e-66
2.8505050505050504	-2.301010101010101	4.0019776373608716e-70
2.919191919191919	-2.301010101010101	3.813454927999655e-74
2.987878787878788	-2.301010101010101	2.533189397754308e-78
3.0565656565656565	-2.301010101010101	1.1742108018334542e-82
3.125252525252525	-2.301010101010101	3.809892276793864e-87
3.193939393939394	-2.301010101010101	8.739864074776902e-92
3.2626262626262625	-2.301010101010101	1.4619859130555692e-96
3.3313131313131312	-2.301010101010101	1.9414042492186343e-101
3.4	-2.301010101010101	2.4222195719442777e-106
-3.4	-2.2323232323232323	7.402475609217833e-97
-3.3313131313131312	-2.2323232323232323	1.1948584255340352e-92
-3.2626262626262625	-2.2323232323232323	1.3441826640711168e-88
-3.193939393939394	-2.2323232323232323	1.0545791224760927e-84
-3.125252525252525	-2.2323232323232323	5.785049562436117e-81
-3.0565656565656565	-2.2323232323232323	2.242215424158122e-77
-2.987878787878788	-2.2323232323232323	6.389608309983749e-74
-2.919191919191919	-2.2323232323232323	1.5166829017651303e-70
-2.8505050505050504	-2.2323232323232323	3.7238685981185524e-67
-2.7818181818181817	-2.2323232323232323	9.843643432145177e-64
-2.713131313131313	-2.2323232323232323	2.2789221797530159e-60
-2.6444444444444444	-2.2323232323232323	3.9580988523518614e-57
-2.575757575757576	-2.2323232323232323	4.8847432272206045e-54
-2.507070707070707	-2.2323232323232323	4.221234478017893e-51
-2.4383838383838383	-2.2323232323232323	2.5453968669626927e-48
-2.3696969696969696	-2.2323232323232323	1.071038846022093e-45
-2.301010101010101	-2.2323232323232323	3.1609887533494945e-43
-2.2323232323232323	-2.2323232323232323	6.741328509071174e-41
-2.163636363636364	-2.2323232323232323	1.197686999535053e-38
-2.094949494949495	-2.2323232323232323	2.554984896351204e-36
-2.026262626262626	-2.2323232323232323	7.220595895748766e-34
-1.9575757575757573	-2.2323232323232323	1.863893672219615e-31
-1.8888888888888888	-2.2323232323232323	3.5620031718541254e-29
-1.82020202020202	-2.2323232323232323	4.796174019463784e-27
-1.7515151515151517	-2.2323232323232323	4.50877794306314e-25
-1.6828282828282828	-2.2323232323232323	2.954522541300376e-23
-1.614141414141414	-2.2323232323232323	1.3491382250990922e-21
-1.5454545454545454	-2.2323232323232323	4.292827137645916e-20
-1.4767676767676767	-2.2323232323232323	9.51795104992099e-19
-1.408080808080808	-2.2323232323232323	1.470467551739993e-17
-1.3393939393939394	-2.2323232323232323	1.582992808548911e-16
-1.270707070707071	-2.2323232323232323	1.187446062899731e-15
-1.202020202020202	-2.2323232323232323	6.2067069690670426e-15
-1.1333333333333333	-2.2323232323232323	2.2606450079120634e-14
-1.0646464646464646	-2.2323232323232323	5.739352937068976e-14
-0.995959595959596	-2.2323232323232323	1.0195215645707529e-13
-0.9272727272727272	-2.2323232323232323	1.3251543674476165e-13
-0.8585858585858586	-2.2323232323232323	1.8629520101410395e-13
-0.7898989898989899	-2.2323232323232323	6.449317688429498e-13
-0.7212121212121212	-2.2323232323232323	3.02212812442112e-12
-0.6525252525252525	-2.2323232323232323	1.1120769559187431e-11
-0.5838383838383838	-2.2323232323232323	3.38359646881499e-11
-0.5151515151515151	-2.2323232323232323	1.238291596631136e-10
-0.4464646464646464	-2.2323232323232323	6.318125135139646e-10
-0.3777777777777777	-2.2323232323232323	3.024157694302435e-09
-0.3090909090909091	-2.2323232323232323	1.0759983088017177e-08
-0.2404040404040404	-2.2323232323232323	2.7035148254755414e-08
-0.1717171717171717	-2.2323232323232323	4.797567968157824e-08
-0.103030303030303	-2.2323232323232323	6.304920613959398e-08
-0.0343434343434343	-2.2323232323232323	7.487097955739257e-08
0.0343434343434343	-2.2323232323232323	1.1392405143061378e-07
0.103030303030303	-2.2323232323232323	2.0555557825094603e-07
0.1717171717171717	-2.2323232323232323	3.108632089367769e-07
0.2404040404040404	-2.2323232323232323	3.408920563900821e-07
0.3090909090909091	-2.2323232323232323	2.624867439317611e-07
0.3777777777777777	-2.2323232323232323	1.4115996249824886e-07
0.4464646464646464	-2.2323232323232323	5.321646422683873e-08
0.5151515151515151	-2.2323232323232323	1.45067842700116e-08
0.5838383838383838	-2.2323232323232323	3.397722857577757e-09
0.6525252525252525	-2.2323232323232323	1.10054517162061e-09
0.7212121212121212	-2.2323232323232323	5.370166425154581e-10
0.7898989898989899	-2.2323232323232323	2.5987206975424187e-10
0.8585858585858586	-2.2323232323232323	1.0792966863363675e-10
0.9272727272727272	-2.2323232323232323	3.763552260378253e-11
0.995959595959596	-2.2323232323232323	1.0528346422445455e-11
1.0646464646464646	-2.2323232323232323	2.2297058211179814e-12
1.1333333333333333	-2.2323232323232323	3.428640298145665e-13
1.202020202020202	-2.2323232323232323	3.7430138505220544e-14
1.270707070707071	-2.2323232323232323	2.8711466826398026e-15
1.3393939393939394	-2.2323232323232323	1.5426180093515554e-16
1.408080808080808	-2.2323232323232323	5.855944672047359e-18
1.4767676767676767	-2.2323232323232323	1.6849785828814202e-19
1.5454545454545454	-2.2323232323232323	5.117606994137932e-21
1.614141414141414	-2.2323232323232323	2.5177252440239184e-22
1.6828282828282828	-2.2323232323232323	1.407836947658278e-23
1.7515151515151517	-2.2323232323232323	6.105480364551741e-25
1.82020202020202	-2.2323232323232323	1.875166114493262e-26
1.8888888888888888	-2.2323232323232323	4.0221984425776806e-28
1.9575757575757573	-2.2323232323232323	6.0136330217246295e-30
2.026262626262626	-2.2323232323232323	6.2652848060573e-32
2.094949494949495	-2.2323232323232323	4.548398984939713e-34
2.163636363636364	-2.2323232323232323	2.3008473387442155e-36
2.2323232323232323	-2.2323232323232323	8.110137938831158e-39
2.301010101010101	-2.2323232323232323	1.9919563685203457e-41
2.3696969696969696	-2.2323232323232323	3.4091221159354383e-44
2.4383838383838383	-2.2323232323232323	4.0655238476788653e-47
2.507070707070707	-2.2323232323232323	3.3783285854033984e-50
2.575757575757576	-2.2323232323232323	1.9561372502616045e-53
2.6444444444444444	-2.2323232323232323	7.892431927095715e-57
2.713131313131313	-2.2323232323232323	2.2189262748008061e-60
2.7818181818181817	-2.2323232323232323	4.347261992570469e-64
2.8505050505050504	-2.2323232323232323	5.9360124624679515e-68
2.919191919191919	-2.2323232323232323	5.651828863145307e-72
2.987878787878788	-2.2323232323232323	3.7581607614394515e-76
3.0565656565656565	-2.2323232323232323	1.754126711596581e-80
3.125252525252525	-2.2323232323232323	5.842743634898375e-85
3.193939393939394	-2.2323232323232323	1.461502932794483e-89
3.2626262626262625	-2.2323232323232323	3.1252512470928137e-94
3.3313131313131312	-2.2323232323232323	6.951767055087242e-99
3.4	-2.2323232323232323	1.8172270755349705e-103
-3.4	-2.163636363636364	1.1342922569331572e-93
-3.3313131313131312	-2.163636363636364	1.8277999308236635e-89
-3.2626262626262625	-2.163636363636364	2.0524123923705013e-85
-3.193939393939394	-2.163636363636364	1.6061614368787055e-81
-3.125252525252525	-2.163636363636364	8.764633403108155e-78
-3.0565656565656565	-2.163636363636364	3.3422804605151657e-74
-2.987878787878788	-2.163636363636364	8.985161462006412e-71
-2.919191919191919	-2.163636363636364	1.7614320658784328e-67
-2.8505050505050504	-2.163636363636364	2.8116131602526164e-64
-2.7818181818181817	-2.163636363636364	4.525610915584136e-61
-2.713131313131313	-2.163636363636364	7.951676363617158e-58
-2.6444444444444444	-2.163636363636364	1.2582971563472663e-54
-2.575757575757576	-2.163636363636364	1.5128801908861383e-51
-2.507070707070707	-2.163636363636364	1.2972622844007659e-48
-2.4383838383838383	-2.163636363636364	7.796605756446143e-46
-2.3696969696969696	-2.163636363636364	3.2704799813058515e-43
-2.301010101010101	-2.163636363636364	9.574510068711112e-41
-2.2323232323232323	-2.163636363636364	1.967020143219759e-38
-2.163636363636364	-2.163636363636364	2.927647110089148e-36
-2.094949494949495	-2.163636363636364	3.667876682547483e-34
-2.026262626262626	-2.163636363636364	5.598414134279841e-32
-1.9575757575757573	-2.163636363636364	1.1203341766813141e-29
-1.8888888888888888	-2.163636363636364	2.020867369864317e-27
-1.82020202020202	-2.163636363636364	2.688739588582092e-25
-1.7515151515151517	-2.163636363636364	2.5188203252689605e-23
-1.6828282828282828	-2.163636363636364	1.6472762755320333e-21
-1.614141414141414	-2.163636363636364	7.509263694812737e-20
-1.5454545454545454	-2.163636363636364	2.385452643896856e-18
-1.4767676767676767	-2.163636363636364	5.280361076087045e-17
-1.408080808080808	-2.163636363636364	8.144613724639799e-16
-1.3393939393939394	-2.163636363636364	8.753662919446096e-15
-1.270707070707071	-2.163636363636364	6.55573029138599e-14
-1.202020202020202	-2.163636363636364	3.421091992533789e-13
-1.1333333333333333	-2.163636363636364	1.2440219908708778e-12
-1.0646464646464646	-2.163636363636364	3.15277880135568e-12
-0.995959595959596	-2.163636363636364	5.581412023098673e-12
-0.9272727272727272	-2.163636363636364	7.0906190587707336e-12
-0.8585858585858586	-2.163636363636364	8.425104737984397e-12
-0.7898989898989899	-2.163636363636364	2.222202466948497e-11
-0.7212121212121212	-2.163636363636364	9.738667426486868e-11
-0.6525252525252525	-2.163636363636364	3.48736650470663e-10
-0.5838383838383838	-2.163636363636364	9.61731952532e-10
-0.5151515151515151	-2.163636363636364	2.677860284811094e-09
-0.4464646464646464	-2.163636363636364	1.0706461040203414e-08
-0.3777777777777777	-2.163636363636364	4.7559291465876895e-08
-0.3090909090909091	-2.163636363636364	1.6662025524193118e-07
-0.2404040404040404	-2.163636363636364	4.166972136187954e-07
-0.1717171717171717	-2.163636363636364	7.350045347957376e-07
-0.103030303030303	-2.163636363636364	9.443454025964956e-07
-0.0343434343434343	-2.163636363636364	1.0321877861021217e-06
0.0343434343434343	-2.163636363636364	1.3629360284956707e-06
0.103030303030303	-2.163636363636364	2.2725163167278285e-06
0.1717171717171717	-2.163636363636364	3.363954765632324e-06
0.2404040404040404	-2.163636363636364	3.668164779120304e-06
0.3090909090909091	-2.163636363636364	2.817945730431637e-06
0.3777777777777777	-2.163636363636364	1.5145639604512807e-06
0.4464646464646464	-2.163636363636364	5.749491189493036e-07
0.5151515151515151	-2.163636363636364	1.64992820556799e-07
0.5838383838383838	-2.163636363636364	4.849478783223105e-08
0.6525252525252525	-2.163636363636364	2.2301463103315905e-08
0.7212121212121212	-2.163636363636364	1.2350213927602168e-08
0.7898989898989899	-2.163636363636364	5.922495576499165e-09
0.8585858585858586	-2.163636363636364	2.356052918360255e-09
0.9272727272727272	-2.163636363636364	7.86226997731337e-10
0.995959595959596	-2.163636363636364	2.132439458752145e-10
1.0646464646464646	-2.163636363636364	4.437551182898752e-11
1.1333333333333333	-2.163636363636364	6.761427508394172e-12
1.202020202020202	-2.163636363636364	7.345987239594622e-13
1.270707070707071	-2.163636363636364	5.624851785658103e-14
1.3393939393939394	-2.163636363636364	3.043304618259637e-15
1.408080808080808	-2.163636363636364	1.2278400844221634e-16
1.4767676767676767	-2.163636363636364	4.9049318808295015e-18
1.5454545454545454	-2.163636363636364	3.116474517584396e-19
1.614141414141414	-2.163636363636364	2.4170638965300274e-20
1.6828282828282828	-2.163636363636364	1.4939162649957633e-21
1.7515151515151517	-2.163636363636364	6.569021930851662e-23
1.82020202020202	-2.163636363636364	2.0186619981289962e-24
1.8888888888888888	-2.163636363636364	4.324303665275616e-26
1.9575757575757573	-2.163636363636364	6.455128565262567e-28
2.026262626262626	-2.163636363636364	6.714416619020219e-30
2.094949494949495	-2.163636363636364	4.866573957688329e-32
2.163636363636364	-2.163636363636364	2.4578172604401053e-34
2.2323232323232323	-2.163636363636364	8.649420503009436e-37
2.301010101010101	-2.163636363636364	2.1209752941270942e-39
2.3696969696969696	-2.163636363636364	3.624060834788853e-42
2.4383838383838383	-2.163636363636364	4.314862203478073e-45
2.507070707070707	-2.163636363636364	3.5797356286384726e-48
2.575757575757576	-2.163636363636364	2.0694297789469465e-51
2.6444444444444444	-2.163636363636364	8.336354589611261e-55
2.713131313131313	-2.163636363636364	2.340235497961786e-58
2.7818181818181817	-2.163636363636364	4.579360134095913e-62
2.8505050505050504	-2.163636363636364	6.251034856235776e-66
2.919191919191919	-2.163636363636364	5.968011351593114e-70
2.987878787878788	-2.163636363636364	4.0200714834032e-74
3.0565656565656565	-2.163636363636364	1.96706023647682e-78
3.125252525252525	-2.163636363636364	7.635635081380532e-83
3.193939393939394	-2.163636363636364	2.835562839169236e-87
3.2626262626262625	-2.163636363636364	1.1844964123476033e-91
3.3313131313131312	-2.163636363636364	5.542501043315163e-96
3.4	-2.163636363636364	3.04334601802001e-100
-3.4	-2.094949494949495	1.2322775690163655e-90
-3.3313131313131312	-2.094949494949495	1.982383268299781e-86
-3.2626262626262625	-2.094949494949495	2.2222172128142767e-82
-3.193939393939394	-2.094949494949495	1.7358658755146467e-78
-3.125252525252525	-2.094949494949495	9.449818608130272e-75
-3.0565656565656565	-2.094949494949495	3.586756199868657e-71
-2.987878787878788	-2.094949494949495	9.509158305786103e-68
-2.919191919191919	-2.094949494949495	1.7739504521840675e-64
-2.8505050505050504	-2.094949494949495	2.3963134987857607e-61
-2.7818181818181817	-2.094949494949495	2.5819174691659866e-58
-2.713131313131313	-2.094949494949495	2.72888224274118e-55
-2.6444444444444444	-2.094949494949495	3.1752052170472592e-52
-2.575757575757576	-2.094949494949495	3.4249533427010706e-49
-2.507070707070707	-2.094949494949495	2.848041354996315e-46
-2.4383838383838383	-2.094949494949495	1.6964295175645798e-43
-2.3696969696969696	-2.094949494949495	7.090413474329487e-41
-2.301010101010101	-2.094949494949495	2.0690343584189878e-38
-2.2323232323232323	-2.094949494949495	4.2144513611727735e-36
-2.163636363636364	-2.094949494949495	6.0276667631844765e-34
-2.094949494949495	-2.094949494949495	6.263126348433523e-32
-2.026262626262626	-2.094949494949495	5.5381649191807996e-30
-1.9575757575757573	-2.094949494949495	6.049531475694416e-28
-1.8888888888888888	-2.094949494949495	8.564817928507583e-26
-1.82020202020202	-2.094949494949495	1.0790914038944324e-23
-1.7515151515151517	-2.094949494949495	9.994057988500269e-22
-1.6828282828282828	-2.094949494949495	6.513467570638903e-20
-1.614141414141414	-2.094949494949495	2.963293370398846e-18
-1.5454545454545454	-2.094949494949495	9.397269986134719e-17
-1.4767676767676767	-2.094949494949495	2.07671081279328e-15
-1.408080808080808	-2.094949494949495	3.197958183422806e-14
-1.3393939393939394	-2.094949494949495	3.43151067092582e-13
-1.270707070707071	-2.094949494949495	2.5657333457905854e-12
-1.202020202020202	-2.094949494949495	1.3367524751271305e-11
-1.1333333333333333	-2.094949494949495	4.852982263902672e-11
-1.0646464646464646	-2.094949494949495	1.2278268642406663e-10
-0.995959595959596	-2.094949494949495	2.1678734884415007e-10
-0.9272727272727272	-2.094949494949495	2.7149193477431333e-10
-0.8585858585858586	-2.094949494949495	2.864623465418939e-10
-0.7898989898989899	-2.094949494949495	5.648346267150738e-10
-0.7212121212121212	-2.094949494949495	2.243696154116694e-09
-0.6525252525252525	-2.094949494949495	7.859208616344554e-09
-0.5838383838383838	-2.094949494949495	2.050729937920697e-08
-0.5151515151515151	-2.094949494949495	4.660398687512887e-08
-0.4464646464646464	-2.094949494949495	1.3833671287286564e-07
-0.3777777777777777	-2.094949494949495	5.391348937299714e-07
-0.3090909090909091	-2.094949494949495	1.834668961624633e-06
-0.2404040404040404	-2.094949494949495	4.557082434320055e-06
-0.1717171717171717	-2.094949494949495	7.99690113581397e-06
-0.103030303030303	-2.094949494949495	1.0105141814139403e-05
-0.0343434343434343	-2.094949494949495	1.034324182386316e-05
0.0343434343434343	-2.094949494949495	1.1887774723309356e-05
0.103030303030303	-2.094949494949495	1.799324214866141e-05
0.1717171717171717	-2.094949494949495	2.58749872975654e-05
0.2404040404040404	-2.094949494949495	2.8008689123538917e-05
0.3090909090909091	-2.094949494949495	2.146469124585345e-05
0.3777777777777777	-2.094949494949495	1.15493732966538e-05
0.4464646464646464	-2.094949494949495	4.463679453268193e-06
0.5151515151515151	-2.094949494949495	1.4261347647634851e-06
0.5838383838383838	-2.094949494949495	5.800025595234569e-07
0.6525252525252525	-2.094949494949495	3.5088429588832426e-07
0.7212121212121212	-2.094949494949495	2.0592467591107938e-07
0.7898989898989899	-2.094949494949495	9.688847083375449e-08
0.8585858585858586	-2.094949494949495	3.693343853163063e-08
0.9272727272727272	-2.094949494949495	1.1771620137487714e-08
0.995959595959596	-2.094949494949495	3.0840895216613916e-09
1.0646464646464646	-2.094949494949495	6.287835713168371e-10
1.1333333333333333	-2.094949494949495	9.478601818757537e-11
1.202020202020202	-2.094949494949495	1.0248839184869786e-11
1.270707070707071	-2.094949494949495	7.876826771978694e-13
1.3393939393939394	-2.094949494949495	4.466688632619621e-14
1.408080808080808	-2.094949494949495	2.3684106330182746e-15
1.4767676767676767	-2.094949494949495	1.929619703396621e-16
1.5454545454545454	-2.094949494949495	2.0601369442943657e-17
1.614141414141414	-2.094949494949495	1.8119237824287895e-18
1.6828282828282828	-2.094949494949495	1.1404311685420953e-19
1.7515151515151517	-2.094949494949495	5.020607328816487e-21
1.82020202020202	-2.094949494949495	1.5409392687755752e-22
1.8888888888888888	-2.094949494949495	3.2957823641550742e-24
1.9575757575757573	-2.094949494949495	4.911876075337007e-26
2.026262626262626	-2.094949494949495	5.100915938731775e-28
2.094949494949495	-2.094949494949495	3.6911374787569256e-30
2.163636363636364	-2.094949494949495	1.861158972781754e-32
2.2323232323232323	-2.094949494949495	6.539099339019258e-35
2.301010101010101	-2.094949494949495	1.6008983547858942e-37
2.3696969696969696	-2.094949494949495	2.730998266068728e-40
2.4383838383838383	-2.094949494949495	3.2463286789814025e-43
2.507070707070707	-2.094949494949495	2.6889450989028042e-46
2.575757575757576	-2.094949494949495	1.5520504844124878e-49
2.6444444444444444	-2.094949494949495	6.2433349573744255e-53
2.713131313131313	-2.094949494949495	1.7510068714598846e-56
2.7818181818181817	-2.094949494949495	3.4285132513027597e-60
2.8505050505050504	-2.094949494949495	4.7086769350444526e-64
2.919191919191919	-2.094949494949495	4.6109616023793695e-68
2.987878787878788	-2.094949494949495	3.403605330108872e-72
3.0565656565656565	-2.094949494949495	2.2055599103005678e-76
3.125252525252525	-2.094949494949495	1.5552998172885263e-80
3.193939393939394	-2.094949494949495	1.2131016944877543e-84
3.2626262626262625	-2.094949494949495	9.457223924129092e-89
3.3313131313131312	-2.094949494949495	7.879812416450053e-93
[truncated: 8,001 more rows]
