# Supplementary material for: An electron-density point-cloud framework for robust protein-ligand interaction prediction
Source: Nat Commun. 2026 Jun 11;17:7424. doi: 10.1038/s41467-026-74196-5 (PMC13408660; doi:10.1038/s41467-026-74196-5)
Supplement: Supplementary file 5 — Source Data [file 41467_2026_74196_MOESM5_ESM.zip › Source Data_rev/supplementary_figure2/N_output_with_density_overall.csv]

X	Y	Density_Overall
-3.4	-3.4	1.5914888410736144e-65
-3.3313131313131312	-3.4	5.777622508918474e-63
-3.2626262626262625	-3.4	1.7479511085925156e-60
-3.193939393939394	-3.4	4.3312002783914234e-58
-3.125252525252525	-3.4	8.735564431890678e-56
-3.0565656565656565	-3.4	1.4310175035335084e-53
-2.987878787878788	-3.4	1.9026165735283117e-51
-2.919191919191919	-3.4	2.052585772783277e-49
-2.8505050505050504	-3.4	1.7966277319807578e-47
-2.7818181818181817	-3.4	1.2758777376969361e-45
-2.713131313131313	-3.4	7.351059238067926e-44
-2.6444444444444444	-3.4	3.436206336993215e-42
-2.575757575757576	-3.4	1.303156280366e-40
-2.507070707070707	-3.4	4.0096046728203914e-39
-2.4383838383838383	-3.4	1.0009084125915516e-37
-2.3696969696969696	-3.4	2.0270984152230224e-36
-2.301010101010101	-3.4	3.330757639898511e-35
-2.2323232323232323	-3.4	4.440163200463314e-34
-2.163636363636364	-3.4	4.802225336072069e-33
-2.094949494949495	-3.4	4.2137992149551816e-32
-2.026262626262626	-3.4	2.999803759806533e-31
-1.9575757575757573	-3.4	1.7326050115349438e-30
-1.8888888888888888	-3.4	8.118841067372007e-30
-1.82020202020202	-3.4	3.0865720266522316e-29
-1.7515151515151517	-3.4	9.52022646722784e-29
-1.6828282828282828	-3.4	2.382368385567061e-28
-1.614141414141414	-3.4	4.836935590684886e-28
-1.5454545454545454	-3.4	7.968326491032741e-28
-1.4767676767676767	-3.4	1.065490805866684e-27
-1.408080808080808	-3.4	1.1586480190898854e-27
-1.3393939393939394	-3.4	1.0468007950391371e-27
-1.270707070707071	-3.4	1.1146328629240052e-27
-1.202020202020202	-3.4	5.8621381160120476e-27
-1.1333333333333333	-3.4	6.616913274436292e-26
-1.0646464646464646	-3.4	6.563083092399126e-25
-0.995959595959596	-3.4	5.305931276347728e-24
-0.9272727272727272	-3.4	3.48171815105022e-23
-0.8585858585858586	-3.4	1.8537654707804104e-22
-0.7898989898989899	-3.4	8.00828803230027e-22
-0.7212121212121212	-3.4	2.807221080273827e-21
-0.6525252525252525	-3.4	7.986000781383762e-21
-0.5838383838383838	-3.4	1.844283000288344e-20
-0.5151515151515151	-3.4	3.4596499594311384e-20
-0.4464646464646464	-3.4	5.277952336942732e-20
-0.3777777777777777	-3.4	6.563941750946802e-20
-0.3090909090909091	-3.4	6.685853729414488e-20
-0.2404040404040404	-3.4	5.627024816493605e-20
-0.1717171717171717	-3.4	3.975175463984564e-20
-0.103030303030303	-3.4	2.4164504144159255e-20
-0.0343434343434343	-3.4	1.3044768380288635e-20
0.0343434343434343	-3.4	6.4200354570102846e-21
0.103030303030303	-3.4	2.8962468627419646e-21
0.1717171717171717	-3.4	1.1807993966667036e-21
0.2404040404040404	-3.4	4.403352851417488e-22
0.3090909090909091	-3.4	1.9348558309819916e-22
0.3777777777777777	-3.4	1.8896227929776384e-22
0.4464646464646464	-3.4	3.0860460882469976e-22
0.5151515151515151	-3.4	4.76818846219616e-22
0.5838383838383838	-3.4	6.107174577236589e-22
0.6525252525252525	-3.4	6.3685112563950255e-22
0.7212121212121212	-3.4	5.392382857786419e-22
0.7898989898989899	-3.4	3.7053754662844537e-22
0.8585858585858586	-3.4	2.066052946660162e-22
0.9272727272727272	-3.4	9.350151454193816e-23
0.995959595959596	-3.4	3.442014307694283e-23
1.0646464646464646	-3.4	1.046586850073055e-23
1.1333333333333333	-3.4	2.8969090458987733e-24
1.202020202020202	-3.4	1.0765242420708936e-24
1.270707070707071	-3.4	7.409766551975885e-25
1.3393939393939394	-3.4	6.133625439968254e-25
1.408080808080808	-3.4	4.4591771961635615e-25
1.4767676767676767	-3.4	2.661835556975082e-25
1.5454545454545454	-3.4	1.291340165555849e-25
1.614141414141414	-3.4	5.083861883288859e-26
1.6828282828282828	-3.4	1.623863695238932e-26
1.7515151515151517	-3.4	4.208189013005947e-27
1.82020202020202	-3.4	8.847669832851916e-28
1.8888888888888888	-3.4	1.5092122478551184e-28
1.9575757575757573	-3.4	2.088620041358131e-29
2.026262626262626	-3.4	2.3450724378960183e-30
2.094949494949495	-3.4	2.13619446012048e-31
2.163636363636364	-3.4	1.5787487044036548e-32
2.2323232323232323	-3.4	9.466140158032532e-34
2.301010101010101	-3.4	4.6049037199688724e-35
2.3696969696969696	-3.4	1.81742240967326e-36
2.4383838383838383	-3.4	5.819409301495006e-38
2.507070707070707	-3.4	1.511783599259226e-39
2.575757575757576	-3.4	3.186310214643646e-41
2.6444444444444444	-3.4	5.4484652170284896e-43
2.713131313131313	-3.4	7.558715688650299e-45
2.7818181818181817	-3.4	8.5076484995212035e-47
2.8505050505050504	-3.4	7.768886330404527e-49
2.919191919191919	-3.4	5.755667492780769e-51
2.987878787878788	-3.4	3.459555695917865e-53
3.0565656565656565	-3.4	1.6870682709488567e-55
3.125252525252525	-3.4	6.674714423965541e-58
3.193939393939394	-3.4	2.142497982744115e-60
3.2626262626262625	-3.4	5.579507363219421e-63
3.3313131313131312	-3.4	1.1788511990040836e-65
3.4	-3.4	2.020737149237762e-68
-3.4	-3.3313131313131312	2.2050183287543223e-63
-3.3313131313131312	-3.3313131313131312	7.665230351021033e-61
-3.2626262626262625	-3.3313131313131312	2.278900032821676e-58
-3.193939393939394	-3.3313131313131312	5.604196414680944e-56
-3.125252525252525	-3.3313131313131312	1.1257003524219091e-53
-3.0565656565656565	-3.3313131313131312	1.8387666936666532e-51
-2.987878787878788	-3.3313131313131312	2.4387174737313595e-49
-2.919191919191919	-3.3313131313131312	2.624828334426545e-47
-2.8505050505050504	-3.3313131313131312	2.2922805225012117e-45
-2.7818181818181817	-3.3313131313131312	1.6241862779511737e-43
-2.713131313131313	-3.3313131313131312	9.336760202799684e-42
-2.6444444444444444	-3.3313131313131312	4.354575607200181e-40
-2.575757575757576	-3.3313131313131312	1.6477210794408787e-38
-2.507070707070707	-3.3313131313131312	5.0583565817295074e-37
-2.4383838383838383	-3.3313131313131312	1.2598619114050208e-35
-2.3696969696969696	-3.3313131313131312	2.545799361070072e-34
-2.301010101010101	-3.3313131313131312	4.173621948397904e-33
-2.2323232323232323	-3.3313131313131312	5.551236692684494e-32
-2.163636363636364	-3.3313131313131312	5.990376020298276e-31
-2.094949494949495	-3.3313131313131312	5.2445245792001926e-30
-2.026262626262626	-3.3313131313131312	3.72516805745359e-29
-1.9575757575757573	-3.3313131313131312	2.146709756571423e-28
-1.8888888888888888	-3.3313131313131312	1.0036644579325569e-27
-1.82020202020202	-3.3313131313131312	3.807077107232741e-27
-1.7515151515151517	-3.3313131313131312	1.1716107002094897e-26
-1.6828282828282828	-3.3313131313131312	2.925269752363003e-26
-1.614141414141414	-3.3313131313131312	5.925825881638956e-26
-1.5454545454545454	-3.3313131313131312	9.740238069378075e-26
-1.4767676767676767	-3.3313131313131312	1.2995115041141118e-25
-1.408080808080808	-3.3313131313131312	1.4095938661590623e-25
-1.3393939393939394	-3.3313131313131312	1.2591323699737755e-25
-1.270707070707071	-3.3313131313131312	1.117000050425303e-25
-1.202020202020202	-3.3313131313131312	3.528038258833014e-25
-1.1333333333333333	-3.3313131313131312	3.6115491607387465e-24
-1.0646464646464646	-3.3313131313131312	3.55076263368844e-23
-0.995959595959596	-3.3313131313131312	2.8622551885775513e-22
-0.9272727272727272	-3.3313131313131312	1.8737792628315656e-21
-0.8585858585858586	-3.3313131313131312	9.953927504116472e-21
-0.7898989898989899	-3.3313131313131312	4.2904502883404443e-20
-0.7212121212121212	-3.3313131313131312	1.5006143633477098e-19
-0.6525252525252525	-3.3313131313131312	4.259518319402763e-19
-0.5838383838383838	-3.3313131313131312	9.815574225898149e-19
-0.5151515151515151	-3.3313131313131312	1.8374435579531066e-18
-0.4464646464646464	-3.3313131313131312	2.7977841653918586e-18
-0.3777777777777777	-3.3313131313131312	3.4739604303015484e-18
-0.3090909090909091	-3.3313131313131312	3.5351483637137915e-18
-0.2404040404040404	-3.3313131313131312	2.976029435019612e-18
-0.1717171717171717	-3.3313131313131312	2.107189974074848e-18
-0.103030303030303	-3.3313131313131312	1.2876595901889797e-18
-0.0343434343434343	-3.3313131313131312	7.010552700866598e-19
0.0343434343434343	-3.3313131313131312	3.4870829769676984e-19
0.103030303030303	-3.3313131313131312	1.5902640730943114e-19
0.1717171717171717	-3.3313131313131312	6.556467170715767e-20
0.2404040404040404	-3.3313131313131312	2.490260613669676e-20
0.3090909090909091	-3.3313131313131312	1.145571989904404e-20
0.3777777777777777	-3.3313131313131312	1.1702943906532087e-20
0.4464646464646464	-3.3313131313131312	1.9197595743666415e-20
0.5151515151515151	-3.3313131313131312	2.9555841108398864e-20
0.5838383838383838	-3.3313131313131312	3.773533952762453e-20
0.6525252525252525	-3.3313131313131312	3.92451353593268e-20
0.7212121212121212	-3.3313131313131312	3.31489452277177e-20
0.7898989898989899	-3.3313131313131312	2.2725165042794878e-20
0.8585858585858586	-3.3313131313131312	1.2642510159469635e-20
0.9272727272727272	-3.3313131313131312	5.709821914228267e-21
0.995959595959596	-3.3313131313131312	2.1005719471001167e-21
1.0646464646464646	-3.3313131313131312	6.443732905289446e-22
1.1333333333333333	-3.3313131313131312	1.8978107446471813e-22
1.202020202020202	-3.3313131313131312	8.458029488630577e-23
1.270707070707071	-3.3313131313131312	6.64641868046208e-23
1.3393939393939394	-3.3313131313131312	5.664848869782395e-23
1.408080808080808	-3.3313131313131312	4.129218121208669e-23
1.4767676767676767	-3.3313131313131312	2.4610487964672618e-23
1.5454545454545454	-3.3313131313131312	1.1913621789690205e-23
1.614141414141414	-3.3313131313131312	4.679762308237503e-24
1.6828282828282828	-3.3313131313131312	1.4914243774715931e-24
1.7515151515151517	-3.3313131313131312	3.8562729430298623e-25
1.82020202020202	-3.3313131313131312	8.089509517668206e-26
1.8888888888888888	-3.3313131313131312	1.3767793513039746e-26
1.9575757575757573	-3.3313131313131312	1.901052900107584e-27
2.026262626262626	-3.3313131313131312	2.129667293921983e-28
2.094949494949495	-3.3313131313131312	1.935606274658867e-29
2.163636363636364	-3.3313131313131312	1.4272826345922502e-30
2.2323232323232323	-3.3313131313131312	8.538678132774301e-32
2.301010101010101	-3.3313131313131312	4.144374614237593e-33
2.3696969696969696	-3.3313131313131312	1.6319808833886254e-34
2.4383838383838383	-3.3313131313131312	5.213853573865437e-36
2.507070707070707	-3.3313131313131312	1.3514198507664445e-37
2.575757575757576	-3.3313131313131312	2.8419043593376038e-39
2.6444444444444444	-3.3313131313131312	4.848599620668338e-41
2.713131313131313	-3.3313131313131312	6.7113654650354475e-43
2.7818181818181817	-3.3313131313131312	7.536906977997e-45
2.8505050505050504	-3.3313131313131312	6.866937936194076e-47
2.919191919191919	-3.3313131313131312	5.075990376824116e-49
2.987878787878788	-3.3313131313131312	3.0441507733567146e-51
3.0565656565656565	-3.3313131313131312	1.4811506323332543e-53
3.125252525252525	-3.3313131313131312	5.846823702733973e-56
3.193939393939394	-3.3313131313131312	1.872528647971835e-58
3.2626262626262625	-3.3313131313131312	4.865468265227577e-61
3.3313131313131312	-3.3313131313131312	1.025672048625538e-63
3.4	-3.3313131313131312	1.7542040177698884e-66
-3.4	-3.2626262626262625	2.6142926037556585e-61
-3.3313131313131312	-3.2626262626262625	8.408672366511508e-59
-3.2626262626262625	-3.2626262626262625	2.4199824737227735e-56
-3.193939393939394	-3.2626262626262625	5.873222612251996e-54
-3.125252525252525	-3.2626262626262625	1.1726248707742916e-51
-3.0565656565656565	-3.2626262626262625	1.9086198829605823e-49
-2.987878787878788	-3.2626262626262625	2.5245428215742107e-47
-2.919191919191919	-3.2626262626262625	2.710675063642248e-45
-2.8505050505050504	-3.2626262626262625	2.361798291680345e-43
-2.7818181818181817	-3.2626262626262625	1.6696446427580992e-41
-2.713131313131313	-3.2626262626262625	9.576406692144855e-40
-2.6444444444444444	-3.2626262626262625	4.456275939255376e-38
-2.575757575757576	-3.2626262626262625	1.6824043313630565e-36
-2.507070707070707	-3.2626262626262625	5.15319714820875e-35
-2.4383838383838383	-3.2626262626262625	1.2805925368402204e-33
-2.3696969696969696	-3.2626262626262625	2.581861368039976e-32
-2.301010101010101	-3.2626262626262625	4.223209126490441e-31
-2.2323232323232323	-3.2626262626262625	5.604539849121142e-30
-2.163636363636364	-3.2626262626262625	6.034274158645222e-29
-2.094949494949495	-3.2626262626262625	5.271058259750695e-28
-2.026262626262626	-3.2626262626262625	3.735582218809441e-27
-1.9575757575757573	-3.2626262626262625	2.1478626107374216e-26
-1.8888888888888888	-3.2626262626262625	1.0019417058434544e-25
-1.82020202020202	-3.2626262626262625	3.7919825923305766e-25
-1.7515151515151517	-3.2626262626262625	1.164337237465686e-24
-1.6828282828282828	-3.2626262626262625	2.90056327064168e-24
-1.614141414141414	-3.2626262626262625	5.8625551181803695e-24
-1.5454545454545454	-3.2626262626262625	9.614613047375729e-24
-1.4767676767676767	-3.2626262626262625	1.2798955961318597e-23
-1.408080808080808	-3.2626262626262625	1.385139885406733e-23
-1.3393939393939394	-3.2626262626262625	1.2298120424357987e-23
-1.270707070707071	-3.2626262626262625	9.917204727195892e-24
-1.202020202020202	-3.2626262626262625	1.887492527302089e-23
-1.1333333333333333	-3.2626262626262625	1.6067484135906985e-22
-1.0646464646464646	-3.2626262626262625	1.5529527545100036e-21
-0.995959595959596	-3.2626262626262625	1.2470670567333372e-20
-0.9272727272727272	-3.2626262626262625	8.143618719802564e-20
-0.8585858585858586	-3.2626262626262625	4.3161561135101697e-19
-0.7898989898989899	-3.2626262626262625	1.856209497228676e-18
-0.7212121212121212	-3.2626262626262625	6.477726236952332e-18
-0.6525252525252525	-3.2626262626262625	1.8346523406902778e-17
-0.5838383838383838	-3.2626262626262625	4.218602004146726e-17
-0.5151515151515151	-3.2626262626262625	7.880717007368969e-17
-0.4464646464646464	-3.2626262626262625	1.1976865221641463e-16
-0.3777777777777777	-3.2626262626262625	1.4848599794644836e-16
-0.3090909090909091	-3.2626262626262625	1.5097242274680327e-16
-0.2404040404040404	-3.2626262626262625	1.2714668243874348e-16
-0.1717171717171717	-3.2626262626262625	9.025601856010432e-17
-0.103030303030303	-3.2626262626262625	5.5464030958732284e-17
-0.0343434343434343	-3.2626262626262625	3.046768644062379e-17
0.0343434343434343	-3.2626262626262625	1.532359686488844e-17
0.103030303030303	-3.2626262626262625	7.070184683049822e-18
0.1717171717171717	-3.2626262626262625	2.95362997205086e-18
0.2404040404040404	-3.2626262626262625	1.147782807679962e-18
0.3090909090909091	-3.2626262626262625	5.551138643194738e-19
0.3777777777777777	-3.2626262626262625	5.89245960828663e-19
0.4464646464646464	-3.2626262626262625	9.664496845820197e-19
0.5151515151515151	-3.2626262626262625	1.480589847173313e-18
0.5838383838383838	-3.2626262626262625	1.8834876002776228e-18
0.6525252525252525	-3.2626262626262625	1.9532770157200148e-18
0.7212121212121212	-3.2626262626262625	1.6457185017034552e-18
0.7898989898989899	-3.2626262626262625	1.1255482345199666e-18
0.8585858585858586	-3.2626262626262625	6.247515026228704e-19
0.9272727272727272	-3.2626262626262625	2.816170180075308e-19
0.995959595959596	-3.2626262626262625	1.0362674835551217e-19
1.0646464646464646	-3.2626262626262625	3.225392730066578e-20
1.1333333333333333	-3.2626262626262625	1.0359332921708331e-20
1.202020202020202	-3.2626262626262625	5.597775842612665e-21
1.270707070707071	-3.2626262626262625	4.8738977150337654e-21
1.3393939393939394	-3.2626262626262625	4.233330252824454e-21
1.408080808080808	-3.2626262626262625	3.088625512245072e-21
1.4767676767676767	-3.2626262626262625	1.8375383779585837e-21
1.5454545454545454	-3.2626262626262625	8.875828245895159e-22
1.614141414141414	-3.2626262626262625	3.4786730381391634e-22
1.6828282828282828	-3.2626262626262625	1.106145759415675e-22
1.7515151515151517	-3.2626262626262625	2.853643423887795e-23
1.82020202020202	-3.2626262626262625	5.9727574608291094e-24
1.8888888888888888	-3.2626262626262625	1.0142330830394958e-24
1.9575757575757573	-3.2626262626262625	1.3972958490981775e-25
2.026262626262626	-3.2626262626262625	1.5618044869983354e-26
2.094949494949495	-3.2626262626262625	1.416291550436914e-27
2.163636363636364	-3.2626262626262625	1.0419967460850394e-28
2.2323232323232323	-3.2626262626262625	6.2196760044307896e-30
2.301010101010101	-3.2626262626262625	3.0120131380712973e-31
2.3696969696969696	-3.2626262626262625	1.1834057153886572e-32
2.4383838383838383	-3.2626262626262625	3.7722299914057084e-34
2.507070707070707	-3.2626262626262625	9.755518695928058e-36
2.575757575757576	-3.2626262626262625	2.046870034909765e-37
2.6444444444444444	-3.2626262626262625	3.4843186989299834e-39
2.713131313131313	-3.2626262626262625	4.812083734203953e-41
2.7818181818181817	-3.2626262626262625	5.391829876782569e-43
2.8505050505050504	-3.2626262626262625	4.9014760719685764e-45
2.919191919191919	-3.2626262626262625	3.614974963575247e-47
2.987878787878788	-3.2626262626262625	2.1630741235646226e-49
3.0565656565656565	-3.2626262626262625	1.0500868295970366e-51
3.125252525252525	-3.2626262626262625	4.1358685094880965e-54
3.193939393939394	-3.2626262626262625	1.321587545108648e-56
3.2626262626262625	-3.2626262626262625	3.426201148356974e-59
3.3313131313131312	-3.2626262626262625	7.206385413799914e-62
3.4	-3.2626262626262625	1.229730193645741e-64
-3.4	-3.193939393939394	2.747028592115025e-59
-3.3313131313131312	-3.193939393939394	7.787400103914501e-57
-3.2626262626262625	-3.193939393939394	2.1113382818259352e-54
-3.193939393939394	-3.193939393939394	5.00119568358266e-52
-3.125252525252525	-3.193939393939394	9.885063606901689e-50
-3.0565656565656565	-3.193939393939394	1.600987084106811e-47
-2.987878787878788	-3.193939393939394	2.110916705283496e-45
-2.919191919191919	-3.193939393939394	2.2607370918310023e-43
-2.8505050505050504	-3.193939393939394	1.9651228604567238e-41
-2.7818181818181817	-3.193939393939394	1.3860404348053688e-39
-2.713131313131313	-3.193939393939394	7.931764338751331e-38
-2.6444444444444444	-3.193939393939394	3.682631032618791e-36
-2.575757575757576	-3.193939393939394	1.3871921685754871e-34
-2.507070707070707	-3.193939393939394	4.2393916012260005e-33
-2.4383838383838383	-3.193939393939394	1.0511347884881823e-31
-2.3696969696969696	-3.193939393939394	2.114467800263444e-30
-2.301010101010101	-3.193939393939394	3.450892841716721e-29
-2.2323232323232323	-3.193939393939394	4.569299049084865e-28
-2.163636363636364	-3.193939393939394	4.9085745994235774e-27
-2.094949494949495	-3.193939393939394	4.278080099730303e-26
-2.026262626262626	-3.193939393939394	3.0250331116346004e-25
-1.9575757575757573	-3.193939393939394	1.7353979096237562e-24
-1.8888888888888888	-3.193939393939394	8.077105736056345e-24
-1.82020202020202	-3.193939393939394	3.0500039516338324e-23
-1.7515151515151517	-3.193939393939394	9.344017711885244e-23
-1.6828282828282828	-3.193939393939394	2.3225131748245497e-22
-1.614141414141414	-3.193939393939394	4.683650306778103e-22
-1.5454545454545454	-3.193939393939394	7.663969610808632e-22
-1.4767676767676767	-3.193939393939394	1.0179607713458978e-21
-1.408080808080808	-3.193939393939394	1.0992568507818757e-21
-1.3393939393939394	-3.193939393939394	9.724465964773329e-22
-1.270707070707071	-3.193939393939394	7.488837006067487e-22
-1.202020202020202	-3.193939393939394	9.40014902729328e-22
-1.1333333333333333	-3.193939393939394	5.893276239595164e-21
-1.0646464646464646	-3.193939393939394	5.498495763249767e-20
-0.995959595959596	-3.193939393939394	4.389457311753869e-19
-0.9272727272727272	-3.193939393939394	2.8583231453451523e-18
-0.8585858585858586	-3.193939393939394	1.5113585003454954e-17
-0.7898989898989899	-3.193939393939394	6.485050350161599e-17
-0.7212121212121212	-3.193939393939394	2.258071279279597e-16
-0.6525252525252525	-3.193939393939394	6.381307103896095e-16
-0.5838383838383838	-3.193939393939394	1.4641536241143053e-15
-0.5151515151515151	-3.193939393939394	2.729532431702616e-15
-0.4464646464646464	-3.193939393939394	4.140511774703482e-15
-0.3777777777777777	-3.193939393939394	5.125660401219276e-15
-0.3090909090909091	-3.193939393939394	5.207542745515113e-15
-0.2404040404040404	-3.193939393939394	4.388269780030415e-15
-0.1717171717171717	-3.193939393939394	3.1238718188346383e-15
-0.103030303030303	-3.193939393939394	1.931269361535963e-15
-0.0343434343434343	-3.193939393939394	1.0709350835126697e-15
0.0343434343434343	-3.193939393939394	5.449786026050012e-16
0.103030303030303	-3.193939393939394	2.54721015108229e-16
0.1717171717171717	-3.193939393939394	1.0814178561420404e-16
0.2404040404040404	-3.193939393939394	4.325524116453712e-17
0.3090909090909091	-3.193939393939394	2.208444956108451e-17
0.3777777777777777	-3.193939393939394	2.4154969922723217e-17
0.4464646464646464	-3.193939393939394	3.9399782451345906e-17
0.5151515151515151	-3.193939393939394	5.995971298033781e-17
0.5838383838383838	-3.193939393939394	7.595317673451751e-17
0.6525252525252525	-3.193939393939394	7.852424756341425e-17
0.7212121212121212	-3.193939393939394	6.598667971262551e-17
0.7898989898989899	-3.193939393939394	4.502101717347077e-17
0.8585858585858586	-3.193939393939394	2.4933085099748218e-17
0.9272727272727272	-3.193939393939394	1.1219350137675469e-17
0.995959595959596	-3.193939393939394	4.134814512948239e-18
1.0646464646464646	-3.193939393939394	1.3167847767404155e-18
1.1333333333333333	-3.193939393939394	4.746652157190992e-19
1.202020202020202	-3.193939393939394	3.100180250473928e-19
1.270707070707071	-3.193939393939394	2.9105487004925207e-19
1.3393939393939394	-3.193939393939394	2.557994137678261e-19
1.408080808080808	-3.193939393939394	1.86596368455816e-19
1.4767676767676767	-3.193939393939394	1.107958651309532e-19
1.5454545454545454	-3.193939393939394	5.339923256091521e-20
1.614141414141414	-3.193939393939394	2.088156607245743e-20
1.6828282828282828	-3.193939393939394	6.624954810662466e-21
1.7515151515151517	-3.193939393939394	1.7052617742138718e-21
1.82020202020202	-3.193939393939394	3.561123020340204e-22
1.8888888888888888	-3.193939393939394	6.033517950209669e-23
1.9575757575757573	-3.193939393939394	8.293578196469656e-24
2.026262626262626	-3.193939393939394	9.249132037467603e-25
2.094949494949495	-3.193939393939394	8.368501832821803e-26
2.163636363636364	-3.193939393939394	6.1430231579697805e-27
2.2323232323232323	-3.193939393939394	3.658510368342479e-28
2.301010101010101	-3.193939393939394	1.7677226579110065e-29
2.3696969696969696	-3.193939393939394	6.929655867165135e-31
2.4383838383838383	-3.193939393939394	2.203925488866903e-32
2.507070707070707	-3.193939393939394	5.6868247964480885e-34
2.575757575757576	-3.193939393939394	1.1905029889221388e-35
2.6444444444444444	-3.193939393939394	2.02198920544882e-37
2.713131313131313	-3.193939393939394	2.7862166068728824e-39
2.7818181818181817	-3.193939393939394	3.1148606428503483e-41
2.8505050505050504	-3.193939393939394	2.8252056595346387e-43
2.919191919191919	-3.193939393939394	2.0789747536441855e-45
2.987878787878788	-3.193939393939394	1.2411837054682694e-47
3.0565656565656565	-3.193939393939394	6.011884364228166e-50
3.125252525252525	-3.193939393939394	2.3625057646915898e-52
3.193939393939394	-3.193939393939394	7.53221738098919e-55
3.2626262626262625	-3.193939393939394	1.9483211061809257e-57
3.3313131313131312	-3.193939393939394	4.088706851267535e-60
3.4	-3.193939393939394	6.961442291902823e-63
-3.4	-3.125252525252525	2.639246566106702e-57
-3.3313131313131312	-3.125252525252525	6.2840834635407776e-55
-3.2626262626262625	-3.125252525252525	1.5380407888102223e-52
-3.193939393939394	-3.125252525252525	3.482283324486035e-50
-3.125252525252525	-3.125252525252525	6.758822426208098e-48
-3.0565656565656565	-3.125252525252525	1.086108809190812e-45
-2.987878787878788	-3.125252525252525	1.4260783136563417e-43
-2.919191919191919	-3.125252525252525	1.5228548160676323e-41
-2.8505050505050504	-3.125252525252525	1.3204501657154688e-39
-2.7818181818181817	-3.125252525252525	9.29171748875793e-38
-2.713131313131313	-3.125252525252525	5.305171565196248e-36
-2.6444444444444444	-3.125252525252525	2.457563611483693e-34
-2.575757575757576	-3.125252525252525	9.236397825368084e-33
-2.507070707070707	-3.125252525252525	2.8163708105671333e-31
-2.4383838383838383	-3.125252525252525	6.967312615882532e-30
-2.3696969696969696	-3.125252525252525	1.3983910970307971e-28
-2.301010101010101	-3.125252525252525	2.2770877578830148e-27
-2.2323232323232323	-3.125252525252525	3.008282443358196e-26
-2.163636363636364	-3.125252525252525	3.224372125985503e-25
-2.094949494949495	-3.125252525252525	2.8038799254926962e-24
-2.026262626262626	-3.125252525252525	1.9781597916666186e-23
-1.9575757575757573	-3.125252525252525	1.1322727256000105e-22
-1.8888888888888888	-3.125252525252525	5.258095699848619e-22
-1.82020202020202	-3.125252525252525	1.9810428717373497e-21
-1.7515151515151517	-3.125252525252525	6.0554709800130216e-21
-1.6828282828282828	-3.125252525252525	1.5017355108377286e-20
-1.614141414141414	-3.125252525252525	3.021631216969024e-20
-1.5454545454545454	-3.125252525252525	4.9332763616752176e-20
-1.4767676767676767	-3.125252525252525	6.538058485318549e-20
-1.408080808080808	-3.125252525252525	7.04511009362836e-20
-1.3393939393939394	-3.125252525252525	6.216706090477017e-20
-1.270707070707071	-3.125252525252525	4.687134855013032e-20
-1.202020202020202	-3.125252525252525	4.439658782803003e-20
-1.1333333333333333	-3.125252525252525	1.8237913764826057e-19
-1.0646464646464646	-3.125252525252525	1.5813897949339225e-18
-0.995959595959596	-3.125252525252525	1.2488847020833773e-17
-0.9272727272727272	-3.125252525252525	8.103080413931163e-17
-0.8585858585858586	-3.125252525252525	4.273826582352563e-16
-0.7898989898989899	-3.125252525252525	1.829637733880004e-15
-0.7212121212121212	-3.125252525252525	6.356462520566846e-15
-0.6525252525252525	-3.125252525252525	1.7923749312273137e-14
-0.5838383838383838	-3.125252525252525	4.1036545303768844e-14
-0.5151515151515151	-3.125252525252525	7.634538037137606e-14
-0.4464646464646464	-3.125252525252525	1.1559760115680412e-13
-0.3777777777777777	-3.125252525252525	1.4289649479070794e-13
-0.3090909090909091	-3.125252525252525	1.4508424797804628e-13
-0.2404040404040404	-3.125252525252525	1.2235309926413997e-13
-0.1717171717171717	-3.125252525252525	8.737323264026996e-14
-0.103030303030303	-3.125252525252525	5.436756210686096e-14
-0.0343434343434343	-3.125252525252525	3.045207820838805e-14
0.0343434343434343	-3.125252525252525	1.5694109563950728e-14
0.103030303030303	-3.125252525252525	7.445170604768036e-15
0.1717171717171717	-3.125252525252525	3.225846684723294e-15
0.2404040404040404	-3.125252525252525	1.3384234839621094e-15
0.3090909090909091	-3.125252525252525	7.239382540691661e-16
0.3777777777777777	-3.125252525252525	8.07675800384621e-16
0.4464646464646464	-3.125252525252525	1.3019508531370024e-15
0.5151515151515151	-3.125252525252525	1.9638275668466266e-15
0.5838383838383838	-3.125252525252525	2.475068281982599e-15
0.6525252525252525	-3.125252525252525	2.5500727308335762e-15
0.7212121212121212	-3.125252525252525	2.1369737895876228e-15
0.7898989898989899	-3.125252525252525	1.454384137477212e-15
0.8585858585858586	-3.125252525252525	8.036358429356188e-16
0.9272727272727272	-3.125252525252525	3.610864454620587e-16
0.995959595959596	-3.125252525252525	1.3355361330067154e-16
1.0646464646464646	-3.125252525252525	4.404360074470096e-17
1.1333333333333333	-3.125252525252525	1.835961754256738e-17
1.202020202020202	-3.125252525252525	1.4258317882537546e-17
1.270707070707071	-3.125252525252525	1.4115044232346693e-17
1.3393939393939394	-3.125252525252525	1.2492346325985237e-17
1.408080808080808	-3.125252525252525	9.104438199286694e-18
1.4767676767676767	-3.125252525252525	5.3948276880694785e-18
1.5454545454545454	-3.125252525252525	2.5943084725698775e-18
1.614141414141414	-3.125252525252525	1.0122134033624437e-18
1.6828282828282828	-3.125252525252525	3.204150554413631e-19
1.7515151515151517	-3.125252525252525	8.228900728244665e-20
1.82020202020202	-3.125252525252525	1.7145828933692982e-20
1.8888888888888888	-3.125252525252525	2.898430279279139e-21
1.9575757575757573	-3.125252525252525	3.9751629090057296e-22
2.026262626262626	-3.125252525252525	4.42318094359986e-23
2.094949494949495	-3.125252525252525	3.9930263952720736e-24
2.163636363636364	-3.125252525252525	2.9245385945485618e-25
2.2323232323232323	-3.125252525252525	1.737801764633157e-26
2.301010101010101	-3.125252525252525	8.377815880894779e-28
2.3696969696969696	-3.125252525252525	3.2767936275642285e-29
2.4383838383838383	-3.125252525252525	1.0398125866867198e-30
2.507070707070707	-3.125252525252525	2.6770023417194194e-32
2.575757575757576	-3.125252525252525	5.591523226975766e-34
2.6444444444444444	-3.125252525252525	9.475436311961804e-36
2.713131313131313	-3.125252525252525	1.3027347626294056e-37
2.7818181818181817	-3.125252525252525	1.4531166848041986e-39
2.8505050505050504	-3.125252525252525	1.315020972452594e-41
2.919191919191919	-3.125252525252525	9.655006544688883e-44
2.987878787878788	-3.125252525252525	5.751222524905657e-46
3.0565656565656565	-3.125252525252525	2.7794283375776035e-48
3.125252525252525	-3.125252525252525	1.0897791937518166e-50
3.193939393939394	-3.125252525252525	3.4666443647941833e-53
3.2626262626262625	-3.125252525252525	8.946803104981382e-56
3.3313131313131312	-3.125252525252525	1.873330619008997e-58
3.4	-3.125252525252525	3.182360061099332e-61
-3.4	-3.0565656565656565	2.3342119845028928e-55
-3.3313131313131312	-3.0565656565656565	4.57804540999772e-53
-3.2626262626262625	-3.0565656565656565	9.608151164837825e-51
-3.193939393939394	-3.0565656565656565	2.006995722745608e-48
-3.125252525252525	-3.0565656565656565	3.765611675727995e-46
-3.0565656565656565	-3.0565656565656565	5.968728059219993e-44
-2.987878787878788	-3.0565656565656565	7.78829798341338e-42
-2.919191919191919	-3.0565656565656565	8.286778793302159e-40
-2.8505050505050504	-3.0565656565656565	7.165854292922605e-38
-2.7818181818181817	-3.0565656565656565	5.030300694115597e-36
-2.713131313131313	-3.0565656565656565	2.865462578952181e-34
-2.6444444444444444	-3.0565656565656565	1.324380764146796e-32
-2.575757575757576	-3.0565656565656565	4.966252099700961e-31
-2.507070707070707	-3.0565656565656565	1.5109002209784087e-29
-2.4383838383838383	-3.0565656565656565	3.729337367661983e-28
-2.3696969696969696	-3.0565656565656565	7.46819514056047e-27
-2.301010101010101	-3.0565656565656565	1.2133538628108502e-25
-2.2323232323232323	-3.0565656565656565	1.5993629944741086e-24
-2.163636363636364	-3.0565656565656565	1.710386759133009e-23
-2.094949494949495	-3.0565656565656565	1.4839843310485904e-22
-2.026262626262626	-3.0565656565656565	1.04460478707692e-21
-1.9575757575757573	-3.0565656565656565	5.965713962198951e-21
-1.8888888888888888	-3.0565656565656565	2.7641436468663636e-20
-1.82020202020202	-3.0565656565656565	1.0390746550186004e-19
-1.7515151515151517	-3.0565656565656565	3.1689954094060123e-19
-1.6828282828282828	-3.0565656565656565	7.84130121005053e-19
-1.614141414141414	-3.0565656565656565	1.5741928374466124e-18
-1.5454545454545454	-3.0565656565656565	2.5643471992072026e-18
-1.4767676767676767	-3.0565656565656565	3.3909977234491397e-18
-1.408080808080808	-3.0565656565656565	3.646274634383645e-18
-1.3393939393939394	-3.0565656565656565	3.2111136365438518e-18
-1.270707070707071	-3.0565656565656565	2.3985359652947772e-18
-1.202020202020202	-3.0565656565656565	1.9380502296013537e-18
-1.1333333333333333	-3.0565656565656565	4.959526620746489e-18
-1.0646464646464646	-3.0565656565656565	3.7229436770258136e-17
-0.995959595959596	-3.0565656565656565	2.876229714650629e-16
-0.9272727272727272	-3.0565656565656565	1.855901418910064e-15
-0.8585858585858586	-3.0565656565656565	9.760521299766444e-15
-0.7898989898989899	-3.0565656565656565	4.1685965582659554e-14
-0.7212121212121212	-3.0565656565656565	1.4449703504738666e-13
-0.6525252525252525	-3.0565656565656565	4.0654908329809566e-13
-0.5838383838383838	-3.0565656565656565	9.288002655897353e-13
-0.5151515151515151	-3.0565656565656565	1.724451197968291e-12
-0.4464646464646464	-3.0565656565656565	2.6063345285705106e-12
-0.3777777777777777	-3.0565656565656565	3.217401812909265e-12
-0.3090909090909091	-3.0565656565656565	3.2648877561205038e-12
-0.2404040404040404	-3.0565656565656565	2.756040972766665e-12
-0.1717171717171717	-3.0565656565656565	1.974975636969841e-12
-0.103030303030303	-3.0565656565656565	1.2375518560584604e-12
-0.0343434343434343	-3.0565656565656565	7.007090244950174e-13
0.0343434343434343	-3.0565656565656565	3.6623098898289463e-13
0.103030303030303	-3.0565656565656565	1.768415959350436e-13
0.1717171717171717	-3.0565656565656565	7.865907271149689e-14
0.2404040404040404	-3.0565656565656565	3.417578343962553e-14
0.3090909090909091	-3.0565656565656565	1.9629245972848207e-14
0.3777777777777777	-3.0565656565656565	2.20801206214806e-14
0.4464646464646464	-3.0565656565656565	3.491633066536766e-14
0.5151515151515151	-3.0565656565656565	5.2050764586016536e-14
0.5838383838383838	-3.0565656565656565	6.519518208207517e-14
0.6525252525252525	-3.0565656565656565	6.690825597097928e-14
0.7212121212121212	-3.0565656565656565	5.5901825107635135e-14
0.7898989898989899	-3.0565656565656565	3.794763129059897e-14
0.8585858585858586	-3.0565656565656565	2.0921300894502943e-14
0.9272727272727272	-3.0565656565656565	9.390440953480602e-15
0.995959595959596	-3.0565656565656565	3.4964079228900976e-15
1.0646464646464646	-3.0565656565656565	1.2140806787070977e-15
1.1333333333333333	-3.0565656565656565	6.00788839421592e-16
1.202020202020202	-3.0565656565656565	5.406715606118132e-16
1.270707070707071	-3.0565656565656565	5.548474621257503e-16
1.3393939393939394	-3.0565656565656565	4.929320890775413e-16
1.408080808080808	-3.0565656565656565	3.587539348040399e-16
1.4767676767676767	-3.0565656565656565	2.1212696162349834e-16
1.5454545454545454	-3.0565656565656565	1.0178137642503146e-16
1.614141414141414	-3.0565656565656565	3.962238536245604e-17
1.6828282828282828	-3.0565656565656565	1.2514178391846077e-17
1.7515151515151517	-3.0565656565656565	3.2066533349318536e-18
1.82020202020202	-3.0565656565656565	6.666370048926206e-19
1.8888888888888888	-3.0565656565656565	1.1243836695814942e-19
1.9575757575757573	-3.0565656565656565	1.5386057202101922e-20
2.026262626262626	-3.0565656565656565	1.708157283741419e-21
2.094949494949495	-3.0565656565656565	1.5385657934804988e-22
2.163636363636364	-3.0565656565656565	1.1243253150162119e-23
2.2323232323232323	-3.0565656565656565	6.665851080263541e-25
2.301010101010101	-3.0565656565656565	3.206320457817373e-26
2.3696969696969696	-3.0565656565656565	1.2512553473866478e-27
2.4383838383838383	-3.0565656565656565	3.961618659355832e-29
2.507070707070707	-3.0565656565656565	1.0176234175450048e-30
2.575757575757576	-3.0565656565656565	2.1207487433817847e-32
2.6444444444444444	-3.0565656565656565	3.5857420711359927e-34
2.713131313131313	-3.0565656565656565	4.918770710728202e-36
2.7818181818181817	-3.0565656565656565	5.474214543600562e-38
2.8505050505050504	-3.0565656565656565	4.942819557429554e-40
2.919191919191919	-3.0565656565656565	3.6208906534460976e-42
2.987878787878788	-3.0565656565656565	2.1520075229871651e-44
3.0565656565656565	-3.0565656565656565	1.0376715449177474e-46
3.125252525252525	-3.0565656565656565	4.059418600311779e-49
3.193939393939394	-3.0565656565656565	1.288414842750537e-51
3.2626262626262625	-3.0565656565656565	3.3176907756940324e-54
3.3313131313131312	-3.0565656565656565	6.931149237072231e-57
3.4	-3.0565656565656565	1.1748051256246826e-59
-3.4	-2.987878787878788	1.8570540668265203e-53
-3.3313131313131312	-2.987878787878788	3.0728073167511493e-51
-3.2626262626262625	-2.987878787878788	5.3325917499914826e-49
-3.193939393939394	-2.987878787878788	9.782981495807835e-47
-3.125252525252525	-2.987878787878788	1.7250826535329692e-44
-3.0565656565656565	-2.987878787878788	2.6659769478478717e-42
-2.987878787878788	-2.987878787878788	3.442486182614289e-40
-2.919191919191919	-2.987878787878788	3.644219430390842e-38
-2.8505050505050504	-2.987878787878788	3.1411341352994264e-36
-2.7818181818181817	-2.987878787878788	2.1993269469884034e-34
-2.713131313131313	-2.987878787878788	1.249863381845527e-32
-2.6444444444444444	-2.987878787878788	5.763480340145123e-31
-2.575757575757576	-2.987878787878788	2.15633290832123e-29
-2.507070707070707	-2.987878787878788	6.5454823166316505e-28
-2.4383838383838383	-2.987878787878788	1.611972496987206e-26
-2.3696969696969696	-2.987878787878788	3.220787917612912e-25
-2.301010101010101	-2.987878787878788	5.221011027012584e-24
-2.2323232323232323	-2.987878787878788	6.86649153079617e-23
-2.163636363636364	-2.987878787878788	7.326607063892182e-22
-2.094949494949495	-2.987878787878788	6.342472965975532e-21
-2.026262626262626	-2.987878787878788	4.454531743953084e-20
-1.9575757575757573	-2.987878787878788	2.538243083513079e-19
-1.8888888888888888	-2.987878787878788	1.1734163519973762e-18
-1.82020202020202	-2.987878787878788	4.4010776888339596e-18
-1.7515151515151517	-2.987878787878788	1.3392285596476004e-17
-1.6828282828282828	-2.987878787878788	3.306299922031116e-17
-1.614141414141414	-2.987878787878788	6.622681766984395e-17
-1.5454545454545454	-2.987878787878788	1.0764105078767163e-16
-1.4767676767676767	-2.987878787878788	1.420257325299722e-16
-1.408080808080808	-2.987878787878788	1.523981383837873e-16
-1.3393939393939394	-2.987878787878788	1.3397774807053142e-16
-1.270707070707071	-2.987878787878788	9.96947203087641e-17
-1.202020202020202	-2.987878787878788	7.458790889238047e-17
-1.1333333333333333	-2.987878787878788	1.248760948194573e-16
-1.0646464646464646	-2.987878787878788	7.296362309257151e-16
-0.995959595959596	-2.987878787878788	5.3794229985410306e-15
-0.9272727272727272	-2.987878787878788	3.436513728888825e-14
-0.8585858585858586	-2.987878787878788	1.800541711128051e-13
-0.7898989898989899	-2.987878787878788	7.670189937810233e-13
-0.7212121212121212	-2.987878787878788	2.6526176966234067e-12
-0.6525252525252525	-2.987878787878788	7.446727263299547e-12
-0.5838383838383838	-2.987878787878788	1.6976329865498365e-11
-0.5151515151515151	-2.987878787878788	3.1455410793748e-11
-0.4464646464646464	-2.987878787878788	4.74571558780813e-11
-0.3777777777777777	-2.987878787878788	5.850688821558935e-11
-0.3090909090909091	-2.987878787878788	5.934545908117067e-11
-0.2404040404040404	-2.987878787878788	5.0156297821201485e-11
-0.1717171717171717	-2.987878787878788	3.6081382240251115e-11
-0.103030303030303	-2.987878787878788	2.2782418741898183e-11
-0.0343434343434343	-2.987878787878788	1.3053508788498654e-11
0.0343434343434343	-2.987878787878788	6.932789175094776e-12
0.103030303030303	-2.987878787878788	3.4214872818805706e-12
0.1717171717171717	-2.987878787878788	1.5746653303834186e-12
0.2404040404040404	-2.987878787878788	7.241940488563495e-13
0.3090909090909091	-2.987878787878788	4.4188431394870173e-13
0.3777777777777777	-2.987878787878788	4.94886957252644e-13
0.4464646464646464	-2.987878787878788	7.612446805110941e-13
0.5151515151515151	-2.987878787878788	1.1173677038348184e-12
0.5838383838383838	-2.987878787878788	1.3887291695489666e-12
0.6525252525252525	-2.987878787878788	1.4186945837266029e-12
0.7212121212121212	-2.987878787878788	1.1814104933669885e-12
0.7898989898989899	-2.987878787878788	7.99793828078328e-13
0.8585858585858586	-2.987878787878788	4.399613984065134e-13
0.9272727272727272	-2.987878787878788	1.9739776172872367e-13
0.995959595959596	-2.987878787878788	7.433212683046591e-14
1.0646464646464646	-2.987878787878788	2.7778675319691055e-14
1.1333333333333333	-2.987878787878788	1.6600612349267724e-14
1.202020202020202	-2.987878787878788	1.6802896722689313e-14
1.270707070707071	-2.987878787878788	1.7656048310544712e-14
1.3393939393939394	-2.987878787878788	1.571249062253773e-14
1.408080808080808	-2.987878787878788	1.1416205392184874e-14
1.4767676767676767	-2.987878787878788	6.735607107341322e-15
1.5454545454545454	-2.987878787878788	3.2245930090746307e-15
1.614141414141414	-2.987878787878788	1.252473805572105e-15
1.6828282828282828	-2.987878787878788	3.946855408576328e-16
1.7515151515151517	-2.987878787878788	1.0090708067873344e-16
1.82020202020202	-2.987878787878788	2.0930509067558385e-17
1.8888888888888888	-2.987878787878788	3.522294342946743e-18
1.9575757575757573	-2.987878787878788	4.809048987553398e-19
2.026262626262626	-2.987878787878788	5.326972543452922e-20
2.094949494949495	-2.987878787878788	4.7872864789678484e-21
2.163636363636364	-2.987878787878788	3.4904874242247968e-22
2.2323232323232323	-2.987878787878788	2.064764097436995e-23
2.301010101010101	-2.987878787878788	9.909289224652338e-25
2.3696969696969696	-2.987878787878788	3.8583557775269007e-26
2.4383838383838383	-2.987878787878788	1.2188485384363914e-27
2.507070707070707	-2.987878787878788	3.1238121788929186e-29
2.575757575757576	-2.987878787878788	6.495428263210769e-31
2.6444444444444444	-2.987878787878788	1.0957673931139443e-32
2.713131313131313	-2.987878787878788	1.499742375822058e-34
2.7818181818181817	-2.987878787878788	1.6653390473260115e-36
2.8505050505050504	-2.987878787878788	1.5002940619725346e-38
2.919191919191919	-2.987878787878788	1.0965737942568371e-40
2.987878787878788	-2.987878787878788	6.5026015107762156e-43
3.0565656565656565	-2.987878787878788	3.128415016278599e-45
3.125252525252525	-2.987878787878788	1.2210961493235214e-47
3.193939393939394	-2.987878787878788	3.866913467406692e-50
3.2626262626262625	-2.987878787878788	9.935051339800829e-53
3.3313131313131312	-2.987878787878788	2.070959768761931e-55
3.4	-2.987878787878788	3.502521553546576e-58
-3.4	-2.919191919191919	1.282280493115924e-51
-3.3313131313131312	-2.919191919191919	1.8809258581657e-49
-3.2626262626262625	-2.919191919191919	2.709941797873314e-47
-3.193939393939394	-2.919191919191919	4.1651352782684473e-45
-3.125252525252525	-2.919191919191919	6.608056321558442e-43
-3.0565656565656565	-2.919191919191919	9.742807531467544e-41
-2.987878787878788	-2.919191919191919	1.2344344587128734e-38
-2.919191919191919	-2.919191919191919	1.296204441301592e-36
-2.8505050505050504	-2.919191919191919	1.112500615091743e-34
-2.7818181818181817	-2.919191919191919	7.766500155243383e-33
-2.713131313131313	-2.919191919191919	4.402679475431463e-31
-2.6444444444444444	-2.919191919191919	2.0254683530921666e-29
-2.575757575757576	-2.919191919191919	7.560759496563417e-28
-2.507070707070707	-2.919191919191919	2.2898551048073787e-26
-2.4383838383838383	-2.919191919191919	5.626565166880664e-25
-2.3696969696969696	-2.919191919191919	1.1216778115559234e-23
-2.301010101010101	-2.919191919191919	1.8141834115045256e-22
-2.2323232323232323	-2.919191919191919	2.3805765654247657e-21
-2.163636363636364	-2.919191919191919	2.5343750545312067e-20
-2.094949494949495	-2.919191919191919	2.189007962343104e-19
-2.026262626262626	-2.919191919191919	1.533951083830027e-18
-1.9575757575757573	-2.919191919191919	8.720942080609413e-18
-1.8888888888888888	-2.919191919191919	4.0225649867676425e-17
-1.82020202020202	-2.919191919191919	1.5053265614960963e-16
-1.7515151515151517	-2.919191919191919	4.5703262705891185e-16
-1.6828282828282828	-2.919191919191919	1.125785841887602e-15
-1.614141414141414	-2.919191919191919	2.249931669195921e-15
-1.5454545454545454	-2.919191919191919	3.6487051715360386e-15
-1.4767676767676767	-2.919191919191919	4.803606626360889e-15
-1.408080808080808	-2.919191919191919	5.143715934092125e-15
-1.3393939393939394	-2.919191919191919	4.514805213825689e-15
-1.270707070707071	-2.919191919191919	3.355558730014209e-15
-1.202020202020202	-2.919191919191919	2.4320630363938243e-15
-1.1333333333333333	-2.919191919191919	3.0110983875972025e-15
-1.0646464646464646	-2.919191919191919	1.2307647155131601e-14
-0.995959595959596	-2.919191919191919	8.233225101806199e-14
-0.9272727272727272	-2.919191919191919	5.152818728393281e-13
-0.8585858585858586	-2.919191919191919	2.6839317191881495e-12
-0.7898989898989899	-2.919191919191919	1.1398796097252997e-11
-0.7212121212121212	-2.919191919191919	3.932590744898826e-11
-0.6525252525252525	-2.919191919191919	1.1015244311609729e-10
-0.5838383838383838	-2.919191919191919	2.505766094877338e-10
-0.5151515151515151	-2.919191919191919	4.633625891382871e-10
-0.4464646464646464	-2.919191919191919	6.978615966995273e-10
-0.3777777777777777	-2.919191919191919	8.592812090878558e-10
-0.3090909090909091	-2.919191919191919	8.713500162773635e-10
-0.2404040404040404	-2.919191919191919	7.374994951795127e-10
-0.1717171717171717	-2.919191919191919	5.328421539240785e-10
-0.103030303030303	-2.919191919191919	3.3929297348953485e-10
-0.0343434343434343	-2.919191919191919	1.9700823262650087e-10
0.0343434343434343	-2.919191919191919	1.0663055098596458e-10
0.103030303030303	-2.919191919191919	5.4096103923702675e-11
0.1717171717171717	-2.919191919191919	2.6017706117108087e-11
0.2404040404040404	-2.919191919191919	1.280560062560085e-11
0.3090909090909091	-2.919191919191919	8.283983666492025e-12
0.3777777777777777	-2.919191919191919	9.12231493905034e-12
0.4464646464646464	-2.919191919191919	1.3521690734132862e-11
0.5151515151515151	-2.919191919191919	1.9449968231504788e-11
0.5838383838383838	-2.919191919191919	2.393668329249747e-11
0.6525252525252525	-2.919191919191919	2.431844855224547e-11
0.7212121212121212	-2.919191919191919	2.0175457554855216e-11
0.7898989898989899	-2.919191919191919	1.3618617851854464e-11
0.8585858585858586	-2.919191919191919	7.475116112506119e-12
0.9272727272727272	-2.919191919191919	3.3559297964235773e-12
0.995959595959596	-2.919191919191919	1.2868220324628602e-12
1.0646464646464646	-2.919191919191919	5.316188306904745e-13
1.1333333333333333	-2.919191919191919	3.852216164769394e-13
1.202020202020202	-2.919191919191919	4.260234172015474e-13
1.270707070707071	-2.919191919191919	4.5443616036400053e-13
1.3393939393939394	-2.919191919191919	4.045417828728093e-13
1.408080808080808	-2.919191919191919	2.933733866440865e-13
1.4767676767676767	-2.919191919191919	1.7271065705270692e-13
1.5454545454545454	-2.919191919191919	8.249758987597725e-14
1.614141414141414	-2.919191919191919	3.197099878282828e-14
1.6828282828282828	-2.919191919191919	1.0052164275257015e-14
1.7515151515151517	-2.919191919191919	2.5641932757958184e-15
1.82020202020202	-2.919191919191919	5.306762526970901e-16
1.8888888888888888	-2.919191919191919	8.910380597830525e-17
1.9575757575757573	-2.919191919191919	1.2138095735920013e-17
2.026262626262626	-2.919191919191919	1.3415058307797637e-18
2.094949494949495	-2.919191919191919	1.2028799150925615e-19
2.163636363636364	-2.919191919191919	8.750637333128416e-21
2.2323232323232323	-2.919191919191919	5.164696434198195e-22
2.301010101010101	-2.919191919191919	2.473076888538431e-23
2.3696969696969696	-2.919191919191919	9.607671428288807e-25
2.4383838383838383	-2.919191919191919	3.0282126623638925e-26
2.507070707070707	-2.919191919191919	7.743589226101402e-28
2.575757575757576	-2.919191919191919	1.6065193180190488e-29
2.6444444444444444	-2.919191919191919	2.704066152169294e-31
2.713131313131313	-2.919191919191919	3.6926351269976616e-33
2.7818181818181817	-2.919191919191919	4.0911295316081104e-35
2.8505050505050504	-2.919191919191919	3.677374565477184e-37
2.919191919191919	-2.919191919191919	2.6817632970398743e-39
2.987878787878788	-2.919191919191919	1.5866870381886715e-41
3.0565656565656565	-2.919191919191919	7.616424412018849e-44
3.125252525252525	-2.919191919191919	2.9662101166659473e-46
3.193939393939394	-2.919191919191919	9.372343103193247e-49
3.2626262626262625	-2.919191919191919	2.4027084973365413e-51
3.3313131313131312	-2.919191919191919	4.9979023872529666e-54
3.4	-2.919191919191919	8.436733143681384e-57
-3.4	-2.8505050505050504	7.4535865169924835e-50
-3.3313131313131312	-2.8505050505050504	1.0162782608280527e-47
-3.2626262626262625	-2.8505050505050504	1.2668209194680666e-45
-3.193939393939394	-2.8505050505050504	1.6042931274212849e-43
-3.125252525252525	-2.8505050505050504	2.1754407417935406e-41
-3.0565656565656565	-2.8505050505050504	2.950450596640715e-39
-2.987878787878788	-2.8505050505050504	3.6085047958595135e-37
-2.919191919191919	-2.8505050505050504	3.735369430046821e-35
-2.8505050505050504	-2.8505050505050504	3.1854039104679255e-33
-2.7818181818181817	-2.8505050505050504	2.215581760440588e-31
-2.713131313131313	-2.8505050505050504	1.2525295866228797e-29
-2.6444444444444444	-2.8505050505050504	5.748372447008084e-28
-2.575757575757576	-2.8505050505050504	2.140824348080303e-26
-2.507070707070707	-2.8505050505050504	6.468982852785871e-25
-2.4383838383838383	-2.8505050505050504	1.5859491150394812e-23
-2.3696969696969696	-2.8505050505050504	3.154523716697935e-22
-2.301010101010101	-2.8505050505050504	5.0905800237189e-21
-2.2323232323232323	-2.8505050505050504	6.66482664247478e-20
-2.163636363636364	-2.8505050505050504	7.079429944544872e-19
-2.094949494949495	-2.8505050505050504	6.1009219553632745e-18
-2.026262626262626	-2.8505050505050504	4.265602403024288e-17
-1.9575757575757573	-2.8505050505050504	2.419652513958217e-16
-1.8888888888888888	-2.8505050505050504	1.1135594575142796e-15
-1.82020202020202	-2.8505050505050504	4.157783047883104e-15
-1.7515151515151517	-2.8505050505050504	1.2595027530658144e-14
-1.6828282828282828	-2.8505050505050504	3.09548531366754e-14
-1.614141414141414	-2.8505050505050504	6.172545013034767e-14
-1.5454545454545454	-2.8505050505050504	9.98755955416942e-14
-1.4767676767676767	-2.8505050505050504	1.311984684870698e-13
-1.408080808080808	-2.8505050505050504	1.4019769883246908e-13
-1.3393939393939394	-2.8505050505050504	1.2287193057180552e-13
-1.270707070707071	-2.8505050505050504	9.133347898145202e-14
-1.202020202020202	-2.8505050505050504	6.559169930797813e-14
-1.1333333333333333	-2.8505050505050504	6.849152886876745e-14
-1.0646464646464646	-2.8505050505050504	1.8839363067222577e-13
-0.995959595959596	-2.8505050505050504	1.0488495418055285e-12
-0.9272727272727272	-2.8505050505050504	6.280899927774846e-12
-0.8585858585858586	-2.8505050505050504	3.235766616894549e-11
-0.7898989898989899	-2.8505050505050504	1.368543876210089e-10
-0.7212121212121212	-2.8505050505050504	4.70879965475345e-10
-0.6525252525252525	-2.8505050505050504	1.315884168657382e-09
-0.5838383838383838	-2.8505050505050504	2.986924915157249e-09
-0.5151515151515151	-2.8505050505050504	5.5123584251093745e-09
-0.4464646464646464	-2.8505050505050504	8.287876856734872e-09
-0.3777777777777777	-2.8505050505050504	1.0193048385993934e-08
-0.3090909090909091	-2.8505050505050504	1.0334885557963736e-08
-0.2404040404040404	-2.8505050505050504	8.762626579934711e-09
-0.1717171717171717	-2.8505050505050504	6.3619452634159225e-09
-0.103030303030303	-2.8505050505050504	4.089551213113111e-09
-0.0343434343434343	-2.8505050505050504	2.411301011035821e-09
0.0343434343434343	-2.8505050505050504	1.3355335071229051e-09
0.103030303030303	-2.8505050505050504	7.01912098522585e-10
0.1717171717171717	-2.8505050505050504	3.5693462482937425e-10
0.2404040404040404	-2.8505050505050504	1.8979420536213364e-10
0.3090909090909091	-2.8505050505050504	1.2956569459568068e-10
0.3777777777777777	-2.8505050505050504	1.3874121757657748e-10
0.4464646464646464	-2.8505050505050504	1.962236934397704e-10
0.5151515151515151	-2.8505050505050504	2.7497766736694615e-10
0.5838383838383838	-2.8505050505050504	3.341546499655493e-10
0.6525252525252525	-2.8505050505050504	3.371753275091253e-10
0.7212121212121212	-2.8505050505050504	2.7851582226498303e-10
0.7898989898989899	-2.8505050505050504	1.8739958575178972e-10
0.8585858585858586	-2.8505050505050504	1.0264306504491751e-10
0.9272727272727272	-2.8505050505050504	4.618048937351367e-11
0.995959595959596	-2.8505050505050504	1.821163543123368e-11
1.0646464646464646	-2.8505050505050504	8.567430007756626e-12
1.1333333333333333	-2.8505050505050504	7.452385642514324e-12
1.202020202020202	-2.8505050505050504	8.783048366511e-12
1.270707070707071	-2.8505050505050504	9.455155100528719e-12
1.3393939393939394	-2.8505050505050504	8.412146681032605e-12
1.408080808080808	-2.8505050505050504	6.088194791877624e-12
1.4767676767676767	-2.8505050505050504	3.576205032348903e-12
1.5454545454545454	-2.8505050505050504	1.7043836621418616e-12
1.614141414141414	-2.8505050505050504	6.590272128618278e-13
1.6828282828282828	-2.8505050505050504	2.0674142925563173e-13
1.7515151515151517	-2.8505050505050504	5.2618619983726345e-14
1.82020202020202	-2.8505050505050504	1.0865234586005268e-14
1.8888888888888888	-2.8505050505050504	1.820230832754973e-15
1.9575757575757573	-2.8505050505050504	2.4740104523232604e-16
2.026262626262626	-2.8505050505050504	2.728125205989643e-17
2.094949494949495	-2.8505050505050504	2.440702079668463e-18
2.163636363636364	-2.8505050505050504	1.7715481055036498e-19
2.2323232323232323	-2.8505050505050504	1.0432270396343411e-20
2.301010101010101	-2.8505050505050504	4.984165194886882e-22
2.3696969696969696	-2.8505050505050504	1.9319404281327407e-23
2.4383838383838383	-2.8505050505050504	6.075510080257824e-25
2.507070707070707	-2.8505050505050504	1.5500991516673923e-26
2.575757575757576	-2.8505050505050504	3.208661770102929e-28
2.6444444444444444	-2.8505050505050504	5.3886025594365934e-30
2.713131313131313	-2.8505050505050504	7.342030292087346e-32
2.7818181818181817	-2.8505050505050504	8.116038976924163e-34
2.8505050505050504	-2.8505050505050504	7.278808851925446e-36
2.919191919191919	-2.8505050505050504	5.296213472385527e-38
2.987878787878788	-2.8505050505050504	3.126521480095949e-40
3.0565656565656565	-2.8505050505050504	1.4974504990875358e-42
3.125252525252525	-2.8505050505050504	5.81901203830834e-45
3.193939393939394	-2.8505050505050504	1.8347528226567936e-47
3.2626262626262625	-2.8505050505050504	4.694617596266562e-50
3.3313131313131312	-2.8505050505050504	9.751469141273872e-53
3.4	-2.8505050505050504	1.6457280843820183e-55
-3.4	-2.7818181818181817	3.576374160145926e-48
-3.3313131313131312	-2.7818181818181817	4.682701849809631e-46
-3.2626262626262625	-2.7818181818181817	5.315130691289457e-44
-3.193939393939394	-2.7818181818181817	5.6950292282979055e-42
-3.125252525252525	-2.7818181818181817	6.378202713472074e-40
-3.0565656565656565	-2.7818181818181817	7.570717488302762e-38
-2.987878787878788	-2.7818181818181817	8.680858328970781e-36
-2.919191919191919	-2.7818181818181817	8.751811449407602e-34
-2.8505050505050504	-2.7818181818181817	7.38257609274443e-32
-2.7818181818181817	-2.7818181818181817	5.1080896339196754e-30
-2.713131313131313	-2.7818181818181817	2.878307595560697e-28
-2.6444444444444444	-2.7818181818181817	1.317541173091615e-26
-2.575757575757576	-2.7818181818181817	4.89519297638879e-25
-2.507070707070707	-2.7818181818181817	1.4758019852351582e-23
-2.4383838383838383	-2.7818181818181817	3.609908140346904e-22
-2.3696969696969696	-2.7818181818181817	7.164063415648641e-21
-2.301010101010101	-2.7818181818181817	1.1534876422404994e-19
-2.2323232323232323	-2.7818181818181817	1.5067980150792645e-18
-2.163636363636364	-2.7818181818181817	1.5969272391220342e-17
-2.094949494949495	-2.7818181818181817	1.373102698006953e-16
-2.026262626262626	-2.7818181818181817	9.578745891180049e-16
-1.9575757575757573	-2.7818181818181817	5.421282232002226e-15
-1.8888888888888888	-2.7818181818181817	2.4893339865934916e-14
-1.82020202020202	-2.7818181818181817	9.273685009049464e-14
-1.7515151515151517	-2.7818181818181817	2.8029184248721e-13
-1.6828282828282828	-2.7818181818181817	6.873234343764812e-13
-1.614141414141414	-2.7818181818181817	1.3674728460821441e-12
-1.5454545454545454	-2.7818181818181817	2.2076986520256345e-12
-1.4767676767676767	-2.7818181818181817	2.893684298938634e-12
-1.408080808080808	-2.7818181818181817	3.0858270169604704e-12
-1.3393939393939394	-2.7818181818181817	2.70063308198248e-12
-1.270707070707071	-2.7818181818181817	2.009127805752749e-12
-1.202020202020202	-2.7818181818181817	1.4453129840233788e-12
-1.1333333333333333	-2.7818181818181817	1.3991654408419942e-12
-1.0646464646464646	-2.7818181818181817	2.75858867770682e-12
-0.995959595959596	-2.7818181818181817	1.1509612731607707e-11
-0.9272727272727272	-2.7818181818181817	6.280576650322165e-11
-0.8585858585858586	-2.7818181818181817	3.1621968145089417e-10
-0.7898989898989899	-2.7818181818181817	1.3282350009844674e-09
-0.7212121212121212	-2.7818181818181817	4.5547446024756884e-09
-0.6525252525252525	-2.7818181818181817	1.269639963062022e-08
-0.5838383838383838	-2.7818181818181817	2.8755592269686736e-08
-0.5151515151515151	-2.7818181818181817	5.296216053426608e-08
-0.4464646464646464	-2.7818181818181817	7.949574323187358e-08
-0.3777777777777777	-2.7818181818181817	9.766473401154222e-08
-0.3090909090909091	-2.7818181818181817	9.902902829984262e-08
-0.2404040404040404	-2.7818181818181817	8.414057154349953e-08
-0.1717171717171717	-2.7818181818181817	6.143030996251653e-08
-0.103030303030303	-2.7818181818181817	3.9919544961769333e-08
-0.0343434343434343	-2.7818181818181817	2.397071810894976e-08
0.0343434343434343	-2.7818181818181817	1.3664398604163784e-08
0.103030303030303	-2.7818181818181817	7.513871770768948e-09
0.1717171717171717	-2.7818181818181817	4.090008974119527e-09
0.2404040404040404	-2.7818181818181817	2.3633960797847062e-09
0.3090909090909091	-2.7818181818181817	1.6911071992840095e-09
0.3777777777777777	-2.7818181818181817	1.7463120470322881e-09
0.4464646464646464	-2.7818181818181817	2.3342746553477167e-09
0.5151515151515151	-2.7818181818181817	3.1643771525706e-09
0.5838383838383838	-2.7818181818181817	3.783012044635246e-09
0.6525252525252525	-2.7818181818181817	3.784477408299754e-09
0.7212121212121212	-2.7818181818181817	3.109759630796945e-09
0.7898989898989899	-2.7818181818181817	2.084866106360575e-09
0.8585858585858586	-2.7818181818181817	1.1396247241599715e-09
0.9272727272727272	-2.7818181818181817	5.150325374294423e-10
0.995959595959596	-2.7818181818181817	2.1182406637041459e-10
1.0646464646464646	-2.7818181818181817	1.1674755434780467e-10
1.1333333333333333	-2.7818181818181817	1.1928779852252758e-10
1.202020202020202	-2.7818181818181817	1.468992668195033e-10
1.270707070707071	-2.7818181818181817	1.5897242907170882e-10
1.3393939393939394	-2.7818181818181817	1.4127087185526087e-10
1.408080808080808	-2.7818181818181817	1.0202865839979935e-10
1.4767676767676767	-2.7818181818181817	5.979794944242062e-11
1.5454545454545454	-2.7818181818181817	2.843500675437533e-11
1.614141414141414	-2.7818181818181817	1.0970091998180411e-11
1.6828282828282828	-2.7818181818181817	3.4336437187342624e-12
1.7515151515151517	-2.7818181818181817	8.719427007191784e-13
1.82020202020202	-2.7818181818181817	1.7964220557408817e-13
1.8888888888888888	-2.7818181818181817	3.002731637426578e-14
1.9575757575757573	-2.7818181818181817	4.0720431326601005e-15
2.026262626262626	-2.7818181818181817	4.480184800371089e-16
2.094949494949495	-2.7818181818181817	3.999145425171225e-17
2.163636363636364	-2.7818181818181817	2.896184184455649e-18
2.2323232323232323	-2.7818181818181817	1.701660320212828e-19
2.301010101010101	-2.7818181818181817	8.111614141575516e-21
2.3696969696969696	-2.7818181818181817	3.1371076267938627e-22
2.4383838383838383	-2.7818181818181817	9.843267504665453e-24
2.507070707070707	-2.7818181818181817	2.505745245221146e-25
2.575757575757576	-2.7818181818181817	5.1751429739209344e-27
2.6444444444444444	-2.7818181818181817	8.67152985277798e-29
2.713131313131313	-2.7818181818181817	1.1788466680686945e-30
2.7818181818181817	-2.7818181818181817	1.3001930709495483e-32
2.8505050505050504	-2.7818181818181817	1.163453445996687e-34
2.919191919191919	-2.7818181818181817	8.446658839805708e-37
2.987878787878788	-2.7818181818181817	4.9753742858260826e-39
3.0565656565656565	-2.7818181818181817	2.3779129866417677e-41
3.125252525252525	-2.7818181818181817	9.22264059626924e-44
3.193939393939394	-2.7818181818181817	2.903681862190671e-46
3.2626262626262625	-2.7818181818181817	7.427283647738843e-49
3.3313131313131312	-2.7818181818181817	1.5465035550910324e-51
3.4	-2.7818181818181817	2.633597019264793e-54
-3.4	-2.713131313131313	1.4011238317768262e-46
-3.3313131313131312	-2.713131313131313	1.795103943628109e-44
-3.2626262626262625	-2.713131313131313	1.9309396461710284e-42
-3.193939393939394	-2.713131313131313	1.840541139117353e-40
-3.125252525252525	-2.713131313131313	1.714488776599406e-38
-3.0565656565656565	-2.713131313131313	1.700888191782512e-36
-2.987878787878788	-2.713131313131313	1.7487763078335363e-34
-2.919191919191919	-2.713131313131313	1.6787556401431844e-32
-2.8505050505050504	-2.713131313131313	1.3884082259870882e-30
-2.7818181818181817	-2.713131313131313	9.526080005620567e-29
-2.713131313131313	-2.713131313131313	5.344334478540217e-27
-2.6444444444444444	-2.713131313131313	2.439087047531406e-25
-2.575757575757576	-2.713131313131313	9.039548437728776e-24
-2.507070707070707	-2.713131313131313	2.718875854479458e-22
-2.4383838383838383	-2.713131313131313	6.635380145862407e-21
-2.3696969696969696	-2.713131313131313	1.313849476356521e-19
-2.301010101010101	-2.713131313131313	2.1106608014028335e-18
-2.2323232323232323	-2.713131313131313	2.7509379159825687e-17
-2.163636363636364	-2.713131313131313	2.908917810186657e-16
-2.094949494949495	-2.713131313131313	2.4955715365725072e-15
-2.026262626262626	-2.713131313131313	1.7369862237467762e-14
-1.9575757575757573	-2.713131313131313	9.808677855967681e-14
-1.8888888888888888	-2.713131313131313	4.4937857584294913e-13
-1.82020202020202	-2.713131313131313	1.6703300512584374e-12
-1.7515151515151517	-2.713131313131313	5.037107712324608e-12
-1.6828282828282828	-2.713131313131313	1.2324037628503198e-11
-1.614141414141414	-2.713131313131313	2.4464294350290606e-11
-1.5454545454545454	-2.713131313131313	3.940760645739985e-11
-1.4767676767676767	-2.713131313131313	5.153885323076784e-11
-1.408080808080808	-2.713131313131313	5.484911476711055e-11
-1.3393939393939394	-2.713131313131313	4.793760926698675e-11
-1.270707070707071	-2.713131313131313	3.5710076959043824e-11
-1.202020202020202	-2.713131313131313	2.5871408534124062e-11
-1.1333333333333333	-2.713131313131313	2.449390098199879e-11
-1.0646464646464646	-2.713131313131313	3.904211444872078e-11
-0.995959595959596	-2.713131313131313	1.1499525715132947e-10
-0.9272727272727272	-2.713131313131313	5.25734210178913e-10
-0.8585858585858586	-2.713131313131313	2.518428390159475e-09
-0.7898989898989899	-2.713131313131313	1.043675557815373e-08
-0.7212121212121212	-2.713131313131313	3.56099955109202e-08
-0.6525252525252525	-2.713131313131313	9.896697505041477e-08
-0.5838383838383838	-2.713131313131313	2.236137070915429e-07
-0.5151515151515151	-2.713131313131313	4.110101196170073e-07
-0.4464646464646464	-2.713131313131313	6.159042312163601e-07
-0.3777777777777777	-2.713131313131313	7.559329314557779e-07
-0.3090909090909091	-2.713131313131313	7.667024971848589e-07
-0.2404040404040404	-2.713131313131313	6.530987812739838e-07
-0.1717171717171717	-2.713131313131313	4.799288448546211e-07
-0.103030303030303	-2.713131313131313	3.158930280256538e-07
-0.0343434343434343	-2.713131313131313	1.9396727546252962e-07
0.0343434343434343	-2.713131313131313	1.1468958121631677e-07
0.103030303030303	-2.713131313131313	6.676531306999496e-08
0.1717171717171717	-2.713131313131313	3.9334164993297153e-08
0.2404040404040404	-2.713131313131313	2.4720125129217572e-08
0.3090909090909091	-2.713131313131313	1.8394986240334332e-08
0.3777777777777777	-2.713131313131313	1.8234935679310832e-08
0.4464646464646464	-2.713131313131313	2.2852351271586508e-08
0.5151515151515151	-2.713131313131313	2.9728303569913576e-08
0.5838383838383838	-2.713131313131313	3.4798250254995456e-08
0.6525252525252525	-2.713131313131313	3.442949661059834e-08
0.7212121212121212	-2.713131313131313	2.8109028889276736e-08
0.7898989898989899	-2.713131313131313	1.8766254999971624e-08
0.8585858585858586	-2.713131313131313	1.0239065560761774e-08
0.9272727272727272	-2.713131313131313	4.6643323731270035e-09
0.995959595959596	-2.713131313131313	2.0385695587974924e-09
1.0646464646464646	-2.713131313131313	1.345449814638068e-09
1.1333333333333333	-2.713131313131313	1.5693711541198943e-09
1.202020202020202	-2.713131313131313	1.990113638666382e-09
1.270707070707071	-2.713131313131313	2.159379737808537e-09
1.3393939393939394	-2.713131313131313	1.9159595580887957e-09
1.408080808080808	-2.713131313131313	1.380765548629602e-09
1.4767676767676767	-2.713131313131313	8.074411839560068e-10
1.5454545454545454	-2.713131313131313	3.8308888907375705e-10
1.614141414141414	-2.713131313131313	1.4746107444098054e-10
1.6828282828282828	-2.713131313131313	4.605143566199567e-11
1.7515151515151517	-2.713131313131313	1.16680077483072e-11
1.82020202020202	-2.713131313131313	2.3984903051977743e-12
1.8888888888888888	-2.713131313131313	4.000064034417073e-13
1.9575757575757573	-2.713131313131313	5.412322136096956e-14
2.026262626262626	-2.713131313131313	5.941389851228787e-15
2.094949494949495	-2.713131313131313	5.291516858382739e-16
2.163636363636364	-2.713131313131313	3.82349074897496e-17
2.2323232323232323	-2.713131313131313	2.2414426721898096e-18
2.301010101010101	-2.713131313131313	1.0660632492209885e-19
2.3696969696969696	-2.713131313131313	4.11363805334963e-21
2.4383838383838383	-2.713131313131313	1.2878254463649117e-22
2.507070707070707	-2.713131313131313	3.2709647763051013e-24
2.575757575757576	-2.713131313131313	6.740357843039419e-26
2.6444444444444444	-2.713131313131313	1.1268832775825725e-27
2.713131313131313	-2.713131313131313	1.5284999724321734e-29
2.7818181818181817	-2.713131313131313	1.682079048925341e-31
2.8505050505050504	-2.713131313131313	1.5018668187544862e-33
2.919191919191919	-2.713131313131313	1.0880374172810315e-35
2.987878787878788	-2.713131313131313	6.396470702805258e-38
3.0565656565656565	-2.713131313131313	3.0525256325340596e-40
3.125252525252525	-2.713131313131313	1.1834121554887858e-42
3.193939393939394	-2.713131313131313	3.734063148051484e-45
3.2626262626262625	-2.713131313131313	9.632438274152576e-48
3.3313131313131312	-2.713131313131313	2.05267642304304e-50
3.4	-2.713131313131313	3.696929733805833e-53
-3.4	-2.6444444444444444	4.4567999014685735e-45
-3.3313131313131312	-2.6444444444444444	5.642592650583688e-43
-3.2626262626262625	-2.6444444444444444	5.895590779113738e-41
-3.193939393939394	-2.6444444444444444	5.2375803536270824e-39
-3.125252525252525	-2.6444444444444444	4.2357766341130045e-37
-3.0565656565656565	-2.6444444444444444	3.4640660446812466e-35
-2.987878787878788	-2.6444444444444444	3.034461539925036e-33
-2.919191919191919	-2.6444444444444444	2.671510888719411e-31
-2.8505050505050504	-2.6444444444444444	2.1295571500842788e-29
-2.7818181818181817	-2.6444444444444444	1.4395692929044053e-27
-2.713131313131313	-2.6444444444444444	8.022788972284963e-26
-2.6444444444444444	-2.6444444444444444	3.647756411879908e-24
-2.575757575757576	-2.6444444444444444	1.3481649526072909e-22
-2.507070707070707	-2.6444444444444444	4.045111816482161e-21
-2.4383838383838383	-2.6444444444444444	9.849221220056744e-20
-2.3696969696969696	-2.6444444444444444	1.9457796506621007e-18
-2.301010101010101	-2.6444444444444444	3.11877642395507e-17
-2.2323232323232323	-2.6444444444444444	4.055704544101819e-16
-2.163636363636364	-2.6444444444444444	4.278951486098044e-15
-2.094949494949495	-2.6444444444444444	3.662659573574432e-14
-2.026262626262626	-2.6444444444444444	2.543569464267343e-13
-1.9575757575757573	-2.6444444444444444	1.4331063643467969e-12
-1.8888888888888888	-2.6444444444444444	6.550901285819977e-12
-1.82020202020202	-2.6444444444444444	2.4294711454033686e-11
-1.7515151515151517	-2.6444444444444444	7.309901384155329e-11
-1.6828282828282828	-2.6444444444444444	1.7844500691728616e-10
-1.614141414141414	-2.6444444444444444	3.5343233434433637e-10
-1.5454545454545454	-2.6444444444444444	5.680417754441501e-10
-1.4767676767676767	-2.6444444444444444	7.412758039548507e-10
-1.408080808080808	-2.6444444444444444	7.872921682935138e-10
-1.3393939393939394	-2.6444444444444444	6.872067369410095e-10
-1.270707070707071	-2.6444444444444444	5.12796291266753e-10
-1.202020202020202	-2.6444444444444444	3.7525420415153266e-10
-1.1333333333333333	-2.6444444444444444	3.5682248974381993e-10
-1.0646464646464646	-2.6444444444444444	5.120302326233211e-10
-0.995959595959596	-2.6444444444444444	1.1061606227517864e-09
-0.9272727272727272	-2.6444444444444444	3.83412032275141e-09
-0.8585858585858586	-2.6444444444444444	1.6550540734636952e-08
-0.7898989898989899	-2.6444444444444444	6.663853153020043e-08
-0.7212121212121212	-2.6444444444444444	2.2531949765726986e-07
-0.6525252525252525	-2.6444444444444444	6.236007629885132e-07
-0.5838383838383838	-2.6444444444444444	1.4050907382002364e-06
-0.5151515151515151	-2.6444444444444444	2.576947445047488e-06
-0.4464646464646464	-2.6444444444444444	3.855166553892571e-06
-0.3777777777777777	-2.6444444444444444	4.7275496356755365e-06
-0.3090909090909091	-2.6444444444444444	4.79754835818267e-06
-0.2404040404040404	-2.6444444444444444	4.099562653922598e-06
-0.1717171717171717	-2.6444444444444444	3.036009506704335e-06
-0.103030303030303	-2.6444444444444444	2.0296282338846385e-06
-0.0343434343434343	-2.6444444444444444	1.2816637815483994e-06
0.0343434343434343	-2.6444444444444444	7.939798750137071e-07
0.103030303030303	-2.6444444444444444	4.955045955722395e-07
0.1717171717171717	-2.6444444444444444	3.183221353268548e-07
0.2404040404040404	-2.6444444444444444	2.165927896745026e-07
0.3090909090909091	-2.6444444444444444	1.6632070407887098e-07
0.3777777777777777	-2.6444444444444444	1.5819269936584074e-07
0.4464646464646464	-2.6444444444444444	1.8489502655519347e-07
0.5151515151515151	-2.6444444444444444	2.2887900786912914e-07
0.5838383838383838	-2.6444444444444444	2.607864196189172e-07
0.6525252525252525	-2.6444444444444444	2.5436651345369416e-07
0.7212121212121212	-2.6444444444444444	2.059828422006611e-07
0.7898989898989899	-2.6444444444444444	1.3683122100251846e-07
0.8585858585858586	-2.6444444444444444	7.453988358022002e-08
0.9272727272727272	-2.6444444444444444	3.4403304884915395e-08
0.995959595959596	-2.6444444444444444	1.6359273006897997e-08
1.0646464646464646	-2.6444444444444444	1.3063356656370347e-08
1.1333333333333333	-2.6444444444444444	1.6880845176253733e-08
1.202020202020202	-2.6444444444444444	2.1815643241815344e-08
1.270707070707071	-2.6444444444444444	2.3693219074964318e-08
1.3393939393939394	-2.6444444444444444	2.098453802553368e-08
1.408080808080808	-2.6444444444444444	1.5089728600536037e-08
1.4767676767676767	-2.6444444444444444	8.804342927820591e-09
1.5454545454545454	-2.6444444444444444	4.167800469142533e-09
1.614141414141414	-2.6444444444444444	1.6006842436996784e-09
1.6828282828282828	-2.6444444444444444	4.987608336131767e-10
1.7515151515151517	-2.6444444444444444	1.260859772900308e-10
1.82020202020202	-2.6444444444444444	2.5860027354031937e-11
1.8888888888888888	-2.6444444444444444	4.303074923001248e-12
1.9575757575757573	-2.6444444444444444	5.809203267229835e-13
2.026262626262626	-2.6444444444444444	6.362707797226649e-14
2.094949494949495	-2.6444444444444444	5.653991270343326e-15
2.163636363636364	-2.6444444444444444	4.076205306050329e-16
2.2323232323232323	-2.6444444444444444	2.384211362825622e-17
2.301010101010101	-2.6444444444444444	1.1314133441424749e-18
2.3696969696969696	-2.6444444444444444	4.355979192179998e-20
2.4383838383838383	-2.6444444444444444	1.3606252458704514e-21
2.507070707070707	-2.6444444444444444	3.448102178783615e-23
2.575757575757576	-2.6444444444444444	7.089443652951308e-25
2.6444444444444444	-2.6444444444444444	1.1826013405684677e-26
2.713131313131313	-2.6444444444444444	1.6005449947345876e-28
2.7818181818181817	-2.6444444444444444	1.7576115941630713e-30
2.8505050505050504	-2.6444444444444444	1.5662368158850839e-32
2.919191919191919	-2.6444444444444444	1.1329292608797571e-34
2.987878787878788	-2.6444444444444444	6.656991594937773e-37
3.0565656565656565	-2.6444444444444444	3.183131773426014e-39
3.125252525252525	-2.6444444444444444	1.2438832280904016e-41
3.193939393939394	-2.6444444444444444	4.012049036585233e-44
3.2626262626262625	-2.6444444444444444	1.0917275342487495e-46
3.3313131313131312	-2.6444444444444444	2.6141779704249584e-49
3.4	-2.6444444444444444	5.8545067554167984e-52
-3.4	-2.575757575757576	1.1478100184895785e-43
-3.3313131313131312	-2.575757575757576	1.4431606702861863e-41
-3.2626262626262625	-2.575757575757576	1.484438079082116e-39
-3.193939393939394	-2.575757575757576	1.2684829080249937e-37
-3.125252525252525	-2.575757575757576	9.370719879822228e-36
-3.0565656565656565	-2.575757575757576	6.5032357875429455e-34
-2.987878787878788	-2.575757575757576	4.700523559806042e-32
-2.919191919191919	-2.575757575757576	3.609070249862712e-30
-2.8505050505050504	-2.575757575757576	2.6904166873682793e-28
-2.7818181818181817	-2.575757575757576	1.769295217172259e-26
-2.713131313131313	-2.575757575757576	9.749619407741758e-25
-2.6444444444444444	-2.575757575757576	4.409105910775177e-23
-2.575757575757576	-2.575757575757576	1.6241416024277584e-21
-2.507070707070707	-2.575757575757576	4.8604205954662743e-20
-2.4383838383838383	-2.575757575757576	1.1806253416939325e-18
-2.3696969696969696	-2.575757575757576	2.3270530761051078e-17
-2.301010101010101	-2.575757575757576	3.72144309550522e-16
-2.2323232323232323	-2.575757575757576	4.8284981239183256e-15
-2.163636363636364	-2.575757575757576	5.0828013323983654e-14
-2.094949494949495	-2.575757575757576	4.340930349745511e-13
-2.026262626262626	-2.575757575757576	3.0078108207312334e-12
-1.9575757575757573	-2.575757575757576	1.6908537613487896e-11
-1.8888888888888888	-2.575757575757576	7.711687290557705e-11
-1.82020202020202	-2.575757575757576	2.853519588453616e-10
-1.7515151515151517	-2.575757575757576	8.566461438479881e-10
-1.6828282828282828	-2.575757575757576	2.0864859878602835e-09
-1.614141414141414	-2.575757575757576	4.123249775389999e-09
-1.5454545454545454	-2.575757575757576	6.612119083838664e-09
-1.4767676767676767	-2.575757575757576	8.609675551118868e-09
-1.408080808080808	-2.575757575757576	9.125819107177552e-09
-1.3393939393939394	-2.575757575757576	7.956165164454156e-09
-1.270707070707071	-2.575757575757576	5.949380122742677e-09
-1.202020202020202	-2.575757575757576	4.4059576547914044e-09
-1.1333333333333333	-2.575757575757576	4.261759765637258e-09
-1.0646464646464646	-2.575757575757576	5.8835234131911165e-09
-0.995959595959596	-2.575757575757576	1.0352404461068532e-08
-0.9272727272727272	-2.575757575757576	2.588372822257185e-08
-0.8585858585858586	-2.575757575757576	9.221220481552073e-08
-0.7898989898989899	-2.575757575757576	3.4877721699354904e-07
-0.7212121212121212	-2.575757575757576	1.157482953562072e-06
-0.6525252525252525	-2.575757575757576	3.1809617828809555e-06
-0.5838383838383838	-2.575757575757576	7.140078083878163e-06
-0.5151515151515151	-2.575757575757576	1.3060993476059123e-05
-0.4464646464646464	-2.575757575757576	1.9504738877107032e-05
-0.3777777777777777	-2.575757575757576	2.3900082129045665e-05
-0.3090909090909091	-2.575757575757576	2.4276182990237305e-05
-0.2404040404040404	-2.575757575757576	2.0826721676384142e-05
-0.1717171717171717	-2.575757575757576	1.557143737299504e-05
-0.103030303030303	-2.575757575757576	1.0614070957192252e-05
-0.0343434343434343	-2.575757575757576	6.946652566081116e-06
0.0343434343434343	-2.575757575757576	4.563229416512389e-06
0.103030303030303	-2.575757575757576	3.0880304610820205e-06
0.1717171717171717	-2.575757575757576	2.167437645565178e-06
0.2404040404040404	-2.575757575757576	1.5827891720922548e-06
0.3090909090909091	-2.575757575757576	1.2459160231125974e-06
0.3777777777777777	-2.575757575757576	1.1405422208923829e-06
0.4464646464646464	-2.575757575757576	1.2415086419867618e-06
0.5151515151515151	-2.575757575757576	1.451025683098062e-06
0.5838383838383838	-2.575757575757576	1.5983863146985524e-06
0.6525252525252525	-2.575757575757576	1.5305678548588297e-06
0.7212121212121212	-2.575757575757576	1.2265256112157548e-06
0.7898989898989899	-2.575757575757576	8.09751413207838e-07
0.8585858585858586	-2.575757575757576	4.406218608319765e-07
0.9272727272727272	-2.575757575757576	2.075621282948383e-07
0.995959595959596	-2.575757575757576	1.103107478640986e-07
1.0646464646464646	-2.575757575757576	1.061597375377195e-07
1.1333333333333333	-2.575757575757576	1.478801310002941e-07
1.202020202020202	-2.575757575757576	1.9337252318830848e-07
1.270707070707071	-2.575757575757576	2.0997432519528293e-07
1.3393939393939394	-2.575757575757576	1.856042938150953e-07
1.408080808080808	-2.575757575757576	1.3317044936683878e-07
1.4767676767676767	-2.575757575757576	7.752581672795325e-08
1.5454545454545454	-2.575757575757576	3.661655204464308e-08
1.614141414141414	-2.575757575757576	1.4031277131074592e-08
1.6828282828282828	-2.575757575757576	4.3621936136385135e-09
1.7515151515151517	-2.575757575757576	1.1002731236803203e-09
1.82020202020202	-2.575757575757576	2.2515617492027646e-10
1.8888888888888888	-2.575757575757576	3.73813515002423e-11
1.9575757575757573	-2.575757575757576	5.035167450027257e-12
2.026262626262626	-2.575757575757576	5.502507356909787e-13
2.094949494949495	-2.575757575757576	4.8785994988324677e-14
2.163636363636364	-2.575757575757576	3.509276408702148e-15
2.2323232323232323	-2.575757575757576	2.0479906911717278e-16
2.301010101010101	-2.575757575757576	9.69675975526461e-18
2.3696969696969696	-2.575757575757576	3.72489616096249e-19
2.4383838383838383	-2.575757575757576	1.1608926649857125e-20
2.507070707070707	-2.575757575757576	2.9353771494906003e-22
2.575757575757576	-2.575757575757576	6.0219671748573075e-24
2.6444444444444444	-2.575757575757576	1.0023897170793932e-25
2.713131313131313	-2.575757575757576	1.3539727255919566e-27
2.7818181818181817	-2.575757575757576	1.4845102934546333e-29
2.8505050505050504	-2.575757575757576	1.322086370391543e-31
2.919191919191919	-2.575757575757576	9.580179099836269e-34
2.987878787878788	-2.575757575757576	5.671303319922985e-36
3.0565656565656565	-2.575757575757576	2.768866431625853e-38
3.125252525252525	-2.575757575757576	1.138509285520648e-40
3.193939393939394	-2.575757575757576	4.1070274504527e-43
3.2626262626262625	-2.575757575757576	1.3807134945013164e-45
3.3313131313131312	-2.575757575757576	4.541354546271785e-48
3.4	-2.575757575757576	1.4495381576395665e-50
-3.4	-2.507070707070707	2.3901546065177265e-42
-3.3313131313131312	-2.507070707070707	2.991651547616191e-40
-3.2626262626262625	-2.507070707070707	3.050223052232607e-38
-3.193939393939394	-2.507070707070707	2.5526964158139665e-36
-3.125252525252525	-2.507070707070707	1.7908740974020552e-34
-3.0565656565656565	-2.507070707070707	1.1094894040726424e-32
-2.987878787878788	-2.507070707070707	6.683483759081953e-31
-2.919191919191919	-2.507070707070707	4.2794433401203266e-29
-2.8505050505050504	-2.507070707070707	2.8507249197106804e-27
-2.7818181818181817	-2.507070707070707	1.7814678980364782e-25
-2.713131313131313	-2.507070707070707	9.616586848655999e-24
-2.6444444444444444	-2.507070707070707	4.3111927332620975e-22
-2.575757575757576	-2.507070707070707	1.580975804350305e-20
-2.507070707070707	-2.507070707070707	4.717001209877298e-19
-2.4383838383838383	-2.507070707070707	1.1429115790016345e-17
-2.3696969696969696	-2.507070707070707	2.247446380165969e-16
-2.301010101010101	-2.507070707070707	3.5859329786049655e-15
-2.2323232323232323	-2.507070707070707	4.642149938695989e-14
-2.163636363636364	-2.507070707070707	4.875615612631993e-13
-2.094949494949495	-2.507070707070707	4.154601376272393e-12
-2.026262626262626	-2.507070707070707	2.8722194401628517e-11
-1.9575757575757573	-2.507070707070707	1.610993623076834e-10
-1.8888888888888888	-2.507070707070707	7.330910242329504e-10
-1.82020202020202	-2.507070707070707	2.7065129028461247e-09
-1.7515151515151517	-2.507070707070707	8.106838917181279e-09
-1.6828282828282828	-2.507070707070707	1.9700928767413282e-08
-1.614141414141414	-2.507070707070707	3.88448339628562e-08
-1.5454545454545454	-2.507070707070707	6.215295323952906e-08
-1.4767676767676767	-2.507070707070707	8.075258832767535e-08
-1.408080808080808	-2.507070707070707	8.542392575981974e-08
-1.3393939393939394	-2.507070707070707	7.439326029448367e-08
-1.270707070707071	-2.507070707070707	5.576944540872707e-08
-1.202020202020202	-2.507070707070707	4.1864320977369566e-08
-1.1333333333333333	-2.507070707070707	4.1454949839058724e-08
-1.0646464646464646	-2.507070707070707	5.6933558568909504e-08
-0.995959595959596	-2.507070707070707	9.010062819116207e-08
-0.9272727272727272	-2.507070707070707	1.7037081667052569e-07
-0.8585858585858586	-2.507070707070707	4.5787267848177485e-07
-0.7898989898989899	-2.507070707070707	1.5262727868125152e-06
-0.7212121212121212	-2.507070707070707	4.863961081170477e-06
-0.6525252525252525	-2.507070707070707	1.3181347680187644e-05
-0.5838383838383838	-2.507070707070707	2.940102550869468e-05
-0.5151515151515151	-2.507070707070707	5.358662720006335e-05
-0.4464646464646464	-2.507070707070707	7.985023279772076e-05
-0.3777777777777777	-2.507070707070707	9.777278772531756e-05
-0.3090909090909091	-2.507070707070707	9.945080069664472e-05
-0.2404040404040404	-2.507070707070707	8.57602717147792e-05
-0.1717171717171717	-2.507070707070707	6.490232635787009e-05
-0.103030303030303	-2.507070707070707	4.535628421778951e-05
-0.0343434343434343	-2.507070707070707	3.1076964117332165e-05
0.0343434343434343	-2.507070707070707	2.192867666878489e-05
0.103030303030303	-2.507070707070707	1.6216117998758603e-05
0.1717171717171717	-2.507070707070707	1.2383591110394626e-05
0.2404040404040404	-2.507070707070707	9.599942862585832e-06
0.3090909090909091	-2.507070707070707	7.707042116341187e-06
0.3777777777777777	-2.507070707070707	6.829287852416551e-06
0.4464646464646464	-2.507070707070707	6.943774982509266e-06
0.5151515151515151	-2.507070707070707	7.618017952621439e-06
0.5838383838383838	-2.507070707070707	8.054335765678022e-06
0.6525252525252525	-2.507070707070707	7.533459550725335e-06
0.7212121212121212	-2.507070707070707	5.956023565376646e-06
0.7898989898989899	-2.507070707070707	3.90184203177518e-06
0.8585858585858586	-2.507070707070707	2.122198840432699e-06
0.9272727272727272	-2.507070707070707	1.0306646967521635e-06
0.995959595959596	-2.507070707070707	6.28729899787209e-07
1.0646464646464646	-2.507070707070707	7.166588284465499e-07
1.1333333333333333	-2.507070707070707	1.0521763308738938e-06
1.202020202020202	-2.507070707070707	1.3853898525809377e-06
1.270707070707071	-2.507070707070707	1.5029131942011738e-06
1.3393939393939394	-2.507070707070707	1.3257249604267405e-06
1.408080808080808	-2.507070707070707	9.490811265588976e-07
1.4767676767676767	-2.507070707070707	5.512688912222296e-07
1.5454545454545454	-2.507070707070707	2.5978593556059933e-07
1.614141414141414	-2.507070707070707	9.932455986688885e-08
1.6828282828282828	-2.507070707070707	3.0809583972640335e-08
1.7515151515151517	-2.507070707070707	7.753592690584806e-09
1.82020202020202	-2.507070707070707	1.583098821843312e-09
1.8888888888888888	-2.507070707070707	2.6224121319772906e-10
1.9575757575757573	-2.507070707070707	3.5243721279622934e-11
2.026262626262626	-2.507070707070707	3.8428241811786045e-12
2.094949494949495	-2.507070707070707	3.3994396187366426e-13
2.163636363636364	-2.507070707070707	2.4397901180474855e-14
2.2323232323232323	-2.507070707070707	1.4206481339571768e-15
2.301010101010101	-2.507070707070707	6.71136607513118e-17
2.3696969696969696	-2.507070707070707	2.572344313698098e-18
2.4383838383838383	-2.507070707070707	7.999250845232139e-20
2.507070707070707	-2.507070707070707	2.0183276446056138e-21
2.575757575757576	-2.507070707070707	4.132425164829342e-23
2.6444444444444444	-2.507070707070707	6.867648487716254e-25
2.713131313131313	-2.507070707070707	9.270203794092043e-27
2.7818181818181817	-2.507070707070707	1.0179973870660603e-28
2.8505050505050504	-2.507070707070707	9.12964345784072e-31
2.919191919191919	-2.507070707070707	6.747372666042399e-33
2.987878787878788	-2.507070707070707	4.192886968135665e-35
3.0565656565656565	-2.507070707070707	2.279093213302276e-37
3.125252525252525	-2.507070707070707	1.1503536586159096e-39
3.193939393939394	-2.507070707070707	5.6720211860585316e-42
3.2626262626262625	-2.507070707070707	2.7198742563361407e-44
3.3313131313131312	-2.507070707070707	1.2006535679626352e-46
3.4	-2.507070707070707	4.604885605946689e-49
-3.4	-2.4383838383838383	4.0216612550017244e-41
-3.3313131313131312	-2.4383838383838383	5.016951055526362e-39
-3.2626262626262625	-2.4383838383838383	5.087484686889461e-37
-3.193939393939394	-2.4383838383838383	4.2092931095238816e-35
-3.125252525252525	-2.4383838383838383	2.8718619574633268e-33
-3.0565656565656565	-2.4383838383838383	1.6625874861579096e-31
-2.987878787878788	-2.4383838383838383	8.725497326443942e-30
-2.919191919191919	-2.4383838383838383	4.6088244766059405e-28
-2.8505050505050504	-2.4383838383838383	2.607662910617665e-26
-2.7818181818181817	-2.4383838383838383	1.4899105933347811e-24
-2.713131313131313	-2.4383838383838383	7.739764565708094e-23
-2.6444444444444444	-2.4383838383838383	3.416520597773465e-21
-2.575757575757576	-2.4383838383838383	1.244313871408467e-19
-2.507070707070707	-2.4383838383838383	3.69832033005796e-18
-2.4383838383838383	-2.4383838383838383	8.935886485878377e-17
-2.3696969696969696	-2.4383838383838383	1.7528927402736082e-15
-2.301010101010101	-2.4383838383838383	2.7903698534284286e-14
-2.2323232323232323	-2.4383838383838383	3.604045465340278e-13
-2.163636363636364	-2.4383838383838383	3.776749115964898e-12
-2.094949494949495	-2.4383838383838383	3.210980646542672e-11
-2.026262626262626	-2.4383838383838383	2.2148601030407908e-10
-1.9575757575757573	-2.4383838383838383	1.239490213114759e-09
-1.8888888888888888	-2.4383838383838383	5.627660236511211e-09
-1.82020202020202	-2.4383838383838383	2.0730071848131176e-08
-1.7515151515151517	-2.4383838383838383	6.195310582434158e-08
-1.6828282828282828	-2.4383838383838383	1.5021711409070864e-07
-1.614141414141414	-2.4383838383838383	2.955211064415584e-07
-1.5454545454545454	-2.4383838383838383	4.7178597112772125e-07
-1.4767676767676767	-2.4383838383838383	6.116326595446158e-07
-1.408080808080808	-2.4383838383838383	6.457474344016638e-07
-1.3393939393939394	-2.4383838383838383	5.618098746735736e-07
-1.270707070707071	-2.4383838383838383	4.224397444067788e-07
-1.202020202020202	-2.4383838383838383	3.219499132065043e-07
-1.1333333333333333	-2.4383838383838383	3.275635450564511e-07
-1.0646464646464646	-2.4383838383838383	4.54441238367883e-07
-0.995959595959596	-2.4383838383838383	6.878321379715586e-07
-0.9272727272727272	-2.4383838383838383	1.0894375629926377e-06
-0.8585858585858586	-2.4383838383838383	2.161871408880693e-06
-0.7898989898989899	-2.4383838383838383	5.812438684080075e-06
-0.7212121212121212	-2.4383838383838383	1.7010652450964158e-05
-0.6525252525252525	-2.4383838383838383	4.473989013805474e-05
-0.5838383838383838	-2.4383838383838383	9.857061674871782e-05
-0.5151515151515151	-2.4383838383838383	0.0001785426144305
-0.4464646464646464	-2.4383838383838383	0.0002651803501718
-0.3777777777777777	-2.4383838383838383	0.0003244030371913
-0.3090909090909091	-2.4383838383838383	0.0003306472555784
-0.2404040404040404	-2.4383838383838383	0.0002871106318615
-0.1717171717171717	-2.4383838383838383	0.0002207709587754
-0.103030303030303	-2.4383838383838383	0.0001593769768554
-0.0343434343434343	-2.4383838383838383	0.0001157142266203
0.0343434343434343	-2.4383838383838383	8.873073706202552e-05
0.103030303030303	-2.4383838383838383	7.182418634645648e-05
0.1717171717171717	-2.4383838383838383	5.91247318083908e-05
0.2404040404040404	-2.4383838383838383	4.81154972759339e-05
0.3090909090909091	-2.4383838383838383	3.925900997142657e-05
0.3777777777777777	-2.4383838383838383	3.391548391984252e-05
0.4464646464646464	-2.4383838383838383	3.243829889132906e-05
0.5151515151515151	-2.4383838383838383	3.33295782040564e-05
0.5838383838383838	-2.4383838383838383	3.360015363416722e-05
0.6525252525252525	-2.4383838383838383	3.052426445952684e-05
0.7212121212121212	-2.4383838383838383	2.3720655711547827e-05
0.7898989898989899	-2.4383838383838383	1.5388653227096623e-05
0.8585858585858586	-2.4383838383838383	8.374585727971259e-06
0.9272727272727272	-2.4383838383838383	4.247905217109461e-06
0.995959595959596	-2.4383838383838383	3.037196579879618e-06
1.0646464646464646	-2.4383838383838383	3.991002160882397e-06
1.1333333333333333	-2.4383838383838383	6.069429189443561e-06
1.202020202020202	-2.4383838383838383	8.020381217925475e-06
1.270707070707071	-2.4383838383838383	8.688084245841532e-06
1.3393939393939394	-2.4383838383838383	7.647239681716606e-06
1.408080808080808	-2.4383838383838383	5.46232732928833e-06
1.4767676767676767	-2.4383838383838383	3.1656154933364898e-06
1.5454545454545454	-2.4383838383838383	1.4884403588324683e-06
1.614141414141414	-2.4383838383838383	5.677985968488165e-07
1.6828282828282828	-2.4383838383838383	1.757299619699019e-07
1.7515151515151517	-2.4383838383838383	4.412508695436237e-08
1.82020202020202	-2.4383838383838383	8.989043101668604e-09
1.8888888888888888	-2.4383838383838383	1.4856943469974202e-09
1.9575757575757573	-2.4383838383838383	1.9922034561509742e-10
2.026262626262626	-2.4383838383838383	2.1673365992456752e-11
2.094949494949495	-2.4383838383838383	1.9129696515398402e-12
2.163636363636364	-2.4383838383838383	1.36987268799779e-13
2.2323232323232323	-2.4383838383838383	7.958771221692965e-15
2.301010101010101	-2.4383838383838383	3.751573140030127e-16
2.3696969696969696	-2.4383838383838383	1.4348335660110506e-17
2.4383838383838383	-2.4383838383838383	4.453042231434259e-19
2.507070707070707	-2.4383838383838383	1.1217399992072591e-20
2.575757575757576	-2.4383838383838383	2.294996144885162e-22
2.6444444444444444	-2.4383838383838383	3.819353881517489e-24
2.713131313131313	-2.4383838383838383	5.189300737929463e-26
2.7818181818181817	-2.4383838383838383	5.80604157650005e-28
2.8505050505050504	-2.4383838383838383	5.453283294903095e-30
2.919191919191919	-2.4383838383838383	4.467355839951175e-32
2.987878787878788	-2.4383838383838383	3.3859931707762334e-34
3.0565656565656565	-2.4383838383838383	2.502658319252933e-36
3.125252525252525	-2.4383838383838383	1.802546745427802e-38
3.193939393939394	-2.4383838383838383	1.1995276242804456e-40
3.2626262626262625	-2.4383838383838383	6.9546700246902766e-43
3.3313131313131312	-2.4383838383838383	3.382918178449985e-45
3.4	-2.4383838383838383	1.3546863375926844e-47
-3.4	-2.3696969696969696	5.466018728275597e-40
-3.3313131313131312	-2.3696969696969696	6.799860337482539e-38
-3.2626262626262625	-2.3696969696969696	6.86942658029163e-36
-3.193939393939394	-2.3696969696969696	5.645628718312496e-34
-3.125252525252525	-2.3696969696969696	3.794334665200068e-32
-3.0565656565656565	-2.3696969696969696	2.1162258798923932e-30
-2.987878787878788	-2.3696969696969696	1.017650991153512e-28
-2.919191919191919	-2.3696969696969696	4.575478391794336e-27
-2.8505050505050504	-2.3696969696969696	2.1344814995991083e-25
-2.7818181818181817	-2.3696969696969696	1.059892498706441e-23
-2.713131313131313	-2.3696969696969696	5.135654064745826e-22
-2.6444444444444444	-2.3696969696969696	2.2028121115437502e-20
-2.575757575757576	-2.3696969696969696	7.92911561944085e-19
-2.507070707070707	-2.3696969696969696	2.3436546657060865e-17
-2.4383838383838383	-2.3696969696969696	5.643641283250309e-16
-2.3696969696969696	-2.3696969696969696	1.1041587004896388e-14
-2.301010101010101	-2.3696969696969696	1.7534848845118817e-13
-2.2323232323232323	-2.3696969696969696	2.259601997237688e-12
-2.163636363636364	-2.3696969696969696	2.3625116503051096e-11
-2.094949494949495	-2.3696969696969696	2.0040657481106042e-10
-2.026262626262626	-2.3696969696969696	1.3792421011277472e-09
-1.9575757575757573	-2.3696969696969696	7.701188277308088e-09
-1.8888888888888888	-2.3696969696969696	3.48869597610783e-08
-1.82020202020202	-2.3696969696969696	1.2822029329295497e-07
-1.7515151515151517	-2.3696969696969696	3.823313101320575e-07
-1.6828282828282828	-2.3696969696969696	9.249481720195132e-07
-1.614141414141414	-2.3696969696969696	1.8155539924881747e-06
-1.5454545454545454	-2.3696969696969696	2.891974107154208e-06
-1.4767676767676767	-2.3696969696969696	3.7410546931281975e-06
-1.408080808080808	-2.3696969696969696	3.942111311950607e-06
-1.3393939393939394	-2.3696969696969696	3.426824694898406e-06
-1.270707070707071	-2.3696969696969696	2.5861328263024958e-06
-1.202020202020202	-2.3696969696969696	2.00469358991159e-06
-1.1333333333333333	-2.3696969696969696	2.101351572405312e-06
-1.0646464646464646	-2.3696969696969696	2.964942046045745e-06
-0.995959595959596	-2.3696969696969696	4.424835236739497e-06
-0.9272727272727272	-2.3696969696969696	6.408793001105223e-06
-0.8585858585858586	-2.3696969696969696	1.006210352870432e-05
-0.7898989898989899	-2.3696969696969696	2.050948151443536e-05
-0.7212121212121212	-2.3696969696969696	5.131860007596175e-05
-0.6525252525252525	-2.3696969696969696	0.0001267300501972
-0.5838383838383838	-2.3696969696969696	0.0002720551004277
-0.5151515151515151	-2.3696969696969696	0.0004867308512817
-0.4464646464646464	-2.3696969696969696	0.0007185394342233
-0.3777777777777777	-2.3696969696969696	0.0008774747333663
-0.3090909090909091	-2.3696969696969696	0.0008969136026416
-0.2404040404040404	-2.3696969696969696	0.0007863354191383
-0.1717171717171717	-2.3696969696969696	0.0006177813573232
-0.103030303030303	-2.3696969696969696	0.0004652698487354
-0.0343434343434343	-2.3696969696969696	0.000362509374241
0.0343434343434343	-2.3696969696969696	0.0003041844249839
0.103030303030303	-2.3696969696969696	0.0002680480771387
0.1717171717171717	-2.3696969696969696	0.0002349175948663
0.2404040404040404	-2.3696969696969696	0.0001986774572789
0.3090909090909091	-2.3696969696969696	0.0001643977663195
0.3777777777777777	-2.3696969696969696	0.0001395065713859
0.4464646464646464	-2.3696969696969696	0.0001267920056002
0.5151515151515151	-2.3696969696969696	0.0001222941384204
0.5838383838383838	-2.3696969696969696	0.00011705141559
0.6525252525252525	-2.3696969696969696	0.0001027294402799
0.7212121212121212	-2.3696969696969696	7.814994717599999e-05
0.7898989898989899	-2.3696969696969696	5.0092062063801805e-05
0.8585858585858586	-2.3696969696969696	2.7319600506001543e-05
0.9272727272727272	-2.3696969696969696	1.4692200586808396e-05
0.995959595959596	-2.3696969696969696	1.2423598365115656e-05
1.0646464646464646	-2.3696969696969696	1.8233876763954996e-05
1.1333333333333333	-2.3696969696969696	2.8354915138952543e-05
1.202020202020202	-2.3696969696969696	3.7517347801055046e-05
1.270707070707071	-2.3696969696969696	4.056560765632942e-05
1.3393939393939394	-2.3696969696969696	3.5625886342453586e-05
1.408080808080808	-2.3696969696969696	2.5389451916543423e-05
1.4767676767676767	-2.3696969696969696	1.4680880638935017e-05
1.5454545454545454	-2.3696969696969696	6.887266152622076e-06
1.614141414141414	-2.3696969696969696	2.621398207939969e-06
1.6828282828282828	-2.3696969696969696	8.094849062457622e-07
1.7515151515151517	-2.3696969696969696	2.028025619554379e-07
1.82020202020202	-2.3696969696969696	4.1221788485481125e-08
1.8888888888888888	-2.3696969696969696	6.797810407876304e-09
1.9575757575757573	-2.3696969696969696	9.094956000687141e-10
2.026262626262626	-2.3696969696969696	9.872401256749827e-11
2.094949494949495	-2.3696969696969696	8.694383101102035e-12
2.163636363636364	-2.3696969696969696	6.212352140030061e-13
2.2323232323232323	-2.3696969696969696	3.6015786680315805e-14
2.301010101010101	-2.3696969696969696	1.6943124756092906e-15
2.3696969696969696	-2.3696969696969696	6.469418919099942e-17
2.4383838383838383	-2.3696969696969696	2.0061756891873792e-18
2.507070707070707	-2.3696969696969696	5.0598286791964885e-20
2.575757575757576	-2.3696969696969696	1.0415530933628145e-21
2.6444444444444444	-2.3696969696969696	1.7642976974062314e-23
2.713131313131313	-2.3696969696969696	2.5049739776097503e-25
2.7818181818181817	-2.3696969696969696	3.0932985137642043e-27
2.8505050505050504	-2.3696969696969696	3.5212281843116076e-29
2.919191919191919	-2.3696969696969696	3.901224206472849e-31
2.987878787878788	-2.3696969696969696	4.219503378169375e-33
3.0565656565656565	-2.3696969696969696	4.231974990333715e-35
3.125252525252525	-2.3696969696969696	3.70865277021775e-37
3.193939393939394	-2.3696969696969696	2.731007149483144e-39
3.2626262626262625	-2.3696969696969696	1.6568394953172763e-41
3.3313131313131312	-2.3696969696969696	8.20795374054316e-44
3.4	-2.3696969696969696	3.307835304919264e-46
-3.4	-2.301010101010101	6.000080130309491e-39
-3.3313131313131312	-2.301010101010101	7.445573386885242e-37
-3.2626262626262625	-2.301010101010101	7.499299768697664e-35
-3.193939393939394	-2.301010101010101	6.1362049520166236e-33
-3.125252525252525	-2.301010101010101	4.089132535215962e-31
-3.0565656565656565	-2.301010101010101	2.235485022552193e-29
-2.987878787878788	-2.301010101010101	1.0229913170101279e-27
-2.919191919191919	-2.301010101010101	4.120091400377548e-26
-2.8505050505050504	-2.301010101010101	1.6053805593091415e-24
-2.7818181818181817	-2.301010101010101	6.634265676112085e-23
-2.713131313131313	-2.301010101010101	2.862684285391832e-21
-2.6444444444444444	-2.301010101010101	1.1643758262853614e-19
-2.575757575757576	-2.301010101010101	4.1021970574213736e-18
-2.507070707070707	-2.301010101010101	1.2015999194356854e-16
-2.4383838383838383	-2.301010101010101	2.8802584071307802e-15
-2.3696969696969696	-2.301010101010101	5.6179458412696265e-14
-2.301010101010101	-2.301010101010101	8.89919301206484e-13
-2.2323232323232323	-2.301010101010101	1.1440920532804215e-11
-2.163636363636364	-2.301010101010101	1.193465577302525e-10
-2.094949494949495	-2.301010101010101	1.01009877289552e-09
-2.026262626262626	-2.301010101010101	6.936036982318693e-09
-1.9575757575757573	-2.301010101010101	3.864103152433827e-08
-1.8888888888888888	-2.301010101010101	1.746523967054043e-07
-1.82020202020202	-2.301010101010101	6.404552861629495e-07
-1.7515151515151517	-2.301010101010101	1.9054287124542968e-06
-1.6828282828282828	-2.301010101010101	4.59929725411349e-06
-1.614141414141414	-2.301010101010101	9.007539294454992e-06
-1.5454545454545454	-2.301010101010101	1.431598041844892e-05
-1.4767676767676767	-2.301010101010101	1.8479020953831227e-05
-1.408080808080808	-2.301010101010101	1.943547884503598e-05
-1.3393939393939394	-2.301010101010101	1.6884147209929298e-05
-1.270707070707071	-2.301010101010101	1.2798952561887692e-05
-1.202020202020202	-2.301010101010101	1.0114181240064294e-05
-1.1333333333333333	-2.301010101010101	1.0950313480366436e-05
-1.0646464646464646	-2.301010101010101	1.5762108922577954e-05
-0.995959595959596	-2.301010101010101	2.3507406975482605e-05
-0.9272727272727272	-2.301010101010101	3.275685289560788e-05
-0.8585858585858586	-2.301010101010101	4.486218299720923e-05
-0.7898989898989899	-2.301010101010101	7.093409417849089e-05
-0.7212121212121212	-2.301010101010101	0.0001417597765994
-0.6525252525252525	-2.301010101010101	0.0003111950622964
-0.5838383838383838	-2.301010101010101	0.0006332920383148
-0.5151515151515151	-2.301010101010101	0.001104153649949
-0.4464646464646464	-2.301010101010101	0.0016094892038383
-0.3777777777777777	-2.301010101010101	0.0019572485888429
-0.3090909090909091	-2.301010101010101	0.0020078899548247
-0.2404040404040404	-2.301010101010101	0.0017844965250875
-0.1717171717171717	-2.301010101010101	0.0014436995886671
-0.103030303030303	-2.301010101010101	0.0011473709125339
-0.0343434343434343	-2.301010101010101	0.0009687317753511
0.0343434343434343	-2.301010101010101	0.0008882662604003
0.103030303030303	-2.301010101010101	0.0008416857807411
0.1717171717171717	-2.301010101010101	0.0007747265554071
0.2404040404040404	-2.301010101010101	0.0006751584042344
0.3090909090909091	-2.301010101010101	0.0005658521211089
0.3777777777777777	-2.301010101010101	0.0004750467958075
0.4464646464646464	-2.301010101010101	0.0004151366415458
0.5151515151515151	-2.301010101010101	0.000378591979327
0.5838383838383838	-2.301010101010101	0.0003439671150305
0.6525252525252525	-2.301010101010101	0.0002906362395125
0.7212121212121212	-2.301010101010101	0.0002157071738477
0.7898989898989899	-2.301010101010101	0.0001363577628232
0.8585858585858586	-2.301010101010101	7.473280820845069e-05
0.9272727272727272	-2.301010101010101	4.323451431191556e-05
0.995959595959596	-2.301010101010101	4.289900028726459e-05
1.0646464646464646	-2.301010101010101	6.81040360799449e-05
1.1333333333333333	-2.301010101010101	0.0001072435123986
1.202020202020202	-2.301010101010101	0.0001418214890031
1.270707070707071	-2.301010101010101	0.0001530032823636
1.3393939393939394	-2.301010101010101	0.0001340575349091
1.408080808080808	-2.301010101010101	9.531903170237354e-05
1.4767676767676767	-2.301010101010101	5.499121706159267e-05
1.5454545454545454	-2.301010101010101	2.5740122044003963e-05
1.614141414141414	-2.301010101010101	9.775144066396064e-06
1.6828282828282828	-2.301010101010101	3.0118100967604995e-06
1.7515151515151517	-2.301010101010101	7.528743993823718e-07
1.82020202020202	-2.301010101010101	1.5268903868606358e-07
1.8888888888888888	-2.301010101010101	2.5123755566698852e-08
1.9575757575757573	-2.301010101010101	3.3539417927967494e-09
2.026262626262626	-2.301010101010101	3.6326864419057455e-10
2.094949494949495	-2.301010101010101	3.192413235022783e-11
2.163636363636364	-2.301010101010101	2.2765184635212284e-12
2.2323232323232323	-2.301010101010101	1.317608165579094e-13
2.301010101010101	-2.301010101010101	6.193159972330853e-15
2.3696969696969696	-2.301010101010101	2.3672783420674953e-16
2.4383838383838383	-2.301010101010101	7.383103207087428e-18
2.507070707070707	-2.301010101010101	1.8935576966480502e-19
2.575757575757576	-2.301010101010101	4.064583474334037e-21
2.6444444444444444	-2.301010101010101	7.567259093960179e-23
2.713131313131313	-2.301010101010101	1.2939304749184846e-24
2.7818181818181817	-2.301010101010101	2.1487271128380024e-26
2.8505050505050504	-2.301010101010101	3.489032370037808e-28
2.919191919191919	-2.301010101010101	5.272726682623248e-30
2.987878787878788	-2.301010101010101	6.983109129738265e-32
3.0565656565656565	-2.301010101010101	7.784223154619963e-34
3.125252525252525	-2.301010101010101	7.154343054843878e-36
3.193939393939394	-2.301010101010101	5.371155700321199e-38
3.2626262626262625	-2.301010101010101	3.2808179585732783e-40
3.3313131313131312	-2.301010101010101	1.6277703387972842e-42
3.4	-2.301010101010101	6.555505139936194e-45
-3.4	-2.2323232323232323	5.319033531609823e-38
-3.3313131313131312	-2.2323232323232323	6.584794944781406e-36
-3.2626262626262625	-2.2323232323232323	6.615040819817267e-34
-3.193939393939394	-2.2323232323232323	5.394902881591957e-32
-3.125252525252525	-2.2323232323232323	3.5762143426027135e-30
-3.0565656565656565	-2.2323232323232323	1.9337039268585998e-28
-2.987878787878788	-2.2323232323232323	8.615437169673328e-27
-2.919191919191919	-2.2323232323232323	3.2507397926268325e-25
-2.8505050505050504	-2.2323232323232323	1.1074122443311778e-23
-2.7818181818181817	-2.2323232323232323	3.778756758371616e-22
-2.713131313131313	-2.2323232323232323	1.3808313266789714e-20
-2.6444444444444444	-2.2323232323232323	5.119135774786608e-19
-2.575757575757576	-2.2323232323232323	1.7327881593513366e-17
-2.507070707070707	-2.2323232323232323	4.994495096787111e-16
-2.4383838383838383	-2.2323232323232323	1.1887255364655496e-14
-2.3696969696969696	-2.2323232323232323	2.309546249987325e-13
-2.301010101010101	-2.2323232323232323	3.648160880421324e-12
-2.2323232323232323	-2.2323232323232323	4.678653209539937e-11
-2.163636363636364	-2.2323232323232323	4.869244614967122e-10
-2.094949494949495	-2.2323232323232323	4.111745022567684e-09
-2.026262626262626	-2.2323232323232323	2.8170256398332774e-08
-1.9575757575757573	-2.2323232323232323	1.5658400643212184e-07
-1.8888888888888888	-2.2323232323232323	7.061440933770375e-07
-1.82020202020202	-2.2323232323232323	2.5836164072013707e-06
-1.7515151515151517	-2.2323232323232323	7.669245580709957e-06
-1.6828282828282828	-2.2323232323232323	1.847024825981226e-05
-1.614141414141414	-2.2323232323232323	3.609198415631807e-05
-1.5454545454545454	-2.2323232323232323	5.7234382822973606e-05
-1.4767676767676767	-2.2323232323232323	7.371900890727123e-05
-1.408080808080808	-2.2323232323232323	7.739350329810432e-05
-1.3393939393939394	-2.2323232323232323	6.720922193838782e-05
-1.270707070707071	-2.2323232323232323	5.1232340547063646e-05
-1.202020202020202	-2.2323232323232323	4.139437422971177e-05
-1.1333333333333333	-2.2323232323232323	4.6419667419748846e-05
-1.0646464646464646	-2.2323232323232323	6.826665412063126e-05
-0.995959595959596	-2.2323232323232323	0.0001022973356219
-0.9272727272727272	-2.2323232323232323	0.0001404559486589
-0.8585858585858586	-2.2323232323232323	0.0001800147357057
-0.7898989898989899	-2.2323232323232323	0.0002402665957996
-0.7212121212121212	-2.2323232323232323	0.0003812877772362
-0.6525252525252525	-2.2323232323232323	0.0007041429264812
-0.5838383838383838	-2.2323232323232323	0.0013020356576261
-0.5151515151515151	-2.2323232323232323	0.0021579597891204
-0.4464646464646464	-2.2323232323232323	0.0030642030269743
-0.3777777777777777	-2.2323232323232323	0.003689034289418
-0.3090909090909091	-2.2323232323232323	0.003799286058264
-0.2404040404040404	-2.2323232323232323	0.0034422170197711
-0.1717171717171717	-2.2323232323232323	0.0028961785982001
-0.103030303030303	-2.2323232323232323	0.002453483546992
-0.0343434343434343	-2.2323232323232323	0.0022471986559707
0.0343434343434343	-2.2323232323232323	0.0022232986081092
0.103030303030303	-2.2323232323232323	0.0022251832545276
0.1717171717171717	-2.2323232323232323	0.0021217153509187
0.2404040404040404	-2.2323232323232323	0.0018916741856911
0.3090909090909091	-2.2323232323232323	0.0016045226412032
0.3777777777777777	-2.2323232323232323	0.0013409865669461
0.4464646464646464	-2.2323232323232323	0.0011404202766586
0.5151515151515151	-2.2323232323232323	0.0009944347040257
0.5838383838383838	-2.2323232323232323	0.0008621099867156
0.6525252525252525	-2.2323232323232323	0.0007017567899209
0.7212121212121212	-2.2323232323232323	0.0005078101513625
0.7898989898989899	-2.2323232323232323	0.0003167621150693
0.8585858585858586	-2.2323232323232323	0.0001753652166027
0.9272727272727272	-2.2323232323232323	0.0001101663095829
0.995959595959596	-2.2323232323232323	0.0001247881863711
1.0646464646464646	-2.2323232323232323	0.0002077374633487
1.1333333333333333	-2.2323232323232323	0.0003285406918622
1.202020202020202	-2.2323232323232323	0.0004334462168851
1.270707070707071	-2.2323232323232323	0.0004663435001124
1.3393939393939394	-2.2323232323232323	0.0004075711035487
1.408080808080808	-2.2323232323232323	0.0002891117938174
1.4767676767676767	-2.2323232323232323	0.0001664132449956
1.5454545454545454	-2.2323232323232323	7.771956022281338e-05
1.614141414141414	-2.2323232323232323	2.9449415622612887e-05
1.6828282828282828	-2.2323232323232323	9.053573993786635e-06
1.7515151515151517	-2.2323232323232323	2.258179031436492e-06
1.82020202020202	-2.2323232323232323	4.569756394191809e-07
1.8888888888888888	-2.2323232323232323	7.502920624098938e-08
1.9575757575757573	-2.2323232323232323	9.995087350207004e-09
2.026262626262626	-2.2323232323232323	1.0804427096126507e-09
2.094949494949495	-2.2323232323232323	9.479226256697472e-11
2.163636363636364	-2.2323232323232323	6.753603959397314e-12
2.2323232323232323	-2.2323232323232323	3.912550884291205e-13
2.301010101010101	-2.2323232323232323	1.848912549782516e-14
2.3696969696969696	-2.2323232323232323	7.180236376734027e-16
2.4383838383838383	-2.2323232323232323	2.3304222656626704e-17
2.507070707070707	-2.2323232323232323	6.542311023361664e-19
2.575757575757576	-2.2323232323232323	1.6805443954912382e-20
2.6444444444444444	-2.2323232323232323	4.18245203570757e-22
2.713131313131313	-2.2323232323232323	1.0192394097250425e-23
2.7818181818181817	-2.2323232323232323	2.3201764288757e-25
2.8505050505050504	-2.2323232323232323	4.6429526726148265e-27
2.919191919191919	-2.2323232323232323	7.833967298219028e-29
2.987878787878788	-2.2323232323232323	1.090729623273956e-30
3.0565656565656565	-2.2323232323232323	1.2409472910227837e-32
3.125252525252525	-2.2323232323232323	1.1488751486968022e-34
3.193939393939394	-2.2323232323232323	8.640067482486198e-37
3.2626262626262625	-2.2323232323232323	5.274422490066985e-39
3.3313131313131312	-2.2323232323232323	2.6129155848231335e-41
3.4	-2.2323232323232323	1.050372554510264e-43
-3.4	-2.163636363636364	3.807957868227391e-37
-3.3313131313131312	-2.163636363636364	4.7032110921452964e-35
-3.2626262626262625	-2.163636363636364	4.713356601120473e-33
-3.193939393939394	-2.163636363636364	3.8334139389602095e-31
-3.125252525252525	-2.163636363636364	2.531712191440758e-29
-3.0565656565656565	-2.163636363636364	1.360062978713874e-27
-2.987878787878788	-2.163636363636364	5.972757428884843e-26
-2.919191919191919	-2.163636363636364	2.174449950983421e-24
-2.8505050505050504	-2.163636363636364	6.808266925828414e-23
-2.7818181818181817	-2.163636363636364	1.9838847515509293e-21
-2.713131313131313	-2.163636363636364	5.974738466323869e-20
-2.6444444444444444	-2.163636363636364	1.9186065669604533e-18
-2.575757575757576	-2.163636363636364	6.041884363591171e-17
-2.507070707070707	-2.163636363636364	1.6901334882814157e-15
-2.4383838383838383	-2.163636363636364	3.9738641782871957e-14
-2.3696969696969696	-2.163636363636364	7.676814255036837e-13
-2.301010101010101	-2.163636363636364	1.2084691847483344e-11
-2.2323232323232323	-2.163636363636364	1.5457077072289176e-10
-2.163636363636364	-2.163636363636364	1.6048271139376027e-09
-2.094949494949495	-2.163636363636364	1.3520484996220931e-08
-2.026262626262626	-2.163636363636364	9.242081166289629e-08
-1.9575757575757573	-2.163636363636364	5.125590859738591e-07
-1.8888888888888888	-2.163636363636364	2.306264625966512e-06
-1.82020202020202	-2.163636363636364	8.419065116948263e-06
-1.7515151515151517	-2.163636363636364	2.493498257208949e-05
-1.6828282828282828	-2.163636363636364	5.991708622130117e-05
-1.614141414141414	-2.163636363636364	0.0001168188663505
-1.5454545454545454	-2.163636363636364	0.000184839025928
-1.4767676767676767	-2.163636363636364	0.0002375701983553
-1.408080808080808	-2.163636363636364	0.0002489830872888
-1.3393939393939394	-2.163636363636364	0.0002162309167803
-1.270707070707071	-2.163636363636364	0.00016601870304
-1.202020202020202	-2.163636363636364	0.0001377004372638
-1.1333333333333333	-2.163636363636364	0.0001604741618754
-1.0646464646464646	-2.163636363636364	0.0002412913455223
-0.995959595959596	-2.163636363636364	0.0003639373786295
-0.9272727272727272	-2.163636363636364	0.0004971937828423
-0.8585858585858586	-2.163636363636364	0.0006185205472196
-0.7898989898989899	-2.163636363636364	0.000754018972085
-0.7212121212121212	-2.163636363636364	0.0010105948842534
-0.6525252525252525	-2.163636363636364	0.0015568128202259
-0.5838383838383838	-2.163636363636364	0.0025228436663102
-0.5151515151515151	-2.163636363636364	0.0038509249274902
-0.4464646464646464	-2.163636363636364	0.0052158810363078
-0.3777777777777777	-2.163636363636364	0.0061514785118225
-0.3090909090909091	-2.163636363636364	0.0063535211237948
-0.2404040404040404	-2.163636363636364	0.0059069332313231
-0.1717171717171717	-2.163636363636364	0.0052174782495223
-0.103030303030303	-2.163636363636364	0.0047229753689373
-0.0343434343434343	-2.163636363636364	0.0046285989074132
0.0343434343434343	-2.163636363636364	0.0048199581227229
0.103030303030303	-2.163636363636364	0.0049826856975093
0.1717171717171717	-2.163636363636364	0.0048527414648488
0.2404040404040404	-2.163636363636364	0.0043967692284218
0.3090909090909091	-2.163636363636364	0.0037709346486355
0.3777777777777777	-2.163636363636364	0.0031534575558308
0.4464646464646464	-2.163636363636364	0.0026393034539381
0.5151515151515151	-2.163636363636364	0.0022308288904695
0.5838383838383838	-2.163636363636364	0.0018655783873818
0.6525252525252525	-2.163636363636364	0.0014731151250547
0.7212121212121212	-2.163636363636364	0.0010448072746615
0.7898989898989899	-2.163636363636364	0.0006473993995934
0.8585858585858586	-2.163636363636364	0.0003658250155847
0.9272727272727272	-2.163636363636364	0.000249144836744
0.995959595959596	-2.163636363636364	0.0003069178643389
1.0646464646464646	-2.163636363636364	0.0005188385907521
1.1333333333333333	-2.163636363636364	0.0008167997034089
1.202020202020202	-2.163636363636364	0.0010723204843825
1.270707070707071	-2.163636363636364	0.0011495221091171
1.3393939393939394	-2.163636363636364	0.0010017775632186
1.408080808080808	-2.163636363636364	0.0007088473303331
1.4767676767676767	-2.163636363636364	0.0004070709397773
1.5454545454545454	-2.163636363636364	0.0001896900483656
1.614141414141414	-2.163636363636364	7.172033065257703e-05
1.6828282828282828	-2.163636363636364	2.200140388735625e-05
1.7515151515151517	-2.163636363636364	5.476062714711602e-06
1.82020202020202	-2.163636363636364	1.105882540359391e-06
1.8888888888888888	-2.163636363636364	1.812211613646653e-07
1.9575757575757573	-2.163636363636364	2.4102375064374196e-08
2.026262626262626	-2.163636363636364	2.6030661335982916e-09
2.094949494949495	-2.163636363636364	2.285735666217936e-10
2.163636363636364	-2.163636363636364	1.636752276684705e-11
2.2323232323232323	-2.163636363636364	9.625648434998593e-13
2.301010101010101	-2.163636363636364	4.7243017906473694e-14
2.3696969696969696	-2.163636363636364	2.0001621205659826e-15
2.4383838383838383	-2.163636363636364	7.718673382318996e-17
2.507070707070707	-2.163636363636364	2.878234160844868e-18
2.575757575757576	-2.163636363636364	1.0521770869466448e-19
2.6444444444444444	-2.163636363636364	3.6063312693335355e-21
2.713131313131313	-2.163636363636364	1.0901585569613523e-22
2.7818181818181817	-2.163636363636364	2.7838533451434496e-24
2.8505050505050504	-2.163636363636364	5.871399100242373e-26
2.919191919191919	-2.163636363636364	1.0123014647515128e-27
2.987878787878788	-2.163636363636364	1.4204803602515594e-29
3.0565656565656565	-2.163636363636364	1.6192622709816236e-31
3.125252525252525	-2.163636363636364	1.4983956024232269e-33
3.193939393939394	-2.163636363636364	1.1252092356906852e-35
3.2626262626262625	-2.163636363636364	6.856506323934773e-38
3.3313131313131312	-2.163636363636364	3.390650135276828e-40
3.4	-2.163636363636364	1.361448719691825e-42
-3.4	-2.094949494949495	2.201953795556773e-36
-3.3313131313131312	-2.094949494949495	2.7132565282408733e-34
-3.2626262626262625	-2.094949494949495	2.7126486859450237e-32
-3.193939393939394	-2.094949494949495	2.2006684026215482e-30
-3.125252525252525	-2.094949494949495	1.449085219222534e-28
-3.0565656565656565	-2.094949494949495	7.751185491717118e-27
-2.987878787878788	-2.094949494949495	3.3761529445714604e-25
-2.919191919191919	-2.094949494949495	1.2057886811061613e-23
-2.8505050505050504	-2.094949494949495	3.5999432538710124e-22
-2.7818181818181817	-2.094949494949495	9.429751822515648e-21
-2.713131313131313	-2.094949494949495	2.3781824638440963e-19
-2.6444444444444444	-2.094949494949495	6.3459368059439166e-18
-2.575757575757576	-2.094949494949495	1.7739476395487676e-16
-2.507070707070707	-2.094949494949495	4.696229031501264e-15
-2.4383838383838383	-2.094949494949495	1.0797911749779165e-13
-2.3696969696969696	-2.094949494949495	2.0665237235157174e-12
-2.301010101010101	-2.094949494949495	3.237789674735068e-11
-2.2323232323232323	-2.094949494949495	4.1285195161770226e-10
-2.163636363636364	-2.094949494949495	4.275520249360803e-09
-2.094949494949495	-2.094949494949495	3.593591352911709e-08
-2.026262626262626	-2.094949494949495	2.4508122920504485e-07
-1.9575757575757573	-2.094949494949495	1.3561194096850229e-06
-1.8888888888888888	-2.094949494949495	6.088083094516486e-06
-1.82020202020202	-2.094949494949495	2.21745321427732e-05
-1.7515151515151517	-2.094949494949495	6.552697408724e-05
-1.6828282828282828	-2.094949494949495	0.0001571028290991
-1.614141414141414	-2.094949494949495	0.0003056138478045
-1.5454545454545454	-2.094949494949495	0.0004824975917179
-1.4767676767676767	-2.094949494949495	0.0006188587080791
-1.408080808080808	-2.094949494949495	0.0006475931228096
-1.3393939393939394	-2.094949494949495	0.0005628346824099
-1.270707070707071	-2.094949494949495	0.0004363553163284
-1.202020202020202	-2.094949494949495	0.0003736423370472
-1.1333333333333333	-2.094949494949495	0.0004542986390451
-1.0646464646464646	-2.094949494949495	0.0006984143853289
-0.995959595959596	-2.094949494949495	0.0010600917415127
-0.9272727272727272	-2.094949494949495	0.001445576610422
-0.8585858585858586	-2.094949494949495	0.0017732921133249
-0.7898989898989899	-2.094949494949495	0.0020681046724964
-0.7212121212121212	-2.094949494949495	0.0025154390919455
-0.6525252525252525	-2.094949494949495	0.0033846110006241
-0.5838383838383838	-2.094949494949495	0.0048257404496798
-0.5151515151515151	-2.094949494949495	0.0066807061362838
-0.4464646464646464	-2.094949494949495	0.008482792970387
-0.3777777777777777	-2.094949494949495	0.0096920409085487
-0.3090909090909091	-2.094949494949495	0.0100195151090089
-0.2404040404040404	-2.094949494949495	0.0096067700512441
-0.1717171717171717	-2.094949494949495	0.0089372095101368
-0.103030303030303	-2.094949494949495	0.0085479067363825
-0.0343434343434343	-2.094949494949495	0.0087045024196523
0.0343434343434343	-2.094949494949495	0.0092212442546411
0.103030303030303	-2.094949494949495	0.0095936384449097
0.1717171717171717	-2.094949494949495	0.0093965642273154
0.2404040404040404	-2.094949494949495	0.0085874248861729
0.3090909090909091	-2.094949494949495	0.0074353149524369
0.3777777777777777	-2.094949494949495	0.0062456831333613
0.4464646464646464	-2.094949494949495	0.0051960071998178
0.5151515151515151	-2.094949494949495	0.0043201682194973
0.5838383838383838	-2.094949494949495	0.0035404690067921
0.6525252525252525	-2.094949494949495	0.0027519421077264
0.7212121212121212	-2.094949494949495	0.0019411291061416
0.7898989898989899	-2.094949494949495	0.001215778989253
0.8585858585858586	-2.094949494949495	0.000714303631009
0.9272727272727272	-2.094949494949495	0.0005186088251269
0.995959595959596	-2.094949494949495	0.0006483824105444
1.0646464646464646	-2.094949494949495	0.0010704580212582
1.1333333333333333	-2.094949494949495	0.0016557863077472
1.202020202020202	-2.094949494949495	0.0021531223895616
1.270707070707071	-2.094949494949495	0.0022955934964761
1.3393939393939394	-2.094949494949495	0.0019933710830981
1.408080808080808	-2.094949494949495	0.0014066032826538
1.4767676767676767	-2.094949494949495	0.0008058571157714
1.5454545454545454	-2.094949494949495	0.0003746992130748
1.614141414141414	-2.094949494949495	0.0001413766481425
1.6828282828282828	-2.094949494949495	4.3283689245222696e-05
1.7515151515151517	-2.094949494949495	1.0753346882677976e-05
1.82020202020202	-2.094949494949495	2.168286126007783e-06
1.8888888888888888	-2.094949494949495	3.550192919049344e-07
1.9575757575757573	-2.094949494949495	4.725641275578797e-08
2.026262626262626	-2.094949494949495	5.128306361550103e-09
2.094949494949495	-2.094949494949495	4.567777185164557e-10
2.163636363636364	-2.094949494949495	3.3906459655532487e-11
2.2323232323232323	-2.094949494949495	2.16508831247771e-12
2.301010101010101	-2.094949494949495	1.2550387536985249e-13
2.3696969696969696	-2.094949494949495	7.0084441007166525e-15
2.4383838383838383	-2.094949494949495	3.840344702533599e-16
2.507070707070707	-2.094949494949495	1.980606120408506e-17
2.575757575757576	-2.094949494949495	9.040817691529753e-19
2.6444444444444444	-2.094949494949495	3.493455548516502e-20
2.713131313131313	-2.094949494949495	1.116038330490935e-21
2.7818181818181817	-2.094949494949495	2.915888393014358e-23
2.8505050505050504	-2.094949494949495	6.201611174361961e-25
2.919191919191919	-2.094949494949495	1.0715990166432679e-26
2.987878787878788	-2.094949494949495	1.5031593582475707e-28
3.0565656565656565	-2.094949494949495	1.7111323423203376e-30
3.125252525252525	-2.094949494949495	1.5806123662741654e-32
3.193939393939394	-2.094949494949495	1.1848405437540702e-34
3.2626262626262625	-2.094949494949495	7.210344098369596e-37
3.3313131313131312	-2.094949494949495	3.5670439197106586e-39
[truncated: 8,001 more rows]
