# Supplementary material for: An electron-density point-cloud framework for robust protein-ligand interaction prediction
Source: Nat Commun. 2026 Jun 11;17:7424. doi: 10.1038/s41467-026-74196-5 (PMC13408660; doi:10.1038/s41467-026-74196-5)
Supplement: Supplementary file 5 — Source Data [file 41467_2026_74196_MOESM5_ESM.zip › Source Data_rev/supplementary_figure2/O_output_with_density_overall.csv]

X	Y	Density_Overall
-3.4	-3.4	2.752721746415733e-58
-3.3313131313131312	-3.4	7.2186624963145495e-56
-3.2626262626262625	-3.4	1.5212007910692762e-53
-3.193939393939394	-3.4	2.5760347884025663e-51
-3.125252525252525	-3.4	3.505518587936773e-49
-3.0565656565656565	-3.4	3.833435745938122e-47
-2.987878787878788	-3.4	3.368677684497097e-45
-2.919191919191919	-3.4	2.3788446567038178e-43
-2.8505050505050504	-3.4	1.3499200621416563e-41
-2.7818181818181817	-3.4	6.1558121912406e-40
-2.713131313131313	-3.4	2.255786567497818e-38
-2.6444444444444444	-3.4	6.642720525870899e-37
-2.575757575757576	-3.4	1.5719158057809355e-35
-2.507070707070707	-3.4	2.9891513177416363e-34
-2.4383838383838383	-3.4	4.567744837857516e-33
-2.3696969696969696	-3.4	5.609072852573466e-32
-2.301010101010101	-3.4	5.534974597236671e-31
-2.2323232323232323	-3.4	4.389100089419596e-30
-2.163636363636364	-3.4	2.796859397967412e-29
-2.094949494949495	-3.4	1.4321914503901856e-28
-2.026262626262626	-3.4	5.89341206741125e-28
-1.9575757575757573	-3.4	1.9488024811992312e-27
-1.8888888888888888	-3.4	5.178501668539198e-27
-1.82020202020202	-3.4	1.1057977303474821e-26
-1.7515151515151517	-3.4	1.8975033127265012e-26
-1.6828282828282828	-3.4	2.616523735253059e-26
-1.614141414141414	-3.4	2.8993608659343605e-26
-1.5454545454545454	-3.4	2.5817681895756578e-26
-1.4767676767676767	-3.4	1.847531176905521e-26
-1.408080808080808	-3.4	1.0631690912668616e-26
-1.3393939393939394	-3.4	4.9642975404353376e-27
-1.270707070707071	-3.4	2.171947288915021e-27
-1.202020202020202	-3.4	3.0290475199564368e-27
-1.1333333333333333	-3.4	2.2931934590961696e-26
-1.0646464646464646	-3.4	2.4742126824532423e-25
-0.995959595959596	-3.4	2.591862076141361e-24
-0.9272727272727272	-3.4	2.3253150699955346e-23
-0.8585858585858586	-3.4	1.7096892761525795e-22
-0.7898989898989899	-3.4	1.016132653323127e-21
-0.7212121212121212	-3.4	4.8616784417479624e-21
-0.6525252525252525	-3.4	1.870197087848138e-20
-0.5838383838383838	-3.4	5.782195994038252e-20
-0.5151515151515151	-3.4	1.4366605617414593e-19
-0.4464646464646464	-3.4	2.868513674146778e-19
-0.3777777777777777	-3.4	4.602530856138756e-19
-0.3090909090909091	-3.4	5.934337572896695e-19
-0.2404040404040404	-3.4	6.148699896694459e-19
-0.1717171717171717	-3.4	5.119532482925391e-19
-0.103030303030303	-3.4	3.4254317987598465e-19
-0.0343434343434343	-3.4	1.8418154550159558e-19
0.0343434343434343	-3.4	7.958870020329295e-20
0.103030303030303	-3.4	2.764634311209211e-20
0.1717171717171717	-3.4	7.726784830812103e-21
0.2404040404040404	-3.4	1.7433520607995138e-21
0.3090909090909091	-3.4	3.214003663116449e-22
0.3777777777777777	-3.4	5.0448913700758325e-23
0.4464646464646464	-3.4	7.55828773301458e-24
0.5151515151515151	-3.4	1.292165355942407e-24
0.5838383838383838	-3.4	2.603558823127401e-25
0.6525252525252525	-3.4	5.259962727545967e-26
0.7212121212121212	-3.4	9.895713832891744e-27
0.7898989898989899	-3.4	2.746440225251438e-27
0.8585858585858586	-3.4	2.2874833260817217e-27
0.9272727272727272	-3.4	2.5630320847750664e-27
0.995959595959596	-3.4	2.4457951696704877e-27
1.0646464646464646	-3.4	1.88445268807491e-27
1.1333333333333333	-3.4	1.1672284755933257e-27
1.202020202020202	-3.4	5.810064341505176e-28
1.270707070707071	-3.4	2.324060039249643e-28
1.3393939393939394	-3.4	7.470559960046296e-29
1.408080808080808	-3.4	1.9297343613735238e-29
1.4767676767676767	-3.4	4.005713068915578e-30
1.5454545454545454	-3.4	6.681893830957831e-31
1.614141414141414	-3.4	8.95687094547978e-32
1.6828282828282828	-3.4	9.64827639965654e-33
1.7515151515151517	-3.4	8.351789742696209e-34
1.82020202020202	-3.4	5.809590708583624e-35
1.8888888888888888	-3.4	3.247487616789906e-36
1.9575757575757573	-3.4	1.4587648816075018e-37
2.026262626262626	-3.4	5.265732571546181e-39
2.094949494949495	-3.4	1.5274531528647463e-40
2.163636363636364	-3.4	3.56051251011627e-42
2.2323232323232323	-3.4	6.669489303021877e-44
2.301010101010101	-3.4	1.0039406419867544e-45
2.3696969696969696	-3.4	1.2143918309394776e-47
2.4383838383838383	-3.4	1.180442800476872e-49
2.507070707070707	-3.4	9.220751980388082e-52
2.575757575757576	-3.4	5.787926380971205e-54
2.6444444444444444	-3.4	2.9195432984964053e-56
2.713131313131313	-3.4	1.1834288070344076e-58
2.7818181818181817	-3.4	3.8548257693941966e-61
2.8505050505050504	-3.4	1.0090276927968098e-63
2.919191919191919	-3.4	2.1224529307118865e-66
2.987878787878788	-3.4	3.587671278560008e-69
3.0565656565656565	-3.4	4.873453692104053e-72
3.125252525252525	-3.4	5.320446015797395e-75
3.193939393939394	-3.4	4.669808959842252e-78
3.2626262626262625	-3.4	3.300468071080445e-81
3.3313131313131312	-3.4	1.8929725858174803e-84
3.4	-3.4	9.185991938207908e-88
-3.4	-3.3313131313131312	9.993221358336557e-57
-3.3313131313131312	-3.3313131313131312	2.6273571502490553e-54
-3.2626262626262625	-3.3313131313131312	5.550968946056493e-52
-3.193939393939394	-3.3313131313131312	9.424417968359228e-50
-3.125252525252525	-3.3313131313131312	1.2858085575666835e-47
-3.0565656565656565	-3.3313131313131312	1.4097240033781577e-45
-2.987878787878788	-3.3313131313131312	1.2420179271303455e-43
-2.919191919191919	-3.3313131313131312	8.793415605210489e-42
-2.8505050505050504	-3.3313131313131312	5.002916788000792e-40
-2.7818181818181817	-3.3313131313131312	2.2873092313564168e-38
-2.713131313131313	-3.3313131313131312	8.403542282376127e-37
-2.6444444444444444	-3.3313131313131312	2.4810515063978607e-35
-2.575757575757576	-3.3313131313131312	5.8863358263787686e-34
-2.507070707070707	-3.3313131313131312	1.1222513523626768e-32
-2.4383838383838383	-3.3313131313131312	1.71937681838845e-31
-2.3696969696969696	-3.3313131313131312	2.1168388961816896e-30
-2.301010101010101	-3.3313131313131312	2.0943069783756425e-29
-2.2323232323232323	-3.3313131313131312	1.6650552501474374e-28
-2.163636363636364	-3.3313131313131312	1.063782196782967e-27
-2.094949494949495	-3.3313131313131312	5.461507450839742e-27
-2.026262626262626	-3.3313131313131312	2.2532432118823123e-26
-1.9575757575757573	-3.3313131313131312	7.470322057441788e-26
-1.8888888888888888	-3.3313131313131312	1.9902437903920304e-25
-1.82020202020202	-3.3313131313131312	4.26097429303271e-25
-1.7515151515151517	-3.3313131313131312	7.330730008444739e-25
-1.6828282828282828	-3.3313131313131312	1.0134941313367775e-24
-1.614141414141414	-3.3313131313131312	1.1259818706121938e-24
-1.5454545454545454	-3.3313131313131312	1.00526992695375e-24
-1.4767676767676767	-3.3313131313131312	7.213263773977112e-25
-1.408080808080808	-3.3313131313131312	4.166436553858295e-25
-1.3393939393939394	-3.3313131313131312	1.978430537379789e-25
-1.270707070707071	-3.3313131313131312	1.0180810465332472e-25
-1.202020202020202	-3.3313131313131312	2.0348911712338183e-25
-1.1333333333333333	-3.3313131313131312	1.34195202976682e-24
-1.0646464646464646	-3.3313131313131312	1.234568440104712e-23
-0.995959595959596	-3.3313131313131312	1.2086460300560217e-22
-0.9272727272727272	-3.3313131313131312	1.0620451600253756e-21
-0.8585858585858586	-3.3313131313131312	7.773245127768476e-21
-0.7898989898989899	-3.3313131313131312	4.622129677330996e-20
-0.7212121212121212	-3.3313131313131312	2.2158601186826314e-19
-0.6525252525252525	-3.3313131313131312	8.544867463444604e-19
-0.5838383838383838	-3.3313131313131312	2.6486947138760688e-18
-0.5151515151515151	-3.3313131313131312	6.5983026997693315e-18
-0.4464646464646464	-3.3313131313131312	1.3209285425585729e-17
-0.3777777777777777	-3.3313131313131312	2.1250300203308778e-17
-0.3090909090909091	-3.3313131313131312	2.747179897736205e-17
-0.2404040404040404	-3.3313131313131312	2.8539407514764745e-17
-0.1717171717171717	-3.3313131313131312	2.3825357191424624e-17
-0.103030303030303	-3.3313131313131312	1.598358481028072e-17
-0.0343434343434343	-3.3313131313131312	8.617139957572086e-18
0.0343434343434343	-3.3313131313131312	3.7338579324035285e-18
0.103030303030303	-3.3313131313131312	1.3009145853176573e-18
0.1717171717171717	-3.3313131313131312	3.6503996843121335e-19
0.2404040404040404	-3.3313131313131312	8.298751703508495e-20
0.3090909090909091	-3.3313131313131312	1.5611119632143354e-20
0.3777777777777777	-3.3313131313131312	2.5995323750036146e-21
0.4464646464646464	-3.3313131313131312	4.473836051770382e-22
0.5151515151515151	-3.3313131313131312	9.204061814598698e-23
0.5838383838383838	-3.3313131313131312	2.0941970471253085e-23
0.6525252525252525	-3.3313131313131312	4.445456623776122e-24
0.7212121212121212	-3.3313131313131312	8.632231658921047e-25
0.7898989898989899	-3.3313131313131312	2.6338771307979888e-25
0.8585858585858586	-3.3313131313131312	2.371556907017827e-25
0.9272727272727272	-3.3313131313131312	2.6925904079432045e-25
0.995959595959596	-3.3313131313131312	2.578326610099598e-25
1.0646464646464646	-3.3313131313131312	1.99184341541742e-25
1.1333333333333333	-3.3313131313131312	1.236956833058806e-25
1.202020202020202	-3.3313131313131312	6.173192625489526e-26
1.270707070707071	-3.3313131313131312	2.475764211127461e-26
1.3393939393939394	-3.3313131313131312	7.979038936638365e-27
1.408080808080808	-3.3313131313131312	2.0664859513288712e-27
1.4767676767676767	-3.3313131313131312	4.30084615696853e-28
1.5454545454545454	-3.3313131313131312	7.193067458465316e-29
1.614141414141414	-3.3313131313131312	9.667462062875697e-30
1.6828282828282828	-3.3313131313131312	1.0441151563970738e-30
1.7515151515151517	-3.3313131313131312	9.061945862617352e-32
1.82020202020202	-3.3313131313131312	6.320207037216863e-33
1.8888888888888888	-3.3313131313131312	3.5422371158875635e-34
1.9575757575757573	-3.3313131313131312	1.5953654887250552e-35
2.026262626262626	-3.3313131313131312	5.774026826479075e-37
2.094949494949495	-3.3313131313131312	1.679319298779173e-38
2.163636363636364	-3.3313131313131312	3.9248539850269834e-40
2.2323232323232323	-3.3313131313131312	7.371389590910346e-42
2.301010101010101	-3.3313131313131312	1.1125275448495397e-43
2.3696969696969696	-3.3313131313131312	1.3492973159292373e-45
2.4383838383838383	-3.3313131313131312	1.3150430318110655e-47
2.507070707070707	-3.3313131313131312	1.0299298923721656e-49
2.575757575757576	-3.3313131313131312	6.482025717609272e-52
2.6444444444444444	-3.3313131313131312	3.2783044299555826e-54
2.713131313131313	-3.3313131313131312	1.3323657342083773e-56
2.7818181818181817	-3.3313131313131312	4.351448632171352e-59
2.8505050505050504	-3.3313131313131312	1.1420424319202946e-61
2.919191919191919	-3.3313131313131312	2.4086518822140234e-64
2.987878787878788	-3.3313131313131312	4.0825133745761796e-67
3.0565656565656565	-3.3313131313131312	5.5617378278275626e-70
3.125252525252525	-3.3313131313131312	6.093888631377386e-73
3.193939393939394	-3.3313131313131312	5.3848392022713404e-76
3.2626262626262625	-3.3313131313131312	3.887795598317138e-79
3.3313131313131312	-3.3313131313131312	2.4466876410446465e-82
3.4	-3.3313131313131312	1.7782170489842074e-85
-3.4	-3.2626262626262625	2.9356685293568324e-55
-3.3313131313131312	-3.2626262626262625	7.736851765162918e-53
-3.2626262626262625	-3.2626262626262625	1.6385519010054593e-50
-3.193939393939394	-3.2626262626262625	2.788654479483175e-48
-3.125252525252525	-3.2626262626262625	3.813885988469308e-46
-3.0565656565656565	-3.2626262626262625	4.1915930760437456e-44
-2.987878787878788	-3.2626262626262625	3.7019355204510027e-42
-2.919191919191919	-3.2626262626262625	2.627343362509485e-40
-2.8505050505050504	-3.2626262626262625	1.498452522591214e-38
-2.7818181818181817	-3.2626262626262625	6.867635466554903e-37
-2.713131313131313	-3.2626262626262625	2.5293533379241456e-35
-2.6444444444444444	-3.2626262626262625	7.485998185982068e-34
-2.575757575757576	-3.2626262626262625	1.7804419151956988e-32
-2.507070707070707	-3.2626262626262625	3.402857091975396e-31
-2.4383838383838383	-3.2626262626262625	5.22633630910624e-30
-2.3696969696969696	-3.2626262626262625	6.450430058357732e-29
-2.301010101010101	-3.2626262626262625	6.397607623062301e-28
-2.2323232323232323	-3.2626262626262625	5.098989060294105e-27
-2.163636363636364	-3.2626262626262625	3.265788451773281e-26
-2.094949494949495	-3.2626262626262625	1.680851893092418e-25
-2.026262626262626	-3.2626262626262625	6.9519752668901785e-25
-1.9575757575757573	-3.2626262626262625	2.3105975306037824e-24
-1.8888888888888888	-3.2626262626262625	6.17131411646121e-24
-1.82020202020202	-3.2626262626262625	1.3245495460719266e-23
-1.7515151515151517	-3.2626262626262625	2.2845250819281008e-23
-1.6828282828282828	-3.2626262626262625	3.166364298105476e-23
-1.614141414141414	-3.2626262626262625	3.5266649483296763e-23
-1.5454545454545454	-3.2626262626262625	3.15659478599138e-23
-1.4767676767676767	-3.2626262626262625	2.2712770019256145e-23
-1.408080808080808	-3.2626262626262625	1.3189594129847673e-23
-1.3393939393939394	-3.2626262626262625	6.494555116561207e-24
-1.270707070707071	-3.2626262626262625	4.4455582511848334e-24
-1.202020202020202	-3.2626262626262625	1.2355390440398547e-23
-1.1333333333333333	-3.2626262626262625	7.038815848149226e-23
-1.0646464646464646	-3.2626262626262625	5.300818926537714e-22
-0.995959595959596	-3.2626262626262625	4.6523610078326736e-21
-0.9272727272727272	-3.2626262626262625	3.932144616791319e-20
-0.8585858585858586	-3.2626262626262625	2.8477633471501294e-19
-0.7898989898989899	-3.2626262626262625	1.6910191065514768e-18
-0.7212121212121212	-3.2626262626262625	8.118416358236728e-18
-0.6525252525252525	-3.2626262626262625	3.1377870254863535e-17
-0.5838383838383838	-3.2626262626262625	9.751003754625841e-17
-0.5151515151515151	-3.2626262626262625	2.4354658778153825e-16
-0.4464646464646464	-3.2626262626262625	4.888453613380827e-16
-0.3777777777777777	-3.2626262626262625	7.88501678768653e-16
-0.3090909090909091	-3.2626262626262625	1.0220473430162696e-15
-0.2404040404040404	-3.2626262626262625	1.0645738553274208e-15
-0.1717171717171717	-3.2626262626262625	8.910834451045233e-16
-0.103030303030303	-3.2626262626262625	5.993842877500916e-16
-0.0343434343434343	-3.2626262626262625	3.2401238643935633e-16
0.0343434343434343	-3.2626262626262625	1.4079246397458711e-16
0.103030303030303	-3.2626262626262625	4.9215292399220547e-17
0.1717171717171717	-3.2626262626262625	1.3879737005045527e-17
0.2404040404040404	-3.2626262626262625	3.1914523416770265e-18
0.3090909090909091	-3.2626262626262625	6.203389434587692e-19
0.3777777777777777	-3.2626262626262625	1.1309904063846182e-19
0.4464646464646464	-3.2626262626262625	2.311699489893725e-20
0.5151515151515151	-3.2626262626262625	5.6188945858459876e-21
0.5838383838383838	-3.2626262626262625	1.3905476372117257e-21
0.6525252525252525	-3.2626262626262625	3.0458607387562376e-22
0.7212121212121212	-3.2626262626262625	6.08577928978845e-23
0.7898989898989899	-3.2626262626262625	2.0496353817633472e-23
0.8585858585858586	-3.2626262626262625	1.9803455186285202e-23
0.9272727272727272	-3.2626262626262625	2.2741932613064717e-23
0.995959595959596	-3.2626262626262625	2.184797696373372e-23
1.0646464646464646	-3.2626262626262625	1.6922348161894786e-23
1.1333333333333333	-3.2626262626262625	1.0536013822550414e-23
1.202020202020202	-3.2626262626262625	5.271716393591981e-24
1.270707070707071	-3.2626262626262625	2.119710467663925e-24
1.3393939393939394	-3.2626262626262625	6.849309469248132e-25
1.408080808080808	-3.2626262626262625	1.778528343691076e-25
1.4767676767676767	-3.2626262626262625	3.711222409545449e-26
1.5454545454545454	-3.2626262626262625	6.223204721618716e-27
1.614141414141414	-3.2626262626262625	8.385926792647166e-28
1.6828282828282828	-3.2626262626262625	9.08086177195286e-29
1.7515151515151517	-3.2626262626262625	7.902079289853221e-30
1.82020202020202	-3.2626262626262625	5.525778190772434e-31
1.8888888888888888	-3.2626262626262625	3.1051514673125657e-32
1.9575757575757573	-3.2626262626262625	1.4021969650152336e-33
2.026262626262626	-3.2626262626262625	5.088289723511133e-35
2.094949494949495	-3.2626262626262625	1.4837849384044554e-36
2.163636363636364	-3.2626262626262625	3.477012018128668e-38
2.2323232323232323	-3.2626262626262625	6.547527957780385e-40
2.301010101010101	-3.2626262626262625	9.907961990981615e-42
2.3696969696969696	-3.2626262626262625	1.204833406137478e-43
2.4383838383838383	-3.2626262626262625	1.1773492286079505e-45
2.507070707070707	-3.2626262626262625	9.245262226153125e-48
2.575757575757576	-3.2626262626262625	5.834033197787793e-50
2.6444444444444444	-3.2626262626262625	2.958384816416344e-52
2.713131313131313	-3.2626262626262625	1.2055289422068292e-54
2.7818181818181817	-3.2626262626262625	3.94767210266925e-57
2.8505050505050504	-3.2626262626262625	1.038855271118578e-59
2.919191919191919	-3.2626262626262625	2.1971174844019067e-62
2.987878787878788	-3.2626262626262625	3.7355814306626804e-65
3.0565656565656565	-3.2626262626262625	5.111577832278695e-68
3.125252525252525	-3.2626262626262625	5.656273500449562e-71
3.193939393939394	-3.2626262626262625	5.174040245194763e-74
3.2626262626262625	-3.2626262626262625	4.3209782642872096e-77
3.3313131313131312	-3.2626262626262625	4.6006456065118136e-80
3.4	-3.2626262626262625	9.319293382965336e-83
-3.4	-3.193939393939394	7.108997860086631e-54
-3.3313131313131312	-3.193939393939394	1.876887027915324e-51
-3.2626262626262625	-3.193939393939394	3.98213109499615e-49
-3.193939393939394	-3.193939393939394	6.789540033827462e-47
-3.125252525252525	-3.193939393939394	9.302769228045904e-45
-3.0565656565656565	-3.193939393939394	1.0243089236506425e-42
-2.987878787878788	-3.193939393939394	9.06350556240404e-41
-2.919191919191919	-3.193939393939394	6.444774525359347e-39
-2.8505050505050504	-3.193939393939394	3.6826908343163616e-37
-2.7818181818181817	-3.193939393939394	1.6910971134661103e-35
-2.713131313131313	-3.193939393939394	6.24047056294944e-34
-2.6444444444444444	-3.193939393939394	1.8505950126791128e-32
-2.575757575757576	-3.193939393939394	4.410120474862842e-31
-2.507070707070707	-3.193939393939394	8.445673781839839e-30
-2.4383838383838383	-3.193939393939394	1.299758614762599e-28
-2.3696969696969696	-3.193939393939394	1.6074424568168243e-27
-2.301010101010101	-3.193939393939394	1.5975419608492514e-26
-2.2323232323232323	-3.193939393939394	1.2758893345694626e-25
-2.163636363636364	-3.193939393939394	8.188746445833325e-25
-2.094949494949495	-3.193939393939394	4.223430183518318e-24
-2.026262626262626	-3.193939393939394	1.750477337909768e-23
-1.9575757575757573	-3.193939393939394	5.830297927069596e-23
-1.8888888888888888	-3.193939393939394	1.5605148038572128e-22
-1.82020202020202	-3.193939393939394	3.356508440871131e-22
-1.7515151515151517	-3.193939393939394	5.8016315459924e-22
-1.6828282828282828	-3.193939393939394	8.0585184272953375e-22
-1.614141414141414	-3.193939393939394	8.995096661548885e-22
-1.5454545454545454	-3.193939393939394	8.069288977252042e-22
-1.4767676767676767	-3.193939393939394	5.822548470345133e-22
-1.408080808080808	-3.193939393939394	3.4126586471150017e-22
-1.3393939393939394	-3.193939393939394	1.8185386008380184e-22
-1.270707070707071	-3.193939393939394	1.8808124389305093e-22
-1.202020202020202	-3.193939393939394	6.56880231097858e-22
-1.1333333333333333	-3.193939393939394	3.2924614541870447e-21
-1.0646464646464646	-3.193939393939394	2.0061870124211968e-20
-0.995959595959596	-3.193939393939394	1.5046485146785265e-19
-0.9272727272727272	-3.193939393939394	1.1883408102697869e-18
-0.8585858585858586	-3.193939393939394	8.425347564366158e-18
-0.7898989898989899	-3.193939393939394	4.9792595438705516e-17
-0.7212121212121212	-3.193939393939394	2.391455010995329e-16
-0.6525252525252525	-3.193939393939394	9.261227877225136e-16
-0.5838383838383838	-3.193939393939394	2.8850485966972848e-15
-0.5151515151515151	-3.193939393939394	7.224470906385527e-15
-0.4464646464646464	-3.193939393939394	1.453898832663307e-14
-0.3777777777777777	-3.193939393939394	2.3513084682876637e-14
-0.3090909090909091	-3.193939393939394	3.0557942886288454e-14
-0.2404040404040404	-3.193939393939394	3.1913618586618576e-14
-0.1717171717171717	-3.193939393939394	2.6783535579602182e-14
-0.103030303030303	-3.193939393939394	1.8063899477527182e-14
-0.0343434343434343	-3.193939393939394	9.791549789413151e-15
0.0343434343434343	-3.193939393939394	4.2672977933562e-15
0.103030303030303	-3.193939393939394	1.4973616467755664e-15
0.1717171717171717	-3.193939393939394	4.252190528993409e-16
0.2404040404040404	-3.193939393939394	9.9543530659452e-17
0.3090909090909091	-3.193939393939394	2.0397197919430892e-17
0.3777777777777777	-3.193939393939394	4.231176907961492e-18
0.4464646464646464	-3.193939393939394	1.0415064686009481e-18
0.5151515151515151	-3.193939393939394	2.886809489866001e-19
0.5838383838383838	-3.193939393939394	7.542749981506659e-20
0.6525252525252525	-3.193939393939394	1.6860729947400815e-20
0.7212121212121212	-3.193939393939394	3.4661919322049066e-21
0.7898989898989899	-3.193939393939394	1.2937772589310049e-21
0.8585858585858586	-3.193939393939394	1.3317205853602236e-21
0.9272727272727272	-3.193939393939394	1.5444375605432702e-21
0.995959595959596	-3.193939393939394	1.4882859187751869e-21
1.0646464646464646	-3.193939393939394	1.1556871127993146e-21
1.1333333333333333	-3.193939393939394	7.2136162260033845e-22
1.202020202020202	-3.193939393939394	3.618542183193864e-22
1.270707070707071	-3.193939393939394	1.4587152146082767e-22
1.3393939393939394	-3.193939393939394	4.725625527044502e-23
1.408080808080808	-3.193939393939394	1.2302600262281624e-23
1.4767676767676767	-3.193939393939394	2.573835918180574e-24
1.5454545454545454	-3.193939393939394	4.327221371512862e-25
1.614141414141414	-3.193939393939394	5.846285599066874e-26
1.6828282828282828	-3.193939393939394	6.34734705486986e-27
1.7515151515151517	-3.193939393939394	5.5378942214482955e-28
1.82020202020202	-3.193939393939394	3.8827224888152216e-29
1.8888888888888888	-3.193939393939394	2.1875933003353968e-30
1.9575757575757573	-3.193939393939394	9.904549931943442e-32
2.026262626262626	-3.193939393939394	3.603631170346911e-33
2.094949494949495	-3.193939393939394	1.0536174241641761e-34
2.163636363636364	-3.193939393939394	2.475496084755939e-36
2.2323232323232323	-3.193939393939394	4.6738844507821236e-38
2.301010101010101	-3.193939393939394	7.091366465538576e-40
2.3696969696969696	-3.193939393939394	8.646054979796779e-42
2.4383838383838383	-3.193939393939394	8.471145598748934e-44
2.507070707070707	-3.193939393939394	6.6696429662273945e-46
2.575757575757576	-3.193939393939394	4.219879165818128e-48
2.6444444444444444	-3.193939393939394	2.1455394200579574e-50
2.713131313131313	-3.193939393939394	8.766335718958438e-53
2.7818181818181817	-3.193939393939394	2.8784821645496574e-55
2.8505050505050504	-3.193939393939394	7.596872839176646e-58
2.919191919191919	-3.193939393939394	1.6123325117602955e-60
2.987878787878788	-3.193939393939394	2.7573454096277145e-63
3.0565656565656565	-3.193939393939394	3.831769658026792e-66
3.125252525252525	-3.193939393939394	4.4893857606583846e-69
3.193939393939394	-3.193939393939394	5.137884833301524e-72
3.2626262626262625	-3.193939393939394	8.204700042929016e-75
3.3313131313131312	-3.193939393939394	2.241395314467827e-77
3.4	-3.193939393939394	8.749188167211104e-80
-3.4	-3.125252525252525	1.5094872494148726e-52
-3.3313131313131312	-3.125252525252525	3.984645486452859e-50
-3.2626262626262625	-3.125252525252525	8.453227528944182e-48
-3.193939393939394	-3.125252525252525	1.4412104060643906e-45
-3.125252525252525	-3.125252525252525	1.9747108614354232e-43
-3.0565656565656565	-3.125252525252525	2.174454261131928e-41
-2.987878787878788	-3.125252525252525	1.9242744901633672e-39
-2.919191919191919	-3.125252525252525	1.3685261669672216e-37
-2.8505050505050504	-3.125252525252525	7.821821256102997e-36
-2.7818181818181817	-3.125252525252525	3.5927809096280396e-34
-2.713131313131313	-3.125252525252525	1.3262366392445435e-32
-2.6444444444444444	-3.125252525252525	3.9343965533779824e-31
-2.575757575757576	-3.125252525252525	9.379970032833213e-30
-2.507070707070707	-3.125252525252525	1.797175038817566e-28
-2.4383838383838383	-3.125252525252525	2.7672240031770357e-27
-2.3696969696969696	-3.125252525252525	3.424228021004639e-26
-2.301010101010101	-3.125252525252525	3.405217678235405e-25
-2.2323232323232323	-3.125252525252525	2.7213872813637143e-24
-2.163636363636364	-3.125252525252525	1.7478273296989253e-23
-2.094949494949495	-3.125252525252525	9.021294228877936e-23
-2.026262626262626	-3.125252525252525	3.7419740081782096e-22
-1.9575757575757573	-3.125252525252525	1.2473655394329325e-21
-1.8888888888888888	-3.125252525252525	3.3415444345913123e-21
-1.82020202020202	-3.125252525252525	7.193839500681751e-21
-1.7515151515151517	-3.125252525252525	1.2446114802383187e-20
-1.6828282828282828	-3.125252525252525	1.7304801416556854e-20
-1.614141414141414	-3.125252525252525	1.933598568176836e-20
-1.5454545454545454	-3.125252525252525	1.7366591780107206e-20
-1.4767676767676767	-3.125252525252525	1.2563578349871e-20
-1.408080808080808	-3.125252525252525	7.493354571332396e-21
-1.3393939393939394	-3.125252525252525	4.659554174176073e-21
-1.270707070707071	-3.125252525252525	7.596058974691595e-21
-1.202020202020202	-3.125252525252525	2.9696484245311693e-20
-1.1333333333333333	-3.125252525252525	1.3456696834432665e-19
-1.0646464646464646	-3.125252525252525	6.7816504078626885e-19
-0.995959595959596	-3.125252525252525	4.185201943550792e-18
-0.9272727272727272	-3.125252525252525	2.9655211813280586e-17
-0.8585858585858586	-3.125252525252525	2.0211419975906576e-16
-0.7898989898989899	-3.125252525252525	1.18150323498556e-15
-0.7212121212121212	-3.125252525252525	5.666046043356727e-15
-0.6525252525252525	-3.125252525252525	2.197305332978934e-14
-0.5838383838383838	-3.125252525252525	6.860540348448623e-14
-0.5151515151515151	-3.125252525252525	1.722299815343552e-13
-0.4464646464646464	-3.125252525252525	3.475111766192202e-13
-0.3777777777777777	-3.125252525252525	5.634903488377858e-13
-0.3090909090909091	-3.125252525252525	7.342545451666324e-13
-0.2404040404040404	-3.125252525252525	7.688579793301679e-13
-0.1717171717171717	-3.125252525252525	6.469777506790982e-13
-0.103030303030303	-3.125252525252525	4.375195704272374e-13
-0.0343434343434343	-3.125252525252525	2.3782111987547215e-13
0.0343434343434343	-3.125252525252525	1.0397863221809361e-13
0.103030303030303	-3.125252525252525	3.665808086419904e-14
0.1717171717171717	-3.125252525252525	1.0517163809099455e-14
0.2404040404040404	-3.125252525252525	2.534683764328281e-15
0.3090909090909091	-3.125252525252525	5.638092999098058e-16
0.3777777777777777	-3.125252525252525	1.3795922431244347e-16
0.4464646464646464	-3.125252525252525	4.039289191848075e-17
0.5151515151515151	-3.125252525252525	1.2284354983513056e-17
0.5838383838383838	-3.125252525252525	3.320189829000417e-18
0.6525252525252525	-3.125252525252525	7.526335858796115e-19
0.7212121212121212	-3.125252525252525	1.5951258465969132e-19
0.7898989898989899	-3.125252525252525	6.622526772492315e-20
0.8585858585858586	-3.125252525252525	7.211844726628758e-20
0.9272727272727272	-3.125252525252525	8.434914307131345e-20
0.995959595959596	-3.125252525252525	8.151503586891341e-20
1.0646464646464646	-3.125252525252525	6.345350448636666e-20
1.1333333333333333	-3.125252525252525	3.970407419639832e-20
1.202020202020202	-3.125252525252525	1.9966225707496542e-20
1.270707070707071	-3.125252525252525	8.069099886262696e-21
1.3393939393939394	-3.125252525252525	2.6206917471203907e-21
1.408080808080808	-3.125252525252525	6.840118740494133e-22
1.4767676767676767	-3.125252525252525	1.4347104218678848e-22
1.5454545454545454	-3.125252525252525	2.4183244544023442e-23
1.614141414141414	-3.125252525252525	3.275759125174261e-24
1.6828282828282828	-3.125252525252525	3.5657778252315284e-25
1.7515151515151517	-3.125252525252525	3.1191751912425165e-26
1.82020202020202	-3.125252525252525	2.1926382254464123e-27
1.8888888888888888	-3.125252525252525	1.2386104439685906e-28
1.9575757575757573	-3.125252525252525	5.622663213623029e-30
2.026262626262626	-3.125252525252525	2.0511064130650136e-31
2.094949494949495	-3.125252525252525	6.012740547204279e-33
2.163636363636364	-3.125252525252525	1.416427594599498e-34
2.2323232323232323	-3.125252525252525	2.681350295486765e-36
2.301010101010101	-3.125252525252525	4.078962844841138e-38
2.3696969696969696	-3.125252525252525	4.986351957048782e-40
2.4383838383838383	-3.125252525252525	4.898391171177327e-42
2.507070707070707	-3.125252525252525	3.866897614086702e-44
2.575757575757576	-3.125252525252525	2.4530953730711982e-46
2.6444444444444444	-3.125252525252525	1.2506047706509964e-48
2.713131313131313	-3.125252525252525	5.124062618426469e-51
2.7818181818181817	-3.125252525252525	1.687764349481942e-53
2.8505050505050504	-3.125252525252525	4.473193268728831e-56
2.919191919191919	-3.125252525252525	9.573886697057193e-59
2.987878787878788	-3.125252525252525	1.6792164030703686e-61
3.0565656565656565	-3.125252525252525	2.5645982778409143e-64
3.125252525252525	-3.125252525252525	4.1824010477241823e-67
3.193939393939394	-3.125252525252525	1.0048470003583559e-69
3.2626262626262625	-3.125252525252525	3.593961686618977e-72
3.3313131313131312	-3.125252525252525	1.6361667170203194e-74
3.4	-3.125252525252525	8.817837043379909e-77
-3.4	-3.0565656565656565	3.2733833940897655e-51
-3.3313131313131312	-3.0565656565656565	8.606856557735609e-49
-3.2626262626262625	-3.0565656565656565	1.8188519516466082e-46
-3.193939393939394	-3.0565656565656565	3.0892629768649015e-44
-3.125252525252525	-3.0565656565656565	4.217127980317477e-42
-3.0565656565656565	-3.0565656565656565	4.626820625527301e-40
-2.987878787878788	-3.0565656565656565	4.079924383230285e-38
-2.919191919191919	-3.0565656565656565	2.891510036965449e-36
-2.8505050505050504	-3.0565656565656565	1.64702421651642e-34
-2.7818181818181817	-3.0565656565656565	7.540106657749652e-33
-2.713131313131313	-3.0565656565656565	2.7743211554460456e-31
-2.6444444444444444	-3.0565656565656565	8.204218480713411e-30
-2.575757575757576	-3.0565656565656565	1.94992731601536e-28
-2.507070707070707	-3.0565656565656565	3.724773073013264e-27
-2.4383838383838383	-3.0565656565656565	5.718483300285639e-26
-2.3696969696969696	-3.0565656565656565	7.056039050442535e-25
-2.301010101010101	-3.0565656565656565	6.99744669551122e-24
-2.2323232323232323	-3.0565656565656565	5.577198961544769e-23
-2.163636363636364	-3.0565656565656565	3.5726460461185204e-22
-2.094949494949495	-3.0565656565656565	1.8393337767914648e-21
-2.026262626262626	-3.0565656565656565	7.610745117848663e-21
-1.9575757575757573	-3.0565656565656565	2.5309831350781206e-20
-1.8888888888888888	-3.0565656565656565	6.764662331175874e-20
-1.82020202020202	-3.0565656565656565	1.4531055173789827e-19
-1.7515151515151517	-3.0565656565656565	2.508660064771129e-19
-1.6828282828282828	-3.0565656565656565	3.4808151361593045e-19
-1.614141414141414	-3.0565656565656565	3.8817728359458604e-19
-1.5454545454545454	-3.0565656565656565	3.4806763208979664e-19
-1.4767676767676767	-3.0565656565656565	2.5205386774829533e-19
-1.408080808080808	-3.0565656565656565	1.5464470387243696e-19
-1.3393939393939394	-3.0565656565656565	1.2006407923594534e-19
-1.270707070707071	-3.0565656565656565	2.778752609984065e-19
-1.202020202020202	-3.0565656565656565	1.1192040638999562e-18
-1.1333333333333333	-3.0565656565656565	4.6922403371833376e-18
-1.0646464646464646	-3.0565656565656565	2.03668923172116e-17
-0.995959595959596	-3.0565656565656565	1.0245513070280892e-16
-0.9272727272727272	-3.0565656565656565	6.21989118442359e-16
-0.8585858585858586	-3.0565656565656565	3.959007124640914e-15
-0.7898989898989899	-3.0565656565656565	2.2644008005187104e-14
-0.7212121212121212	-3.0565656565656565	1.0805137137724193e-13
-0.6525252525252525	-3.0565656565656565	4.1916143562962294e-13
-0.5838383838383838	-3.0565656565656565	1.3112718927672688e-12
-0.5151515151515151	-3.0565656565656565	3.2998835091007048e-12
-0.4464646464646464	-3.0565656565656565	6.675408692515497e-12
-0.3777777777777777	-3.0565656565656565	1.0852607887945069e-11
-0.3090909090909091	-3.0565656565656565	1.4178786476874464e-11
-0.2404040404040404	-3.0565656565656565	1.4886300729233416e-11
-0.1717171717171717	-3.0565656565656565	1.2559869171612049e-11
-0.103030303030303	-3.0565656565656565	8.51671238133452e-12
-0.0343434343434343	-3.0565656565656565	4.642912538198419e-12
0.0343434343434343	-3.0565656565656565	2.037372281573715e-12
0.103030303030303	-3.0565656565656565	7.228651705360027e-13
0.1717171717171717	-3.0565656565656565	2.107337809323058e-13
0.2404040404040404	-3.0565656565656565	5.3235339465871055e-14
0.3090909090909091	-3.0565656565656565	1.3344155198699618e-14
0.3777777777777777	-3.0565656565656565	3.928641934182358e-15
0.4464646464646464	-3.0565656565656565	1.3244072287162453e-15
0.5151515151515151	-3.0565656565656565	4.279902509911325e-16
0.5838383838383838	-3.0565656565656565	1.1813065383546575e-16
0.6525252525252525	-3.0565656565656565	2.7064560360652878e-17
0.7212121212121212	-3.0565656565656565	5.9344410923178354e-18
0.7898989898989899	-3.0565656565656565	2.748562339136617e-18
0.8585858585858586	-3.0565656565656565	3.1457294780129e-18
0.9272727272727272	-3.0565656565656565	3.7059144253429415e-18
0.995959595959596	-3.0565656565656565	3.59073785572913e-18
1.0646464646464646	-3.0565656565656565	2.8015868446262072e-18
1.1333333333333333	-3.0565656565656565	1.7571237055458176e-18
1.202020202020202	-3.0565656565656565	8.857365342878e-19
1.270707070707071	-3.0565656565656565	3.5883435975736197e-19
1.3393939393939394	-3.0565656565656565	1.1683172646156828e-19
1.408080808080808	-3.0565656565656565	3.05701208681673e-20
1.4767676767676767	-3.0565656565656565	6.428310712957876e-21
1.5454545454545454	-3.0565656565656565	1.0863125971459845e-21
1.614141414141414	-3.0565656565656565	1.475254198743575e-22
1.6828282828282828	-3.0565656565656565	1.6100137432572466e-23
1.7515151515151517	-3.0565656565656565	1.4120178803338866e-24
1.82020202020202	-3.0565656565656565	9.951680229568376e-26
1.8888888888888888	-3.0565656565656565	5.636329359922532e-27
1.9575757575757573	-3.0565656565656565	2.5653021407526008e-28
2.026262626262626	-3.0565656565656565	9.382566689259574e-30
2.094949494949495	-3.0565656565656565	2.7576858623727433e-31
2.163636363636364	-3.0565656565656565	6.513391498670308e-33
2.2323232323232323	-3.0565656565656565	1.2362558609774232e-34
2.301010101010101	-3.0565656565656565	1.8855943304671507e-36
2.3696969696969696	-3.0565656565656565	2.31114703471588e-38
2.4383838383838383	-3.0565656565656565	2.2764011150953812e-40
2.507070707070707	-3.0565656565656565	1.8018522911879392e-42
2.575757575757576	-3.0565656565656565	1.1461989000263522e-44
2.6444444444444444	-3.0565656565656565	5.86051787958694e-47
2.713131313131313	-3.0565656565656565	2.4096740375227243e-49
2.7818181818181817	-3.0565656565656565	7.981167866664179e-52
2.8505050505050504	-3.0565656565656565	2.1431252530606776e-54
2.919191919191919	-3.0565656565656565	4.7857325380462753e-57
2.987878787878788	-3.0565656565656565	9.784579454668991e-60
3.0565656565656565	-3.0565656565656565	2.3607433539032923e-62
3.125252525252525	-3.0565656565656565	8.362150699803168e-65
3.193939393939394	-3.0565656565656565	3.817613610655733e-67
3.2626262626262625	-3.0565656565656565	2.020045873693624e-69
3.3313131313131312	-3.0565656565656565	1.2536246360494434e-71
3.4	-3.0565656565656565	8.387403931535188e-74
-3.4	-2.987878787878788	8.5493267279982825e-50
-3.3313131313131312	-2.987878787878788	2.235564548842932e-47
-3.2626262626262625	-2.987878787878788	4.698248124158116e-45
-3.193939393939394	-2.987878787878788	7.935581993164064e-43
-3.125252525252525	-2.987878787878788	1.0772496749193855e-40
-3.0565656565656565	-2.987878787878788	1.1753016880840367e-38
-2.987878787878788	-2.987878787878788	1.030572106564473e-36
-2.919191919191919	-2.987878787878788	7.262799719495416e-35
-2.8505050505050504	-2.987878787878788	4.113647056252368e-33
-2.7818181818181817	-2.987878787878788	1.8726122634129144e-31
-2.713131313131313	-2.987878787878788	6.851208202927982e-30
-2.6444444444444444	-2.987878787878788	2.0145846060294805e-28
-2.575757575757576	-2.987878787878788	4.761057893571979e-27
-2.507070707070707	-2.987878787878788	9.04318818067104e-26
-2.4383838383838383	-2.987878787878788	1.380512558941528e-24
-2.3696969696969696	-2.987878787878788	1.6937931082174616e-23
-2.301010101010101	-2.987878787878788	1.6702522623056168e-22
-2.2323232323232323	-2.987878787878788	1.3237499861043249e-21
-2.163636363636364	-2.987878787878788	8.432037490682006e-21
-2.094949494949495	-2.987878787878788	4.316802697212152e-20
-2.026262626262626	-2.987878787878788	1.776214501730369e-19
-1.9575757575757573	-2.987878787878788	5.873981547745867e-19
-1.8888888888888888	-2.987878787878788	1.5612559031398214e-18
-1.82020202020202	-2.987878787878788	3.335188241684132e-18
-1.7515151515151517	-2.987878787878788	5.726271244313032e-18
-1.6828282828282828	-2.987878787878788	7.901897827144831e-18
-1.614141414141414	-2.987878787878788	8.764433367940089e-18
-1.5454545454545454	-2.987878787878788	7.818392005142546e-18
-1.4767676767676767	-2.987878787878788	5.647298614243077e-18
-1.408080808080808	-2.987878787878788	3.548479403014872e-18
-1.3393939393939394	-2.987878787878788	3.2500070752792364e-18
-1.270707070707071	-2.987878787878788	8.768136232318501e-18
-1.202020202020202	-2.987878787878788	3.47656645088524e-17
-1.1333333333333333	-2.987878787878788	1.369585926484081e-16
-1.0646464646464646	-2.987878787878788	5.328208961169233e-16
-0.995959595959596	-2.987878787878788	2.2344809620807013e-15
-0.9272727272727272	-2.987878787878788	1.1218695118543258e-14
-0.8585858585858586	-2.987878787878788	6.406760531102927e-14
-0.7898989898989899	-2.987878787878788	3.519723606775736e-13
-0.7212121212121212	-2.987878787878788	1.6606376606629673e-12
-0.6525252525252525	-2.987878787878788	6.431502999434316e-12
-0.5838383838383838	-2.987878787878788	2.0146899089246878e-11
-0.5151515151515151	-2.987878787878788	5.0814931533827225e-11
-0.4464646464646464	-2.987878787878788	1.0305434931345859e-10
-0.3777777777777777	-2.987878787878788	1.6797868399279736e-10
-0.3090909090909091	-2.987878787878788	2.2004033065583348e-10
-0.2404040404040404	-2.987878787878788	2.3163249775888046e-10
-0.1717171717171717	-2.987878787878788	1.9595648520300958e-10
-0.103030303030303	-2.987878787878788	1.3324492901096251e-10
-0.0343434343434343	-2.987878787878788	7.286668612820504e-11
0.0343434343434343	-2.987878787878788	3.211750736240524e-11
0.103030303030303	-2.987878787878788	1.1501237471370172e-11
0.1717171717171717	-2.987878787878788	3.44063072613829e-12
0.2404040404040404	-2.987878787878788	9.360117856093353e-13
0.3090909090909091	-2.987878787878788	2.74618633306756e-13
0.3777777777777777	-2.987878787878788	9.669833044140076e-14
0.4464646464646464	-2.987878787878788	3.6098973167388655e-14
0.5151515151515151	-2.987878787878788	1.2117639349227156e-14
0.5838383838383838	-2.987878787878788	3.389602080513673e-15
0.6525252525252525	-2.987878787878788	7.836994804414387e-16
0.7212121212121212	-2.987878787878788	1.7865050804384954e-16
0.7898989898989899	-2.987878787878788	9.250142088690492e-17
0.8585858585858586	-2.987878787878788	1.1057019385890891e-16
0.9272727272727272	-2.987878787878788	1.3105019414343044e-16
0.995959595959596	-2.987878787878788	1.2726587507424103e-16
1.0646464646464646	-2.987878787878788	9.950382712816643e-17
1.1333333333333333	-2.987878787878788	6.25433567543128e-17
1.202020202020202	-2.987878787878788	3.159825206534432e-17
1.270707070707071	-2.987878787878788	1.2831055683683464e-17
1.3393939393939394	-2.987878787878788	4.187585694918353e-18
1.408080808080808	-2.987878787878788	1.0983855037868725e-18
1.4767676767676767	-2.987878787878788	2.315398491584157e-19
1.5454545454545454	-2.987878787878788	3.92255009328488e-20
1.614141414141414	-2.987878787878788	5.340432793075143e-21
1.6828282828282828	-2.987878787878788	5.843112050529966e-22
1.7515151515151517	-2.987878787878788	5.1376836797310763e-23
1.82020202020202	-2.987878787878788	3.6302980507889634e-24
1.8888888888888888	-2.987878787878788	2.061417843918793e-25
1.9575757575757573	-2.987878787878788	9.40667683835665e-27
2.026262626262626	-2.987878787878788	3.4494588655418916e-28
2.094949494949495	-2.987878787878788	1.0165034187491153e-29
2.163636363636364	-2.987878787878788	2.4071820763541777e-31
2.2323232323232323	-2.987878787878788	4.580903242674973e-33
2.301010101010101	-2.987878787878788	7.005460398485254e-35
2.3696969696969696	-2.987878787878788	8.609349277727078e-37
2.4383838383838383	-2.987878787878788	8.502874183182739e-39
2.507070707070707	-2.987878787878788	6.749362058462562e-41
2.575757575757576	-2.987878787878788	4.3070708502182765e-43
2.6444444444444444	-2.987878787878788	2.211636652865033e-45
2.713131313131313	-2.987878787878788	9.166577447381675e-48
2.7818181818181817	-2.987878787878788	3.101938424368608e-50
2.8505050505050504	-2.987878787878788	8.948385025464378e-53
2.919191919191919	-2.987878787878788	2.5387934637219167e-55
2.987878787878788	-2.987878787878788	9.268405827787664e-58
3.0565656565656565	-2.987878787878788	4.665947963750173e-60
3.125252525252525	-2.987878787878788	2.6700098101913683e-62
3.193939393939394	-2.987878787878788	1.6448957785121344e-64
3.2626262626262625	-2.987878787878788	1.1678620358777309e-66
3.3313131313131312	-2.987878787878788	9.210770129666437e-69
3.4	-2.987878787878788	7.089467294673199e-71
-3.4	-2.919191919191919	2.5280886828621056e-48
-3.3313131313131312	-2.919191919191919	6.596618094680543e-46
-3.2626262626262625	-2.919191919191919	1.3832791346671156e-43
-3.193939393939394	-2.919191919191919	2.3310858823895483e-41
-3.125252525252525	-2.919191919191919	3.1569464163297534e-39
-3.0565656565656565	-2.919191919191919	3.435873515993745e-37
-2.987878787878788	-2.919191919191919	3.005167523414307e-35
-2.919191919191919	-2.919191919191919	2.112332670222055e-33
-2.8505050505050504	-2.919191919191919	1.193214747349585e-31
-2.7818181818181817	-2.919191919191919	5.416741869667109e-30
-2.713131313131313	-2.919191919191919	1.9761571224479303e-28
-2.6444444444444444	-2.919191919191919	5.7938758914466494e-27
-2.575757575757576	-2.919191919191919	1.3651547246217713e-25
-2.507070707070707	-2.919191919191919	2.5849975312964292e-24
-2.4383838383838383	-2.919191919191919	3.933730108728666e-23
-2.3696969696969696	-2.919191919191919	4.810783011260269e-22
-2.301010101010101	-2.919191919191919	4.728184085062367e-21
-2.2323232323232323	-2.919191919191919	3.734573485555624e-20
-2.163636363636364	-2.919191919191919	2.370589184985618e-19
-2.094949494949495	-2.919191919191919	1.2093190201057212e-18
-2.026262626262626	-2.919191919191919	4.957873132762404e-18
-1.9575757575757573	-2.919191919191919	1.6335052281176013e-17
-1.8888888888888888	-2.919191919191919	4.3253066406223736e-17
-1.82020202020202	-2.919191919191919	9.204182331893388e-17
-1.7515151515151517	-2.919191919191919	1.5740783530466483e-16
-1.6828282828282828	-2.919191919191919	2.1634321833739562e-16
-1.614141414141414	-2.919191919191919	2.389801095980058e-16
-1.5454545454545454	-2.919191919191919	2.123025914690717e-16
-1.4767676767676767	-2.919191919191919	1.5272583373473804e-16
-1.408080808080808	-2.919191919191919	9.56980669196669e-17
-1.3393939393939394	-2.919191919191919	8.757881140024232e-17
-1.270707070707071	-2.919191919191919	2.3181706915070365e-16
-1.202020202020202	-2.919191919191919	8.846681246930589e-16
-1.1333333333333333	-2.919191919191919	3.3054290257542933e-15
-1.0646464646464646	-2.919191919191919	1.1867084735402738e-14
-0.995959595959596	-2.919191919191919	4.316743365452353e-14
-0.9272727272727272	-2.919191919191919	1.7791806815702904e-13
-0.8585858585858586	-2.919191919191919	8.718501515775217e-13
-0.7898989898989899	-2.919191919191919	4.469139096703015e-12
-0.7212121212121212	-2.919191919191919	2.0617681443142918e-11
-0.6525252525252525	-2.919191919191919	7.943291951132523e-11
-0.5838383838383838	-2.919191919191919	2.4888631271512876e-10
-0.5151515151515151	-2.919191919191919	6.289504165175348e-10
-0.4464646464646464	-2.919191919191919	1.278625803973424e-09
-0.3777777777777777	-2.919191919191919	2.089536607599295e-09
-0.3090909090909091	-2.919191919191919	2.7443418689155686e-09
-0.2404040404040404	-2.919191919191919	2.8965902805897143e-09
-0.1717171717171717	-2.919191919191919	2.457090218543764e-09
-0.103030303030303	-2.919191919191919	1.675567861320252e-09
-0.0343434343434343	-2.919191919191919	9.195364486586279e-10
0.0343434343434343	-2.919191919191919	4.0769235627277853e-10
0.103030303030303	-2.919191919191919	1.4809700372119628e-10
0.1717171717171717	-2.919191919191919	4.620159392044057e-11
0.2404040404040404	-2.919191919191919	1.4030200570083876e-11
0.3090909090909091	-2.919191919191919	4.9405010343265894e-12
0.3777777777777777	-2.919191919191919	2.0216555604136764e-12
0.4464646464646464	-2.919191919191919	8.076668677658784e-13
0.5151515151515151	-2.919191919191919	2.775598707337045e-13
0.5838383838383838	-2.919191919191919	7.834271621675343e-14
0.6525252525252525	-2.919191919191919	1.8273737005457936e-14
0.7212121212121212	-2.919191919191919	4.357707554950752e-15
0.7898989898989899	-2.919191919191919	2.5257036079475016e-15
0.8585858585858586	-2.919191919191919	3.1345239029290027e-15
0.9272727272727272	-2.919191919191919	3.733052382833417e-15
0.995959595959596	-2.919191919191919	3.631771149265116e-15
1.0646464646464646	-2.919191919191919	2.8444978033573565e-15
1.1333333333333333	-2.919191919191919	1.7913109779297554e-15
1.202020202020202	-2.919191919191919	9.06849461994549e-16
1.270707070707071	-2.919191919191919	3.6903255447818013e-16
1.3393939393939394	-2.919191919191919	1.2070775048287286e-16
1.408080808080808	-2.919191919191919	3.173418174448596e-17
1.4767676767676767	-2.919191919191919	6.70541192284685e-18
1.5454545454545454	-2.919191919191919	1.1387197788373585e-18
1.614141414141414	-2.919191919191919	1.5541433633361673e-19
1.6828282828282828	-2.919191919191919	1.7046670694519272e-20
1.7515151515151517	-2.919191919191919	1.5026414654282034e-21
1.82020202020202	-2.919191919191919	1.0644684288536028e-22
1.8888888888888888	-2.919191919191919	6.059924611588237e-24
1.9575757575757573	-2.919191919191919	2.7723945004160997e-25
2.026262626262626	-2.919191919191919	1.0192798983061288e-26
2.094949494949495	-2.919191919191919	3.011485478604292e-28
2.163636363636364	-2.919191919191919	7.150175216245217e-30
2.2323232323232323	-2.919191919191919	1.364280468367858e-31
2.301010101010101	-2.919191919191919	2.0919465212858826e-33
2.3696969696969696	-2.919191919191919	2.5780019161470137e-35
2.4383838383838383	-2.919191919191919	2.5537373398986996e-37
2.507070707070707	-2.919191919191919	2.0344865055732e-39
2.575757575757576	-2.919191919191919	1.3056908568227595e-41
2.6444444444444444	-2.919191919191919	6.788746796481468e-44
2.713131313131313	-2.919191919191919	2.9179623400981e-46
2.7818181818181817	-2.919191919191919	1.1127935779290526e-48
2.8505050505050504	-2.919191919191919	4.5606807127766793e-51
2.919191919191919	-2.919191919191919	2.5106816030748837e-53
2.987878787878788	-2.919191919191919	1.7243565804870093e-55
3.0565656565656565	-2.919191919191919	1.2229799922397326e-57
3.125252525252525	-2.919191919191919	8.818190643117755e-60
3.193939393939394	-2.919191919191919	7.142168196042775e-62
3.2626262626262625	-2.919191919191919	6.575466514394302e-64
3.3313131313131312	-2.919191919191919	6.096790733035342e-66
3.4	-2.919191919191919	5.17794582713644e-68
-3.4	-2.8505050505050504	7.022469250319257e-47
-3.3313131313131312	-2.8505050505050504	1.8341320208912906e-44
-3.2626262626262625	-2.8505050505050504	3.8495844149674295e-42
-3.193939393939394	-2.8505050505050504	6.4929161191096485e-40
-3.125252525252525	-2.8505050505050504	8.800525685288078e-38
-3.0565656565656565	-2.8505050505050504	9.585626575393372e-36
-2.987878787878788	-2.8505050505050504	8.39026470561703e-34
-2.919191919191919	-2.8505050505050504	5.901661338746216e-32
-2.8505050505050504	-2.8505050505050504	3.3359272903582675e-30
-2.7818181818181817	-2.8505050505050504	1.5153143922016567e-28
-2.713131313131313	-2.8505050505050504	5.531373878790664e-27
-2.6444444444444444	-2.8505050505050504	1.6225855149588936e-25
-2.575757575757576	-2.8505050505050504	3.82495837232225e-24
-2.507070707070707	-2.8505050505050504	7.245871017191861e-23
-2.4383838383838383	-2.8505050505050504	1.103060891131232e-21
-2.3696969696969696	-2.8505050505050504	1.3494401170731027e-20
-2.301010101010101	-2.8505050505050504	1.3266404471230757e-19
-2.2323232323232323	-2.8505050505050504	1.0480900278406852e-18
-2.163636363636364	-2.8505050505050504	6.6541094093552535e-18
-2.094949494949495	-2.8505050505050504	3.394904340649149e-17
-2.026262626262626	-2.8505050505050504	1.391911646342904e-16
-1.9575757575757573	-2.8505050505050504	4.586090199931953e-16
-1.8888888888888888	-2.8505050505050504	1.2142848956848936e-15
-1.82020202020202	-2.8505050505050504	2.5837231198562048e-15
-1.7515151515151517	-2.8505050505050504	4.417933628977071e-15
-1.6828282828282828	-2.8505050505050504	6.070750179035444e-15
-1.614141414141414	-2.8505050505050504	6.704024920903289e-15
-1.5454545454545454	-2.8505050505050504	5.952720515551632e-15
-1.4767676767676767	-2.8505050505050504	4.27317487404556e-15
-1.408080808080808	-2.8505050505050504	2.628614969331798e-15
-1.3393939393939394	-2.8505050505050504	2.1611058223376115e-15
-1.270707070707071	-2.8505050505050504	5.067334688435715e-15
-1.202020202020202	-2.8505050505050504	1.838193343483608e-14
-1.1333333333333333	-2.8505050505050504	6.549782027483639e-14
-1.0646464646464646	-2.8505050505050504	2.209402759475628e-13
-0.995959595959596	-2.8505050505050504	7.245244604031661e-13
-0.9272727272727272	-2.8505050505050504	2.508761279693532e-12
-0.8585858585858586	-2.8505050505050504	1.0205477043557589e-11
-0.7898989898989899	-2.8505050505050504	4.6909755926370486e-11
-0.7212121212121212	-2.8505050505050504	2.0766673286382179e-10
-0.6525252525252525	-2.8505050505050504	7.907308495132945e-10
-0.5838383838383838	-2.8505050505050504	2.473149291264327e-09
-0.5151515151515151	-2.8505050505050504	6.257907653432494e-09
-0.4464646464646464	-2.8505050505050504	1.2750498689951767e-08
-0.3777777777777777	-2.8505050505050504	2.0889512140504496e-08
-0.3090909090909091	-2.8505050505050504	2.7507486154878752e-08
-0.2404040404040404	-2.8505050505050504	2.9110876449124783e-08
-0.1717171717171717	-2.8505050505050504	2.476195238953428e-08
-0.103030303030303	-2.8505050505050504	1.6937827955883752e-08
-0.0343434343434343	-2.8505050505050504	9.334593287170849e-09
0.0343434343434343	-2.8505050505050504	4.173551119829329e-09
0.103030303030303	-2.8505050505050504	1.5513132668913827e-09
0.1717171717171717	-2.8505050505050504	5.173468483601203e-10
0.2404040404040404	-2.8505050505050504	1.8234126724958782e-10
0.3090909090909091	-2.8505050505050504	7.711174090440674e-11
0.3777777777777777	-2.8505050505050504	3.5277523885836944e-11
0.4464646464646464	-2.8505050505050504	1.4710308538739683e-11
0.5151515151515151	-2.8505050505050504	5.130403674767345e-12
0.5838383838383838	-2.8505050505050504	1.4577313333947188e-12
0.6525252525252525	-2.8505050505050504	3.432343016072394e-13
0.7212121212121212	-2.8505050505050504	8.630029147676482e-14
0.7898989898989899	-2.8505050505050504	5.6019912186852125e-14
0.8585858585858586	-2.8505050505050504	7.177241400391285e-14
0.9272727272727272	-2.8505050505050504	8.577015430075911e-14
0.995959595959596	-2.8505050505050504	8.353469343340103e-14
1.0646464646464646	-2.8505050505050504	6.550622500962244e-14
1.1333333333333333	-2.8505050505050504	4.131283729985981e-14
1.202020202020202	-2.8505050505050504	2.094974140521591e-14
1.270707070707071	-2.8505050505050504	8.541081539205832e-15
1.3393939393939394	-2.8505050505050504	2.799300379223011e-15
1.408080808080808	-2.8505050505050504	7.374933307602014e-16
1.4767676767676767	-2.8505050505050504	1.5617587614209195e-16
1.5454545454545454	-2.8505050505050504	2.6582568017591835e-17
1.614141414141414	-2.8505050505050504	3.636558684191432e-18
1.6828282828282828	-2.8505050505050504	3.9983564993703343e-19
1.7515151515151517	-2.8505050505050504	3.5331227368851435e-20
1.82020202020202	-2.8505050505050504	2.5090734640800064e-21
1.8888888888888888	-2.8505050505050504	1.431984934946227e-22
1.9575757575757573	-2.8505050505050504	6.56793212468212e-24
2.026262626262626	-2.8505050505050504	2.420921214812778e-25
2.094949494949495	-2.8505050505050504	7.171234012934315e-27
2.163636363636364	-2.8505050505050504	1.707155412783674e-28
2.2323232323232323	-2.8505050505050504	3.266141134501679e-30
2.301010101010101	-2.8505050505050504	5.022595585649166e-32
2.3696969696969696	-2.8505050505050504	6.210018110299374e-34
2.4383838383838383	-2.8505050505050504	6.179441142102886e-36
2.507070707070707	-2.8505050505050504	4.963974501985221e-38
2.575757575757576	-2.8505050505050504	3.252237304104145e-40
2.6444444444444444	-2.8505050505050504	1.7996641241656732e-42
2.713131313131313	-2.8505050505050504	9.376829998967363e-45
2.7818181818181817	-2.8505050505050504	5.731830455834035e-47
2.8505050505050504	-2.8505050505050504	4.622266401886037e-49
2.919191919191919	-2.8505050505050504	4.1805283875376927e-51
2.987878787878788	-2.8505050505050504	3.652848672042294e-53
3.0565656565656565	-2.8505050505050504	3.1048207005048275e-55
3.125252525252525	-2.8505050505050504	2.8713316417377613e-57
3.193939393939394	-2.8505050505050504	3.0575905733106215e-59
3.2626262626262625	-2.8505050505050504	3.392370845447681e-61
3.3313131313131312	-2.8505050505050504	3.5040240506403035e-63
3.4	-2.8505050505050504	3.265162253843345e-65
-3.4	-2.7818181818181817	1.6477178991508092e-45
-3.3313131313131312	-2.7818181818181817	4.312792968406404e-43
-3.2626262626262625	-2.7818181818181817	9.07134143651824e-41
-3.193939393939394	-2.7818181818181817	1.5332805281938052e-38
-3.125252525252525	-2.7818181818181817	2.0826149634345084e-36
-3.0565656565656565	-2.7818181818181817	2.273179132377464e-34
-2.987878787878788	-2.7818181818181817	1.9938647944483015e-32
-2.919191919191919	-2.7818181818181817	1.4053845526729422e-30
-2.8505050505050504	-2.7818181818181817	7.960349416637315e-29
-2.7818181818181817	-2.7818181818181817	3.623319512572532e-27
-2.713131313131313	-2.7818181818181817	1.3253138671828411e-25
-2.6444444444444444	-2.7818181818181817	3.8955476694350055e-24
-2.575757575757576	-2.7818181818181817	9.201445138307836e-23
-2.507070707070707	-2.7818181818181817	1.7465513668069473e-21
-2.4383838383838383	-2.7818181818181817	2.6640634082605532e-20
-2.3696969696969696	-2.7818181818181817	3.265469974628388e-19
-2.301010101010101	-2.7818181818181817	3.2165095668624045e-18
-2.2323232323232323	-2.7818181818181817	2.5460216314824645e-17
-2.163636363636364	-2.7818181818181817	1.6194871106671954e-16
-2.094949494949495	-2.7818181818181817	8.278109088430144e-16
-2.026262626262626	-2.7818181818181817	3.4003460492221027e-15
-1.9575757575757573	-2.7818181818181817	1.1224150795818822e-14
-1.8888888888888888	-2.7818181818181817	2.9772983552338856e-14
-1.82020202020202	-2.7818181818181817	6.34643458671106e-14
-1.7515151515151517	-2.7818181818181817	1.0871164163604661e-13
-1.6828282828282828	-2.7818181818181817	1.49645100980272e-13
-1.614141414141414	-2.7818181818181817	1.6554023876007065e-13
-1.5454545454545454	-2.7818181818181817	1.472161830609603e-13
-1.4767676767676767	-2.7818181818181817	1.0566409706558017e-13
-1.408080808080808	-2.7818181818181817	6.38557287623287e-14
-1.3393939393939394	-2.7818181818181817	4.62381334212246e-14
-1.270707070707071	-2.7818181818181817	9.117318775220004e-14
-1.202020202020202	-2.7818181818181817	3.1132107020674573e-13
-1.1333333333333333	-2.7818181818181817	1.061491094321142e-12
-1.0646464646464646	-2.7818181818181817	3.398251642020085e-12
-0.995959595959596	-2.7818181818181817	1.0331755624484164e-11
-0.9272727272727272	-2.7818181818181817	3.1255083068039356e-11
-0.8585858585858586	-2.7818181818181817	1.0498603834161628e-10
-0.7898989898989899	-2.7818181818181817	4.1435207953344975e-10
-0.7212121212121212	-2.7818181818181817	1.709476303290917e-09
-0.6525252525252525	-2.7818181818181817	6.360076444176795e-09
-0.5838383838383838	-2.7818181818181817	1.97828810515074e-08
-0.5151515151515151	-2.7818181818181817	5.00650133023784e-08
-0.4464646464646464	-2.7818181818181817	1.022004002897797e-07
-0.3777777777777777	-2.7818181818181817	1.6784309042425626e-07
-0.3090909090909091	-2.7818181818181817	2.2158973768203735e-07
-0.2404040404040404	-2.7818181818181817	2.3513452232685975e-07
-0.1717171717171717	-2.7818181818181817	2.005767736107328e-07
-0.103030303030303	-2.7818181818181817	1.3766795141310214e-07
-0.0343434343434343	-2.7818181818181817	7.628539437820284e-08
0.0343434343434343	-2.7818181818181817	3.4548202586373034e-08
0.103030303030303	-2.7818181818181817	1.3330927188579725e-08
0.1717171717171717	-2.7818181818181817	4.9173831963598445e-09
0.2404040404040404	-2.7818181818181817	2.0721586796329327e-09
0.3090909090909091	-2.7818181818181817	1.027284005498657e-09
0.3777777777777777	-2.7818181818181817	5.068214988581852e-10
0.4464646464646464	-2.7818181818181817	2.1701793438891662e-10
0.5151515151515151	-2.7818181818181817	7.642643751559843e-11
0.5838383838383838	-2.7818181818181817	2.1835004726273364e-11
0.6525252525252525	-2.7818181818181817	5.197435669175328e-12
0.7212121212121212	-2.7818181818181817	1.3918304124871169e-12
0.7898989898989899	-2.7818181818181817	1.011655219360115e-12
0.8585858585858586	-2.7818181818181817	1.3305034369590249e-12
0.9272727272727272	-2.7818181818181817	1.5926677699974821e-12
0.995959595959596	-2.7818181818181817	1.5512312575662265e-12
1.0646464646464646	-2.7818181818181817	1.2169247103316134e-12
1.1333333333333333	-2.7818181818181817	7.68090496760033e-13
1.202020202020202	-2.7818181818181817	3.8993918959341454e-13
1.270707070707071	-2.7818181818181817	1.5919874219418618e-13
1.3393939393939394	-2.7818181818181817	5.226139374217242e-14
1.408080808080808	-2.7818181818181817	1.3793458668593052e-14
1.4767676767676767	-2.7818181818181817	2.9266950242511802e-15
1.5454545454545454	-2.7818181818181817	4.991858779624756e-16
1.614141414141414	-2.7818181818181817	6.84387182895918e-17
1.6828282828282828	-2.7818181818181817	7.54180324866383e-18
1.7515151515151517	-2.7818181818181817	6.679828281346165e-19
1.82020202020202	-2.7818181818181817	4.7550895575186193e-20
1.8888888888888888	-2.7818181818181817	2.7204784261954668e-21
1.9575757575757573	-2.7818181818181817	1.2508887026817997e-22
2.026262626262626	-2.7818181818181817	4.622509484170664e-24
2.094949494949495	-2.7818181818181817	1.3728770672227604e-25
2.163636363636364	-2.7818181818181817	3.277268665953893e-27
2.2323232323232323	-2.7818181818181817	6.289423230692407e-29
2.301010101010101	-2.7818181818181817	9.709366197347581e-31
2.3696969696969696	-2.7818181818181817	1.2079133308669379e-32
2.4383838383838383	-2.7818181818181817	1.2178599123631578e-34
2.507070707070707	-2.7818181818181817	1.0135163462154471e-36
2.575757575757576	-2.7818181818181817	7.379306563510999e-39
2.6444444444444444	-2.7818181818181817	5.464984944421884e-41
2.713131313131313	-2.7818181818181817	5.028058394115181e-43
2.7818181818181817	-2.7818181818181817	5.691298784317607e-45
2.8505050505050504	-2.7818181818181817	6.604752040302005e-47
2.919191919191919	-2.7818181818181817	7.090833014273875e-49
2.987878787878788	-2.7818181818181817	7.159963038759054e-51
3.0565656565656565	-2.7818181818181817	7.59351545964398e-53
3.125252525252525	-2.7818181818181817	9.281541124845909e-55
3.193939393939394	-2.7818181818181817	1.2225373110764406e-56
3.2626262626262625	-2.7818181818181817	1.5320227476854414e-58
3.3313131313131312	-2.7818181818181817	1.7354418481523638e-60
3.4	-2.7818181818181817	1.8038507659342248e-62
-3.4	-2.713131313131313	3.1504410569348273e-44
-3.3313131313131312	-2.713131313131313	8.266784372008319e-42
-3.2626262626262625	-2.713131313131313	1.7431611163981108e-39
-3.193939393939394	-2.713131313131313	2.9537527074652337e-37
-3.125252525252525	-2.713131313131313	4.0220404398357706e-35
-3.0565656565656565	-2.713131313131313	4.4010311775696916e-33
-2.987878787878788	-2.713131313131313	3.869886115863536e-31
-2.919191919191919	-2.713131313131313	2.73449835792986e-29
-2.8505050505050504	-2.713131313131313	1.552719145066198e-27
-2.7818181818181817	-2.713131313131313	7.085066387731533e-26
-2.713131313131313	-2.713131313131313	2.5979496623138733e-24
-2.6444444444444444	-2.713131313131313	7.655143726616091e-23
-2.575757575757576	-2.713131313131313	1.812640974645221e-21
-2.507070707070707	-2.713131313131313	3.449102348686997e-20
-2.4383838383838383	-2.713131313131313	5.273952745530915e-19
-2.3696969696969696	-2.713131313131313	6.480406802658593e-18
-2.301010101010101	-2.713131313131313	6.39888354619837e-17
-2.2323232323232323	-2.713131313131313	5.077408035968108e-16
-2.163636363636364	-2.713131313131313	3.237545409515471e-15
-2.094949494949495	-2.713131313131313	1.6589207333837967e-14
-2.026262626262626	-2.713131313131313	6.830797131047083e-14
-1.9575757575757573	-2.713131313131313	2.260232668379164e-13
-1.8888888888888888	-2.713131313131313	6.009951119102066e-13
-1.82020202020202	-2.713131313131313	1.2841767264050489e-12
-1.7515151515151517	-2.713131313131313	2.2050316249901195e-12
-1.6828282828282828	-2.713131313131313	3.0425797996471186e-12
-1.614141414141414	-2.713131313131313	3.373777051431743e-12
-1.5454545454545454	-2.713131313131313	3.007100561553411e-12
-1.4767676767676767	-2.713131313131313	2.160415233590201e-12
-1.408080808080808	-2.713131313131313	1.2890216341395558e-12
-1.3393939393939394	-2.713131313131313	8.352014657319274e-13
-1.270707070707071	-2.713131313131313	1.3503471262610376e-12
-1.202020202020202	-2.713131313131313	4.2934696824658964e-12
-1.1333333333333333	-2.713131313131313	1.4040712527868964e-11
-1.0646464646464646	-2.713131313131313	4.289505861871001e-11
-0.995959595959596	-2.713131313131313	1.2297802759395826e-10
-0.9272727272727272	-2.713131313131313	3.374739539823014e-10
-0.8585858585858586	-2.713131313131313	9.588669823454655e-10
-0.7898989898989899	-2.713131313131313	3.1500809050731395e-09
-0.7212121212121212	-2.713131313131313	1.16415036292398e-08
-0.6525252525252525	-2.713131313131313	4.151619551387463e-08
-0.5838383838383838	-2.713131313131313	1.2756708434564292e-07
-0.5151515151515151	-2.713131313131313	3.222051245535089e-07
-0.4464646464646464	-2.713131313131313	6.585531276266678e-07
-0.3777777777777777	-2.713131313131313	1.0839458059513912e-06
-0.3090909090909091	-2.713131313131313	1.4346859008795638e-06
-0.2404040404040404	-2.713131313131313	1.526504608253439e-06
-0.1717171717171717	-2.713131313131313	1.306073423670429e-06
-0.103030303030303	-2.713131313131313	9.000455632721024e-07
-0.0343434343434343	-2.713131313131313	5.025814830876441e-07
0.0343434343434343	-2.713131313131313	2.3232729236120522e-07
0.103030303030303	-2.713131313131313	9.519216015186004e-08
0.1717171717171717	-2.713131313131313	4.0398482008029763e-08
0.2404040404040404	-2.713131313131313	2.050110937443281e-08
0.3090909090909091	-2.713131313131313	1.1474307803172173e-08
0.3777777777777777	-2.713131313131313	5.9404209928482245e-09
0.4464646464646464	-2.713131313131313	2.5862570672052914e-09
0.5151515151515151	-2.713131313131313	9.171352355676254e-10
0.5838383838383838	-2.713131313131313	2.6337685132843635e-10
0.6525252525252525	-2.713131313131313	6.354376674493664e-11
0.7212121212121212	-2.713131313131313	1.8366505500894117e-11
0.7898989898989899	-2.713131313131313	1.4932683941294454e-11
0.8585858585858586	-2.713131313131313	2.0040906179722836e-11
0.9272727272727272	-2.713131313131313	2.3974845373746048e-11
0.995959595959596	-2.713131313131313	2.3315600218075848e-11
1.0646464646464646	-2.713131313131313	1.8275130136904305e-11
1.1333333333333333	-2.713131313131313	1.1532112144926726e-11
1.202020202020202	-2.713131313131313	5.8562031663662186e-12
1.270707070707071	-2.713131313131313	2.3925637875956967e-12
1.3393939393939394	-2.713131313131313	7.862463328571639e-13
1.408080808080808	-2.713131313131313	2.077912854678413e-13
1.4767676767676767	-2.713131313131313	4.415800643946978e-14
1.5454545454545454	-2.713131313131313	7.544943210465963e-15
1.614141414141414	-2.713131313131313	1.036398837324279e-15
1.6828282828282828	-2.713131313131313	1.1444318869745475e-16
1.7515151515151517	-2.713131313131313	1.015826258174288e-17
1.82020202020202	-2.713131313131313	7.247631862079825e-19
1.8888888888888888	-2.713131313131313	4.1563100386042705e-20
1.9575757575757573	-2.713131313131313	1.9158125191522872e-21
2.026262626262626	-2.713131313131313	7.098204274181376e-23
2.094949494949495	-2.713131313131313	2.1142431134311723e-24
2.163636363636364	-2.713131313131313	5.0646063960607766e-26
2.2323232323232323	-2.713131313131313	9.768191639910971e-28
2.301010101010101	-2.713131313131313	1.5220086591574417e-29
2.3696969696969696	-2.713131313131313	1.9356589147377103e-31
2.4383838383838383	-2.713131313131313	2.074584902727377e-33
2.507070707070707	-2.713131313131313	2.0514343755004312e-35
2.575757575757576	-2.713131313131313	2.236226039222341e-37
2.6444444444444444	-2.713131313131313	3.0366670321949556e-39
2.713131313131313	-2.713131313131313	4.625207960970601e-41
2.7818181818181817	-2.713131313131313	6.77040769059835e-43
2.8505050505050504	-2.713131313131313	8.923437286986878e-45
2.919191919191919	-2.713131313131313	1.0783853712023516e-46
2.987878787878788	-2.713131313131313	1.3207616547695447e-48
3.0565656565656565	-2.713131313131313	1.843499327031809e-50
3.125252525252525	-2.713131313131313	2.857436954195074e-52
3.193939393939394	-2.713131313131313	4.3285121982801967e-54
3.2626262626262625	-2.713131313131313	5.962709626988462e-56
3.3313131313131312	-2.713131313131313	7.49426451449247e-58
3.4	-2.713131313131313	8.860952348249745e-60
-3.4	-2.6444444444444444	4.858935763841242e-43
-3.3313131313131312	-2.6444444444444444	1.2783150248822615e-40
-3.2626262626262625	-2.6444444444444444	2.702526133709945e-38
-3.193939393939394	-2.6444444444444444	4.591316036412384e-36
-3.125252525252525	-2.6444444444444444	6.268155383247354e-34
-3.0565656565656565	-2.6444444444444444	6.876660822674187e-32
-2.987878787878788	-2.6444444444444444	6.062485920235433e-30
-2.919191919191919	-2.6444444444444444	4.294960502889375e-28
-2.8505050505050504	-2.6444444444444444	2.445135339150947e-26
-2.7818181818181817	-2.6444444444444444	1.1186183305718323e-24
-2.713131313131313	-2.6444444444444444	4.112408674750529e-23
-2.6444444444444444	-2.6444444444444444	1.2149150487829685e-21
-2.575757575757576	-2.6444444444444444	2.8842365189389435e-20
-2.507070707070707	-2.6444444444444444	5.502387233908882e-19
-2.4383838383838383	-2.6444444444444444	8.43542085337915e-18
-2.3696969696969696	-2.6444444444444444	1.0391965318453464e-16
-2.301010101010101	-2.6444444444444444	1.0287834218513896e-15
-2.2323232323232323	-2.6444444444444444	8.184375866252105e-15
-2.163636363636364	-2.6444444444444444	5.2321781225494816e-14
-2.094949494949495	-2.6444444444444444	2.6879106392750974e-13
-2.026262626262626	-2.6444444444444444	1.1096409849266937e-12
-1.9575757575757573	-2.6444444444444444	3.681166956949786e-12
-1.8888888888888888	-2.6444444444444444	9.813499632628587e-12
-1.82020202020202	-2.6444444444444444	2.1023145087691124e-11
-1.7515151515151517	-2.6444444444444444	3.619152745274005e-11
-1.6828282828282828	-2.6444444444444444	5.0067077997020025e-11
-1.614141414141414	-2.6444444444444444	5.565968852809104e-11
-1.5454545454545454	-2.6444444444444444	4.97335437749736e-11
-1.4767676767676767	-2.6444444444444444	3.5786287605775765e-11
-1.408080808080808	-2.6444444444444444	2.117527889817774e-11
-1.3393939393939394	-2.6444444444444444	1.2567322151687489e-11
-1.270707070707071	-2.6444444444444444	1.650416395070925e-11
-1.202020202020202	-2.6444444444444444	4.8198850209210224e-11
-1.1333333333333333	-2.6444444444444444	1.5140649020289763e-10
-1.0646464646464646	-2.6444444444444444	4.4288405356233796e-10
-0.995959595959596	-2.6444444444444444	1.2081463649083782e-09
-0.9272727272727272	-2.6444444444444444	3.090076880365038e-09
-0.8585858585858586	-2.6444444444444444	7.721889483708045e-09
-0.7898989898989899	-2.6444444444444444	2.1047513082116742e-08
-0.7212121212121212	-2.6444444444444444	6.678505806498673e-08
-0.6525252525252525	-2.6444444444444444	2.2163691040095613e-07
-0.5838383838383838	-2.6444444444444444	6.648880072238235e-07
-0.5151515151515151	-2.6444444444444444	1.669603688605076e-06
-0.4464646464646464	-2.6444444444444444	3.412646529108512e-06
-0.3777777777777777	-2.6444444444444444	5.627512487393024e-06
-0.3090909090909091	-2.6444444444444444	7.466714758083527e-06
-0.2404040404040404	-2.6444444444444444	7.966487579137705e-06
-0.1717171717171717	-2.6444444444444444	6.83863700978987e-06
-0.103030303030303	-2.6444444444444444	4.736843709524645e-06
-0.0343434343434343	-2.6444444444444444	2.6759005205826404e-06
0.0343434343434343	-2.6444444444444444	1.2790572480426116e-06
0.103030303030303	-2.6444444444444444	5.747340778369439e-07
0.1717171717171717	-2.6444444444444444	2.901915002653904e-07
0.2404040404040404	-2.6444444444444444	1.740285268817463e-07
0.3090909090909091	-2.6444444444444444	1.0590977906322196e-07
0.3777777777777777	-2.6444444444444444	5.6499890815138975e-08
0.4464646464646464	-2.6444444444444444	2.4867525649993776e-08
0.5151515151515151	-2.6444444444444444	8.867599929024825e-09
0.5838383838383838	-2.6444444444444444	2.5605484240185627e-09
0.6525252525252525	-2.6444444444444444	6.289577755250873e-10
0.7212121212121212	-2.6444444444444444	1.9976235851138406e-10
0.7898989898989899	-2.6444444444444444	1.8124059783288158e-10
0.8585858585858586	-2.6444444444444444	2.4658931030131155e-10
0.9272727272727272	-2.6444444444444444	2.938889825095809e-10
0.995959595959596	-2.6444444444444444	2.847191431448975e-10
1.0646464646464646	-2.6444444444444444	2.2255963397495717e-10
1.1333333333333333	-2.6444444444444444	1.4019205897444543e-10
1.202020202020202	-2.6444444444444444	7.112067403408836e-11
1.270707070707071	-2.6444444444444444	2.9045862962923573e-11
1.3393939393939394	-2.6444444444444444	9.546586470763057e-12
1.408080808080808	-2.6444444444444444	2.52449365566978e-12
1.4767676767676767	-2.6444444444444444	5.36995798275688e-13
1.5454545454545454	-2.6444444444444444	9.186773606386249e-14
1.614141414141414	-2.6444444444444444	1.2638338346582815e-14
1.6828282828282828	-2.6444444444444444	1.3979885481637597e-15
1.7515151515151517	-2.6444444444444444	1.24327672190449e-16
1.82020202020202	-2.6444444444444444	8.88914574106222e-18
1.8888888888888888	-2.6444444444444444	5.10948668839835e-19
1.9575757575757573	-2.6444444444444444	2.3613083003145976e-20
2.026262626262626	-2.6444444444444444	8.7760985162782e-22
2.094949494949495	-2.6444444444444444	2.6251310745490294e-23
2.163636363636364	-2.6444444444444444	6.333223402517171e-25
2.2323232323232323	-2.6444444444444444	1.239977606766065e-26
2.301010101010101	-2.6444444444444444	2.006984878577448e-28
2.3696969696969696	-2.6444444444444444	2.832445822293116e-30
2.4383838383838383	-2.6444444444444444	3.9533734478343613e-32
2.507070707070707	-2.6444444444444444	6.434959236138485e-34
2.575757575757576	-2.6444444444444444	1.2398218359132124e-35
2.6444444444444444	-2.6444444444444444	2.4580017713946693e-37
2.713131313131313	-2.6444444444444444	4.4908609643405804e-39
2.7818181818181817	-2.6444444444444444	7.266904197064255e-41
2.8505050505050504	-2.6444444444444444	1.0579546651531086e-42
2.919191919191919	-2.6444444444444444	1.5092735327804272e-44
2.987878787878788	-2.6444444444444444	2.4008375261261723e-46
3.0565656565656565	-2.6444444444444444	4.3391542226716425e-48
3.125252525252525	-2.6444444444444444	7.906357076928592e-50
3.193939393939394	-2.6444444444444444	1.3240444710172928e-51
3.2626262626262625	-2.6444444444444444	2.015049371691625e-53
3.3313131313131312	-2.6444444444444444	2.8683501305058707e-55
3.4	-2.6444444444444444	3.874508783085041e-57
-3.4	-2.575757575757576	6.028461268286553e-42
-3.3313131313131312	-2.575757575757576	1.5901784000236684e-39
-3.2626262626262625	-2.575757575757576	3.3707022677916747e-37
-3.193939393939394	-2.575757575757576	5.741562619184322e-35
-3.125252525252525	-2.575757575757576	7.859139335383912e-33
-3.0565656565656565	-2.575757575757576	8.644801838032357e-31
-2.987878787878788	-2.575757575757576	7.641353107551829e-29
-2.919191919191919	-2.575757575757576	5.42776040758599e-27
-2.8505050505050504	-2.575757575757576	3.098177125714834e-25
-2.7818181818181817	-2.575757575757576	1.4211077021542846e-23
-2.713131313131313	-2.575757575757576	5.238210179838183e-22
-2.6444444444444444	-2.575757575757576	1.5515794727369132e-20
-2.575757575757576	-2.575757575757576	3.6931785938874464e-19
-2.507070707070707	-2.575757575757576	7.064180290041394e-18
-2.4383838383838383	-2.575757575757576	1.0858214620165232e-16
-2.3696969696969696	-2.575757575757576	1.3411898302133668e-15
-2.301010101010101	-2.575757575757576	1.3312427831015544e-14
-2.2323232323232323	-2.575757575757576	1.0618409432430237e-13
-2.163636363636364	-2.575757575757576	6.806076957369984e-13
-2.094949494949495	-2.575757575757576	3.50565708866312e-12
-2.026262626262626	-2.575757575757576	1.4510327023202718e-11
-1.9575757575757573	-2.575757575757576	4.826364970072423e-11
-1.8888888888888888	-2.575757575757576	1.290025556539589e-10
-1.82020202020202	-2.575757575757576	2.770841399571709e-10
-1.7515151515151517	-2.575757575757576	4.782558224839463e-10
-1.6828282828282828	-2.575757575757576	6.633528074861354e-10
-1.614141414141414	-2.575757575757576	7.393831767384724e-10
-1.5454545454545454	-2.575757575757576	6.623524968237332e-10
-1.4767676767676767	-2.575757575757576	4.775180147224363e-10
-1.408080808080808	-2.575757575757576	2.8114425465343997e-10
-1.3393939393939394	-2.575757575757576	1.5621864604404208e-10
-1.270707070707071	-2.575757575757576	1.670797330886839e-10
-1.202020202020202	-2.575757575757576	4.4062248285502847e-10
-1.1333333333333333	-2.575757575757576	1.3303403472970787e-09
-1.0646464646464646	-2.575757575757576	3.7354004810702375e-09
-0.995959595959596	-2.575757575757576	9.737990762151494e-09
-0.9272727272727272	-2.575757575757576	2.359091560551319e-08
-0.8585858585858586	-2.575757575757576	5.379749399446554e-08
-0.7898989898989899	-2.575757575757576	1.247746957148406e-07
-0.7212121212121212	-2.575757575757576	3.301842562919547e-07
-0.6525252525252525	-2.575757575757576	9.801375681002966e-07
-0.5838383838383838	-2.575757575757576	2.8147817128008263e-06
-0.5151515151515151	-2.575757575757576	6.978363024017536e-06
-0.4464646464646464	-2.575757575757576	1.4232608042482468e-05
-0.3777777777777777	-2.575757575757576	2.349741694644181e-05
-0.3090909090909091	-2.575757575757576	3.124786541688747e-05
-0.2404040404040404	-2.575757575757576	3.34342220985831e-05
-0.1717171717171717	-2.575757575757576	2.881111051770096e-05
-0.103030303030303	-2.575757575757576	2.0098487777727927e-05
-0.0343434343434343	-2.575757575757576	1.1565653358748989e-05
0.0343434343434343	-2.575757575757576	5.836062422200896e-06
0.103030303030303	-2.575757575757576	2.991117435463443e-06
0.1717171717171717	-2.575757575757576	1.8214517469532696e-06
0.2404040404040404	-2.575757575757576	1.2453903196455345e-06
0.3090909090909091	-2.575757575757576	8.000435443577249e-07
0.3777777777777777	-2.575757575757576	4.349059353289844e-07
0.4464646464646464	-2.575757575757576	1.929131151926181e-07
0.5151515151515151	-2.575757575757576	6.91436114437393e-08
0.5838383838383838	-2.575757575757576	2.0099149026764373e-08
0.6525252525252525	-2.575757575757576	5.065123522328326e-09
0.7212121212121212	-2.575757575757576	1.8106793950703102e-09
0.7898989898989899	-2.575757575757576	1.824094823986672e-09
0.8585858585858586	-2.575757575757576	2.49687149506826e-09
0.9272727272727272	-2.575757575757576	2.952329307560451e-09
0.995959595959596	-2.575757575757576	2.840159608614526e-09
1.0646464646464646	-2.575757575757576	2.208148643826812e-09
1.1333333333333333	-2.575757575757576	1.3853488148753215e-09
1.202020202020202	-2.575757575757576	7.007707091469307e-10
1.270707070707071	-2.575757575757576	2.8563754191785517e-10
1.3393939393939394	-2.575757575757576	9.377123515175859e-11
1.408080808080808	-2.575757575757576	2.478399902455622e-11
1.4767676767676767	-2.575757575757576	5.2721040497898925e-12
1.5454545454545454	-2.575757575757576	9.02394659717318e-13
1.614141414141414	-2.575757575757576	1.2425698012249718e-13
1.6828282828282828	-2.575757575757576	1.3762289767886664e-14
1.7515151515151517	-2.575757575757576	1.2259295789017789e-15
1.82020202020202	-2.575757575757576	8.782970839772173e-17
1.8888888888888888	-2.575757575757576	5.0615456379759775e-18
1.9575757575757573	-2.575757575757576	2.347524603037085e-19
2.026262626262626	-2.575757575757576	8.774836261858222e-21
2.094949494949495	-2.575757575757576	2.6539257122401853e-22
2.163636363636364	-2.575757575757576	6.5684483878154686e-24
2.2323232323232323	-2.575757575757576	1.3737015923310395e-25
2.301010101010101	-2.575757575757576	2.635187962229446e-27
2.3696969696969696	-2.575757575757576	5.370598063074825e-29
2.4383838383838383	-2.575757575757576	1.2859648500425798e-30
2.507070707070707	-2.575757575757576	3.3659719364517253e-32
2.575757575757576	-2.575757575757576	8.491450823646307e-34
2.6444444444444444	-2.575757575757576	1.9243935862743418e-35
2.713131313131313	-2.575757575757576	3.8246522280046274e-37
2.7818181818181817	-2.575757575757576	6.744730526550363e-39
2.8505050505050504	-2.575757575757576	1.1311045369497259e-40
2.919191919191919	-2.575757575757576	2.0534879865727156e-42
2.987878787878788	-2.575757575757576	4.2899235533864027e-44
3.0565656565656565	-2.575757575757576	9.343069322209733e-46
3.125252525252525	-2.575757575757576	1.8998890881077363e-47
3.193939393939394	-2.575757575757576	3.5055089306396604e-49
3.2626262626262625	-2.575757575757576	6.011661163374606e-51
3.3313131313131312	-2.575757575757576	9.786588053526744e-53
3.4	-2.575757575757576	1.4841403408494387e-54
-3.4	-2.507070707070707	6.012474426900555e-41
-3.3313131313131312	-2.507070707070707	1.5901503970006666e-38
-3.2626262626262625	-2.507070707070707	3.3795455356496004e-36
-3.193939393939394	-2.507070707070707	5.771830168482656e-34
-3.125252525252525	-2.507070707070707	7.921436157906978e-32
-3.0565656565656565	-2.507070707070707	8.73633844901711e-30
-2.987878787878788	-2.507070707070707	7.7426587068393295e-28
-2.919191919191919	-2.507070707070707	5.514243296930094e-26
-2.8505050505050504	-2.507070707070707	3.1558537884273552e-24
-2.7818181818181817	-2.507070707070707	1.4513861241279228e-22
-2.713131313131313	-2.507070707070707	5.3639435951721575e-21
-2.6444444444444444	-2.507070707070707	1.5930176265318636e-19
-2.575757575757576	-2.507070707070707	3.801824838159687e-18
-2.507070707070707	-2.507070707070707	7.291195951190224e-17
-2.4383838383838383	-2.507070707070707	1.1236746432289981e-15
-2.3696969696969696	-2.507070707070707	1.3916099842351901e-14
-2.301010101010101	-2.507070707070707	1.3849357824175196e-13
-2.2323232323232323	-2.507070707070707	1.107584531708977e-12
-2.163636363636364	-2.507070707070707	7.118021136006028e-12
-2.094949494949495	-2.507070707070707	3.6760110723175636e-11
-2.026262626262626	-2.507070707070707	1.525560709560269e-10
-1.9575757575757573	-2.507070707070707	5.087651166191605e-10
-1.8888888888888888	-2.507070707070707	1.363453419750031e-09
-1.82020202020202	-2.507070707070707	2.936286552369703e-09
-1.7515151515151517	-2.507070707070707	5.081497894065752e-09
-1.6828282828282828	-2.507070707070707	7.066763847269298e-09
-1.614141414141414	-2.507070707070707	7.897478706950036e-09
-1.5454545454545454	-2.507070707070707	7.0930581914005e-09
-1.4767676767676767	-2.507070707070707	5.1246973308562455e-09
-1.408080808080808	-2.507070707070707	3.009242637622621e-09
-1.3393939393939394	-2.507070707070707	1.5941660111188475e-09
-1.270707070707071	-2.507070707070707	1.406727869891388e-09
-1.202020202020202	-2.507070707070707	3.285431091334754e-09
-1.1333333333333333	-2.507070707070707	9.527753383360061e-09
-1.0646464646464646	-2.507070707070707	2.5740846558083942e-08
-0.995959595959596	-2.507070707070707	6.426493572422863e-08
-0.9272727272727272	-2.507070707070707	1.4864960323530553e-07
-0.8585858585858586	-2.507070707070707	3.175984951301764e-07
-0.7898989898989899	-2.507070707070707	6.517531506213216e-07
-0.7212121212121212	-2.507070707070707	1.4368591157967622e-06
-0.6525252525252525	-2.507070707070707	3.6606057836320806e-06
-0.5838383838383838	-2.507070707070707	9.76578571715171e-06
-0.5151515151515151	-2.507070707070707	2.3612804049604356e-05
-0.4464646464646464	-2.507070707070707	4.785675196161142e-05
-0.3777777777777777	-2.507070707070707	7.899854370809347e-05
-0.3090909090909091	-2.507070707070707	0.0001052571715293
-0.2404040404040404	-2.507070707070707	0.0001129585694688
-0.1717171717171717	-2.507070707070707	9.780906963039245e-05
-0.103030303030303	-2.507070707070707	6.896286319040827e-05
-0.0343434343434343	-2.507070707070707	4.090348785206015e-05
0.0343434343434343	-2.507070707070707	2.2464186236577386e-05
0.103030303030303	-2.507070707070707	1.362200441360441e-05
0.1717171717171717	-2.507070707070707	9.872712652359191e-06
0.2404040404040404	-2.507070707070707	7.403443458836647e-06
0.3090909090909091	-2.507070707070707	4.919796086236453e-06
0.3777777777777777	-2.507070707070707	2.707751113358346e-06
0.4464646464646464	-2.507070707070707	1.208732102690101e-06
0.5151515151515151	-2.507070707070707	4.356163058796865e-07
0.5838383838383838	-2.507070707070707	1.2781181676971488e-07
0.6525252525252525	-2.507070707070707	3.3491535017472834e-08
0.7212121212121212	-2.507070707070707	1.3889980739404009e-08
0.7898989898989899	-2.507070707070707	1.5385892124366302e-08
0.8585858585858586	-2.507070707070707	2.10023911261892e-08
0.9272727272727272	-2.507070707070707	2.450899001799696e-08
0.995959595959596	-2.507070707070707	2.331416901582457e-08
1.0646464646464646	-2.507070707070707	1.796394283548564e-08
1.1333333333333333	-2.507070707070707	1.1190346097953721e-08
1.202020202020202	-2.507070707070707	5.629243584423132e-09
1.270707070707071	-2.507070707070707	2.284823289494183e-09
1.3393939393939394	-2.507070707070707	7.477547216616068e-10
1.408080808080808	-2.507070707070707	1.972116996607088e-10
1.4767676767676767	-2.507070707070707	4.1896735556643976e-11
1.5454545454545454	-2.507070707070707	7.167167963372856e-12
1.614141414141414	-2.507070707070707	9.870053403867497e-13
1.6828282828282828	-2.507070707070707	1.0940233334334413e-13
1.7515151515151517	-2.507070707070707	9.760409126483095e-15
1.82020202020202	-2.507070707070707	7.010867750120831e-16
1.8888888888888888	-2.507070707070707	4.0584094138024804e-17
1.9575757575757573	-2.507070707070707	1.898344401336868e-18
2.026262626262626	-2.507070707070707	7.227511130768277e-20
2.094949494949495	-2.507070707070707	2.285058527245433e-21
2.163636363636364	-2.507070707070707	6.32236368928357e-23
2.2323232323232323	-2.507070707070707	1.7102301603741722e-24
2.301010101010101	-2.507070707070707	5.1549969235025295e-26
2.3696969696969696	-2.507070707070707	1.7497931260380828e-27
2.4383838383838383	-2.507070707070707	6.002993986576533e-29
2.507070707070707	-2.507070707070707	1.9000903238114026e-30
2.575757575757576	-2.507070707070707	5.322302163221416e-32
2.6444444444444444	-2.507070707070707	1.2998016233639236e-33
2.713131313131313	-2.507070707070707	2.78872821557254e-35
2.7818181818181817	-2.507070707070707	5.546978527062248e-37
2.8505050505050504	-2.507070707070707	1.1545985376939755e-38
2.919191919191919	-2.507070707070707	2.767672466503555e-40
2.987878787878788	-2.507070707070707	7.15039192670057e-42
3.0565656565656565	-2.507070707070707	1.7616684454449342e-43
3.125252525252525	-2.507070707070707	3.944546386518644e-45
3.193939393939394	-2.507070707070707	8.157881550116941e-47
3.2626262626262625	-2.507070707070707	1.5990107087009374e-48
3.3313131313131312	-2.507070707070707	2.941773087539959e-50
3.4	-2.507070707070707	4.860153280140045e-52
-3.4	-2.4383838383838383	4.819462285574123e-40
-3.3313131313131312	-2.4383838383838383	1.2779972148832713e-37
-3.2626262626262625	-2.4383838383838383	2.7233054930752204e-35
-3.193939393939394	-2.4383838383838383	4.663349337104117e-33
-3.125252525252525	-2.4383838383838383	6.41703889802609e-31
-3.0565656565656565	-2.4383838383838383	7.095884324371293e-29
-2.987878787878788	-2.4383838383838383	6.3054126835575466e-27
-2.919191919191919	-2.4383838383838383	4.5025198762924105e-25
-2.8505050505050504	-2.4383838383838383	2.5836453272582722e-23
-2.7818181818181817	-2.4383838383838383	1.1913662298796009e-21
-2.713131313131313	-2.4383838383838383	4.414614749209143e-20
-2.6444444444444444	-2.4383838383838383	1.314545032570512e-18
-2.575757575757576	-2.4383838383838383	3.1455258677106104e-17
-2.507070707070707	-2.4383838383838383	6.04847915026371e-16
-2.4383838383838383	-2.4383838383838383	9.346182330198736e-15
-2.3696969696969696	-2.4383838383838383	1.160532868451865e-13
-2.301010101010101	-2.4383838383838383	1.1580192408680552e-12
-2.2323232323232323	-2.4383838383838383	9.285584373312804e-12
-2.163636363636364	-2.4383838383838383	5.983259522167711e-11
-2.094949494949495	-2.4383838383838383	3.0981438301904215e-10
-2.026262626262626	-2.4383838383838383	1.289141075470336e-09
-1.9575757575757573	-2.4383838383838383	4.3105675241256275e-09
-1.8888888888888888	-2.4383838383838383	1.1582534303408852e-08
-1.82020202020202	-2.4383838383838383	2.5009665134601697e-08
-1.7515151515151517	-2.4383838383838383	4.33957623876651e-08
-1.6828282828282828	-2.4383838383838383	6.050930720873625e-08
-1.614141414141414	-2.4383838383838383	6.780083444643735e-08
-1.5454545454545454	-2.4383838383838383	6.105389131848134e-08
-1.4767676767676767	-2.4383838383838383	4.4213131337166546e-08
-1.408080808080808	-2.4383838383838383	2.5936716926803008e-08
-1.3393939393939394	-2.4383838383838383	1.3288345234736529e-08
-1.270707070707071	-2.4383838383838383	9.886989042630746e-09
-1.202020202020202	-2.4383838383838383	2.0054818576332548e-08
-1.1333333333333333	-2.4383838383838383	5.57309233913543e-08
-1.0646464646464646	-2.4383838383838383	1.452150276175023e-07
-0.995959595959596	-2.4383838383838383	3.476576964869038e-07
-0.9272727272727272	-2.4383838383838383	7.702032994152111e-07
-0.8585858585858586	-2.4383838383838383	1.565413750541727e-06
-0.7898989898989899	-2.4383838383838383	2.9474140023936773e-06
-0.7212121212121212	-2.4383838383838383	5.560837123354053e-06
-0.6525252525252525	-2.4383838383838383	1.1840397266704808e-05
-0.5838383838383838	-2.4383838383838383	2.821270273937044e-05
-0.5151515151515151	-2.4383838383838383	6.51911894266564e-05
-0.4464646464646464	-2.4383838383838383	0.0001303098505701
-0.3777777777777777	-2.4383838383838383	0.0002145285582147
-0.3090909090909091	-2.4383838383838383	0.0002861690463942
-0.2404040404040404	-2.4383838383838383	0.000308093367475
-0.1717171717171717	-2.4383838383838383	0.000268538232115
-0.103030303030303	-2.4383838383838383	0.0001925886205304
-0.0343434343434343	-2.4383838383838383	0.000120023517574
0.0343434343434343	-2.4383838383838383	7.457415299771662e-05
0.103030303030303	-2.4383838383838383	5.452986901427269e-05
0.1717171717171717	-2.4383838383838383	4.547299631198062e-05
0.2404040404040404	-2.4383838383838383	3.6217541151637765e-05
0.3090909090909091	-2.4383838383838383	2.458594305954351e-05
0.3777777777777777	-2.4383838383838383	1.3654195148886142e-05
0.4464646464646464	-2.4383838383838383	6.132722219040524e-06
0.5151515151515151	-2.4383838383838383	2.225726845534799e-06
0.5838383838383838	-2.4383838383838383	6.627731597229716e-07
0.6525252525252525	-2.4383838383838383	1.8483139511667521e-07
0.7212121212121212	-2.4383838383838383	9.187603694922573e-08
0.7898989898989899	-2.4383838383838383	1.1000570510250385e-07
0.8585858585858586	-2.4383838383838383	1.4830659499961896e-07
0.9272727272727272	-2.4383838383838383	1.698046275168225e-07
0.995959595959596	-2.4383838383838383	1.589335779722963e-07
1.0646464646464646	-2.4383838383838383	1.208335837230879e-07
1.1333333333333333	-2.4383838383838383	7.444533725802203e-08
1.202020202020202	-2.4383838383838383	3.711263389416677e-08
1.270707070707071	-2.4383838383838383	1.4954117226529645e-08
1.3393939393939394	-2.4383838383838383	4.8660171222902395e-09
1.408080808080808	-2.4383838383838383	1.2777664249443387e-09
1.4767676767676767	-2.4383838383838383	2.7061210839635115e-10
1.5454545454545454	-2.4383838383838383	4.620373110909165e-11
1.614141414141414	-2.4383838383838383	6.358231532744205e-12
1.6828282828282828	-2.4383838383838383	7.052520740385778e-13
1.7515151515151517	-2.4383838383838383	6.308968398593709e-14
1.82020202020202	-2.4383838383838383	4.560069851665131e-15
1.8888888888888888	-2.4383838383838383	2.6761991692265806e-16
1.9575757575757573	-2.4383838383838383	1.2920011882938313e-17
2.026262626262626	-2.4383838383838383	5.307564215413516e-19
2.094949494949495	-2.4383838383838383	2.004697834181946e-20
2.163636363636364	-2.4383838383838383	7.867304834405399e-22
2.2323232323232323	-2.4383838383838383	3.449514173954753e-23
2.301010101010101	-2.4383838383838383	1.5906809373400119e-24
2.3696969696969696	-2.4383838383838383	6.977391634165223e-26
2.4383838383838383	-2.4383838383838383	2.74828964806359e-27
2.507070707070707	-2.4383838383838383	9.49567412030392e-29
2.575757575757576	-2.4383838383838383	2.850713367594915e-30
2.6444444444444444	-2.4383838383838383	7.466244011439887e-32
2.713131313131313	-2.4383838383838383	1.775725627728109e-33
2.7818181818181817	-2.4383838383838383	4.2677447760035336e-35
2.8505050505050504	-2.4383838383838383	1.167976214405797e-36
2.919191919191919	-2.4383838383838383	3.548986521914768e-38
2.987878787878788	-2.4383838383838383	1.0557832877601528e-39
3.0565656565656565	-2.4383838383838383	2.8701329898734497e-41
3.125252525252525	-2.4383838383838383	7.1671794893338254e-43
3.193939393939394	-2.4383838383838383	1.690606106678228e-44
3.2626262626262625	-2.4383838383838383	3.765021508050899e-46
3.3313131313131312	-2.4383838383838383	7.611371662355944e-48
3.4	-2.4383838383838383	1.330201500484362e-49
-3.4	-2.3696969696969696	3.10470728759824e-39
-3.3313131313131312	-2.3696969696969696	8.254647807531123e-37
-3.2626262626262625	-2.3696969696969696	1.7636466073019643e-34
-3.193939393939394	-2.3696969696969696	3.0280268210215153e-32
-3.125252525252525	-2.3696969696969696	4.17775530700446e-30
-3.0565656565656565	-2.3696969696969696	4.631923873094496e-28
-2.987878787878788	-2.3696969696969696	4.126814597376411e-26
-2.919191919191919	-2.3696969696969696	2.954633616112736e-24
-2.8505050505050504	-2.3696969696969696	1.6999159268009734e-22
-2.7818181818181817	-2.3696969696969696	7.859345532501251e-21
-2.713131313131313	-2.3696969696969696	2.9199838825947453e-19
-2.6444444444444444	-2.3696969696969696	8.717855325443233e-18
-2.575757575757576	-2.3696969696969696	2.0915776506111827e-16
-2.507070707070707	-2.3696969696969696	4.032491488902383e-15
-2.4383838383838383	-2.3696969696969696	6.24752579907318e-14
-2.3696969696969696	-2.3696969696969696	7.778176414720114e-13
-2.301010101010101	-2.3696969696969696	7.781846358865013e-12
-2.2323232323232323	-2.3696969696969696	6.256373206215338e-11
-2.163636363636364	-2.3696969696969696	4.042013646816731e-10
-2.094949494949495	-2.3696969696969696	2.098495472287677e-09
-2.026262626262626	-2.3696969696969696	8.754945180956628e-09
-1.9575757575757573	-2.3696969696969696	2.9351747313217735e-08
-1.8888888888888888	-2.3696969696969696	7.907689796235616e-08
-1.82020202020202	-2.3696969696969696	1.7119868655449437e-07
-1.7515151515151517	-2.3696969696969696	2.978423129095955e-07
-1.6828282828282828	-2.3696969696969696	4.163971352109023e-07
-1.614141414141414	-2.3696969696969696	4.678067218363843e-07
-1.5454545454545454	-2.3696969696969696	4.2236042355042194e-07
-1.4767676767676767	-2.3696969696969696	3.0660156271434694e-07
-1.408080808080808	-2.3696969696969696	1.799022082889941e-07
-1.3393939393939394	-2.3696969696969696	9.012893458918541e-08
-1.270707070707071	-2.3696969696969696	5.8173326389930643e-08
-1.202020202020202	-2.3696969696969696	1.0096806743665005e-07
-1.1333333333333333	-2.3696969696969696	2.6772324865575093e-07
-1.0646464646464646	-2.3696969696969696	6.742907306698255e-07
-0.995959595959596	-2.3696969696969696	1.5500359345335512e-06
-0.9272727272727272	-2.3696969696969696	3.2905517919045317e-06
-0.8585858585858586	-2.3696969696969696	6.405356376765469e-06
-0.7898989898989899	-2.3696969696969696	1.1349510638600408e-05
-0.7212121212121212	-2.3696969696969696	1.9067813845087248e-05
-0.6525252525252525	-2.3696969696969696	3.4041892924393335e-05
-0.5838383838383838	-2.3696969696969696	6.972212755672702e-05
-0.5151515151515151	-2.3696969696969696	0.0001493818637055
-0.4464646464646464	-2.3696969696969696	0.0002905984196177
-0.3777777777777777	-2.3696969696969696	0.0004747386753453
-0.3090909090909091	-2.3696969696969696	0.0006329433668535
-0.2404040404040404	-2.3696969696969696	0.0006837810770216
-0.1717171717171717	-2.3696969696969696	0.0006018270922277
-0.103030303030303	-2.3696969696969696	0.0004438247288555
-0.0343434343434343	-2.3696969696969696	0.0002990327564792
0.0343434343434343	-2.3696969696969696	0.0002181950872679
0.103030303030303	-2.3696969696969696	0.0001906042776748
0.1717171717171717	-2.3696969696969696	0.0001756315855279
0.2404040404040404	-2.3696969696969696	0.000145249942934
0.3090909090909091	-2.3696969696969696	0.0001000052191176
0.3777777777777777	-2.3696969696969696	5.597143788878781e-05
0.4464646464646464	-2.3696969696969696	2.532239895151054e-05
0.5151515151515151	-2.3696969696969696	9.288736968987956e-06
0.5838383838383838	-2.3696969696969696	2.839276207822538e-06
0.6525252525252525	-2.3696969696969696	8.75120817525985e-07
0.7212121212121212	-2.3696969696969696	5.334161961509193e-07
0.7898989898989899	-2.3696969696969696	6.730346193425338e-07
0.8585858585858586	-2.3696969696969696	8.876721593183142e-07
0.9272727272727272	-2.3696969696969696	9.91604594312272e-07
0.995959595959596	-2.3696969696969696	9.087440094770292e-07
1.0646464646464646	-2.3696969696969696	6.785691607426674e-07
1.1333333333333333	-2.3696969696969696	4.1167510203724585e-07
1.202020202020202	-2.3696969696969696	2.0255922031431562e-07
1.270707070707071	-2.3696969696969696	8.072804870876474e-08
1.3393939393939394	-2.3696969696969696	2.6033603929595174e-08
1.408080808080808	-2.3696969696969696	6.787953426027491e-09
1.4767676767676767	-2.3696969696969696	1.4301834592531459e-09
1.5454545454545454	-2.3696969696969696	2.4343063324071876e-10
1.614141414141414	-2.3696969696969696	3.3480094399017535e-11
1.6828282828282828	-2.3696969696969696	3.725211071883231e-12
1.7515151515151517	-2.3696969696969696	3.364778803826032e-13
1.82020202020202	-2.3696969696969696	2.4891236519455257e-14
1.8888888888888888	-2.3696969696969696	1.5420765114002905e-15
1.9575757575757573	-2.3696969696969696	8.431103457473546e-17
2.026262626262626	-2.3696969696969696	4.48414850129468e-18
2.094949494949495	-2.3696969696969696	2.5637229457778977e-19
2.163636363636364	-2.3696969696969696	1.575232553793178e-20
2.2323232323232323	-2.3696969696969696	9.524384967086056e-22
2.301010101010101	-2.3696969696969696	5.260318857133422e-23
2.3696969696969696	-2.3696969696969696	2.5665684334923964e-24
2.4383838383838383	-2.3696969696969696	1.0926223832615749e-25
2.507070707070707	-2.3696969696969696	4.033383655142867e-27
2.575757575757576	-2.3696969696969696	1.2927772394722494e-28
2.6444444444444444	-2.3696969696969696	3.70196173154239e-30
2.713131313131313	-2.3696969696969696	1.0361672216136075e-31
2.7818181818181817	-2.3696969696969696	3.231214357187724e-33
2.8505050505050504	-2.3696969696969696	1.144406873528595e-34
2.919191919191919	-2.3696969696969696	4.091341685516961e-36
2.987878787878788	-2.3696969696969696	1.3501039738609932e-37
3.0565656565656565	-2.3696969696969696	4.0760389782057084e-39
3.125252525252525	-2.3696969696969696	1.1570037698787252e-40
3.193939393939394	-2.3696969696969696	3.1129974920375784e-42
3.2626262626262625	-2.3696969696969696	7.682760692504712e-44
3.3313131313131312	-2.3696969696969696	1.6551740492013726e-45
3.4	-2.3696969696969696	2.993708921297453e-47
-3.4	-2.301010101010101	1.60736206515723e-38
-3.3313131313131312	-2.301010101010101	4.284875622452115e-36
-3.2626262626262625	-2.301010101010101	9.179052576156228e-34
-3.193939393939394	-2.301010101010101	1.58012929995454e-31
-3.125252525252525	-2.301010101010101	2.1858609230469285e-29
-3.0565656565656565	-2.301010101010101	2.4298952800627742e-27
-2.987878787878788	-2.301010101010101	2.1706395902882616e-25
-2.919191919191919	-2.301010101010101	1.5581993304329197e-23
-2.8505050505050504	-2.301010101010101	8.988628638525477e-22
-2.7818181818181817	-2.301010101010101	4.1667648702432616e-20
-2.713131313131313	-2.301010101010101	1.5521714149138364e-18
-2.6444444444444444	-2.301010101010101	4.646388283760372e-17
-2.575757575757576	-2.301010101010101	1.117703084580014e-15
-2.507070707070707	-2.301010101010101	2.160590842312053e-14
-2.4383838383838383	-2.301010101010101	3.35624568265432e-13
-2.3696969696969696	-2.301010101010101	4.1895761634315906e-12
-2.301010101010101	-2.301010101010101	4.202633986195249e-11
-2.2323232323232323	-2.301010101010101	3.387725241109303e-10
-2.163636363636364	-2.301010101010101	2.194471404094115e-09
-2.094949494949495	-2.301010101010101	1.1423174409530332e-08
-2.026262626262626	-2.301010101010101	4.778359567757065e-08
-1.9575757575757573	-2.301010101010101	1.6062235406569612e-07
-1.8888888888888888	-2.301010101010101	4.338786607320675e-07
-1.82020202020202	-2.301010101010101	9.41815316593048e-07
-1.7515151515151517	-2.301010101010101	1.642851824903583e-06
-1.6828282828282828	-2.301010101010101	2.3028542087568103e-06
-1.614141414141414	-2.301010101010101	2.5940104327175527e-06
-1.5454545454545454	-2.301010101010101	2.348179713724074e-06
-1.4767676767676767	-2.301010101010101	1.7088959486130638e-06
-1.408080808080808	-2.301010101010101	1.003864955142469e-06
-1.3393939393939394	-2.301010101010101	4.960519755854121e-07
-1.270707070707071	-2.301010101010101	2.871554933750141e-07
-1.202020202020202	-2.301010101010101	4.252012736608263e-07
-1.1333333333333333	-2.301010101010101	1.069843722742382e-06
-1.0646464646464646	-2.301010101010101	2.6091575650967105e-06
-0.995959595959596	-2.301010101010101	5.768867755422318e-06
-0.9272727272727272	-2.301010101010101	1.1728638457467672e-05
-0.8585858585858586	-2.301010101010101	2.1890911278842783e-05
-0.7898989898989899	-2.301010101010101	3.700381066643042e-05
-0.7212121212121212	-2.301010101010101	5.740611263055287e-05
-0.6525252525252525	-2.301010101010101	8.877256564690685e-05
-0.5838383838383838	-2.301010101010101	0.0001536772607934
-0.5151515151515151	-2.301010101010101	0.0002947780437155
-0.4464646464646464	-2.301010101010101	0.0005463338658083
-0.3777777777777777	-2.301010101010101	0.0008771762017228
-0.3090909090909091	-2.301010101010101	0.0011643413786237
-0.2404040404040404	-2.301010101010101	0.00126194201414
-0.1717171717171717	-2.301010101010101	0.0011272359777713
-0.103030303030303	-2.301010101010101	0.0008692251694794
-0.0343434343434343	-2.301010101010101	0.0006550218697626
0.0343434343434343	-2.301010101010101	0.0005711102028184
0.103030303030303	-2.301010101010101	0.0005753409927575
0.1717171717171717	-2.301010101010101	0.0005651831349317
0.2404040404040404	-2.301010101010101	0.000478426053454
0.3090909090909091	-2.301010101010101	0.0003329068117361
0.3777777777777777	-2.301010101010101	0.0001878765048229
0.4464646464646464	-2.301010101010101	8.589512404213662e-05
0.5151515151515151	-2.301010101010101	3.21066732713989e-05
0.5838383838383838	-2.301010101010101	1.0305307178337336e-05
0.6525252525252525	-2.301010101010101	3.6981209312643e-06
0.7212121212121212	-2.301010101010101	2.7479244881790254e-06
0.7898989898989899	-2.301010101010101	3.540946818152928e-06
0.8585858585858586	-2.301010101010101	4.5315616368951225e-06
0.9272727272727272	-2.301010101010101	4.918235926089387e-06
0.995959595959596	-2.301010101010101	4.396594987762199e-06
1.0646464646464646	-2.301010101010101	3.212084036557744e-06
1.1333333333333333	-2.301010101010101	1.9114291601502483e-06
1.202020202020202	-2.301010101010101	9.24665597682569e-07
1.270707070707071	-2.301010101010101	3.631647366126768e-07
1.3393939393939394	-2.301010101010101	1.1569807591740809e-07
1.408080808080808	-2.301010101010101	2.9882559171163784e-08
1.4767676767676767	-2.301010101010101	6.256773062074915e-09
1.5454545454545454	-2.301010101010101	1.0628132698220574e-09
1.614141414141414	-2.301010101010101	1.4682761804531878e-10
1.6828282828282828	-2.301010101010101	1.6600586952335248e-11
1.7515151515151517	-2.301010101010101	1.5594993781923049e-12
1.82020202020202	-2.301010101010101	1.2608006457842744e-13
1.8888888888888888	-2.301010101010101	9.414944954296536e-15
1.9575757575757573	-2.301010101010101	7.158597760588291e-16
2.026262626262626	-2.301010101010101	5.821182125255277e-17
2.094949494949495	-2.301010101010101	4.810539798941415e-18
2.163636363636364	-2.301010101010101	3.721616094196328e-19
2.2323232323232323	-2.301010101010101	2.565300906733144e-20
2.301010101010101	-2.301010101010101	1.54665188844289e-21
2.3696969696969696	-2.301010101010101	8.107856712753862e-23
2.4383838383838383	-2.301010101010101	3.680863192765686e-24
2.507070707070707	-2.301010101010101	1.44638863533091e-25
2.575757575757576	-2.301010101010101	5.015282634058069e-27
2.6444444444444444	-2.301010101010101	1.649830837526061e-28
2.713131313131313	-2.301010101010101	5.870466710750622e-30
2.7818181818181817	-2.301010101010101	2.4025557865342913e-31
2.8505050505050504	-2.301010101010101	1.0259006319758028e-32
2.919191919191919	-2.301010101010101	4.1052026011599185e-34
2.987878787878788	-2.301010101010101	1.5002107224776523e-35
3.0565656565656565	-2.301010101010101	5.126464772426285e-37
3.125252525252525	-2.301010101010101	1.663669359884343e-38
3.193939393939394	-2.301010101010101	5.0004941639957515e-40
3.2626262626262625	-2.301010101010101	1.3256473060473656e-41
3.3313131313131312	-2.301010101010101	2.970871981930122e-43
3.4	-2.301010101010101	5.4842434818455436e-45
-3.4	-2.2323232323232323	6.687692178968208e-38
-3.3313131313131312	-2.2323232323232323	1.787505540838247e-35
-3.2626262626262625	-2.2323232323232323	3.839314206388992e-33
-3.193939393939394	-2.2323232323232323	6.626665525497211e-31
-3.125252525252525	-2.2323232323232323	9.19118651426616e-29
-3.0565656565656565	-2.2323232323232323	1.0244322474780347e-26
-2.987878787878788	-2.2323232323232323	9.17550624214944e-25
-2.919191919191919	-2.2323232323232323	6.604074459012962e-23
-2.8505050505050504	-2.2323232323232323	3.819697928864852e-21
-2.7818181818181817	-2.2323232323232323	1.775338654429235e-19
-2.713131313131313	-2.2323232323232323	6.63083972884544e-18
-2.6444444444444444	-2.2323232323232323	1.9901737099143707e-16
-2.575757575757576	-2.2323232323232323	4.800081061611904e-15
-2.507070707070707	-2.2323232323232323	9.303391381748632e-14
-2.4383838383838383	-2.2323232323232323	1.4490025364684337e-12
-2.3696969696969696	-2.2323232323232323	1.8135608643250017e-11
-2.301010101010101	-2.2323232323232323	1.8240227992316168e-10
-2.2323232323232323	-2.2323232323232323	1.474224178083243e-09
-2.163636363636364	-2.2323232323232323	9.57484915093434e-09
-2.094949494949495	-2.2323232323232323	4.9973009032512956e-08
-2.026262626262626	-2.2323232323232323	2.095917659662227e-07
-1.9575757575757573	-2.2323232323232323	7.06395787267161e-07
-1.8888888888888888	-2.2323232323232323	1.91318588241106e-06
-1.82020202020202	-2.2323232323232323	4.163911075069736e-06
-1.7515151515151517	-2.2323232323232323	7.282508665090197e-06
-1.6828282828282828	-2.2323232323232323	1.0235196566305146e-05
-1.614141414141414	-2.2323232323232323	1.1559768317827702e-05
-1.5454545454545454	-2.2323232323232323	1.0491970402245467e-05
-1.4767676767676767	-2.2323232323232323	7.655510976520394e-06
-1.408080808080808	-2.2323232323232323	4.505883967425384e-06
-1.3393939393939394	-2.2323232323232323	2.212168916990952e-06
-1.270707070707071	-2.2323232323232323	1.1923103217362312e-06
-1.202020202020202	-2.2323232323232323	1.5351576801177208e-06
-1.1333333333333333	-2.2323232323232323	3.6504810416474743e-06
-1.0646464646464646	-2.2323232323232323	8.629496129781028e-06
-0.995959595959596	-2.2323232323232323	1.8395990082728557e-05
-0.9272727272727272	-2.2323232323232323	3.581329073122e-05
-0.8585858585858586	-2.2323232323232323	6.395953138744807e-05
-0.7898989898989899	-2.2323232323232323	0.0001035728433131
-0.7212121212121212	-2.2323232323232323	0.0001520529170547
-0.6525252525252525	-2.2323232323232323	0.000213240505468
-0.5838383838383838	-2.2323232323232323	0.0003191769686263
-0.5151515151515151	-2.2323232323232323	0.0005376868349688
-0.4464646464646464	-2.2323232323232323	0.0009258538036863
-0.3777777777777777	-2.2323232323232323	0.0014377472609456
-0.3090909090909091	-2.2323232323232323	0.0018842476730528
-0.2404040404040404	-2.2323232323232323	0.0020443229323079
-0.1717171717171717	-2.2323232323232323	0.0018639443039758
-0.103030303030303	-2.2323232323232323	0.0015306797398341
-0.0343434343434343	-2.2323232323232323	0.0013177148214969
0.0343434343434343	-2.2323232323232323	0.0013450056292952
0.103030303030303	-2.2323232323232323	0.0014896273110199
0.1717171717171717	-2.2323232323232323	0.0015187017091714
0.2404040404040404	-2.2323232323232323	0.0013048949071154
0.3090909090909091	-2.2323232323232323	0.0009169395682575
0.3777777777777777	-2.2323232323232323	0.0005233157281414
0.4464646464646464	-2.2323232323232323	0.0002435667982388
0.5151515151515151	-2.2323232323232323	9.438891165291538e-05
0.5838383838383838	-2.2323232323232323	3.3130408236985953e-05
0.6525252525252525	-2.2323232323232323	1.4541586008174828e-05
0.7212121212121212	-2.2323232323232323	1.2569641153250423e-05
0.7898989898989899	-2.2323232323232323	1.6015072906215043e-05
0.8585858585858586	-2.2323232323232323	1.9758342599170837e-05
0.9272727272727272	-2.2323232323232323	2.07893347830974e-05
0.995959595959596	-2.2323232323232323	1.8098354274098303e-05
1.0646464646464646	-2.2323232323232323	1.2913104494788246e-05
1.1333333333333333	-2.2323232323232323	7.521212487915712e-06
1.202020202020202	-2.2323232323232323	3.569100653774239e-06
1.270707070707071	-2.2323232323232323	1.3785793810917617e-06
1.3393939393939394	-2.2323232323232323	4.333261188993261e-07
1.408080808080808	-2.2323232323232323	1.109132697580952e-07
1.4767676767676767	-2.2323232323232323	2.3164412420609388e-08
1.5454545454545454	-2.2323232323232323	3.9666412575153104e-09
1.614141414141414	-2.2323232323232323	5.629796797661917e-10
1.6828282828282828	-2.2323232323232323	6.782341731699078e-11
1.7515151515151517	-2.2323232323232323	7.28155301071837e-12
1.82020202020202	-2.2323232323232323	7.5393834474216e-13
1.8888888888888888	-2.2323232323232323	8.096591531341102e-14
1.9575757575757573	-2.2323232323232323	9.001983099316756e-15
2.026262626262626	-2.2323232323232323	9.679341275589326e-16
2.094949494949495	-2.2323232323232323	9.4380926860923e-17
2.163636363636364	-2.2323232323232323	8.080317261014236e-18
2.2323232323232323	-2.2323232323232323	6.012769918378566e-19
2.301010101010101	-2.2323232323232323	3.880251674705579e-20
2.3696969696969696	-2.2323232323232323	2.1666044638588896e-21
2.4383838383838383	-2.2323232323232323	1.0450187930003287e-22
2.507070707070707	-2.2323232323232323	4.407376099172813e-24
2.575757575757576	-2.2323232323232323	1.7192076731786596e-25
2.6444444444444444	-2.2323232323232323	7.011501807812546e-27
2.713131313131313	-2.2323232323232323	3.291611031040756e-28
2.7818181818181817	-2.2323232323232323	1.666268636121555e-29
2.8505050505050504	-2.2323232323232323	8.068743945423536e-31
2.919191919191919	-2.2323232323232323	3.572573491950212e-32
2.987878787878788	-2.2323232323232323	1.470748396275998e-33
3.0565656565656565	-2.2323232323232323	5.749676259079043e-35
3.125252525252525	-2.2323232323232323	2.099735249733909e-36
3.193939393939394	-2.2323232323232323	6.836115278496893e-38
3.2626262626262625	-2.2323232323232323	1.8960354106625844e-39
3.3313131313131312	-2.2323232323232323	4.3503053937146e-41
3.4	-2.2323232323232323	8.130148807719537e-43
-3.4	-2.163636363636364	2.236188501641349e-37
-3.3313131313131312	-2.163636363636364	5.992747521649334e-35
-3.2626262626262625	-2.163636363636364	1.2905616401843033e-32
-3.193939393939394	-2.163636363636364	2.233400973181128e-30
-3.125252525252525	-2.163636363636364	3.105916758509213e-28
-3.0565656565656565	-2.163636363636364	3.4709477432434613e-26
-2.987878787878788	-2.163636363636364	3.1170336010646883e-24
-2.919191919191919	-2.163636363636364	2.249417315524571e-22
-2.8505050505050504	-2.163636363636364	1.3044688794043796e-20
-2.7818181818181817	-2.163636363636364	6.079005673168758e-19
-2.713131313131313	-2.163636363636364	2.2764940086462567e-17
-2.6444444444444444	-2.163636363636364	6.850710447176949e-16
-2.575757575757576	-2.163636363636364	1.6566846599522574e-14
-2.507070707070707	-2.163636363636364	3.2194318093673297e-13
-2.4383838383838383	-2.163636363636364	5.027519398166088e-12
-2.3696969696969696	-2.163636363636364	6.309042145915302e-11
-2.301010101010101	-2.163636363636364	6.362213795368142e-10
-2.2323232323232323	-2.163636363636364	5.155707334894181e-09
-2.163636363636364	-2.163636363636364	3.357402703551812e-08
-2.094949494949495	-2.163636363636364	1.756927406473877e-07
-2.026262626262626	-2.163636363636364	7.388213396042161e-07
-1.9575757575757573	-2.163636363636364	2.496665255615765e-06
-1.8888888888888888	-2.163636363636364	6.779794638822603e-06
-1.82020202020202	-2.163636363636364	1.4794769259295596e-05
-1.7515151515151517	-2.163636363636364	2.594391435230056e-05
-1.6828282828282828	-2.163636363636364	3.6559408958327794e-05
-1.614141414141414	-2.163636363636364	4.140023111471548e-05
-1.5454545454545454	-2.163636363636364	3.767641318268108e-05
-1.4767676767676767	-2.163636363636364	2.756617397861232e-05
-1.408080808080808	-2.163636363636364	1.6271548403935636e-05
-1.3393939393939394	-2.163636363636364	7.995409527316896e-06
-1.270707070707071	-2.163636363636364	4.189060433403928e-06
-1.202020202020202	-2.163636363636364	4.936017654564247e-06
-1.1333333333333333	-2.163636363636364	1.112415026250792e-05
-1.0646464646464646	-2.163636363636364	2.5486641377134643e-05
-0.995959595959596	-2.163636363636364	5.255822918522999e-05
-0.9272727272727272	-2.163636363636364	9.819039356151216e-05
-0.8585858585858586	-2.163636363636364	0.0001674634554787
-0.7898989898989899	-2.163636363636364	0.0002593434420421
-0.7212121212121212	-2.163636363636364	0.0003645124673297
-0.6525252525252525	-2.163636363636364	0.000482702252978
-0.5838383838383838	-2.163636363636364	0.0006598072386321
-0.5151515151515151	-2.163636363636364	0.000998692917807
-0.4464646464646464	-2.163636363636364	0.0015830324383359
-0.3777777777777777	-2.163636363636364	0.0023389909042023
-0.3090909090909091	-2.163636363636364	0.0029879752355243
-0.2404040404040404	-2.163636363636364	0.0032231130535656
-0.1717171717171717	-2.163636363636364	0.0029989532730688
-0.103030303030303	-2.163636363636364	0.0026277117831969
-0.0343434343434343	-2.163636363636364	0.0025310672995673
0.0343434343434343	-2.163636363636364	0.0028562842092241
0.103030303030303	-2.163636363636364	0.0033206369282691
0.1717171717171717	-2.163636363636364	0.0034495262829967
0.2404040404040404	-2.163636363636364	0.0029959846036696
0.3090909090909091	-2.163636363636364	0.0021301924677445
0.3777777777777777	-2.163636363636364	0.0012379091935968
0.4464646464646464	-2.163636363636364	0.0005955185910731
0.5151515151515151	-2.163636363636364	0.0002471454052958
0.5838383838383838	-2.163636363636364	0.0001002978757954
0.6525252525252525	-2.163636363636364	5.442257172222759e-05
0.7212121212121212	-2.163636363636364	5.074038427009583e-05
0.7898989898989899	-2.163636363636364	6.208180964126417e-05
0.8585858585858586	-2.163636363636364	7.341445298740975e-05
0.9272727272727272	-2.163636363636364	7.483533085378724e-05
0.995959595959596	-2.163636363636364	6.348592904484916e-05
1.0646464646464646	-2.163636363636364	4.427947142485548e-05
1.1333333333333333	-2.163636363636364	2.526938857675038e-05
1.202020202020202	-2.163636363636364	1.1778695396335445e-05
1.270707070707071	-2.163636363636364	4.4848081763104255e-06
1.3393939393939394	-2.163636363636364	1.3973638835976926e-06
1.408080808080808	-2.163636363636364	3.577785688848015e-07
1.4767676767676767	-2.163636363636364	7.591936384179152e-08
1.5454545454545454	-2.163636363636364	1.3579801066213422e-08
1.614141414141414	-2.163636363636364	2.116308412530696e-09
1.6828282828282828	-2.163636363636364	3.04245117788694e-10
1.7515151515151517	-2.163636363636364	4.333609663183502e-11
1.82020202020202	-2.163636363636364	6.353731869461628e-12
1.8888888888888888	-2.163636363636364	9.29353257605404e-13
1.9575757575757573	-2.163636363636364	1.2712800459417053e-13
2.026262626262626	-2.163636363636364	1.5487551114011446e-14
2.094949494949495	-2.163636363636364	1.642732740470773e-15
2.163636363636364	-2.163636363636364	1.5079435157551767e-16
2.2323232323232323	-2.163636363636364	1.1978395352611614e-17
2.301010101010101	-2.163636363636364	8.226154065376156e-19
2.3696969696969696	-2.163636363636364	4.8739990792814844e-20
2.4383838383838383	-2.163636363636364	2.508767471100276e-21
2.507070707070707	-2.163636363636364	1.169790415663442e-22
2.575757575757576	-2.163636363636364	5.5063319146491715e-24
2.6444444444444444	-2.163636363636364	2.9501918614060107e-25
2.713131313131313	-2.163636363636364	1.755485340898936e-26
2.7818181818181817	-2.163636363636364	1.0253300914259667e-27
2.8505050505050504	-2.163636363636364	5.503232217529921e-29
2.919191919191919	-2.163636363636364	2.7321220183518724e-30
2.987878787878788	-2.163636363636364	1.2855779194117247e-31
3.0565656565656565	-2.163636363636364	5.691136490441035e-33
3.125252525252525	-2.163636363636364	2.270624468187386e-34
3.193939393939394	-2.163636363636364	7.783648192376538e-36
3.2626262626262625	-2.163636363636364	2.218178038915004e-37
3.3313131313131312	-2.163636363636364	5.16158252856265e-39
3.4	-2.163636363636364	9.721960274893835e-41
-3.4	-2.094949494949495	6.009173563507455e-37
-3.3313131313131312	-2.094949494949495	1.6146449416107823e-34
-3.2626262626262625	-2.094949494949495	3.4863835509085777e-32
-3.193939393939394	-2.094949494949495	6.049352545063563e-30
-3.125252525252525	-2.094949494949495	8.434863793633775e-28
-3.0565656565656565	-2.094949494949495	9.451105187313964e-26
-2.987878787878788	-2.094949494949495	8.509859593618831e-24
-2.919191919191919	-2.094949494949495	6.157400779934019e-22
-2.8505050505050504	-2.094949494949495	3.580202988498694e-20
-2.7818181818181817	-2.094949494949495	1.672834827084177e-18
-2.713131313131313	-2.094949494949495	6.281070161621124e-17
-2.6444444444444444	-2.094949494949495	1.895175336581477e-15
-2.575757575757576	-2.094949494949495	4.5951566020020745e-14
-2.507070707070707	-2.094949494949495	8.953367544527412e-13
-2.4383838383838383	-2.094949494949495	1.4018698554952096e-11
-2.3696969696969696	-2.094949494949495	1.7638603095742847e-10
-2.301010101010101	-2.094949494949495	1.7834293639334944e-09
-2.2323232323232323	-2.094949494949495	1.4490484704348838e-08
-2.163636363636364	-2.094949494949495	9.461178681467457e-08
-2.094949494949495	-2.094949494949495	4.964128205668709e-07
-2.026262626262626	-2.094949494949495	2.093033896212449e-06
-1.9575757575757573	-2.094949494949495	7.091616234040987e-06
-1.8888888888888888	-2.094949494949495	1.9308570372009557e-05
-1.82020202020202	-2.094949494949495	4.22465565676128e-05
-1.7515151515151517	-2.094949494949495	7.427959413351491e-05
-1.6828282828282828	-2.094949494949495	0.0001049510192582
-1.614141414141414	-2.094949494949495	0.0001191655171744
-1.5454545454545454	-2.094949494949495	0.0001087436191183
-1.4767676767676767	-2.094949494949495	7.980277583394169e-05
-1.408080808080808	-2.094949494949495	4.7312543152296e-05
-1.3393939393939394	-2.094949494949495	2.3499336629298523e-05
-1.270707070707071	-2.094949494949495	1.2632268105565023e-05
-1.202020202020202	-2.094949494949495	1.4805547593317068e-05
-1.1333333333333333	-2.094949494949495	3.202766572338232e-05
-1.0646464646464646	-2.094949494949495	7.098849924895655e-05
-0.995959595959596	-2.094949494949495	0.000142093517574
-0.9272727272727272	-2.094949494949495	0.0002562386662306
-0.8585858585858586	-2.094949494949495	0.0004185212941883
-0.7898989898989899	-2.094949494949495	0.0006191535139691
-0.7212121212121212	-2.094949494949495	0.000835381630822
-0.6525252525252525	-2.094949494949495	0.0010678860881232
-0.5838383838383838	-2.094949494949495	0.0014000376004974
-0.5151515151515151	-2.094949494949495	0.0019984542071125
-0.4464646464646464	-2.094949494949495	0.0029741869140824
-0.3777777777777777	-2.094949494949495	0.0041755141478213
-0.3090909090909091	-2.094949494949495	0.0051561308709184
-0.2404040404040404	-2.094949494949495	0.0054778309700723
-0.1717171717171717	-2.094949494949495	0.0051359397472304
-0.103030303030303	-2.094949494949495	0.0046627463108454
-0.0343434343434343	-2.094949494949495	0.0047222936680796
0.0343434343434343	-2.094949494949495	0.0055068211529238
0.103030303030303	-2.094949494949495	0.0064814210185871
0.1717171717171717	-2.094949494949495	0.0067801159664764
0.2404040404040404	-2.094949494949495	0.0059478632180311
0.3090909090909091	-2.094949494949495	0.0043029024725
0.3777777777777777	-2.094949494949495	0.0025798810203642
0.4464646464646464	-2.094949494949495	0.0013175568422954
0.5151515151515151	-2.094949494949495	0.0006134662954185
0.5838383838383838	-2.094949494949495	0.000300255934198
0.6525252525252525	-2.094949494949495	0.0001922759374787
0.7212121212121212	-2.094949494949495	0.0001797302905812
0.7898989898989899	-2.094949494949495	0.0002060704101433
0.8585858585858586	-2.094949494949495	0.0002319981093991
0.9272727272727272	-2.094949494949495	0.0002289812869427
0.995959595959596	-2.094949494949495	0.0001897307977956
1.0646464646464646	-2.094949494949495	0.0001298690094029
1.1333333333333333	-2.094949494949495	7.301042119418875e-05
1.202020202020202	-2.094949494949495	3.368014151757942e-05
1.270707070707071	-2.094949494949495	1.2782094203949736e-05
1.3393939393939394	-2.094949494949495	4.017391622757863e-06
1.408080808080808	-2.094949494949495	1.059076415026796e-06
1.4767676767676767	-2.094949494949495	2.396308207650335e-07
1.5454545454545454	-2.094949494949495	4.839594257798381e-08
1.614141414141414	-2.094949494949495	9.233302793879052e-09
1.6828282828282828	-2.094949494949495	1.757740784815802e-09
1.7515151515151517	-2.094949494949495	3.3819143836456994e-10
1.82020202020202	-2.094949494949495	6.318926044400659e-11
1.8888888888888888	-2.094949494949495	1.0842265653747122e-11
1.9575757575757573	-2.094949494949495	1.6420365802148358e-12
2.026262626262626	-2.094949494949495	2.154992992068143e-13
2.094949494949495	-2.094949494949495	2.4399422445253683e-14
2.163636363636364	-2.094949494949495	2.3857661593564733e-15
2.2323232323232323	-2.094949494949495	2.0150564702143254e-16
2.301010101010101	-2.094949494949495	1.4672598491191886e-17
2.3696969696969696	-2.094949494949495	9.240007225377933e-19
2.4383838383838383	-2.094949494949495	5.1857465447567704e-20
2.507070707070707	-2.094949494949495	2.8413744761686945e-21
2.575757575757576	-2.094949494949495	1.733812583889785e-22
2.6444444444444444	-2.094949494949495	1.2018309672808597e-23
2.713131313131313	-2.094949494949495	8.427405277578106e-25
2.7818181818181817	-2.094949494949495	5.482445751125939e-26
2.8505050505050504	-2.094949494949495	3.286017868043744e-27
2.919191919191919	-2.094949494949495	1.860349698668755e-28
2.987878787878788	-2.094949494949495	9.962110394489739e-30
3.0565656565656565	-2.094949494949495	4.859739698315393e-31
3.125252525252525	-2.094949494949495	2.0558679569423062e-32
3.193939393939394	-2.094949494949495	7.2710591534274375e-34
3.2626262626262625	-2.094949494949495	2.1058269151856448e-35
3.3313131313131312	-2.094949494949495	4.943345366689857e-37
[truncated: 8,001 more rows]
