# Supplementary material for: An electron-density point-cloud framework for robust protein-ligand interaction prediction
Source: Nat Commun. 2026 Jun 11;17:7424. doi: 10.1038/s41467-026-74196-5 (PMC13408660; doi:10.1038/s41467-026-74196-5)
Supplement: Supplementary file 5 — Source Data [file 41467_2026_74196_MOESM5_ESM.zip › Source Data_rev/supplementary_figure2/S_output_with_density_overall.csv]

X	Y	Density_Overall
-3.4	-3.4	1.3181311510986822e-38
-3.3313131313131312	-3.4	2.1560690663918685e-37
-3.2626262626262625	-3.4	3.0138371914570844e-36
-3.193939393939394	-3.4	3.6216455268434187e-35
-3.125252525252525	-3.4	3.879450244861984e-34
-3.0565656565656565	-3.4	4.4488060248791135e-33
-2.987878787878788	-3.4	8.395023164273999e-32
-2.919191919191919	-3.4	2.5847098278060674e-30
-2.8505050505050504	-3.4	8.457969581343826e-29
-2.7818181818181817	-3.4	2.4630394746642474e-27
-2.713131313131313	-3.4	6.164294190091208e-26
-2.6444444444444444	-3.4	1.318344758351771e-24
-2.575757575757576	-3.4	2.4072291281178928e-23
-2.507070707070707	-3.4	3.752210617958917e-22
-2.4383838383838383	-3.4	4.992621971731948e-21
-2.3696969696969696	-3.4	5.670748022332336e-20
-2.301010101010101	-3.4	5.498218386775429e-19
-2.2323232323232323	-3.4	4.55065156176287e-18
-2.163636363636364	-3.4	3.215105204312469e-17
-2.094949494949495	-3.4	1.9390405479394866e-16
-2.026262626262626	-3.4	9.982719066143778e-16
-1.9575757575757573	-3.4	4.387138472556181e-15
-1.8888888888888888	-3.4	1.6458295594321868e-14
-1.82020202020202	-3.4	5.270602363175185e-14
-1.7515151515151517	-3.4	1.440817673027319e-13
-1.6828282828282828	-3.4	3.3622795293557953e-13
-1.614141414141414	-3.4	6.697909116435988e-13
-1.5454545454545454	-3.4	1.139025604352959e-12
-1.4767676767676767	-3.4	1.6536022813783092e-12
-1.408080808080808	-3.4	2.0495519013320376e-12
-1.3393939393939394	-3.4	2.1690721670408675e-12
-1.270707070707071	-3.4	1.960845087646233e-12
-1.202020202020202	-3.4	1.516817629506191e-12
-1.1333333333333333	-3.4	1.014929388960929e-12
-1.0646464646464646	-3.4	6.297490117577378e-13
-0.995959595959596	-3.4	5.023253726031704e-13
-0.9272727272727272	-3.4	7.993400059998942e-13
-0.8585858585858586	-3.4	1.7980570273108001e-12
-0.7898989898989899	-3.4	3.870674267340519e-12
-0.7212121212121212	-3.4	7.265495603171355e-12
-0.6525252525252525	-3.4	1.175813860933384e-11
-0.5838383838383838	-3.4	1.6519727905187882e-11
-0.5151515151515151	-3.4	2.0612301807037195e-11
-0.4464646464646464	-3.4	2.4070444220346732e-11
-0.3777777777777777	-3.4	2.878355295310254e-11
-0.3090909090909091	-3.4	3.808442069604439e-11
-0.2404040404040404	-3.4	5.459892086422068e-11
-0.1717171717171717	-3.4	7.732715212209795e-11
-0.103030303030303	-3.4	1.0022596414702623e-10
-0.0343434343434343	-3.4	1.1434313127992475e-10
0.0343434343434343	-3.4	1.1297969816115134e-10
0.103030303030303	-3.4	9.617225096759889e-11
0.1717171717171717	-3.4	7.066466611420298e-11
0.2404040404040404	-3.4	4.5417492836639116e-11
0.3090909090909091	-3.4	2.656191728859453e-11
0.3777777777777777	-3.4	1.5444637300055875e-11
0.4464646464646464	-3.4	1.0032222749325772e-11
0.5151515151515151	-3.4	7.468300076616889e-12
0.5838383838383838	-3.4	5.776870999251474e-12
0.6525252525252525	-3.4	4.204586472699948e-12
0.7212121212121212	-3.4	2.7517453421725534e-12
0.7898989898989899	-3.4	1.604293640625971e-12
0.8585858585858586	-3.4	8.387144204381968e-13
0.9272727272727272	-3.4	3.976382182090478e-13
0.995959595959596	-3.4	1.7239471225094725e-13
1.0646464646464646	-3.4	6.837502022749675e-14
1.1333333333333333	-3.4	2.46076503783886e-14
1.202020202020202	-3.4	7.931124093704968e-15
1.270707070707071	-3.4	2.258688362897853e-15
1.3393939393939394	-3.4	5.625259187677749e-16
1.408080808080808	-3.4	1.219324564749516e-16
1.4767676767676767	-3.4	2.313452793452036e-17
1.5454545454545454	-3.4	3.9613121545931265e-18
1.614141414141414	-3.4	6.665265746646587e-19
1.6828282828282828	-3.4	1.2674013614113673e-19
1.7515151515151517	-3.4	2.888922422580977e-20
1.82020202020202	-3.4	7.075444012016655e-21
1.8888888888888888	-3.4	1.6358734865932313e-21
1.9575757575757573	-3.4	3.346151437985872e-22
2.026262626262626	-3.4	5.915554523191612e-23
2.094949494949495	-3.4	8.971384352567957e-24
2.163636363636364	-3.4	1.1646317357181762e-24
2.2323232323232323	-3.4	1.2936572288914575e-25
2.301010101010101	-3.4	1.2301082142195391e-26
2.3696969696969696	-3.4	1.0023876829450249e-27
2.4383838383838383	-3.4	7.013222983366299e-29
2.507070707070707	-3.4	4.225663218740514e-30
2.575757575757576	-3.4	2.2026418036601343e-31
2.6444444444444444	-3.4	9.997634746377319e-33
2.713131313131313	-3.4	3.985776872201081e-34
2.7818181818181817	-3.4	1.4100225917197317e-35
2.8505050505050504	-3.4	4.470812134193816e-37
2.919191919191919	-3.4	1.279524129633285e-38
2.987878787878788	-3.4	3.3102631820573394e-40
3.0565656565656565	-3.4	7.705660246885934e-42
3.125252525252525	-3.4	1.599496952824457e-43
3.193939393939394	-3.4	2.9298444085443084e-45
3.2626262626262625	-3.4	4.690679435519381e-47
3.3313131313131312	-3.4	6.51416210855937e-49
3.4	-3.4	7.804195559492741e-51
-3.4	-3.3313131313131312	5.0166906602773735e-37
-3.3313131313131312	-3.3313131313131312	8.235059246029086e-36
-3.2626262626262625	-3.3313131313131312	1.154312565371869e-34
-3.193939393939394	-3.3313131313131312	1.3839596453414148e-33
-3.125252525252525	-3.3313131313131312	1.434492403225037e-32
-3.0565656565656565	-3.3313131313131312	1.3692614099044334e-31
-2.987878787878788	-3.3313131313131312	1.582409688224838e-30
-2.919191919191919	-3.3313131313131312	3.2842510463435585e-29
-2.8505050505050504	-3.3313131313131312	9.64784029733591e-28
-2.7818181818181817	-3.3313131313131312	2.7645716591533247e-26
-2.713131313131313	-3.3313131313131312	6.9225759648476e-25
-2.6444444444444444	-3.3313131313131312	1.4852701648912338e-23
-2.575757575757576	-3.3313131313131312	2.7218835095532185e-22
-2.507070707070707	-3.3313131313131312	4.258374036508001e-21
-2.4383838383838383	-3.3313131313131312	5.687145065222197e-20
-2.3696969696969696	-3.3313131313131312	6.48359251063986e-19
-2.301010101010101	-3.3313131313131312	6.3096780915475896e-18
-2.2323232323232323	-3.3313131313131312	5.24165798138384e-17
-2.163636363636364	-3.3313131313131312	3.7170651955678113e-16
-2.094949494949495	-3.3313131313131312	2.2500998701347308e-15
-2.026262626262626	-3.3313131313131312	1.1627161386488512e-14
-1.9575757575757573	-3.3313131313131312	5.128805139454864e-14
-1.8888888888888888	-3.3313131313131312	1.931211416852423e-13
-1.82020202020202	-3.3313131313131312	6.207482339072929e-13
-1.7515151515151517	-3.3313131313131312	1.70323606247267e-12
-1.6828282828282828	-3.3313131313131312	3.989428884014489e-12
-1.614141414141414	-3.3313131313131312	7.976789917986795e-12
-1.5454545454545454	-3.3313131313131312	1.3615573686558236e-11
-1.4767676767676767	-3.3313131313131312	1.9840370575117945e-11
-1.408080808080808	-3.3313131313131312	2.4683029814966744e-11
-1.3393939393939394	-3.3313131313131312	2.6220508179254168e-11
-1.270707070707071	-3.3313131313131312	2.379247114659199e-11
-1.202020202020202	-3.3313131313131312	1.847069305648527e-11
-1.1333333333333333	-3.3313131313131312	1.2382983176655886e-11
-1.0646464646464646	-3.3313131313131312	7.610210725853684e-12
-0.995959595959596	-3.3313131313131312	5.751215941762709e-12
-0.9272727272727272	-3.3313131313131312	8.540206317388118e-12
-0.8585858585858586	-3.3313131313131312	1.881879777390244e-11
-0.7898989898989899	-3.3313131313131312	4.046935043465261e-11
-0.7212121212121212	-3.3313131313131312	7.617346599975674e-11
-0.6525252525252525	-3.3313131313131312	1.237019410079056e-10
-0.5838383838383838	-3.3313131313131312	1.7432736198866938e-10
-0.5151515151515151	-3.3313131313131312	2.1768710060481886e-10
-0.4464646464646464	-3.3313131313131312	2.5279567249847535e-10
-0.3777777777777777	-3.3313131313131312	2.9721344898138453e-10
-0.3090909090909091	-3.3313131313131312	3.8330868640950855e-10
-0.2404040404040404	-3.3313131313131312	5.373268811887547e-10
-0.1717171717171717	-3.3313131313131312	7.509933723658711e-10
-0.103030303030303	-3.3313131313131312	9.675673813525984e-10
-0.0343434343434343	-3.3313131313131312	1.1018392848716286e-09
0.0343434343434343	-3.3313131313131312	1.0892415352069072e-09
0.103030303030303	-3.3313131313131312	9.290705555160039e-10
0.1717171717171717	-3.3313131313131312	6.850853226414e-10
0.2404040404040404	-3.3313131313131312	4.4310415352773535e-10
0.3090909090909091	-3.3313131313131312	2.6240422858867087e-10
0.3777777777777777	-3.3313131313131312	1.5623383734975988e-10
0.4464646464646464	-3.3313131313131312	1.04857308135827e-10
0.5151515151515151	-3.3313131313131312	8.03217928573998e-11
0.5838383838383838	-3.3313131313131312	6.332263253025413e-11
0.6525252525252525	-3.3313131313131312	4.675350546448721e-11
0.7212121212121212	-3.3313131313131312	3.1053339191407035e-11
0.7898989898989899	-3.3313131313131312	1.843422074390356e-11
0.8585858585858586	-3.3313131313131312	9.855919351388416e-12
0.9272727272727272	-3.3313131313131312	4.7962368820536215e-12
0.995959595959596	-3.3313131313131312	2.136959288306581e-12
1.0646464646464646	-3.3313131313131312	8.693968627309613e-13
1.1333333333333333	-3.3313131313131312	3.196466340036093e-13
1.202020202020202	-3.3313131313131312	1.0476258958073637e-13
1.270707070707071	-3.3313131313131312	3.0224959315209796e-14
1.3393939393939394	-3.3313131313131312	7.612254112312322e-15
1.408080808080808	-3.3313131313131312	1.6723024809981013e-15
1.4767676767676767	-3.3313131313131312	3.2554099901992994e-16
1.5454545454545454	-3.3313131313131312	5.934844945676503e-17
1.614141414141414	-3.3313131313131312	1.1442576725553801e-17
1.6828282828282828	-3.3313131313131312	2.632712584857455e-18
1.7515151515151517	-3.3313131313131312	6.948608341973136e-19
1.82020202020202	-3.3313131313131312	1.8257751536891044e-19
1.8888888888888888	-3.3313131313131312	4.3412900958299793e-20
1.9575757575757573	-3.3313131313131312	8.989216530520833e-21
2.026262626262626	-3.3313131313131312	1.6003648195753305e-21
2.094949494949495	-3.3313131313131312	2.4401559860105205e-22
2.163636363636364	-3.3313131313131312	3.183396145846444e-23
2.2323232323232323	-3.3313131313131312	3.5537888241682525e-24
2.301010101010101	-3.3313131313131312	3.3975090327993985e-25
2.3696969696969696	-3.3313131313131312	2.7857183991419004e-26
2.4383838383838383	-3.3313131313131312	1.963659793303474e-27
2.507070707070707	-3.3313131313131312	1.194439506767899e-28
2.575757575757576	-3.3313131313131312	6.3039768927252756e-30
2.6444444444444444	-3.3313131313131312	2.908821035161599e-31
2.713131313131313	-3.3313131313131312	1.1847531803887651e-32
2.7818181818181817	-3.3313131313131312	4.304019986912216e-34
2.8505050505050504	-3.3313131313131312	1.4071230293209431e-35
2.919191919191919	-3.3313131313131312	4.158807955323252e-37
2.987878787878788	-3.3313131313131312	1.1093697373795203e-38
3.0565656565656565	-3.3313131313131312	2.651873356351943e-40
3.125252525252525	-3.3313131313131312	5.623687148207713e-42
3.193939393939394	-3.3313131313131312	1.0472151360847413e-43
3.2626262626262625	-3.3313131313131312	1.6976071695617692e-45
3.3313131313131312	-3.3313131313131312	2.3800930243024447e-47
3.4	-3.3313131313131312	2.873011867897699e-49
-3.4	-3.2626262626262625	1.6320355100647602e-35
-3.3313131313131312	-3.2626262626262625	2.6888745706951463e-34
-3.2626262626262625	-3.2626262626262625	3.781990399235741e-33
-3.193939393939394	-3.2626262626262625	4.543480944835494e-32
-3.125252525252525	-3.2626262626262625	4.676324335005964e-31
-3.0565656565656565	-3.2626262626262625	4.202952831750788e-30
-2.987878787878788	-3.2626262626262625	3.671410324031888e-29
-2.919191919191919	-3.2626262626262625	4.502773806961571e-28
-2.8505050505050504	-3.2626262626262625	9.941858676295032e-27
-2.7818181818181817	-3.2626262626262625	2.6773978154436458e-25
-2.713131313131313	-3.2626262626262625	6.654980254988577e-24
-2.6444444444444444	-3.2626262626262625	1.4306359934137624e-22
-2.575757575757576	-3.2626262626262625	2.6307688006177558e-21
-2.507070707070707	-3.2626262626262625	4.130930657408816e-20
-2.4383838383838383	-3.2626262626262625	5.537392460782587e-19
-2.3696969696969696	-3.2626262626262625	6.336305637946384e-18
-2.301010101010101	-3.2626262626262625	6.18924128601271e-17
-2.2323232323232323	-3.2626262626262625	5.160701812317005e-16
-2.163636363636364	-3.2626262626262625	3.673247263689462e-15
-2.094949494949495	-3.2626262626262625	2.2318330480041823e-14
-2.026262626262626	-3.2626262626262625	1.1575601703750591e-13
-1.9575757575757573	-3.2626262626262625	5.125026407393911e-13
-1.8888888888888888	-3.2626262626262625	1.936956558080533e-12
-1.82020202020202	-3.2626262626262625	6.249077445486094e-12
-1.7515151515151517	-3.2626262626262625	1.7210201676139744e-11
-1.6828282828282828	-3.2626262626262625	4.046067682382152e-11
-1.614141414141414	-3.2626262626262625	8.120128523169546e-11
-1.5454545454545454	-3.2626262626262625	1.391184772972903e-10
-1.4767676767676767	-3.2626262626262625	2.0347725447799514e-10
-1.408080808080808	-3.2626262626262625	2.540897089635957e-10
-1.3393939393939394	-3.2626262626262625	2.7093218761954025e-10
-1.270707070707071	-3.2626262626262625	2.467726748912487e-10
-1.202020202020202	-3.2626262626262625	1.9227854149900744e-10
-1.1333333333333333	-3.2626262626262625	1.2921673203339074e-10
-1.0646464646464646	-3.2626262626262625	7.886762357357267e-11
-0.995959595959596	-3.2626262626262625	5.688373704383799e-11
-0.9272727272727272	-3.2626262626262625	7.876951972665501e-11
-0.8585858585858586	-3.2626262626262625	1.6939321850431608e-10
-0.7898989898989899	-3.2626262626262625	3.6332626342006077e-10
-0.7212121212121212	-3.2626262626262625	6.852425016503041e-10
-0.6525252525252525	-3.2626262626262625	1.1162074236117083e-09
-0.5838383838383838	-3.2626262626262625	1.5777152801419482e-09
-0.5151515151515151	-3.2626262626262625	1.97254918983118e-09
-0.4464646464646464	-3.2626262626262625	2.2808334130590603e-09
-0.3777777777777777	-3.2626262626262625	2.641508556517539e-09
-0.3090909090909091	-3.2626262626262625	3.323283942453431e-09
-0.2404040404040404	-3.2626262626262625	4.549928917735838e-09
-0.1717171717171717	-3.2626262626262625	6.263928810578277e-09
-0.103030303030303	-3.2626262626262625	8.009854730577105e-09
-0.0343434343434343	-3.2626262626262625	9.0951607482189e-09
0.0343434343434343	-3.2626262626262625	8.989431690062364e-09
0.103030303030303	-3.2626262626262625	7.67976972299609e-09
0.1717171717171717	-3.2626262626262625	5.682089354568689e-09
0.2404040404040404	-3.2626262626262625	3.698898302277651e-09
0.3090909090909091	-3.2626262626262625	2.2195423900158182e-09
0.3777777777777777	-3.2626262626262625	1.3546599758033931e-09
0.4464646464646464	-3.2626262626262625	9.397385833002796e-10
0.5151515151515151	-3.2626262626262625	7.40288239276826e-10
0.5838383838383838	-3.2626262626262625	5.947022208502447e-10
0.6525252525252525	-3.2626262626262625	4.4569845601432414e-10
0.7212121212121212	-3.2626262626262625	3.0079536883430207e-10
0.7898989898989899	-3.2626262626262625	1.820958003478597e-10
0.8585858585858586	-3.2626262626262625	9.97100567354958e-11
0.9272727272727272	-3.2626262626262625	4.984261775894579e-11
0.995959595959596	-3.2626262626262625	2.2815473044656492e-11
1.0646464646464646	-3.2626262626262625	9.510033127367924e-12
1.1333333333333333	-3.2626262626262625	3.5664835336314306e-12
1.202020202020202	-3.2626262626262625	1.1870336135322569e-12
1.270707070707071	-3.2626262626262625	3.4671647957247e-13
1.3393939393939394	-3.2626262626262625	8.838140709121056e-14
1.408080808080808	-3.2626262626262625	1.9774545354029973e-14
1.4767676767676767	-3.2626262626262625	4.011787101480557e-15
1.5454545454545454	-3.2626262626262625	8.073671737586019e-16
1.614141414141414	-3.2626262626262625	1.8556469913412095e-16
1.6828282828282828	-3.2626262626262625	5.104973845773081e-17
1.7515151515151517	-3.2626262626262625	1.4938190427122985e-17
1.82020202020202	-3.2626262626262625	4.097521326436144e-18
1.8888888888888888	-3.2626262626262625	9.913351433553993e-19
1.9575757575757573	-3.2626262626262625	2.07037517097642e-19
2.026262626262626	-3.2626262626262625	3.70732678600407e-20
2.094949494949495	-3.2626262626262625	5.6808778698343024e-21
2.163636363636364	-3.2626262626262625	7.447221383687641e-22
2.2323232323232323	-3.2626262626262625	8.356251704010154e-23
2.301010101010101	-3.2626262626262625	8.034410504664736e-24
2.3696969696969696	-3.2626262626262625	6.632068971716946e-25
2.4383838383838383	-3.2626262626262625	4.714154841008847e-26
2.507070707070707	-3.2626262626262625	2.898629285455465e-27
2.575757575757576	-3.2626262626262625	1.551828160327101e-28
2.6444444444444444	-3.2626262626262625	7.296437653796012e-30
2.713131313131313	-3.2626262626262625	3.043909498798526e-31
2.7818181818181817	-3.2626262626262625	1.1380730173451548e-32
2.8505050505050504	-3.2626262626262625	3.840674941801478e-34
2.919191919191919	-3.2626262626262625	1.1717285014111204e-35
2.987878787878788	-3.2626262626262625	3.216885437970524e-37
3.0565656565656565	-3.2626262626262625	7.876574556552465e-39
3.125252525252525	-3.2626262626262625	1.7021271433299236e-40
3.193939393939394	-3.2626262626262625	3.2154045698213437e-42
3.2626262626262625	-3.2626262626262625	5.269497191724918e-44
3.3313131313131312	-3.2626262626262625	7.451199551331311e-46
3.4	-3.2626262626262625	9.058428128481037e-48
-3.4	-3.193939393939394	4.538259329817989e-34
-3.3313131313131312	-3.193939393939394	7.504727133772612e-33
-3.2626262626262625	-3.193939393939394	1.059403703099223e-31
-3.193939393939394	-3.193939393939394	1.2768168338727605e-30
-3.125252525252525	-3.193939393939394	1.3149675131975658e-29
-3.0565656565656565	-3.193939393939394	1.1636378217548924e-28
-2.987878787878788	-3.193939393939394	9.152360249201652e-28
-2.919191919191919	-3.193939393939394	7.60949510806155e-27
-2.8505050505050504	-3.193939393939394	1.0253932352767712e-25
-2.7818181818181817	-3.193939393939394	2.288142996643213e-24
-2.713131313131313	-3.193939393939394	5.497223367907153e-23
-2.6444444444444444	-3.193939393939394	1.1788466542715842e-21
-2.575757575757576	-3.193939393939394	2.1736886540157988e-20
-2.507070707070707	-3.193939393939394	3.42535718310345e-19
-2.4383838383838383	-3.193939393939394	4.6085327738430185e-18
-2.3696969696969696	-3.193939393939394	5.2929979604015376e-17
-2.301010101010101	-3.193939393939394	5.189346227937019e-16
-2.2323232323232323	-3.193939393939394	4.343040228983373e-15
-2.163636363636364	-3.193939393939394	3.102738356590078e-14
-2.094949494949495	-3.193939393939394	1.8921982431990857e-13
-2.026262626262626	-3.193939393939394	9.850505030402832e-13
-1.9575757575757573	-3.193939393939394	4.3774491125228064e-12
-1.8888888888888888	-3.193939393939394	1.6605620176196805e-11
-1.82020202020202	-3.193939393939394	5.3772668890990825e-11
-1.7515151515151517	-3.193939393939394	1.4864233814805722e-10
-1.6828282828282828	-3.193939393939394	3.5075293073143635e-10
-1.614141414141414	-3.193939393939394	7.065516060566997e-10
-1.5454545454545454	-3.193939393939394	1.2150124396845487e-09
-1.4767676767676767	-3.193939393939394	1.7837350066018215e-09
-1.408080808080808	-3.193939393939394	2.2357660514812203e-09
-1.3393939393939394	-3.193939393939394	2.3929578369801793e-09
-1.270707070707071	-3.193939393939394	2.1878595200605354e-09
-1.202020202020202	-3.193939393939394	1.7111098712118384e-09
-1.1333333333333333	-3.193939393939394	1.1531581271908635e-09
-1.0646464646464646	-3.193939393939394	7.006016859312874e-10
-0.995959595959596	-3.193939393939394	4.856994948492725e-10
-0.9272727272727272	-3.193939393939394	6.276448802490573e-10
-0.8585858585858586	-3.193939393939394	1.3121867239385635e-09
-0.7898989898989899	-3.193939393939394	2.802036884623584e-09
-0.7212121212121212	-3.193939393939394	5.290674076700861e-09
-0.6525252525252525	-3.193939393939394	8.640672626090495e-09
-0.5838383838383838	-3.193939393939394	1.2248727814591913e-08
-0.5151515151515151	-3.193939393939394	1.5339371625496177e-08
-0.4464646464646464	-3.193939393939394	1.7682609547997238e-08
-0.3777777777777777	-3.193939393939394	2.0213126101619192e-08
-0.3090909090909091	-3.193939393939394	2.4837135807128728e-08
-0.2404040404040404	-3.193939393939394	3.31815794519758e-08
-0.1717171717171717	-3.193939393939394	4.4911383606781936e-08
-0.103030303030303	-3.193939393939394	5.69009271279704e-08
-0.0343434343434343	-3.193939393939394	6.434485852139538e-08
0.0343434343434343	-3.193939393939394	6.353161253115821e-08
0.103030303030303	-3.193939393939394	5.4333968998400665e-08
0.1717171717171717	-3.193939393939394	4.0326583427613536e-08
0.2404040404040404	-3.193939393939394	2.6425070638290805e-08
0.3090909090909091	-3.193939393939394	1.607831384928526e-08
0.3777777777777777	-3.193939393939394	1.0070144442011486e-08
0.4464646464646464	-3.193939393939394	7.222154242629568e-09
0.5151515151515151	-3.193939393939394	5.847587660386732e-09
0.5838383838383838	-3.193939393939394	4.786583570551713e-09
0.6525252525252525	-3.193939393939394	3.6440122700655517e-09
0.7212121212121212	-3.193939393939394	2.5022016993029246e-09
0.7898989898989899	-3.193939393939394	1.547175450157658e-09
0.8585858585858586	-3.193939393939394	8.68752338477344e-10
0.9272727272727272	-3.193939393939394	4.4627217915866704e-10
0.995959595959596	-3.193939393939394	2.0974186057845984e-10
1.0646464646464646	-3.193939393939394	8.944809985375775e-11
1.1333333333333333	-3.193939393939394	3.4164505266098404e-11
1.202020202020202	-3.193939393939394	1.1534584476832774e-11
1.270707070707071	-3.193939393939394	3.410606217676617e-12
1.3393939393939394	-3.193939393939394	8.821139957141639e-13
1.408080808080808	-3.193939393939394	2.029088779946019e-13
1.4767676767676767	-3.193939393939394	4.4030889296457084e-14
1.5454545454545454	-3.193939393939394	1.0223886060433882e-14
1.614141414141414	-3.193939393939394	2.847942465336969e-15
1.6828282828282828	-3.193939393939394	9.02527050204857e-16
1.7515151515151517	-3.193939393939394	2.8206702043969806e-16
1.82020202020202	-3.193939393939394	7.940198715939426e-17
1.8888888888888888	-3.193939393939394	1.9428694231814168e-17
1.9575757575757573	-3.193939393939394	4.0844183881099635e-18
2.026262626262626	-3.193939393939394	7.3513792536526e-19
2.094949494949495	-3.193939393939394	1.1318717140137305e-19
2.163636363636364	-3.193939393939394	1.4910669791652348e-20
2.2323232323232323	-3.193939393939394	1.6819893485335385e-21
2.301010101010101	-3.193939393939394	1.6271295787928916e-22
2.3696969696969696	-3.193939393939394	1.353133893159755e-23
2.4383838383838383	-3.193939393939394	9.709418781738876e-25
2.507070707070707	-3.193939393939394	6.044454872349721e-26
2.575757575757576	-3.193939393939394	3.2894562298508724e-27
2.6444444444444444	-3.193939393939394	1.5799585961603187e-28
2.713131313131313	-3.193939393939394	6.767896377539331e-30
2.7818181818181817	-3.193939393939394	2.6088217152363354e-31
2.8505050505050504	-3.193939393939394	9.09117141604622e-33
2.919191919191919	-3.193939393939394	2.8596213870682196e-34
2.987878787878788	-3.193939393939394	8.061846854220791e-36
3.0565656565656565	-3.193939393939394	2.016650791463321e-37
3.125252525252525	-3.193939393939394	4.4304952096412075e-39
3.193939393939394	-3.193939393939394	8.475098566488261e-41
3.2626262626262625	-3.193939393939394	1.4025170575591899e-42
3.3313131313131312	-3.193939393939394	1.999274805936474e-44
3.4	-3.193939393939394	2.449232818049358e-46
-3.4	-3.125252525252525	1.0786851231780173e-32
-3.3313131313131312	-3.125252525252525	1.7903942427887215e-31
-3.2626262626262625	-3.125252525252525	2.536738471797728e-30
-3.193939393939394	-3.125252525252525	3.068263691528953e-29
-3.125252525252525	-3.125252525252525	3.168891341488286e-28
-3.0565656565656565	-3.125252525252525	2.799009284878033e-27
-2.987878787878788	-3.125252525252525	2.135479391623408e-26
-2.919191919191919	-3.125252525252525	1.492961916763039e-25
-2.8505050505050504	-3.125252525252525	1.2426916624173103e-24
-2.7818181818181817	-3.125252525252525	1.8455340208296493e-23
-2.713131313131313	-3.125252525252525	3.951991586231659e-22
-2.6444444444444444	-3.125252525252525	8.327053954426162e-21
-2.575757575757576	-3.125252525252525	1.5358747622320813e-19
-2.507070707070707	-3.125252525252525	2.4279517671750266e-18
-2.4383838383838383	-3.125252525252525	3.2784604459399744e-17
-2.3696969696969696	-3.125252525252525	3.7793150305255273e-16
-2.301010101010101	-3.125252525252525	3.7190583855517416e-15
-2.2323232323232323	-3.125252525252525	3.1240930589019565e-14
-2.163636363636364	-3.125252525252525	2.2401916238213866e-13
-2.094949494949495	-3.125252525252525	1.3712499118100722e-12
-2.026262626262626	-3.125252525252525	7.16503814624293e-12
-1.9575757575757573	-3.125252525252525	3.195885846428416e-11
-1.8888888888888888	-3.125252525252525	1.2168458882551183e-10
-1.82020202020202	-3.125252525252525	3.9550566411712e-10
-1.7515151515151517	-3.125252525252525	1.0973490743231502e-09
-1.6828282828282828	-3.125252525252525	2.599055920631642e-09
-1.614141414141414	-3.125252525252525	5.254988219113227e-09
-1.5454545454545454	-3.125252525252525	9.070363483197596e-09
-1.4767676767676767	-3.125252525252525	1.3365795584420256e-08
-1.408080808080808	-3.125252525252525	1.6815854758577478e-08
-1.3393939393939394	-3.125252525252525	1.806627763424495e-08
-1.270707070707071	-3.125252525252525	1.6581098182878933e-08
-1.202020202020202	-3.125252525252525	1.3017656361721746e-08
-1.1333333333333333	-3.125252525252525	8.800953917945193e-09
-1.0646464646464646	-3.125252525252525	5.333255230133116e-09
-0.995959595959596	-3.125252525252525	3.578628574693267e-09
-0.9272727272727272	-3.125252525252525	4.3260217245005476e-09
-0.8585858585858586	-3.125252525252525	8.759405686960708e-09
-0.7898989898989899	-3.125252525252525	1.8581968262872477e-08
-0.7212121212121212	-3.125252525252525	3.5086664810235315e-08
-0.6525252525252525	-3.125252525252525	5.742084668955482e-08
-0.5838383838383838	-3.125252525252525	8.16223311190224e-08
-0.5151515151515151	-3.125252525252525	1.02425037763247e-07
-0.4464646464646464	-3.125252525252525	1.1785164608348497e-07
-0.3777777777777777	-3.125252525252525	1.3323930995154776e-07
-0.3090909090909091	-3.125252525252525	1.601399780661623e-07
-0.2404040404040404	-3.125252525252525	2.0863751994763129e-07
-0.1717171717171717	-3.125252525252525	2.770979089226657e-07
-0.103030303030303	-3.125252525252525	3.471741466293656e-07
-0.0343434343434343	-3.125252525252525	3.90407708855706e-07
0.0343434343434343	-3.125252525252525	3.846925721626263e-07
0.103030303030303	-3.125252525252525	3.291430446628189e-07
0.1717171717171717	-3.125252525252525	2.44980740190576e-07
0.2404040404040404	-3.125252525252525	1.6160930693607384e-07
0.3090909090909091	-3.125252525252525	9.977877015568822e-08
0.3777777777777777	-3.125252525252525	6.419587275342334e-08
0.4464646464646464	-3.125252525252525	4.760372938277912e-08
0.5151515151515151	-3.125252525252525	3.959456902419661e-08
0.5838383838383838	-3.125252525252525	3.3027154361327895e-08
0.6525252525252525	-3.125252525252525	2.5563846230472004e-08
0.7212121212121212	-3.125252525252525	1.7885316100055617e-08
0.7898989898989899	-3.125252525252525	1.1312522132774658e-08
0.8585858585858586	-3.125252525252525	6.520516082934005e-09
0.9272727272727272	-3.125252525252525	3.442350312027501e-09
0.995959595959596	-3.125252525252525	1.659544391403671e-09
1.0646464646464646	-3.125252525252525	7.23043867087259e-10
1.1333333333333333	-3.125252525252525	2.8086903080586965e-10
1.202020202020202	-3.125252525252525	9.612040781323734e-11
1.270707070707071	-3.125252525252525	2.8797744554609262e-11
1.3393939393939394	-3.125252525252525	7.597226959845836e-12
1.408080808080808	-3.125252525252525	1.827273874758097e-12
1.4767676767676767	-3.125252525252525	4.40548176382002e-13
1.5454545454545454	-3.125252525252525	1.225829279351585e-13
1.614141414141414	-3.125252525252525	4.0703403986260415e-14
1.6828282828282828	-3.125252525252525	1.422126718874631e-14
1.7515151515151517	-3.125252525252525	4.625343170238921e-15
1.82020202020202	-3.125252525252525	1.3230529538554894e-15
1.8888888888888888	-3.125252525252525	3.263370392508288e-16
1.9575757575757573	-3.125252525252525	6.898296110222243e-17
2.026262626262626	-3.125252525252525	1.2475610620244284e-17
2.094949494949495	-3.125252525252525	1.9299544324685438e-18
2.163636363636364	-3.125252525252525	2.555229622393729e-19
2.2323232323232323	-3.125252525252525	2.898719674592031e-20
2.301010101010101	-3.125252525252525	2.8229712248912957e-21
2.3696969696969696	-3.125252525252525	2.3672077906335237e-22
2.4383838383838383	-3.125252525252525	1.7169754506660056e-23
2.507070707070707	-3.125252525252525	1.0841958185169847e-24
2.575757575757576	-3.125252525252525	6.011886465675878e-26
2.6444444444444444	-3.125252525252525	2.957368635502779e-27
2.713131313131313	-3.125252525252525	1.303661805216413e-28
2.7818181818181817	-3.125252525252525	5.1867960371027835e-30
2.8505050505050504	-3.125252525252525	1.865662054456865e-31
2.919191919191919	-3.125252525252525	6.039676802521334e-33
2.987878787878788	-3.125252525252525	1.7441024296072283e-34
3.0565656565656565	-3.125252525252525	4.446128740486457e-36
3.125252525252525	-3.125252525252525	9.910563274499813e-38
3.193939393939394	-3.125252525252525	1.9172339697732944e-39
3.2626262626262625	-3.125252525252525	3.202572830920904e-41
3.3313131313131312	-3.125252525252525	4.60706245208446e-43
3.4	-3.125252525252525	5.710070960215308e-45
-3.4	-3.0565656565656565	2.191519056492813e-31
-3.3313131313131312	-3.0565656565656565	3.6509735086026015e-30
-3.2626262626262625	-3.0565656565656565	5.192098153223057e-29
-3.193939393939394	-3.0565656565656565	6.303078226662845e-28
-3.125252525252525	-3.0565656565656565	6.53233889018878e-27
-3.0565656565656565	-3.0565656565656565	5.782102073963726e-26
-2.987878787878788	-3.0565656565656565	4.3836959278094675e-25
-2.919191919191919	-3.0565656565656565	2.8976961959954696e-24
-2.8505050505050504	-3.0565656565656565	1.84672008604518e-23
-2.7818181818181817	-3.0565656565656565	1.621879382726687e-22
-2.713131313131313	-3.0565656565656565	2.576286988255426e-21
-2.6444444444444444	-3.0565656565656565	5.0787416807754097e-20
-2.575757575757576	-3.0565656565656565	9.290897646269652e-19
-2.507070707070707	-3.0565656565656565	1.4713946334250253e-17
-2.4383838383838383	-3.0565656565656565	1.9936066711331838e-16
-2.3696969696969696	-3.0565656565656565	2.3065993797630047e-15
-2.301010101010101	-3.0565656565656565	2.2782363496666295e-14
-2.2323232323232323	-3.0565656565656565	1.920875246934451e-13
-2.163636363636364	-3.0565656565656565	1.3825162396231512e-12
-2.094949494949495	-3.0565656565656565	8.493988731406699e-12
-2.026262626262626	-3.0565656565656565	4.45475342991744e-11
-1.9575757575757573	-3.0565656565656565	1.9943742998500543e-10
-1.8888888888888888	-3.0565656565656565	7.621869053219613e-10
-1.82020202020202	-3.0565656565656565	2.4865060196551012e-09
-1.7515151515151517	-3.0565656565656565	6.92457615365045e-09
-1.6828282828282828	-3.0565656565656565	1.646177833458035e-08
-1.614141414141414	-3.0565656565656565	3.340777332104627e-08
-1.5454545454545454	-3.0565656565656565	5.787865002184693e-08
-1.4767676767676767	-3.0565656565656565	8.560753567340935e-08
-1.408080808080808	-3.0565656565656565	1.0811082568121907e-07
-1.3393939393939394	-3.0565656565656565	1.165919458177673e-07
-1.270707070707071	-3.0565656565656565	1.0742122122668277e-07
-1.202020202020202	-3.0565656565656565	8.466679130795138e-08
-1.1333333333333333	-3.0565656565656565	5.7445787485827465e-08
-1.0646464646464646	-3.0565656565656565	3.478653465921893e-08
-0.995959595959596	-3.0565656565656565	2.2748680938294654e-08
-0.9272727272727272	-3.0565656565656565	2.5836880131009656e-08
-0.8585858585858586	-3.0565656565656565	5.049263807188103e-08
-0.7898989898989899	-3.0565656565656565	1.061344359990017e-07
-0.7212121212121212	-3.0565656565656565	2.001241183145208e-07
-0.6525252525252525	-3.0565656565656565	3.279324981225711e-07
-0.5838383838383838	-3.0565656565656565	4.6730760391809357e-07
-0.5151515151515151	-3.0565656565656565	5.877655702879862e-07
-0.4464646464646464	-3.0565656565656565	6.757688777416392e-07
-0.3777777777777777	-3.0565656565656565	7.57123599666455e-07
-0.3090909090909091	-3.0565656565656565	8.916144945529292e-07
-0.2404040404040404	-3.0565656565656565	1.1325045818325882e-06
-0.1717171717171717	-3.0565656565656565	1.4731174954730012e-06
-0.103030303030303	-3.0565656565656565	1.82131206816563e-06
-0.0343434343434343	-3.0565656565656565	2.0332821901898794e-06
0.0343434343434343	-3.0565656565656565	1.99707042434984e-06
0.103030303030303	-3.0565656565656565	1.7081202142121204e-06
0.1717171717171717	-3.0565656565656565	1.2744603000080566e-06
0.2404040404040404	-3.0565656565656565	8.464668444945805e-07
0.3090909090909091	-3.0565656565656565	5.306959674904089e-07
0.3777777777777777	-3.0565656565656565	3.51074730436044e-07
0.4464646464646464	-3.0565656565656565	2.691674517816412e-07
0.5151515151515151	-3.0565656565656565	2.2986901418180287e-07
0.5838383838383838	-3.0565656565656565	1.954320903825834e-07
0.6525252525252525	-3.0565656565656565	1.539557032486023e-07
0.7212121212121212	-3.0565656565656565	1.0990880783621333e-07
0.7898989898989899	-3.0565656565656565	7.121172454828483e-08
0.8585858585858586	-3.0565656565656565	4.216594628255735e-08
0.9272727272727272	-3.0565656565656565	2.2870422155184272e-08
0.995959595959596	-3.0565656565656565	1.1296456512257929e-08
1.0646464646464646	-3.0565656565656565	5.020586426337119e-09
1.1333333333333333	-3.0565656565656565	1.9811392916268562e-09
1.202020202020202	-3.0565656565656565	6.87169157671462e-10
1.270707070707071	-3.0565656565656565	2.0915683440022692e-10
1.3393939393939394	-3.0565656565656565	5.6860912468536775e-11
1.408080808080808	-3.0565656565656565	1.4703319052173843e-11
1.4767676767676767	-3.0565656565656565	4.119110685247563e-12
1.5454545454545454	-3.0565656565656565	1.3901660250066932e-12
1.614141414141414	-3.0565656565656565	5.286915310538771e-13
1.6828282828282828	-3.0565656565656565	1.964095180753073e-13
1.7515151515151517	-3.0565656565656565	6.542740834731041e-14
1.82020202020202	-3.0565656565656565	1.891277298293709e-14
1.8888888888888888	-3.0565656565656565	4.694020342574121e-15
1.9575757575757573	-3.0565656565656565	9.971585145577438e-16
2.026262626262626	-3.0565656565656565	1.8117932180147567e-16
2.094949494949495	-3.0565656565656565	2.816336261561402e-17
2.163636363636364	-3.0565656565656565	3.748505138036154e-18
2.2323232323232323	-3.0565656565656565	4.2783986392989554e-19
2.301010101010101	-3.0565656565656565	4.1975989679424303e-20
2.3696969696969696	-3.0565656565656565	3.553254904659021e-21
2.4383838383838383	-3.0565656565656565	2.609306315979476e-22
2.507070707070707	-3.0565656565656565	1.674845546452242e-23
2.575757575757576	-3.0565656565656565	9.486669920422735e-25
2.6444444444444444	-3.0565656565656565	4.791485445771105e-26
2.713131313131313	-3.0565656565656565	2.177488401079686e-27
2.7818181818181817	-3.0565656565656565	8.945623200801804e-29
2.8505050505050504	-3.0565656565656565	3.3175120875443515e-30
2.919191919191919	-3.0565656565656565	1.1028874598803722e-31
2.987878787878788	-3.0565656565656565	3.254133774947925e-33
3.0565656565656565	-3.0565656565656565	8.435716807724411e-35
3.125252525252525	-3.0565656565656565	1.905141724717621e-36
3.193939393939394	-3.0565656565656565	3.7264007519591606e-38
3.2626262626262625	-3.0565656565656565	6.294490118815564e-40
3.3313131313131312	-3.0565656565656565	9.194397187735897e-42
3.4	-3.0565656565656565	1.1719557999692034e-43
-3.4	-2.987878787878788	3.805755370473665e-30
-3.3313131313131312	-2.987878787878788	6.363763759820639e-29
-3.2626262626262625	-2.987878787878788	9.083586789775164e-28
-3.193939393939394	-2.987878787878788	1.1068077676596498e-26
-3.125252525252525	-2.987878787878788	1.1512436148404355e-25
-3.0565656565656565	-2.987878787878788	1.0223459087543138e-24
-2.987878787878788	-2.987878787878788	7.757403767381969e-24
-2.919191919191919	-2.987878787878788	5.055374767678956e-23
-2.8505050505050504	-2.987878787878788	2.9202443759299656e-22
-2.7818181818181817	-2.987878787878788	1.7616701806392447e-21
-2.713131313131313	-2.987878787878788	1.6952595073453345e-20
-2.6444444444444444	-2.987878787878788	2.739612946747105e-19
-2.575757575757576	-2.987878787878788	4.831105144500219e-18
-2.507070707070707	-2.987878787878788	7.628686481686419e-17
-2.4383838383838383	-2.987878787878788	1.0363698801054704e-15
-2.3696969696969696	-2.987878787878788	1.2033329297221796e-14
-2.301010101010101	-2.987878787878788	1.1929193413522977e-13
-2.2323232323232323	-2.987878787878788	1.0095309627311677e-12
-2.163636363636364	-2.987878787878788	7.29290308807724e-12
-2.094949494949495	-2.987878787878788	4.4973005556458935e-11
-2.026262626262626	-2.987878787878788	2.367413392303322e-10
-1.9575757575757573	-2.987878787878788	1.0638184361582306e-09
-1.8888888888888888	-2.987878787878788	4.080685151983901e-09
-1.82020202020202	-2.987878787878788	1.3362030231751112e-08
-1.7515151515151517	-2.987878787878788	3.734981029288871e-08
-1.6828282828282828	-2.987878787878788	8.912217557759381e-08
-1.614141414141414	-2.987878787878788	1.815402707686879e-07
-1.5454545454545454	-2.987878787878788	3.156927496337445e-07
-1.4767676767676767	-2.987878787878788	4.686906971449284e-07
-1.408080808080808	-2.987878787878788	5.941338046517091e-07
-1.3393939393939394	-2.987878787878788	6.432005298659641e-07
-1.270707070707071	-2.987878787878788	5.949345198286465e-07
-1.202020202020202	-2.987878787878788	4.708153219682707e-07
-1.1333333333333333	-2.987878787878788	3.207161365201291e-07
-1.0646464646464646	-2.987878787878788	1.944253254264242e-07
-0.995959595959596	-2.987878787878788	1.247738693609929e-07
-0.9272727272727272	-2.987878787878788	1.3400333035997486e-07
-0.8585858585858586	-2.987878787878788	2.5204980576463656e-07
-0.7898989898989899	-2.987878787878788	5.233344615156227e-07
-0.7212121212121212	-2.987878787878788	9.835539928457988e-07
-0.6525252525252525	-2.987878787878788	1.6120487827833082e-06
-0.5838383838383838	-2.987878787878788	2.3018509510919463e-06
-0.5151515151515151	-2.987878787878788	2.902333981220461e-06
-0.4464646464646464	-2.987878787878788	3.337483628667211e-06
-0.3777777777777777	-2.987878787878788	3.712578832377464e-06
-0.3090909090909091	-2.987878787878788	4.291750001681393e-06
-0.2404040404040404	-2.987878787878788	5.314678783835087e-06
-0.1717171717171717	-2.987878787878788	6.758363952900344e-06
-0.103030303030303	-2.987878787878788	8.226736435457569e-06
-0.0343434343434343	-2.987878787878788	9.0999937710503e-06
0.0343434343434343	-2.987878787878788	8.896596775485051e-06
0.103030303030303	-2.987878787878788	7.599791586452473e-06
0.1717171717171717	-2.987878787878788	5.681549851907626e-06
0.2404040404040404	-2.987878787878788	3.7995229004672215e-06
0.3090909090909091	-2.987878787878788	2.420703044421307e-06
0.3777777777777777	-2.987878787878788	1.6479140431543003e-06
0.4464646464646464	-2.987878787878788	1.306025371725229e-06
0.5151515151515151	-2.987878787878788	1.1445961439128897e-06
0.5838383838383838	-2.987878787878788	9.921784078024673e-07
0.6525252525252525	-2.987878787878788	7.963846932079684e-07
0.7212121212121212	-2.987878787878788	5.8098582797555e-07
0.7898989898989899	-2.987878787878788	3.860781742405087e-07
0.8585858585858586	-2.987878787878788	2.349356592448192e-07
0.9272727272727272	-2.987878787878788	1.3083450312009452e-07
0.995959595959596	-2.987878787878788	6.61205711856859e-08
1.0646464646464646	-2.987878787878788	2.993400207379555e-08
1.1333333333333333	-2.987878787878788	1.1989501638164204e-08
1.202020202020202	-2.987878787878788	4.2189779966401446e-09
1.270707070707071	-2.987878787878788	1.3121456723843403e-09
1.3393939393939394	-2.987878787878788	3.7438568585778924e-10
1.408080808080808	-2.987878787878788	1.0831068682792795e-10
1.4767676767676767	-2.987878787878788	3.653565913594117e-11
1.5454545454545454	-2.987878787878788	1.4640232509948597e-11
1.614141414141414	-2.987878787878788	6.103248156021786e-12
1.6828282828282828	-2.987878787878788	2.3524954246757744e-12
1.7515151515151517	-2.987878787878788	7.95347142489389e-13
1.82020202020202	-2.987878787878788	2.3164142087855495e-13
1.8888888888888888	-2.987878787878788	5.779580397448415e-14
1.9575757575757573	-2.987878787878788	1.2335175935672388e-14
2.026262626262626	-2.987878787878788	2.2517443534438983e-15
2.094949494949495	-2.987878787878788	3.5177564971876533e-16
2.163636363636364	-2.987878787878788	4.7085689396234365e-17
2.2323232323232323	-2.987878787878788	5.4103034570004696e-18
2.301010101010101	-2.987878787878788	5.35262869721944e-19
2.3696969696969696	-2.987878787878788	4.5802095850851543e-20
2.4383838383838383	-2.987878787878788	3.4117754342495535e-21
2.507070707070707	-2.987878787878788	2.2314025223200647e-22
2.575757575757576	-2.987878787878788	1.294478668544262e-23
2.6444444444444444	-2.987878787878788	6.728273461989401e-25
2.713131313131313	-2.987878787878788	3.156008524021972e-26
2.7818181818181817	-2.987878787878788	1.3383580560742334e-27
2.8505050505050504	-2.987878787878788	5.108751320007078e-29
2.919191919191919	-2.987878787878788	1.7400410143438865e-30
2.987878787878788	-2.987878787878788	5.234307063994433e-32
3.0565656565656565	-2.987878787878788	1.3779072923153345e-33
3.125252525252525	-2.987878787878788	3.1533098368872475e-35
3.193939393939394	-2.987878787878788	6.255054416440951e-37
3.2626262626262625	-2.987878787878788	1.0785885810759144e-38
3.3313131313131312	-2.987878787878788	1.6392324609299895e-40
3.4	-2.987878787878788	2.2742756342583285e-42
-3.4	-2.919191919191919	5.649129655433281e-29
-3.3313131313131312	-2.919191919191919	9.481227424272564e-28
-3.2626262626262625	-2.919191919191919	1.358368322141323e-26
-3.193939393939394	-2.919191919191919	1.6612724925481403e-25
-3.125252525252525	-2.919191919191919	1.7343511138625583e-24
-3.0565656565656565	-2.919191919191919	1.5456876384315066e-23
-2.987878787878788	-2.919191919191919	1.1762379608253137e-22
-2.919191919191919	-2.919191919191919	7.654101946308686e-22
-2.8505050505050504	-2.919191919191919	4.2986554991012976e-21
-2.7818181818181817	-2.919191919191919	2.2019802176618815e-20
-2.713131313131313	-2.919191919191919	1.321176877647289e-19
-2.6444444444444444	-2.919191919191919	1.4033257380897424e-18
-2.575757575757576	-2.919191919191919	2.189181890167376e-17
-2.507070707070707	-2.919191919191919	3.391334538492328e-16
-2.4383838383838383	-2.919191919191919	4.6073251918123534e-15
-2.3696969696969696	-2.919191919191919	5.366338406819885e-14
-2.301010101010101	-2.919191919191919	5.339169571753521e-13
-2.2323232323232323	-2.919191919191919	4.535091488422267e-12
-2.163636363636364	-2.919191919191919	3.288334126976606e-11
-2.094949494949495	-2.919191919191919	2.0353422146332068e-10
-2.026262626262626	-2.919191919191919	1.0753998731010535e-09
-1.9575757575757573	-2.919191919191919	4.850361180810672e-09
-1.8888888888888888	-2.919191919191919	1.867458037054856e-08
-1.82020202020202	-2.919191919191919	6.137651680898482e-08
-1.7515151515151517	-2.919191919191919	1.721993721618342e-07
-1.6828282828282828	-2.919191919191919	4.124245761839148e-07
-1.614141414141414	-2.919191919191919	8.43239597011189e-07
-1.5454545454545454	-2.919191919191919	1.4718649570120296e-06
-1.4767676767676767	-2.919191919191919	2.193437485527828e-06
-1.408080808080808	-2.919191919191919	2.791105216303056e-06
-1.3393939393939394	-2.919191919191919	3.033345499622572e-06
-1.270707070707071	-2.919191919191919	2.816976560088625e-06
-1.202020202020202	-2.919191919191919	2.238723745314826e-06
-1.1333333333333333	-2.919191919191919	1.531826326930741e-06
-1.0646464646464646	-2.919191919191919	9.314147428337464e-07
-0.995959595959596	-2.919191919191919	5.90768619100745e-07
-0.9272727272727272	-2.919191919191919	6.05143089612286e-07
-0.8585858585858586	-2.919191919191919	1.09356718568294e-06
-0.7898989898989899	-2.919191919191919	2.2347314504240144e-06
-0.7212121212121212	-2.919191919191919	4.175912113394299e-06
-0.6525252525252525	-2.919191919191919	6.835769965253783e-06
-0.5838383838383838	-2.919191919191919	9.773569666300192e-06
-0.5151515151515151	-2.919191919191919	1.235305199157079e-05
-0.4464646464646464	-2.919191919191919	1.421861061296898e-05
-0.3777777777777777	-2.919191919191919	1.5730585288844822e-05
-0.3090909090909091	-2.919191919191919	1.7884758538867698e-05
-0.2404040404040404	-2.919191919191919	2.15997821118142e-05
-0.1717171717171717	-2.919191919191919	2.6807649657593532e-05
-0.103030303030303	-2.919191919191919	3.2050546889928424e-05
-0.0343434343434343	-2.919191919191919	3.505109780334634e-05
0.0343434343434343	-2.919191919191919	3.405331000705388e-05
0.103030303030303	-2.919191919191919	2.9021438995100016e-05
0.1717171717171717	-2.919191919191919	2.172716721680149e-05
0.2404040404040404	-2.919191919191919	1.4630752502434096e-05
0.3090909090909091	-2.919191919191919	9.478817047935066e-06
0.3777777777777777	-2.919191919191919	6.644265377455584e-06
0.4464646464646464	-2.919191919191919	5.440578001275564e-06
0.5151515151515151	-2.919191919191919	4.890420765693843e-06
0.5838383838383838	-2.919191919191919	4.32394320037605e-06
0.6525252525252525	-2.919191919191919	3.5404653757253585e-06
0.7212121212121212	-2.919191919191919	2.643152740512251e-06
0.7898989898989899	-2.919191919191919	1.8032310094160536e-06
0.8585858585858586	-2.919191919191919	1.1277340290549228e-06
0.9272727272727272	-2.919191919191919	6.442193838429361e-07
0.995959595959596	-2.919191919191919	3.326376376841186e-07
1.0646464646464646	-2.919191919191919	1.532086329882993e-07
1.1333333333333333	-2.919191919191919	6.227885857094937e-08
1.202020202020202	-2.919191919191919	2.229759265045009e-08
1.270707070707071	-2.919191919191919	7.1654335337193915e-09
1.3393939393939394	-2.919191919191919	2.2105583979021804e-09
1.408080808080808	-2.919191919191919	7.484617825130994e-10
1.4767676767676767	-2.919191919191919	3.0618009892546933e-10
1.5454545454545454	-2.919191919191919	1.3964914983642704e-10
1.614141414141414	-2.919191919191919	6.163144404132968e-11
1.6828282828282828	-2.919191919191919	2.428595975846181e-11
1.7515151515151517	-2.919191919191919	8.291558558558685e-12
1.82020202020202	-2.919191919191919	2.4292350451570653e-12
1.8888888888888888	-2.919191919191919	6.090265962338292e-13
1.9575757575757573	-2.919191919191919	1.3058246431613576e-13
2.026262626262626	-2.919191919191919	2.3952124166826424e-14
2.094949494949495	-2.919191919191919	3.761762683210807e-15
2.163636363636364	-2.919191919191919	5.066225438506416e-16
2.2323232323232323	-2.919191919191919	5.865048090610663e-17
2.301010101010101	-2.919191919191919	5.8581103813134216e-18
2.3696969696969696	-2.919191919191919	5.0757370870961815e-19
2.4383838383838383	-2.919191919191919	3.8437586643118903e-20
2.507070707070707	-2.919191919191919	2.5682963030275088e-21
2.575757575757576	-2.919191919191919	1.5299526624834705e-22
2.6444444444444444	-2.919191919191919	8.19918535258749e-24
2.713131313131313	-2.919191919191919	3.971906660840299e-25
2.7818181818181817	-2.919191919191919	1.7370343501998512e-26
2.8505050505050504	-2.919191919191919	6.811775335500639e-28
2.919191919191919	-2.919191919191919	2.3722149305425308e-29
2.987878787878788	-2.919191919191919	7.266611350194535e-31
3.0565656565656565	-2.919191919191919	1.944031540543364e-32
3.125252525252525	-2.919191919191919	4.530392505749424e-34
3.193939393939394	-2.919191919191919	9.245452561350578e-36
3.2626262626262625	-2.919191919191919	1.6864728552621551e-37
3.3313131313131312	-2.919191919191919	2.8831889749478885e-39
3.4	-2.919191919191919	4.98154743319873e-41
-3.4	-2.8505050505050504	7.1674946931678485e-28
-3.3313131313131312	-2.8505050505050504	1.2074253353730105e-26
-3.2626262626262625	-2.8505050505050504	1.7362933398147424e-25
-3.193939393939394	-2.8505050505050504	2.1313557053059272e-24
-3.125252525252525	-2.8505050505050504	2.233363926491236e-23
-3.0565656565656565	-2.8505050505050504	1.9977367393547528e-22
-2.987878787878788	-2.8505050505050504	1.52552977970234e-21
-2.919191919191919	-2.8505050505050504	9.94919647396668e-21
-2.8505050505050504	-2.8505050505050504	5.556362801624189e-20
-2.7818181818181817	-2.8505050505050504	2.701594727930482e-19
-2.713131313131313	-2.8505050505050504	1.2568486546152931e-18
-2.6444444444444444	-2.8505050505050504	7.909060769292779e-18
-2.575757575757576	-2.8505050505050504	9.031357318854586e-17
-2.507070707070707	-2.8505050505050504	1.3027056337114265e-15
-2.4383838383838383	-2.8505050505050504	1.7537948381230933e-14
-2.3696969696969696	-2.8505050505050504	2.046131649247297e-13
-2.301010101010101	-2.8505050505050504	2.0426785367943858e-12
-2.2323232323232323	-2.8505050505050504	1.7414080841037304e-11
-2.163636363636364	-2.8505050505050504	1.26735180138125e-10
-2.094949494949495	-2.8505050505050504	7.873512332478271e-10
-2.026262626262626	-2.8505050505050504	4.175530216782678e-09
-1.9575757575757573	-2.8505050505050504	1.8902831305881305e-08
-1.8888888888888888	-2.8505050505050504	7.30492134314159e-08
-1.82020202020202	-2.8505050505050504	2.409794971873924e-07
-1.7515151515151517	-2.8505050505050504	6.786168031433906e-07
-1.6828282828282828	-2.8505050505050504	1.6313835247759314e-06
-1.614141414141414	-2.8505050505050504	3.348007528328072e-06
-1.5454545454545454	-2.8505050505050504	5.865921244766865e-06
-1.4767676767676767	-2.8505050505050504	8.77488145891047e-06
-1.408080808080808	-2.8505050505050504	1.1208958321935393e-05
-1.3393939393939394	-2.8505050505050504	1.2230049775302156e-05
-1.270707070707071	-2.8505050505050504	1.1404803285333365e-05
-1.202020202020202	-2.8505050505050504	9.10453882493343e-06
-1.1333333333333333	-2.8505050505050504	6.261673077944919e-06
-1.0646464646464646	-2.8505050505050504	3.826997128398123e-06
-0.995959595959596	-2.8505050505050504	2.417037993514481e-06
-0.9272727272727272	-2.8505050505050504	2.3869301839277e-06
-0.8585858585858586	-2.8505050505050504	4.142762216666913e-06
-0.7898989898989899	-2.8505050505050504	8.297758441629766e-06
-0.7212121212121212	-2.8505050505050504	1.5368175849053353e-05
-0.6525252525252525	-2.8505050505050504	2.5075357184799173e-05
-0.5838383838383838	-2.8505050505050504	3.585988098777025e-05
-0.5151515151515151	-2.8505050505050504	4.542021181457953e-05
-0.4464646464646464	-2.8505050505050504	5.235675374218656e-05
-0.3777777777777777	-2.8505050505050504	5.769456818923244e-05
-0.3090909090909091	-2.8505050505050504	6.463590562380862e-05
-0.2404040404040404	-2.8505050505050504	7.617953400095807e-05
-0.1717171717171717	-2.8505050505050504	9.214659839853112e-05
-0.103030303030303	-2.8505050505050504	0.0001079403553454
-0.0343434343434343	-2.8505050505050504	0.0001164309268119
0.0343434343434343	-2.8505050505050504	0.0001122010852213
0.103030303030303	-2.8505050505050504	9.52808769551025e-05
0.1717171717171717	-2.8505050505050504	7.139186725087587e-05
0.2404040404040404	-2.8505050505050504	4.841070362511934e-05
0.3090909090909091	-2.8505050505050504	3.191333309616841e-05
0.3777777777777777	-2.8505050505050504	2.3039194490829624e-05
0.4464646464646464	-2.8505050505050504	1.947362927232249e-05
0.5151515151515151	-2.8505050505050504	1.7940671718837926e-05
0.5838383838383838	-2.8505050505050504	1.6186155566812084e-05
0.6525252525252525	-2.8505050505050504	1.3535737501372037e-05
0.7212121212121212	-2.8505050505050504	1.0354197263821784e-05
0.7898989898989899	-2.8505050505050504	7.257049548849427e-06
0.8585858585858586	-2.8505050505050504	4.66290604952879e-06
0.9272727272727272	-2.8505050505050504	2.729164350085417e-06
0.995959595959596	-2.8505050505050504	1.4377395215345662e-06
1.0646464646464646	-2.8505050505050504	6.731548548502752e-07
1.1333333333333333	-2.8505050505050504	2.780049572241963e-07
1.202020202020202	-2.8505050505050504	1.0191076861290753e-07
1.270707070707071	-2.8505050505050504	3.4517444243133264e-08
1.3393939393939394	-2.8505050505050504	1.2002481155076096e-08
1.408080808080808	-2.8505050505050504	4.913906832977609e-09
1.4767676767676767	-2.8505050505050504	2.3752819071875964e-09
1.5454545454545454	-2.8505050505050504	1.1806412280637371e-09
1.614141414141414	-2.8505050505050504	5.39070662020008e-10
1.6828282828282828	-2.8505050505050504	2.1535518802644823e-10
1.7515151515151517	-2.8505050505050504	7.404960754253318e-11
1.82020202020202	-2.8505050505050504	2.1806071551186735e-11
1.8888888888888888	-2.8505050505050504	5.492256145775586e-12
1.9575757575757573	-2.8505050505050504	1.1831272329417684e-12
2.026262626262626	-2.8505050505050504	2.1811427922422192e-13
2.094949494949495	-2.8505050505050504	3.4452617393410446e-14
2.163636363636364	-2.8505050505050504	4.6718074230946526e-15
2.2323232323232323	-2.8505050505050504	5.454780587585878e-16
2.301010101010101	-2.8505050505050504	5.508775275144755e-17
2.3696969696969696	-2.8505050505050504	4.8429520985290174e-18
2.4383838383838383	-2.8505050505050504	3.738070355111962e-19
2.507070707070707	-2.8505050505050504	2.5589360036037722e-20
2.575757575757576	-2.8505050505050504	1.5692887447731985e-21
2.6444444444444444	-2.8505050505050504	8.684106047344976e-23
2.713131313131313	-2.8505050505050504	4.3446878040924846e-24
2.7818181818181817	-2.8505050505050504	1.9571561225084256e-25
2.8505050505050504	-2.8505050505050504	7.872543070820425e-27
2.919191919191919	-2.8505050505050504	2.801318596145669e-28
2.987878787878788	-2.8505050505050504	8.754864113514202e-30
3.0565656565656565	-2.8505050505050504	2.399053408622905e-31
3.125252525252525	-2.8505050505050504	5.8162267278608163e-33
3.193939393939394	-2.8505050505050504	1.2846365741612327e-34
3.2626262626262625	-2.8505050505050504	2.7449067537374512e-36
3.3313131313131312	-2.8505050505050504	6.1200440749951e-38
3.4	-2.8505050505050504	1.4643871481437195e-39
-3.4	-2.7818181818181817	7.773179985728767e-27
-3.3313131313131312	-2.7818181818181817	1.3143213659462068e-25
-3.2626262626262625	-2.7818181818181817	1.897030514139612e-24
-3.193939393939394	-2.7818181818181817	2.3373136910299848e-23
-3.125252525252525	-2.7818181818181817	2.4582714005030727e-22
-3.0565656565656565	-2.7818181818181817	2.207059628891852e-21
-2.987878787878788	-2.7818181818181817	1.69152262876944e-20
-2.919191919191919	-2.7818181818181817	1.1068087374061668e-19
-2.8505050505050504	-2.7818181818181817	6.187654589719389e-19
-2.7818181818181817	-2.7818181818181817	2.9697078390934805e-18
-2.713131313131313	-2.7818181818181817	1.2601543183874632e-17
-2.6444444444444444	-2.7818181818181817	5.5199756676284665e-17
-2.575757575757576	-2.7818181818181817	3.7937984793677645e-16
-2.507070707070707	-2.7818181818181817	4.436486041817696e-15
-2.4383838383838383	-2.7818181818181817	5.74086904461208e-14
-2.3696969696969696	-2.7818181818181817	6.674976412678396e-13
-2.301010101010101	-2.7818181818181817	6.680929392658328e-12
-2.2323232323232323	-2.7818181818181817	5.7157160039815216e-11
-2.163636363636364	-2.7818181818181817	4.1750872159451856e-10
-2.094949494949495	-2.7818181818181817	2.6034284375078873e-09
-2.026262626262626	-2.7818181818181817	1.3857969569585551e-08
-1.9575757575757573	-2.7818181818181817	6.296898294887681e-08
-1.8888888888888888	-2.7818181818181817	2.442465641886993e-07
-1.82020202020202	-2.7818181818181817	8.08738403047418e-07
-1.7515151515151517	-2.7818181818181817	2.285971318503661e-06
-1.6828282828282828	-2.7818181818181817	5.5160161348840615e-06
-1.614141414141414	-2.7818181818181817	1.136285512622467e-05
-1.5454545454545454	-2.7818181818181817	1.9984003641865564e-05
-1.4767676767676767	-2.7818181818181817	3.000927049669437e-05
-1.408080808080808	-2.7818181818181817	3.848449023115935e-05
-1.3393939393939394	-2.7818181818181817	4.2162079659847295e-05
-1.270707070707071	-2.7818181818181817	3.948916724412517e-05
-1.202020202020202	-2.7818181818181817	3.168014758695712e-05
-1.1333333333333333	-2.7818181818181817	2.1920781435103112e-05
-1.0646464646464646	-2.7818181818181817	1.3502590856867906e-05
-0.995959595959596	-2.7818181818181817	8.56173755869675e-06
-0.9272727272727272	-2.7818181818181817	8.25545463832864e-06
-0.8585858585858586	-2.7818181818181817	1.3778456915071678e-05
-0.7898989898989899	-2.7818181818181817	2.692718217335995e-05
-0.7212121212121212	-2.7818181818181817	4.923535034252385e-05
-0.6525252525252525	-2.7818181818181817	7.986233708874291e-05
-0.5838383838383838	-2.7818181818181817	0.0001140574415998
-0.5151515151515151	-2.7818181818181817	0.0001446766991406
-0.4464646464646464	-2.7818181818181817	0.0001670542021589
-0.3777777777777777	-2.7818181818181817	0.0001835731935954
-0.3090909090909091	-2.7818181818181817	0.0002030153211408
-0.2404040404040404	-2.7818181818181817	0.0002337199997512
-0.1717171717171717	-2.7818181818181817	0.0002752467350864
-0.103030303030303	-2.7818181818181817	0.0003151715998433
-0.0343434343434343	-2.7818181818181817	0.0003344857471444
0.0343434343434343	-2.7818181818181817	0.0003190909258311
0.103030303030303	-2.7818181818181817	0.0002696550568237
0.1717171717171717	-2.7818181818181817	0.0002020991380222
0.2404040404040404	-2.7818181818181817	0.0001380218570343
0.3090909090909091	-2.7818181818181817	9.262634091049188e-05
0.3777777777777777	-2.7818181818181817	6.884397541185637e-05
0.4464646464646464	-2.7818181818181817	5.996782787615504e-05
0.5151515151515151	-2.7818181818181817	5.656368609148911e-05
0.5838383838383838	-2.7818181818181817	5.208758229822058e-05
0.6525252525252525	-2.7818181818181817	4.453414606349765e-05
0.7212121212121212	-2.7818181818181817	3.494241075527697e-05
0.7898989898989899	-2.7818181818181817	2.516799942975852e-05
0.8585858585858586	-2.7818181818181817	1.660336794665599e-05
0.9272727272727272	-2.7818181818181817	9.94362530832709e-06
0.995959595959596	-2.7818181818181817	5.337950912403525e-06
1.0646464646464646	-2.7818181818181817	2.540300307105985e-06
1.1333333333333333	-2.7818181818181817	1.0692636486793534e-06
1.202020202020202	-2.7818181818181817	4.0626347635585474e-07
1.270707070707071	-2.7818181818181817	1.4972052380617754e-07
1.3393939393939394	-2.7818181818181817	6.136735103887999e-08
1.408080808080808	-2.7818181818181817	3.0433035261984227e-08
1.4767676767676767	-2.7818181818181817	1.6633335454954963e-08
1.5454545454545454	-2.7818181818181817	8.715216134966336e-09
1.614141414141414	-2.7818181818181817	4.061093307344791e-09
1.6828282828282828	-2.7818181818181817	1.6373365304330116e-09
1.7515151515151517	-2.7818181818181817	5.662217891959438e-10
1.82020202020202	-2.7818181818181817	1.6753441451910434e-10
1.8888888888888888	-2.7818181818181817	4.239246436442334e-11
1.9575757575757573	-2.7818181818181817	9.176833755296111e-12
2.026262626262626	-2.7818181818181817	1.7010211149506752e-12
2.094949494949495	-2.7818181818181817	2.704015039473044e-13
2.163636363636364	-2.7818181818181817	3.6952962078707536e-14
2.2323232323232323	-2.7818181818181817	4.3575411763171e-15
2.301010101010101	-2.7818181818181817	4.458025382795805e-16
2.3696969696969696	-2.7818181818181817	3.9865993058037235e-17
2.4383838383838383	-2.7818181818181817	3.1457045101125037e-18
2.507070707070707	-2.7818181818181817	2.21297138451478e-19
2.575757575757576	-2.7818181818181817	1.4004982750246294e-20
2.6444444444444444	-2.7818181818181817	8.012175762772489e-22
2.713131313131313	-2.7818181818181817	4.13947531921898e-23
2.7818181818181817	-2.7818181818181817	1.9195246263065214e-24
2.8505050505050504	-2.7818181818181817	7.922527676568168e-26
2.919191919191919	-2.7818181818181817	2.8914030843234118e-27
2.987878787878788	-2.7818181818181817	9.33219937025737e-29
3.0565656565656565	-2.7818181818181817	2.7021172859300315e-30
3.125252525252525	-2.7818181818181817	7.304686185052508e-32
3.193939393939394	-2.7818181818181817	1.9769221770728097e-33
3.2626262626262625	-2.7818181818181817	5.705636905537686e-35
3.3313131313131312	-2.7818181818181817	1.7416888350746696e-36
3.4	-2.7818181818181817	5.236945799876163e-38
-3.4	-2.713131313131313	7.205706600035768e-26
-3.3313131313131312	-2.713131313131313	1.2228959503394451e-24
-3.2626262626262625	-2.713131313131313	1.7716273041453258e-23
-3.193939393939394	-2.713131313131313	2.190913155468885e-22
-3.125252525252525	-2.713131313131313	2.3128526441096768e-21
-3.0565656565656565	-2.713131313131313	2.08420837049771e-20
-2.987878787878788	-2.713131313131313	1.6032711802289e-19
-2.919191919191919	-2.713131313131313	1.0528346334498752e-18
-2.8505050505050504	-2.713131313131313	5.903286445166928e-18
-2.7818181818181817	-2.713131313131313	2.830091325195659e-17
-2.713131313131313	-2.713131313131313	1.1700812451605607e-16
-2.6444444444444444	-2.713131313131313	4.3931684997397743e-16
-2.575757575757576	-2.713131313131313	1.9015616582209283e-15
-2.507070707070707	-2.713131313131313	1.4439909035900517e-14
-2.4383838383838383	-2.713131313131313	1.6399638567991292e-13
-2.3696969696969696	-2.713131313131313	1.867531169477005e-12
-2.301010101010101	-2.713131313131313	1.868740297437297e-11
-2.2323232323232323	-2.713131313131313	1.6036973863878943e-10
-2.163636363636364	-2.713131313131313	1.175670117060272e-09
-2.094949494949495	-2.713131313131313	7.358174114703454e-09
-2.026262626262626	-2.713131313131313	3.931288410262201e-08
-1.9575757575757573	-2.713131313131313	1.7929780477680717e-07
-1.8888888888888888	-2.713131313131313	6.980585215749352e-07
-1.82020202020202	-2.713131313131313	2.320008901473485e-06
-1.7515151515151517	-2.713131313131313	6.582268449729039e-06
-1.6828282828282828	-2.713131313131313	1.5942692175381828e-05
-1.614141414141414	-2.713131313131313	3.2966137996680925e-05
-1.5454545454545454	-2.713131313131313	5.820082403699072e-05
-1.4767676767676767	-2.713131313131313	8.774126571002007e-05
-1.408080808080808	-2.713131313131313	0.0001129786981508
-1.3393939393939394	-2.713131313131313	0.0001243085013075
-1.270707070707071	-2.713131313131313	0.000116981893556
-1.202020202020202	-2.713131313131313	9.437888835174576e-05
-1.1333333333333333	-2.713131313131313	6.579930176965932e-05
-1.0646464646464646	-2.713131313131313	4.0996759221024935e-05
-0.995959595959596	-2.713131313131313	2.634688001078083e-05
-0.9272727272727272	-2.713131313131313	2.515940619269481e-05
-0.8585858585858586	-2.713131313131313	4.04901130396622e-05
-0.7898989898989899	-2.713131313131313	7.6837491732556e-05
-0.7212121212121212	-2.713131313131313	0.0001380464795011
-0.6525252525252525	-2.713131313131313	0.0002218486178176
-0.5838383838383838	-2.713131313131313	0.0003157363416535
-0.5151515151515151	-2.713131313131313	0.000400634318703
-0.4464646464646464	-2.713131313131313	0.0004633005309859
-0.3777777777777777	-2.713131313131313	0.0005081153058462
-0.3090909090909091	-2.713131313131313	0.0005556200891127
-0.2404040404040404	-2.713131313131313	0.0006255925197961
-0.1717171717171717	-2.713131313131313	0.0007169766908785
-0.103030303030303	-2.713131313131313	0.0008009648431161
-0.0343434343434343	-2.713131313131313	0.0008344120981761
0.0343434343434343	-2.713131313131313	0.0007864758440701
0.103030303030303	-2.713131313131313	0.0006606142414447
0.1717171717171717	-2.713131313131313	0.0004950702000137
0.2404040404040404	-2.713131313131313	0.0003406419903023
0.3090909090909091	-2.713131313131313	0.000232787013081
0.3777777777777777	-2.713131313131313	0.0001778719571781
0.4464646464646464	-2.713131313131313	0.0001592215587644
0.5151515151515151	-2.713131313131313	0.0001534898987606
0.5838383838383838	-2.713131313131313	0.0001442567283059
0.6525252525252525	-2.713131313131313	0.0001262008846172
0.7212121212121212	-2.713131313131313	0.0001016363667913
0.7898989898989899	-2.713131313131313	7.522412091342582e-05
0.8585858585858586	-2.713131313131313	5.090186305466979e-05
0.9272727272727272	-2.713131313131313	3.115124433502704e-05
0.995959595959596	-2.713131313131313	1.7026543153775092e-05
1.0646464646464646	-2.713131313131313	8.245870955629486e-06
1.1333333333333333	-2.713131313131313	3.562301098109634e-06
1.202020202020202	-2.713131313131313	1.4334752493089225e-06
1.270707070707071	-2.713131313131313	6.001355761288347e-07
1.3393939393939394	-2.713131313131313	2.9845028420729586e-07
1.408080808080808	-2.713131313131313	1.738928595731895e-07
1.4767676767676767	-2.713131313131313	1.0296636082817677e-07
1.5454545454545454	-2.713131313131313	5.566397860666312e-08
1.614141414141414	-2.713131313131313	2.627060366598242e-08
1.6828282828282828	-2.713131313131313	1.0663835864194532e-08
1.7515151515151517	-2.713131313131313	3.7064107719226285e-09
1.82020202020202	-2.713131313131313	1.1017902720529336e-09
1.8888888888888888	-2.713131313131313	2.8013834851827185e-10
1.9575757575757573	-2.713131313131313	6.096234526258677e-11
2.026262626262626	-2.713131313131313	1.136841892219294e-11
2.094949494949495	-2.713131313131313	1.820319854381541e-12
2.163636363636364	-2.713131313131313	2.510330651930327e-13
2.2323232323232323	-2.713131313131313	2.995195918201945e-14
2.301010101010101	-2.713131313131313	3.1119776485002856e-15
2.3696969696969696	-2.713131313131313	2.8396964674085363e-16
2.4383838383838383	-2.713131313131313	2.298858508434704e-17
2.507070707070707	-2.713131313131313	1.6676225992128826e-18
2.575757575757576	-2.713131313131313	1.0919156096995732e-19
2.6444444444444444	-2.713131313131313	6.467397139838813e-21
2.713131313131313	-2.713131313131313	3.4535847045665675e-22
2.7818181818181817	-2.713131313131313	1.651965862580526e-23
2.8505050505050504	-2.713131313131313	7.043025017018793e-25
2.919191919191919	-2.713131313131313	2.684870309905446e-26
2.987878787878788	-2.713131313131313	9.34889768022973e-28
3.0565656565656565	-2.713131313131313	3.1289145021645725e-29
3.125252525252525	-2.713131313131313	1.0822513651371886e-30
3.193939393939394	-2.713131313131313	4.020417609182883e-32
3.2626262626262625	-2.713131313131313	1.5401207426911045e-33
3.3313131313131312	-2.713131313131313	5.636529054468424e-35
3.4	-2.713131313131313	1.8621186630931384e-36
-3.4	-2.6444444444444444	5.709575771955043e-25
-3.3313131313131312	-2.6444444444444444	9.725843728810665e-24
-3.2626262626262625	-2.6444444444444444	1.4142322451964908e-22
-3.193939393939394	-2.6444444444444444	1.7554327716340506e-21
-3.125252525252525	-2.6444444444444444	1.860020457744813e-20
-3.0565656565656565	-2.6444444444444444	1.6823696143916438e-19
-2.987878787878788	-2.6444444444444444	1.2989605586781294e-18
-2.919191919191919	-2.6444444444444444	8.561415112644729e-18
-2.8505050505050504	-2.6444444444444444	4.81722246330198e-17
-2.7818181818181817	-2.6444444444444444	2.314824015999197e-16
-2.713131313131313	-2.6444444444444444	9.523126274624116e-16
-2.6444444444444444	-2.6444444444444444	3.4062754981963585e-15
-2.575757575757576	-2.6444444444444444	1.1574197519862976e-14
-2.507070707070707	-2.6444444444444444	5.221804302138899e-14
-2.4383838383838383	-2.6444444444444444	4.283152182590523e-13
-2.3696969696969696	-2.6444444444444444	4.518452073208168e-12
-2.301010101010101	-2.6444444444444444	4.4762465336522894e-11
-2.2323232323232323	-2.6444444444444444	3.847223130217977e-10
-2.163636363636364	-2.6444444444444444	2.82990581598638e-09
-2.094949494949495	-2.6444444444444444	1.777645155683775e-08
-2.026262626262626	-2.6444444444444444	9.532778849052688e-08
-1.9575757575757573	-2.6444444444444444	4.363895082402069e-07
-1.8888888888888888	-2.6444444444444444	1.7053344184102364e-06
-1.82020202020202	-2.6444444444444444	5.688934643611243e-06
-1.7515151515151517	-2.6444444444444444	1.6201254271756655e-05
-1.6828282828282828	-2.6444444444444444	3.938942513755827e-05
-1.614141414141414	-2.6444444444444444	8.17621655597762e-05
-1.5454545454545454	-2.6444444444444444	0.0001449155052368
-1.4767676767676767	-2.6444444444444444	0.0002193558907506
-1.408080808080808	-2.6444444444444444	0.0002836614989187
-1.3393939393939394	-2.6444444444444444	0.0003135707183031
-1.270707070707071	-2.6444444444444444	0.0002966882211219
-1.202020202020202	-2.6444444444444444	0.0002410063980567
-1.1333333333333333	-2.6444444444444444	0.0001697069237324
-1.0646464646464646	-2.6444444444444444	0.0001075212845437
-0.995959595959596	-2.6444444444444444	7.084142095015052e-05
-0.9272727272727272	-2.6444444444444444	6.80090254527182e-05
-0.8585858585858586	-2.6444444444444444	0.0001059043845639
-0.7898989898989899	-2.6444444444444444	0.0001941837694717
-0.7212121212121212	-2.6444444444444444	0.0003409177473895
-0.6525252525252525	-2.6444444444444444	0.0005405333336329
-0.5838383838383838	-2.6444444444444444	0.00076442290342
-0.5151515151515151	-2.6444444444444444	0.0009686387727724
-0.4464646464646464	-2.6444444444444444	0.0011210679434903
-0.3777777777777777	-2.6444444444444444	0.001227585679097
-0.3090909090909091	-2.6444444444444444	0.0013292456721993
-0.2404040404040404	-2.6444444444444444	0.0014661475399989
-0.1717171717171717	-2.6444444444444444	0.0016358470149844
-0.103030303030303	-2.6444444444444444	0.0017809311852317
-0.0343434343434343	-2.6444444444444444	0.0018179736729487
0.0343434343434343	-2.6444444444444444	0.0016904788211587
0.103030303030303	-2.6444444444444444	0.0014103659893532
0.1717171717171717	-2.6444444444444444	0.0010571150913556
0.2404040404040404	-2.6444444444444444	0.0007334569593738
0.3090909090909091	-2.6444444444444444	0.0005103667490097
0.3777777777777777	-2.6444444444444444	0.0003996612969453
0.4464646464646464	-2.6444444444444444	0.0003658713440001
0.5151515151515151	-2.6444444444444444	0.0003593559941448
0.5838383838383838	-2.6444444444444444	0.0003444191828729
0.6525252525252525	-2.6444444444444444	0.0003083909014432
0.7212121212121212	-2.6444444444444444	0.0002549759127339
0.7898989898989899	-2.6444444444444444	0.0001938127307489
0.8585858585858586	-2.6444444444444444	0.0001343576187406
0.9272727272727272	-2.6444444444444444	8.392196962902726e-05
0.995959595959596	-2.6444444444444444	4.67021155443199e-05
1.0646464646464646	-2.6444444444444444	2.310010903459552e-05
1.1333333333333333	-2.6444444444444444	1.0381727328461731e-05
1.202020202020202	-2.6444444444444444	4.57744920539069e-06
1.270707070707071	-2.6444444444444444	2.274473567502351e-06
1.3393939393939394	-2.6444444444444444	1.36663916991192e-06
1.408080808080808	-2.6444444444444444	8.939332759488418e-07
1.4767676767676767	-2.6444444444444444	5.556330715916092e-07
1.5454545454545454	-2.6444444444444444	3.060590195685661e-07
1.614141414141414	-2.6444444444444444	1.457008504170337e-07
1.6828282828282828	-2.6444444444444444	5.947568070348948e-08
1.7515151515151517	-2.6444444444444444	2.077171970958248e-08
1.82020202020202	-2.6444444444444444	6.204530636646594e-09
1.8888888888888888	-2.6444444444444444	1.5857430511642527e-09
1.9575757575757573	-2.6444444444444444	3.47110275368744e-10
2.026262626262626	-2.6444444444444444	6.518048146794123e-11
2.094949494949495	-2.6444444444444444	1.0526470106604075e-11
2.163636363636364	-2.6444444444444444	1.4676508809454045e-12
2.2323232323232323	-2.6444444444444444	1.776424590764227e-13
2.301010101010101	-2.6444444444444444	1.8808512194790454e-14
2.3696969696969696	-2.6444444444444444	1.7586406068691718e-15
2.4383838383838383	-2.6444444444444444	1.4672900482577788e-16
2.507070707070707	-2.6444444444444444	1.1022781293730068e-17
2.575757575757576	-2.6444444444444444	7.493986549216661e-19
2.6444444444444444	-2.6444444444444444	4.61023636624753e-20
2.713131313131313	-2.6444444444444444	2.556857546737976e-21
2.7818181818181817	-2.6444444444444444	1.275452358634767e-22
2.8505050505050504	-2.6444444444444444	5.766300647905887e-24
2.919191919191919	-2.6444444444444444	2.433747809320032e-25
2.987878787878788	-2.6444444444444444	1.018140779209853e-26
3.0565656565656565	-2.6444444444444444	4.506952749205322e-28
3.125252525252525	-2.6444444444444444	2.1271423743638034e-29
3.193939393939394	-2.6444444444444444	1.005748827372226e-30
3.2626262626262625	-2.6444444444444444	4.4325459195355337e-32
3.3313131313131312	-2.6444444444444444	1.7403720760515842e-33
3.4	-2.6444444444444444	5.956905650371095e-35
-3.4	-2.575757575757576	3.8671318551195804e-24
-3.3313131313131312	-2.575757575757576	6.611867985974726e-23
-3.2626262626262625	-2.575757575757576	9.650050871053688e-22
-3.193939393939394	-2.575757575757576	1.2022791267050236e-20
-3.125252525252525	-2.575757575757576	1.2786489964049005e-19
-3.0565656565656565	-2.575757575757576	1.1608277933427668e-18
-2.987878787878788	-2.575757575757576	8.996113625276971e-18
-2.919191919191919	-2.575757575757576	5.95132972627371e-17
-2.8505050505050504	-2.575757575757576	3.3608773508173473e-16
-2.7818181818181817	-2.575757575757576	1.6203875856425273e-15
-2.713131313131313	-2.575757575757576	6.674482870217949e-15
-2.6444444444444444	-2.575757575757576	2.3592812630975272e-14
-2.575757575757576	-2.575757575757576	7.355774092042058e-14
-2.507070707070707	-2.575757575757576	2.341311531073079e-13
-2.4383838383838383	-2.575757575757576	1.1493720188136145e-12
-2.3696969696969696	-2.575757575757576	9.717536002232086e-12
-2.301010101010101	-2.575757575757576	9.224577065395651e-11
-2.2323232323232323	-2.575757575757576	7.897080046573052e-10
-2.163636363636364	-2.575757575757576	5.823403766660341e-09
-2.094949494949495	-2.575757575757576	3.6709689971448514e-08
-2.026262626262626	-2.575757575757576	1.9758673935503162e-07
-1.9575757575757573	-2.575757575757576	9.078822719952888e-07
-1.8888888888888888	-2.575757575757576	3.561138037496681e-06
-1.82020202020202	-2.575757575757576	1.1924577094264675e-05
-1.7515151515151517	-2.575757575757576	3.4088440675627814e-05
-1.6828282828282828	-2.575757575757576	8.319678781927472e-05
-1.614141414141414	-2.575757575757576	0.0001733737686168
-1.5454545454545454	-2.575757575757576	0.0003085378950184
-1.4767676767676767	-2.575757575757576	0.000469032767771
-1.408080808080808	-2.575757575757576	0.0006093690773893
-1.3393939393939394	-2.575757575757576	0.0006772238700943
-1.270707070707071	-2.575757575757576	0.0006449797939955
-1.202020202020202	-2.575757575757576	0.0005286462653024
-1.1333333333333333	-2.575757575757576	0.0003775134341676
-1.0646464646464646	-2.575757575757576	0.0002452033358271
-0.995959595959596	-2.575757575757576	0.0001680166633643
-0.9272727272727272	-2.575757575757576	0.0001645411326395
-0.8585858585858586	-2.575757575757576	0.0002486499418136
-0.7898989898989899	-2.575757575757576	0.0004382144241945
-0.7212121212121212	-2.575757575757576	0.0007472090112405
-0.6525252525252525	-2.575757575757576	0.0011629855513828
-0.5838383838383838	-2.575757575757576	0.001628282899671
-0.5151515151515151	-2.575757575757576	0.0020554063947906
-0.4464646464646464	-2.575757575757576	0.002377651835393
-0.3777777777777777	-2.575757575757576	0.0025992731808389
-0.3090909090909091	-2.575757575757576	0.0027907518560023
-0.2404040404040404	-2.575757575757576	0.003021964048629
-0.1717171717171717	-2.575757575757576	0.0032876556277338
-0.103030303030303	-2.575757575757576	0.0034890296227038
-0.0343434343434343	-2.575757575757576	0.0034881714588948
0.0343434343434343	-2.575757575757576	0.0031986828297594
0.103030303030303	-2.575757575757576	0.002651810046024
0.1717171717171717	-2.575757575757576	0.0019909227134718
0.2404040404040404	-2.575757575757576	0.0013954800406376
0.3090909090909091	-2.575757575757576	0.000988258459372
0.3777777777777777	-2.575757575757576	0.0007886548481934
0.4464646464646464	-2.575757575757576	0.0007324706808918
0.5151515151515151	-2.575757575757576	0.0007290493864102
0.5838383838383838	-2.575757575757576	0.0007109721751272
0.6525252525252525	-2.575757575757576	0.0006511225140883
0.7212121212121212	-2.575757575757576	0.0005523755091833
0.7898989898989899	-2.575757575757576	0.0004307557823055
0.8585858585858586	-2.575757575757576	0.0003055087370905
0.9272727272727272	-2.575757575757576	0.0001946109400952
0.995959595959596	-2.575757575757576	0.0001104306048617
1.0646464646464646	-2.575757575757576	5.623198756598376e-05
1.1333333333333333	-2.575757575757576	2.6919527483160843e-05
1.202020202020202	-2.575757575757576	1.3593419994836986e-05
1.270707070707071	-2.575757575757576	8.209964414594438e-06
1.3393939393939394	-2.575757575757576	5.754750532135719e-06
1.408080808080808	-2.575757575757576	4.053030300245452e-06
1.4767676767676767	-2.575757575757576	2.592265807605805e-06
1.5454545454545454	-2.575757575757576	1.44490576085357e-06
1.614141414141414	-2.575757575757576	6.923970276930655e-07
1.6828282828282828	-2.575757575757576	2.840915313544218e-07
1.7515151515151517	-2.575757575757576	9.970707825070903e-08
1.82020202020202	-2.575757575757576	2.993801716747803e-08
1.8888888888888888	-2.575757575757576	7.696242281791858e-09
1.9575757575757573	-2.575757575757576	1.6962084693495164e-09
2.026262626262626	-2.575757575757576	3.211829742915605e-10
2.094949494949495	-2.575757575757576	5.242191173822922e-11
2.163636363636364	-2.575757575757576	7.410459950222181e-12
2.2323232323232323	-2.575757575757576	9.134435251853854e-13
2.301010101010101	-2.575757575757576	9.90507239463426e-14
2.3696969696969696	-2.575757575757576	9.546805863139275e-15
2.4383838383838383	-2.575757575757576	8.262181597714415e-16
2.507070707070707	-2.575757575757576	6.469011504166765e-17
2.575757575757576	-2.575757575757576	4.5965906483686955e-18
2.6444444444444444	-2.575757575757576	2.96299964805364e-19
2.713131313131313	-2.575757575757576	1.7350986227784066e-20
2.7818181818181817	-2.575757575757576	9.35224924662011e-22
2.8505050505050504	-2.575757575757576	4.819143762745406e-23
2.919191919191919	-2.575757575757576	2.53082919932147e-24
2.987878787878788	-2.575757575757576	1.4229720176323615e-25
3.0565656565656565	-2.575757575757576	8.38803254728888e-27
3.125252525252525	-2.575757575757576	4.824229859624653e-28
3.193939393939394	-2.575757575757576	2.5400856228690356e-29
3.2626262626262625	-2.575757575757576	1.1811563693839734e-30
3.3313131313131312	-2.575757575757576	4.770517754604755e-32
3.4	-2.575757575757576	1.6614928142095377e-33
-3.4	-2.507070707070707	2.2390133349738905e-23
-3.3313131313131312	-2.507070707070707	3.842440435152365e-22
-3.2626262626262625	-2.507070707070707	5.628965477309395e-21
-3.193939393939394	-2.507070707070707	7.039164136906246e-20
-3.125252525252525	-2.507070707070707	7.5142355033417745e-19
-3.0565656565656565	-2.507070707070707	6.847308561282403e-18
-2.987878787878788	-2.507070707070707	5.326312558331342e-17
-2.919191919191919	-2.507070707070707	3.5367603916308483e-16
-2.8505050505050504	-2.507070707070707	2.004745773576998e-15
-2.7818181818181817	-2.507070707070707	9.70066748485385e-15
-2.713131313131313	-2.507070707070707	4.0079253481530826e-14
-2.6444444444444444	-2.507070707070707	1.4156781834809536e-13
-2.575757575757576	-2.507070707070707	4.309354180986072e-13
-2.507070707070707	-2.507070707070707	1.1863567904588089e-12
-2.4383838383838383	-2.507070707070707	3.7070812505751526e-12
-2.3696969696969696	-2.507070707070707	2.0111938736484048e-11
-2.301010101010101	-2.507070707070707	1.6615428923566068e-10
-2.2323232323232323	-2.507070707070707	1.3906090194128066e-09
-2.163636363636364	-2.507070707070707	1.0248998872917123e-08
-2.094949494949495	-2.507070707070707	6.48051849714635e-08
-2.026262626262626	-2.507070707070707	3.500747476864157e-07
-1.9575757575757573	-2.507070707070707	1.6145478725963205e-06
-1.8888888888888888	-2.507070707070707	6.356877225844743e-06
-1.82020202020202	-2.507070707070707	2.136717559618544e-05
-1.7515151515151517	-2.507070707070707	6.131740908562072e-05
-1.6828282828282828	-2.507070707070707	0.0001502426580212
-1.614141414141414	-2.507070707070707	0.0003143700169164
-1.5454545454545454	-2.507070707070707	0.0005618723809075
-1.4767676767676767	-2.507070707070707	0.0008581669347296
-1.408080808080808	-2.507070707070707	0.0011209221022011
-1.3393939393939394	-2.507070707070707	0.001253886877194
-1.270707070707071	-2.507070707070707	0.0012045543574872
-1.202020202020202	-2.507070707070707	0.0009999537927375
-1.1333333333333333	-2.507070707070707	0.0007292996605046
-1.0646464646464646	-2.507070707070707	0.0004918498753918
-0.995959595959596	-2.507070707070707	0.0003567994104708
-0.9272727272727272	-2.507070707070707	0.0003608325941284
-0.8585858585858586	-2.507070707070707	0.0005294995293935
-0.7898989898989899	-2.507070707070707	0.0008916484763079
-0.7212121212121212	-2.507070707070707	0.0014666238144006
-0.6525252525252525	-2.507070707070707	0.0022277454188793
-0.5838383838383838	-2.507070707070707	0.0030737166124909
-0.5151515151515151	-2.507070707070707	0.0038522635011847
-0.4464646464646464	-2.507070707070707	0.0044446572102006
-0.3777777777777777	-2.507070707070707	0.0048479920086169
-0.3090909090909091	-2.507070707070707	0.0051676752264735
-0.2404040404040404	-2.507070707070707	0.0055094422099255
-0.1717171717171717	-2.507070707070707	0.0058630160685144
-0.103030303030303	-2.507070707070707	0.0060799315556194
-0.0343434343434343	-2.507070707070707	0.0059631644436702
0.0343434343434343	-2.507070707070707	0.0054019989961911
0.103030303030303	-2.507070707070707	0.004461597922128
0.1717171717171717	-2.507070707070707	0.0033675118210735
0.2404040404040404	-2.507070707070707	0.0023927624124122
0.3090909090909091	-2.507070707070707	0.0017232838089053
0.3777777777777777	-2.507070707070707	0.0013892938826551
0.4464646464646464	-2.507070707070707	0.0012929110437848
0.5151515151515151	-2.507070707070707	0.0012921246875075
0.5838383838383838	-2.507070707070707	0.0012759528684633
0.6525252525252525	-2.507070707070707	0.0011923577805311
0.7212121212121212	-2.507070707070707	0.0010361317146397
0.7898989898989899	-2.507070707070707	0.0008275300825309
0.8585858585858586	-2.507070707070707	0.0005996391246147
0.9272727272727272	-2.507070707070707	0.0003896030601568
0.995959595959596	-2.507070707070707	0.0002264180606424
1.0646464646464646	-2.507070707070707	0.0001205235809386
1.1333333333333333	-2.507070707070707	6.371573341800703e-05
1.202020202020202	-2.507070707070707	3.838955992172249e-05
1.270707070707071	-2.507070707070707	2.7861760609109905e-05
1.3393939393939394	-2.507070707070707	2.174027767870717e-05
1.408080808080808	-2.507070707070707	1.600071476022868e-05
1.4767676767676767	-2.507070707070707	1.0410457724058912e-05
1.5454545454545454	-2.507070707070707	5.850622459812219e-06
1.614141414141414	-2.507070707070707	2.8195122274006964e-06
1.6828282828282828	-2.507070707070707	1.1628002897647397e-06
1.7515151515151517	-2.507070707070707	4.102908101614301e-07
1.82020202020202	-2.507070707070707	1.2392861044747585e-07
1.8888888888888888	-2.507070707070707	3.2080503919245495e-08
1.9575757575757573	-2.507070707070707	7.130295857420712e-09
2.026262626262626	-2.507070707070707	1.3646182438490236e-09
2.094949494949495	-2.507070707070707	2.258396820573192e-10
2.163636363636364	-2.507070707070707	3.25179675568517e-11
2.2323232323232323	-2.507070707070707	4.107304155570749e-12
2.301010101010101	-2.507070707070707	4.597323564471149e-13
2.3696969696969696	-2.507070707070707	4.6098347018694635e-14
2.4383838383838383	-2.507070707070707	4.180187969287849e-15
2.507070707070707	-2.507070707070707	3.4487245128001293e-16
2.575757575757576	-2.507070707070707	2.5967783219002112e-17
2.6444444444444444	-2.507070707070707	1.7943939446361702e-18
2.713131313131313	-2.507070707070707	1.1595217414293285e-19
2.7818181818181817	-2.507070707070707	7.32378784488204e-21
2.8505050505050504	-2.507070707070707	4.810698489205627e-22
2.919191919191919	-2.507070707070707	3.384835626368871e-23
2.987878787878788	-2.507070707070707	2.4484036100688404e-24
3.0565656565656565	-2.507070707070707	1.6928723755840276e-25
3.125252525252525	-2.507070707070707	1.0587964467129408e-26
3.193939393939394	-2.507070707070707	5.8168471246452805e-28
3.2626262626262625	-2.507070707070707	2.76949524646492e-29
3.3313131313131312	-2.507070707070707	1.136061277959934e-30
3.4	-2.507070707070707	4.004963039164005e-32
-3.4	-2.4383838383838383	1.1083568040740386e-22
-3.3313131313131312	-2.4383838383838383	1.9092159135287616e-21
-3.2626262626262625	-2.4383838383838383	2.807398198283598e-20
-3.193939393939394	-2.4383838383838383	3.5239242575066416e-19
-3.125252525252525	-2.4383838383838383	3.775921847475618e-18
-3.0565656565656565	-2.4383838383838383	3.4537729807803924e-17
-2.987878787878788	-2.4383838383838383	2.6967430186557604e-16
-2.919191919191919	-2.4383838383838383	1.7974679762514513e-15
-2.8505050505050504	-2.4383838383838383	1.02272784034203e-14
-2.7818181818181817	-2.4383838383838383	4.967538445032615e-14
-2.713131313131313	-2.4383838383838383	2.0598259027157323e-13
-2.6444444444444444	-2.4383838383838383	7.294340067436736e-13
-2.575757575757576	-2.4383838383838383	2.2110746623141736e-12
-2.507070707070707	-2.4383838383838383	5.819834428097781e-12
-2.4383838383838383	-2.4383838383838383	1.4451249660991116e-11
-2.3696969696969696	-2.4383838383838383	4.674352745529237e-11
-2.301010101010101	-2.4383838383838383	2.7495494179111114e-10
-2.2323232323232323	-2.4383838383838383	2.119683927187915e-09
-2.163636363636364	-2.4383838383838383	1.5449861625617808e-08
-2.094949494949495	-2.4383838383838383	9.782387190519205e-08
-2.026262626262626	-2.4383838383838383	5.302258811180196e-07
-1.9575757575757573	-2.4383838383838383	2.4545017030035168e-06
-1.8888888888888888	-2.4383838383838383	9.700774190241058e-06
-1.82020202020202	-2.4383838383838383	3.273323999600168e-05
-1.7515151515151517	-2.4383838383838383	9.43075663694256e-05
-1.6828282828282828	-2.4383838383838383	0.0002320293973499
-1.614141414141414	-2.4383838383838383	0.0004876244577936
-1.5454545454545454	-2.4383838383838383	0.0008756978511632
-1.4767676767676767	-2.4383838383838383	0.0013448039260929
-1.408080808080808	-2.4383838383838383	0.0017682564033551
-1.3393939393939394	-2.4383838383838383	0.001995322907656
-1.270707070707071	-2.4383838383838383	0.0019409243777247
-1.202020202020202	-2.4383838383838383	0.0016431778011682
-1.1333333333333333	-2.4383838383838383	0.0012389902581842
-1.0646464646464646	-2.4383838383838383	0.0008846715033798
-0.995959595959596	-2.4383838383838383	0.0006934801301411
-0.9272727272727272	-2.4383838383838383	0.0007294840318625
-0.8585858585858586	-2.4383838383838383	0.0010363576584513
-0.7898989898989899	-2.4383838383838383	0.0016555882524073
-0.7212121212121212	-2.4383838383838383	0.0026069056471442
-0.6525252525252525	-2.4383838383838383	0.0038382392460614
-0.5838383838383838	-2.4383838383838383	0.0051892435607436
-0.5151515151515151	-2.4383838383838383	0.0064285280357574
-0.4464646464646464	-2.4383838383838383	0.007375570883765
-0.3777777777777777	-2.4383838383838383	0.0080174308207085
-0.3090909090909091	-2.4383838383838383	0.0084958074509963
-0.2404040404040404	-2.4383838383838383	0.0089521911837281
-0.1717171717171717	-2.4383838383838383	0.0093676936613407
-0.103030303030303	-2.4383838383838383	0.0095423546761172
-0.0343434343434343	-2.4383838383838383	0.0092262856146718
0.0343434343434343	-2.4383838383838383	0.0082973489377282
0.103030303030303	-2.4383838383838383	0.0068659074845687
0.1717171717171717	-2.4383838383838383	0.0052439602047094
0.2404040404040404	-2.4383838383838383	0.0037983775492746
0.3090909090909091	-2.4383838383838383	0.0027811363604605
0.3777777777777777	-2.4383838383838383	0.002240941677168
0.4464646464646464	-2.4383838383838383	0.0020546240461857
0.5151515151515151	-2.4383838383838383	0.0020319757696203
0.5838383838383838	-2.4383838383838383	0.002013229667653
0.6525252525252525	-2.4383838383838383	0.0019093203297394
0.7212121212121212	-2.4383838383838383	0.0016933721148717
0.7898989898989899	-2.4383838383838383	0.0013815211883386
0.8585858585858586	-2.4383838383838383	0.0010215865950497
0.9272727272727272	-2.4383838383838383	0.0006783978552601
0.995959595959596	-2.4383838383838383	0.000407686959082
1.0646464646464646	-2.4383838383838383	0.0002328553562132
1.1333333333333333	-2.4383838383838383	0.0001419640548975
1.202020202020202	-2.4383838383838383	0.0001036204333298
1.270707070707071	-2.4383838383838383	8.67588487861208e-05
1.3393939393939394	-2.4383838383838383	7.233605781255376e-05
1.408080808080808	-2.4383838383838383	5.461124221088188e-05
1.4767676767676767	-2.4383838383838383	3.5919369150428446e-05
1.5454545454545454	-2.4383838383838383	2.0317987682919415e-05
1.614141414141414	-2.4383838383838383	9.845363239919654e-06
1.6828282828282828	-2.4383838383838383	4.083120312524992e-06
1.7515151515151517	-2.4383838383838383	1.4497158709263625e-06
1.82020202020202	-2.4383838383838383	4.410905049005073e-07
1.8888888888888888	-2.4383838383838383	1.1520120213682465e-07
1.9575757575757573	-2.4383838383838383	2.589454302282689e-08
2.026262626262626	-2.4383838383838383	5.029090348326325e-09
2.094949494949495	-2.4383838383838383	8.48748086178937e-10
2.163636363636364	-2.4383838383838383	1.2545708421254935e-10
2.2323232323232323	-2.4383838383838383	1.640586481106252e-11
2.301010101010101	-2.4383838383838383	1.9196846165214843e-12
2.3696969696969696	-2.4383838383838383	2.0319048402668365e-13
2.4383838383838383	-2.4383838383838383	1.9617988905595512e-14
2.507070707070707	-2.4383838383838383	1.7383553085260824e-15
2.575757575757576	-2.4383838383838383	1.4266238754802923e-16
2.6444444444444444	-2.4383838383838383	1.1097866848911929e-17
2.713131313131313	-2.4383838383838383	8.57852732271621e-19
2.7818181818181817	-2.4383838383838383	6.967014307531192e-20
2.8505050505050504	-2.4383838383838383	6.0213874916379724e-21
2.919191919191919	-2.4383838383838383	5.260662842048105e-22
2.987878787878788	-2.4383838383838383	4.3336262002329193e-23
3.0565656565656565	-2.4383838383838383	3.2064742551695862e-24
3.125252525252525	-2.4383838383838383	2.0776870461929603e-25
3.193939393939394	-2.4383838383838383	1.1653293962515603e-26
3.2626262626262625	-2.4383838383838383	5.628534849017037e-28
3.3313131313131312	-2.4383838383838383	2.3358869183936045e-29
3.4	-2.4383838383838383	8.322422691233151e-31
-3.4	-2.3696969696969696	4.693268848638659e-22
-3.3313131313131312	-2.3696969696969696	8.115218342897345e-21
-3.2626262626262625	-2.3696969696969696	1.1978664412480257e-19
-3.193939393939394	-2.3696969696969696	1.5093806280499616e-18
-3.125252525252525	-2.3696969696969696	1.6235719661785418e-17
-3.0565656565656565	-2.3696969696969696	1.4908288167389475e-16
-2.987878787878788	-2.3696969696969696	1.1686087307384956e-15
-2.919191919191919	-2.3696969696969696	7.819837715978765e-15
-2.8505050505050504	-2.3696969696969696	4.4670044897759744e-14
-2.7818181818181817	-2.3696969696969696	2.1783581930647732e-13
-2.713131313131313	-2.3696969696969696	9.068745465062954e-13
-2.6444444444444444	-2.3696969696969696	3.223437269128224e-12
-2.575757575757576	-2.3696969696969696	9.788891569369984e-12
-2.507070707070707	-2.3696969696969696	2.5502597909267712e-11
-2.4383838383838383	-2.3696969696969696	5.846879423179363e-11
-2.3696969696969696	-2.3696969696969696	1.3527735167859126e-10
-2.301010101010101	-2.3696969696969696	4.731173870767842e-10
-2.2323232323232323	-2.3696969696969696	2.8825571872122584e-09
-2.163636363636364	-2.3696969696969696	2.005323419150586e-08
-2.094949494949495	-2.3696969696969696	1.263839998392733e-07
-2.026262626262626	-2.3696969696969696	6.8670070113779e-07
-1.9575757575757573	-2.3696969696969696	3.1903509382123957e-06
-1.8888888888888888	-2.3696969696969696	1.265782798443913e-05
-1.82020202020202	-2.3696969696969696	4.288251562534286e-05
-1.7515151515151517	-2.3696969696969696	0.0001240664478976
-1.6828282828282828	-2.3696969696969696	0.0003066122389749
-1.614141414141414	-2.3696969696969696	0.0006475430536487
-1.5454545454545454	-2.3696969696969696	0.0011695025925498
-1.4767676767676767	-2.3696969696969696	0.0018085051130149
-1.408080808080808	-2.3696969696969696	0.0023997420337862
-1.3393939393939394	-2.3696969696969696	0.002743148648608
-1.270707070707071	-2.3696969696969696	0.0027216454743568
-1.202020202020202	-2.3696969696969696	0.0023793436889743
-1.1333333333333333	-2.3696969696969696	0.0018928794163568
-1.0646464646464646	-2.3696969696969696	0.0014699704535079
-0.995959595959596	-2.3696969696969696	0.0012687405668269
-0.9272727272727272	-2.3696969696969696	0.0013876825458667
-0.8585858585858586	-2.3696969696969696	0.0018963764719498
-0.7898989898989899	-2.3696969696969696	0.0028497466908058
-0.7212121212121212	-2.3696969696969696	0.0042581124456975
-0.6525252525252525	-2.3696969696969696	0.0060285245670104
-0.5838383838383838	-2.3696969696969696	0.007930794227803
-0.5151515151515151	-2.3696969696969696	0.009655370277167
-0.4464646464646464	-2.3696969696969696	0.0109703281646205
-0.3777777777777777	-2.3696969696969696	0.0118634341565796
-0.3090909090909091	-2.3696969696969696	0.012515917838793
-0.2404040404040404	-2.3696969696969696	0.0130998702929537
-0.1717171717171717	-2.3696969696969696	0.0135801401720581
-0.103030303030303	-2.3696969696969696	0.013702838061539
-0.0343434343434343	-2.3696969696969696	0.0131706369910666
0.0343434343434343	-2.3696969696969696	0.0118569867638973
0.103030303030303	-2.3696969696969696	0.0099157228418794
0.1717171717171717	-2.3696969696969696	0.007731782741184
0.2404040404040404	-2.3696969696969696	0.0057503811214442
0.3090909090909091	-2.3696969696969696	0.0042867025321617
0.3777777777777777	-2.3696969696969696	0.003423749304054
0.4464646464646464	-2.3696969696969696	0.0030395479785646
0.5151515151515151	-2.3696969696969696	0.0029178020771199
0.5838383838383838	-2.3696969696969696	0.0028567659323973
0.6525252525252525	-2.3696969696969696	0.0027213754143952
0.7212121212121212	-2.3696969696969696	0.0024466237364456
0.7898989898989899	-2.3696969696969696	0.0020308967097389
0.8585858585858586	-2.3696969696969696	0.0015319454226005
0.9272727272727272	-2.3696969696969696	0.0010457913947872
0.995959595959596	-2.3696969696969696	0.0006617275489389
1.0646464646464646	-2.3696969696969696	0.0004205260558387
1.1333333333333333	-2.3696969696969696	0.0003050804118924
1.202020202020202	-2.3696969696969696	0.0002634370580399
1.270707070707071	-2.3696969696969696	0.0002421909790401
1.3393939393939394	-2.3696969696969696	0.0002096468539594
1.408080808080808	-2.3696969696969696	0.0001606258832004
1.4767676767676767	-2.3696969696969696	0.0001064596288729
1.5454545454545454	-2.3696969696969696	6.05777871383985e-05
1.614141414141414	-2.3696969696969696	2.952915502617424e-05
1.6828282828282828	-2.3696969696969696	1.2328553731152817e-05
1.7515151515151517	-2.3696969696969696	4.412007901214077e-06
1.82020202020202	-2.3696969696969696	1.3555304348841034e-06
1.8888888888888888	-2.3696969696969696	3.584527611068034e-07
1.9575757575757573	-2.3696969696969696	8.18977738244647e-08
2.026262626262626	-2.3696969696969696	1.625801315378295e-08
2.094949494949495	-2.3696969696969696	2.8263077132018804e-09
2.163636363636364	-2.3696969696969696	4.3465662468172027e-10
2.2323232323232323	-2.3696969696969696	5.98405589497646e-11
2.301010101010101	-2.3696969696969696	7.462820824970986e-12
2.3696969696969696	-2.3696969696969696	8.513866368189147e-13
2.4383838383838383	-2.3696969696969696	8.95538468612808e-14
2.507070707070707	-2.3696969696969696	8.781916032058195e-15
2.575757575757576	-2.3696969696969696	8.232352624715864e-16
2.6444444444444444	-2.3696969696969696	7.729620674251522e-17
2.713131313131313	-2.3696969696969696	7.63431498346659e-18
2.7818181818181817	-2.3696969696969696	7.955307863515222e-19
2.8505050505050504	-2.3696969696969696	8.285756170444509e-20
2.919191919191919	-2.3696969696969696	8.077719073917073e-21
2.987878787878788	-2.3696969696969696	7.049594147065192e-22
3.0565656565656565	-2.3696969696969696	5.380952117250509e-23
3.125252525252525	-2.3696969696969696	3.5535540339392166e-24
3.193939393939394	-2.3696969696969696	2.020516184281246e-25
3.2626262626262625	-2.3696969696969696	9.870518968314562e-27
3.3313131313131312	-2.3696969696969696	4.139638648374135e-28
3.4	-2.3696969696969696	1.490547532047798e-29
-3.4	-2.301010101010101	1.702639099591428e-21
-3.3313131313131312	-2.301010101010101	2.9555567466193607e-20
-3.2626262626262625	-2.301010101010101	4.380110794004051e-19
-3.193939393939394	-2.301010101010101	5.5417456818588844e-18
-3.125252525252525	-2.301010101010101	5.985763841550151e-17
-3.0565656565656565	-2.301010101010101	5.519564266345137e-16
-2.987878787878788	-2.301010101010101	4.345161255830194e-15
-2.919191919191919	-2.301010101010101	2.9203073469112394e-14
-2.8505050505050504	-2.301010101010101	1.675637845998233e-13
-2.7818181818181817	-2.301010101010101	8.208617273394914e-13
-2.713131313131313	-2.301010101010101	3.4332942680412214e-12
-2.6444444444444444	-2.301010101010101	1.2261098223250434e-11
-2.575757575757576	-2.301010101010101	3.7395765768384446e-11
-2.507070707070707	-2.301010101010101	9.752589688039409e-11
-2.4383838383838383	-2.301010101010101	2.1909622486041432e-10
-2.3696969696969696	-2.301010101010101	4.4316987616831646e-10
-2.301010101010101	-2.301010101010101	9.974259390764291e-10
-2.2323232323232323	-2.301010101010101	3.8261914471195806e-09
-2.163636363636364	-2.301010101010101	2.2841061141241995e-08
-2.094949494949495	-2.301010101010101	1.4025596380985445e-07
-2.026262626262626	-2.301010101010101	7.612147840506214e-07
-1.9575757575757573	-2.301010101010101	3.5475319901002444e-06
-1.8888888888888888	-2.301010101010101	1.4130489017714205e-05
-1.82020202020202	-2.301010101010101	4.807709272490337e-05
-1.7515151515151517	-2.301010101010101	0.0001397441645042
-1.6828282828282828	-2.301010101010101	0.0003471616486299
-1.614141414141414	-2.301010101010101	0.0007376665580994
-1.5454545454545454	-2.301010101010101	0.0013423793092889
-1.4767676767676767	-2.301010101010101	0.0020966945813698
-1.408080808080808	-2.301010101010101	0.0028217685776679
-1.3393939393939394	-2.301010101010101	0.0032949181345788
-1.270707070707071	-2.301010101010101	0.0033805322246349
-1.202020202020202	-2.301010101010101	0.0031188241777963
-1.1333333333333333	-2.301010101010101	0.0026976826097438
-1.0646464646464646	-2.301010101010101	0.0023454171489134
-0.995959595959596	-2.301010101010101	0.0022470313087874
-0.9272727272727272	-2.301010101010101	0.002534087982924
-0.8585858585858586	-2.301010101010101	0.0033086591172482
-0.7898989898989899	-2.301010101010101	0.0046400351767634
-0.7212121212121212	-2.301010101010101	0.0065176049752772
-0.6525252525252525	-2.301010101010101	0.0087913687141292
-0.5838383838383838	-2.301010101010101	0.0111582132543186
-0.5151515151515151	-2.301010101010101	0.0132521325995868
-0.4464646464646464	-2.301010101010101	0.0148291947580106
-0.3777777777777777	-2.301010101010101	0.0159138195247113
-0.3090909090909091	-2.301010101010101	0.0167420756966574
-0.2404040404040404	-2.301010101010101	0.0175101593446154
-0.1717171717171717	-2.301010101010101	0.0181489908198121
-0.103030303030303	-2.301010101010101	0.0183327847130094
-0.0343434343434343	-2.301010101010101	0.0177027504888232
0.0343434343434343	-2.301010101010101	0.0161149875377372
0.103030303030303	-2.301010101010101	0.0137489724026533
0.1717171717171717	-2.301010101010101	0.0110386090582061
0.2404040404040404	-2.301010101010101	0.0084866416671449
0.3090909090909091	-2.301010101010101	0.0064686986374598
0.3777777777777777	-2.301010101010101	0.0051245028178753
0.4464646464646464	-2.301010101010101	0.0043721660303792
0.5151515151515151	-2.301010101010101	0.0040059622814915
0.5838383838383838	-2.301010101010101	0.0038018676050582
0.6525252525252525	-2.301010101010101	0.0035796325760857
0.7212121212121212	-2.301010101010101	0.0032260266881942
0.7898989898989899	-2.301010101010101	0.0027095384939244
0.8585858585858586	-2.301010101010101	0.002088151712204
0.9272727272727272	-2.301010101010101	0.0014831064262048
0.995959595959596	-2.301010101010101	0.0010149741790898
1.0646464646464646	-2.301010101010101	0.0007411212442146
1.1333333333333333	-2.301010101010101	0.0006355561965919
1.202020202020202	-2.301010101010101	0.0006164480097259
1.270707070707071	-2.301010101010101	0.0005967049989743
1.3393939393939394	-2.301010101010101	0.0005266021882807
1.408080808080808	-2.301010101010101	0.0004070159494052
1.4767676767676767	-2.301010101010101	0.0002714553794092
1.5454545454545454	-2.301010101010101	0.0001554418784678
1.614141414141414	-2.301010101010101	7.632473145594847e-05
1.6828282828282828	-2.301010101010101	3.214825194016466e-05
1.7515151515151517	-2.301010101010101	1.1632767748757963e-05
1.82020202020202	-2.301010101010101	3.6254151820254655e-06
1.8888888888888888	-2.301010101010101	9.770200056894488e-07
1.9575757575757573	-2.301010101010101	2.2900632224787478e-07
2.026262626262626	-2.301010101010101	4.7067260446118506e-08
2.094949494949495	-2.301010101010101	8.572384889971536e-09
2.163636363636364	-2.301010101010101	1.4006516719232407e-09
2.2323232323232323	-2.301010101010101	2.0782938944268475e-10
2.301010101010101	-2.301010101010101	2.8287184092925512e-11
2.3696969696969696	-2.301010101010101	3.559687883851249e-12
2.4383838383838383	-2.301010101010101	4.187168868558789e-13
2.507070707070707	-2.301010101010101	4.7171328163099425e-14
2.575757575757576	-2.301010101010101	5.319570407265711e-15
2.6444444444444444	-2.301010101010101	6.279014985743851e-16
2.713131313131313	-2.301010101010101	7.761895997391812e-17
2.7818181818181817	-2.301010101010101	9.539372602017516e-18
2.8505050505050504	-2.301010101010101	1.0950074008868793e-18
2.919191919191919	-2.301010101010101	1.124666013072327e-19
2.987878787878788	-2.301010101010101	1.0103060323115695e-20
3.0565656565656565	-2.301010101010101	7.852691583293645e-22
3.125252525252525	-2.301010101010101	5.2552738772080624e-23
3.193939393939394	-2.301010101010101	3.021782842067195e-24
3.2626262626262625	-2.301010101010101	1.491781727736337e-25
3.3313131313131312	-2.301010101010101	6.3238140905095165e-27
3.4	-2.301010101010101	2.303991184234978e-28
-3.4	-2.2323232323232323	5.3198643555585466e-21
-3.3313131313131312	-2.2323232323232323	9.269097351442837e-20
-3.2626262626262625	-2.2323232323232323	1.3795908559404813e-18
-3.193939393939394	-2.2323232323232323	1.753608299787423e-17
-3.125252525252525	-2.2323232323232323	1.9034366767278446e-16
-3.0565656565656565	-2.2323232323232323	1.7642218254506472e-15
-2.987878787878788	-2.2323232323232323	1.3963008435904151e-14
-2.919191919191919	-2.2323232323232323	9.43686714018371e-14
-2.8505050505050504	-2.2323232323232323	5.446511180903028e-13
-2.7818181818181817	-2.2323232323232323	2.6845717085963545e-12
-2.713131313131313	-2.2323232323232323	1.1301294726310547e-11
-2.6444444444444444	-2.2323232323232323	4.063672626485657e-11
-2.575757575757576	-2.2323232323232323	1.2482949879872224e-10
-2.507070707070707	-2.2323232323232323	3.2774288934122105e-10
-2.4383838383838383	-2.2323232323232323	7.371576912377322e-10
-2.3696969696969696	-2.2323232323232323	1.4389919717239646e-09
-2.301010101010101	-2.2323232323232323	2.623083535082965e-09
-2.2323232323232323	-2.2323232323232323	5.987636913839797e-09
-2.163636363636364	-2.2323232323232323	2.446846173785663e-08
-2.094949494949495	-2.2323232323232323	1.3582230119432798e-07
-2.026262626262626	-2.2323232323232323	7.255750126253593e-07
-1.9575757575757573	-2.2323232323232323	3.38299339759012e-06
-1.8888888888888888	-2.2323232323232323	1.3525160914558832e-05
-1.82020202020202	-2.2323232323232323	4.623925760016496e-05
-1.7515151515151517	-2.2323232323232323	0.0001351728387978
-1.6828282828282828	-2.2323232323232323	0.0003381433774713
-1.614141414141414	-2.2323232323232323	0.0007248604126186
-1.5454545454545454	-2.2323232323232323	0.0013347243452009
-1.4767676767676767	-2.2323232323232323	0.0021197634147249
-1.408080808080808	-2.2323232323232323	0.002924030102851
-1.3393939393939394	-2.2323232323232323	0.0035453917995754
-1.270707070707071	-2.2323232323232323	0.0038545957301045
-1.202020202020202	-2.2323232323232323	0.0038768387647103
-1.1333333333333333	-2.2323232323232323	0.0037681043602408
-1.0646464646464646	-2.2323232323232323	0.003724442271352
-0.995959595959596	-2.2323232323232323	0.003918506274297
-0.9272727272727272	-2.2323232323232323	0.0044987317442582
-0.8585858585858586	-2.2323232323232323	0.0055994181886157
-0.7898989898989899	-2.2323232323232323	0.0073046117775948
-0.7212121212121212	-2.2323232323232323	0.0095741907528791
-0.6525252525252525	-2.2323232323232323	0.0121904924103104
-0.5838383838383838	-2.2323232323232323	0.0147853868436302
-0.5151515151515151	-2.2323232323232323	0.0169782041615282
-0.4464646464646464	-2.2323232323232323	0.0185803679131465
-0.3777777777777777	-2.2323232323232323	0.0197164639240608
-0.3090909090909091	-2.2323232323232323	0.0207093185005772
-0.2404040404040404	-2.2323232323232323	0.0217724522702091
-0.1717171717171717	-2.2323232323232323	0.0227690799205257
-0.103030303030303	-2.2323232323232323	0.0232577588196305
-0.0343434343434343	-2.2323232323232323	0.0227776495659547
0.0343434343434343	-2.2323232323232323	0.021136250171298
0.103030303030303	-2.2323232323232323	0.0185152520137542
0.1717171717171717	-2.2323232323232323	0.0153773815156554
0.2404040404040404	-2.2323232323232323	0.0122672245340949
0.3090909090909091	-2.2323232323232323	0.0096185074629056
0.3777777777777777	-2.2323232323232323	0.0076458154496829
0.4464646464646464	-2.2323232323232323	0.0063414938155272
0.5151515151515151	-2.2323232323232323	0.0055466132603402
0.5838383838383838	-2.2323232323232323	0.0050415624743356
0.6525252525252525	-2.2323232323232323	0.004616143432074
0.7212121212121212	-2.2323232323232323	0.0041159775114612
0.7898989898989899	-2.2323232323232323	0.0034791340687533
0.8585858585858586	-2.2323232323232323	0.0027540899111756
0.9272727272727272	-2.2323232323232323	0.0020714153416221
0.995959595959596	-2.2323232323232323	0.0015691808565611
1.0646464646464646	-2.2323232323232323	0.0013142653204166
1.1333333333333333	-2.2323232323232323	0.0012665168298334
1.202020202020202	-2.2323232323232323	0.0013032664028166
1.270707070707071	-2.2323232323232323	0.001288539196794
1.3393939393939394	-2.2323232323232323	0.0011462561979717
1.408080808080808	-2.2323232323232323	0.0008908007101665
1.4767676767676767	-2.2323232323232323	0.000597783799639
1.5454545454545454	-2.2323232323232323	0.0003449868271743
1.614141414141414	-2.2323232323232323	0.0001710945387093
1.6828282828282828	-2.2323232323232323	7.3000963259228e-05
1.7515151515151517	-2.2323232323232323	2.6866406413425723e-05
1.82020202020202	-2.2323232323232323	8.564852810695327e-06
1.8888888888888888	-2.2323232323232323	2.38001195208181e-06
1.9575757575757573	-2.2323232323232323	5.814986151922512e-07
2.026262626262626	-2.2323232323232323	1.263042906114082e-07
2.094949494949495	-2.2323232323232323	2.469373829247249e-08
2.163636363636364	-2.2323232323232323	4.397009051881829e-09
2.2323232323232323	-2.2323232323232323	7.194245772530172e-10
2.301010101010101	-2.2323232323232323	1.0884320993503313e-10
2.3696969696969696	-2.2323232323232323	1.536549312923508e-11
2.4383838383838383	-2.2323232323232323	2.0690303806773613e-12
2.507070707070707	-2.2323232323232323	2.7693932493012105e-13
2.575757575757576	-2.2323232323232323	3.8477337744811275e-14
2.6444444444444444	-2.2323232323232323	5.5698889430939405e-15
2.713131313131313	-2.2323232323232323	8.013487905168162e-16
2.7818181818181817	-2.2323232323232323	1.078797119549756e-16
2.8505050505050504	-2.2323232323232323	1.3016802711831749e-17
2.919191919191919	-2.2323232323232323	1.3750881279768168e-18
2.987878787878788	-2.2323232323232323	1.2575019389925145e-19
3.0565656565656565	-2.2323232323232323	9.903663480007027e-21
3.125252525252525	-2.2323232323232323	6.702352355723919e-22
3.193939393939394	-2.2323232323232323	3.8948341712098746e-23
3.2626262626262625	-2.2323232323232323	1.9439375459925622e-24
3.3313131313131312	-2.2323232323232323	8.342552441936488e-26
3.4	-2.2323232323232323	3.085697039858197e-27
-3.4	-2.163636363636364	1.4601449443157524e-20
-3.3313131313131312	-2.163636363636364	2.544799444799386e-19
-3.2626262626262625	-2.163636363636364	3.8014124730985625e-18
-3.193939393939394	-2.163636363636364	4.858669062900667e-17
-3.125252525252525	-2.163636363636364	5.309000167416155e-16
-3.0565656565656565	-2.163636363636364	4.9576374815325385e-15
-2.987878787878788	-2.163636363636364	3.955945460763157e-14
-2.919191919191919	-2.163636363636364	2.697373168448461e-13
-2.8505050505050504	-2.163636363636364	1.5717371186732865e-12
-2.7818181818181817	-2.163636363636364	7.827448398588236e-12
-2.713131313131313	-2.163636363636364	3.3322052441698003e-11
-2.6444444444444444	-2.163636363636364	1.2128373877717743e-10
-2.575757575757576	-2.163636363636364	3.7752973853202146e-10
-2.507070707070707	-2.163636363636364	1.0054844516887646e-09
-2.4383838383838383	-2.163636363636364	2.2939030769479767e-09
-2.3696969696969696	-2.163636363636364	4.5029720390642315e-09
-2.301010101010101	-2.163636363636364	7.776228813834953e-09
-2.2323232323232323	-2.163636363636364	1.3171108432159656e-08
-2.163636363636364	-2.163636363636364	3.077896349053019e-08
-2.094949494949495	-2.163636363636364	1.2412933782160726e-07
-2.026262626262626	-2.163636363636364	6.10555709345241e-07
-1.9575757575757573	-2.163636363636364	2.803267177791169e-06
-1.8888888888888888	-2.163636363636364	1.120774737115393e-05
-1.82020202020202	-2.163636363636364	3.850464183078275e-05
-1.7515151515151517	-2.163636363636364	0.0001134508836743
-1.6828282828282828	-2.163636363636364	0.0002869462889438
-1.614141414141414	-2.163636363636364	0.0006245817559869
-1.5454545454545454	-2.163636363636364	0.0011752046297776
-1.4767676767676767	-2.163636363636364	0.0019256769444978
-1.408080808080808	-2.163636363636364	0.0027806739546176
-1.3393939393939394	-2.163636363636364	0.0036032799835711
-1.270707070707071	-2.163636363636364	0.0042981453441929
-1.202020202020202	-2.163636363636364	0.0048669058481924
-1.1333333333333333	-2.163636363636364	0.0053898794813334
-1.0646464646464646	-2.163636363636364	0.0059710208434368
-0.995959595959596	-2.163636363636364	0.0067175150421814
-0.9272727272727272	-2.163636363636364	0.0077614155170936
-0.8585858585858586	-2.163636363636364	0.0092552178298552
-0.7898989898989899	-2.163636363636364	0.0112927890966461
-0.7212121212121212	-2.163636363636364	0.0137998133159395
-0.6525252525252525	-2.163636363636364	0.016490623041317
-0.5838383838383838	-2.163636363636364	0.0189535764646347
-0.5151515151515151	-2.163636363636364	0.0208508755364251
-0.4464646464646464	-2.163636363636364	0.0221337887954363
-0.3777777777777777	-2.163636363636364	0.0231059316843812
-0.3090909090909091	-2.163636363636364	0.0242166700671464
-0.2404040404040404	-2.163636363636364	0.0256860616764336
-0.1717171717171717	-2.163636363636364	0.0272616010885127
-0.103030303030303	-2.163636363636364	0.0283260227854798
-0.0343434343434343	-2.163636363636364	0.0282666680425275
0.0343434343434343	-2.163636363636364	0.0268137824785982
0.103030303030303	-2.163636363636364	0.0241396557781604
0.1717171717171717	-2.163636363636364	0.0207290198007106
0.2404040404040404	-2.163636363636364	0.0171586651546701
0.3090909090909091	-2.163636363636364	0.0139110776950732
0.3777777777777777	-2.163636363636364	0.0112741631341522
0.4464646464646464	-2.163636363636364	0.0093234330248796
0.5151515151515151	-2.163636363636364	0.0079634327648404
0.5838383838383838	-2.163636363636364	0.0070013168237865
0.6525252525252525	-2.163636363636364	0.006224928174905
0.7212121212121212	-2.163636363636364	0.0054676907444273
0.7898989898989899	-2.163636363636364	0.0046545100580368
0.8585858585858586	-2.163636363636364	0.0038191450969043
0.9272727272727272	-2.163636363636364	0.0030785009243168
0.995959595959596	-2.163636363636364	0.0025656354203653
1.0646464646464646	-2.163636363636364	0.0023482985308727
1.1333333333333333	-2.163636363636364	0.0023725993221498
1.202020202020202	-2.163636363636364	0.0024701683168719
1.270707070707071	-2.163636363636364	0.0024417447889503
1.3393939393939394	-2.163636363636364	0.0021727485047858
1.408080808080808	-2.163636363636364	0.0016949190172291
1.4767676767676767	-2.163636363636364	0.001145860969991
1.5454545454545454	-2.163636363636364	0.0006686213730055
1.614141414141414	-2.163636363636364	0.0003366575180438
1.6828282828282828	-2.163636363636364	0.0001466003772218
1.7515151515151517	-2.163636363636364	5.545586085945495e-05
1.82020202020202	-2.163636363636364	1.834665159122728e-05
1.8888888888888888	-2.163636363636364	5.357446146763576e-06
1.9575757575757573	-2.163636363636364	1.3965171484734472e-06
2.026262626262626	-2.163636363636364	3.288615192951436e-07
2.094949494949495	-2.163636363636364	7.068241371561781e-08
2.163636363636364	-2.163636363636364	1.395681144877384e-08
2.2323232323232323	-2.163636363636364	2.541272210212769e-09
2.301010101010101	-2.163636363636364	4.2950033537051116e-10
2.3696969696969696	-2.163636363636364	6.868748228603653e-11
2.4383838383838383	-2.163636363636364	1.080365586113853e-11
2.507070707070707	-2.163636363636364	1.7465335690726041e-12
2.575757575757576	-2.163636363636364	2.9317779216388063e-13
2.6444444444444444	-2.163636363636364	4.9069725568784785e-14
2.713131313131313	-2.163636363636364	7.722015072784921e-15
2.7818181818181817	-2.163636363636364	1.0929015693370342e-15
2.8505050505050504	-2.163636363636364	1.3567375279364374e-16
2.919191919191919	-2.163636363636364	1.4592970241296285e-17
2.987878787878788	-2.163636363636364	1.3523066261600068e-18
3.0565656565656565	-2.163636363636364	1.077071749017376e-19
3.125252525252525	-2.163636363636364	7.367681830103464e-21
3.193939393939394	-2.163636363636364	4.329962103108537e-22
3.2626262626262625	-2.163636363636364	2.1893397050680712e-23
3.3313131313131312	-2.163636363636364	9.551245419881342e-25
3.4	-2.163636363636364	3.614015328113143e-26
-3.4	-2.094949494949495	3.8169370609716193e-20
-3.3313131313131312	-2.094949494949495	6.481708694263108e-19
-3.2626262626262625	-2.094949494949495	9.612492764160473e-18
-3.193939393939394	-2.094949494949495	1.2322022737604685e-16
-3.125252525252525	-2.094949494949495	1.3579973530509608e-15
-3.0565656565656565	-2.094949494949495	1.2833469897224147e-14
-2.987878787878788	-2.094949494949495	1.0387132517972185e-13
-2.919191919191919	-2.094949494949495	7.196975694967826e-13
-2.8505050505050504	-2.094949494949495	4.268419042903391e-12
-2.7818181818181817	-2.094949494949495	2.1671705819300525e-11
-2.713131313131313	-2.094949494949495	9.421599479716108e-11
-2.6444444444444444	-2.094949494949495	3.5082863822305227e-10
-2.575757575757576	-2.094949494949495	1.1193909817017907e-09
-2.507070707070707	-2.094949494949495	3.0623193795289822e-09
-2.4383838383838383	-2.094949494949495	7.191239299423371e-09
-2.3696969696969696	-2.094949494949495	1.4538023520795676e-08
-2.301010101010101	-2.094949494949495	2.5541162021925255e-08
-2.2323232323232323	-2.094949494949495	4.0419928458305736e-08
-2.163636363636364	-2.094949494949495	6.587216488079483e-08
-2.094949494949495	-2.094949494949495	1.4993830094700338e-07
-2.026262626262626	-2.094949494949495	5.312087795718393e-07
-1.9575757575757573	-2.094949494949495	2.1843768252102377e-06
-1.8888888888888888	-2.094949494949495	8.455906999913812e-06
-1.82020202020202	-2.094949494949495	2.890546906019921e-05
-1.7515151515151517	-2.094949494949495	8.589132534803376e-05
-1.6828282828282828	-2.094949494949495	0.0002213169407583
-1.614141414141414	-2.094949494949495	0.0004959520178236
-1.5454545454545454	-2.094949494949495	0.0009731796836555
-1.4767676767676767	-2.094949494949495	0.0016906219358658
-1.408080808080808	-2.094949494949495	0.0026408588101094
-1.3393939393939394	-2.094949494949495	0.0037822920077743
-1.270707070707071	-2.094949494949495	0.0050712487220068
-1.202020202020202	-2.094949494949495	0.0064791633468615
-1.1333333333333333	-2.094949494949495	0.0079787177633873
-1.0646464646464646	-2.094949494949495	0.0095338003358842
-0.995959595959596	-2.094949494949495	0.0111349104579924
-0.9272727272727272	-2.094949494949495	0.0128539687556332
-0.8585858585858586	-2.094949494949495	0.0148312193373468
-0.7898989898989899	-2.094949494949495	0.0171530301967947
-0.7212121212121212	-2.094949494949495	0.0197042619817397
-0.6525252525252525	-2.094949494949495	0.0221389972018809
-0.5838383838383838	-2.094949494949495	0.0240360483436594
-0.5151515151515151	-2.094949494949495	0.0251677598412998
-0.4464646464646464	-2.094949494949495	0.0257120135991763
-0.3777777777777777	-2.094949494949495	0.0262249372462327
-0.3090909090909091	-2.094949494949495	0.0273131059798261
-0.2404040404040404	-2.094949494949495	0.0291855168770989
-0.1717171717171717	-2.094949494949495	0.0314274892797012
-0.103030303030303	-2.094949494949495	0.0331991217889121
-0.0343434343434343	-2.094949494949495	0.033708973428645
0.0343434343434343	-2.094949494949495	0.032605983173864
0.103030303030303	-2.094949494949495	0.0300602334946261
0.1717171717171717	-2.094949494949495	0.0265814170115607
0.2404040404040404	-2.094949494949495	0.0227686290242467
0.3090909090909091	-2.094949494949495	0.019131050280523
0.3777777777777777	-2.094949494949495	0.0160013989476383
0.4464646464646464	-2.094949494949495	0.0135110614535837
0.5151515151515151	-2.094949494949495	0.011612150667087
0.5838383838383838	-2.094949494949495	0.0101450851807397
0.6525252525252525	-2.094949494949495	0.0089279662691935
0.7212121212121212	-2.094949494949495	0.0078263855542284
0.7898989898989899	-2.094949494949495	0.0067820080845584
0.8585858585858586	-2.094949494949495	0.0058101422637587
0.9272727272727272	-2.094949494949495	0.0049840151518429
0.995959595959596	-2.094949494949495	0.0044045244391274
1.0646464646464646	-2.094949494949495	0.0041393063459526
1.1333333333333333	-2.094949494949495	0.00414165839234
1.202020202020202	-2.094949494949495	0.004216344328361
1.270707070707071	-2.094949494949495	0.0041007880871402
1.3393939393939394	-2.094949494949495	0.0036286937366278
1.408080808080808	-2.094949494949495	0.0028403566251205
1.4767676767676767	-2.094949494949495	0.0019406127018501
1.5454545454545454	-2.094949494949495	0.001151865040587
1.614141414141414	-2.094949494949495	0.0005941968597231
1.6828282828282828	-2.094949494949495	0.0002674375526549
1.7515151515151517	-2.094949494949495	0.0001057398600054
1.82020202020202	-2.094949494949495	3.706991183793856e-05
1.8888888888888888	-2.094949494949495	1.164917449148413e-05
1.9575757575757573	-2.094949494949495	3.3163544557758434e-06
2.026262626262626	-2.094949494949495	8.620702025568422e-07
2.094949494949495	-2.094949494949495	2.0537968729044946e-07
2.163636363636364	-2.094949494949495	4.489649884960876e-08
2.2323232323232323	-2.094949494949495	9.045189371792852e-09
2.301010101010101	-2.094949494949495	1.7078954489845831e-09
2.3696969696969696	-2.094949494949495	3.1339159568260057e-10
2.4383838383838383	-2.094949494949495	5.848417494430947e-11
2.507070707070707	-2.094949494949495	1.1302754667280334e-11
2.575757575757576	-2.094949494949495	2.1895849967511327e-12
2.6444444444444444	-2.094949494949495	4.016133442369332e-13
2.713131313131313	-2.094949494949495	6.657325651619322e-14
2.7818181818181817	-2.094949494949495	9.704867700931416e-15
2.8505050505050504	-2.094949494949495	1.227311371778647e-15
2.919191919191919	-2.094949494949495	1.3380051867470503e-16
2.987878787878788	-2.094949494949495	1.2541174852669096e-17
3.0565656565656565	-2.094949494949495	1.0098533787319705e-18
3.125252525252525	-2.094949494949495	6.989171407268788e-20
3.193939393939394	-2.094949494949495	4.1648038905662466e-21
3.2626262626262625	-2.094949494949495	2.1443351801259397e-22
3.3313131313131312	-2.094949494949495	9.600759084058413e-24
[truncated: 8,001 more rows]
