# Supplementary material for: An electron-density point-cloud framework for robust protein-ligand interaction prediction
Source: Nat Commun. 2026 Jun 11;17:7424. doi: 10.1038/s41467-026-74196-5 (PMC13408660; doi:10.1038/s41467-026-74196-5)
Supplement: Supplementary file 5 — Source Data [file 41467_2026_74196_MOESM5_ESM.zip › Source Data_rev/supplementary_figure3/1q8t_pocket.xyz]

ATOM      1  N   LEU    49       8.544  14.989   8.248  1.00 34.89           N
ATOM      2  H   LEU    49       8.488  15.369   7.282  1.00  0.00           H
ATOM      3  CA  LEU    49       8.306  13.562   8.437  1.00 34.47           C
ATOM      4  C   LEU    49       9.512  12.689   8.055  1.00 34.95           C
ATOM      5  O   LEU    49       9.565  11.509   8.403  1.00 34.39           O
ATOM      6  CB  LEU    49       7.108  13.124   7.574  1.00 34.36           C
ATOM      7  CG  LEU    49       5.744  13.769   7.877  1.00 33.26           C
ATOM      8  CD1 LEU    49       4.713  13.325   6.852  1.00 32.52           C
ATOM      9  CD2 LEU    49       5.284  13.368   9.269  1.00 34.11           C
ATOM     10  N   GLY    50      10.428  13.251   7.278  1.00 35.76           N
ATOM     11  H   GLY    50      10.298  14.239   6.982  1.00  0.00           H
ATOM     12  CA  GLY    50      11.602  12.534   6.829  1.00 37.34           C
ATOM     13  C   GLY    50      12.427  13.375   5.877  1.00 39.73           C
ATOM     14  O   GLY    50      11.941  14.380   5.334  1.00 38.95           O
ATOM     15  N   THR    51      13.685  12.969   5.677  1.00 41.52           N
ATOM     16  H   THR    51      14.022  12.111   6.159  1.00  0.00           H
ATOM     17  CA  THR    51      14.600  13.697   4.800  1.00 43.50           C
ATOM     18  C   THR    51      15.226  12.766   3.774  1.00 45.15           C
ATOM     19  O   THR    51      15.125  11.526   3.870  1.00 44.99           O
ATOM     20  CB  THR    51      15.727  14.403   5.599  1.00 44.11           C
ATOM     21  OG1 THR    51      16.305  13.478   6.532  1.00 45.32           O
ATOM     22  HG1 THR    51      17.024  13.930   7.041  1.00  0.00           H
ATOM     23  CG2 THR    51      15.191  15.538   6.484  1.00 43.60           C
ATOM     24  N   GLY    52      15.852  13.391   2.781  1.00 46.68           N
ATOM     25  H   GLY    52      15.808  14.430   2.758  1.00  0.00           H
ATOM     26  CA  GLY    52      16.596  12.719   1.722  1.00 48.46           C
ATOM     27  C   GLY    52      17.694  13.664   1.257  1.00 49.52           C
ATOM     28  O   GLY    52      17.947  14.696   1.908  1.00 49.16           O
ATOM     29  N   SER    53      18.351  13.339   0.142  1.00 50.47           N
ATOM     30  H   SER    53      18.080  12.497  -0.404  1.00  0.00           H
ATOM     31  CA  SER    53      19.464  14.190  -0.302  1.00 51.19           C
ATOM     32  C   SER    53      19.042  15.489  -1.028  1.00 50.67           C
ATOM     33  O   SER    53      19.835  16.434  -1.075  1.00 50.57           O
ATOM     34  CB  SER    53      20.536  13.415  -1.102  1.00 51.09           C
ATOM     35  OG  SER    53      20.288  12.016  -1.129  1.00 54.03           O
ATOM     36  HG  SER    53      20.999  11.566  -1.651  1.00  0.00           H
ATOM     37  N   PHE    54      17.811  15.545  -1.552  1.00 50.13           N
ATOM     38  H   PHE    54      17.145  14.769  -1.363  1.00  0.00           H
ATOM     39  CA  PHE    54      17.374  16.676  -2.389  1.00 49.70           C
ATOM     40  C   PHE    54      16.424  17.614  -1.696  1.00 48.71           C
ATOM     41  O   PHE    54      16.177  18.738  -2.168  1.00 48.27           O
ATOM     42  CB  PHE    54      16.684  16.182  -3.663  1.00 51.10           C
ATOM     43  CG  PHE    54      17.363  15.029  -4.299  1.00 52.91           C
ATOM     44  CD1 PHE    54      18.661  15.155  -4.776  1.00 55.72           C
ATOM     45  CD2 PHE    54      16.714  13.805  -4.405  1.00 54.62           C
ATOM     46  CE1 PHE    54      19.297  14.062  -5.350  1.00 58.07           C
ATOM     47  CE2 PHE    54      17.339  12.706  -4.974  1.00 55.21           C
ATOM     48  CZ  PHE    54      18.626  12.830  -5.445  1.00 58.04           C
ATOM     49  N   GLY    55      15.861  17.121  -0.597  1.00 47.82           N
ATOM     50  H   GLY    55      16.069  16.136  -0.335  1.00  0.00           H
ATOM     51  CA  GLY    55      14.973  17.885   0.253  1.00 46.27           C
ATOM     52  C   GLY    55      14.317  16.970   1.280  1.00 44.94           C
ATOM     53  O   GLY    55      14.939  16.006   1.803  1.00 44.12           O
ATOM     54  N   ARG    56      13.049  17.261   1.554  1.00 42.13           N
ATOM     55  H   ARG    56      12.537  17.937   0.952  1.00  0.00           H
ATOM     56  CA  ARG    56      12.370  16.651   2.678  1.00 40.55           C
ATOM     57  C   ARG    56      10.888  16.390   2.374  1.00 38.37           C
ATOM     58  O   ARG    56      10.357  16.842   1.359  1.00 37.27           O
ATOM     59  CB  ARG    56      12.578  17.490   3.955  1.00 41.37           C
ATOM     60  CG  ARG    56      11.848  18.828   4.038  1.00 43.89           C
ATOM     61  CD  ARG    56      12.647  19.949   4.753  1.00 45.41           C
ATOM     62  NE  ARG    56      12.819  19.726   6.192  1.00 46.11           N
ATOM     63  HE  ARG    56      11.962  19.730   6.782  1.00  0.00           H
ATOM     64  CZ  ARG    56      13.987  19.518   6.807  1.00 45.72           C
ATOM     65  NH1 ARG    56      15.128  19.495   6.133  1.00 44.64           N
ATOM     66 1HH1 ARG    56      15.127  19.641   5.103  1.00  0.00           H
ATOM     67 2HH1 ARG    56      16.025  19.331   6.634  1.00  0.00           H
ATOM     68  NH2 ARG    56      14.010  19.323   8.115  1.00 46.08           N
ATOM     69 1HH2 ARG    56      13.123  19.332   8.658  1.00  0.00           H
ATOM     70 2HH2 ARG    56      14.915  19.160   8.601  1.00  0.00           H
ATOM     71  N   VAL    57      10.270  15.611   3.250  1.00 36.41           N
ATOM     72  H   VAL    57      10.833  15.172   4.006  1.00  0.00           H
ATOM     73  CA  VAL    57       8.839  15.341   3.203  1.00 35.35           C
ATOM     74  C   VAL    57       8.249  15.910   4.480  1.00 34.59           C
ATOM     75  O   VAL    57       8.720  15.617   5.593  1.00 32.91           O
ATOM     76  CB  VAL    57       8.554  13.832   3.106  1.00 34.97           C
ATOM     77  CG1 VAL    57       7.003  13.514   3.188  1.00 35.04           C
ATOM     78  CG2 VAL    57       9.173  13.261   1.832  1.00 36.01           C
ATOM     79  N   MET    58       7.215  16.713   4.291  1.00 34.77           N
ATOM     80  H   MET    58       6.884  16.867   3.317  1.00  0.00           H
ATOM     81  CA  MET    58       6.518  17.391   5.368  1.00 35.94           C
ATOM     82  C   MET    58       5.024  17.042   5.421  1.00 35.58           C
ATOM     83  O   MET    58       4.358  16.865   4.377  1.00 36.12           O
ATOM     84  CB  MET    58       6.629  18.898   5.157  1.00 36.78           C
ATOM     85  CG  MET    58       8.044  19.450   5.148  1.00 39.17           C
ATOM     86  SD  MET    58       7.978  21.221   5.448  1.00 45.62           S
ATOM     87  CE  MET    58       7.463  21.183   7.282  1.00 45.89           C
ATOM     88  N   LEU    59       4.493  16.977   6.637  1.00 34.77           N
ATOM     89  H   LEU    59       5.120  16.925   7.465  1.00  0.00           H
ATOM     90  CA  LEU    59       3.052  16.977   6.833  1.00 34.62           C
ATOM     91  C   LEU    59       2.547  18.389   6.567  1.00 34.13           C
ATOM     92  O   LEU    59       3.075  19.348   7.143  1.00 33.87           O
ATOM     93  CB  LEU    59       2.725  16.601   8.275  1.00 34.43           C
ATOM     94  CG  LEU    59       1.380  15.930   8.623  1.00 37.03           C
ATOM     95  CD1 LEU    59       0.765  16.577   9.845  1.00 35.29           C
ATOM     96  CD2 LEU    59       0.371  15.785   7.485  1.00 34.50           C
ATOM     97  N   TYR    69      -1.908  16.155   4.035  1.00 33.56           N
ATOM     98  H   TYR    69      -1.476  16.988   4.484  1.00  0.00           H
ATOM     99  CA  TYR    69      -1.153  15.439   2.994  1.00 32.78           C
ATOM    100  C   TYR    69       0.314  15.380   3.388  1.00 32.07           C
ATOM    101  O   TYR    69       0.739  16.045   4.342  1.00 31.13           O
ATOM    102  CB  TYR    69      -1.278  16.149   1.638  1.00 32.48           C
ATOM    103  CG  TYR    69      -2.680  16.177   1.040  1.00 34.07           C
ATOM    104  CD1 TYR    69      -3.234  15.050   0.473  1.00 35.10           C
ATOM    105  CD2 TYR    69      -3.433  17.347   1.031  1.00 37.15           C
ATOM    106  CE1 TYR    69      -4.521  15.071  -0.093  1.00 38.81           C
ATOM    107  CE2 TYR    69      -4.729  17.385   0.471  1.00 36.34           C
ATOM    108  CZ  TYR    69      -5.258  16.254  -0.089  1.00 37.62           C
ATOM    109  OH  TYR    69      -6.517  16.266  -0.662  1.00 37.00           O
ATOM    110  HH  TYR    69      -6.728  15.364  -1.012  1.00  0.00           H
ATOM    111  N   ALA    70       1.083  14.575   2.663  1.00 30.71           N
ATOM    112  H   ALA    70       0.650  13.928   1.973  1.00  0.00           H
ATOM    113  CA  ALA    70       2.535  14.594   2.830  1.00 30.27           C
ATOM    114  C   ALA    70       3.113  15.265   1.596  1.00 30.04           C
ATOM    115  O   ALA    70       2.785  14.879   0.463  1.00 30.40           O
ATOM    116  CB  ALA    70       3.099  13.173   3.015  1.00 29.30           C
ATOM    117  N   MET    71       3.924  16.301   1.798  1.00 29.16           N
ATOM    118  H   MET    71       4.165  16.591   2.767  1.00  0.00           H
ATOM    119  CA  MET    71       4.473  17.027   0.667  1.00 28.99           C
ATOM    120  C   MET    71       5.979  16.775   0.561  1.00 28.99           C
ATOM    121  O   MET    71       6.738  17.056   1.501  1.00 29.34           O
ATOM    122  CB  MET    71       4.176  18.517   0.791  1.00 29.76           C
ATOM    123  CG  MET    71       4.813  19.399  -0.267  1.00 29.77           C
ATOM    124  SD  MET    71       4.222  21.133  -0.169  1.00 37.26           S
ATOM    125  CE  MET    71       5.201  21.708   0.962  1.00 29.61           C
ATOM    126  N   LYS    72       6.395  16.241  -0.580  1.00 28.49           N
ATOM    127  H   LYS    72       5.687  15.923  -1.272  1.00  0.00           H
ATOM    128  CA  LYS    72       7.810  16.083  -0.900  1.00 28.81           C
ATOM    129  C   LYS    72       8.326  17.333  -1.588  1.00 29.15           C
ATOM    130  O   LYS    72       7.766  17.767  -2.592  1.00 30.52           O
ATOM    131  CB  LYS    72       8.029  14.852  -1.813  1.00 28.55           C
ATOM    132  CG  LYS    72       9.525  14.476  -2.017  1.00 30.37           C
ATOM    133  CD  LYS    72       9.672  13.106  -2.751  1.00 30.92           C
ATOM    134  CE  LYS    72      11.152  12.820  -3.092  1.00 31.91           C
ATOM    135  NZ  LYS    72      11.315  11.440  -3.641  1.00 34.45           N
ATOM    136  HZ1 LYS    72      10.994  10.747  -2.935  1.00  0.00           H
ATOM    137  HZ2 LYS    72      10.747  11.343  -4.507  1.00  0.00           H
ATOM    138  HZ3 LYS    72      12.317  11.272  -3.862  1.00  0.00           H
ATOM    139  N   GLU    91      10.362  10.028 -11.791  1.00 24.82           N
ATOM    140  H   GLU    91      11.272  10.528 -11.729  1.00  0.00           H
ATOM    141  CA  GLU    91       9.575   9.802 -10.567  1.00 25.85           C
ATOM    142  C   GLU    91       8.159  10.392 -10.671  1.00 25.84           C
ATOM    143  O   GLU    91       7.166   9.736 -10.350  1.00 26.02           O
ATOM    144  CB  GLU    91      10.304  10.407  -9.366  1.00 24.91           C
ATOM    145  CG  GLU    91       9.519  10.404  -8.057  1.00 26.93           C
ATOM    146  CD  GLU    91      10.353  10.948  -6.899  1.00 29.51           C
ATOM    147  OE1 GLU    91      11.395  11.589  -7.145  1.00 34.26           O
ATOM    148  OE2 GLU    91       9.981  10.741  -5.747  1.00 34.13           O
ATOM    149  N   VAL   104       1.426   4.627  -2.786  1.00 31.48           N
ATOM    150  H   VAL   104       2.398   4.319  -2.579  1.00  0.00           H
ATOM    151  CA  VAL   104       0.993   5.967  -2.373  1.00 33.19           C
ATOM    152  C   VAL   104       0.428   6.766  -3.547  1.00 34.46           C
ATOM    153  O   VAL   104       0.956   6.733  -4.630  1.00 35.33           O
ATOM    154  CB  VAL   104       2.139   6.763  -1.721  1.00 33.88           C
ATOM    155  CG1 VAL   104       3.097   7.318  -2.808  1.00 35.74           C
ATOM    156  CG2 VAL   104       1.607   7.870  -0.776  1.00 32.76           C
ATOM    157  N   LYS   105      -0.662   7.480  -3.309  1.00 35.16           N
ATOM    158  H   LYS   105      -1.011   7.537  -2.331  1.00  0.00           H
ATOM    159  CA  LYS   105      -1.392   8.185  -4.343  1.00 36.53           C
ATOM    160  C   LYS   105      -0.872   9.637  -4.456  1.00 36.02           C
ATOM    161  O   LYS   105      -0.802  10.364  -3.448  1.00 34.97           O
ATOM    162  CB  LYS   105      -2.876   8.197  -3.943  1.00 37.52           C
ATOM    163  CG  LYS   105      -3.882   8.087  -5.092  1.00 43.55           C
ATOM    164  CD  LYS   105      -5.300   8.368  -4.573  1.00 49.92           C
ATOM    165  CE  LYS   105      -6.075   9.298  -5.508  1.00 54.89           C
ATOM    166  NZ  LYS   105      -5.395  10.623  -5.788  1.00 57.90           N
ATOM    167  HZ1 LYS   105      -5.260  11.138  -4.894  1.00  0.00           H
ATOM    168  HZ2 LYS   105      -4.471  10.450  -6.233  1.00  0.00           H
ATOM    169  HZ3 LYS   105      -5.989  11.188  -6.428  1.00  0.00           H
ATOM    170  N   VAL   119       2.646  16.252  -3.833  1.00 28.69           N
ATOM    171  H   VAL   119       2.230  16.325  -4.783  1.00  0.00           H
ATOM    172  CA  VAL   119       1.772  16.166  -2.671  1.00 28.01           C
ATOM    173  C   VAL   119       1.029  14.843  -2.760  1.00 28.95           C
ATOM    174  O   VAL   119       0.310  14.585  -3.740  1.00 28.99           O
ATOM    175  CB  VAL   119       0.791  17.392  -2.607  1.00 29.44           C
ATOM    176  CG1 VAL   119      -0.195  17.257  -1.440  1.00 27.16           C
ATOM    177  CG2 VAL   119       1.571  18.713  -2.540  1.00 28.17           C
ATOM    178  N   MET   120       1.240  14.005  -1.751  1.00 29.05           N
ATOM    179  H   MET   120       1.766  14.355  -0.925  1.00  0.00           H
ATOM    180  CA  MET   120       0.774  12.618  -1.736  1.00 30.48           C
ATOM    181  C   MET   120      -0.164  12.450  -0.559  1.00 29.84           C
ATOM    182  O   MET   120      -0.148  13.239   0.347  1.00 27.79           O
ATOM    183  CB  MET   120       1.938  11.651  -1.444  1.00 30.91           C
ATOM    184  CG  MET   120       3.106  11.614  -2.418  1.00 37.81           C
ATOM    185  SD  MET   120       4.487  10.921  -1.471  1.00 41.25           S
ATOM    186  CE  MET   120       5.475  12.356  -1.176  1.00 41.25           C
ATOM    187  N   GLU   121      -0.934  11.375  -0.563  1.00 30.18           N
ATOM    188  H   GLU   121      -0.996  10.795  -1.424  1.00  0.00           H
ATOM    189  CA  GLU   121      -1.696  10.989   0.613  1.00 31.98           C
ATOM    190  C   GLU   121      -0.753  10.837   1.833  1.00 31.52           C
ATOM    191  O   GLU   121       0.377  10.285   1.723  1.00 29.45           O
ATOM    192  CB  GLU   121      -2.387   9.660   0.307  1.00 33.68           C
ATOM    193  CG  GLU   121      -3.453   9.248   1.303  1.00 41.96           C
ATOM    194  CD  GLU   121      -4.429   8.240   0.720  1.00 50.22           C
ATOM    195  OE1 GLU   121      -4.181   7.014   0.882  1.00 54.49           O
ATOM    196  OE2 GLU   121      -5.438   8.672   0.105  1.00 53.09           O
ATOM    197  N   TYR   122      -1.205  11.324   2.981  1.00 29.38           N
ATOM    198  H   TYR   122      -2.119  11.820   3.000  1.00  0.00           H
ATOM    199  CA  TYR   122      -0.452  11.178   4.207  1.00 30.31           C
ATOM    200  C   TYR   122      -0.719   9.788   4.802  1.00 30.44           C
ATOM    201  O   TYR   122      -1.876   9.390   4.989  1.00 30.36           O
ATOM    202  CB  TYR   122      -0.819  12.284   5.195  1.00 29.62           C
ATOM    203  CG  TYR   122      -0.274  12.065   6.592  1.00 31.39           C
ATOM    204  CD1 TYR   122       1.084  11.825   6.800  1.00 29.46           C
ATOM    205  CD2 TYR   122      -1.124  12.120   7.723  1.00 31.86           C
ATOM    206  CE1 TYR   122       1.596  11.636   8.063  1.00 30.84           C
ATOM    207  CE2 TYR   122      -0.616  11.918   9.000  1.00 31.85           C
ATOM    208  CZ  TYR   122       0.758  11.688   9.159  1.00 32.45           C
ATOM    209  OH  TYR   122       1.306  11.476  10.402  1.00 32.16           O
ATOM    210  HH  TYR   122       1.139  12.266  10.974  1.00  0.00           H
ATOM    211  N   VAL   123       0.344   9.034   5.052  1.00 30.06           N
ATOM    212  H   VAL   123       1.296   9.430   4.917  1.00  0.00           H
ATOM    213  CA  VAL   123       0.196   7.658   5.514  1.00 30.25           C
ATOM    214  C   VAL   123       0.668   7.615   6.974  1.00 30.84           C
ATOM    215  O   VAL   123       1.872   7.628   7.249  1.00 30.77           O
ATOM    216  CB  VAL   123       0.935   6.629   4.586  1.00 31.45           C
ATOM    217  CG1 VAL   123       0.628   5.168   5.001  1.00 31.67           C
ATOM    218  CG2 VAL   123       0.548   6.809   3.102  1.00 30.04           C
ATOM    219  N   PRO   124      -0.280   7.598   7.923  1.00 30.47           N
ATOM    220  CA  PRO   124       0.042   7.905   9.325  1.00 30.21           C
ATOM    221  C   PRO   124       0.701   6.814  10.172  1.00 29.39           C
ATOM    222  O   PRO   124       1.175   7.172  11.241  1.00 29.29           O
ATOM    223  CB  PRO   124      -1.338   8.290   9.929  1.00 31.16           C
ATOM    224  CG  PRO   124      -2.362   7.518   9.086  1.00 30.92           C
ATOM    225  CD  PRO   124      -1.722   7.335   7.716  1.00 31.09           C
ATOM    226  N   GLY   125       0.743   5.558   9.718  1.00 29.15           N
ATOM    227  H   GLY   125       0.393   5.359   8.759  1.00  0.00           H
ATOM    228  CA  GLY   125       1.262   4.458  10.521  1.00 28.65           C
ATOM    229  C   GLY   125       2.786   4.422  10.713  1.00 29.55           C
ATOM    230  O   GLY   125       3.298   3.618  11.540  1.00 29.81           O
ATOM    231  N   GLY   126       3.503   5.259   9.961  1.00 27.85           N
ATOM    232  H   GLY   126       3.005   5.868   9.280  1.00  0.00           H
ATOM    233  CA  GLY   126       4.957   5.357  10.053  1.00 28.45           C
ATOM    234  C   GLY   126       5.652   4.366   9.119  1.00 28.91           C
ATOM    235  O   GLY   126       5.003   3.512   8.481  1.00 28.82           O
ATOM    236  N   GLU   127       6.982   4.427   9.080  1.00 28.99           N
ATOM    237  H   GLU   127       7.470   5.142   9.656  1.00  0.00           H
ATOM    238  CA  GLU   127       7.784   3.513   8.246  1.00 28.22           C
ATOM    239  C   GLU   127       7.901   2.091   8.817  1.00 28.10           C
ATOM    240  O   GLU   127       8.065   1.924  10.029  1.00 27.72           O
ATOM    241  CB  GLU   127       9.190   4.109   8.126  1.00 29.02           C
ATOM    242  CG  GLU   127       9.239   5.397   7.319  1.00 28.45           C
ATOM    243  CD  GLU   127      10.494   6.207   7.572  1.00 34.77           C
ATOM    244  OE1 GLU   127      11.476   5.620   8.104  1.00 32.42           O
ATOM    245  OE2 GLU   127      10.499   7.435   7.226  1.00 36.01           O
ATOM    246  N   TYR   164      11.536  -0.769 -10.120  1.00 23.70           N
ATOM    247  H   TYR   164      11.628  -1.797  -9.991  1.00  0.00           H
ATOM    248  CA  TYR   164      11.348   0.089  -8.947  1.00 23.35           C
ATOM    249  C   TYR   164      12.722   0.477  -8.355  1.00 23.05           C
ATOM    250  O   TYR   164      12.980   1.640  -8.146  1.00 23.39           O
ATOM    251  CB  TYR   164      10.459  -0.614  -7.894  1.00 22.99           C
ATOM    252  CG  TYR   164      10.364   0.179  -6.608  1.00 22.45           C
ATOM    253  CD1 TYR   164       9.808   1.436  -6.609  1.00 23.52           C
ATOM    254  CD2 TYR   164      10.903  -0.305  -5.419  1.00 20.93           C
ATOM    255  CE1 TYR   164       9.743   2.185  -5.458  1.00 24.58           C
ATOM    256  CE2 TYR   164      10.861   0.443  -4.249  1.00 22.67           C
ATOM    257  CZ  TYR   164      10.279   1.678  -4.278  1.00 23.86           C
ATOM    258  OH  TYR   164      10.197   2.455  -3.159  1.00 27.94           O
ATOM    259  HH  TYR   164       9.745   3.307  -3.383  1.00  0.00           H
ATOM    260  N   ASP   166      14.431   0.557  -5.534  1.00 23.53           N
ATOM    261  H   ASP   166      13.426   0.492  -5.795  1.00  0.00           H
ATOM    262  CA  ASP   166      14.849   0.967  -4.184  1.00 24.43           C
ATOM    263  C   ASP   166      13.992   0.380  -3.044  1.00 24.25           C
ATOM    264  O   ASP   166      13.604   1.087  -2.097  1.00 23.86           O
ATOM    265  CB  ASP   166      14.897   2.490  -4.097  1.00 25.42           C
ATOM    266  CG  ASP   166      15.762   2.983  -2.937  1.00 27.35           C
ATOM    267  OD1 ASP   166      16.624   2.234  -2.392  1.00 30.20           O
ATOM    268  OD2 ASP   166      15.622   4.122  -2.509  1.00 32.73           O
ATOM    269  N   LYS   168      13.190  -1.316   0.351  1.00 23.69           N
ATOM    270  H   LYS   168      12.220  -0.947   0.289  1.00  0.00           H
ATOM    271  CA  LYS   168      13.818  -1.396   1.682  1.00 24.41           C
ATOM    272  C   LYS   168      12.783  -0.973   2.714  1.00 24.17           C
ATOM    273  O   LYS   168      11.822  -0.309   2.347  1.00 24.91           O
ATOM    274  CB  LYS   168      15.032  -0.470   1.773  1.00 24.76           C
ATOM    275  CG  LYS   168      14.729   1.019   1.445  1.00 23.94           C
ATOM    276  CD  LYS   168      16.011   1.848   1.515  1.00 26.47           C
ATOM    277  CE  LYS   168      15.873   3.240   0.866  1.00 27.87           C
ATOM    278  NZ  LYS   168      17.214   3.895   0.890  1.00 28.41           N
ATOM    279  HZ1 LYS   168      17.536   3.987   1.875  1.00  0.00           H
ATOM    280  HZ2 LYS   168      17.892   3.315   0.356  1.00  0.00           H
ATOM    281  HZ3 LYS   168      17.146   4.838   0.456  1.00  0.00           H
ATOM    282  N   PRO   169      12.916  -1.367   3.989  1.00 25.03           N
ATOM    283  CA  PRO   169      11.869  -1.003   4.977  1.00 24.55           C
ATOM    284  C   PRO   169      11.676   0.517   5.174  1.00 24.83           C
ATOM    285  O   PRO   169      10.553   0.947   5.521  1.00 23.90           O
ATOM    286  CB  PRO   169      12.339  -1.646   6.280  1.00 25.06           C
ATOM    287  CG  PRO   169      13.355  -2.691   5.856  1.00 27.14           C
ATOM    288  CD  PRO   169      13.988  -2.208   4.570  1.00 22.77           C
ATOM    289  N   GLU   170      12.716   1.306   4.933  1.00 24.42           N
ATOM    290  H   GLU   170      13.633   0.880   4.689  1.00  0.00           H
ATOM    291  CA  GLU   170      12.598   2.777   5.004  1.00 26.21           C
ATOM    292  C   GLU   170      11.544   3.334   4.041  1.00 25.95           C
ATOM    293  O   GLU   170      11.002   4.410   4.294  1.00 26.67           O
ATOM    294  CB  GLU   170      13.930   3.478   4.707  1.00 25.15           C
ATOM    295  CG  GLU   170      15.034   3.227   5.742  1.00 27.45           C
ATOM    296  CD  GLU   170      15.907   2.012   5.454  1.00 27.44           C
ATOM    297  OE1 GLU   170      15.380   0.948   5.068  1.00 24.82           O
ATOM    298  OE2 GLU   170      17.140   2.099   5.658  1.00 28.74           O
ATOM    299  N   ASN   171      11.300   2.644   2.926  1.00 25.38           N
ATOM    300  H   ASN   171      11.745   1.713   2.798  1.00  0.00           H
ATOM    301  CA  ASN   171      10.415   3.170   1.872  1.00 25.76           C
ATOM    302  C   ASN   171       9.013   2.621   1.954  1.00 26.20           C
ATOM    303  O   ASN   171       8.174   2.897   1.077  1.00 28.01           O
ATOM    304  CB  ASN   171      10.978   2.875   0.459  1.00 26.50           C
ATOM    305  CG  ASN   171      12.162   3.776   0.088  1.00 27.17           C
ATOM    306  OD1 ASN   171      12.528   4.679   0.840  1.00 26.57           O
ATOM    307  ND2 ASN   171      12.770   3.516  -1.082  1.00 29.86           N
ATOM    308 1HD2 ASN   171      13.584   4.088  -1.383  1.00  0.00           H
ATOM    309 2HD2 ASN   171      12.426   2.742  -1.686  1.00  0.00           H
ATOM    310  N   LEU   172       8.747   1.827   2.978  1.00 25.23           N
ATOM    311  H   LEU   172       9.467   1.669   3.711  1.00  0.00           H
ATOM    312  CA  LEU   172       7.458   1.178   3.082  1.00 25.82           C
ATOM    313  C   LEU   172       6.685   1.727   4.286  1.00 26.95           C
ATOM    314  O   LEU   172       7.121   1.572   5.436  1.00 26.82           O
ATOM    315  CB  LEU   172       7.628  -0.354   3.165  1.00 26.14           C
ATOM    316  CG  LEU   172       8.451  -1.015   2.037  1.00 24.08           C
ATOM    317  CD1 LEU   172       8.619  -2.506   2.381  1.00 25.75           C
ATOM    318  CD2 LEU   172       7.829  -0.798   0.623  1.00 22.36           C
ATOM    319  N   LEU   173       5.533   2.335   4.002  1.00 27.01           N
ATOM    320  H   LEU   173       5.182   2.316   3.023  1.00  0.00           H
ATOM    321  CA  LEU   173       4.743   3.031   5.026  1.00 28.82           C
ATOM    322  C   LEU   173       3.572   2.143   5.418  1.00 29.51           C
ATOM    323  O   LEU   173       3.058   1.411   4.578  1.00 30.60           O
ATOM    324  CB  LEU   173       4.229   4.366   4.486  1.00 28.48           C
ATOM    325  CG  LEU   173       5.122   5.627   4.474  1.00 28.59           C
ATOM    326  CD1 LEU   173       5.389   6.145   5.866  1.00 27.23           C
ATOM    327  CD2 LEU   173       6.459   5.412   3.731  1.00 28.09           C
ATOM    328  N   ILE   174       3.165   2.181   6.680  1.00 29.82           N
ATOM    329  H   ILE   174       3.633   2.821   7.354  1.00  0.00           H
ATOM    330  CA  ILE   174       2.055   1.324   7.136  1.00 30.46           C
ATOM    331  C   ILE   174       0.812   2.215   7.274  1.00 30.00           C
ATOM    332  O   ILE   174       0.885   3.257   7.884  1.00 30.95           O
ATOM    333  CB  ILE   174       2.386   0.694   8.482  1.00 30.38           C
ATOM    334  CG1 ILE   174       3.801   0.085   8.473  1.00 31.72           C
ATOM    335  CG2 ILE   174       1.203  -0.202   8.974  1.00 29.08           C
ATOM    336  CD1 ILE   174       3.859  -1.369   8.244  1.00 33.17           C
ATOM    337  N   GLN   181       2.039   0.882   2.075  1.00 31.45           N
ATOM    338  H   GLN   181       2.562   1.179   2.923  1.00  0.00           H
ATOM    339  CA  GLN   181       2.055   1.758   0.908  1.00 30.53           C
ATOM    340  C   GLN   181       3.523   1.997   0.492  1.00 29.88           C
ATOM    341  O   GLN   181       4.361   2.472   1.298  1.00 28.04           O
ATOM    342  CB  GLN   181       1.436   3.113   1.221  1.00 32.15           C
ATOM    343  CG  GLN   181       0.003   3.082   1.790  1.00 36.79           C
ATOM    344  CD  GLN   181      -1.006   3.348   0.722  1.00 41.75           C
ATOM    345  OE1 GLN   181      -1.153   4.480   0.251  1.00 44.61           O
ATOM    346  NE2 GLN   181      -1.705   2.305   0.317  1.00 44.12           N
ATOM    347 1HE2 GLN   181      -2.418   2.416  -0.432  1.00  0.00           H
ATOM    348 2HE2 GLN   181      -1.543   1.372   0.746  1.00  0.00           H
ATOM    349  N   VAL   182       3.828   1.693  -0.763  1.00 28.40           N
ATOM    350  H   VAL   182       3.095   1.303  -1.389  1.00  0.00           H
ATOM    351  CA  VAL   182       5.198   1.901  -1.285  1.00 28.33           C
ATOM    352  C   VAL   182       5.305   3.344  -1.658  1.00 28.10           C
ATOM    353  O   VAL   182       4.494   3.859  -2.419  1.00 28.02           O
ATOM    354  CB  VAL   182       5.490   1.043  -2.521  1.00 28.01           C
ATOM    355  CG1 VAL   182       6.870   1.346  -3.085  1.00 29.00           C
ATOM    356  CG2 VAL   182       5.392  -0.449  -2.174  1.00 25.59           C
ATOM    357  N   THR   183       6.293   4.020  -1.079  1.00 28.51           N
ATOM    358  H   THR   183       6.863   3.568  -0.336  1.00  0.00           H
ATOM    359  CA  THR   183       6.578   5.380  -1.477  1.00 28.88           C
ATOM    360  C   THR   183       8.022   5.527  -2.077  1.00 29.54           C
ATOM    361  O   THR   183       8.832   4.592  -2.069  1.00 31.68           O
ATOM    362  CB  THR   183       6.428   6.337  -0.242  1.00 28.94           C
ATOM    363  OG1 THR   183       7.511   6.113   0.693  1.00 26.33           O
ATOM    364  HG1 THR   183       7.488   5.173   1.004  1.00  0.00           H
ATOM    365  CG2 THR   183       5.132   6.047   0.563  1.00 27.27           C
ATOM    366  N   ASP   184       8.324   6.720  -2.532  1.00 29.70           N
ATOM    367  H   ASP   184       7.596   7.462  -2.499  1.00  0.00           H
ATOM    368  CA  ASP   184       9.640   7.055  -3.085  1.00 29.26           C
ATOM    369  C   ASP   184       9.919   6.306  -4.382  1.00 28.28           C
ATOM    370  O   ASP   184      10.483   5.195  -4.404  1.00 30.56           O
ATOM    371  CB  ASP   184      10.764   6.875  -2.061  1.00 29.76           C
ATOM    372  CG  ASP   184      11.989   7.675  -2.425  1.00 33.54           C
ATOM    373  OD1 ASP   184      12.817   7.934  -1.535  1.00 37.82           O
ATOM    374  OD2 ASP   184      12.188   8.110  -3.579  1.00 36.11           O
ATOM    375  N   PHE   185       9.546   6.951  -5.466  1.00 25.38           N
ATOM    376  H   PHE   185       9.056   7.862  -5.358  1.00  0.00           H
ATOM    377  CA  PHE   185       9.782   6.460  -6.777  1.00 24.94           C
ATOM    378  C   PHE   185      10.999   7.111  -7.455  1.00 23.88           C
ATOM    379  O   PHE   185      11.077   7.140  -8.673  1.00 22.61           O
ATOM    380  CB  PHE   185       8.492   6.619  -7.606  1.00 24.61           C
ATOM    381  CG  PHE   185       7.546   5.468  -7.412  1.00 29.03           C
ATOM    382  CD1 PHE   185       6.941   5.254  -6.165  1.00 32.47           C
ATOM    383  CD2 PHE   185       7.301   4.563  -8.448  1.00 33.51           C
ATOM    384  CE1 PHE   185       6.063   4.168  -5.956  1.00 34.56           C
ATOM    385  CE2 PHE   185       6.430   3.477  -8.254  1.00 36.73           C
ATOM    386  CZ  PHE   185       5.811   3.284  -6.989  1.00 34.90           C
ATOM    387  N   GLY   186      11.936   7.621  -6.660  1.00 23.40           N
ATOM    388  H   GLY   186      11.851   7.503  -5.630  1.00  0.00           H
ATOM    389  CA  GLY   186      13.071   8.337  -7.200  1.00 23.96           C
ATOM    390  C   GLY   186      13.987   7.572  -8.155  1.00 24.03           C
ATOM    391  O   GLY   186      14.672   8.194  -8.946  1.00 25.03           O
ATOM    392  N   PHE   187      14.022   6.247  -8.082  1.00 23.70           N
ATOM    393  H   PHE   187      13.459   5.754  -7.360  1.00  0.00           H
ATOM    394  CA  PHE   187      14.850   5.476  -9.013  1.00 23.91           C
ATOM    395  C   PHE   187      14.019   4.616  -9.964  1.00 23.72           C
ATOM    396  O   PHE   187      14.551   3.825 -10.736  1.00 23.01           O
ATOM    397  CB  PHE   187      15.809   4.582  -8.226  1.00 24.99           C
ATOM    398  CG  PHE   187      16.870   5.354  -7.496  1.00 27.64           C
ATOM    399  CD1 PHE   187      17.524   6.416  -8.110  1.00 29.09           C
ATOM    400  CD2 PHE   187      17.211   5.024  -6.205  1.00 33.26           C
ATOM    401  CE1 PHE   187      18.509   7.137  -7.436  1.00 30.47           C
ATOM    402  CE2 PHE   187      18.205   5.755  -5.518  1.00 36.23           C
ATOM    403  CZ  PHE   187      18.830   6.819  -6.133  1.00 32.47           C
ATOM    404  N   THR   201      20.198   1.037  -2.763  1.00 26.27           N
ATOM    405  H   THR   201      19.548   0.260  -3.000  1.00  0.00           H
ATOM    406  CA  THR   201      20.795   1.087  -1.414  1.00 26.41           C
ATOM    407  C   THR   201      21.720  -0.125  -1.265  1.00 25.15           C
ATOM    408  O   THR   201      21.350  -1.212  -1.652  1.00 26.78           O
ATOM    409  CB  THR   201      19.685   1.078  -0.332  1.00 25.82           C
ATOM    410  OG1 THR   201      18.831   2.231  -0.483  1.00 26.60           O
ATOM    411  HG1 THR   201      18.410   2.214  -1.379  1.00  0.00           H
ATOM    412  CG2 THR   201      20.265   1.255   1.060  1.00 27.31           C
ATOM    413  N   PHE   327       6.283   8.765  13.752  1.00 34.66           N
ATOM    414  H   PHE   327       5.720   9.442  14.305  1.00  0.00           H
ATOM    415  CA  PHE   327       7.442   9.260  13.017  1.00 35.12           C
ATOM    416  C   PHE   327       8.420   9.882  13.981  1.00 35.84           C
ATOM    417  O   PHE   327       8.001  10.410  14.990  1.00 35.22           O
ATOM    418  CB  PHE   327       7.027  10.323  12.004  1.00 33.62           C
ATOM    419  CG  PHE   327       6.208   9.775  10.876  1.00 33.97           C
ATOM    420  CD1 PHE   327       6.833   9.211   9.762  1.00 28.70           C
ATOM    421  CD2 PHE   327       4.809   9.770  10.957  1.00 31.12           C
ATOM    422  CE1 PHE   327       6.078   8.691   8.725  1.00 31.39           C
ATOM    423  CE2 PHE   327       4.030   9.248   9.896  1.00 31.80           C
ATOM    424  CZ  PHE   327       4.669   8.706   8.787  1.00 31.14           C
ATOM    425  N   TYR   330      12.541  15.565  13.337  1.00 44.51           N
ATOM    426  H   TYR   330      11.590  15.977  13.244  1.00  0.00           H
ATOM    427  CA  TYR   330      13.636  16.111  12.552  1.00 45.25           C
ATOM    428  C   TYR   330      13.719  17.586  12.855  1.00 46.67           C
ATOM    429  O   TYR   330      12.744  18.182  13.304  1.00 46.71           O
ATOM    430  CB  TYR   330      13.422  15.857  11.057  1.00 44.33           C
ATOM    431  CG  TYR   330      13.456  14.391  10.689  1.00 42.01           C
ATOM    432  CD1 TYR   330      12.317  13.599  10.808  1.00 39.29           C
ATOM    433  CD2 TYR   330      14.632  13.792  10.244  1.00 41.63           C
ATOM    434  CE1 TYR   330      12.345  12.250  10.480  1.00 39.40           C
ATOM    435  CE2 TYR   330      14.669  12.436   9.902  1.00 41.20           C
ATOM    436  CZ  TYR   330      13.513  11.675  10.021  1.00 40.46           C
ATOM    437  OH  TYR   330      13.527  10.333   9.690  1.00 42.24           O
ATOM    438  HH  TYR   330      13.782  10.232   8.739  1.00  0.00           H
ATOM    439  N   ARG    18      18.687   4.593   9.361  1.00 28.63           N
ATOM    440  H   ARG    18      18.527   5.353  10.053  1.00  0.00           H
ATOM    441  CA  ARG    18      18.094   4.715   8.030  1.00 28.57           C
ATOM    442  C   ARG    18      19.194   4.752   7.005  1.00 28.37           C
ATOM    443  O   ARG    18      20.182   5.444   7.178  1.00 26.41           O
ATOM    444  CB  ARG    18      17.240   6.000   7.935  1.00 29.40           C
ATOM    445  CG  ARG    18      15.963   5.905   8.736  1.00 32.19           C
ATOM    446  CD  ARG    18      14.877   6.948   8.374  1.00 35.81           C
ATOM    447  NE  ARG    18      13.723   6.695   9.207  1.00 33.84           N
ATOM    448  HE  ARG    18      12.916   6.203   8.774  1.00  0.00           H
ATOM    449  CZ  ARG    18      13.617   7.043  10.481  1.00 36.78           C
ATOM    450  NH1 ARG    18      14.604   7.687  11.095  1.00 36.99           N
ATOM    451 1HH1 ARG    18      15.473   7.924  10.575  1.00  0.00           H
ATOM    452 2HH1 ARG    18      14.507   7.954  12.095  1.00  0.00           H
ATOM    453  NH2 ARG    18      12.524   6.718  11.159  1.00 37.93           N
ATOM    454 1HH2 ARG    18      11.758   6.194  10.690  1.00  0.00           H
ATOM    455 2HH2 ARG    18      12.433   6.988  12.159  1.00  0.00           H
ATOM    456  N   ARG    19      19.034   4.004   5.925  1.00 28.40           N
ATOM    457  H   ARG    19      18.131   3.517   5.756  1.00  0.00           H
ATOM    458  CA  ARG    19      20.124   3.866   4.977  1.00 29.57           C
ATOM    459  C   ARG    19      19.860   4.734   3.745  1.00 30.96           C
ATOM    460  O   ARG    19      18.826   4.597   3.086  1.00 30.75           O
ATOM    461  CB  ARG    19      20.310   2.400   4.576  1.00 29.08           C
ATOM    462  CG  ARG    19      20.766   1.453   5.737  1.00 30.06           C
ATOM    463  CD  ARG    19      20.404  -0.010   5.509  1.00 28.03           C
ATOM    464  NE  ARG    19      18.940  -0.205   5.627  1.00 28.37           N
ATOM    465  HE  ARG    19      18.327   0.625   5.497  1.00  0.00           H
ATOM    466  CZ  ARG    19      18.359  -1.369   5.888  1.00 27.87           C
ATOM    467  NH1 ARG    19      19.102  -2.455   6.068  1.00 24.73           N
ATOM    468 1HH1 ARG    19      20.138  -2.393   6.004  1.00  0.00           H
ATOM    469 2HH1 ARG    19      18.648  -3.368   6.273  1.00  0.00           H
ATOM    470  NH2 ARG    19      17.019  -1.461   5.927  1.00 25.37           N
ATOM    471 1HH2 ARG    19      16.435  -0.619   5.752  1.00  0.00           H
ATOM    472 2HH2 ARG    19      16.566  -2.375   6.132  1.00  0.00           H
ATOM    473  N   ASN    20      20.792   5.622   3.452  1.00 32.28           N
ATOM    474  H   ASN    20      21.576   5.763   4.121  1.00  0.00           H
ATOM    475  CA  ASN    20      20.766   6.421   2.215  1.00 34.52           C
ATOM    476  C   ASN    20      20.989   5.615   0.925  1.00 34.20           C
ATOM    477  O   ASN    20      21.768   4.666   0.901  1.00 32.34           O
ATOM    478  CB  ASN    20      21.830   7.524   2.288  1.00 36.01           C
ATOM    479  CG  ASN    20      21.501   8.584   3.350  1.00 41.44           C
ATOM    480  OD1 ASN    20      20.338   8.980   3.505  1.00 47.55           O
ATOM    481  ND2 ASN    20      22.520   9.025   4.099  1.00 44.39           N
ATOM    482 1HD2 ASN    20      22.350   9.728   4.846  1.00  0.00           H
ATOM    483 2HD2 ASN    20      23.481   8.664   3.933  1.00  0.00           H
ATOM    484  N   ALA    21      20.290   6.015  -0.140  1.00 34.46           N
ATOM    485  H   ALA    21      19.539   6.722  -0.005  1.00  0.00           H
ATOM    486  CA  ALA    21      20.531   5.509  -1.475  1.00 36.14           C
ATOM    487  C   ALA    21      21.861   6.038  -2.012  1.00 37.36           C
ATOM    488  O   ALA    21      22.367   7.069  -1.562  1.00 36.99           O
ATOM    489  CB  ALA    21      19.370   5.911  -2.412  1.00 36.09           C
HETATM  490  O   HOH     4       8.507   5.864  11.238  1.00 29.83           O
HETATM  491  O   HOH    14       8.555   9.312   6.357  1.00 39.38           O
HETATM  492  O   HOH    21       8.169   9.325  -4.914  1.00 59.77           O
HETATM  493  O   HOH    22      -3.983  12.345   2.968  1.00 37.28           O
HETATM  494  O   HOH    33       8.442   9.782  -0.765  1.00 41.04           O
HETATM  495  O   HOH    56      16.397   5.947  -0.645  1.00 43.04           O
HETATM  496  O   HOH    60      11.025  10.211  -1.016  1.00 60.57           O
HETATM  497  O   HOH    73      11.140   9.312   8.823  1.00 35.24           O
HETATM  498  O   HOH    77      14.531   6.092  -4.343  1.00 51.21           O
HETATM  499  O   HOH    94      -3.247   6.579   4.293  1.00 47.43           O
HETATM  500  O   HOH    96      14.262  10.245   7.011  1.00 54.46           O
HETATM  501  O   HOH   108      14.067  11.695  -4.446  1.00 56.49           O
HETATM  502  O   HOH   119      12.789  13.460   0.049  1.00 53.35           O
HETATM  503  O   HOH   206      18.841   8.564   0.278  1.00 50.25           O
