# Supplementary material for: An electron-density point-cloud framework for robust protein-ligand interaction prediction
Source: Nat Commun. 2026 Jun 11;17:7424. doi: 10.1038/s41467-026-74196-5 (PMC13408660; doi:10.1038/s41467-026-74196-5)
Supplement: Supplementary file 5 — Source Data [file 41467_2026_74196_MOESM5_ESM.zip › Source Data_rev/supplementary_figure3/2xbv_pocket.xyz]

ATOM      1  N   ILE    16      20.132  71.262   5.558  1.00 21.28           N
ATOM      2  HN1 ILE    16      20.516  70.489   4.978  1.00  0.00           H
ATOM      3  HN2 ILE    16      19.096  71.284   5.468  1.00  0.00           H
ATOM      4  HN3 ILE    16      20.528  72.168   5.236  1.00  0.00           H
ATOM      5  CA  ILE    16      20.497  71.042   6.972  1.00 20.98           C
ATOM      6  C   ILE    16      19.945  72.167   7.854  1.00 27.71           C
ATOM      7  O   ILE    16      20.251  73.351   7.643  1.00 27.31           O
ATOM      8  CB  ILE    16      22.036  70.839   7.192  1.00 22.32           C
ATOM      9  CG1 ILE    16      22.645  69.701   6.321  1.00 22.26           C
ATOM     10  CG2 ILE    16      22.391  70.672   8.676  1.00 22.57           C
ATOM     11  CD1 ILE    16      22.304  68.236   6.787  1.00 22.65           C
ATOM     12  N   VAL    17      19.133  71.787   8.845  1.00 23.73           N
ATOM     13  H   VAL    17      18.912  70.775   8.937  1.00  0.00           H
ATOM     14  CA  VAL    17      18.530  72.727   9.820  1.00 23.72           C
ATOM     15  C   VAL    17      19.450  72.661  11.043  1.00 25.34           C
ATOM     16  O   VAL    17      19.722  71.576  11.559  1.00 25.59           O
ATOM     17  CB  VAL    17      17.073  72.315  10.190  1.00 27.32           C
ATOM     18  CG1 VAL    17      16.478  73.323  11.183  1.00 27.36           C
ATOM     19  CG2 VAL    17      16.190  72.199   8.941  1.00 26.24           C
ATOM     20  N   HIS    57      14.505  57.912  -4.662  1.00 16.26           N
ATOM     21  H   HIS    57      14.817  57.645  -3.706  1.00  0.00           H
ATOM     22  CA  HIS    57      13.444  58.930  -4.851  1.00 15.96           C
ATOM     23  C   HIS    57      13.950  60.183  -5.589  1.00 20.00           C
ATOM     24  O   HIS    57      13.156  60.911  -6.199  1.00 20.06           O
ATOM     25  CB  HIS    57      12.723  59.295  -3.554  1.00 15.87           C
ATOM     26  CG  HIS    57      13.432  60.311  -2.701  1.00 17.04           C
ATOM     27  ND1 HIS    57      14.188  59.926  -1.609  1.00 16.44           N
ATOM     28  CD2 HIS    57      13.438  61.668  -2.782  1.00 18.09           C
ATOM     29  CE1 HIS    57      14.601  61.049  -1.044  1.00 17.30           C
ATOM     30  NE2 HIS    57      14.177  62.128  -1.722  1.00 18.39           N
ATOM     31  N   GLN    61      12.817  63.476  -9.550  1.00 32.01           N
ATOM     32  H   GLN    61      13.573  62.993  -9.024  1.00  0.00           H
ATOM     33  CA  GLN    61      12.797  64.933  -9.553  1.00 33.93           C
ATOM     34  C   GLN    61      13.196  65.628 -10.851  1.00 41.70           C
ATOM     35  O   GLN    61      12.574  66.636 -11.220  1.00 44.95           O
ATOM     36  CB  GLN    61      13.559  65.471  -8.336  1.00 36.00           C
ATOM     37  CG  GLN    61      12.708  65.326  -7.076  1.00 42.54           C
ATOM     38  CD  GLN    61      13.454  65.501  -5.793  1.00 48.96           C
ATOM     39  OE1 GLN    61      13.465  64.615  -4.938  1.00 39.61           O
ATOM     40  NE2 GLN    61      14.008  66.673  -5.582  1.00 41.08           N
ATOM     41 1HE2 GLN    61      14.472  66.873  -4.673  1.00  0.00           H
ATOM     42 2HE2 GLN    61      13.982  67.401  -6.324  1.00  0.00           H
ATOM     43  N   PHE    94      12.111  49.847  -4.983  1.00 19.43           N
ATOM     44  H   PHE    94      12.913  49.724  -5.634  1.00  0.00           H
ATOM     45  CA  PHE    94      11.721  51.177  -4.505  1.00 17.10           C
ATOM     46  C   PHE    94      10.290  51.560  -4.989  1.00 21.67           C
ATOM     47  O   PHE    94       9.908  51.332  -6.149  1.00 22.00           O
ATOM     48  CB  PHE    94      12.713  52.299  -4.954  1.00 17.96           C
ATOM     49  CG  PHE    94      12.168  53.655  -4.551  1.00 17.22           C
ATOM     50  CD1 PHE    94      12.196  54.067  -3.220  1.00 15.07           C
ATOM     51  CD2 PHE    94      11.502  54.470  -5.486  1.00 17.84           C
ATOM     52  CE1 PHE    94      11.662  55.315  -2.830  1.00 18.15           C
ATOM     53  CE2 PHE    94      10.946  55.706  -5.097  1.00 18.92           C
ATOM     54  CZ  PHE    94      11.044  56.134  -3.767  1.00 18.46           C
ATOM     55  N   THR    95       9.511  52.110  -4.074  1.00 18.74           N
ATOM     56  H   THR    95       9.848  52.178  -3.092  1.00  0.00           H
ATOM     57  CA  THR    95       8.179  52.628  -4.414  1.00 18.87           C
ATOM     58  C   THR    95       7.898  53.816  -3.550  1.00 21.23           C
ATOM     59  O   THR    95       8.189  53.776  -2.355  1.00 19.74           O
ATOM     60  CB  THR    95       7.049  51.590  -4.306  1.00 23.48           C
ATOM     61  OG1 THR    95       5.805  52.296  -4.462  1.00 30.13           O
ATOM     62  HG1 THR    95       5.053  51.655  -4.398  1.00  0.00           H
ATOM     63  CG2 THR    95       7.024  50.883  -2.970  1.00 19.46           C
ATOM     64  N   LYS    96       7.241  54.857  -4.126  1.00 20.62           N
ATOM     65  H   LYS    96       7.031  54.819  -5.144  1.00  0.00           H
ATOM     66  CA  LYS    96       6.825  56.017  -3.367  1.00 19.80           C
ATOM     67  C   LYS    96       5.698  55.691  -2.390  1.00 22.14           C
ATOM     68  O   LYS    96       5.489  56.442  -1.451  1.00 22.95           O
ATOM     69  CB  LYS    96       6.427  57.188  -4.280  1.00 22.46           C
ATOM     70  CG  LYS    96       7.619  57.966  -4.790  1.00 26.46           C
ATOM     71  CD  LYS    96       7.145  59.296  -5.340  1.00 33.07           C
ATOM     72  CE  LYS    96       8.324  60.130  -5.792  1.00 54.83           C
ATOM     73  NZ  LYS    96       7.909  61.139  -6.803  1.00 65.86           N
ATOM     74  HZ1 LYS    96       7.507  60.654  -7.630  1.00  0.00           H
ATOM     75  HZ2 LYS    96       7.194  61.770  -6.388  1.00  0.00           H
ATOM     76  HZ3 LYS    96       8.737  61.696  -7.095  1.00  0.00           H
ATOM     77  N   GLU    97       5.006  54.536  -2.559  1.00 22.73           N
ATOM     78  H   GLU    97       5.212  53.920  -3.371  1.00  0.00           H
ATOM     79  CA  GLU    97       3.965  54.155  -1.594  1.00 22.36           C
ATOM     80  C   GLU    97       4.529  54.001  -0.169  1.00 23.93           C
ATOM     81  O   GLU    97       3.916  54.468   0.788  1.00 24.21           O
ATOM     82  CB  GLU    97       3.342  52.826  -2.041  1.00 24.22           C
ATOM     83  CG  GLU    97       2.084  52.411  -1.295  1.00 39.40           C
ATOM     84  CD  GLU    97       1.649  50.978  -1.551  1.00 50.08           C
ATOM     85  OE1 GLU    97       1.557  50.577  -2.734  1.00 47.68           O
ATOM     86  OE2 GLU    97       1.385  50.258  -0.562  1.00 50.64           O
ATOM     87  N   THR    98       5.725  53.380  -0.034  1.00 19.51           N
ATOM     88  H   THR    98       6.249  53.104  -0.889  1.00  0.00           H
ATOM     89  CA  THR    98       6.307  53.083   1.284  1.00 19.10           C
ATOM     90  C   THR    98       7.621  53.837   1.512  1.00 18.66           C
ATOM     91  O   THR    98       8.091  53.904   2.648  1.00 17.32           O
ATOM     92  CB  THR    98       6.648  51.570   1.343  1.00 22.92           C
ATOM     93  OG1 THR    98       7.552  51.257   0.296  1.00 19.90           O
ATOM     94  HG1 THR    98       7.773  50.292   0.329  1.00  0.00           H
ATOM     95  CG2 THR    98       5.387  50.674   1.220  1.00 30.90           C
ATOM     96  N   TYR    99       8.250  54.315   0.427  1.00 16.49           N
ATOM     97  H   TYR    99       7.755  54.270  -0.487  1.00  0.00           H
ATOM     98  CA  TYR    99       9.599  54.898   0.458  1.00 16.61           C
ATOM     99  C   TYR    99      10.648  53.832   0.900  1.00 18.03           C
ATOM    100  O   TYR    99      11.809  54.164   1.210  1.00 17.23           O
ATOM    101  CB  TYR    99       9.674  56.185   1.278  1.00 17.08           C
ATOM    102  CG  TYR    99       9.600  57.413   0.399  1.00 17.23           C
ATOM    103  CD1 TYR    99       8.454  57.691  -0.359  1.00 19.12           C
ATOM    104  CD2 TYR    99      10.701  58.250   0.255  1.00 16.17           C
ATOM    105  CE1 TYR    99       8.409  58.792  -1.225  1.00 20.20           C
ATOM    106  CE2 TYR    99      10.653  59.368  -0.577  1.00 18.84           C
ATOM    107  CZ  TYR    99       9.504  59.648  -1.289  1.00 22.62           C
ATOM    108  OH  TYR    99       9.520  60.751  -2.104  1.00 22.17           O
ATOM    109  HH  TYR    99       8.643  60.840  -2.554  1.00  0.00           H
ATOM    110  N   ASP   100      10.256  52.535   0.836  1.00 15.86           N
ATOM    111  H   ASP   100       9.291  52.298   0.529  1.00  0.00           H
ATOM    112  CA  ASP   100      11.189  51.472   1.198  1.00 15.08           C
ATOM    113  C   ASP   100      12.162  51.239   0.025  1.00 16.11           C
ATOM    114  O   ASP   100      11.869  51.598  -1.110  1.00 17.36           O
ATOM    115  CB  ASP   100      10.404  50.158   1.465  1.00 16.79           C
ATOM    116  CG  ASP   100      11.161  49.141   2.288  1.00 20.10           C
ATOM    117  OD1 ASP   100      12.275  49.461   2.768  1.00 18.69           O
ATOM    118  OD2 ASP   100      10.624  48.031   2.474  1.00 20.57           O
ATOM    119  N   ASP   102      15.042  52.790  -0.596  1.00 15.22           N
ATOM    120  H   ASP   102      14.944  52.681   0.434  1.00  0.00           H
ATOM    121  CA  ASP   102      15.351  54.133  -1.162  1.00 14.39           C
ATOM    122  C   ASP   102      16.833  54.285  -1.452  1.00 15.88           C
ATOM    123  O   ASP   102      17.577  54.963  -0.733  1.00 15.69           O
ATOM    124  CB  ASP   102      14.742  55.256  -0.308  1.00 14.08           C
ATOM    125  CG  ASP   102      14.717  56.625  -1.033  1.00 15.72           C
ATOM    126  OD1 ASP   102      14.978  56.656  -2.282  1.00 16.23           O
ATOM    127  OD2 ASP   102      14.552  57.671  -0.326  1.00 18.75           O
ATOM    128  N   VAL   138      25.456  63.820   9.126  1.00 18.52           N
ATOM    129  H   VAL   138      25.246  64.427   9.944  1.00  0.00           H
ATOM    130  CA  VAL   138      24.692  64.020   7.878  1.00 19.57           C
ATOM    131  C   VAL   138      25.174  65.359   7.251  1.00 22.70           C
ATOM    132  O   VAL   138      25.490  66.343   7.958  1.00 23.59           O
ATOM    133  CB  VAL   138      23.144  63.969   8.097  1.00 21.38           C
ATOM    134  CG1 VAL   138      22.616  65.098   9.017  1.00 20.63           C
ATOM    135  CG2 VAL   138      22.408  63.978   6.756  1.00 20.38           C
ATOM    136  N   GLY   142      20.842  71.183   1.530  1.00 22.23           N
ATOM    137  H   GLY   142      21.344  70.459   2.083  1.00  0.00           H
ATOM    138  CA  GLY   142      19.402  71.286   1.624  1.00 21.93           C
ATOM    139  C   GLY   142      18.869  72.474   2.404  1.00 24.13           C
ATOM    140  O   GLY   142      19.650  73.289   2.932  1.00 25.40           O
ATOM    141  N   ARG   143      17.529  72.550   2.514  1.00 22.76           N
ATOM    142  H   ARG   143      16.949  71.814   2.062  1.00  0.00           H
ATOM    143  CA  ARG   143      16.850  73.632   3.248  1.00 22.72           C
ATOM    144  C   ARG   143      17.431  73.841   4.632  1.00 27.63           C
ATOM    145  O   ARG   143      17.826  72.869   5.299  1.00 26.59           O
ATOM    146  CB  ARG   143      15.340  73.384   3.316  1.00 21.14           C
ATOM    147  CG  ARG   143      14.642  73.544   1.974  1.00 25.35           C
ATOM    148  CD  ARG   143      13.152  73.382   2.095  1.00 29.63           C
ATOM    149  NE  ARG   143      12.568  73.219   0.775  1.00 34.04           N
ATOM    150  HE  ARG   143      13.087  72.642   0.082  1.00  0.00           H
ATOM    151  CZ  ARG   143      11.417  73.757   0.395  1.00 57.81           C
ATOM    152  NH1 ARG   143      10.704  74.486   1.245  1.00 57.09           N
ATOM    153 1HH1 ARG   143      11.047  74.638   2.215  1.00  0.00           H
ATOM    154 2HH1 ARG   143       9.802  74.905   0.941  1.00  0.00           H
ATOM    155  NH2 ARG   143      10.957  73.553  -0.830  1.00 49.81           N
ATOM    156 1HH2 ARG   143      11.499  72.969  -1.498  1.00  0.00           H
ATOM    157 2HH2 ARG   143      10.054  73.977  -1.124  1.00  0.00           H
ATOM    158  N   THR   144      17.537  75.124   5.059  1.00 26.01           N
ATOM    159  H   THR   144      17.225  75.888   4.426  1.00  0.00           H
ATOM    160  CA  THR   144      18.078  75.480   6.388  1.00 25.23           C
ATOM    161  C   THR   144      16.921  75.606   7.393  1.00 26.24           C
ATOM    162  O   THR   144      17.165  75.772   8.597  1.00 25.20           O
ATOM    163  CB  THR   144      18.875  76.810   6.319  1.00 31.52           C
ATOM    164  OG1 THR   144      17.989  77.811   5.822  1.00 28.41           O
ATOM    165  HG1 THR   144      18.468  78.676   5.765  1.00  0.00           H
ATOM    166  CG2 THR   144      20.087  76.704   5.422  1.00 31.05           C
ATOM    167  N   HIS   145      15.680  75.459   6.893  1.00 26.07           N
ATOM    168  H   HIS   145      15.595  75.367   5.861  1.00  0.00           H
ATOM    169  CA  HIS   145      14.436  75.416   7.670  1.00 27.48           C
ATOM    170  C   HIS   145      13.372  74.754   6.813  1.00 28.89           C
ATOM    171  O   HIS   145      13.396  74.900   5.594  1.00 26.69           O
ATOM    172  CB  HIS   145      13.999  76.843   8.111  1.00 29.24           C
ATOM    173  CG  HIS   145      12.849  76.853   9.080  1.00 33.38           C
ATOM    174  ND1 HIS   145      11.537  76.785   8.642  1.00 35.47           N
ATOM    175  CD2 HIS   145      12.855  76.943  10.430  1.00 35.74           C
ATOM    176  CE1 HIS   145      10.790  76.814   9.736  1.00 34.99           C
ATOM    177  NE2 HIS   145      11.537  76.902  10.836  1.00 35.71           N
ATOM    178  N   GLU   147      12.408  74.031   7.426  1.00 27.06           N
ATOM    179  H   GLU   147      12.421  73.934   8.461  1.00  0.00           H
ATOM    180  CA  GLU   147      11.353  73.387   6.661  1.00 27.11           C
ATOM    181  C   GLU   147      10.680  74.296   5.607  1.00 34.32           C
ATOM    182  O   GLU   147      10.391  73.849   4.504  1.00 33.53           O
ATOM    183  CB  GLU   147      10.288  72.813   7.616  1.00 27.47           C
ATOM    184  CG  GLU   147       9.256  71.982   6.892  1.00 30.68           C
ATOM    185  CD  GLU   147       8.165  71.476   7.809  1.00 39.36           C
ATOM    186  OE1 GLU   147       8.470  71.156   8.986  1.00 31.42           O
ATOM    187  OE2 GLU   147       7.023  71.321   7.318  1.00 39.95           O
ATOM    188  N   LYS   148      10.443  75.553   5.944  1.00 35.79           N
ATOM    189  H   LYS   148      10.768  75.910   6.865  1.00  0.00           H
ATOM    190  CA  LYS   148       9.727  76.447   5.030  1.00 38.93           C
ATOM    191  C   LYS   148      10.656  77.269   4.104  1.00 47.58           C
ATOM    192  O   LYS   148      10.220  77.731   3.031  1.00 49.64           O
ATOM    193  CB  LYS   148       8.738  77.328   5.833  1.00 40.87           C
ATOM    194  CG  LYS   148       7.582  76.510   6.450  1.00 53.43           C
ATOM    195  CD  LYS   148       7.836  76.082   7.891  1.00 60.47           C
ATOM    196  CE  LYS   148       6.779  75.146   8.414  1.00 64.90           C
ATOM    197  NZ  LYS   148       7.136  74.630   9.762  1.00 70.08           N
ATOM    198  HZ1 LYS   148       8.038  74.115   9.707  1.00  0.00           H
ATOM    199  HZ2 LYS   148       7.230  75.427  10.423  1.00  0.00           H
ATOM    200  HZ3 LYS   148       6.389  73.988  10.095  1.00  0.00           H
ATOM    201  N   GLY   149      11.929  77.361   4.504  1.00 40.96           N
ATOM    202  H   GLY   149      12.202  76.832   5.357  1.00  0.00           H
ATOM    203  CA  GLY   149      12.963  78.142   3.842  1.00 38.95           C
ATOM    204  C   GLY   149      13.631  77.584   2.606  1.00 38.75           C
ATOM    205  O   GLY   149      13.167  76.628   1.984  1.00 37.80           O
ATOM    206  N   GLN   151      17.096  76.408   0.228  1.00 26.76           N
ATOM    207  H   GLN   151      16.600  76.542  -0.676  1.00  0.00           H
ATOM    208  CA  GLN   151      18.269  75.566   0.232  1.00 26.87           C
ATOM    209  C   GLN   151      19.458  76.415   0.553  1.00 31.22           C
ATOM    210  O   GLN   151      19.505  77.581   0.140  1.00 33.51           O
ATOM    211  CB  GLN   151      18.468  74.919  -1.125  1.00 27.84           C
ATOM    212  CG  GLN   151      17.270  74.059  -1.490  1.00 33.18           C
ATOM    213  CD  GLN   151      17.698  73.031  -2.463  1.00 46.19           C
ATOM    214  OE1 GLN   151      18.097  71.956  -2.063  1.00 35.97           O
ATOM    215  NE2 GLN   151      17.744  73.398  -3.745  1.00 45.60           N
ATOM    216 1HE2 GLN   151      18.136  72.750  -4.458  1.00  0.00           H
ATOM    217 2HE2 GLN   151      17.388  74.332  -4.032  1.00  0.00           H
ATOM    218  N   VAL   160      24.187  63.762  14.168  1.00 21.76           N
ATOM    219  H   VAL   160      24.831  63.165  13.612  1.00  0.00           H
ATOM    220  CA  VAL   160      22.879  63.238  14.545  1.00 22.26           C
ATOM    221  C   VAL   160      22.987  61.940  15.330  1.00 23.00           C
ATOM    222  O   VAL   160      23.579  60.945  14.894  1.00 23.53           O
ATOM    223  CB  VAL   160      21.887  63.070  13.325  1.00 24.62           C
ATOM    224  CG1 VAL   160      21.342  64.412  12.806  1.00 24.55           C
ATOM    225  CG2 VAL   160      22.503  62.234  12.192  1.00 24.15           C
ATOM    226  N   SER   172       6.344  57.973  14.348  1.00 19.43           N
ATOM    227  H   SER   172       6.512  57.029  14.750  1.00  0.00           H
ATOM    228  CA  SER   172       6.135  58.095  12.907  1.00 19.10           C
ATOM    229  C   SER   172       4.720  57.822  12.408  1.00 19.61           C
ATOM    230  O   SER   172       4.093  56.854  12.832  1.00 19.21           O
ATOM    231  CB  SER   172       7.150  57.202  12.187  1.00 18.23           C
ATOM    232  OG  SER   172       7.011  57.161  10.780  1.00 20.71           O
ATOM    233  HG  SER   172       6.112  56.817  10.548  1.00  0.00           H
ATOM    234  N   SER   173       4.236  58.675  11.478  1.00 18.01           N
ATOM    235  H   SER   173       4.783  59.529  11.246  1.00  0.00           H
ATOM    236  CA  SER   173       2.964  58.437  10.784  1.00 17.87           C
ATOM    237  C   SER   173       3.069  57.263   9.815  1.00 19.91           C
ATOM    238  O   SER   173       2.059  56.672   9.435  1.00 20.66           O
ATOM    239  CB  SER   173       2.554  59.653   9.945  1.00 19.75           C
ATOM    240  OG  SER   173       2.417  60.766  10.799  1.00 23.37           O
ATOM    241  HG  SER   173       1.722  60.576  11.478  1.00  0.00           H
ATOM    242  N   PHE   174       4.278  56.992   9.329  1.00 16.29           N
ATOM    243  H   PHE   174       5.088  57.527   9.701  1.00  0.00           H
ATOM    244  CA  PHE   174       4.533  55.971   8.288  1.00 14.72           C
ATOM    245  C   PHE   174       5.383  54.809   8.818  1.00 18.20           C
ATOM    246  O   PHE   174       6.132  54.973   9.793  1.00 19.19           O
ATOM    247  CB  PHE   174       5.260  56.587   7.055  1.00 16.11           C
ATOM    248  CG  PHE   174       4.528  57.798   6.500  1.00 16.65           C
ATOM    249  CD1 PHE   174       3.373  57.640   5.739  1.00 21.96           C
ATOM    250  CD2 PHE   174       4.928  59.085   6.847  1.00 18.91           C
ATOM    251  CE1 PHE   174       2.639  58.758   5.305  1.00 21.00           C
ATOM    252  CE2 PHE   174       4.221  60.214   6.393  1.00 20.61           C
ATOM    253  CZ  PHE   174       3.077  60.044   5.633  1.00 18.85           C
ATOM    254  N   ILE   175       5.239  53.663   8.154  1.00 17.32           N
ATOM    255  H   ILE   175       4.591  53.635   7.341  1.00  0.00           H
ATOM    256  CA  ILE   175       5.966  52.424   8.527  1.00 16.25           C
ATOM    257  C   ILE   175       7.462  52.659   8.396  1.00 20.20           C
ATOM    258  O   ILE   175       7.956  53.098   7.325  1.00 20.01           O
ATOM    259  CB  ILE   175       5.484  51.209   7.700  1.00 19.41           C
ATOM    260  CG1 ILE   175       4.045  50.809   8.140  1.00 21.93           C
ATOM    261  CG2 ILE   175       6.446  49.989   7.818  1.00 21.19           C
ATOM    262  CD1 ILE   175       3.284  50.187   7.071  1.00 30.53           C
ATOM    263  N   ILE   176       8.211  52.269   9.466  1.00 17.26           N
ATOM    264  H   ILE   176       7.726  51.969  10.335  1.00  0.00           H
ATOM    265  CA  ILE   176       9.672  52.258   9.435  1.00 15.41           C
ATOM    266  C   ILE   176      10.021  50.777   9.151  1.00 17.40           C
ATOM    267  O   ILE   176       9.716  49.900   9.978  1.00 17.61           O
ATOM    268  CB  ILE   176      10.304  52.704  10.818  1.00 16.47           C
ATOM    269  CG1 ILE   176       9.780  54.100  11.292  1.00 15.32           C
ATOM    270  CG2 ILE   176      11.874  52.685  10.718  1.00 16.50           C
ATOM    271  CD1 ILE   176       9.901  55.264  10.156  1.00 17.49           C
ATOM    272  N   THR   177      10.711  50.516   8.035  1.00 15.59           N
ATOM    273  H   THR   177      10.978  51.319   7.430  1.00  0.00           H
ATOM    274  CA  THR   177      11.115  49.176   7.609  1.00 17.39           C
ATOM    275  C   THR   177      12.526  48.869   8.079  1.00 19.76           C
ATOM    276  O   THR   177      13.262  49.794   8.454  1.00 18.33           O
ATOM    277  CB  THR   177      11.016  49.007   6.092  1.00 23.44           C
ATOM    278  OG1 THR   177      12.135  49.687   5.482  1.00 19.92           O
ATOM    279  HG1 THR   177      12.085  49.586   4.498  1.00  0.00           H
ATOM    280  CG2 THR   177       9.669  49.444   5.504  1.00 18.83           C
ATOM    281  N   MET   180      15.493  50.875   6.694  1.00 15.30           N
ATOM    282  H   MET   180      14.982  50.174   7.267  1.00  0.00           H
ATOM    283  CA  MET   180      15.581  52.257   7.223  1.00 14.08           C
ATOM    284  C   MET   180      16.090  52.255   8.614  1.00 19.47           C
ATOM    285  O   MET   180      15.979  51.250   9.332  1.00 18.06           O
ATOM    286  CB  MET   180      14.193  52.931   7.288  1.00 14.74           C
ATOM    287  CG  MET   180      13.402  52.907   5.969  1.00 16.26           C
ATOM    288  SD  MET   180      11.667  53.405   6.241  1.00 16.71           S
ATOM    289  CE  MET   180      10.987  52.981   4.697  1.00 15.60           C
ATOM    290  N   PHE   181      16.621  53.397   9.020  1.00 17.62           N
ATOM    291  H   PHE   181      16.802  54.124   8.299  1.00  0.00           H
ATOM    292  CA  PHE   181      16.969  53.713  10.383  1.00 17.01           C
ATOM    293  C   PHE   181      16.663  55.184  10.688  1.00 19.42           C
ATOM    294  O   PHE   181      16.557  56.014   9.761  1.00 17.99           O
ATOM    295  CB  PHE   181      18.379  53.264  10.793  1.00 17.86           C
ATOM    296  CG  PHE   181      19.470  54.131  10.252  1.00 17.16           C
ATOM    297  CD1 PHE   181      20.019  53.875   8.994  1.00 20.00           C
ATOM    298  CD2 PHE   181      19.899  55.248  10.954  1.00 18.31           C
ATOM    299  CE1 PHE   181      21.043  54.677   8.485  1.00 18.59           C
ATOM    300  CE2 PHE   181      20.919  56.067  10.435  1.00 20.68           C
ATOM    301  CZ  PHE   181      21.489  55.767   9.214  1.00 18.66           C
ATOM    302  N   CYS   182      16.559  55.514  11.982  1.00 17.32           N
ATOM    303  H   CYS   182      16.729  54.785  12.704  1.00  0.00           H
ATOM    304  CA  CYS   182      16.214  56.867  12.408  1.00 17.40           C
ATOM    305  C   CYS   182      17.367  57.514  13.101  1.00 19.46           C
ATOM    306  O   CYS   182      18.150  56.838  13.810  1.00 18.74           O
ATOM    307  CB  CYS   182      15.008  56.803  13.313  1.00 18.01           C
ATOM    308  SG  CYS   182      13.677  55.799  12.607  1.00 20.12           S
ATOM    309  N   ALA   183      17.499  58.799  12.870  1.00 16.70           N
ATOM    310  H   ALA   183      16.853  59.278  12.210  1.00  0.00           H
ATOM    311  CA  ALA   183      18.569  59.567  13.550  1.00 15.81           C
ATOM    312  C   ALA   183      18.121  61.004  13.721  1.00 19.38           C
ATOM    313  O   ALA   183      17.309  61.514  12.932  1.00 18.72           O
ATOM    314  CB  ALA   183      19.856  59.494  12.735  1.00 16.02           C
ATOM    315  N   GLY   184      18.660  61.674  14.733  1.00 19.10           N
ATOM    316  H   GLY   184      19.356  61.206  15.348  1.00  0.00           H
ATOM    317  CA  GLY   184      18.286  63.055  14.989  1.00 19.43           C
ATOM    318  C   GLY   184      17.864  63.304  16.418  1.00 22.58           C
ATOM    319  O   GLY   184      18.308  62.595  17.321  1.00 24.63           O
ATOM    320  N   GLU   188      17.312  70.622  15.070  1.00 25.83           N
ATOM    321  H   GLU   188      16.808  69.878  15.593  1.00  0.00           H
ATOM    322  CA  GLU   188      18.427  70.217  14.205  1.00 24.49           C
ATOM    323  C   GLU   188      18.055  68.928  13.474  1.00 27.69           C
ATOM    324  O   GLU   188      17.619  67.964  14.112  1.00 25.22           O
ATOM    325  CB  GLU   188      19.708  69.991  14.998  1.00 26.05           C
ATOM    326  CG  GLU   188      20.341  71.247  15.585  1.00 27.19           C
ATOM    327  CD  GLU   188      21.788  71.064  15.976  1.00 30.50           C
ATOM    328  OE1 GLU   188      22.099  70.077  16.685  1.00 34.86           O
ATOM    329  OE2 GLU   188      22.629  71.877  15.520  1.00 35.41           O
ATOM    330  N   ASP   189      18.249  68.902  12.135  1.00 22.22           N
ATOM    331  H   ASP   189      18.676  69.727  11.667  1.00  0.00           H
ATOM    332  CA  ASP   189      17.871  67.739  11.330  1.00 19.49           C
ATOM    333  C   ASP   189      18.361  67.991   9.889  1.00 25.86           C
ATOM    334  O   ASP   189      18.670  69.143   9.505  1.00 25.19           O
ATOM    335  CB  ASP   189      16.316  67.725  11.276  1.00 20.26           C
ATOM    336  CG  ASP   189      15.637  66.423  10.822  1.00 18.52           C
ATOM    337  OD1 ASP   189      16.355  65.471  10.514  1.00 21.98           O
ATOM    338  OD2 ASP   189      14.390  66.437  10.643  1.00 25.66           O
ATOM    339  N   ALA   190      18.324  66.949   9.066  1.00 20.43           N
ATOM    340  H   ALA   190      18.155  65.996   9.446  1.00  0.00           H
ATOM    341  CA  ALA   190      18.519  67.133   7.635  1.00 18.57           C
ATOM    342  C   ALA   190      17.158  67.662   7.131  1.00 21.21           C
ATOM    343  O   ALA   190      16.135  67.724   7.879  1.00 20.75           O
ATOM    344  CB  ALA   190      18.879  65.801   6.964  1.00 18.45           C
ATOM    345  N   CYS   191      17.113  68.082   5.868  1.00 19.11           N
ATOM    346  H   CYS   191      17.959  68.036   5.265  1.00  0.00           H
ATOM    347  CA  CYS   191      15.862  68.605   5.346  1.00 18.49           C
ATOM    348  C   CYS   191      15.807  68.342   3.827  1.00 21.71           C
ATOM    349  O   CYS   191      16.760  67.790   3.274  1.00 20.24           O
ATOM    350  CB  CYS   191      15.712  70.096   5.700  1.00 18.93           C
ATOM    351  SG  CYS   191      14.045  70.740   5.498  1.00 23.09           S
ATOM    352  N   GLN   192      14.681  68.703   3.157  1.00 23.11           N
ATOM    353  H   GLN   192      13.893  69.143   3.673  1.00  0.00           H
ATOM    354  CA  GLN   192      14.567  68.477   1.712  1.00 23.20           C
ATOM    355  C   GLN   192      15.736  69.167   1.009  1.00 24.65           C
ATOM    356  O   GLN   192      16.148  70.270   1.380  1.00 22.76           O
ATOM    357  CB  GLN   192      13.246  69.028   1.174  1.00 25.57           C
ATOM    358  CG  GLN   192      12.895  68.424  -0.202  1.00 37.29           C
ATOM    359  CD  GLN   192      11.587  68.942  -0.695  1.00 40.99           C
ATOM    360  OE1 GLN   192      11.394  70.144  -0.871  1.00 30.85           O
ATOM    361  NE2 GLN   192      10.660  68.039  -0.921  1.00 37.69           N
ATOM    362 1HE2 GLN   192       9.722  68.331  -1.262  1.00  0.00           H
ATOM    363 2HE2 GLN   192      10.864  67.032  -0.759  1.00  0.00           H
ATOM    364  N   GLY   193      16.320  68.454   0.066  1.00 20.99           N
ATOM    365  H   GLY   193      15.938  67.516  -0.170  1.00  0.00           H
ATOM    366  CA  GLY   193      17.486  68.947  -0.654  1.00 19.70           C
ATOM    367  C   GLY   193      18.749  68.257  -0.193  1.00 22.58           C
ATOM    368  O   GLY   193      19.680  68.125  -0.981  1.00 20.81           O
ATOM    369  N   ASP   194      18.801  67.799   1.093  1.00 20.78           N
ATOM    370  H   ASP   194      18.020  68.035   1.738  1.00  0.00           H
ATOM    371  CA  ASP   194      19.918  66.984   1.605  1.00 19.10           C
ATOM    372  C   ASP   194      19.673  65.518   1.160  1.00 18.14           C
ATOM    373  O   ASP   194      20.579  64.710   1.185  1.00 16.65           O
ATOM    374  CB  ASP   194      19.949  66.983   3.127  1.00 18.91           C
ATOM    375  CG  ASP   194      20.263  68.348   3.685  1.00 22.33           C
ATOM    376  OD1 ASP   194      21.154  69.025   3.117  1.00 22.04           O
ATOM    377  OD2 ASP   194      19.623  68.734   4.669  1.00 21.62           O
ATOM    378  N   SER   195      18.408  65.209   0.824  1.00 18.01           N
ATOM    379  H   SER   195      17.713  65.970   0.963  1.00  0.00           H
ATOM    380  CA  SER   195      17.867  63.956   0.291  1.00 16.16           C
ATOM    381  C   SER   195      18.900  63.303  -0.658  1.00 16.76           C
ATOM    382  O   SER   195      19.423  64.009  -1.554  1.00 16.46           O
ATOM    383  CB  SER   195      16.600  64.306  -0.502  1.00 20.49           C
ATOM    384  OG  SER   195      15.822  65.230   0.245  1.00 21.22           O
ATOM    385  HG  SER   195      15.570  64.823   1.112  1.00  0.00           H
ATOM    386  N   GLY   196      19.218  62.013  -0.429  1.00 15.47           N
ATOM    387  H   GLY   196      18.768  61.513   0.364  1.00  0.00           H
ATOM    388  CA  GLY   196      20.168  61.307  -1.257  1.00 14.28           C
ATOM    389  C   GLY   196      21.622  61.392  -0.818  1.00 15.25           C
ATOM    390  O   GLY   196      22.443  60.610  -1.272  1.00 15.80           O
ATOM    391  N   GLY   197      21.902  62.342   0.048  1.00 15.71           N
ATOM    392  H   GLY   197      21.101  62.909   0.394  1.00  0.00           H
ATOM    393  CA  GLY   197      23.218  62.682   0.572  1.00 16.25           C
ATOM    394  C   GLY   197      23.739  61.731   1.627  1.00 17.90           C
ATOM    395  O   GLY   197      23.057  60.772   2.054  1.00 17.00           O
ATOM    396  N   HIS   199      25.125  59.961   5.062  1.00 17.92           N
ATOM    397  H   HIS   199      25.085  59.105   4.473  1.00  0.00           H
ATOM    398  CA  HIS   199      25.110  59.786   6.508  1.00 17.84           C
ATOM    399  C   HIS   199      26.318  58.861   6.719  1.00 18.09           C
ATOM    400  O   HIS   199      26.360  57.736   6.193  1.00 17.95           O
ATOM    401  CB  HIS   199      23.829  59.093   7.005  1.00 18.21           C
ATOM    402  CG  HIS   199      23.870  58.802   8.501  1.00 19.21           C
ATOM    403  ND1 HIS   199      24.579  57.735   9.012  1.00 19.28           N
ATOM    404  CD2 HIS   199      23.235  59.435   9.513  1.00 19.13           C
ATOM    405  CE1 HIS   199      24.336  57.735  10.322  1.00 17.43           C
ATOM    406  NE2 HIS   199      23.565  58.753  10.679  1.00 17.55           N
ATOM    407  N   ILE   212      21.643  56.926   3.804  1.00 14.94           N
ATOM    408  H   ILE   212      20.898  56.310   4.187  1.00  0.00           H
ATOM    409  CA  ILE   212      21.310  57.808   2.698  1.00 14.56           C
ATOM    410  C   ILE   212      20.159  58.655   3.220  1.00 16.47           C
ATOM    411  O   ILE   212      19.152  58.102   3.724  1.00 16.42           O
ATOM    412  CB  ILE   212      20.882  57.033   1.421  1.00 16.07           C
ATOM    413  CG1 ILE   212      21.930  56.032   0.932  1.00 16.58           C
ATOM    414  CG2 ILE   212      20.370  58.015   0.313  1.00 14.11           C
ATOM    415  CD1 ILE   212      21.426  55.002  -0.094  1.00 14.19           C
ATOM    416  N   VAL   213      20.268  59.998   3.146  1.00 14.10           N
ATOM    417  H   VAL   213      21.146  60.415   2.777  1.00  0.00           H
ATOM    418  CA  VAL   213      19.168  60.894   3.577  1.00 13.85           C
ATOM    419  C   VAL   213      17.925  60.523   2.771  1.00 15.36           C
ATOM    420  O   VAL   213      17.958  60.571   1.533  1.00 15.92           O
ATOM    421  CB  VAL   213      19.515  62.385   3.341  1.00 16.70           C
ATOM    422  CG1 VAL   213      18.351  63.289   3.782  1.00 15.79           C
ATOM    423  CG2 VAL   213      20.817  62.754   4.070  1.00 18.17           C
ATOM    424  N   SER   214      16.848  60.074   3.464  1.00 13.93           N
ATOM    425  H   SER   214      16.851  60.081   4.504  1.00  0.00           H
ATOM    426  CA  SER   214      15.683  59.581   2.731  1.00 13.48           C
ATOM    427  C   SER   214      14.418  60.415   2.930  1.00 16.09           C
ATOM    428  O   SER   214      13.928  61.016   1.962  1.00 16.18           O
ATOM    429  CB  SER   214      15.420  58.122   3.112  1.00 13.63           C
ATOM    430  OG  SER   214      14.366  57.599   2.313  1.00 14.36           O
ATOM    431  HG  SER   214      14.622  57.648   1.358  1.00  0.00           H
ATOM    432  N   TRP   215      13.906  60.533   4.167  1.00 14.52           N
ATOM    433  H   TRP   215      14.367  60.077   4.980  1.00  0.00           H
ATOM    434  CA  TRP   215      12.670  61.328   4.342  1.00 15.58           C
ATOM    435  C   TRP   215      12.451  61.746   5.756  1.00 18.62           C
ATOM    436  O   TRP   215      13.152  61.298   6.662  1.00 16.92           O
ATOM    437  CB  TRP   215      11.427  60.510   3.862  1.00 14.40           C
ATOM    438  CG  TRP   215      11.220  59.174   4.550  1.00 13.94           C
ATOM    439  CD1 TRP   215      11.720  57.967   4.145  1.00 16.21           C
ATOM    440  CD2 TRP   215      10.360  58.904   5.661  1.00 14.17           C
ATOM    441  NE1 TRP   215      11.274  56.962   4.997  1.00 16.17           N
ATOM    442  HE1 TRP   215      11.556  55.962   4.951  1.00  0.00           H
ATOM    443  CE2 TRP   215      10.405  57.502   5.905  1.00 16.75           C
ATOM    444  CE3 TRP   215       9.503  59.705   6.450  1.00 14.06           C
ATOM    445  CZ2 TRP   215       9.653  56.884   6.914  1.00 16.05           C
ATOM    446  CZ3 TRP   215       8.707  59.082   7.418  1.00 15.66           C
ATOM    447  CH2 TRP   215       8.836  57.709   7.688  1.00 16.11           C
ATOM    448  N   GLY   216      11.439  62.578   5.952  1.00 15.59           N
ATOM    449  H   GLY   216      10.906  62.932   5.132  1.00  0.00           H
ATOM    450  CA  GLY   216      11.056  63.008   7.285  1.00 15.52           C
ATOM    451  C   GLY   216       9.743  63.742   7.194  1.00 18.09           C
ATOM    452  O   GLY   216       9.382  64.200   6.107  1.00 17.57           O
ATOM    453  N   GLU   217       9.006  63.808   8.318  1.00 16.01           N
ATOM    454  H   GLU   217       9.349  63.338   9.180  1.00  0.00           H
ATOM    455  CA  GLU   217       7.712  64.538   8.353  1.00 17.83           C
ATOM    456  C   GLU   217       8.073  65.959   8.695  1.00 21.69           C
ATOM    457  O   GLU   217       8.403  66.270   9.851  1.00 22.29           O
ATOM    458  CB  GLU   217       6.752  63.889   9.372  1.00 18.01           C
ATOM    459  CG  GLU   217       6.446  62.457   8.986  1.00 22.23           C
ATOM    460  CD  GLU   217       5.431  61.806   9.892  1.00 28.26           C
ATOM    461  OE1 GLU   217       4.301  62.347   9.985  1.00 21.72           O
ATOM    462  OE2 GLU   217       5.747  60.739  10.474  1.00 21.74           O
ATOM    463  N   GLY   218       8.193  66.767   7.640  1.00 20.32           N
ATOM    464  H   GLY   218       7.912  66.406   6.706  1.00  0.00           H
ATOM    465  CA  GLY   218       8.697  68.126   7.732  1.00 20.63           C
ATOM    466  C   GLY   218      10.199  68.050   7.947  1.00 21.90           C
ATOM    467  O   GLY   218      10.849  67.128   7.449  1.00 22.58           O
ATOM    468  N   CYS   220      10.760  68.981   8.709  1.00 19.49           N
ATOM    469  H   CYS   220      10.157  69.752   9.061  1.00  0.00           H
ATOM    470  CA  CYS   220      12.183  68.989   9.087  1.00 19.12           C
ATOM    471  C   CYS   220      12.306  69.531  10.489  1.00 24.45           C
ATOM    472  O   CYS   220      11.729  70.595  10.779  1.00 24.73           O
ATOM    473  CB  CYS   220      13.052  69.813   8.135  1.00 21.02           C
ATOM    474  SG  CYS   220      12.789  69.436   6.418  1.00 23.60           S
ATOM    475  N   ALA   221      13.127  68.861  11.336  1.00 22.00           N
ATOM    476  H   ALA   221      13.635  68.030  10.970  1.00  0.00           H
ATOM    477  CA  ALA   221      13.343  69.243  12.753  1.00 23.65           C
ATOM    478  C   ALA   221      12.009  69.435  13.544  1.00 27.68           C
ATOM    479  O   ALA   221      11.971  70.224  14.500  1.00 26.99           O
ATOM    480  CB  ALA   221      14.253  70.498  12.850  1.00 23.97           C
ATOM    481  N   ARG   222      10.917  68.711  13.142  1.00 23.34           N
ATOM    482  H   ARG   222      10.994  68.074  12.323  1.00  0.00           H
ATOM    483  CA  ARG   222       9.641  68.825  13.855  1.00 22.36           C
ATOM    484  C   ARG   222       9.753  68.188  15.232  1.00 26.87           C
ATOM    485  O   ARG   222      10.443  67.166  15.416  1.00 25.05           O
ATOM    486  CB  ARG   222       8.446  68.275  13.057  1.00 23.16           C
ATOM    487  CG  ARG   222       8.079  69.114  11.858  1.00 22.79           C
ATOM    488  CD  ARG   222       6.725  68.709  11.330  1.00 28.59           C
ATOM    489  NE  ARG   222       6.401  69.349  10.056  1.00 27.49           N
ATOM    490  HE  ARG   222       7.050  70.077   9.695  1.00  0.00           H
ATOM    491  CZ  ARG   222       5.327  69.056   9.332  1.00 36.40           C
ATOM    492  NH1 ARG   222       4.460  68.146   9.758  1.00 30.75           N
ATOM    493 1HH1 ARG   222       4.620  67.659  10.663  1.00  0.00           H
ATOM    494 2HH1 ARG   222       3.620  67.920   9.187  1.00  0.00           H
ATOM    495  NH2 ARG   222       5.107  69.672   8.177  1.00 29.76           N
ATOM    496 1HH2 ARG   222       5.778  70.389   7.834  1.00  0.00           H
ATOM    497 2HH2 ARG   222       4.264  69.438   7.615  1.00  0.00           H
ATOM    498  N   LYS   224       9.491  64.217  15.900  1.00 19.40           N
ATOM    499  H   LYS   224       9.977  65.114  16.104  1.00  0.00           H
ATOM    500  CA  LYS   224       9.746  63.546  14.628  1.00 18.60           C
ATOM    501  C   LYS   224      11.253  63.439  14.443  1.00 21.85           C
ATOM    502  O   LYS   224      11.974  64.328  14.916  1.00 22.07           O
ATOM    503  CB  LYS   224       9.104  64.317  13.441  1.00 19.14           C
ATOM    504  CG  LYS   224       7.567  64.279  13.412  1.00 20.35           C
ATOM    505  CD  LYS   224       6.959  62.903  13.082  1.00 21.32           C
ATOM    506  CE  LYS   224       5.443  62.860  13.244  1.00 26.53           C
ATOM    507  NZ  LYS   224       5.052  62.944  14.664  1.00 38.80           N
ATOM    508  HZ1 LYS   224       5.463  62.142  15.184  1.00  0.00           H
ATOM    509  HZ2 LYS   224       5.403  63.836  15.067  1.00  0.00           H
ATOM    510  HZ3 LYS   224       4.015  62.912  14.739  1.00  0.00           H
ATOM    511  N   TYR   225      11.717  62.382  13.752  1.00 17.42           N
ATOM    512  H   TYR   225      11.023  61.706  13.374  1.00  0.00           H
ATOM    513  CA  TYR   225      13.131  62.123  13.498  1.00 17.99           C
ATOM    514  C   TYR   225      13.451  62.134  11.980  1.00 19.14           C
ATOM    515  O   TYR   225      12.568  62.127  11.128  1.00 18.04           O
ATOM    516  CB  TYR   225      13.553  60.777  14.115  1.00 18.48           C
ATOM    517  CG  TYR   225      13.299  60.744  15.608  1.00 19.58           C
ATOM    518  CD1 TYR   225      14.116  61.450  16.486  1.00 22.34           C
ATOM    519  CD2 TYR   225      12.218  60.039  16.135  1.00 19.85           C
ATOM    520  CE1 TYR   225      13.870  61.451  17.859  1.00 24.00           C
ATOM    521  CE2 TYR   225      11.943  60.064  17.498  1.00 20.60           C
ATOM    522  CZ  TYR   225      12.790  60.740  18.359  1.00 26.89           C
ATOM    523  OH  TYR   225      12.535  60.723  19.712  1.00 29.15           O
ATOM    524  HH  TYR   225      11.644  61.119  19.884  1.00  0.00           H
ATOM    525  N   GLY   226      14.724  62.117  11.661  1.00 16.33           N
ATOM    526  H   GLY   226      15.444  62.203  12.407  1.00  0.00           H
ATOM    527  CA  GLY   226      15.140  61.977  10.260  1.00 17.64           C
ATOM    528  C   GLY   226      15.202  60.499   9.927  1.00 17.97           C
ATOM    529  O   GLY   226      15.699  59.691  10.736  1.00 17.93           O
ATOM    530  N   ILE   227      14.720  60.126   8.713  1.00 15.00           N
ATOM    531  H   ILE   227      14.343  60.861   8.081  1.00  0.00           H
ATOM    532  CA  ILE   227      14.707  58.737   8.255  1.00 13.78           C
ATOM    533  C   ILE   227      15.733  58.518   7.159  1.00 16.83           C
ATOM    534  O   ILE   227      15.740  59.237   6.151  1.00 14.48           O
ATOM    535  CB  ILE   227      13.323  58.180   7.900  1.00 15.49           C
ATOM    536  CG1 ILE   227      12.187  58.749   8.849  1.00 16.18           C
ATOM    537  CG2 ILE   227      13.354  56.625   7.783  1.00 18.49           C
ATOM    538  CD1 ILE   227      12.268  58.341  10.337  1.00 15.51           C
ATOM    539  N   TYR   228      16.576  57.494   7.352  1.00 15.32           N
ATOM    540  H   TYR   228      16.439  56.874   8.176  1.00  0.00           H
ATOM    541  CA  TYR   228      17.680  57.227   6.437  1.00 15.96           C
ATOM    542  C   TYR   228      17.596  55.843   5.879  1.00 16.96           C
ATOM    543  O   TYR   228      17.199  54.917   6.589  1.00 16.95           O
ATOM    544  CB  TYR   228      19.012  57.361   7.230  1.00 17.41           C
ATOM    545  CG  TYR   228      19.273  58.755   7.760  1.00 16.90           C
ATOM    546  CD1 TYR   228      20.140  59.626   7.094  1.00 16.77           C
ATOM    547  CD2 TYR   228      18.638  59.220   8.920  1.00 17.40           C
ATOM    548  CE1 TYR   228      20.359  60.915   7.559  1.00 17.28           C
ATOM    549  CE2 TYR   228      18.800  60.534   9.357  1.00 16.80           C
ATOM    550  CZ  TYR   228      19.663  61.383   8.664  1.00 20.71           C
ATOM    551  OH  TYR   228      19.899  62.671   9.077  1.00 20.39           O
ATOM    552  HH  TYR   228      19.047  63.176   9.083  1.00  0.00           H
ATOM    553  N   THR   229      18.041  55.644   4.635  1.00 15.38           N
ATOM    554  H   THR   229      18.321  56.457   4.050  1.00  0.00           H
ATOM    555  CA  THR   229      18.138  54.281   4.087  1.00 15.37           C
ATOM    556  C   THR   229      19.309  53.605   4.807  1.00 18.01           C
ATOM    557  O   THR   229      20.357  54.243   5.007  1.00 18.95           O
ATOM    558  CB  THR   229      18.451  54.315   2.580  1.00 17.21           C
ATOM    559  OG1 THR   229      17.431  55.141   1.975  1.00 16.96           O
ATOM    560  HG1 THR   229      17.588  55.195   0.999  1.00  0.00           H
ATOM    561  CG2 THR   229      18.474  52.900   1.959  1.00 17.16           C
HETATM  562  O   HOH    33      15.410  67.076  -2.529  1.00 28.87           O
HETATM  563  O   HOH    52       6.209  50.054   4.388  1.00 40.76           O
HETATM  564  O   HOH    54      13.907  64.904  -2.108  1.00 24.10           O
HETATM  565  O   HOH    55      11.004  62.281  -5.561  1.00 39.54           O
HETATM  566  O   HOH    64      10.639  64.305  -3.944  1.00 46.89           O
HETATM  567  O   HOH   112       7.424  63.518  -5.409  1.00 21.77           O
HETATM  568  O   HOH   114       4.314  58.778  -0.868  1.00 21.02           O
HETATM  569  O   HOH   116       1.771  56.230   0.810  1.00 33.90           O
HETATM  570  O   HOH   119       6.827  52.999   4.810  1.00 24.49           O
HETATM  571  O   HOH   120      10.486  63.240  -1.517  1.00 33.35           O
HETATM  572  O   HOH   121      13.494  55.063   3.165  1.00 17.72           O
HETATM  573  O   HOH   122       7.373  61.967  -2.786  1.00 30.09           O
HETATM  574  O   HOH   159      12.677  73.431  10.150  1.00 32.57           O
HETATM  575  O   HOH   160       9.397  72.906  11.256  1.00 45.48           O
HETATM  576  O   HOH   197       1.418  53.911   9.268  1.00 48.66           O
HETATM  577  O   HOH   201       3.941  53.848   5.556  1.00 37.35           O
HETATM  578  O   HOH   222      16.362  65.657  14.112  1.00 21.64           O
HETATM  579  O   HOH   225      12.319  64.721   9.920  1.00 22.35           O
HETATM  580  O   HOH   226      11.907  65.122  -0.167  1.00 47.36           O
HETATM  581  O   HOH   227       9.381  70.654  -3.008  1.00 56.81           O
HETATM  582  O   HOH   228      10.609  67.988  -4.206  1.00 63.80           O
HETATM  583  O   HOH   229      14.397  63.918   2.063  1.00 25.04           O
HETATM  584  O   HOH   237      12.202  63.184   1.349  1.00 40.13           O
HETATM  585  O   HOH   239       8.298  59.905  10.864  1.00 18.19           O
HETATM  586  O   HOH   241       5.602  69.373   4.940  1.00 33.18           O
HETATM  587  O   HOH   242      10.791  66.743  11.200  1.00 24.31           O
HETATM  588  O   HOH   250      13.678  65.978  13.443  1.00 24.43           O
HETATM  589  O   HOH   254       9.872  62.148  10.466  1.00 18.19           O
HETATM  590  O   HOH   256      18.268  63.457  11.156  1.00 21.45           O
HETATM  591  O   HOH   271       6.484  66.710   5.039  1.00 20.27           O
