# Supplementary material for: An electron-density point-cloud framework for robust protein-ligand interaction prediction
Source: Nat Commun. 2026 Jun 11;17:7424. doi: 10.1038/s41467-026-74196-5 (PMC13408660; doi:10.1038/s41467-026-74196-5)
Supplement: Supplementary file 5 — Source Data [file 41467_2026_74196_MOESM5_ESM.zip › Source Data_rev/supplementary_figure3/3ao4_pocket.xyz]

373
Generated by script
N 2.506000 15.909000 2.578000
H 2.601000 14.995000 3.066000
C 1.333000 16.177000 1.759000
C 0.481000 17.311001 2.345000
O 0.276000 17.382999 3.551000
C 0.505000 14.897000 1.616000
C -0.872000 14.988000 1.022000
C -1.996000 15.255000 1.840000
C -1.097000 14.661000 -0.345000
C -3.262000 15.262000 1.328000
C -2.389000 14.664000 -0.867000
C -3.458000 15.014000 -0.037000
O -4.729000 14.937000 -0.526000
H -4.921000 14.005000 -0.798000
N -0.099000 18.148001 1.491000
H -0.061000 17.978001 0.466000
C -0.795000 19.319000 2.037000
C -2.277000 19.403000 1.598000
O -2.652000 18.933001 0.480000
C -0.047000 20.611000 1.646000
C 1.205000 20.853001 2.511000
C -0.979000 21.785000 1.708000
C 2.099000 22.003000 1.919000
N -3.152000 19.782000 2.536000
H -2.878000 19.753000 3.539000
C -4.516000 20.245001 2.155000
C -4.592000 21.695999 2.593000
O -4.167000 22.021999 3.708000
C -5.625000 19.434000 2.804000
C -5.593000 17.969999 2.303000
C -6.861000 17.516001 1.744000
O -7.757000 18.403000 1.574000
O -6.971000 16.267000 1.480000
N -9.163000 11.854000 5.184000
H -9.654000 12.460000 5.872000
C -7.898000 11.166000 5.616000
C -8.105000 10.758000 7.080000
O -8.968000 11.316000 7.740000
C -6.642000 12.045000 5.518000
C -6.245000 12.463000 4.112000
C -6.578000 13.666000 3.475000
C -5.601000 11.654000 3.140000
N -6.111000 13.629000 2.169000
H -6.172000 14.408000 1.482000
C -5.554000 12.392000 1.931000
C -5.102000 10.339000 3.151000
C -4.977000 11.879000 0.767000
C -4.527000 9.818000 1.980000
C -4.457000 10.600000 0.813000
N -1.530000 23.843000 -4.329000
H -2.358000 24.471001 -4.364000
C -1.558000 22.559999 -3.614000
C -1.299000 21.389000 -4.582000
O -0.585000 20.455999 -4.257000
C -2.939000 22.370001 -2.945000
C -3.154000 20.896999 -2.424000
C -3.019000 23.455999 -1.764000
N -1.906000 21.476000 -5.783000
H -2.536000 22.284000 -5.961000
C -1.721000 20.482000 -6.855000
C -0.247000 20.281000 -7.157000
O 0.276000 19.153000 -7.103000
C -2.494000 20.927000 -8.131000
C -2.363000 19.972000 -9.272000
C -1.146000 19.871000 -9.953000
C -3.439000 19.158001 -9.666000
C -1.015000 18.962999 -11.017000
C -3.264000 18.219999 -10.702000
C -2.057000 18.188999 -11.384000
N 0.451000 21.379999 -7.382000
H 0.004000 22.313999 -7.282000
C 1.877000 21.273001 -7.778000
C 2.686000 20.691999 -6.604000
O 3.543000 19.781000 -6.749000
C 2.332000 22.707001 -8.171000
C 1.594000 23.128000 -9.487000
C 3.893000 22.865000 -8.203000
C 1.609000 24.590000 -9.696000
N 2.419000 21.193001 -5.410000
H 1.717000 21.952999 -5.311000
C 3.113000 20.677000 -4.224000
C 2.969000 19.150999 -3.979000
O 3.953000 18.415001 -3.752000
C 2.695000 21.474001 -2.949000
C 3.335000 20.908001 -1.716000
N 2.789000 19.841999 -1.007000
C 4.569000 21.110001 -1.196000
C 3.622000 19.478001 -0.041000
N 4.701000 20.236000 -0.130000
N 1.733000 18.665001 -4.020000
H 0.943000 19.315001 -4.206000
C 1.454000 17.282000 -3.817000
C 1.883000 16.362000 -4.986000
O 2.076000 15.179000 -4.766000
C -0.020000 17.091999 -3.514000
C -0.415000 17.688999 -2.176000
O 0.435000 17.886999 -1.287000
N -1.697000 17.990999 -2.028000
H -2.032000 18.413000 -1.139000
H -2.367000 17.806000 -2.801000
N 2.003000 16.893000 -6.194000
H 1.821000 17.909000 -6.323000
C 2.393000 16.066999 -7.372000
C 3.875000 16.162001 -7.675000
O 4.391000 15.315000 -8.387000
C 1.733000 16.563999 -8.677000
C 0.349000 16.066000 -8.854000
N -0.743000 16.733000 -8.337000
C -0.130000 14.958000 -9.470000
C -1.838000 16.069000 -8.654000
N -1.499000 14.992000 -9.338000
N 4.543000 17.188999 -7.149000
H 4.064000 17.837000 -6.492000
C 5.960000 17.409000 -7.497000
C 6.823000 16.181999 -7.147000
O 6.806000 15.700000 -6.003000
C 6.483000 18.712999 -6.859000
C 7.986000 18.993999 -7.113000
C 8.365000 20.485001 -7.384000
C 7.545000 21.565001 -6.692000
N 7.933000 22.916000 -7.249000
H 8.945000 23.082001 -7.078000
H 7.745000 22.934999 -8.272000
H 7.375000 23.657000 -6.779000
N 7.524000 15.623000 -8.141000
H 7.389000 15.945000 -9.121000
C 8.488000 14.549000 -7.842000
C 9.873000 15.163000 -7.892000
O 10.330000 15.571000 -8.984000
C 8.413000 13.423000 -8.863000
C 7.127000 12.682000 -8.881000
C 6.909000 12.043000 -10.237000
N 6.218000 10.755000 -10.149000
H 5.303000 10.668000 -10.636000
C 6.672000 9.678000 -9.490000
N 7.806000 9.715000 -8.787000
H 8.361000 10.594000 -8.741000
H 8.135000 8.865000 -8.286000
N 5.969000 8.550000 -9.507000
H 5.071000 8.505000 -10.030000
H 6.317000 7.713000 -8.998000
N 9.592000 10.247000 -4.844000
H 10.161000 10.701000 -4.101000
C 8.186000 9.999000 -4.593000
C 7.553000 11.367000 -4.437000
O 8.198000 12.276000 -3.902000
C 8.011000 9.123000 -3.320000
C 8.321000 7.651000 -3.546000
C 7.302000 6.698000 -3.587000
C 9.646000 7.213000 -3.731000
C 7.587000 5.335000 -3.806000
C 9.941000 5.869000 -3.963000
C 8.912000 4.933000 -4.007000
O 9.214000 3.600000 -4.230000
H 8.378000 3.069000 -4.232000
N 6.339000 11.566000 -4.952000
H 5.896000 10.850000 -5.562000
C 5.635000 12.832000 -4.635000
C 5.105000 12.757000 -3.208000
O 4.985000 11.641000 -2.676000
C 4.464000 13.084000 -5.630000
O 3.514000 12.030000 -5.537000
H 3.953000 11.171000 -5.760000
N 4.795000 13.910000 -2.588000
H 5.040000 14.813000 -3.042000
C 4.118000 13.922000 -1.284000
C 2.810000 13.076000 -1.329000
O 2.513000 12.363000 -0.371000
C 3.817000 15.363000 -0.862000
N 2.087000 13.148000 -2.463000
H 2.404000 13.792000 -3.215000
C 0.868000 12.355000 -2.683000
C 1.139000 10.868000 -2.711000
O 0.403000 10.075000 -2.149000
N 2.210000 10.453000 -3.376000
H 2.809000 11.116000 -3.909000
C 2.512000 9.020000 -3.326000
C 2.920000 8.604000 -1.916000
O 2.533000 7.507000 -1.468000
C 3.621000 8.636000 -4.306000
C 3.200000 8.775000 -5.700000
C 4.408000 8.662000 -6.616000
O 4.948000 9.732000 -6.968000
O 4.817000 7.503000 -6.904000
N 3.670000 9.479000 -1.216000
H 3.932000 10.384000 -1.656000
C 4.129000 9.191000 0.153000
C 2.985000 9.067000 1.140000
O 3.000000 8.147000 1.956000
C 5.067000 10.269000 0.690000
C 6.454000 10.244000 0.010000
C 7.515000 11.023000 0.790000
N 7.229000 12.450000 0.827000
H 6.674000 12.809000 1.630000
C 7.625000 13.327000 -0.089000
N 8.349000 12.929000 -1.137000
H 8.607000 11.927000 -1.241000
H 8.656000 13.621000 -1.850000
N 7.288000 14.605000 0.046000
H 6.720000 14.910000 0.862000
H 7.592000 15.301000 -0.665000
N 2.001000 10.002000 1.112000
H 2.016000 10.803000 0.449000
C 0.905000 9.805000 2.088000
C 0.179000 8.481000 1.896000
O -0.231000 7.786000 2.888000
C -0.077000 11.009000 2.145000
C -1.021000 10.891000 3.386000
C -0.732000 11.231000 0.746000
C -1.865000 12.230000 3.759000
N -0.034000 8.114000 0.638000
H 0.382000 8.660000 -0.143000
C -0.839000 6.963000 0.362000
C -0.053000 5.717000 0.806000
O -0.625000 4.856000 1.456000
C -1.172000 6.919000 -1.122000
C -1.470000 5.522000 -1.572000
C -2.315000 7.980000 -1.462000
N 1.234000 5.643000 0.450000
H 1.618000 6.382000 -0.173000
C 2.146000 4.551000 0.904000
C 2.173000 4.402000 2.452000
O 1.995000 3.300000 2.993000
C 3.557000 4.788000 0.313000
C 4.584000 3.727000 0.769000
O 4.597000 2.624000 0.199000
O 5.378000 4.007000 1.709000
N -7.453000 2.879000 -10.959000
C -7.169000 3.795000 -9.817000
C -7.455000 5.284000 -10.044000
O -7.654000 6.027000 -9.068000
C -5.635000 3.654000 -9.598000
C -5.258000 2.341000 -10.181000
C -6.360000 1.900000 -11.158000
N -10.101000 21.158001 -9.814000
H -10.744000 21.923000 -10.100000
C -8.703000 21.462000 -9.429000
C -8.429000 21.020000 -7.999000
O -7.361000 20.405001 -7.717000
C -8.457000 22.945000 -9.619000
C -7.261000 23.665001 -8.960000
C -5.971000 23.003000 -9.472000
C -7.279000 25.174999 -9.357000
N -9.348000 21.306000 -7.070000
H -10.185000 21.872999 -7.314000
C -9.157000 20.799000 -5.672000
C -9.006000 19.296000 -5.613000
O -8.060000 18.785999 -4.985000
C -10.328000 21.167000 -4.777000
C -10.176000 22.533001 -4.193000
C -10.814000 22.625000 -2.811000
C -12.306000 22.743000 -2.942000
N -12.835000 23.337999 -1.644000
H -12.588000 22.712000 -0.851000
H -12.408000 24.274000 -1.494000
H -13.869000 23.433001 -1.704000
N -9.948000 18.579000 -6.227000
H -10.740000 19.063000 -6.696000
C -9.879000 17.129000 -6.247000
C -8.506000 16.624001 -6.805000
O -7.893000 15.683000 -6.256000
C -11.047000 16.555000 -7.091000
C -11.139000 15.027000 -7.122000
C -11.547000 14.572000 -5.744000
C -12.170000 14.575000 -8.170000
N -8.072000 17.186001 -7.925000
H -8.536000 18.034000 -8.310000
C -6.910000 16.577000 -8.615000
C -5.645000 16.891001 -7.928000
O -4.655000 16.240999 -8.139000
C -6.832000 17.038000 -10.067000
N -5.666000 17.933001 -7.093000
H -6.515000 18.532000 -7.047000
C -4.536000 18.245001 -6.255000
C -4.418000 17.360001 -5.046000
O -3.409000 17.393999 -4.359000
N -5.449000 16.559000 -4.771000
H -6.238000 16.514000 -5.447000
C -5.518000 15.734000 -3.548000
C -5.378000 14.229000 -3.853000
O -4.913000 13.456000 -3.031000
C -6.883000 15.989000 -2.821000
C -6.886000 17.368000 -2.045000
C -8.247000 18.153999 -1.785000
N -7.937000 19.433001 -1.111000
H -8.300000 19.554001 -0.144000
C -7.222000 20.469999 -1.634000
N -6.771000 20.447001 -2.950000
H -6.977000 19.628000 -3.556000
H -6.227000 21.249001 -3.327000
N -6.916000 21.544001 -0.831000
H -7.229000 21.558001 0.161000
H -6.371000 22.341999 -1.215000
N -4.761000 11.263000 -7.469000
C -4.265000 11.165000 -8.859000
C -5.416000 10.896000 -9.788000
O -5.797000 9.714000 -10.033000
C -3.272000 9.981000 -8.819000
C -3.713000 9.141000 -7.582000
C -4.535000 10.045000 -6.678000
N -6.018000 11.976000 -10.285000
H -5.634000 12.913000 -10.049000
C -7.166000 11.900000 -11.126000
C -6.688000 11.924000 -12.600000
O -5.945000 12.815000 -13.003000
C -8.063000 13.092000 -10.867000
C -9.426000 12.998000 -11.752000
C -8.384000 13.221000 -9.364000
N -7.100000 10.916000 -13.351000
H -7.755000 10.228000 -12.928000
C -6.691000 10.709000 -14.742000
C -7.877000 10.972000 -15.593000
O -7.753000 11.657000 -16.579000
C -6.197000 9.270000 -14.951000
C -4.988000 8.897000 -14.103000
C -4.755000 7.354000 -14.092000
C -3.713000 7.000000 -13.061000
N -4.037000 5.640000 -12.503000
H -4.979000 5.662000 -12.063000
H -4.029000 4.940000 -13.272000
H -3.326000 5.381000 -11.789000
N -5.945000 0.701000 -3.021000
H -6.784000 1.053000 -2.518000
C -5.969000 0.650000 -4.480000
C -4.894000 1.542000 -5.101000
O -4.216000 1.187000 -6.097000
C -7.343000 1.030000 -5.010000
C -8.318000 -0.139000 -4.845000
C -7.245000 1.485000 -6.531000
C -9.765000 0.286000 -4.770000
N -4.709000 2.722000 -4.536000
H -5.222000 2.988000 -3.671000
C -3.759000 3.646000 -5.164000
C -2.315000 3.320000 -4.772000
O -1.389000 3.508000 -5.575000
C -4.095000 5.090000 -4.846000
C -5.329000 5.494000 -5.655000
C -2.937000 6.000000 -5.202000
C -5.966000 6.761000 -5.201000
N -2.127000 2.800000 -3.565000
H -2.932000 2.722000 -2.911000
C -0.808000 2.336000 -3.140000
C -0.398000 1.124000 -3.967000
O 0.718000 1.084000 -4.457000
C -0.789000 1.985000 -1.661000
N -1.304000 0.151000 -4.088000
H -2.132000 0.171000 -3.459000
C -1.199000 -0.946000 -5.059000
C -0.682000 -0.393000 -6.424000
O 0.445000 -0.709000 -6.815000
C -2.516000 -1.786000 -5.119000
O -2.772000 -2.352000 -3.824000
H -2.871000 -1.624000 -3.161000
C -2.420000 -2.929000 -6.121000
N -1.481000 0.424000 -7.126000
H -2.509000 0.356000 -6.985000
C -0.957000 1.429000 -8.104000
C -1.611000 1.437000 -9.506000
O -1.414000 2.375000 -10.300000
C 0.590000 1.388000 -8.192000
C 1.222000 2.764000 -8.427000
O 1.160000 3.288000 -9.563000
O 1.829000 3.308000 -7.481000
O 5.435000 16.350000 -3.878000
O -5.591000 21.243000 -5.639000
O 3.699000 5.293000 -6.154000
O 2.159000 13.142000 -10.642000
O -5.097000 15.310000 -12.480000
O -4.252000 14.494000 -10.196000
O -7.319000 8.824000 -8.395000
O -8.801000 14.752000 0.171000
O -2.239000 6.577000 -9.663000
O -4.453000 7.093000 -10.452000
