# Supplementary material for: An electron-density point-cloud framework for robust protein-ligand interaction prediction
Source: Nat Commun. 2026 Jun 11;17:7424. doi: 10.1038/s41467-026-74196-5 (PMC13408660; doi:10.1038/s41467-026-74196-5)
Supplement: Supplementary file 5 — Source Data [file 41467_2026_74196_MOESM5_ESM.zip › Source Data_rev/supplementary_figure3/4ty7_pocket.xyz]

579
Generated by script
N 42.313999 -11.636000 34.229000
H 41.799000 -12.442000 34.638000
H 42.567001 -11.849000 33.243000
H 43.178001 -11.460000 34.779999
C 41.464001 -10.448000 34.265999
C 42.227001 -9.260000 33.661999
O 43.311001 -8.939000 34.148998
C 41.007999 -10.109000 35.730999
C 40.255001 -11.287000 36.448002
C 40.193001 -8.756000 35.800999
C 38.806999 -11.557000 35.950001
N 41.637001 -8.580000 32.665001
H 40.720001 -8.920000 32.311001
C 42.223999 -7.376000 32.047001
C 41.613998 -6.152000 32.751999
O 40.411999 -6.135000 32.995998
C 41.959999 -7.308000 30.500000
C 42.564999 -6.039000 29.879000
C 42.485001 -8.552000 29.774000
N 41.349998 -24.339001 40.396000
H 41.041000 -23.650999 39.679001
C 41.330002 -25.757999 40.057999
C 42.631001 -26.017000 39.316002
O 42.889999 -25.400000 38.278999
C 40.110001 -26.080999 39.140999
C 40.042999 -27.497000 38.532001
C 39.863998 -28.590000 39.630001
C 38.894001 -27.593000 37.542000
N 43.466000 -26.905001 39.867001
H 43.208000 -27.349001 40.771000
C 44.724998 -27.266001 39.235001
C 44.583000 -28.632000 38.613998
O 43.806000 -29.469000 39.085999
C 45.875000 -27.297001 40.283001
C 46.430000 -25.944000 40.646000
N 47.778999 -25.766001 40.929001
C 45.806999 -24.745001 40.729000
C 47.933998 -24.469000 41.152000
N 46.778999 -23.809999 41.035000
N 45.360001 -28.864000 37.568001
H 45.888000 -28.065001 37.161999
C 45.515999 -30.170000 36.957001
C 46.931999 -30.583000 37.352001
O 47.783001 -29.718000 37.566002
C 45.275002 -30.184000 35.431000
O 45.514999 -31.520000 34.973999
H 45.368999 -31.563999 33.995998
C 46.188999 -29.209000 34.652000
N 52.110001 -31.723000 34.146000
H 51.578999 -31.150999 33.459000
C 52.693001 -31.028000 35.299000
C 51.595001 -30.250999 36.029999
O 50.543999 -29.972000 35.446999
C 53.826000 -30.072001 34.866001
O 53.346001 -29.201000 33.841999
H 53.050999 -29.738001 33.064999
C 55.063999 -30.802999 34.394001
N 51.837002 -29.902000 37.301998
H 52.742001 -30.160999 37.744999
C 50.848999 -29.167999 38.063999
C 50.794998 -27.701000 37.688000
O 51.819000 -27.018999 37.676998
C 50.965000 -29.386000 39.578999
C 49.698002 -28.900999 40.296001
C 49.734001 -29.018999 41.787998
O 50.278999 -29.969000 42.345001
N 49.048000 -28.108999 42.462002
H 48.958000 -28.186001 43.494999
H 48.598999 -27.318001 41.958000
N 49.583000 -27.229000 37.353001
H 48.778000 -27.888000 37.360001
C 49.335999 -25.837000 36.979000
C 47.851002 -25.499001 37.157001
O 47.012001 -26.402000 37.215000
C 49.779999 -25.584999 35.515999
C 48.953999 -26.365999 34.480000
C 49.507000 -26.235001 33.073002
N 48.689999 -26.982000 32.110001
H 48.957001 -27.968000 31.915001
C 47.631001 -26.490999 31.466999
N 47.243000 -25.238001 31.671000
H 47.765999 -24.632999 32.335999
H 46.416000 -24.861000 31.166000
N 46.952999 -27.250000 30.617001
H 47.247002 -28.233000 30.450001
H 46.126999 -26.862000 30.118000
N 47.535999 -24.204000 37.230999
H 48.307999 -23.507000 37.222000
C 46.160000 -23.716000 37.324001
C 45.477001 -24.083000 35.978001
O 46.074001 -23.884001 34.907001
C 46.169998 -22.194000 37.533001
C 44.848000 -21.523001 37.280998
N 43.931000 -21.327999 38.304001
C 44.348000 -20.987000 36.132999
C 42.900002 -20.714001 37.749001
N 43.099998 -20.490999 36.438000
N 44.247002 -24.621000 36.049000
H 43.840000 -24.789000 36.991001
C 43.446999 -24.985001 34.876999
C 42.269001 -24.011999 34.695999
O 42.054001 -23.478001 33.603001
C 42.918999 -26.431000 35.042000
C 42.021000 -26.997000 33.930000
C 42.786999 -27.094000 32.594002
C 41.425999 -28.358000 34.342999
N 41.493000 -23.802999 35.778000
H 41.766998 -24.250999 36.675999
C 40.292000 -22.983000 35.752998
C 39.986000 -22.400999 37.117001
O 40.436001 -22.915001 38.134998
C 39.112000 -23.843000 35.291000
S 38.973000 -24.034000 33.497002
N 39.097000 -21.429001 37.119999
H 38.821999 -20.993999 36.216000
C 38.487999 -20.945000 38.348000
C 37.276001 -21.813999 38.673000
O 36.862000 -22.666000 37.868999
N 33.020000 -24.392000 34.883999
H 34.002998 -24.134001 35.105000
C 32.618000 -24.528999 33.483002
C 32.931999 -25.933001 32.951000
O 33.998001 -26.483000 33.237999
C 33.306999 -23.462999 32.625000
N 31.999001 -26.499001 32.167000
H 31.117001 -25.976000 31.993999
C 32.159000 -27.808001 31.546000
C 33.376999 -27.844000 30.613001
O 34.043999 -28.871000 30.555000
C 30.893000 -28.169001 30.761999
N 33.674000 -26.731001 29.886999
H 33.092999 -25.877001 30.010000
C 34.806999 -26.702000 28.922001
C 36.192001 -26.941999 29.570999
O 37.132999 -27.356001 28.889000
C 34.792000 -25.431999 28.037001
C 35.240002 -24.200001 28.774000
N 34.341999 -23.226000 29.156000
C 36.470001 -23.867001 29.239000
C 35.048000 -22.316000 29.812000
N 36.323002 -22.677000 29.927000
N 36.306999 -26.704000 30.886000
H 35.474998 -26.343000 31.395000
C 37.551998 -26.927000 31.650999
C 38.028999 -28.377001 31.566000
O 39.220001 -28.632999 31.715000
C 37.349998 -26.503000 33.108002
S 37.066002 -24.722000 33.307999
N 37.087002 -29.325001 31.334999
H 36.111000 -29.011000 31.159000
C 37.359001 -30.767000 31.318001
C 37.668999 -31.391001 29.957001
O 37.838001 -32.608002 29.879999
C 36.298000 -31.537001 32.145000
C 36.140999 -30.854000 33.487999
C 35.098000 -29.952999 33.710999
C 37.118000 -30.990000 34.473999
C 35.016998 -29.231001 34.910000
C 37.046001 -30.254999 35.667999
C 35.993999 -29.386000 35.876999
N 37.862000 -30.556000 28.914000
H 37.741001 -29.532000 29.049000
C 38.238998 -31.069000 27.598000
C 39.528999 -31.917000 27.753000
O 40.511002 -31.443001 28.325001
C 38.456001 -29.922001 26.598000
C 38.833000 -30.451000 25.230000
C 37.856998 -30.886000 24.337999
C 40.174000 -30.597000 24.858999
C 38.195999 -31.422001 23.097000
C 40.527000 -31.125000 23.612000
C 39.528999 -31.528000 22.735001
O 39.834999 -32.063000 21.514000
H 38.999001 -32.287998 21.035000
N 40.233002 -34.125000 29.936001
H 39.490002 -33.419998 29.756001
C 40.426998 -34.603001 31.323000
C 39.744999 -35.973000 31.378000
O 38.525002 -36.069000 31.296000
C 39.904999 -33.615002 32.417000
C 39.889999 -34.264999 33.807999
C 40.731998 -32.327999 32.439999
N 25.729000 -30.361000 27.219999
H 25.702000 -30.843000 28.141001
C 26.934999 -29.618000 26.843000
C 27.646000 -30.224001 25.639999
O 27.948000 -31.410999 25.652000
C 27.900999 -29.495001 28.047001
C 29.247000 -28.921000 27.658001
C 29.409000 -27.551001 27.455000
C 30.323999 -29.754000 27.377001
C 30.635000 -27.020000 27.056999
C 31.544001 -29.240000 26.938999
C 31.695000 -27.872000 26.785999
O 32.882000 -27.368999 26.316999
H 32.824001 -26.382000 26.267000
N 31.402000 -24.454000 24.768000
H 32.403999 -24.705999 24.649000
C 31.070999 -23.207001 25.469000
C 30.174999 -22.277000 24.660000
O 29.219999 -21.723000 25.214001
C 32.346001 -22.478001 25.893000
N 27.340000 -24.653000 29.541000
H 26.913000 -23.750999 29.247000
C 28.731001 -24.659000 29.996000
C 28.789000 -24.584000 31.514000
O 29.087000 -23.545000 32.132000
C 29.559000 -23.565001 29.284000
C 31.054001 -23.745001 29.441999
O 31.480000 -24.844999 29.851000
O 31.797001 -22.788000 29.146000
N 33.993999 -9.713000 38.256001
H 34.360001 -8.786000 37.959000
C 34.611000 -10.914000 37.688999
C 36.009998 -11.065000 38.301998
O 36.757000 -10.084000 38.397999
C 34.561001 -10.996000 36.133999
C 35.355000 -9.870000 35.457001
C 35.028000 -12.371000 35.644001
N 42.712002 -15.625000 38.270000
H 42.250000 -16.551001 38.171001
C 44.167000 -15.569000 38.110001
C 44.549000 -15.571000 36.605999
O 45.700001 -15.847000 36.270000
C 44.821999 -16.759001 38.821999
C 44.727001 -16.705000 40.316002
C 45.626999 -16.136999 41.178001
C 43.708000 -17.302000 41.131001
N 45.215000 -16.318001 42.480999
H 45.715000 -15.975000 43.326000
C 44.035999 -17.025000 42.483002
C 42.542000 -18.051001 40.851002
C 43.247002 -17.476000 43.556999
C 41.747002 -18.475000 41.915001
C 42.106998 -18.198000 43.249001
N 43.577000 -15.284000 35.729000
H 42.626999 -15.062000 36.088001
C 43.806999 -15.273000 34.285999
C 44.708000 -14.145000 33.801998
O 45.134998 -13.282000 34.582001
N 44.987999 -14.153000 32.500999
H 44.546001 -14.892000 31.917999
C 45.868000 -13.203000 31.833000
C 45.360001 -11.777000 32.002998
O 44.155998 -11.563000 32.091000
C 45.935001 -13.528000 30.322001
C 46.643002 -14.804000 29.898001
C 46.984001 -15.788000 30.829000
C 46.916000 -15.055000 28.555000
C 47.569000 -16.990000 30.430000
C 47.500999 -16.254999 28.146000
C 47.820999 -17.219000 29.084999
O 48.421001 -18.382999 28.674999
H 48.583000 -18.964001 29.459999
N 46.194000 -10.376000 26.186001
H 46.015999 -9.431000 25.790001
C 46.091000 -11.526000 25.299000
C 47.226002 -12.538000 25.408001
O 46.960999 -13.732000 25.535000
C 45.882000 -11.067000 23.851000
C 45.220001 -12.057000 22.913000
C 43.834000 -12.521000 23.450001
C 45.109001 -11.457000 21.517000
N 50.018002 -13.549000 27.784000
H 49.507999 -14.425000 27.551001
C 50.463001 -13.340000 29.155001
C 50.655998 -14.691000 29.819000
O 50.865002 -15.702000 29.145000
C 49.419998 -12.463000 29.900999
C 49.908001 -11.711000 31.134001
O 51.138000 -11.661000 31.356001
O 49.053001 -11.174000 31.882000
N 50.631001 -14.700000 31.143000
H 50.534000 -13.792000 31.641001
C 50.731998 -15.909000 31.931000
C 49.743000 -15.784000 33.078999
O 49.228001 -14.696000 33.337002
C 52.181999 -16.167999 32.417999
C 52.806000 -15.067000 33.278000
C 54.161999 -15.491000 33.849998
C 55.337002 -15.236000 32.923000
N 55.789001 -13.817000 32.959999
H 55.007000 -13.197000 32.667000
H 56.082001 -13.573000 33.926998
H 56.591999 -13.693000 32.311001
N 49.464001 -16.895000 33.747002
H 49.893002 -17.785000 33.424000
C 48.580002 -16.934000 34.919998
C 49.171001 -15.992000 35.980000
O 50.382999 -15.993000 36.194000
C 48.439999 -18.403000 35.421001
C 47.638000 -19.253000 34.390999
C 47.834000 -18.507999 36.862000
C 46.201000 -18.655001 33.905998
N 48.327000 -15.159000 36.571999
H 47.321999 -15.197000 36.307999
C 48.748001 -14.193000 37.577000
C 48.904999 -14.820000 38.948002
O 48.209999 -15.784000 39.285000
C 47.766998 -13.009000 37.611000
C 47.710999 -12.261000 36.262001
C 49.064999 -11.720000 35.887001
O 49.604000 -10.865000 36.591000
N 49.665001 -12.247000 34.811001
H 50.620998 -11.936000 34.543999
H 49.174999 -12.967000 34.243000
N 27.662001 -10.237000 18.893000
H 26.649000 -10.062000 19.051001
C 28.080999 -11.568000 18.495001
C 27.316999 -12.079000 17.277000
O 26.642000 -13.098000 17.332001
C 28.058001 -12.528000 19.708000
C 29.243999 -12.305000 20.629999
C 30.516001 -12.756000 20.285000
C 29.091999 -11.648000 21.851999
C 31.610001 -12.553000 21.128000
C 30.179001 -11.451000 22.711000
C 31.437000 -11.884000 22.334000
O 32.516998 -11.683000 23.157000
H 32.360001 -12.138000 24.021999
N 28.528999 -9.543000 30.041000
H 29.243000 -10.091000 29.518999
C 28.962000 -8.401000 30.840000
C 30.174999 -7.792000 30.177000
O 31.099001 -8.500000 29.761999
C 29.290001 -8.834000 32.278000
N 37.916000 -3.673000 30.490999
H 37.057999 -3.471000 29.938999
C 37.808998 -4.549000 31.662001
C 37.069000 -5.814000 31.278000
O 35.978001 -5.741000 30.712999
C 37.116001 -3.837000 32.834999
C 37.949001 -2.732000 33.463001
C 37.143002 -1.994000 34.502998
C 37.930000 -0.880000 35.154999
N 37.341999 -0.549000 36.479000
H 36.355999 -0.243000 36.352001
H 37.369999 -1.391000 37.089001
H 37.889999 0.218000 36.918999
N 37.653000 -6.969000 31.591000
H 38.556000 -6.968000 32.106998
C 37.028999 -8.248000 31.212000
C 37.764999 -9.420000 31.816999
O 38.901001 -9.294000 32.259998
C 37.139000 -8.400000 29.662001
C 36.263000 -9.419000 28.951000
O 35.372002 -10.039000 29.625000
O 36.431000 -9.578000 27.719000
N 37.148998 -10.592000 31.697001
H 36.159000 -10.590000 31.377001
C 37.763000 -11.868000 31.981001
C 38.749001 -12.131000 30.827999
O 38.577999 -11.591000 29.729000
C 36.695999 -12.950000 31.982000
N 39.786999 -12.919000 31.077999
H 39.938999 -13.277000 32.042999
C 40.716999 -13.290000 30.018999
C 41.195000 -14.728000 30.252001
O 40.681000 -15.387000 31.156000
C 41.870998 -12.290000 29.867001
S 42.728001 -12.403000 28.268999
N 42.095001 -15.246000 29.406000
H 42.472000 -14.635000 28.653999
C 42.578999 -16.634001 29.483999
C 42.988998 -17.100000 30.893999
O 43.863998 -16.490999 31.511999
C 43.709999 -16.850000 28.475000
C 43.202999 -16.663000 27.051001
C 44.381001 -16.409000 26.129999
C 43.998001 -16.497999 24.670000
N 45.223999 -16.552000 23.830000
H 45.787998 -15.692000 23.986000
H 45.785000 -17.388000 24.091000
H 44.953999 -16.613001 22.827999
N 42.331001 -18.150999 31.396000
H 41.603001 -18.612000 30.813000
C 42.598999 -18.677000 32.740002
C 41.569000 -18.261999 33.771999
O 41.557999 -18.778999 34.898998
N 40.671001 -17.344999 33.395000
H 40.727001 -16.929001 32.443001
C 39.606998 -16.920000 34.312000
C 38.372002 -17.813999 34.205002
O 37.546001 -17.798000 35.112999
C 39.213001 -15.461000 34.070999
C 40.297001 -14.485000 34.473999
O 40.535000 -13.515000 33.714001
O 40.930000 -14.705000 35.529999
N 38.235001 -18.563999 33.084000
H 38.992001 -18.535000 32.372002
C 37.063000 -19.417000 32.828999
C 36.740002 -20.382000 33.969002
O 37.639999 -20.833000 34.676998
C 37.148998 -20.113001 31.475000
O 37.992001 -21.254000 31.533001
H 38.903000 -20.976000 31.802999
N 35.444000 -20.587000 34.207001
H 34.737000 -20.117001 33.605999
C 34.993999 -21.454000 35.290001
C 34.773998 -20.684999 36.581001
O 34.049000 -21.143999 37.474998
N 35.410000 -19.507999 36.681999
H 35.987999 -19.174999 35.883999
C 35.313000 -18.690001 37.872002
C 33.978001 -17.981001 37.966000
O 33.181999 -17.992001 37.027000
N 29.034000 -17.870001 35.334000
H 28.371000 -17.957001 34.536999
C 30.249001 -18.672001 35.299999
C 30.992001 -18.186001 34.056000
O 30.458000 -18.271000 32.945999
C 30.004000 -20.201000 35.230999
C 29.112000 -20.712000 36.401001
C 31.344000 -20.951000 35.161999
C 28.535999 -22.105000 36.117001
N 32.222000 -17.688999 34.231998
H 32.612000 -17.642000 35.195000
C 33.048000 -17.202999 33.098999
C 33.166000 -18.311001 32.066002
O 33.646999 -19.384001 32.383999
C 34.394001 -16.700001 33.623001
O 34.139999 -15.697000 34.617001
H 35.000999 -15.358000 34.969002
C 35.307999 -16.181000 32.499001
N 32.694000 -18.054001 30.847000
H 32.384998 -17.086000 30.625000
C 32.594002 -19.073000 29.816000
C 33.432999 -18.805000 28.580000
O 34.417999 -19.513000 28.343000
C 31.118999 -19.313000 29.469000
O 30.941999 -20.393000 28.568001
H 29.976999 -20.507000 28.375999
N 33.050999 -17.809999 27.782000
H 32.226002 -17.229000 28.032000
C 33.798000 -17.535000 26.548000
C 33.653000 -16.075001 26.122000
O 32.914001 -15.316000 26.735001
C 33.335999 -18.523001 25.423000
C 31.900999 -18.339001 25.004000
C 30.794001 -18.794001 25.657000
C 31.420000 -17.577000 23.877001
N 29.658001 -18.389000 24.999001
H 28.684000 -18.610001 25.288000
C 30.013000 -17.646000 23.898001
C 32.050999 -16.848000 22.843000
C 29.214001 -17.023001 22.917999
C 31.261999 -16.208000 21.892000
C 29.865999 -16.330000 21.913000
N 34.330002 -15.710000 25.052000
H 34.964001 -16.403999 24.606001
C 34.231998 -14.376000 24.462000
C 35.158001 -14.258000 23.268000
O 36.028999 -15.118000 23.082001
N 35.007999 -13.182000 22.468000
H 34.227001 -12.516000 22.634001
C 35.945000 -12.952000 21.365999
C 37.084000 -12.068000 21.923000
O 36.890999 -10.859000 22.149000
C 35.242001 -12.283000 20.166000
C 36.157001 -12.024000 18.971001
C 36.918999 -13.255000 18.511999
O 36.259998 -14.279000 18.245001
O 38.169998 -13.218000 18.466999
N 38.236000 -12.691000 22.165001
H 38.306000 -13.704000 21.938000
C 39.410000 -12.025000 22.733999
C 39.175999 -11.603000 24.176001
O 38.333000 -12.198000 24.861000
N 39.883999 -10.546000 24.641001
H 40.542000 -10.058000 24.000999
C 39.748001 -10.068000 26.027000
C 39.644001 -8.561000 26.073000
O 40.561001 -7.906000 25.597000
C 40.930000 -10.525000 26.874001
S 41.235001 -12.303000 26.851000
N 38.592999 -8.020000 26.707001
H 37.869999 -8.668000 27.079000
C 38.387001 -6.577000 26.916000
C 38.384998 -5.731000 25.636000
O 38.702999 -4.541000 25.694000
C 39.396999 -6.025000 27.927999
N 37.985001 -6.332000 24.490000
H 37.736000 -7.342000 24.507000
C 37.894001 -5.592000 23.219999
C 36.609001 -4.783000 23.230000
O 35.632999 -5.186000 23.853001
C 37.863998 -6.542000 22.007999
C 39.097000 -7.435000 21.896999
C 39.243000 -7.972000 20.499001
O 39.985001 -7.438000 19.679001
N 38.478001 -8.979000 20.167999
H 38.490002 -9.343000 19.194000
H 37.856998 -9.416000 20.879000
N 32.743999 -6.333000 22.532000
H 33.254002 -5.724000 23.202999
C 32.902000 -7.784000 22.659000
C 32.817001 -8.151000 24.142000
O 33.855000 -8.374000 24.764000
C 34.226002 -8.260000 22.039000
C 34.297001 -8.173000 20.509001
C 33.250999 -9.012000 19.770000
N 33.639000 -9.189000 18.365999
H 34.353001 -8.540000 17.976999
C 33.144001 -10.119000 17.556000
N 32.187000 -10.937000 17.978001
H 31.820000 -10.852000 18.948000
H 31.804001 -11.663000 17.339001
N 33.590000 -10.229000 16.315001
H 34.331001 -9.586000 15.970000
H 33.200001 -10.958000 15.685000
N 31.612000 -8.116000 24.761000
C 31.531000 -8.458000 26.195999
C 31.849001 -9.936000 26.468000
O 31.733000 -10.763000 25.573999
C 30.077000 -8.129000 26.561001
C 29.320000 -8.208000 25.275999
C 30.271000 -7.853000 24.183001
N 32.266998 -10.242000 27.686001
H 32.429001 -9.471000 28.364000
C 32.509998 -11.612000 28.118000
C 31.165001 -12.310000 28.165001
O 30.157000 -11.674000 28.478001
N 31.118000 -13.600000 27.780001
H 31.990999 -14.055000 27.444000
C 29.874001 -14.389000 27.818001
C 30.011999 -15.353000 28.976000
O 31.075001 -15.971000 29.156000
C 29.535000 -15.091000 26.473000
C 28.139999 -15.741000 26.523001
C 29.627001 -14.105000 25.294001
N 28.945000 -15.442000 29.790001
H 28.091999 -14.906000 29.533001
C 28.905001 -16.236000 31.002001
C 27.743000 -17.200001 31.004999
O 26.709999 -16.903999 30.412001
C 28.752001 -15.300000 32.217999
C 29.892000 -14.313000 32.389999
C 29.955000 -13.144000 31.628000
C 30.888000 -14.530000 33.337002
C 31.024000 -12.252000 31.761999
C 31.948000 -13.635000 33.493000
C 32.005001 -12.491000 32.713001
O 33.041000 -11.607000 32.912998
H 32.948002 -10.845000 32.287998
O 38.081001 -26.292999 26.476999
O 39.285000 -15.120000 21.236000
O 45.562000 -25.163000 29.334000
O 40.825001 -19.500000 25.018999
O 34.383999 -25.034000 24.087000
O 42.282001 -28.257000 27.441999
O 36.653999 -22.419001 25.120001
O 35.514999 -15.521000 37.025002
O 40.730000 -21.364000 32.235001
O 40.933998 -17.914000 37.612999
O 41.070999 -29.391001 29.938000
O 36.652000 -9.073000 24.288000
O 35.060001 -11.216000 25.490000
O 38.373001 -17.291000 37.779999
O 36.625000 -17.945000 24.632000
O 33.235001 -14.420000 30.181999
O 41.673000 -9.558000 22.625999
O 34.655998 -4.792000 28.653000
O 36.426998 -20.160999 26.516001
O 50.985001 -22.136999 34.821999
O 34.956001 -6.492000 26.455999
O 49.698002 -22.159000 37.130001
O 50.803001 -19.357000 32.504002
O 44.893002 -31.881001 32.289001
O 48.404999 -18.938000 25.819000
O 35.889000 -18.740000 22.190001
O 43.894001 -30.135000 30.907000
O 35.556000 -17.132000 20.445000
O 39.301998 -17.159000 24.525999
O 50.622002 -16.722000 26.128000
O 51.043999 -23.436001 30.983000
O 51.791000 -28.323999 31.406000
O 51.373001 -18.677999 29.580999
O 46.384998 -19.207001 24.159000
O 33.222000 -9.599000 31.101999
