# Supplementary material for: An electron-density point-cloud framework for robust protein-ligand interaction prediction
Source: Nat Commun. 2026 Jun 11;17:7424. doi: 10.1038/s41467-026-74196-5 (PMC13408660; doi:10.1038/s41467-026-74196-5)
Supplement: Supplementary file 5 — Source Data [file 41467_2026_74196_MOESM5_ESM.zip › Source Data_rev/supplementary_tabel2/train_results_Ours.xlsx]

## Sheet: Sheet1
Ours(ECloudbind)	Fold_Num	Test2013_rmse	Test2013_Pr	Test2016_rmse	Test2016_Pr	Test2019_rmse	Test2019_Pr
	0	1.2961	0.8413	1.1829	0.8451	1.3623	0.6637
	1	1.368	0.8163	1.2064	0.8372	1.3677	0.6605
	2	1.3100	0.8370	1.1792	0.8461	1.3670	0.6638
	3	1.2886	0.8434	1.1384	0.858	1.3788	0.6609
	4	1.4348	0.8001	1.2234	0.8361	1.3577	0.6537
	5	1.2844	0.8387	1.1801	0.8442	1.3702	0.6606
	6	1.3437	0.8217	1.1708	0.8456	1.3740	0.6630
	7	1.2901	0.8451	1.1685	0.847	1.3668	0.6643
	8	1.3324	0.8416	1.2137	0.844	1.3652	0.6556
	9	1.25	0.8504	1.1334	0.8559	1.3575	0.6719
	Mean	1.31805	0.834612	1.18085	0.845938	1.36577	0.6614
EHIGN	Fold_Num	Test2013_rmse	Test2013_Pr	Test2016_rmse	Test2016_Pr	Test2019_rmse	Test2019_Pr
	0	1.2981	0.8414	1.1691	0.8432	1.3892	0.6551
	1	1.4241	0.8293	1.3406	0.8197	1.375	0.6493
	2	1.3359	0.8388	1.2359	0.8432	1.348	0.6667
	3	1.3527	0.8235	1.2044	0.8424	1.3561	0.6649
	4	1.4612	0.8209	1.3674	0.8076	1.3933	0.6365
	5	1.3211	0.8314	1.2053	0.8394	1.3684	0.6604
	6	1.4223	0.8161	1.341	0.8108	1.3949	0.6364
	7	1.3512	0.8444	1.2554	0.8399	1.372	0.6554
	8	1.2925	0.8365	1.1952	0.8425	1.3791	0.6491
	9	1.3246	0.8381	1.2223	0.84	1.365	0.6667
	Mean	1.35837	0.83204	1.25366	0.83287	1.3741	0.65405
MDFF	Fold_Num	Test2013_rmse	Test2013_Pr	Test2016_rmse	Test2016_Pr	Test2019_rmse	Test2019_Pr
	0	1.57246	0.728998	1.3345	0.776784	1.5063	0.586356
	1	1.56345	0.735965	1.22353	0.812855	1.55345	0.569093
	2	1.55399	0.743422	1.17184	0.844383	1.51406	0.582484
	3	1.50392	0.755241	1.24272	0.808394	1.53887	0.562146
	4	1.61017	0.712864	1.22196	0.819966	1.48701	0.588691
	5	1.5871	0.722891	1.2327	0.809736	1.54919	0.56366
	6	1.50225	0.757886	1.25406	0.807364	1.51536	0.57253
	7	1.56121	0.732312	1.26078	0.806612	1.50226	0.585027
	8	1.55664	0.73838	1.29882	0.798035	1.52	0.566952
	9	1.6171	0.710082	1.25568	0.812706	1.51989	0.578075
	Mean	1.56283	0.733804	1.24966	0.809684	1.52064	0.575501
PSICHIC	Fold_Num	Test2013_rmse	Test2013_Pr	Test2016_rmse	Test2016_Pr	Test2019_rmse	Test2019_Pr
	0	1.55053	0.758279	1.38176	0.771506	1.40568	0.640967
	1	1.65901	0.705471	1.4235	0.762841	1.42569	0.618173
	2	1.49027	0.765071	1.33831	0.789817	1.4156	0.63954
	3	1.52029	0.761285	1.26565	0.814936	1.4467	0.609033
	4	1.47228	0.779807	1.31197	0.798459	1.43235	0.621064
	5	1.45615	0.779334	1.27374	0.809704	1.4261	0.633221
	6	1.49523	0.766407	1.28247	0.806593	1.42034	0.644831
	7	1.58114	0.731924	1.37738	0.77451	1.39303	0.642987
	8	1.59497	0.727858	1.34546	0.786113	1.42095	0.63346
	9	1.6326	0.715043	1.38327	0.770628	1.45725	0.610777
	Mean	1.54525	0.749048	1.33835	0.788511	1.42437	0.629405
SIGN	Fold_Num	Test2013_rmse	Test2013_Pr	Test2016_rmse	Test2016_Pr	Test2019_rmse	Test2019_Pr
	0	1.33725	0.72371	1.1129	0.8602	1.40947	0.644712
	1	1.32656	0.738954	1.1912	0.8444	1.44475	0.634946
	2	1.3562	0.8206	1.22497	0.8331	1.44332	0.641715
	3	1.2345	0.8687	1.141	0.8579	1.42862	0.64
	4	1.2862	0.8505	1.2693	0.8223	1.42747	0.632534
	5	1.3549	0.8487	1.2357	0.8328	1.42858	0.634426
	6	1.4081	0.8441	1.16795	0.8472	1.41741	0.641432
	7	1.3593	0.8476	1.22441	0.8435	1.41233	0.642761
	8	1.3049	0.8436	1.16897	0.846	1.40347	0.642982
	9	1.3229	0.8521	1.20091	0.8435	1.40444	0.629952
	Mean	1.32908	0.823856	1.19373	0.8421	1.42199	0.638546
