# Supplementary material for: An electron-density point-cloud framework for robust protein-ligand interaction prediction
Source: Nat Commun. 2026 Jun 11;17:7424. doi: 10.1038/s41467-026-74196-5 (PMC13408660; doi:10.1038/s41467-026-74196-5)
Supplement: Supplementary file 5 — Source Data [file 41467_2026_74196_MOESM5_ESM.zip › Source Data_rev/train_val_csv/cross_validation/train_fold_0.csv]

pdbid	-logKd/Ki
3cz1	7.26
4io7	3.68
1n3i	8.89
4eh6	2.46
1dqx	11.05
4knz	5.07
2pqz	5.67
4k7o	4.3
1czl	9.15
1udu	9.05
5d1s	5.02
1bl7	7.72
4wq3	7.0
2pwc	6.57
3bpc	4.8
4gq6	7.28
4otf	8.22
3qtz	7.3
4jzi	7.4
4zxy	6.4
2ynd	7.49
2gnl	7.24
2fr8	3.15
2yme	7.66
2drc	9.89
2j4i	9.0
1zd3	3.3
2gj4	6.5
3s3r	8.68
2g0h	7.64
2d0k	5.02
4dce	6.76
1o2w	5.85
3qlm	6.37
1pq6	8.1
3wym	9.52
3l9n	8.07
2hj4	5.37
1det	4.3
1hkk	7.4
2qo1	5.57
1y3y	5.64
4w9j	6.23
2gl0	4.82
4ge6	7.47
2i6b	7.17
4qjx	7.28
1sc8	7.44
1p4r	8.1
4yk5	7.64
3gqo	5.41
4rx9	7.89
3fh5	7.06
4i4e	6.3
3u78	5.6
1n1t	3.85
3rx5	6.27
1f8a	5.0
3t3e	5.99
3zrl	6.8
4do4	7.29
4j0t	6.74
3at4	8.1
4csj	8.31
2y6o	7.6
2xc4	8.05
4hg7	7.05
4lts	8.36
1n51	4.85
4bs0	5.7
2ou7	3.81
2aia	5.41
3b2w	9.22
1qwe	5.92
3tf7	3.52
2iwu	5.92
4b11	5.64
3ava	4.4
4awi	6.0
3kjf	4.87
1pau	9.46
1err	8.11
4e28	5.89
3dy6	6.9
4g1f	7.77
4e7r	7.7
2h4k	5.49
4y2y	5.05
4jv9	5.74
3p9j	7.51
4xyc	7.51
1jn2	4.09
4arw	7.13
4cnh	8.4
1g7v	6.4
4bnv	7.52
4p0n	8.66
1fjs	9.96
3dx3	6.52
1sqt	6.2
4rz1	7.4
4djy	8.27
4fcq	7.0
4o24	4.3
4pop	8.13
4g8m	7.89
4zec	5.82
4umb	4.0
1efy	8.22
3g0d	8.3
2w6q	4.6
2qu2	5.43
1ggd	5.8
3o1e	5.74
4cg8	6.96
1qbr	10.57
4u7t	5.67
4n07	6.46
4pox	5.43
4gne	2.47
1t4e	7.1
3lik	8.72
3nzs	7.12
2ksb	3.12
4b32	3.34
4n9b	5.28
4oc6	7.07
1y91	7.23
3iaf	2.92
4bw3	6.3
4bjx	7.66
4dho	3.93
3rjm	6.61
3e01	7.52
3tu9	5.12
3ckr	5.3
4dkq	6.6
4dcs	5.1
1oxr	5.19
3mo0	6.81
1dbj	7.68
2e94	8.0
4puj	7.46
2izx	9.4
5akh	6.59
3vtr	5.57
2kbr	4.6
4bs5	8.22
3dnd	4.8
1kdv	6.22
3r8i	5.35
2bv4	3.22
1qwu	3.22
2e9v	7.9
2q2n	6.48
4b5w	3.33
2nng	5.36
3cyx	8.0
1jdj	2.3
3iue	5.82
3rkb	6.42
2qi5	10.85
2is0	6.7
1b39	6.92
4gzw	4.52
4uil	7.24
4aba	3.82
3k3a	7.08
4u73	5.18
2g6q	5.82
3cde	7.66
2yi7	8.32
2fkf	2.92
3otx	4.53
3new	5.0
1h8l	7.47
4pp7	7.96
3rxp	2.08
1qf5	7.37
1jsv	5.7
3gwx	5.4
4rfy	7.0
2w0z	4.03
3vhu	7.31
4u1b	5.31
3pj8	7.4
3avm	3.3
1y2g	4.08
2nta	4.8
1g27	8.15
1gi8	5.05
1utz	5.85
1xom	7.96
4ke0	7.77
1u32	7.01
1sqo	7.46
4wgi	5.35
2yjq	5.28
2bq7	7.05
4qsv	2.0
3gds	6.51
2r6n	9.0
4gih	8.32
4rdn	5.92
2e99	6.16
3gkz	8.0
4l0i	6.57
2xx2	7.3
3f70	4.85
2oic	8.4
4uuq	7.54
3uvw	5.17
1wcc	3.46
4q1n	9.7
2r3g	6.1
3bc5	8.3
1b2m	3.73
4cwb	6.09
3lmk	5.94
3n1v	3.3
4cwn	5.59
3t2p	3.6
4nyi	3.06
3igg	7.18
3u7n	7.95
3r4n	6.89
1wss	7.77
1wtg	7.03
2z4b	9.36
2e2r	8.26
3kd7	3.7
1gnj	7.04
2gnj	5.22
4ibm	5.74
4avj	7.44
2oxd	6.82
3d1z	8.8
4mk9	8.05
4g8v	5.8
2gmx	7.11
4qp9	7.15
4kz7	2.49
4z7h	6.66
3h9k	7.85
2i0y	7.62
4ge7	8.15
2fwp	2.92
3i7c	7.74
3v66	8.89
4aji	3.55
3v43	4.63
1bai	7.7
5am6	6.73
3oq5	4.55
4xm8	3.02
3ztx	7.74
3peq	7.5
3lc5	6.57
4nan	4.72
3bh3	6.15
4yrt	2.78
3v7d	6.39
3q2j	4.18
4ikn	4.85
3w2q	7.18
1we2	4.36
3ibu	9.15
1akv	11.59
5bnj	8.7
2vxn	5.0
1n5r	5.66
4z84	5.82
1xh8	5.77
4b4n	3.44
3g5y	7.46
3atu	8.3
4kva	3.94
1igb	6.4
3ptg	7.6
4mwy	7.05
4awq	6.32
3nyx	7.49
2wih	7.35
4z1q	7.82
1tuf	4.05
3sna	4.14
2b5j	9.1
4avt	8.06
3i51	7.7
5aln	6.57
3n9r	7.15
5d6p	5.6
1ndw	5.23
3rz8	8.17
4oc5	7.07
3r6c	4.72
1ciz	7.44
4r1e	7.28
3pwm	9.1
3avn	3.3
5bvo	8.3
1waw	7.89
4zom	8.52
4u82	5.72
4bny	7.1
1cbx	6.35
3kf4	9.3
3c3r	4.39
1j19	7.79
4ovg	3.69
3hp2	6.17
3px9	3.42
1dmt	8.7
4o76	6.89
4u6c	5.0
2w17	8.7
3ipb	6.7
2csm	4.3
3wci	6.57
4czs	5.0
2d41	6.82
4os5	4.63
1h2u	7.89
2ovz	7.89
3o8h	6.24
2w6t	8.57
5aad	6.67
5dda	5.78
1fzq	7.62
4xsx	5.0
4cp7	8.11
2flu	7.7
2vx0	6.24
4l5j	3.0
1h0w	4.89
3k97	8.0
4qgg	9.0
4yes	8.02
3vw0	4.67
5a3h	4.57
2y59	6.44
2hug	5.97
2q8y	3.99
4orx	3.53
2q8s	6.73
4um1	5.77
1pk0	7.57
3wgg	4.4
3su1	6.68
4q4p	6.39
3e7b	9.8
5c8m	7.19
5prc	4.89
4yym	3.62
1tyn	9.7
1ph0	6.92
2a4q	7.18
1bmk	7.6
4mnx	4.75
3ioc	3.68
3i02	7.52
1olx	4.33
1hdt	7.76
4u6w	4.21
4lxz	6.74
5ap3	7.03
1o2n	6.09
2pvm	6.44
3o0u	7.92
1rsd	6.52
4a4w	7.72
2v5x	6.66
4lys	4.34
2xtn	7.4
4j8t	6.77
2wc4	5.29
1eb2	6.01
3iqg	4.6
4b13	5.7
1qxk	5.05
4ymb	6.21
3b7r	7.7
5e2o	8.7
1tsy	4.96
1o45	9.6
4hyu	8.21
4qz4	5.01
4or0	7.46
2a5s	6.7
3rwq	7.46
1cyn	7.68
3tvl	4.0
2igx	7.27
4bh4	1.49
2mov	7.4
2q3z	7.22
4zek	5.66
4ytc	7.89
2xpa	5.39
1ml1	4.28
4ocx	11.44
2zg1	2.1
2oi0	7.55
3fzn	4.01
4oc2	8.28
1ru2	6.49
4u0s	6.8
5ak0	7.68
3d51	4.15
3upy	5.62
3gf2	1.7
4lil	4.9
3e3u	7.89
3vf7	9.1
5al1	4.28
1bug	4.37
1k6c	7.48
4bw1	5.9
3o9e	11.3
3rz3	5.76
3fum	3.77
3c2f	2.0
1hk2	6.77
4qsw	1.68
2zga	6.32
1njf	5.99
2w1h	7.28
3a6t	7.28
4nmp	4.04
3r5n	5.78
1tg5	7.92
4fk6	9.7
4lj5	6.29
4y63	3.58
3v04	7.89
4e1k	6.3
3qwc	4.26
3zlx	3.8
4og5	6.52
4zur	7.17
1ow6	5.4
3k0k	5.43
5cal	7.66
3su5	5.58
3ivq	4.12
2ohu	5.38
2j7d	7.13
1h8s	5.81
3dga	4.52
1okz	8.3
2b7a	9.0
4qhp	8.05
4ret	7.59
4mcc	6.25
5a5p	4.0
2gvv	3.9
3sio	8.0
3lpp	6.22
4q4i	7.33
3veh	4.96
3pma	5.4
4bjc	7.85
4xjt	5.14
2ves	7.7
4c1u	7.09
4lbu	6.56
1osv	3.48
3p4w	4.57
4urw	2.8
1kdk	9.05
5ar5	6.3
4amz	9.82
1hkj	8.59
5ar8	8.1
3hfv	4.87
3byu	9.1
4xjs	7.12
4k2y	3.33
4na7	9.7
1uk1	7.22
4bb4	6.72
4mc1	7.85
1a4r	6.66
4l7u	5.66
3qzt	4.0
1c3i	5.8
1ui0	7.06
1uml	7.52
2xae	7.3
5akz	5.26
2oag	8.47
2vci	7.68
3wmb	5.37
2fpz	3.96
2qwd	4.85
4izy	8.52
2jkp	4.23
1v0o	5.26
4ca5	9.39
3rdo	9.85
1c5f	6.07
1bnw	9.08
4d0w	7.7
2fm5	7.37
1gqs	6.3
2xk4	4.77
3v4v	7.38
1tpz	6.19
2y8l	5.82
4ivs	7.36
2az9	7.66
4m3d	5.41
1o9d	5.6
4pp5	7.74
4tyb	1.7
4bi6	3.95
3fvn	6.77
2y82	8.4
4fyh	4.85
3pp0	7.96
3ls4	6.3
4f08	6.6
4e96	6.66
3btl	5.96
4y2q	2.92
3e6y	5.6
4igt	7.89
4kmz	8.57
3qcf	5.6
2ow0	6.7
2xpb	5.7
2hnc	7.22
3ern	1.72
1ogd	3.03
4ai5	2.92
4mdr	4.39
1c5t	4.1
4e34	6.01
2vrx	7.35
4xm7	3.57
4e3h	7.05
3n51	7.82
3chq	7.7
2e9d	5.89
2kpl	6.64
1o5m	8.72
4qhc	6.7
3bcn	7.12
1p17	2.82
3hyf	5.92
1unh	7.0
3q2a	5.3
1pyg	5.52
2jqk	3.4
4r3s	8.22
1jd0	8.24
2xm2	4.62
4fli	5.44
4je7	6.4
4o4y	7.81
4zga	7.7
3ljo	6.62
3m5e	7.37
1ec0	8.49
3elj	5.3
4tmr	7.22
4apo	4.91
3iut	6.34
5tmp	7.47
3usn	6.15
3sn7	9.15
2rnx	3.4
1e1x	5.89
4w9o	7.77
2lsv	5.27
3h5u	8.52
2az5	5.27
4glw	6.1
1bgo	8.46
3t60	6.7
1zpa	8.4
2cji	8.22
4hp0	6.12
2weo	6.93
2k7l	6.15
4mwc	5.87
3tb6	5.08
2h02	6.49
4mrf	1.95
2r0y	3.0
3h6z	5.82
3vtd	7.92
2v10	9.4
2avs	7.57
1lcp	6.64
3da6	8.7
4h3a	6.29
3tv8	7.15
3rqg	4.64
4cws	7.92
3sl8	6.54
3sut	7.85
2hd1	3.3
3ds0	4.83
2w0d	8.7
4n4v	8.7
3zpu	8.38
1gjd	5.22
2yk9	5.09
3qnd	4.85
5ali	7.07
4b33	3.37
4ibc	2.98
3w32	7.12
2cc7	8.01
3p4v	5.1
3w0l	7.02
4hyf	7.6
4m7j	6.11
4iaw	9.63
1w5w	8.8
1tys	5.49
4xhk	8.3
2z3z	4.31
4l51	3.0
4pgh	4.89
3tkz	5.92
1k3t	4.19
3s3o	7.57
3lp7	5.44
3o57	10.1
4bcj	7.96
4xir	6.94
3elc	2.69
4cwf	4.49
3lgl	6.05
1ogg	5.19
4mjp	3.88
4zz3	6.0
1g4j	8.7
3wha	9.32
2y9g	3.77
4dcv	4.59
2adm	5.7
2hmw	7.7
3qcy	7.7
2fdd	8.32
3d9v	8.22
1lqf	8.3
4pjt	9.24
1usi	6.74
4jps	8.3
3rt6	7.15
1gnm	6.25
3q71	5.22
2f2c	6.35
2ank	7.33
2vb8	4.6
1x1z	11.06
1maw	1.1
3f88	8.64
4f1s	8.7
4jrv	7.54
2xxy	7.89
4cpq	7.74
2vv9	7.77
4o04	6.16
4eym	4.01
2ogy	4.48
2h21	6.54
4lvt	10.36
1epq	8.19
1dar	4.96
2fxv	5.35
3cct	7.56
4ezj	8.42
2yc3	6.85
2vsl	8.4
4p73	7.66
4oma	4.17
2idw	8.89
3ftq	5.33
1slg	3.9
4fai	6.99
3h5s	8.3
1q4x	9.48
2xdx	6.46
2jkh	8.05
4k5z	3.0
5bue	8.52
3fmr	7.97
2f6v	4.43
4rww	5.85
1o2h	7.17
1ws1	9.55
2avv	9.26
1skj	5.15
1rjk	10.0
4y83	7.77
5c8n	7.55
2xhx	6.6
4w7p	7.49
3wzq	6.23
3nim	4.75
4uvu	5.92
3agm	9.09
4kin	8.32
2w1c	8.0
4aa1	4.12
2i4z	5.7
3p7a	6.28
3bti	6.14
2zva	7.96
3vfq	5.19
3cj2	4.85
2x2m	6.77
4yog	5.74
4phw	10.0
1kr3	5.0
4iid	5.62
3g5v	7.8
3zbx	8.22
4myh	4.64
1joj	4.22
4cts	5.0
3uyr	6.9
4r4t	6.26
2vk2	6.89
1m13	7.57
4qyy	7.3
4x14	2.92
1dif	10.66
3ll8	6.4
4dwb	5.74
4wzv	9.37
4b7p	9.46
1lzq	8.39
3q5u	4.31
3fc2	9.06
1ua4	4.22
3zjc	5.05
2ggu	3.03
3jwq	7.6
2w70	4.92
3l4x	6.89
2jnp	6.89
1yw2	6.85
1zpc	6.6
4ovz	6.31
1ujk	6.57
1o6h	6.73
2bve	3.67
1m83	3.4
5buj	8.3
3lnz	9.31
1e3g	9.0
1zc9	3.22
5a00	7.52
3w54	9.7
3g19	6.67
4azb	7.24
1ny0	5.85
3u93	6.31
3djf	6.1
1ze8	7.68
3t6r	5.66
2prj	4.49
3qs6	4.89
2pk5	10.7
2aa9	2.92
1oay	5.92
3q7j	4.52
4oc4	6.98
3nww	8.15
3qd3	8.0
1gi7	4.51
3qi2	7.35
3ewu	4.62
2b07	6.43
4wk2	6.94
4z93	7.35
2hoc	9.52
2bvd	6.0
1d7i	3.6
4mdn	6.22
3fkv	7.57
4i1c	8.1
1yt9	8.3
1lf9	12.0
3b3x	3.6
4c5w	5.48
3avz	7.19
4occ	8.7
3qck	5.24
2c97	6.14
5bq0	7.82
3h0b	5.49
3m3o	3.6
3hy7	6.97
5c8k	7.7
3inf	7.4
2qwf	5.67
2g5p	8.42
3m36	9.82
1fd0	8.4
3piz	5.46
4n3r	6.82
4y8z	10.4
3rxe	4.76
4drm	5.24
2pwd	4.4
4mwq	9.1
2xag	4.55
1km3	4.91
1etz	7.24
2hwg	3.55
4gs8	7.0
5ale	5.95
3v7c	5.74
2be2	8.7
1nhu	5.66
2f5t	5.17
3d4q	10.52
1cny	7.85
4h1m	7.11
2v5a	6.82
1nvr	8.11
2gkl	5.35
1uz8	4.96
1o3h	7.3
1c5s	6.0
1hyz	3.42
4mzk	5.31
1di8	6.0
4c9w	6.11
3l4t	5.42
5bui	7.05
3s3v	6.23
3f5j	4.28
5e1b	4.84
4mgc	6.32
4b0c	2.07
4mex	6.7
4dwg	7.24
3mg8	8.92
3m89	6.16
1jk7	8.52
2ff1	8.21
1uv6	5.12
3shj	7.47
2vc9	8.44
3kl6	8.46
2w78	8.57
2y2h	4.57
3d6o	4.11
3nga	8.0
5al5	7.15
1c1r	7.63
2qwc	3.55
2g63	8.17
2hs1	8.48
1a46	5.7
3b82	4.43
3d27	4.25
1oau	7.7
4fsl	7.7
3so9	8.56
4luo	3.24
2vxj	4.17
1nlp	4.96
5ak4	4.23
1nf8	7.82
2z60	8.05
1i32	5.7
1o35	5.0
3t6y	5.52
3nok	4.19
3pcf	6.05
3q96	8.54
2yim	3.92
1sdv	8.74
4fz3	3.73
2q95	5.8
3orn	9.62
2e91	6.59
3art	4.43
1auj	8.25
3vp4	4.73
4z8m	7.44
4rwl	8.1
4b6c	6.16
4dtt	5.54
1fh7	5.24
1b57	8.0
1bnn	10.0
1ai4	2.5
4k2f	7.4
1gz3	3.7
3wb5	4.57
3l79	2.46
2pvj	8.1
2ylo	4.88
4nwk	8.7
1swr	6.92
3m9f	11.15
1m2r	6.46
1kll	5.2
4gvd	4.57
4e6d	8.92
4qfn	4.12
4j73	4.56
4iuv	5.72
4p74	5.0
3tay	3.38
3qo2	6.85
1h6e	6.15
1nq7	6.8
4ds1	4.75
1w2x	5.14
2bpm	8.7
4lkq	3.35
2e92	6.89
1gbt	2.0
2pwg	4.82
1bio	5.54
4hs8	7.92
1ur9	5.77
2yhw	5.6
3omc	5.0
2bmk	5.62
4ee0	8.63
2euk	6.6
2zn7	7.89
4l2x	7.41
4aqc	9.05
4hvd	8.85
2xh5	7.57
3unk	4.82
2xx5	6.7
3zmz	4.74
4wmx	4.85
2hdr	1.72
2hxl	7.92
3r7b	6.15
1fq7	5.43
5a14	7.3
2xck	6.15
3lq2	5.22
3lcv	4.74
2c1n	4.11
2wo8	6.28
1fiv	6.59
2xjg	7.82
1gx0	4.22
2zcs	8.22
1b9s	3.18
3qxd	6.15
1nqc	7.3
3u3f	5.1
1m51	4.73
3uo6	7.82
2ofu	9.0
2l1b	3.96
3le8	6.07
1x07	3.28
3nyn	6.0
2w0j	6.62
4yef	5.35
4edy	5.83
2y6d	7.1
5ctb	7.64
4tt2	4.66
2ggd	3.8
3ds1	5.7
3kvw	6.89
1uw6	7.34
3bc4	5.35
3iod	4.1
3vdc	4.92
4zun	4.59
4xkx	9.05
2ewp	7.1
1d4h	10.0
4exs	4.41
2h2e	3.0
2b55	7.02
3qxt	5.22
4mbp	5.64
2hb9	4.82
3p2k	4.7
5auy	5.8
3r01	5.24
2zu3	6.1
4qz7	5.65
4clj	9.15
4eo4	6.35
1mm7	7.7
4mot	7.3
1bxq	7.38
1udt	9.3
3tct	8.52
1zvx	9.22
1pxm	7.22
1q65	5.46
4djq	10.32
3brn	8.7
3muk	3.42
5caq	8.57
2v83	4.47
3abt	4.77
1g2o	10.55
5c83	6.8
3n2c	5.12
3fgc	3.92
3uoh	7.89
3b26	6.64
2xgs	3.28
3n5k	9.7
2gu8	8.59
3iw8	4.87
3exf	6.54
1l5s	3.26
4wx6	9.0
1rri	5.82
3hmo	7.52
2ew5	5.9
4g0a	7.6
3e64	7.11
1t7d	6.03
3s8o	6.85
4fab	8.06
2brm	5.89
4pra	5.66
3ole	7.83
3s68	8.66
2qry	8.64
1z1h	8.4
4b74	7.66
4qxo	5.51
3hac	8.17
4b71	5.89
2o9r	1.68
2ay2	1.88
2ptz	7.82
3f9y	4.49
3sx4	8.52
2xn7	10.0
4crd	7.1
4mma	6.04
4ps8	9.0
4awj	2.0
4meq	3.6
2vwf	5.06
1r4w	4.05
4w9f	5.49
4cl6	5.39
3lpf	6.68
1mqj	5.32
2y1w	6.33
3up7	8.21
4qxs	5.96
4qt2	6.32
1rp7	8.52
3rjw	7.57
4fcf	8.62
4x1q	5.3
2g01	5.91
2o9i	7.4
3k3g	2.85
2cni	7.68
2isc	8.42
3rlb	9.92
2jf4	8.15
1uyk	4.77
4qdk	5.85
4m6q	8.21
1uu8	5.05
4ezl	8.59
1fpy	6.0
1aqc	5.34
3e37	5.39
4k3l	2.96
3ieo	6.48
3d3x	4.16
4tpp	8.59
1lqe	5.82
3sn8	5.65
3prf	8.85
1lvc	6.0
3vv8	4.77
3g4k	6.54
4jjq	5.03
3bym	8.22
1cim	8.82
3szm	6.4
4dzw	7.89
2cng	6.96
3thb	8.7
3jzg	4.4
3m3c	4.06
4hxj	4.13
4cxx	5.68
4lsj	9.57
3cs8	5.77
3dbu	8.06
3mke	5.66
1wbg	3.0
1ddm	5.77
1pzj	3.49
3sfh	7.05
1usn	7.74
3caj	8.1
4n3w	3.5
3sh0	5.66
2hs2	8.31
4kxl	6.22
4pin	5.4
5c6p	3.7
2wkz	8.77
3tcg	5.87
1okl	6.03
4hzx	9.3
3mxc	6.54
4u91	6.83
1els	10.82
3u2k	7.52
1hp0	6.7
3aqa	4.55
2ftd	10.39
4x1s	6.87
2z5t	5.62
3c94	6.87
3fvh	6.35
1i43	3.7
3ms2	3.72
2qpq	6.37
3s2p	7.17
1pi5	7.77
2nyr	4.66
3rsb	6.4
1oar	7.4
1b3f	6.89
1u9v	8.22
3vjl	8.25
2yj8	8.19
4kfp	8.0
2a3x	6.92
1o4i	2.64
5cbm	7.77
3lk0	3.16
4jlm	7.64
1ynd	8.44
4dgr	5.04
3msj	3.11
1hk4	5.31
3wsy	6.36
2qu5	8.06
4io5	5.03
2x8i	6.72
3chc	4.09
1xgj	6.0
1o4j	2.36
2y7z	8.7
4qpl	7.41
4dko	6.52
5alv	4.36
4ycl	8.15
1f0q	6.0
3d83	8.36
3dp2	5.82
2wl5	4.52
4q8y	2.64
1jys	3.52
2buv	4.0
4caf	7.12
1tlp	7.55
4as9	4.79
1c5y	4.2
4qem	7.8
2pre	6.65
1fvt	7.22
3uvm	7.52
3fue	2.82
4eos	6.05
2zns	6.54
4qvp	6.05
5afk	3.88
3dya	8.52
2cm8	5.87
3fed	7.46
3rey	8.0
3t2v	6.99
3u6a	6.49
3kiv	4.7
4mf1	9.15
4jmx	7.21
3e85	5.38
4y2p	2.66
4wht	8.1
2nnk	8.37
4jg7	6.92
3kc3	6.8
2h2h	4.98
1vr1	6.89
2qrm	4.03
4wag	7.08
4iic	4.85
4p75	4.1
1ka7	6.22
4qk4	6.6
4jln	7.78
1b74	1.3
4rcd	9.15
3nht	7.01
2v8w	6.82
3iwy	7.28
1nyx	7.04
2aac	2.22
4g69	5.98
2xne	6.72
1i5d	8.0
4ejn	8.3
1rsi	4.42
3le6	7.46
2jdm	5.4
1r17	6.42
4d0x	8.1
2baj	8.4
2zx6	10.6
1v2l	4.29
1c85	4.64
2vf6	8.52
2fl6	7.42
3lxk	9.8
2tmn	5.89
4cd6	3.59
4j3u	6.34
3opm	6.62
4pge	7.77
2yiv	2.78
3n8k	4.05
3m35	7.22
4g8n	7.2
3bl0	6.92
2hz4	5.47
2a2g	7.0
4p90	7.19
4xta	5.43
1bzs	8.0
1z4u	7.15
3tn8	6.13
4bsq	9.15
4s1g	9.22
1mik	6.35
4a4q	9.4
1m0n	2.22
4in9	4.97
4rxh	5.91
2idk	5.54
4k10	6.92
4o7f	4.89
4xmo	8.7
4aua	5.14
3fcb	5.31
4l4z	5.68
2zym	6.14
5ap5	7.97
5al2	6.44
4a1w	7.3
3g5d	7.96
3vqh	5.92
4li7	6.11
3h21	4.7
3ttz	8.4
1dxp	7.57
3vtb	9.3
2cmb	7.19
1bnt	9.8
4u5n	2.48
3k05	4.85
3eys	5.52
1xr9	7.15
4mw2	6.7
2ye9	6.22
1nki	6.7
5ak5	7.07
4j3j	7.51
3dp1	5.0
4cff	6.4
4cst	8.89
4ci1	6.6
4nw7	6.63
1q4k	6.55
1g7q	6.06
2zmm	7.6
4u44	8.1
4cqf	4.3
3py1	6.89
3lok	6.92
2y5l	6.48
4n7u	6.29
4xe1	7.11
3w5e	7.96
4y2u	3.24
4az3	8.3
3vha	7.4
3aza	5.13
4b6s	6.01
4v11	6.49
3g30	2.51
3a1e	2.66
4ie5	4.82
3b28	8.47
4jt8	7.48
2gh7	13.0
5c11	6.47
3jyj	5.74
4lkk	5.92
3exo	4.62
4e4n	9.05
1cpi	7.41
3g5k	9.52
3buh	3.66
4ajk	3.11
4mm5	7.74
1owi	7.55
4kov	3.75
4qag	5.32
4p7e	4.76
3o0j	7.19
2oi9	5.7
2xzq	6.59
4c6v	4.59
4fjz	6.29
1k1o	6.17
4fmq	5.05
4tyt	7.7
4a9i	4.9
1efi	1.92
4p5z	7.41
2bow	4.0
1ai7	4.09
1i1e	5.03
2jfh	3.06
3lk1	4.26
1ctu	11.92
5akl	7.07
4u0x	6.23
3pkn	4.66
2jdk	6.54
5bot	4.41
2xog	3.43
4y87	7.24
4o28	7.54
4m5r	3.0
3ws9	7.04
1jzs	6.6
3mpe	7.4
3tkm	9.0
2r4f	8.82
2fci	7.15
4rrs	6.68
1iyl	9.0
2vzr	4.28
4yw6	7.08
4awf	5.57
3dba	8.0
3bc3	6.81
4dpi	7.11
4r59	7.96
3vd7	4.48
4re2	4.98
3gc7	9.22
2xml	3.3
1flm	9.37
3t3i	4.77
3u8m	8.89
4muw	8.01
3kaf	6.08
1mu6	8.38
4ivk	3.85
1t37	4.35
3o6t	5.22
4j53	8.7
1ggn	5.51
3eht	5.17
3qxv	8.4
4az5	5.99
1fkg	8.0
2pv3	5.25
2bdj	9.35
3aid	6.86
3ftv	2.93
1h9l	3.12
1lhv	8.91
3ao2	3.77
4hgc	10.0
1ke7	8.05
5c91	3.61
2ynr	5.77
2lto	3.11
2x95	4.95
2qzx	8.22
3rk9	6.28
4x7i	7.69
4qxq	5.7
1qb1	6.77
4elh	8.09
3uw4	7.77
1a42	9.89
2lya	4.19
3fx6	6.8
2c0o	5.91
4m5l	4.72
4z83	7.4
1d4y	11.1
2yb0	3.85
3moh	2.84
3th8	6.25
3b7i	5.82
4zip	9.68
3wf6	7.48
4mk0	5.2
3mam	4.12
2f7p	6.6
4k60	3.24
3g2i	4.86
4qw3	6.61
2whp	4.0
3bl9	7.18
4dhl	4.48
4f7j	5.24
2jo9	4.28
3vyf	8.8
3wv1	11.41
3tpp	7.82
4l6t	7.49
2vw2	3.3
5e8f	8.64
3te5	4.91
4ceb	2.97
5dqe	3.63
4bnt	3.86
4nxu	5.54
4b95	4.28
2gfa	4.98
3heg	6.74
2ajd	10.8
2vnm	8.52
3gp0	7.44
1yw8	8.0
3g6g	8.55
4z2l	5.85
4j08	6.66
1stc	8.1
3hfj	4.44
4bo2	7.3
3mvh	9.3
3q72	5.8
5dtj	4.47
2wtx	2.89
2ll6	10.0
3t0t	7.04
4i33	8.33
1f8d	3.4
1tet	6.08
1fwe	5.6
4j82	4.35
4y79	7.96
3bkk	6.08
3cgy	3.15
3lpr	5.96
5aut	5.17
1u9q	8.33
4anq	6.22
3v4j	5.04
4ea1	6.44
3fu5	4.12
1py2	7.22
3vje	8.01
1b6m	8.4
2jbl	5.89
3l1n	5.63
3mj5	6.49
4i9o	5.72
2g6p	6.22
1pz5	5.4
1fo0	5.59
5alo	6.13
1wax	4.07
2fvc	7.49
2v13	7.59
4wy7	6.78
1xn2	10.52
3lq5	6.96
3ts4	8.72
3oyq	7.99
4efk	2.49
3ikc	7.46
2qq7	5.24
1ad8	6.6
3fqk	7.09
1d3d	9.09
2bqw	8.52
4gto	7.98
4z2i	7.44
2i1r	5.01
4lh3	1.52
4pb2	4.8
1bdq	6.34
2wxi	8.15
4ylk	6.74
2xup	12.39
1q5l	3.22
4at4	7.92
3dkj	5.7
2cmc	5.76
4r4i	6.27
3kac	3.13
2azm	5.66
3q4l	7.26
4qlv	7.85
4fyo	7.33
2vip	5.28
1bq3	5.4
1veb	7.41
1owj	7.32
4aj4	3.89
4os6	6.44
3w69	7.24
3nuu	3.77
4ayv	9.17
2zkj	5.48
1qsc	3.68
2vr0	4.42
1qbq	8.3
2w77	9.19
1g4k	5.7
2e7l	7.54
1c2t	6.59
4ehg	7.19
2ql9	9.03
1b2i	5.51
3di6	7.0
4dsu	2.82
1ele	6.85
3dsz	7.77
3wq6	4.59
3uw9	4.56
4b5b	6.41
2cle	3.55
4iqt	6.11
3kjn	5.19
4i47	6.92
3h9f	7.92
3nwe	7.6
2vqt	6.0
4gh6	7.68
3sl4	7.57
3snc	4.39
1g3c	5.8
4a0j	6.0
4bxu	7.0
2llo	5.82
1a50	6.7
3l59	3.7
4p4f	6.77
4bi0	4.23
1t08	5.51
3hxc	5.28
2w1g	8.52
4cjp	3.32
2xfi	7.82
1iky	8.26
2rr4	4.78
3np9	4.4
1g54	8.82
2uzd	6.74
3bcs	5.21
1obx	5.72
3n5u	5.92
3f6e	2.38
2xnp	6.44
2zdx	3.19
3cvk	8.0
4c70	3.52
4y6p	7.16
2xzc	5.64
3zm5	6.74
3iqq	5.54
2wk6	3.32
4q06	7.66
4hyh	9.0
3wto	6.92
1vyz	6.54
3f5k	4.62
1mqi	7.63
9icd	3.9
2w8y	9.09
4l7b	5.64
1gfz	4.0
2vba	4.6
4axm	7.89
2p7g	6.53
3uec	4.21
5axq	10.1
1w5y	8.48
1fm9	9.0
2x7u	5.27
1q5k	7.42
3jq7	5.92
2r3k	7.0
2l11	4.82
3nox	8.66
1fls	7.48
1ind	10.05
2xiy	2.44
4el5	5.37
3d7m	6.44
4mpe	6.37
2fgu	9.18
2ya6	5.7
2b52	8.1
3d7f	9.3
1ecq	3.0
2vtt	7.36
4wki	8.3
1ets	8.22
1me3	7.19
1r5h	6.74
3kb3	6.82
4jfd	4.44
4mvx	7.24
3m53	5.31
5d21	8.38
2xzg	4.74
1rhm	5.76
1i8j	4.41
2ooh	5.89
4b4q	5.75
2hf8	5.47
5c3k	3.96
3kfc	8.55
3pdq	6.74
4prg	7.15
3n2e	4.96
4kn2	7.27
3qk5	7.74
1q1y	7.7
4kn1	6.84
5dk4	8.7
2fgh	6.55
4tuh	4.0
2cv3	6.57
1flr	10.0
4o13	7.82
2wmu	4.38
2gph	5.3
4ijp	7.8
1cwb	7.89
1oyq	6.96
4wym	4.0
3kqm	3.77
3qt6	5.37
2fum	6.1
1lst	7.85
4cc7	4.33
4x3k	4.56
4m48	6.81
4b35	2.89
1w8m	1.6
4rvk	7.87
4hmh	6.21
4oar	10.42
4kw6	3.43
3diw	6.72
3d04	6.05
3isj	3.68
3mtw	7.04
4y7r	5.03
4kg1	6.56
1f9e	8.7
3g6m	1.71
4u0n	5.77
3ine	6.77
2rd6	8.3
1ikx	8.15
1lxf	4.1
4bea	8.3
1c9d	6.3
3ex3	4.44
2csn	4.41
5cs3	2.15
1juy	7.66
3nif	5.1
4hai	8.1
4qp7	5.23
3e62	4.39
4hxr	5.39
1c5q	6.36
1i8h	4.54
1s5z	3.21
4r76	7.85
2va5	4.07
4px6	8.4
3qch	5.48
2yis	8.77
4k0o	3.0
3uzp	7.89
4kz0	5.38
2cgf	6.41
1lev	5.6
4ca7	7.36
3ocz	7.46
4x0f	7.0
3o9l	9.66
1fzk	8.4
1v2t	4.71
3d52	3.28
3ejq	8.57
2rm0	4.03
2r58	2.0
3iok	7.96
1ykr	6.25
4qrh	5.15
4zo5	9.82
3hqh	4.2
3arg	7.26
2gv6	7.34
4kiu	3.85
4qp6	3.46
1f57	5.64
1fh8	6.89
3d8w	8.15
1bn1	9.34
4acg	9.66
1o32	5.74
4lar	4.68
2o3z	5.7
4e4a	2.05
4m12	6.05
3cr4	4.28
1abt	5.85
5azg	5.54
4j3m	7.68
4oz3	4.55
3zps	8.3
2bdy	7.77
1y20	5.32
4xy2	8.1
3dcc	8.96
1tnk	1.49
1g49	7.8
4bib	6.6
3ctr	5.16
4bqw	7.48
1g45	8.64
1nfw	8.96
4g17	7.54
4rj4	7.8
4uat	5.89
2ql5	8.1
1jt1	3.4
4auj	7.74
1hy7	5.39
3ivv	5.43
3at1	3.18
1ax2	3.99
5alu	7.66
1u71	7.48
4yzn	4.81
4kni	7.78
3kdu	6.46
2nn8	3.59
3p9h	5.06
1f0u	7.16
1msn	9.09
2vwu	6.46
4amw	1.55
3u4i	3.89
3wzj	8.18
3bel	7.85
3rzi	5.33
1w2k	6.46
3n7h	4.5
3nuy	3.46
3gvb	2.59
1qk4	4.21
3u8d	6.33
3f38	2.62
1qhc	7.57
4uit	6.7
1q91	4.15
4xh2	8.22
4asd	9.28
4gu6	7.36
1bty	4.74
2vyt	2.74
2a2x	7.69
5a5r	5.9
4xar	6.97
3avb	4.07
4j3d	8.28
4tw9	7.7
4kxm	5.59
4utn	6.15
4y5s	3.73
3r2b	8.4
5fjw	5.4
2jgs	6.62
3uqp	7.31
1w9v	6.34
4zly	5.46
3jzi	5.3
2bz6	7.09
1uxb	2.15
2dxs	7.34
4pkv	5.25
1uvs	5.4
4dff	7.46
3s3n	7.06
3ft3	7.36
4zba	5.51
1pzp	3.31
4dk5	8.4
3fmq	7.95
5cnm	6.81
1wxz	8.07
3str	8.4
4w9q	6.85
4kbc	7.85
4ght	5.78
4btw	7.15
2r64	7.52
3ifp	7.61
4u2y	3.99
4d1c	5.7
2gj5	8.32
1uvr	6.0
3fdt	4.52
4qgd	7.43
4qy3	6.82
1idg	7.19
2pqb	7.2
3s22	5.46
2xey	5.19
4qw6	5.85
4klv	3.78
4qpd	7.82
4aze	8.11
4a9u	7.22
1wbo	3.0
5als	7.72
3l4u	7.52
1ntk	10.49
4lng	5.62
2xba	7.63
3t64	6.7
1j01	6.47
1mrn	4.52
1qf0	7.38
2vj6	7.89
2epn	7.22
3s3i	7.8
4nrt	6.0
1sh9	6.03
2bys	9.52
1nxy	7.19
1ida	8.7
3i7i	6.21
3qmk	6.1
3pjg	3.55
3uh4	7.96
1add	6.74
6rsa	4.4
2zjf	7.72
1uvt	7.64
3ipy	6.29
1jws	4.85
2vpn	6.72
2gyi	7.0
3ook	8.4
3mp6	5.96
4iue	6.55
3erk	4.74
2hdx	6.26
4u5s	2.41
1qfs	9.48
1q0b	5.17
4fbx	7.66
4c4j	8.52
1qy1	6.52
4ufi	6.2
3mbl	7.74
1t48	3.46
3v5j	7.96
1zd5	4.87
4mg8	6.48
2psx	5.77
3vid	6.21
1g48	8.41
1cka	5.72
1eei	3.15
2cer	9.22
3jqg	4.74
1m5c	6.3
4huo	4.7
2r8q	3.24
3g6z	9.7
3b8h	4.2
3nnu	7.32
3jpx	3.63
4i71	7.74
4ocp	6.1
2cma	6.73
5ew3	8.92
4g2y	6.0
4w9d	4.99
2qhm	6.18
4bqh	5.59
3vhd	9.28
4jmh	8.68
2r7g	6.05
3rtn	7.13
2y2i	4.59
2in6	7.64
3arw	6.15
4gv1	8.52
3qxc	5.77
2xdk	3.6
3t03	6.8
2wf3	7.72
4io6	4.82
2i3h	7.4
3tpr	7.7
2vt3	4.15
1pxp	6.66
1rgk	4.31
3k2f	7.2
2doo	7.17
2x85	3.89
4m8x	10.2
3qip	6.89
2v3u	3.0
4bkj	8.72
3vyd	6.39
1y4z	7.24
4qr5	7.22
3r7o	8.36
2nnv	7.52
3wq5	3.85
2p4s	9.51
4d3h	6.43
4qo4	8.3
3acl	6.22
3ehw	4.82
4lpf	3.51
4a6w	5.72
4h71	4.45
4hco	4.32
4leg	4.55
2xxt	8.05
5aep	7.17
4rvr	6.87
1hk3	6.59
4fe6	10.0
2fjp	8.37
4lgu	8.68
3w5n	3.87
2vte	3.91
2pj8	7.74
2r2w	4.47
1k1y	3.22
4aac	8.17
4w97	7.1
4daf	7.12
2ria	2.57
4rx5	8.52
4leq	6.54
2yel	7.28
4p0w	5.96
2e1w	7.96
3plu	5.77
4wph	5.8
2p8n	3.15
3uqf	4.7
4pni	6.09
4qwu	5.51
4c1e	7.14
3rxm	3.63
5edr	7.46
4fny	7.8
1zp5	2.92
1o0f	5.3
2yoj	8.3
4d4d	5.96
3fxw	5.96
3oot	8.7
4oo9	9.07
[truncated: 9,614 more rows]
