# Supplementary material for: An electron-density point-cloud framework for robust protein-ligand interaction prediction
Source: Nat Commun. 2026 Jun 11;17:7424. doi: 10.1038/s41467-026-74196-5 (PMC13408660; doi:10.1038/s41467-026-74196-5)
Supplement: Supplementary file 5 — Source Data [file 41467_2026_74196_MOESM5_ESM.zip › Source Data_rev/train_val_csv/cross_validation/val_fold_0.csv]

pdbid	-logKd/Ki
4mo4	4.22
1q54	5.85
3il6	6.57
3ljz	8.14
3chs	7.77
3sc1	4.38
2aoe	7.62
4rvt	5.72
4ael	7.92
2uyn	2.7
3bbt	6.15
4ca6	6.74
2xcn	6.92
3adv	3.03
3c43	7.72
3s74	8.4
2wq5	3.74
1ibc	10.25
4mp7	5.74
3hau	6.38
4lkj	6.7
1v2m	4.29
1uh1	5.48
4ghi	7.09
4elf	8.03
2ole	7.25
3k02	5.0
3qvv	4.42
4ju6	6.17
4r6v	7.45
1lor	11.06
3oys	8.05
4aa4	8.05
1cnw	7.72
4dow	5.02
3efw	8.4
3a1t	4.83
3cwe	6.92
2xk7	5.82
4lgg	8.52
2x6e	7.82
2c57	3.43
4wet	3.35
4zl4	7.86
3kl8	6.92
2hu6	3.81
3tfv	7.1
4o0y	7.22
1bhf	4.38
1xa5	6.5
2ez7	4.36
3hp5	7.15
4xt2	7.15
2h5i	8.89
3fuc	9.72
4o7b	4.7
1jje	8.43
1h5u	6.75
1ouk	9.89
2b1z	7.1
3tz4	5.49
3sue	9.08
2f6j	5.57
4u0d	4.31
3nzk	9.27
2qk8	7.91
2fzc	2.7
3ebb	5.3
3ekx	9.41
1yk7	7.72
4f1l	5.12
3ud9	4.67
1fzo	7.89
4cfu	4.0
4bg1	6.31
4urz	2.52
3k4q	5.34
3uxg	3.96
1sqc	6.85
3v5t	8.22
4oya	6.44
4nxs	7.37
2pg2	5.77
2xk3	5.68
5ajo	4.96
2q2a	7.41
2las	5.74
3s7b	6.3
3gy2	5.74
4bah	8.7
5a2k	6.35
4yc9	8.89
4yjn	7.92
3nf7	3.47
4hnp	6.78
4ajl	3.8
1uk0	8.1
1zp8	8.77
4wvt	5.31
2gz7	6.52
4li5	6.26
3at3	8.04
3buw	5.83
4r7m	7.96
3n1w	3.3
4u0u	5.82
2bpv	7.67
2jjk	8.05
2iko	5.45
4z2h	5.08
3krw	7.38
2qtt	4.32
4ibb	3.57
1xgi	4.85
4mx5	4.55
3vo3	8.85
2vh6	9.7
4unn	6.38
2nsl	4.68
2uzj	4.57
3fv3	9.52
2j4k	4.85
4nrm	3.2
2a29	2.85
4hld	9.3
4gu9	4.37
1hv5	8.3
1e72	3.22
3w2p	5.09
4c6x	3.76
1ajv	7.72
3mg4	9.3
4m8h	7.6
2vqm	6.01
3kwj	9.3
3ttm	8.52
2qcf	3.49
4bdb	4.07
4ymx	7.1
3wi6	5.33
4lop	8.15
2ddf	7.39
2uw3	4.1
1q6t	8.3
3arb	6.63
4igr	7.2
2jb5	9.22
2rfh	6.82
5bms	6.34
3qw7	5.74
3fud	2.7
3g8o	7.8
3hbo	5.09
4h4e	6.68
2qi7	10.21
1zuc	8.77
3lce	3.81
3uz5	7.22
5a3o	4.73
1zsh	7.07
2q11	6.05
4abf	4.62
4eg5	8.1
3d1y	8.22
2wei	8.47
4mbl	8.54
3b8q	9.3
1pxo	8.7
3u6j	8.21
1uwf	6.82
3img	2.96
1b3l	5.89
3kvx	6.83
3q8d	7.22
3l0k	4.62
4aif	4.84
2pv2	5.91
5c4s	8.42
4ayq	7.33
1n1v	3.85
1zz2	5.22
3cib	7.85
3ebl	6.3
4i9s	6.79
3e73	3.15
3b24	4.38
4nbl	6.33
4fxj	3.62
3k5i	4.7
4mfe	2.27
4kow	4.31
3c1k	9.44
1oz0	7.7
2uwl	8.4
2vtn	6.07
4wf2	8.1
5bvn	8.82
1rd4	7.74
1w7x	8.4
1qka	5.92
1atl	6.28
3zy5	6.64
4j8r	7.7
4r6t	7.52
1lyx	4.54
4rlk	5.02
1nok	3.15
1qku	9.59
2hzl	6.57
4a16	9.37
7std	10.72
3r0i	6.92
4bis	5.85
3dvp	5.0
3gb2	7.47
2fjn	7.41
2pvu	6.31
4mho	5.08
4xc2	5.37
4q09	8.17
3m59	5.24
1uy6	3.7
4tjy	6.44
3s9y	6.44
1u3q	8.46
2uxz	8.48
4gs9	5.66
3qj0	5.2
2e9u	8.1
4zuq	6.89
2jds	8.2
1o8b	2.68
2izl	6.0
3nf6	3.53
3rxg	2.15
2y1g	6.15
4u5j	5.53
3hk1	6.17
4wyo	6.95
3pjt	4.88
4wrq	5.34
4rr6	6.0
3bgc	5.02
3qar	6.49
3dcr	8.2
3clp	3.69
4btx	6.54
5dde	7.19
2dbl	8.7
2toh	4.15
4wh7	2.3
1v2n	5.9
2aow	7.42
2uzl	6.21
1oky	8.19
4uxh	5.96
4jog	3.72
4nnw	6.61
2c6o	8.22
4i5c	8.82
3tws	5.52
3tjh	5.41
1p19	4.11
1i9o	8.42
4r4q	5.09
2an5	5.68
3mmf	7.43
1i3z	6.88
4my6	5.62
4ruz	7.64
4f64	7.2
3ohh	7.74
2ad5	3.96
2p3b	8.48
2yfa	5.07
4gwi	3.69
1qin	8.0
1my2	7.77
1iig	1.57
1njs	7.82
1br5	2.7
4ctj	2.51
3nnv	7.57
3gz9	8.4
3s0j	3.77
1h5v	3.93
4eev	8.33
1t1r	5.4
2xde	5.47
5dj5	5.6
1w1g	7.68
4m5i	5.17
2i5j	6.3
4o1l	6.7
4aa0	7.46
1riw	7.55
3tao	5.14
4fxq	5.77
4etz	6.3
1qji	4.85
5er1	6.02
4qfo	4.27
3wut	6.49
4pl4	5.27
4i12	6.39
1gux	6.96
4aoc	4.27
2pj7	7.77
4ec0	6.07
3irx	9.0
3t2t	2.4
4cq0	5.09
1f2o	1.91
3d14	7.66
4nms	4.94
3zsq	4.96
2k3w	5.24
1fsy	6.82
2or9	6.3
4k1b	11.52
3p7b	7.74
3k39	8.08
2i4p	5.7
4mw0	7.41
3qyy	5.08
3q7p	5.8
4jj7	6.4
1fvv	8.0
3udr	4.96
1g9r	5.7
4dpf	6.4
1qxz	4.72
1r0x	3.83
4bgy	2.96
1bnm	10.0
4ua8	6.26
3fu6	3.97
3fcl	3.5
4eo6	8.7
2xto	6.2
4m2v	7.44
4x6k	5.31
4nrb	4.42
2ymt	8.0
4pzw	6.96
1cbr	9.4
5ajp	5.3
3ro4	6.23
4ufh	6.42
3ncr	4.11
3kr5	7.89
2xp2	9.0
2gc8	5.51
3guz	4.38
2f9b	6.52
3tki	10.3
3oui	4.9
3mt8	4.55
2aox	7.42
4qvm	6.35
4m8e	7.89
1jlx	5.8
2p4j	8.96
4rse	6.4
2zft	6.52
3gw5	9.33
3v3v	5.34
4clz	4.37
4ybt	7.0
4url	6.3
3v5l	8.15
4ith	6.5
4qps	6.52
1qaq	4.74
2jkt	6.51
1t13	7.38
1f0s	7.74
2qci	8.34
1qw7	3.6
3u18	6.09
4g0k	5.37
4d8n	5.74
3rup	1.57
3o64	9.4
2g9q	6.4
3eb1	4.79
2b7d	8.7
4jbl	3.27
4lm0	3.25
4cwq	7.06
4pqn	9.15
1n3z	4.2
3td4	5.66
2y4m	6.46
1w4q	5.26
1b8y	7.85
1bm7	7.52
3el0	7.47
4c0r	4.91
4qw1	6.11
3so6	5.39
3imc	2.96
5a82	5.6
4o12	8.7
3pfp	6.44
4bpj	6.0
1j4q	6.44
3r5m	4.34
5c1w	5.06
4mcv	8.89
4u93	7.89
3k99	7.22
4n8d	4.92
2zdt	8.02
1b6l	8.3
4whs	4.12
1ol2	6.28
3d0e	8.4
4wuy	7.82
4cix	4.47
4jrg	6.71
1h24	6.3
2g9u	6.08
1c70	10.3
3s2o	5.05
4ks5	6.89
4ayx	3.7
2lkk	6.7
4r3w	3.0
3pke	3.6
4bam	8.94
3t4h	5.28
4zxx	8.1
1ax0	3.13
5cwa	4.77
1qr3	6.59
4q7v	3.59
3ti8	9.05
3fnu	6.16
3fzs	5.82
3gpo	5.3
2o4l	9.22
1bzh	6.77
2xaf	4.64
3sfg	6.06
1wv7	7.26
2z97	6.0
1amn	13.82
2nnp	8.37
1d6w	5.96
4u0w	3.0
2xui	15.0
1c83	4.85
4c37	7.71
4b34	3.14
2ksa	3.06
1kmv	6.95
1y2a	7.34
3hu1	6.89
1ule	5.92
4m2w	7.28
4g95	7.61
4gj9	3.3
4nb6	7.22
3f2a	7.24
5e0a	6.59
4bw4	6.2
1cp6	5.0
4jxw	4.72
3h8b	6.29
1w0z	7.68
2ow9	7.52
2vot	7.14
2avo	8.85
5aag	7.34
4cu7	7.59
2gsu	3.59
4qw4	6.95
3k5c	7.77
2pjc	8.72
1aku	6.13
1n0s	7.45
4eu3	0.82
4qtb	6.7
3wyl	8.85
3eq8	9.06
4ii9	6.03
3cgf	6.57
3q3t	7.43
4iho	5.1
2imb	4.22
1xh4	7.47
3fej	6.13
2lp8	7.52
1ew9	3.22
3fzt	6.2
3oe9	8.18
4ge4	8.11
2amt	4.44
3t9t	8.71
4gtr	8.3
1rrw	4.55
3hll	8.24
3mww	7.24
2vew	7.19
5cap	7.28
4agc	10.7
3l17	8.28
3oe0	8.6
4dst	2.96
3vs3	9.37
1y3v	5.64
4ris	6.05
2koh	5.22
4dbm	7.62
3bls	5.14
3obq	3.54
4h3q	5.1
4wy6	5.97
3st5	11.3
2xgo	3.0
5aux	5.0
2ojj	8.7
1g4o	8.25
5e0l	6.4
1qti	6.44
3fqe	8.3
2qbw	7.25
1xog	6.39
3snd	5.08
3w07	3.38
3npa	3.87
4nka	6.51
4nyt	2.39
1mh5	9.21
3d7z	7.92
3a1s	4.83
2np9	5.57
1i9q	8.41
4rd3	6.47
3vd4	4.82
3bux	5.63
2btr	7.02
2xl2	5.25
3snb	4.38
1al7	7.8
1xxi	5.52
1a9u	7.32
4kn4	7.24
3rtm	4.42
4l52	8.4
2mpa	8.04
3fdn	7.48
4j1p	7.05
4zx0	8.0
3iph	7.6
4qev	7.66
4bcq	6.83
4q0k	4.87
1odi	4.21
3sud	9.85
1iau	7.1
4o5g	4.3
4bzr	7.6
3kqt	5.34
1cw2	6.15
3bkl	6.17
1pwy	4.05
4wt6	7.92
2ow3	8.52
2aie	5.66
1xh6	7.32
3ha6	5.68
4v24	8.37
3qfd	4.17
1lkl	5.81
2viw	7.14
1q8w	5.24
2fix	6.24
2fs8	7.6
3uix	6.82
3hfz	4.89
1xug	7.05
5auz	4.01
1mrw	9.7
4rrr	4.44
4kzb	2.89
5btr	5.14
3zxz	8.4
1sr7	10.1
4hws	9.1
4wnp	8.1
3k5d	7.28
1d6v	6.17
4lv1	7.4
3fr5	6.35
1i7z	6.4
3ho2	6.95
3mjl	2.44
3wcg	6.85
4kby	6.73
4urm	8.05
1nw7	5.09
4quo	7.92
5boy	5.6
4l7c	5.13
2x7d	6.7
4qqc	7.34
3ot3	8.3
2igw	1.31
3udd	7.1
1ysi	7.44
1jgl	8.7
3mrx	3.39
4n9a	4.19
1xge	4.68
1wok	7.48
1ke3	6.7
3sur	4.15
4kmd	5.41
1hs6	5.38
2fr3	8.7
3fun	6.72
4mpn	6.62
2jj3	9.55
1llb	6.05
4g8r	7.66
4kyh	5.92
3jzf	5.3
4itp	7.27
4edu	3.99
2y36	6.42
3rah	7.92
3h98	8.3
4hzt	6.12
4frk	8.1
1ugy	3.72
3m93	6.62
3olf	7.7
1vwn	5.82
4ozo	3.83
3nnw	8.05
4jlg	8.7
4umu	6.19
3wqv	5.21
4feq	5.96
2qcm	3.35
4ipf	7.74
4x7n	8.22
1xp1	9.3
4ib5	6.25
3lkz	6.15
3l08	10.22
1w70	3.7
2qfo	4.7
1mui	11.89
4ymj	7.0
4tpm	8.62
4zsa	7.82
3h06	3.53
2f70	4.47
2l7u	3.98
2oxy	6.52
3si3	4.16
1n9a	8.66
1i7i	6.7
3zsw	2.7
1om9	4.15
4fpf	4.41
4wmc	8.05
1kqb	4.0
1jd5	6.62
4tk4	5.1
3k5g	8.6
1b05	7.12
4pzh	8.0
1a69	5.3
1h0r	3.7
2uyi	6.32
830c	9.28
4men	3.9
1afk	6.62
3ayc	4.24
2o7v	5.96
3kpw	4.85
3q6w	7.57
4zyc	6.42
4wk7	7.13
3uza	8.94
2xrw	5.15
3kad	5.12
4bdg	4.12
2w76	5.0
4yx9	5.35
4p0b	6.54
4lw1	3.15
2f6z	5.32
3oct	8.3
2wgj	8.7
1o3p	6.66
1b9j	5.96
4u0c	4.31
2b17	6.21
3fzy	6.74
3vfb	9.04
4l7j	3.7
3b5j	5.68
2pgj	3.59
10gs	6.4
4dhp	4.44
4m6u	2.74
1a07	6.4
2xu1	7.66
4hgl	8.1
5fwg	6.72
3ta1	3.25
4inh	6.25
4ycw	5.68
3rtp	8.15
3zyb	5.38
3k8q	11.28
2g94	9.52
3p4f	5.66
5ddf	6.17
4bj8	8.29
3uat	6.66
5ai4	3.47
4k4f	6.7
3bx5	8.46
4man	11.0
3me9	6.3
1d3q	6.54
3f39	1.78
4os7	4.62
3qnj	6.0
2rkg	8.09
2qtb	8.32
2uue	6.13
1gwr	6.6
1qs4	5.64
3kn0	3.6
3tcy	4.62
3tne	5.72
3tnh	6.46
4kai	7.3
2i0g	9.72
4bo1	7.3
2vgo	6.3
4ie4	5.48
3b1u	5.72
1yye	8.57
2o4r	9.4
3ijh	4.0
3bi1	9.92
3o3j	6.4
1awf	6.01
4pow	6.3
1c29	6.33
4av4	7.03
3l5e	7.57
3t70	6.3
3po1	4.02
1hww	7.7
3ns7	8.33
4cu8	4.47
3zs1	6.4
4hy0	6.7
2ha0	4.43
4ncg	7.96
1mx1	4.0
3qi4	3.93
3ijy	6.04
2cmf	7.55
2zlf	4.51
1aid	4.82
2wxf	6.74
4dlj	5.92
3jy9	9.0
4puk	7.28
1jmq	4.4
2i4u	11.57
3itz	8.85
4yab	5.07
1fq5	8.4
2j4g	6.6
4nal	5.66
5tln	6.37
1tfq	7.92
4j4n	6.88
2wej	6.08
3avj	3.3
4tpw	4.69
4hxw	8.7
4c35	6.25
3s9e	5.13
4nw6	8.4
4an9	7.36
4c73	4.92
5d7e	3.82
2lh8	4.18
4jda	6.29
5ab9	6.33
3f9n	5.89
4gzf	8.36
4psh	8.89
3sfi	6.4
2oo8	9.0
1re1	5.21
2b4l	4.77
1ibg	8.55
1r58	6.96
2o4n	7.82
4rlt	4.96
3jzo	8.52
3i90	3.3
4u0b	4.3
5akk	4.0
2k4i	3.84
4yfi	6.3
4f39	5.7
4lmu	7.26
2o4h	6.52
2q72	2.68
1mrs	3.96
4q4q	5.79
3iuc	5.66
1b5j	7.43
3iiw	4.44
1os5	6.85
3ked	2.44
2bza	2.8
2fx7	7.7
1lkk	6.85
4pnr	6.34
3zxe	3.35
1b46	5.28
2g5t	9.09
1lhg	7.1
3udv	5.59
2h3e	5.7
2rcx	9.0
1xap	8.7
3kab	3.2
1j4r	7.72
3lgp	8.7
5cao	7.42
2jal	4.82
4qf8	7.51
4fys	4.82
4aml	2.1
1gny	4.14
1p2a	7.92
2ay1	2.29
4mr6	6.6
4uwk	9.0
2obj	7.3
2e2b	7.96
2yiu	6.89
1xlx	7.6
2y6c	5.0
3fsm	7.0
1b3h	6.21
1yc5	3.0
2xgm	3.0
1pus	7.28
4jju	6.29
3jrs	4.28
2wa3	3.0
4uwh	8.52
4hod	6.1
1z9y	7.19
4k6y	4.83
3h0s	6.2
3smq	5.02
3iw4	8.68
3zw3	7.47
1thr	5.38
3mg6	7.89
3own	7.47
1fv0	5.93
2gst	6.07
1ec3	9.04
1sdu	10.07
2ew6	4.97
3ljg	7.73
4m3e	6.25
1ayu	9.15
3pcn	3.66
1o49	6.36
2v25	5.72
3hdz	7.29
1uwh	7.66
4fiv	6.52
4txs	3.0
4mnp	7.34
1o4p	2.6
2xpk	11.3
3wke	8.89
2hl4	7.64
4xct	8.17
1s19	9.51
3oim	6.74
3twd	7.74
4i3z	4.29
1ms7	6.77
4o3c	2.59
4app	7.19
3pxe	5.7
3cx9	4.89
1iup	2.54
1h25	5.74
4a4h	2.77
223l	3.4
2q6c	7.78
4gvm	6.11
3c6u	8.87
4k19	8.36
4nbn	4.36
3vhc	8.89
3rl3	7.17
1la3	4.0
1ewj	7.49
3l5f	6.22
3ekw	7.96
3ex6	3.66
3efk	7.85
1zhk	4.45
3v8t	9.52
2xkc	5.59
4igq	4.52
3i4y	7.05
2g97	6.82
4brx	6.49
3qxp	7.7
3wzk	7.24
2clx	4.88
4d2s	7.7
3bmy	7.52
3v49	8.02
4acm	6.68
4uvc	6.88
1w0x	5.3
1zsr	9.82
1fkf	9.4
3qcs	6.5
5abh	8.77
4wj5	6.29
2yjw	5.12
4kz5	2.0
1n94	8.96
3rt8	6.35
3ipu	7.32
1f8b	5.4
1ttv	6.8
5dhh	9.18
4b3d	2.68
3zmi	5.95
2q96	5.92
1f8c	7.4
4att	6.98
3sji	5.69
1ek2	8.2
2gcd	5.52
2ea4	7.34
1sqn	9.4
3ipx	6.92
1iht	8.46
3n8n	4.57
3p78	6.96
5bwb	5.3
3l3z	4.87
4m4q	7.96
4k8o	3.77
1std	10.33
1fbm	6.22
2lbm	6.57
4msk	7.2
1d5j	9.15
4k6i	6.2
4x1r	6.4
2ja3	4.0
4kip	8.15
2lha	5.19
5cf8	8.96
1zkn	4.51
1fdq	7.27
4ie7	5.05
4bks	3.82
1z6d	2.34
4j5p	7.92
2qnn	7.15
4pg3	7.85
2m0o	5.38
2i03	9.0
4ggz	10.18
4lbp	4.94
4omj	5.26
2kzu	4.22
3wde	6.91
4rqk	5.82
4jal	4.6
3ipa	6.22
1oi9	7.16
4nus	8.3
3suv	4.55
2w7y	6.08
3zlv	3.52
3pd8	6.46
3hvi	8.3
4z6h	6.21
4xy8	6.4
1q3d	7.82
3zc6	9.22
1svg	8.7
3owk	5.82
4rcg	5.03
2a3w	5.42
3f3u	4.74
4ele	7.88
4hwb	9.24
2w6m	4.67
3uok	9.1
1szm	5.53
1rt2	8.22
4jff	9.22
4o44	7.85
3i8t	3.22
1h2t	7.89
3sv8	7.91
4wz8	7.21
4ucr	3.3
4nhx	5.72
4frj	6.55
1e3v	4.34
1agw	4.7
3f0r	6.89
4x61	9.0
4os4	4.87
4i2w	3.92
1hsh	9.42
3wd1	7.66
3d9z	8.7
4zvi	6.33
4d2r	5.48
1dqn	8.0
4hlf	6.06
1qbt	10.62
1uy9	4.82
1p01	9.46
5c4u	8.72
3cwk	6.6
2ql7	6.26
4q2k	7.48
4z46	2.82
1w83	7.19
4bps	2.99
4bco	6.88
4x6n	8.82
2c9b	5.54
4xmr	4.07
2w4i	6.3
4idv	7.4
2go4	5.15
4pnl	5.52
3dxm	6.0
4rux	7.92
1e4h	8.41
3ncz	7.82
4rqz	5.4
3gsg	2.7
4luv	2.85
3ob1	5.42
1q6s	7.92
1zge	7.3
2pvn	9.46
3eou	7.01
1juf	5.85
1s50	7.2
4or4	4.57
2w7x	7.62
2vin	3.0
1c5p	4.68
2x97	5.66
3bgp	7.04
3p9t	6.2
4j78	4.65
2d1o	7.7
4lv3	5.49
2p9a	5.18
4bi2	4.03
2rg6	8.66
1ajx	7.91
4len	7.4
2qx0	6.11
1ke5	6.25
2pix	4.3
3gbe	5.0
4agd	8.41
1jd6	7.39
2b1v	5.74
4rrv	7.4
1m5b	8.01
1hvr	9.51
3unj	4.96
1fl3	6.8
3rwh	7.4
4nrk	7.62
1gni	8.07
5clm	7.36
2a4l	6.4
3djq	2.98
3pd9	6.22
3eka	3.0
2q88	5.8
3u8w	9.0
3egt	8.9
4gzx	3.19
5a83	6.8
3i6o	10.35
5cav	6.67
3l4w	6.0
4ztl	5.92
1csi	8.8
4gja	5.92
1pmv	6.82
3zn1	4.54
1cea	4.96
3cgo	5.52
3ia6	8.52
2vmf	5.85
4ps5	6.54
4m5g	5.01
3i6z	7.3
2flh	3.97
4hct	7.14
4rlw	4.87
2p94	9.17
3gs7	5.44
3rxl	2.62
8gpb	3.6
1x7e	5.97
1iiq	7.48
3dbs	7.12
3w9k	6.32
2wxq	7.47
4fs4	6.57
3neg	5.94
4p6x	7.04
5aaf	7.44
1loq	3.7
2vj7	7.4
3eqr	8.7
4inu	9.26
3f9w	4.72
2wti	7.04
1h3h	6.66
4fkk	9.3
4gk7	7.9
4yti	7.89
3efj	7.41
2ylc	7.89
1x70	7.74
3l3a	6.38
2bz5	6.15
2avm	5.7
4ch8	5.99
4og8	7.25
2hxm	5.22
2gvf	7.6
4zjr	7.54
1df8	9.7
1ax1	3.29
4ymh	6.46
4pvv	6.48
2khh	6.56
3kqc	8.66
4q18	6.13
4prp	5.66
1e5a	7.64
4usw	2.69
1d4k	9.22
3bsc	4.48
4cd5	6.71
4g0l	5.19
3bgs	9.42
1p03	8.19
3dla	3.46
1aze	4.22
3ay0	3.04
3qiy	5.34
3l5r	7.42
1o4m	1.4
4q9z	7.26
4wks	2.7
3twu	5.62
2aoi	4.01
3cph	6.48
3qs1	7.96
4io4	4.61
3u9c	5.89
4f6s	5.49
3h2n	3.67
5a3u	8.32
3upx	8.12
4dgo	6.24
4i0f	6.35
4wr7	11.7
5c7a	3.31
4ynb	10.37
2pt9	4.46
1ro6	6.46
4pd5	2.86
4bio	5.12
2bvr	3.7
2qo8	8.47
1utt	4.0
3qps	5.6
2ea2	7.8
3hav	3.77
1fe3	7.33
3evd	6.91
4i5p	6.42
3aav	6.62
1d2e	6.0
4eox	9.55
4xrq	6.63
6tim	3.21
4b4m	6.69
4lmn	10.3
3deh	6.83
4q3u	6.44
3ika	7.85
2vjx	4.96
2jh6	7.77
3gfe	8.49
3twj	7.84
4umc	3.44
3fhr	6.68
3hvg	2.7
2cgr	7.28
4o61	4.3
2vvc	8.52
4abe	3.4
3nhi	8.43
2cbr	6.85
1avn	3.9
3aaq	3.3
3t19	8.66
2yi5	7.41
4uro	8.4
3hfb	7.52
1mpa	8.04
4uxl	10.6
1g85	5.48
4hby	5.36
4nj3	6.52
3u0t	9.52
1lnm	8.7
3g76	6.64
4dum	7.02
3gur	8.0
4awp	7.09
3hx3	8.0
4bzs	7.12
2ie4	10.0
3o56	9.1
4fgy	6.3
1il3	2.55
2d3u	6.92
5bs4	11.0
2y4l	6.3
2c3j	6.18
1nwl	2.39
4k64	3.0
4qnb	6.59
2zir	8.19
4gjd	8.52
4e3i	8.89
3msc	3.31
4e81	5.24
1w6j	8.19
4nk9	8.51
2ax9	9.52
3zqi	7.19
4zwz	8.7
1tsl	6.15
3r4p	7.96
1lt6	3.3
4jkw	4.16
3hrb	7.68
3zt1	2.7
