# Supplementary material for: An electron-density point-cloud framework for robust protein-ligand interaction prediction
Source: Nat Commun. 2026 Jun 11;17:7424. doi: 10.1038/s41467-026-74196-5 (PMC13408660; doi:10.1038/s41467-026-74196-5)
Supplement: Supplementary file 5 — Source Data [file 41467_2026_74196_MOESM5_ESM.zip › Source Data_rev/train_val_csv/cross_validation/val_fold_1.csv]

pdbid	-logKd/Ki
3cz1	7.26
4eh6	2.46
4gq6	7.28
3qlm	6.37
3wym	9.52
2hj4	5.37
3fh5	7.06
4j0t	6.74
4lts	8.36
3b2w	9.22
2iwu	5.92
3kjf	4.87
4e28	5.89
3p9j	7.51
4zec	5.82
2w6q	4.6
3o1e	5.74
1y91	7.23
3tu9	5.12
2kbr	4.6
4b5w	3.33
3vhu	7.31
2nta	4.8
1g27	8.15
3bc5	8.3
3r4n	6.89
3kd7	3.7
2gmx	7.11
4qp9	7.15
3ztx	7.74
1we2	4.36
3ptg	7.6
3i51	7.7
4u82	5.72
4os5	4.63
3su1	6.68
2a4q	7.18
1bmk	7.6
3ioc	3.68
4u6w	4.21
4lxz	6.74
1rsd	6.52
4j8t	6.77
2wc4	5.29
1eb2	6.01
1o45	9.6
4hyu	8.21
5ak0	7.68
3gf2	1.7
4qsw	1.68
4fk6	9.7
3dga	4.52
4urw	2.8
3byu	9.1
4xjs	7.12
2qwd	4.85
4izy	8.52
2xk4	4.77
4ivs	7.36
2az9	7.66
4tyb	1.7
3btl	5.96
3e6y	5.6
3hyf	5.92
4zga	7.7
4glw	6.1
3p4v	5.1
1w5w	8.8
3s3o	7.57
1lqf	8.3
3q71	5.22
4o04	6.16
2ogy	4.48
1epq	8.19
2fxv	5.35
1slg	3.9
3nim	4.75
4kin	8.32
4cts	5.0
3q5u	4.31
3w54	9.7
1ze8	7.68
2pk5	10.7
1oay	5.92
3fkv	7.57
3hy7	6.97
3inf	7.4
2g5p	8.42
3rxe	4.76
1etz	7.24
1o3h	7.3
2ff1	8.21
2y2h	4.57
3nga	8.0
1oau	7.7
1kll	5.2
1w2x	5.14
1gbt	2.0
2yhw	5.6
3omc	5.0
2zn7	7.89
4wmx	4.85
2hdr	1.72
1fiv	6.59
1x07	3.28
2w0j	6.62
5ctb	7.64
4tt2	4.66
3p2k	4.7
5auy	5.8
1mm7	7.7
2xgs	3.28
4wx6	9.0
1rri	5.82
3s68	8.66
3up7	8.21
3rlb	9.92
1aqc	5.34
3sn8	5.65
4kxl	6.22
3tcg	5.87
1okl	6.03
3s2p	7.17
3rsb	6.4
1b3f	6.89
4kfp	8.0
5cbm	7.77
1ynd	8.44
4eos	6.05
3fed	7.46
4p75	4.1
1ka7	6.22
1b74	1.3
4d0x	8.1
2baj	8.4
1z4u	7.15
4s1g	9.22
1m0n	2.22
4k10	6.92
3vqh	5.92
4u5n	2.48
3eys	5.52
1xr9	7.15
4az3	8.3
4v11	6.49
5c11	6.47
4lkk	5.92
4mm5	7.74
4c6v	4.59
4fmq	5.05
1efi	1.92
1i1e	5.03
4y87	7.24
4o28	7.54
4m5r	3.0
1iyl	9.0
4r59	7.96
2x95	4.95
1a42	9.89
4z83	7.4
2whp	4.0
3tpp	7.82
5dqe	3.63
2ajd	10.8
4j08	6.66
3hfj	4.44
3t0t	7.04
1u9q	8.33
3ts4	8.72
4ylk	6.74
3dkj	5.7
2vip	5.28
2vr0	4.42
1c2t	6.59
2ql9	9.03
1obx	5.72
3f6e	2.38
9icd	3.9
2p7g	6.53
1flr	10.0
4x3k	4.56
4u0n	5.77
1ikx	8.15
1i8h	4.54
4k0o	3.0
3uzp	7.89
3hqh	4.2
4lar	4.68
2o3z	5.7
4m12	6.05
4j3m	7.68
3ctr	5.16
4auj	7.74
1u71	7.48
4gu6	7.36
4kxm	5.59
1w9v	6.34
4dff	7.46
1wxz	8.07
3ifp	7.61
1idg	7.19
3s22	5.46
4lng	5.62
3pjg	3.55
1add	6.74
2vpn	6.72
4huo	4.7
2r7g	6.05
3qxc	5.77
4io6	4.82
4bkj	8.72
3vyd	6.39
4aac	8.17
3plu	5.77
4qwu	5.51
3rxm	3.63
1zp5	2.92
4j48	5.62
1kav	5.82
1h00	4.42
4tn4	6.33
4kb9	11.0
1g74	6.52
1my3	5.4
4l34	6.94
1utl	2.47
2c8x	6.66
3krl	9.1
4rj7	7.66
4bi1	4.16
4fmu	6.44
1w5v	8.15
3o8g	5.13
1b5g	8.0
4u7v	5.49
4pku	4.52
4bcd	7.48
3iww	7.96
3ubd	5.54
2uw0	7.7
4mqp	4.98
4cpy	6.31
1qxl	7.96
3lxl	8.3
2vio	4.4
3jq9	6.4
4j22	7.74
3mkf	4.77
2pvw	9.52
3eu7	6.18
1uti	5.62
1c84	5.0
3g4l	8.24
4bdj	5.14
3ejs	6.6
2rox	4.98
2psu	7.62
4x3h	4.23
4p02	6.4
4qw7	6.28
4mr4	5.94
1bim	8.92
3tiz	3.82
1dtq	8.22
8lpr	6.62
3jqb	6.02
4ly1	7.26
1ukt	2.25
3zlq	6.04
2iw6	6.85
4he9	8.46
4nl1	3.89
2c6g	3.37
2auz	9.46
3cf8	4.9
4azi	7.45
4hpy	9.92
2pem	3.64
4yw2	2.8
4e3m	9.7
4bci	8.22
3ejp	8.55
4zyi	8.1
5aix	7.92
1qf2	5.92
2ltv	5.16
2y2n	4.57
3ml5	8.52
2ych	3.0
2hxq	6.84
3s00	4.92
3zep	7.66
4z2g	6.66
3wns	5.96
3qtx	7.15
1bdl	5.85
1n1g	2.3
4u0f	5.92
2nqi	6.11
2oyl	6.3
2v77	5.06
3tg5	4.7
2ez5	5.52
4o91	6.83
1x8j	6.96
3g72	9.1
3gen	9.14
1t4s	2.44
4n98	3.55
4e3d	2.3
3rwd	8.0
1zkl	5.09
3zm6	6.52
4cfx	5.06
1orw	7.6
3oaf	8.8
5akj	5.86
2fm0	9.4
4m8y	9.96
3usx	5.02
1iy7	6.19
4dhs	4.8
2xel	3.9
3rwc	8.12
1s39	7.7
1jp5	9.22
4d9p	3.84
1kwr	6.6
4mka	9.0
1e1v	4.92
2zz6	6.72
1a5v	3.1
1xor	6.41
2yde	3.72
2imd	8.3
1h7a	4.72
3dcs	7.94
4pz5	6.92
4q81	3.02
3gxy	5.59
3gss	5.82
3fql	7.15
5e1o	5.43
5bpa	9.0
3s77	7.21
3uxk	4.93
4hdc	8.92
3pe1	9.65
4pda	4.21
3fxz	6.89
4jht	4.99
1o2j	6.92
4xqu	6.07
1hqg	3.0
1iep	7.0
3ggw	5.54
4hbx	5.72
4qwg	5.97
3bpr	4.95
3cf9	4.83
3gwv	2.6
2h5d	8.19
1rm8	9.0
2ojg	5.64
4lke	5.37
2hm1	8.7
3rqw	2.7
1upf	4.6
2qhy	7.48
2ok1	6.26
5aom	2.9
3tza	5.5
3lpi	8.52
3fv7	5.64
1jet	7.25
2mg5	6.15
3t84	6.97
3ivx	5.74
3mxd	8.83
1nhx	5.68
4dai	6.96
3ipq	7.57
2cbs	8.22
3rhx	6.08
1pbk	9.05
2rfn	8.3
4m5j	4.84
4gw6	6.2
2y7p	5.47
3lp2	6.66
4r18	7.68
4lxa	8.7
4mlx	3.19
3ao1	2.26
1l2z	3.69
3zi8	5.66
2a4m	4.52
3u0d	10.0
3c52	7.3
4rh5	6.9
2ksp	4.24
2yln	7.68
4a4l	7.82
1ywi	3.43
3e63	5.8
1uyf	4.52
1biw	6.98
4zwx	8.7
4jj8	6.14
4l70	5.66
1mau	11.3
2clh	4.06
2o1c	4.72
4xu3	9.5
1v2r	3.55
1ouy	8.37
3tv5	5.32
2aof	4.55
3oaw	8.15
2df6	5.98
4gkh	4.67
2v6n	5.86
4bfz	6.26
3ddp	7.14
2q94	6.43
1bxr	3.4
1bwn	7.06
3wtl	7.04
4abi	8.2
3gk4	3.92
4xuc	5.96
4rt0	5.5
2ei6	7.39
3e1r	5.82
4nh9	6.43
4or6	5.31
2ds1	8.47
4ehm	5.85
3h0z	8.37
2fsv	4.6
1njt	4.82
4b12	4.99
1a9m	6.92
4n00	8.02
6gch	4.7
2w9h	6.37
2y7k	4.93
3t3u	8.6
3k8d	5.77
5ai8	3.9
3lpk	9.1
3pz4	8.22
2c6n	6.88
3a2c	6.9
2nmx	5.57
2q63	7.18
3hd3	7.0
4jq8	8.1
4gqr	3.96
3bzf	4.52
4y2b	8.36
2ym7	6.89
4hw3	6.49
4zsp	5.74
2fah	1.3
4tmf	5.48
1c50	6.48
1kcs	7.0
4ofb	5.43
2oaz	8.7
1p04	7.4
3hxf	4.96
1o5a	6.42
1lyb	11.42
2r3n	7.15
4q1e	8.17
4bfy	6.92
5auu	4.68
4mnv	4.94
1irs	5.22
2c69	4.59
1ogu	7.47
4ab9	3.33
2zv2	6.3
2x6d	7.92
2oz5	6.48
1zz3	6.54
3t4n	4.14
3gtc	2.35
4mk7	6.36
2bvs	4.1
3chg	3.99
4k76	5.35
4fil	7.47
3bun	6.21
3o87	7.6
1e55	4.12
1xoz	8.92
4zsr	4.44
3r02	9.0
4v05	9.7
1bo5	3.6
2vpp	6.12
3upk	4.3
1mxl	3.81
2y58	5.5
4z1j	8.11
1oj5	6.1
3f3w	7.47
4e70	5.28
2ww2	4.85
4fqo	5.16
3pcc	3.62
3dux	7.0
2h9p	3.72
4djp	10.55
4ce1	4.38
2f9v	7.82
2h5j	7.91
3qtr	6.03
1l6y	3.66
3c7n	6.7
1e8h	5.68
5bve	11.0
3c6t	8.68
3r42	4.08
5ajv	6.24
3nwb	7.96
2qbx	5.22
4knn	7.78
4kza	3.7
1rt9	10.25
2q1j	9.1
4ke1	8.6
4zb6	6.28
4y59	5.24
2cia	6.43
2pu0	7.82
4ot6	5.92
2xib	7.26
3tvw	4.43
3n4b	7.02
3og7	7.51
1w51	6.3
2c6l	6.57
2bgd	5.0
2gm1	7.0
4h5c	7.55
3rxi	3.06
1nm6	10.05
1tl9	5.52
4kz3	2.77
2k62	4.7
2qzl	8.1
4jfi	4.74
1xow	9.28
3qk0	8.7
4a4g	2.99
4uia	6.72
3bmn	4.46
1vyj	7.0
4zy6	8.3
3vvz	4.58
2r5q	8.57
4ymg	4.68
4z1s	6.1
1h1d	8.22
1r78	8.52
4l7n	4.84
4oru	3.68
5dq8	4.14
3i97	5.52
4ara	6.05
3u3u	6.88
1nw4	9.07
4p6e	5.89
4o0t	5.54
1b0f	7.7
3jwr	8.07
1jlq	8.15
2wi2	3.46
4qc1	4.99
4kn0	7.4
4fev	5.42
4qvw	5.38
1d8m	8.51
4j7e	4.85
1mv0	4.03
3mz3	7.83
2bb7	5.67
5djr	4.86
2jbu	3.4
4ppc	9.03
3bh8	7.95
1fhd	6.82
3aas	4.51
4i9h	7.17
3wc5	8.7
2xni	7.37
2f3f	6.72
3wc7	8.26
1ajq	4.31
3q6s	6.74
3uxd	4.41
3pj3	5.25
3hv3	6.33
4b1d	7.49
2pqc	5.74
4why	8.1
3q8h	4.15
4lh2	1.24
3atk	2.85
3r21	6.74
4wy3	3.62
2fys	4.36
4ux4	7.01
1exv	7.35
3rlq	7.4
4o1d	7.62
4cgj	2.84
3dxh	3.19
3c2o	3.35
4u45	8.0
4xv3	7.92
3jzp	6.6
4o6e	9.0
3khj	7.55
4arb	5.89
3nii	4.23
3r5j	6.96
2g00	9.74
1kkq	6.62
2q38	5.23
4jt9	8.14
4ykk	2.77
3sb0	5.26
4prn	5.66
3opr	6.59
4rra	4.87
3fh7	7.6
3ewc	7.7
3dz4	6.4
3wk4	5.13
2ce9	6.03
2vpo	5.42
4b76	4.54
2rny	3.66
1b5h	6.01
1ofz	4.62
2d1n	8.15
4x68	6.57
4xy9	5.33
2viz	6.22
1ssq	6.0
3ekr	7.52
2fx9	7.77
2ha5	4.34
3alt	2.92
3wvm	5.71
2hjb	4.39
3gwu	4.71
4jfl	4.98
2hmh	7.15
1r9l	5.4
3m3e	4.43
4e3f	2.52
2ww0	5.3
1o2o	6.36
1lah	7.52
4rsk	4.32
4mds	5.21
4f70	5.74
4jsa	4.96
5cas	8.85
3q2g	8.46
4awg	5.96
3c79	7.2
3c7q	7.68
4jmg	8.82
4a9n	5.82
4a9c	4.61
4fi9	7.34
2c93	4.92
3pkb	6.21
2wpa	8.1
4k9g	5.82
3omg	4.72
4xyf	9.0
3bxe	5.48
1ydb	8.24
1py5	7.29
4msu	5.85
4f63	6.3
4j6i	8.85
4idt	7.0
3ft4	5.93
3dpc	4.36
4bie	6.6
1sqi	7.7
5ar7	6.49
3mfw	3.52
3nkk	4.7
2c4v	2.6
1xpz	7.08
3btr	5.3
2r7b	7.22
1e34	2.88
4uru	2.22
2yiw	9.1
1oe7	5.52
3tvx	4.14
3rxa	2.85
1w96	8.41
4aro	6.8
2nw4	8.68
4h4b	2.7
3nzw	5.82
4hdf	8.49
2nwl	8.7
3vf5	9.34
3fck	4.0
4fhi	7.0
2nsx	7.2
2jsd	7.77
4l10	7.15
3v7s	7.05
3pd2	5.47
4zup	6.77
2x8e	7.85
1u3r	8.3
2r9s	6.82
3as3	3.8
3lmp	6.21
4pxf	3.1
3r9d	4.15
3ok9	11.23
3v8s	6.19
1o46	8.0
3d9o	3.0
2f8i	7.26
2qqs	6.4
4n1z	9.14
186l	4.85
4j0p	7.29
4y2j	3.1
2iyf	3.75
4euv	6.3
4pkt	4.83
1w5x	8.4
1om2	4.7
4qlu	8.08
1iew	4.59
3nm6	1.35
3ujd	4.69
1zkk	4.48
1x6u	3.22
3udp	5.22
2ybp	4.62
1p6d	2.94
4deb	6.43
1tft	8.3
1v0p	6.89
4ou3	4.41
3tfu	3.28
5ap6	7.88
1v79	7.89
4p4j	6.15
4y8c	7.96
1vrt	7.1
2a3c	4.43
1a09	6.7
4dv9	6.72
4mzs	7.92
2isw	7.43
1hpv	9.22
1htg	8.42
3h2o	4.59
4wx7	7.4
3hhk	8.22
4e3o	6.51
2xjj	6.51
2qfu	4.18
2q7y	4.3
5ct2	2.92
1rq2	2.52
1f90	7.92
3pka	6.27
3rqe	4.77
4kwg	6.0
4bt5	2.76
4w7t	6.05
3nk8	3.0
2rfy	5.22
2xm8	6.8
4rj8	7.77
3al3	5.68
4zz1	7.89
4l2f	6.23
2rin	4.0
2r2b	4.2
2c1p	5.4
1amw	4.54
4l32	6.84
2pzy	7.47
4mm4	6.37
4elb	8.3
4buq	8.14
3ske	7.77
1b4z	5.23
1uxa	2.3
3nkx	5.12
2fwy	6.7
1nlo	5.47
4bf1	8.62
2r5b	8.6
5alj	5.56
4im0	7.72
2zp0	7.6
3src	3.89
2adu	7.74
4m5u	7.96
1uom	7.72
4qbm	4.58
1lq2	8.77
2ai7	6.4
3t08	3.04
1ny2	2.76
3qw8	5.1
2ya7	3.14
4muv	5.76
4li6	6.97
4hvg	7.77
1j36	7.74
4xt9	6.8
1x78	7.85
2j95	8.4
4f4p	9.22
1l0a	4.62
3nes	5.62
3n5h	5.7
2ze1	6.22
2cll	4.3
3zzf	0.4
2yj9	7.02
3mxr	4.95
4ddy	5.62
4cfe	7.22
3n9s	5.26
1o47	8.4
1oh4	3.74
4bt3	3.12
4drk	5.08
3wyy	8.49
3ump	2.99
2igv	2.23
3zos	8.89
3zke	6.8
4i0t	7.59
2vd0	4.94
3hdm	7.4
2wij	3.2
3dab	6.68
3eg6	5.77
3u7l	7.28
3l3m	8.22
2x7t	6.63
3ms9	5.22
1k6p	7.36
3nex	6.0
3wd9	8.08
1o2v	5.85
3lnk	5.94
2p83	7.96
1r1j	8.64
4dpu	7.3
2g1r	7.7
1g36	7.17
3bgm	7.41
2f1g	7.54
2j94	6.27
4mc9	9.44
4xip	6.63
2gni	5.64
1h1p	4.92
4jx9	8.62
2fes	9.01
3p8h	5.3
2byi	6.34
3oyp	8.7
1juj	6.96
4i6h	8.3
4z9l	8.8
3vfj	7.04
4b4g	6.76
2rip	7.19
4pdk	8.22
4qok	5.19
1cs4	5.57
4zls	9.09
3haw	6.0
5can	6.91
2hk5	7.34
2yem	7.81
3f7g	7.37
4mdt	5.0
4at3	8.4
3va4	4.4
1mem	7.94
4elg	8.16
4er2	9.3
2ha2	4.66
4qnu	6.4
4ewo	7.36
2jke	4.23
1xm4	10.39
2xg3	4.74
3fr4	6.19
1wvj	6.73
2brn	5.26
1u9e	8.24
4e5h	6.37
4j0r	6.41
2rok	4.35
1txr	7.74
4hup	4.82
3hs4	8.0
2f89	6.48
2rg5	8.51
2wzy	10.72
3psb	8.52
1rhj	8.04
2r6y	9.49
4eqf	6.81
2clo	4.06
3evc	6.91
2rly	3.57
3aho	7.05
2zdz	6.15
2qn2	4.55
5e4w	4.64
3vqu	7.43
5a5s	5.9
4oew	6.82
4mdq	5.92
4oem	5.3
4d2d	3.47
1ela	6.36
4jje	7.64
4gjc	7.05
3lbk	6.04
3ddg	6.0
3kqa	4.85
1c7e	6.3
4dea	6.59
1meu	6.1
4yw7	6.89
4pns	4.52
3mvm	8.41
2h9n	3.94
1db5	6.82
3ksl	4.52
3t8s	8.55
2qtg	5.08
1bqn	6.22
2p1c	7.68
1o30	6.77
1v41	4.7
4acd	8.31
3nw3	6.49
3frg	8.4
3daj	5.54
2pyn	7.57
1sm2	8.0
1bl4	8.74
4q90	2.15
2oz2	5.71
2bro	5.85
3wkc	3.71
4xtx	10.57
4pnu	4.89
5ajw	6.98
2hwi	5.52
1bn3	9.89
1lhc	10.4
4uyg	7.6
3i81	7.89
3u3z	5.36
3okv	6.23
2xiz	3.89
4w53	3.99
2c5n	6.66
2oah	7.96
4jgv	6.57
2o22	7.17
4jym	5.04
2i4x	11.72
3m3r	6.32
4to8	1.24
3r7n	6.15
4gpl	5.89
1t2v	6.4
3ni5	7.55
3o4l	5.09
1oxq	6.3
3rv8	4.92
4hs6	7.52
2opy	4.52
3pd3	4.44
1om1	6.77
4bhn	8.2
4bo9	6.51
4ufk	3.89
4b0b	3.33
1koj	6.7
3t7g	5.2
3loo	6.07
3csl	7.22
3mvl	7.89
1bzy	8.34
2vuk	3.9
3vh9	6.24
3t2w	7.46
3mtb	4.63
4wyy	6.0
2a3a	2.82
4erw	8.15
3ezr	5.0
4r74	8.1
4avi	7.63
1oe0	5.16
3uph	7.82
3h9o	7.15
2y5g	6.84
3g0g	8.3
4mgv	7.12
4gvc	4.71
3p5k	7.12
3s0n	6.74
4cc2	4.33
4j44	5.73
2zju	5.81
4deg	8.22
1c7f	9.52
3du8	6.84
2i0d	12.1
3l7g	3.3
3pju	4.88
2op3	6.31
2q8g	7.06
5dhg	9.14
4ajn	7.16
1l6m	8.1
4hyi	8.52
3gst	6.72
2gfs	6.15
2q92	5.96
3slz	6.99
3eqb	1.82
4qvy	5.09
4mi3	4.12
3qkd	8.38
1wur	6.66
3zzh	3.36
4hva	5.89
2rc9	7.4
5e2r	7.06
4ojr	7.42
4e90	8.1
4q0a	6.48
2wm0	4.52
4amy	10.82
2w0s	3.3
3wkb	4.21
3tyv	8.1
1rdi	2.06
4yv2	7.29
4q1f	8.04
3c2u	2.9
1fta	6.36
3lbl	7.44
2vl8	4.52
3vrt	8.57
3d62	6.1
3vrv	10.54
3re4	7.4
2gz2	5.22
3pa8	5.75
4pyn	4.52
1olu	4.41
4qfp	4.23
4utv	5.09
6gpb	4.85
4o9v	8.0
4e8y	6.09
1uod	3.11
4xnw	7.74
4dkp	5.72
2xcg	8.05
1h0a	5.44
4fmn	6.1
4mg6	5.62
4c72	5.09
5ahu	6.78
1y8p	6.08
4ufz	6.31
4hf4	8.62
2h42	8.62
4np2	2.26
4o43	4.3
3vw1	4.67
1o44	8.52
1egh	5.7
3eyh	7.7
4mzf	7.35
4qvq	5.2
4qp8	6.55
3uzc	9.61
3igv	7.6
3r0w	4.52
3qio	6.84
4l6q	6.27
4uxq	7.8
3b8z	6.54
1z5m	7.52
2y77	6.6
1mxu	5.4
2w47	4.98
1ec2	10.0
4nku	4.67
2dri	6.89
3i28	8.22
4cps	8.27
3zm4	5.96
4nbk	3.87
2w87	4.65
4do3	4.1
2a4z	6.6
1o3c	7.13
1o5c	5.22
1fmb	10.0
4qer	7.54
3c1x	7.35
3mbp	6.8
3ugc	6.02
3nam	8.46
3rak	6.89
4det	5.68
2xtk	3.79
4g2r	4.45
3bhb	8.47
1pfu	2.72
1h1b	9.8
4gw1	6.37
4mqu	8.4
3qgw	5.89
1tmn	7.3
4i5h	8.7
2hwp	7.14
4kjv	7.74
3nw5	5.08
4n7e	6.48
2y56	6.51
4ezx	5.8
2oym	5.0
3aje	5.03
5alm	6.53
1utn	3.49
3ffu	6.44
2x7x	5.7
3cs7	10.68
2q2c	6.38
1lhd	9.62
4ef4	5.35
4ezy	5.65
4mwx	7.12
4rj6	7.12
4ruy	7.89
2j9n	4.7
2zdk	6.37
2qhz	7.28
1o4b	5.7
4avh	7.23
2v96	4.54
5e1m	6.72
3hio	6.52
3imy	9.7
4p1u	8.52
3g1v	3.19
3sl0	2.7
3uqg	5.0
1way	3.4
1qj6	7.74
2mip	8.46
2p2i	7.42
1idb	7.96
1ljt	5.15
3obu	4.3
3uo5	7.41
4oz2	3.0
3qlb	8.43
1zom	7.52
3hzm	5.52
3ow3	6.13
3ips	7.19
4jp9	7.62
4w5a	3.77
2hhn	7.49
4tsz	7.0
2jdo	6.64
1lv8	5.46
3atv	5.34
4qwk	6.27
4ge1	6.43
1c4v	10.8
3ds3	5.22
3k3j	4.9
3jup	5.58
3pp7	3.94
4d1a	4.72
1h79	4.89
1zoh	7.0
3be9	7.62
2kgi	6.12
4kqq	3.9
3twx	5.26
4p6w	9.15
3db8	7.0
2pcp	8.7
3ce0	6.15
3g2u	5.27
4hu1	7.54
2gbi	8.52
3n5e	6.82
5ct1	1.52
1os0	6.03
4op2	5.93
5d1j	7.32
3h59	7.89
1d3p	7.39
1b8n	10.52
3m17	7.4
2azc	6.74
2uz6	8.77
4mw4	6.5
3vby	4.55
4bxk	7.95
4ogt	10.0
4mpc	6.15
4p0v	5.92
1gyy	3.64
4b3c	2.68
4d2v	7.43
4qme	6.52
3oli	7.38
2xhr	8.32
3mag	4.07
1pip	5.0
4qz6	5.53
4os1	5.6
2p0d	7.0
4pgc	5.88
4j77	5.47
1htf	6.83
3kcf	7.46
3tei	6.3
4yrs	3.07
1syo	9.0
5ea5	8.06
2c90	3.48
2uy4	4.68
4yoj	6.39
3lzv	10.59
3vv6	3.8
3vw9	7.96
2pvl	7.62
3s56	9.62
1uyi	5.39
4az6	9.1
4byi	8.05
4f9y	6.74
1zyj	5.82
4gjb	4.0
1m4h	9.52
3ej1	6.92
1zm6	4.35
1qvt	4.38
4h1j	5.92
1k3q	6.52
4qw5	6.35
4lhm	3.39
1v7a	8.01
