# Supplementary material for: An electron-density point-cloud framework for robust protein-ligand interaction prediction
Source: Nat Commun. 2026 Jun 11;17:7424. doi: 10.1038/s41467-026-74196-5 (PMC13408660; doi:10.1038/s41467-026-74196-5)
Supplement: Supplementary file 5 — Source Data [file 41467_2026_74196_MOESM5_ESM.zip › Source Data_rev/train_val_csv/cross_validation/val_fold_2.csv]

pdbid	-logKd/Ki
1udu	9.05
2ynd	7.49
1zd3	3.3
3s3r	8.68
2d0k	5.02
4dce	6.76
3l9n	8.07
1hkk	7.4
2qo1	5.57
2y6o	7.6
1n51	4.85
1pau	9.46
4jv9	5.74
4xyc	7.51
4cnh	8.4
4fcq	7.0
3nzs	7.12
5akh	6.59
3vtr	5.57
3iue	5.82
2is0	6.7
3f70	4.85
2gnj	5.22
4ge7	8.15
1bai	7.7
3oq5	4.55
4nan	4.72
3atu	8.3
4kva	3.94
2wih	7.35
1ndw	5.23
3kf4	9.3
4l5j	3.0
5a3h	4.57
4um1	5.77
4mnx	4.75
3i02	7.52
5ap3	7.03
4b13	5.7
4qz4	5.01
2q3z	7.22
3upy	5.62
3vf7	9.1
1njf	5.99
3v04	7.89
4og5	6.52
1osv	3.48
1a4r	6.66
1v0o	5.26
3rdo	9.85
1c5f	6.07
2y8l	5.82
4f08	6.6
4e96	6.66
1c5t	4.1
1p17	2.82
3q2a	5.3
3elj	5.3
1zpa	8.4
3o57	10.1
4bcj	7.96
4xir	6.94
3elc	2.69
1ogg	5.19
2fdd	8.32
1usi	6.74
2f2c	6.35
2vb8	4.6
1dar	4.96
3cct	7.56
1q4x	9.48
3fmr	7.97
1skj	5.15
1rjk	10.0
3wzq	6.23
4aa1	4.12
3zjc	5.05
3lnz	9.31
2hoc	9.52
1d7i	3.6
4n3r	6.82
4drm	5.24
4gs8	7.0
3l4t	5.42
2w78	8.57
3so9	8.56
1nlp	4.96
1i32	5.7
3l79	2.46
3tay	3.38
2e92	6.89
2euk	6.6
2zcs	8.22
1m51	4.73
4yef	5.35
3iod	4.1
3r01	5.24
2zu3	6.1
3tct	8.52
1l5s	3.26
2ew5	5.9
4fab	8.06
2brm	5.89
4meq	3.6
4w9f	5.49
4qt2	6.32
4fcf	8.62
4x1q	5.3
2g01	5.91
2cni	7.68
1uu8	5.05
4jjq	5.03
1cim	8.82
4hxj	4.13
1usn	7.74
4n3w	3.5
2wkz	8.77
1o4i	2.64
1xgj	6.0
4ycl	8.15
1jys	3.52
2buv	4.0
4qem	7.8
3t2v	6.99
4y2p	2.66
4wag	7.08
4iic	4.85
4g69	5.98
1c85	4.64
4cd6	3.59
1bzs	8.0
2idk	5.54
3vtb	9.3
1nki	6.7
4nw7	6.63
4n7u	6.29
4y2u	3.24
3o0j	7.19
2xzq	6.59
4tyt	7.7
3lk1	4.26
4u0x	6.23
5bot	4.41
3gc7	9.22
3t3i	4.77
4qxq	5.7
3fx6	6.8
2yb0	3.85
3wf6	7.48
3bl9	7.18
4f7j	5.24
2jo9	4.28
4nxu	5.54
2gfa	4.98
3heg	6.74
3gp0	7.44
4bo2	7.3
5aut	5.17
5alo	6.13
4at4	7.92
1veb	7.41
4ayv	9.17
3uw9	4.56
4b5b	6.41
2cle	3.55
4gh6	7.68
3snc	4.39
1g3c	5.8
4a0j	6.0
4cjp	3.32
2xzc	5.64
4hyh	9.0
1mqi	7.63
2r3k	7.0
3nox	8.66
1me3	7.19
1r5h	6.74
2ooh	5.89
4b4q	5.75
2hf8	5.47
1q1y	7.7
1lst	7.85
4oar	10.42
4bea	8.3
1c9d	6.3
5cs3	2.15
1juy	7.66
3nif	5.1
1c5q	6.36
4px6	8.4
4x0f	7.0
3d52	3.28
3zps	8.3
4bib	6.6
1g45	8.64
2ql5	8.1
3r2b	8.4
3uqp	7.31
1uxb	2.15
3s3n	7.06
3l4u	7.52
2vj6	7.89
6rsa	4.4
1qy1	6.52
4ufi	6.2
3mbl	7.74
4ocp	6.1
2qhm	6.18
3vhd	9.28
3t03	6.8
4hco	4.32
4rvr	6.87
2r2w	4.47
4wph	5.8
4pni	6.09
4yl0	8.22
1dm2	7.15
2vvt	5.24
3ezv	5.98
3zhf	3.92
4ozl	4.97
2v22	5.39
1pvn	9.82
4e9d	7.7
2yof	4.6
5ais	6.24
2xyf	8.44
2r5d	10.15
4jnc	8.52
2gtk	6.6
1jik	9.7
3dtc	7.59
3bm9	6.72
4g3e	8.38
4wa9	8.42
4ck3	3.57
4hgs	8.3
1yys	6.33
4mha	8.28
1bcd	8.7
5c6v	4.8
4ln7	7.39
4c1m	7.8
3hig	7.89
2bz8	5.6
1akt	8.49
3r6g	7.6
1gca	6.7
4ppb	10.0
4h7q	5.06
4fem	4.06
4f6w	7.52
5ddd	6.59
4nie	7.7
4eh3	3.53
5cy3	7.8
4cbt	7.3
5aly	6.73
3p3t	7.24
4ht6	6.21
3wz7	5.74
2w3k	10.1
3t0m	3.94
3nu6	9.3
2ccc	7.76
4qgi	3.9
2i3i	7.3
1yfz	4.35
3d4f	7.72
1pdz	3.7
4dmy	9.0
1k6t	7.62
3lkh	6.1
4mhy	6.47
2o8h	7.6
1k1n	6.82
2h23	4.67
4kif	4.84
2wmx	6.07
1lpk	7.55
2x4r	4.77
1a7t	1.64
1sb1	6.89
4z2b	7.76
4o4r	6.06
1dis	11.0
4x9v	7.85
1lpz	7.6
3ce3	8.74
4qzx	6.26
5afj	4.38
3d4y	5.7
2rt5	6.72
4fs3	7.85
1u1w	5.85
3obx	3.89
4wf4	3.11
1t79	6.04
4awo	7.62
4rrf	3.62
4lkt	5.9
2f81	10.52
3ksq	9.42
4lov	7.77
2h9m	4.46
4nyf	7.31
1pw6	5.22
4ra1	5.94
2j75	6.65
3ijz	5.22
2ath	6.82
3arr	5.4
4hkn	5.96
3r22	7.77
2wva	10.7
3ds9	7.39
5aic	4.3
3lir	6.92
3zyh	4.29
4txe	5.62
5d1t	5.77
3hkq	5.34
3coj	5.28
3mj2	7.82
3m67	6.74
1uou	7.7
4q9o	5.77
2pov	7.12
1eub	8.72
4mz4	7.89
3p58	7.6
2vi5	3.96
3vbg	7.48
1xp6	9.4
4unq	6.62
1m6p	5.1
4mt9	10.0
4mw7	5.0
4j47	4.92
2v2h	3.77
4r5t	6.1
4mww	3.67
1qk3	5.15
1njc	5.55
4yyi	4.19
1ie9	10.19
1eou	7.44
1c1u	8.25
4xx3	7.25
4u70	5.02
4oyp	3.0
2wec	3.96
2qt9	8.64
4aom	7.07
1hqf	5.0
1tc1	2.7
3miy	7.68
1ca8	9.49
1yuc	6.91
4d8a	3.42
4zow	4.12
1h1q	6.0
4hlw	5.38
3nzc	7.02
4ark	7.2
2v11	8.52
4nmt	4.85
1t3t	4.96
3n35	3.37
3k9x	8.4
1a61	8.62
1b38	6.6
1zh7	6.3
3kc0	7.92
2oa0	6.92
4e5d	6.22
1hpx	11.26
3ip9	5.62
3c4e	4.0
3kw9	9.0
4i72	9.05
2mwo	4.7
1h01	4.66
4h4d	6.82
1b11	7.39
5djv	7.11
4o7e	5.24
7gpb	5.52
4inr	5.59
4nhy	5.64
4mse	6.16
1pu7	3.1
1a94	7.85
3eu5	7.49
2ovq	7.15
2itk	7.69
3wmc	6.51
2qlf	8.85
2cf8	8.1
3tz0	5.04
3hhu	7.39
2vww	6.62
1xdg	7.3
2yit	9.54
1cqp	5.62
4tzq	6.52
4ks1	8.82
1ndj	12.16
1s64	8.4
1nzv	6.4
4ia0	7.11
3o9d	10.72
1re8	9.52
4ad6	4.78
4klb	4.16
1bmn	8.44
3exh	4.88
3mnu	7.32
2b9a	8.05
1g2l	7.24
3ty0	7.08
3hl7	7.64
3osw	6.15
1rek	6.7
5am2	5.01
3wzu	5.89
2w2i	6.04
1w12	7.85
3fn0	4.4
1i72	7.26
4ryl	7.28
2xi7	5.14
4e8w	6.09
3r91	7.04
4mk2	6.14
3c89	6.07
3kqr	4.43
1zfq	7.52
3mb7	6.7
2wzm	5.22
2jnw	6.11
2jkk	8.2
966c	7.64
1zs0	6.15
2q2z	8.7
4fz6	6.9
3k5k	7.64
4jg0	6.76
4m5h	4.54
4qf9	4.43
4r5b	6.73
1a3e	8.46
4wwo	7.42
3s3q	8.77
4clb	6.55
2vd7	5.38
4pte	7.13
3g70	9.4
3ckt	6.32
4nhc	7.34
1m5w	4.27
3o88	6.37
3kr1	5.74
4ivt	6.0
1utj	3.84
4mzo	6.57
3ogp	7.44
3c2r	3.11
2qtn	3.42
3ibl	7.84
3lzs	10.96
4vgc	6.9
4fl3	3.82
3c3o	4.36
4h2o	5.52
1ntv	5.82
3avg	3.3
4waf	5.0
2qtu	9.28
1a52	9.86
3isw	4.05
3vb4	4.31
4usi	4.41
3cyz	7.22
3a2o	9.08
3d1v	3.49
1bux	4.85
4p7s	7.42
3dsu	7.03
1o4f	3.52
3nsh	6.33
3s73	8.7
1qpl	8.51
3hy5	7.7
3qc9	6.06
2iw9	8.05
4r95	7.85
4ayr	7.0
2mji	4.25
4aof	7.1
3rz7	8.96
1w6h	9.3
3jdw	3.6
3juq	4.91
1d04	4.59
4g0y	2.3
2qi4	10.44
1w1v	2.2
2wyj	9.0
4ufm	3.72
1v2v	3.37
3aau	5.05
3vbt	4.43
3o1d	5.74
2f6t	4.62
1g9t	3.28
1vj6	5.1
4j74	4.59
3u92	7.48
2i4j	6.16
4yzc	8.52
3ck7	4.05
4cwo	5.21
3shz	7.44
1a37	6.92
4nct	7.55
3hzk	6.7
2ewa	7.94
4r6w	5.27
4fvq	6.0
4htx	8.33
4ksp	8.8
3rxd	3.73
2cmo	6.4
4o1b	6.41
4yur	9.8
5ake	7.82
2p2a	6.12
4u90	6.54
5dgw	11.05
1tve	5.68
3gjt	6.77
3m58	5.48
4jfe	4.51
1gvk	3.05
1ghy	8.1
3ueo	4.03
5aes	2.89
4wf6	6.3
4jc1	4.3
2hy0	9.19
4ona	8.15
2wi4	5.81
5aph	7.22
2h9t	4.7
2gzl	4.82
3t1m	3.04
4aj1	3.11
4e1m	7.26
4c1d	5.36
2jc0	4.7
4kp5	6.08
4e1n	7.17
4wyz	4.3
3cyw	7.77
3zvy	5.1
1o9e	4.18
1yxd	5.3
3ig1	6.14
3uli	7.15
1sl3	11.85
3tl0	6.59
4hlk	5.96
1g2m	7.4
3kqe	8.09
2ra6	4.52
2rcn	6.0
2ycq	9.85
1xbo	6.04
1oeb	6.93
2hiz	6.95
2gmv	6.2
5aki	6.12
3buf	3.1
3iw7	5.64
4o71	4.74
1mcz	3.0
1li6	3.8
4y5d	5.92
3zlo	8.82
2ms4	4.82
2r9b	6.57
3u7s	8.43
3cic	8.52
2a0c	7.3
3rk7	6.7
2vnf	5.52
1w14	8.52
2oc0	7.82
3kwn	6.82
4ba3	5.54
3hnb	5.11
2gvj	9.52
3c72	4.64
1dub	5.8
3c8b	6.1
1o4l	1.4
1zm7	3.0
2x6y	4.59
4f8j	5.07
2wf5	6.0
1zsb	0.6
4ach	7.66
2tpi	4.31
2oht	5.04
4wvu	5.71
4w9p	7.8
4b6q	7.55
1lf3	7.0
1ett	5.89
3vhk	4.6
4fob	8.3
4oyt	2.81
3u6h	9.0
4w4s	5.02
1yvh	7.37
1xn3	7.4
4anw	7.74
3mxy	6.41
1z3c	4.0
4dpt	7.3
4kxn	6.1
3n0h	6.21
1trd	5.4
3blt	3.54
4qy8	7.19
1fch	7.15
3tvc	7.74
4bdk	5.44
4gmy	7.55
2xaq	5.96
2ggb	4.92
4fzj	3.15
3dhk	7.33
2z8e	8.0
3zcz	6.77
4ew3	6.74
5er2	6.57
3w55	7.1
4oc1	6.6
3pup	8.22
3ed0	6.35
1noi	3.15
4pf3	7.29
2wu6	7.53
5cgd	9.3
3fhb	5.7
2f3r	6.3
4k6w	5.35
4a50	7.91
2e9n	8.21
3vbx	4.77
4c1w	9.41
3nzi	5.59
4aza	6.99
1t32	7.42
3gjw	8.3
3inh	7.7
3s3k	4.01
4bgk	6.28
4ie6	5.55
3rwp	9.22
3tv6	8.32
5fjx	4.96
3eqy	8.05
3s76	5.05
4cae	7.74
4jaz	5.04
4pce	5.15
4mss	6.4
3zmp	5.67
1njd	5.57
1ork	8.81
3dc3	8.31
1r5g	7.52
3cfv	6.05
3h0a	7.48
3qqa	5.82
4fnn	7.57
4o0v	8.48
4ynl	4.62
4i1r	4.65
4po0	6.92
2y34	7.1
2yne	8.57
4jck	2.37
1ov3	6.72
1mto	6.96
2ieo	8.49
3wuv	5.17
1iih	2.89
3h2f	4.06
2pow	7.2
3qin	6.87
4bae	8.52
2o4k	10.46
2rqu	4.63
2ykb	5.96
1jlr	3.33
3uda	5.01
2ate	7.07
1z4n	4.52
4akn	6.1
3tdj	5.25
3ip5	6.22
4dkr	6.52
3bg8	5.89
4hhy	8.72
3kqy	4.82
2xb7	9.19
4fe9	3.0
4bnz	6.59
1a2c	6.3
3atw	7.01
2krd	2.7
4gj6	5.12
3iit	8.02
1at6	4.07
1j80	6.52
4kij	4.3
4yux	3.74
3nb5	7.74
1gt5	6.1
1azm	6.1
4lnp	3.67
3ibc	4.91
5d7c	6.85
4zsm	2.4
3u1i	5.25
2frd	4.54
1gj6	7.0
4emf	7.08
4ojq	3.3
4ww6	10.21
2xk6	5.8
1g3d	5.55
2z52	5.57
3nsq	5.21
4mcb	5.82
1czk	8.82
4d89	8.7
1rww	8.3
1alw	6.52
3skg	8.1
1nvs	7.82
4n8r	5.0
2gg2	6.6
2h4g	6.52
1o7o	4.49
3ncg	6.82
1odj	4.1
3rbm	6.57
4qwf	6.0
1unl	6.7
1px4	3.23
2gg9	5.46
2avq	4.39
1m74	7.0
4bdh	4.11
1bmq	7.42
4d2t	6.0
2aq7	3.3
4cfl	5.88
3vdb	2.52
4crj	5.96
3o9b	12.3
1pro	11.3
4qfg	5.48
2wyn	5.55
4mga	5.86
4jvi	5.3
3r00	5.07
3emh	6.85
1doj	8.96
4l7d	6.12
1kz8	6.08
3b25	6.07
4bg6	7.16
4c8r	6.82
2pze	6.08
4lxm	7.06
4fbe	6.99
1njj	2.1
3uod	7.31
1hih	8.05
3s1h	4.77
3h0e	8.15
1kv5	4.22
1sjh	8.05
1w7g	5.1
5aia	5.2
1h28	6.52
3twr	5.19
4wey	3.5
1tnl	1.88
3lq8	9.4
4kiq	7.64
4l1u	5.26
1is0	7.0
1amk	4.3
1t5a	4.62
2onb	5.57
1ong	8.05
4loy	8.09
1z4o	4.52
3nfl	4.38
4y6s	5.03
3zy2	6.46
3fzr	7.96
3uxl	5.57
2ph6	7.57
4ucv	2.88
2o4z	6.25
3rm8	6.15
4htp	5.62
4ucu	3.35
1pr5	3.92
3fvk	8.82
5ap4	6.46
1w3j	6.32
2y0j	7.92
3u6w	6.92
4c61	8.4
4eeh	4.35
3q44	6.31
1xdd	6.7
4n4t	7.31
4eh4	2.81
4lno	2.62
3n5j	5.22
4qt0	6.29
4umq	5.38
2who	7.7
4bb9	6.0
4io8	6.64
3mqf	5.24
3phe	7.8
4nga	7.77
4axa	8.0
2oc2	8.52
1kfy	5.28
4y0a	2.31
4mx9	8.59
2o4p	10.72
2q7m	8.8
1vru	7.0
2l8r	3.92
4jft	5.46
4gtq	8.3
2fo4	7.22
3cd5	7.9
2q7o	7.92
3nw6	8.15
2k2g	8.12
3sz1	4.66
1o3l	6.54
2f18	4.1
4xii	6.6
4ty8	2.03
4j8g	4.19
1tni	4.0
4j1i	7.4
2reg	5.64
4f6x	5.09
1xud	8.1
1wc1	4.0
2yol	6.89
4rx8	7.46
2kdh	2.96
2nn7	6.52
3t3g	5.49
4kpz	2.71
3ixj	9.49
3g2t	7.0
4pft	8.64
4pd8	6.03
2q8m	4.03
3asx	7.7
4w57	4.85
4x3t	4.54
2va6	6.17
2eg7	5.89
1g37	10.0
3zrc	5.27
3dej	8.0
2xu3	6.8
2za5	8.43
4a4f	2.88
3omm	7.43
2cgw	4.76
3qem	7.22
3fas	6.77
1pwp	6.3
1v2u	3.37
2ien	9.0
2w0p	6.52
1ugp	2.89
3ug2	8.25
1nj1	7.6
4tkh	5.74
2zas	7.86
3as0	4.55
4j4v	6.36
5a46	7.66
4yqh	8.05
3che	5.29
3vzg	1.72
2ypo	4.68
4ajw	5.86
2hmv	7.7
4zlo	4.92
3az9	6.0
3efr	5.08
4p2t	5.43
1ikt	3.4
2nmz	8.37
4a6c	7.92
1azl	8.62
3v4x	6.15
1rst	4.43
2iog	8.1
4cl9	7.3
4i5m	8.06
4whl	6.4
2qiq	4.1
2yak	8.7
2hnx	7.08
1x8d	2.21
2bal	6.31
3lbj	4.96
2c5x	6.6
4pmm	7.57
4og6	6.71
3rti	7.37
4ool	6.85
3i91	3.3
2g96	4.28
3eko	6.7
4m13	6.7
1hmt	5.79
2j34	7.82
3fe7	7.12
2ohr	4.0
2qcn	5.0
3sbh	7.28
1j37	8.96
1o3d	7.13
2cfg	7.44
5bvd	9.8
1tmm	6.64
4od0	9.04
2ay8	2.24
5bvk	4.0
4ibi	4.14
5c42	8.72
2gdo	9.49
1oit	8.52
1tog	3.22
1enu	5.08
4ccd	4.49
4cd4	6.58
4w4v	6.94
3ril	3.84
1q9d	4.6
2jko	8.11
5e1s	7.92
1h8y	7.7
1br8	4.74
3dd8	7.85
3dxj	6.22
1jev	6.89
2mlm	5.21
6abp	6.36
4mk1	4.8
4zz2	8.04
2f0z	4.77
5aiv	6.19
4o55	5.3
3gs6	6.59
2j4z	7.19
4ded	7.42
4ci2	6.75
4dmn	5.64
5afl	3.4
4xqa	4.99
4ynd	8.55
1ilh	7.39
2ha6	4.32
2x4z	8.57
1bl6	6.8
4ec4	7.6
1m5e	7.7
4o07	7.38
4mwe	5.91
4asj	7.55
4q1c	8.7
3ebi	7.1
4xua	4.59
1uu3	6.12
4y32	4.05
1zeo	6.68
4lm1	3.23
2h13	5.35
2r3y	5.49
4b9k	6.17
4uzd	9.22
2q5k	11.3
1z6j	8.03
4ty6	7.52
2i0a	11.4
3if7	7.21
4ega	7.19
5yas	3.26
4w4w	7.46
1eol	13.42
5all	5.57
2xaj	3.77
3fa3	5.6
1lhe	9.54
3prz	7.59
1m7d	6.23
3qo3	6.9
1rbp	6.72
1vcu	3.85
1ztq	8.89
3unn	4.4
1kui	3.77
3rth	5.21
4ngp	7.96
4uye	8.02
4bic	7.3
3e8r	9.74
2mkr	6.27
4z1n	8.23
2o9v	3.54
3db6	6.14
4k4j	6.12
1xkk	8.52
3qkv	7.44
1xt8	6.85
4ksy	8.42
3rm9	4.77
6rnt	2.37
4i74	6.72
4abu	6.28
4k5p	3.46
2haw	4.92
4x5p	8.21
1sqq	7.82
4x8t	2.05
4jib	7.35
4u7q	9.74
2fv5	11.7
3neo	5.92
2pbw	8.25
2xm1	5.07
5c7f	3.98
4okp	2.7
4aci	2.22
4rn4	6.94
4jn2	11.68
4z7n	5.04
1nja	6.31
2ipo	5.06
3o7u	7.28
1bma	4.59
4exh	6.15
3a73	3.38
1j4p	4.99
2p59	7.3
1ta6	9.13
3ozp	6.62
4ag8	8.96
3su4	6.26
3cdb	7.02
2d1x	5.1
1em6	8.22
4x6h	7.66
3vrw	9.39
1m7i	5.4
4gkc	6.82
3rtx	3.86
2za0	6.64
5ap2	8.48
1y2k	7.68
4yz9	7.7
4yad	5.6
4cki	5.96
3shb	6.03
4tzm	6.7
3rcj	6.1
1o4h	2.44
3wiy	6.21
4pd9	3.33
2peh	5.96
3fyk	7.4
3tt4	8.28
2avi	15.22
2vmd	3.02
3udj	3.62
4jne	5.86
5ea6	7.41
4k0y	7.82
5d1u	5.96
1yly	7.82
4zro	6.16
5alf	6.69
1grp	3.72
4bo3	6.52
1ocq	5.19
1n43	10.55
3h26	4.49
4fci	1.26
3uvq	7.77
2o7n	7.82
3svv	6.94
2azr	3.64
2q7q	5.3
4rhy	5.95
4btu	9.3
2w05	9.0
3t01	4.48
3ask	6.43
1hwr	8.33
3q4b	9.33
2uwp	6.81
4x8n	6.62
2fdp	7.59
3ttp	9.12
2i6a	9.05
1zgb	8.06
2c5o	5.19
3suw	4.7
2xe4	7.16
4csy	3.06
4alw	7.57
2wf0	6.68
4tx6	5.59
3uil	6.0
3eta	7.85
4hy5	8.89
2dw7	4.7
4flj	5.13
2cli	4.3
4x34	6.12
3rq7	7.77
4i10	6.77
1jyq	8.7
4h1e	8.52
4dx9	5.3
3we4	7.82
1nd5	8.4
3cr5	4.19
2h2j	5.38
4l7g	4.0
4mg7	6.36
2yir	9.77
4z6i	6.31
2jql	6.52
4op1	6.89
1b6p	8.52
2a5u	8.1
4qtn	6.85
4k3q	3.94
6fiv	8.08
1w1t	2.96
1i33	4.12
3lq4	5.22
4cmu	9.7
3m3x	6.82
2r0z	5.47
1o9k	6.47
5akw	6.39
2osm	6.2
4lq3	6.35
1mwn	6.7
4a7i	8.7
3hub	8.09
4ir6	6.08
4ybs	7.24
4aa7	5.7
3sou	5.68
1gai	8.0
1wbw	4.36
1rdt	6.7
3k00	5.77
1pcg	7.6
2b1g	6.64
3zns	7.41
3o9p	6.52
4wr8	6.23
3oqf	7.04
4v01	8.11
1zls	7.0
2yg2	6.05
4p1r	8.39
3eoc	6.64
3g0i	3.6
4giu	5.33
2zc9	6.74
1wbn	6.46
4xxh	5.0
2euf	7.82
1gzv	6.57
1u9x	8.15
1o2z	6.11
3g2y	2.0
1wun	7.21
1hii	7.28
3chp	5.27
4o6w	8.52
4pz8	5.92
3hj0	5.71
2jkr	6.07
2uw7	7.74
4egh	3.26
4rcp	5.35
4w9n	4.26
4kcg	8.3
1o2y	5.85
2nq6	5.82
5btx	3.55
4is6	6.2
2l84	7.72
2wi6	6.64
3ioe	3.27
4q1b	8.72
2wxj	9.0
4zy4	7.66
2j7g	7.0
2fw3	6.42
1nw5	5.21
4amx	2.19
3ftw	2.78
3dcv	8.52
5al4	6.52
2qt5	5.03
2z4w	6.01
1rt1	8.1
4dwk	6.22
4az0	7.42
1rmz	8.0
3hu3	6.89
1ujj	6.1
2j9a	5.89
1vjd	3.54
1ga9	7.08
2y2p	4.7
4yax	5.82
4ps0	4.04
4f3h	6.38
1mai	6.68
4his	8.09
3py0	6.89
2bmz	3.7
4e3g	4.97
2z7g	8.95
4prj	7.14
4bnx	7.7
4os2	6.7
4n9e	7.82
1o41	3.05
1f74	3.05
2oei	3.91
2z92	9.1
2qlq	6.63
3p4r	2.72
1f4y	6.08
3wfg	6.92
3rdv	4.91
4acf	5.8
1m2x	4.15
2zif	4.37
4q3t	6.48
3ewz	4.1
4b72	6.2
2am4	3.72
3o96	7.24
3snl	9.15
1oy7	5.36
3iej	6.66
