# Supplementary material for: An electron-density point-cloud framework for robust protein-ligand interaction prediction
Source: Nat Commun. 2026 Jun 11;17:7424. doi: 10.1038/s41467-026-74196-5 (PMC13408660; doi:10.1038/s41467-026-74196-5)
Supplement: Supplementary file 5 — Source Data [file 41467_2026_74196_MOESM5_ESM.zip › Source Data_rev/train_val_csv/cross_validation/val_fold_3.csv]

pdbid	-logKd/Ki
1bl7	7.72
3qtz	7.3
2gj4	6.5
1p4r	8.1
4yk5	7.64
3gqo	5.41
4e7r	7.7
2h4k	5.49
1sqt	6.2
2qu2	5.43
2bv4	3.22
3otx	4.53
2w0z	4.03
4u1b	5.31
3pj8	7.4
1xom	7.96
2yjq	5.28
4gih	8.32
3lmk	5.94
1gnj	7.04
3peq	7.5
4b4n	3.44
4mwy	7.05
3n9r	7.15
5d6p	5.6
4oc5	7.07
4bny	7.1
3px9	3.42
1dmt	8.7
2w17	8.7
1h2u	7.89
4xsx	5.0
2q8s	6.73
4q4p	6.39
3e7b	9.8
1cyn	7.68
4bh4	1.49
2xpa	5.39
4ocx	11.44
3fzn	4.01
4oc2	8.28
5al1	4.28
1k6c	7.48
3fum	3.77
2zga	6.32
3zlx	3.8
1h8s	5.81
2b7a	9.0
3sio	8.0
3pma	5.4
2ves	7.7
5ar8	8.1
4l7u	5.66
2fpz	3.96
3ern	1.72
4ai5	2.92
4mdr	4.39
1o5m	8.72
4qhc	6.7
1pyg	5.52
1ec0	8.49
2lsv	5.27
2r0y	3.0
3rqg	4.64
2w0d	8.7
1tys	5.49
4l51	3.0
3lp7	5.44
3rt6	7.15
2ank	7.33
1maw	1.1
3f88	8.64
4jrv	7.54
4cpq	7.74
4ezj	8.42
2xhx	6.6
3p7a	6.28
4yog	5.74
4phw	10.0
1joj	4.22
3uyr	6.9
1dif	10.66
2ggu	3.03
3l4x	6.89
2jnp	6.89
1o6h	6.73
4azb	7.24
3nww	8.15
3qd3	8.0
4i1c	8.1
1hyz	3.42
5bui	7.05
4mgc	6.32
4mex	6.7
2g63	8.17
2hs1	8.48
3art	4.43
3wb5	4.57
4e6d	8.92
4j73	4.56
4p74	5.0
4hs8	7.92
2bmk	5.62
3unk	4.82
3zmz	4.74
3lq2	5.22
3u3f	5.1
2ggd	3.8
1uw6	7.34
4exs	4.41
4mbp	5.64
2hb9	4.82
4qz7	5.65
1q65	5.46
4djq	10.32
3exf	6.54
1z1h	8.4
3prf	8.85
3vv8	4.77
1ddm	5.77
1els	10.82
3aqa	4.55
4jlm	7.64
4io5	5.03
2x8i	6.72
1o4j	2.36
4as9	4.79
1c5y	4.2
3uvm	7.52
4qvp	6.05
4jg7	6.92
4jln	7.78
4rcd	9.15
2v8w	6.82
2aac	2.22
4p90	7.19
1mik	6.35
2zym	6.14
5ap5	7.97
5al2	6.44
4a1w	7.3
1bnt	9.8
5ak5	7.07
4cff	6.4
1g7q	6.06
2y5l	6.48
3w5e	7.96
4jt8	7.48
3buh	3.66
2oi9	5.7
3pkn	4.66
2jdk	6.54
3dba	8.0
3o6t	5.22
4j53	8.7
2pv3	5.25
1h9l	3.12
4hgc	10.0
1ke7	8.05
5c91	3.61
2lto	3.11
2qzx	8.22
4elh	8.09
3uw4	7.77
2c0o	5.91
4dhl	4.48
3vyf	8.8
4l6t	7.49
3te5	4.91
2vnm	8.52
1yw8	8.0
3vje	8.01
4i9o	5.72
1pz5	5.4
1fo0	5.59
3oyq	7.99
2qq7	5.24
4lh3	1.52
4qlv	7.85
1bq3	5.4
1b2i	5.51
3dsz	7.77
3nwe	7.6
3l59	3.7
1iky	8.26
3bcs	5.21
2xnp	6.44
3iqq	5.54
2vba	4.6
3uec	4.21
1ind	10.05
1ecq	3.0
4jfd	4.44
5c3k	3.96
4prg	7.15
4b35	2.89
4kg1	6.56
2csn	4.41
2r58	2.0
3iok	7.96
4qrh	5.15
4zo5	9.82
3arg	7.26
1jt1	3.4
4kni	7.78
4amw	1.55
4asd	9.28
1bty	4.74
2vyt	2.74
5a5r	5.9
3avb	4.07
4utn	6.15
2r64	7.52
1j01	6.47
1mrn	4.52
4nrt	6.0
3i7i	6.21
4iue	6.55
1t48	3.46
4mg8	6.48
2psx	5.77
3jqg	4.74
3b8h	4.2
2cma	6.73
2in6	7.64
4gv1	8.52
3qip	6.89
4qo4	8.3
2xxt	8.05
4w97	7.1
3uqf	4.7
3fxw	5.96
4oo9	9.07
3l5d	4.11
3vg1	7.26
1y6a	7.66
5a81	5.54
4lkf	5.37
4ikr	6.23
3o9h	12.1
1jg0	5.3
3dwb	6.19
4g2f	6.8
2qe2	7.77
4zuo	6.41
3eql	5.3
5acy	8.19
4r0i	6.52
5dgz	7.85
4rn6	5.1
1g5s	7.32
3ipe	6.82
5ccl	4.77
4xxs	7.28
4wh9	3.0
2g0g	6.29
4fll	5.29
5alx	5.48
4msa	3.3
2hiw	8.1
4bgm	6.21
2g71	7.46
7gch	5.7
4kne	5.9
2ozr	9.17
4ipj	4.87
2xwd	6.96
4iqu	6.24
1h3a	6.55
4btk	6.62
1y2d	5.7
1ypg	8.0
4x1f	7.97
1g05	8.51
1igj	10.0
1hiv	9.0
4qpa	7.43
4ddm	2.46
4wj7	4.89
3k54	9.0
4dvf	6.89
1sle	6.17
4x6x	8.64
4qvv	5.15
1ung	6.8
1k9s	6.52
4hlg	6.51
3h91	3.73
4w9g	5.26
3hu2	7.22
2op9	5.66
2lnw	5.85
4ciy	4.57
1zz1	6.02
3nti	5.22
3kah	6.59
3u9n	7.0
4anb	8.18
3nnx	7.96
3uqr	7.24
4qfs	6.05
3qd4	8.2
4wwp	6.92
2x4u	4.32
1css	6.1
3mhw	2.3
2v88	4.09
3qcq	6.8
4x8p	5.48
1y8o	5.89
3d1f	5.74
4yoz	6.8
3l6f	6.99
3px8	3.64
2cgv	4.56
1zfp	7.59
2x0y	4.6
4tq3	5.49
4xas	6.59
3hkt	5.39
3iet	6.85
2vaq	8.52
3fts	3.67
3hhm	7.92
3bl2	5.8
1rhq	7.75
5c6o	3.7
1mqd	6.77
2ig0	4.71
2iw4	9.3
1o2g	6.12
2bjm	3.7
1xqc	7.2
4mlt	2.85
2wxn	7.68
1a4k	8.0
2xnn	4.3
4wlb	6.74
3psl	6.89
2i0h	8.05
1xmu	9.08
3ozj	5.11
3t3h	5.71
4qls	7.44
3kqb	9.3
4mvy	7.54
4pvo	6.31
4ayp	6.12
2sfp	1.7
2am2	5.1
3qts	5.51
1f47	4.67
3s8n	6.21
3btj	5.62
1y1m	1.82
4ht2	6.54
4dxj	7.42
1wqv	6.89
4wq2	6.3
2qrh	4.71
4x7h	7.38
1o4d	3.52
4ery	7.27
1w0y	6.42
3t2c	4.6
3s5y	7.41
3iu7	4.8
2yjb	7.02
4j3e	7.06
3uib	6.8
4gdy	7.08
2l0i	4.82
2bkz	8.15
4xh6	5.57
4nxv	5.42
1r5v	4.48
3l8v	8.1
2ohq	4.6
2hd6	7.8
4usj	4.0
3rjc	5.24
2xyr	6.13
4oue	3.3
2w08	3.42
5est	6.52
4uzh	5.01
2gnh	6.83
3vi5	5.68
3u4h	4.25
2nww	5.48
2qd7	9.1
3gqz	2.17
4qlt	8.6
5auv	4.51
1rhu	8.52
2z1w	4.08
4o9s	6.55
1bp0	5.4
4g8l	8.0
4oc3	8.28
3ft2	7.36
5a4c	8.24
1b2h	4.54
4pyy	7.23
2hwo	6.9
1ype	8.1
4bt4	3.34
3p8p	4.55
1nhw	4.84
3iqu	4.77
3sm2	9.7
5acx	5.05
3nlb	7.46
3er5	9.0
1cx9	6.75
1v16	3.87
4x1p	4.2
1e1y	5.6
1b42	4.01
3m8u	4.89
2y2k	5.16
4drp	5.41
2p7z	6.58
3szb	4.92
3mfv	2.52
1b55	7.4
2c4f	7.7
3nzu	8.85
4bqg	6.22
3u8h	6.49
4n1b	5.96
2c94	6.82
4pnw	5.05
5dia	10.46
1eoc	6.05
1c3b	7.57
4qf7	8.6
1rs4	7.17
1gi9	5.22
3zn0	4.97
2mnz	5.19
1utp	1.44
1ozv	1.44
3sha	5.59
4jaj	5.26
3fl5	7.28
1gu1	4.52
1akr	9.09
4u69	4.26
1ejn	5.62
2h6b	5.39
4kbi	7.49
4lkm	6.34
2xqq	4.82
4uin	7.62
2uy3	3.22
3v6r	6.15
5ai5	7.03
1n5z	4.36
3f5p	6.85
1hqh	6.3
4gee	9.0
4nw2	4.54
4ju4	6.47
1mfa	5.04
4l3p	5.92
3li2	9.0
2kmx	4.08
3zmu	4.3
2vj1	5.3
2wly	6.6
2zit	4.46
4ff8	6.4
3sd5	6.58
4jbp	7.39
2jxr	7.05
4dr9	8.0
1g3f	6.37
2xg9	4.15
3ivi	7.92
1xh3	5.51
3drr	9.4
3a4p	7.55
3ith	8.1
2x3t	6.05
2y68	3.6
4tu4	3.76
3r69	4.43
4wmy	7.07
4ucc	4.32
4uvx	7.96
2xyd	6.82
2sim	3.42
4gny	4.22
3k26	3.4
4olh	8.3
3t0d	2.37
3zv7	5.92
5cxz	6.26
2brp	4.0
5ahw	5.17
4dt6	7.23
1ej4	7.3
2hzn	7.39
3vb6	4.41
1shc	7.28
1rw8	6.76
2pr9	7.37
2qlj	5.36
3oe6	8.09
2y06	6.1
3ioi	6.28
1umw	6.55
3e7o	6.92
4de7	4.8
1jmg	6.07
3jpv	6.92
5d12	7.37
2gz8	5.52
3zls	4.4
1s89	5.24
2w26	9.4
2gde	8.24
2gg7	5.76
4o15	8.7
2wf4	7.89
5cf5	8.6
4ewr	6.27
2y7i	5.54
1aq1	8.15
2x8z	7.96
1rtl	5.59
1w76	6.15
2r1x	4.8
5c7c	5.26
2of2	6.68
2wyf	4.43
4yik	6.89
1vik	9.52
4qt1	8.15
3ove	6.57
1d4l	8.77
4asy	4.22
3atl	4.76
4lzr	4.7
1zzz	5.14
1ba8	9.0
4cy1	6.74
2xx4	7.1
2h6t	7.22
4gs6	7.15
4e35	4.62
3pwh	8.72
2r5a	2.6
3l5b	3.91
3hng	6.74
2wzz	5.4
1cze	2.62
2qcd	3.4
4n7h	5.48
3hiv	8.12
2wnj	6.48
4hbn	6.1
1nl9	5.96
4qip	5.15
4uwl	8.57
3hnz	7.72
1ih0	5.0
3tib	6.89
3x00	9.08
5ea4	8.11
2giu	8.82
2g9v	5.92
2h6k	5.06
3kgt	5.51
2ylp	4.3
1dhi	7.26
4zph	7.51
4yth	8.7
4bcf	8.15
3myq	7.52
2w6c	8.41
2vwn	8.0
3ip8	2.28
1azx	9.4
4hnn	5.7
3eml	8.74
2o7e	6.22
4b6e	2.3
2pj4	7.89
1yvx	5.1
4zdu	5.77
4pct	7.15
4wvl	6.88
3b95	5.15
3fc1	8.0
2aux	9.3
4o0a	6.72
1xq0	6.34
4a6v	5.72
3nin	4.91
4ear	9.82
3l54	8.15
3m3z	5.73
2o0u	5.49
3cda	7.58
4xgz	7.62
3umx	6.62
2pja	8.66
3sh1	7.39
4uva	5.75
4xtw	9.03
4lch	10.62
1qf4	6.18
4bo4	6.89
1pzi	4.22
1xbb	5.3
3dt1	8.62
1tpw	3.3
2pwr	6.59
3fzc	5.39
2xhs	6.0
4qz0	5.46
3jzr	7.44
1sqb	7.95
4ysl	5.8
4fcb	8.54
4p4e	6.74
4cgi	3.12
1f4f	4.62
1fcy	8.52
3ur0	7.15
4s3e	6.11
2jg8	6.3
4wp7	6.1
2pks	4.96
3tc5	5.17
4wvs	6.27
5c5h	6.4
6cha	4.4
3o2m	4.8
4lnf	2.62
4k5m	3.71
4ge5	6.57
1gt4	6.52
2j77	4.89
5cxh	8.3
1z34	3.38
4dsy	4.43
4b2i	3.0
2x91	6.74
4y73	9.52
2zx9	10.27
2qmj	4.21
1anf	5.46
3f34	3.16
3wk6	5.2
3ad7	2.52
2g19	5.85
4tya	2.39
1sw2	7.22
3fal	6.78
3dp4	7.37
3ddu	7.4
2r3o	6.22
2on3	9.0
4zj6	8.52
4p4t	4.39
4mzl	5.62
3m57	5.4
1p28	5.42
4az2	7.33
3l7d	2.18
2xkd	5.64
3bzi	5.74
4z1e	8.24
4bky	7.92
5c7d	5.11
4w9k	6.54
4hzm	4.63
4r73	7.64
4bc5	4.6
2etr	6.82
4r02	7.41
1tl3	6.2
4qg7	8.0
1pmx	5.14
4a51	6.73
4kln	7.7
4bdc	4.93
3kyr	6.72
4qw0	5.14
4e3j	8.92
4j24	7.3
2w16	10.0
4c4h	8.22
1nli	3.59
2ga2	5.52
4wrb	6.19
2axi	6.85
4oq6	5.48
2vth	3.92
3lqi	5.16
4yp1	5.04
1pxk	5.66
4oq3	8.1
1qxy	4.8
1jiz	8.7
1toi	4.05
4n3l	7.0
2qbu	6.19
3bar	5.7
3fu0	2.28
1ghw	4.2
4acx	7.11
1nox	7.05
4np9	5.03
3b66	8.6
4hwr	6.74
3fq7	2.52
4ayu	4.73
3e4a	8.77
2ygf	5.09
1mfg	4.3
1np0	3.57
1gz9	3.51
2oph	7.8
4jvj	7.66
1tsv	4.8
3pqz	4.46
4wm9	6.92
3vf9	8.72
1oim	5.32
3rz5	7.89
1xfv	3.89
4i8w	10.9
3s54	9.64
3pab	4.7
2zx7	10.49
3t07	7.8
3wzp	6.82
4esi	4.15
3kku	5.7
4i8n	4.46
3rsr	4.36
3pch	5.4
3mi3	5.45
4q93	4.65
1dva	8.07
4bch	7.66
4j03	7.59
1tsi	3.48
4jpx	5.15
2ohl	3.05
3nq3	3.78
1jij	8.52
2fde	9.15
4qsx	1.74
4q1s	4.17
1s4d	6.49
3ppm	9.54
3u10	5.44
3vb5	5.34
2esm	6.28
3o6m	7.48
3qfv	5.77
2kaw	4.97
4dgm	5.92
1sgu	5.37
3hg1	4.74
1n1m	5.7
3e90	7.39
4r1v	9.0
5dl1	5.0
4twc	7.4
3m8q	9.52
3bex	5.57
4q46	3.77
2oi2	6.3
3mea	6.3
3oqk	6.38
2jbv	3.54
3v7t	7.21
1lf2	7.52
3rin	8.89
1xh5	5.47
1yyr	6.29
1d6s	4.11
3uwk	4.24
1szd	4.54
2g24	5.4
1tkc	4.85
2j79	5.96
3udm	4.48
3ogq	7.52
2oi3	6.64
4h3g	8.22
1z6q	6.7
3l4y	7.0
3nrm	8.4
3wk8	4.31
4o2c	8.0
1z2b	6.4
1f1j	8.8
3t3c	10.23
1hvk	10.96
4yzu	5.05
4l02	7.7
3cd7	7.84
3eft	7.92
4z7s	8.22
5c3p	4.46
3g42	6.85
3i4a	4.28
4cfm	4.74
3pty	5.44
3axz	3.43
4oel	7.0
3u8l	8.05
4olc	6.19
3frz	8.15
2ceo	10.0
4nks	7.17
2zzu	7.41
4auy	7.74
3w33	7.44
4lm3	2.92
2g8n	7.2
3pdh	6.74
3u5l	6.19
4nue	6.82
4g2j	7.96
3njy	5.77
4eh8	2.2
3l0n	2.77
2bgr	3.6
3tlh	8.82
4ayw	4.0
2xp3	3.0
4c7t	6.4
2r3t	5.85
1no9	7.62
1p02	7.17
4l23	7.75
4iz0	4.0
1wc6	4.0
4ere	8.38
3f33	3.34
4ll3	11.57
2gvz	6.89
4uyd	4.1
1gx4	3.24
4zg9	7.59
2p3g	6.9
4pis	7.22
4ryc	7.1
1o3g	7.96
1m9n	6.92
1qi0	2.35
4hzz	8.08
2xuz	7.4
1n4h	6.55
3ery	5.66
4pmt	6.0
4l0s	6.84
4idn	5.24
3sv7	6.08
2m3m	5.02
1j7z	7.7
3r24	5.25
4j1h	6.11
4qht	4.94
3wax	7.89
3djk	10.59
4fgz	2.87
4c52	5.68
1dbb	9.0
4qir	6.95
4psb	4.64
1n7m	5.71
3zhz	7.05
4djs	7.89
3dm6	7.43
4kbk	8.18
2iv9	4.34
2p33	7.24
4m3g	6.26
2zo3	10.0
3e7a	10.0
4nra	4.19
3oy8	3.66
2w5g	6.07
4fnz	7.8
3qfz	3.24
5abf	4.85
4loh	6.96
4e93	6.93
4n8q	3.42
2v2q	4.15
3iae	3.89
4yuz	5.04
2x38	6.89
4m0f	8.77
2qaf	5.36
4e8z	6.64
4fxz	7.03
1gi6	6.22
4o4k	3.7
3o9v	7.74
3wyx	8.37
4des	5.85
2i0e	8.7
1jfh	2.05
4kju	8.22
4y8d	8.05
4nh7	8.4
4nh8	8.52
3d2e	6.42
2weh	5.95
3zmv	4.26
3h78	4.24
5aoj	4.68
3p76	8.68
2aeb	8.3
1b1h	7.03
4yl3	8.15
2qrl	4.0
3p8e	5.15
3fjz	4.05
2mow	5.96
1sm3	4.62
4h81	5.12
1qvu	4.46
4uiu	7.9
1q72	6.85
4x8s	1.89
2zq1	6.62
3iof	5.22
3zj6	6.66
1gvx	7.22
2wzs	3.85
1vj9	7.55
2erz	5.66
2l3r	4.66
4pid	4.62
1m1b	4.66
2ph9	5.89
3eeb	5.89
2exc	6.63
3n0n	7.3
5abe	3.05
2hkf	6.38
4dhr	4.57
2w0x	3.2
4r5n	7.12
4cpr	7.46
3pz3	6.85
3mv5	6.74
1tvo	6.85
3a5y	7.96
4br3	5.72
4b80	4.4
1cj1	8.8
2ceq	7.28
1phw	3.3
4gtp	7.94
1gt1	6.0
1aw1	1.05
1tl7	7.92
4b1j	7.3
1rql	2.75
3ljt	6.89
2aqu	9.32
2oq6	3.6
4q9m	7.18
3tz2	5.24
4pp3	7.82
4kom	7.0
3kr2	5.14
4bkz	7.57
3ffp	7.14
2cgu	4.87
1n46	10.52
3uvn	6.59
2mwp	6.05
2zm1	6.66
4gki	4.46
3oj8	8.36
1ogz	5.85
5d6q	5.24
2xn6	8.8
3u4u	8.52
2qd6	8.68
4wkt	3.26
3ftz	2.7
3uvk	6.8
5ccm	8.4
4a6s	5.2
3ps1	10.17
4fzc	8.4
4yc0	4.13
4xs2	5.82
1qft	8.77
3fpm	5.05
4yt7	8.77
2r2l	9.0
5ald	5.97
1w4l	8.4
2yhy	5.6
1a4w	5.92
4lxk	8.4
1bn4	9.31
4b8y	8.05
3p3g	9.74
2auc	4.08
3cy2	7.22
4qaa	6.44
2e5y	5.85
3hyg	7.03
4q9s	3.81
4zyr	5.7
3e3b	7.96
3erd	9.9
4qwl	6.18
2ygu	6.49
1v0n	7.55
4gfd	9.48
3n75	7.89
3gk1	4.1
4crf	9.3
5em8	5.96
4dus	8.3
4foc	8.52
2jkm	7.75
3p79	5.64
2ima	6.52
4mf0	8.08
3mna	7.39
3llm	4.74
4xtt	7.37
4nw5	7.7
2vrj	6.3
1kc5	7.0
1mhw	7.35
1x38	8.77
4tw8	5.58
4xum	4.67
4ql1	7.03
3ppk	8.85
2wcx	7.6
4piq	7.1
3eky	9.64
4ual	8.4
4psq	6.36
4bdf	4.09
1o4a	6.92
3rm4	5.77
1uj6	3.05
3kqw	4.01
2x2c	7.72
4es0	6.99
2x2l	5.28
4gtm	8.04
2hai	6.28
4a6l	8.0
3f82	8.34
1czc	2.82
1a0q	7.57
2ayr	9.29
4p4b	7.85
4x24	9.78
4rj3	7.03
2g70	7.77
4zwy	8.7
3rdq	9.31
4iva	7.16
4ebw	5.06
4aph	5.4
4mwb	6.49
3oka	4.72
3zm9	7.42
3m2u	7.0
3o4k	7.62
3juo	5.07
4rn1	5.0
3oy3	7.45
2flb	5.74
4lv2	8.0
1fo3	6.7
3oil	5.68
2rka	3.0
2j47	5.41
3sie	7.88
4z68	6.49
2zfs	6.54
1jqy	4.92
1a5g	10.15
4yv5	6.22
2xd9	6.46
4avu	7.85
1ody	8.1
3gyn	7.21
4qtd	5.97
4ewn	6.7
3c1n	5.5
3b1t	5.66
4qqi	5.52
4er1	6.62
4fk7	5.24
2loz	4.06
4hxm	6.1
3m5a	4.96
3wzn	7.0
3wtn	7.04
4w4y	6.46
2odd	3.96
4h3c	5.72
1acj	8.09
4b05	7.58
1erq	7.89
4ngm	10.35
1xuc	7.14
2gvd	7.0
1v2k	6.19
2fx6	3.7
2vcw	3.05
1d4t	6.19
3c39	3.96
3pd4	4.48
4bao	8.37
2x5o	4.07
4ce3	3.96
2vvs	7.34
3kyg	7.46
3zh8	6.47
3dgn	6.21
2vo5	4.89
4qga	7.92
2f35	5.4
2vwl	7.02
1zaj	5.1
1v2s	4.17
3wf9	6.25
3hv7	7.92
4bs4	8.22
4ase	11.0
2aez	2.46
1p4u	5.3
4jpy	4.43
5cnj	6.84
4uub	4.76
4kfq	8.23
1xt3	5.7
4qij	5.54
1o0m	5.15
4qrc	6.34
3lkj	4.6
2cn8	5.46
4w52	3.76
4rfc	8.24
4y3b	4.87
4euo	5.05
4qxj	5.9
3d45	5.68
2cex	4.7
4c4e	7.6
1csh	7.55
1yci	4.08
2iws	6.36
4oq5	6.3
2qyl	6.19
3dx0	7.44
3ggc	5.44
1you	9.06
3vye	8.11
3g58	9.28
4q1d	7.78
4cjr	3.1
4j1e	7.72
4l1a	8.27
4ucs	4.21
4knx	5.49
1urw	8.52
2e93	6.96
1gyx	2.48
2vtp	8.52
2k2r	2.89
3rxb	2.66
4pnn	4.52
1wuq	8.27
4gk4	7.85
2afx	5.15
3zlr	9.26
2v16	8.22
4lyw	6.63
1bjv	5.54
3zxr	7.7
4psx	6.47
3cho	6.55
2bfq	6.89
3sww	8.4
3eax	4.92
4btt	8.84
1jwt	7.85
4y64	3.1
2q8z	5.68
4ya8	6.1
4kup	5.22
3hq5	7.8
3ryy	7.42
4p45	7.8
3wqh	8.48
4n6y	7.04
4hcz	4.44
3oxc	8.41
1elc	6.66
5ea7	7.96
3dcq	5.23
4yo8	10.52
3v9b	9.3
4k6u	4.14
1i5h	4.28
1r6n	7.4
4xe0	7.72
3blr	8.19
2w1f	8.23
5eay	4.47
2amv	8.8
3ccn	6.92
4jnj	9.07
2ym3	6.0
3dgo	6.74
2ydw	7.34
4f7l	8.0
4x8g	6.0
3v4t	4.11
3a1c	4.0
2gpp	5.7
3f37	2.62
4ckr	6.98
3pe2	9.76
3f07	5.54
4yff	8.0
3u8j	8.51
4k78	4.79
2k00	4.62
1iwq	8.06
3fy0	5.96
4oex	5.84
1w9u	6.09
4au7	4.76
2j7w	6.66
4old	2.7
4r92	7.41
2zfp	5.17
1a4h	5.92
2iuz	5.55
3gwt	11.1
3f6g	4.72
1ff1	4.92
3zln	8.47
4nk3	6.33
1zlu	7.0
3mo8	3.1
1hos	8.55
3iu9	6.62
2pj5	7.82
4zei	5.88
3dz2	4.15
1l8g	6.22
2wgi	4.07
4oas	10.0
2yhd	4.64
3rux	9.28
4z88	5.39
2yq6	7.35
1g9d	5.3
3ebo	4.72
4ts1	4.94
2wd7	4.97
3gy3	5.63
4zed	5.12
3wuu	5.14
4fse	7.4
4w5j	7.24
2aog	6.28
4ybi	6.6
4r0a	4.26
4md6	7.77
3f8s	7.89
3b78	4.1
