# Supplementary material for: An electron-density point-cloud framework for robust protein-ligand interaction prediction
Source: Nat Commun. 2026 Jun 11;17:7424. doi: 10.1038/s41467-026-74196-5 (PMC13408660; doi:10.1038/s41467-026-74196-5)
Supplement: Supplementary file 5 — Source Data [file 41467_2026_74196_MOESM5_ESM.zip › Source Data_rev/train_val_csv/cross_validation/val_fold_4.csv]

pdbid	-logKd/Ki
2yme	7.66
1y3y	5.64
2gl0	4.82
1n1t	3.85
3t3e	5.99
4bs0	5.7
2aia	5.41
3tf7	3.52
4awi	6.0
1jn2	4.09
3dx3	6.52
4rz1	7.4
4djy	8.27
3iaf	2.92
3e01	7.52
2e94	8.0
1kdv	6.22
1qwu	3.22
2q2n	6.48
3cde	7.66
4rfy	7.0
2bq7	7.05
4qsv	2.0
3gds	6.51
4l0i	6.57
2r3g	6.1
4cwb	6.09
3n1v	3.3
4cwn	5.59
3igg	7.18
1wtg	7.03
3v66	8.89
3q2j	4.18
2vxn	5.0
1n5r	5.66
3sna	4.14
2b5j	9.1
5bvo	8.3
3c3r	4.39
3hp2	6.17
2csm	4.3
5aad	6.67
4cp7	8.11
3wgg	4.4
5c8m	7.19
5prc	4.89
1hdt	7.76
2pvm	6.44
2xtn	7.4
1qxk	5.05
4ymb	6.21
3b7r	7.7
1tsy	4.96
3tvl	4.0
3e3u	7.89
4bw1	5.9
3r5n	5.78
4y63	3.58
3qwc	4.26
3k0k	5.43
4mcc	6.25
4c1u	7.09
1kdk	9.05
4k2y	3.33
1uk1	7.22
4bb4	6.72
3qzt	4.0
1uml	7.52
2jkp	4.23
4ca5	9.39
4m3d	5.41
2y82	8.4
4igt	7.89
2kpl	6.64
4apo	4.91
5tmp	7.47
3usn	6.15
3t60	6.7
3h6z	5.82
3sl8	6.54
2cc7	8.01
4xhk	8.3
4pgh	4.89
1g4j	8.7
3wha	9.32
4jps	8.3
1gnm	6.25
4f1s	8.7
2xxy	7.89
2h21	6.54
3ftq	5.33
2jkh	8.05
1ws1	9.55
2w1c	8.0
2zva	7.96
3g5v	7.8
4r4t	6.26
4b7p	9.46
3fc2	9.06
1ua4	4.22
2bve	3.67
3qs6	4.89
1gi7	4.51
4wk2	6.94
2bvd	6.0
4c9w	6.11
3f5j	4.28
1c1r	7.63
1o35	5.0
3vp4	4.73
4z8m	7.44
1bnn	10.0
1ai4	2.5
1m2r	6.46
4iuv	5.72
3qo2	6.85
2wo8	6.28
1gx0	4.22
1nqc	7.3
4zun	4.59
2ewp	7.1
3brn	8.7
1g2o	10.55
3iw8	4.87
1t7d	6.03
4b74	7.66
2o9r	1.68
3sx4	8.52
2xn7	10.0
4mma	6.04
1uyk	4.77
4qdk	5.85
4k3l	2.96
1lvc	6.0
3g4k	6.54
3sfh	7.05
1u9v	8.22
2yj8	8.19
2y7z	8.7
5alv	4.36
1fvt	7.22
2zns	6.54
3rey	8.0
3kiv	4.7
4jmx	7.21
1i5d	8.0
4o7f	4.89
4aua	5.14
3g5d	7.96
1dxp	7.57
4ci1	6.6
3a1e	2.66
3b28	8.47
2gh7	13.0
1owi	7.55
2jfh	3.06
2xog	3.43
4rrs	6.68
4re2	4.98
1flm	9.37
1ggn	5.51
3aid	6.86
4x7i	7.69
3b7i	5.82
4i33	8.33
3lpr	5.96
4gto	7.98
3h9f	7.92
2vqt	6.0
1w5y	8.48
1ets	8.22
1i8j	4.41
5dk4	8.7
4wym	4.0
3qt6	5.37
2fum	6.1
1w8m	1.6
3ocz	7.46
3ejq	8.57
4kiu	3.85
1f57	5.64
4xy2	8.1
3nuy	3.46
3u8d	6.33
4zly	5.46
2bz6	7.09
4kbc	7.85
4klv	3.78
4aze	8.11
3qmk	6.1
3uh4	7.96
2cer	9.22
3g6z	9.7
3jpx	3.63
4i71	7.74
5ew3	8.92
4m8x	10.2
2v3u	3.0
3wq5	3.85
2p4s	9.51
2fjp	8.37
4p0w	5.96
2yoj	8.3
1y3x	5.14
2uw8	4.11
4qxr	6.0
4gts	7.89
2jdy	4.37
4loo	8.15
2nq7	5.54
3hvj	8.7
3sgv	4.46
1ta2	8.52
3g2h	3.82
3sus	4.15
2g1y	7.05
4aia	3.66
4g93	3.52
1gu3	4.32
4qh7	5.94
4mao	7.33
4a7b	7.4
2clf	3.55
4yee	6.49
3g45	8.36
2ccs	5.7
3rxf	2.6
1adl	5.36
1f4g	6.48
1cps	6.66
4d8e	7.01
2ym4	5.82
4qgf	7.16
4ycu	5.48
4lp0	8.0
2ork	2.85
1y6b	7.42
2r02	5.1
3c4h	5.7
2pri	2.91
1pph	5.92
3mj1	7.82
4hcu	8.0
3gy7	4.52
4tzn	6.52
3aig	6.0
3p9m	5.0
2xno	5.93
1prl	4.23
2we3	4.43
2o9k	4.11
1v2w	4.01
1o6i	3.19
2l6j	6.26
4n5g	5.0
3ot8	8.05
3ej5	3.57
4c36	7.7
4jwr	6.21
4cj4	3.36
2vmc	2.94
6prc	4.77
3gxl	7.6
1zrz	5.24
3bwj	6.5
4jq7	6.41
2yac	8.7
4xsz	5.6
2h44	5.77
1kwq	9.21
3eos	8.4
3bmq	5.49
4u0a	4.3
3ti6	9.27
3qcj	6.3
3ujc	4.59
1z6s	4.34
3kqd	9.4
3ovn	2.55
4b7r	9.64
4z2o	4.51
4umj	5.57
2xu4	6.47
2zdl	6.4
1r1i	8.54
3gx0	3.48
4eyr	6.63
3kce	4.8
3psd	8.52
1zxv	6.1
4bi7	4.58
5afm	4.15
2qmg	9.15
1aaq	8.4
3f66	6.05
2f3e	6.81
4eke	4.48
4bqt	5.79
3oag	9.51
1jq9	8.45
4ewh	9.52
3bug	3.18
2y80	8.05
1kmy	5.1
4x5z	7.63
4us3	5.32
4xbb	5.0
1vjc	3.58
3o99	10.82
3ppp	5.22
2wxl	8.34
2w8j	2.96
4cc6	6.64
1rhr	8.1
4j06	5.34
1dud	4.82
2vl4	6.01
4keq	3.82
1ysg	3.52
3g1d	3.48
1sz0	9.0
1w3l	6.28
4yhq	8.77
1nnk	5.46
4cxy	4.93
1mtr	8.4
2wey	7.12
2wi3	3.46
3h2c	3.3
1p93	7.72
3r2f	8.85
2xxr	6.55
4azg	7.1
1klu	7.6
4i7j	3.32
2a58	4.92
4knr	5.74
2bdf	7.17
1a7c	4.0
4ibe	4.15
1s3k	6.62
2gh6	4.95
2off	6.52
4jiz	5.62
1gj7	7.89
4mq1	7.92
2bks	7.43
3hf8	6.51
3l8s	7.0
1str	4.77
4tz8	3.3
3rsv	9.15
2pl0	7.21
4gj2	8.6
3g3d	4.74
4oeu	7.66
3ohf	7.03
2pe1	8.3
3nu5	8.35
4acc	7.7
3vtc	7.89
2bw7	5.7
2r5p	8.48
1w80	4.54
2f7i	7.1
3dk1	9.74
2ohs	4.4
3t1l	3.26
3zsy	3.23
2fsa	5.3
4a9m	6.3
3ql9	6.3
5ap0	8.26
4ye3	8.37
4c38	7.76
3b92	8.0
4mq2	7.01
2jt6	7.6
3rv6	4.68
3qkk	6.52
4wri	9.01
4ayt	3.7
4nwc	5.76
4aw5	6.12
3s43	8.6
3rcd	7.77
5f2k	6.16
1a4g	8.4
4b5t	3.33
1xk9	6.85
4gtt	8.22
3pb8	5.24
1qcp	7.52
5efa	4.83
3ldq	5.36
1zlw	5.89
3p3s	7.59
1p05	5.96
2jbk	6.4
4ode	10.0
4dhu	5.3
3fw4	9.4
2pjt	6.07
3uii	5.0
4x69	7.66
2rke	4.08
4cpu	7.53
3tsd	3.66
4qz1	5.44
4djw	6.28
3i7g	6.37
1cnx	7.37
3br9	7.21
2o9j	6.92
3tzm	7.77
4mw1	7.72
1o4g	2.3
4ibk	4.3
4p5e	5.55
2h6q	5.11
4igk	4.55
1zgv	6.0
4otw	9.28
1tfz	8.15
1hk5	5.24
4rio	9.0
3jvk	3.93
3uug	4.51
4qvn	5.1
2wib	4.93
1ws4	3.0
3vsw	6.89
2e9a	6.04
3g90	6.36
4k6t	4.1
3wp1	4.85
4bde	4.8
4qsh	5.1
2p3a	7.96
4xcb	5.47
4r4o	5.82
4wmv	4.03
1lhu	8.83
2vvv	8.22
3rvi	7.96
2oax	8.65
5eds	5.54
4lg6	6.74
5ajx	7.96
4k6z	8.7
3fr2	6.23
4jnm	8.52
3o8p	6.46
3n87	4.96
4au8	6.26
2pql	7.28
5edq	8.7
4j52	8.52
4j2c	5.25
4c5d	5.4
2xkf	6.06
2wnl	6.0
3n2p	7.82
3bhx	9.15
4ngn	7.55
4qll	3.38
4kiw	5.12
4no6	6.11
4nnn	6.57
1hfs	8.7
1hxb	9.92
4iu1	4.3
3v3b	7.26
4kv9	3.84
4cli	8.89
4od7	5.08
4jfk	6.44
5c84	6.19
4apr	6.7
2y57	6.89
2b8v	7.01
4qge	9.3
2qp6	6.68
3l16	7.48
4mm7	3.63
5agv	9.7
4c2v	9.0
3g4g	9.04
2cn0	7.66
1dgm	5.05
2a0t	4.82
4g0z	2.21
3cm7	6.57
1upk	6.4
4emv	8.3
2qnx	5.62
3byo	8.15
3oyw	4.11
2rk7	4.05
4h3f	9.0
1nj5	7.3
2nt7	6.52
4zb8	6.03
2p3d	6.74
3wgw	5.89
2ra0	7.8
3piy	6.54
3oad	9.62
3bm8	3.54
3mw1	9.09
2vxa	5.6
3lrh	7.35
1akw	8.59
4pgd	6.92
4g90	4.51
4u5l	2.4
1jak	5.57
4xaq	7.14
1avp	7.92
4mmm	3.82
4uiz	4.7
2fgi	7.34
3kgu	5.92
3k16	5.8
5dms	4.53
4rro	7.59
4zae	8.44
3zvt	5.92
4a4e	3.32
4i0r	7.85
4euc	6.1
3oay	1.7
1hi3	4.19
3ctt	6.35
3sx9	8.89
4zla	7.3
3doy	5.82
5azf	4.44
1sw1	7.3
3jzk	5.91
4obz	5.72
4b70	5.2
1vea	7.52
3nil	3.46
4qp2	3.03
3m6p	8.35
3iny	3.66
3c7p	10.0
3nzx	5.17
3r8z	4.31
3ov1	5.2
2jle	6.42
3wdd	6.11
4ipi	5.32
3b50	7.55
2gfj	3.82
2zxg	8.82
2m0v	5.97
2w6p	6.48
4l31	6.79
1pg2	4.96
2y81	8.7
4mic	5.3
4jsr	8.4
3zha	6.0
4nb3	7.66
3gn7	8.3
3f7z	7.19
3h8c	7.72
2vts	7.52
3emg	8.05
3krj	8.96
2qrk	4.26
3zi0	7.4
4qxt	7.8
3rv4	2.3
3f8f	6.63
4yat	5.03
5ajy	6.3
4cwp	6.77
2yfx	8.09
1x8r	6.12
2r3j	8.0
3k4d	5.11
1uyd	3.7
3jzj	3.61
1ktt	5.82
2qyn	6.24
3pj1	7.32
3m6q	7.32
3nik	3.45
4cp5	3.34
2yns	7.6
2onz	8.89
2gg0	5.77
3mxe	10.01
3p7c	7.66
3d9n	4.05
3ob2	4.59
1qbv	5.39
2jk7	7.17
2gek	7.52
2fuu	5.57
1bsk	4.12
3ws8	6.68
2yb9	9.22
1it6	8.39
4bqy	5.96
4gm8	9.0
3nal	8.1
4i7m	4.14
3bu1	8.15
1wum	5.29
3ekv	9.41
2wf1	8.7
4r17	7.68
3ffg	9.08
2ydo	7.51
2bmv	2.0
4i9c	5.51
4iti	6.36
1g9b	5.3
5ceo	9.3
2wot	7.36
1bxl	6.47
2zdm	6.41
4z2k	5.78
1o48	6.35
3ocp	7.57
2p99	5.94
2xn5	6.69
2kfg	2.92
3in4	7.52
4kp0	8.65
1h1s	8.22
1fq6	7.86
2o5d	5.15
1mdl	3.09
4bv2	3.74
4bdt	8.96
2nv7	8.3
2uvm	7.1
4hlh	5.96
4xjr	5.32
1yvm	6.4
4qlk	3.24
1w6r	6.15
2uym	5.51
3ztc	4.56
4cqe	8.43
3nf9	3.54
1ct8	6.52
3eyg	8.8
2v54	4.6
2zmd	7.01
3upf	6.7
4g2w	8.8
2ckm	8.82
3l7c	2.44
1mmr	5.4
3oik	6.17
4yt6	7.96
4qjr	7.1
1hxw	10.82
4dbn	8.15
1qbs	9.47
2jkq	8.11
4lj3	9.0
2w1i	8.92
2a3b	3.33
3hqy	7.94
1hrn	8.05
1u2r	5.41
2xbw	8.0
2emt	6.7
1oir	7.49
4e5f	4.82
4jz1	6.7
4bcm	6.91
4np3	3.3
3zqt	4.41
1nu8	5.42
1jn4	4.95
4pkw	4.65
3avl	4.18
1gfy	5.08
4i6f	8.3
4nah	6.31
2r0h	3.51
1k1p	7.92
2duv	7.06
2aod	5.66
3v3l	6.43
4ycv	5.82
3gcq	6.47
1c88	5.29
1ebz	9.4
3os3	6.63
4ow0	6.82
1wkm	0.82
4ge2	6.05
2f4j	5.66
3dda	3.88
4pp9	7.37
1avd	15.0
1f0r	7.66
4hmq	8.24
4tki	6.38
2kce	6.17
1tsm	6.0
1tps	8.0
2cgx	4.81
3d9l	4.17
3fui	6.8
3lpu	5.86
2qhd	5.38
5cp9	3.51
3g7l	6.72
1o5f	6.07
2y8o	5.12
3lhg	7.7
4rxa	5.74
1bq4	5.22
3zpt	8.51
3zhx	6.68
4rn0	6.59
4o2e	8.0
4zme	4.3
1ym2	8.0
4dmw	4.94
4rll	5.02
1vfn	5.6
4dq2	7.52
4jlj	6.13
3arz	6.0
2ff2	8.21
4dzy	5.62
1ros	8.77
1yt7	9.89
5e1e	7.66
3uwo	6.36
2b1p	8.52
4p58	4.6
3poa	7.0
4dgn	6.46
3zya	7.0
2eep	7.06
4ap0	8.0
3arf	7.19
4w54	4.17
4gzt	7.77
2fzg	3.38
1hp5	6.55
3gpj	5.11
4b6f	3.3
2y4s	6.15
4ce2	3.84
3drf	7.0
4e26	6.4
3q2h	9.16
2r59	8.19
4eok	5.07
2ax6	7.57
2h96	6.64
4d52	3.11
3dct	6.95
1mns	4.17
1pyn	5.49
4azf	6.35
3hb4	9.05
2pzi	6.1
3mwe	1.54
4hwt	4.3
3hjo	6.52
4yv0	3.28
3nc9	6.48
3sym	4.57
3pix	7.0
3u51	5.51
4p0x	5.92
2qyk	5.48
1pop	9.0
2fqx	7.15
3tdc	8.27
3d9k	4.72
4hej	4.62
4d1d	5.74
2zsc	7.06
2w9r	5.32
3zo1	6.0
1w31	3.6
4f3k	10.16
2cct	5.02
3fat	7.64
2wxp	8.52
3sw2	8.33
3fvg	6.89
1q4l	7.4
1rej	8.3
2ay4	2.91
1eld	6.7
4qfr	8.13
4d83	7.26
4xiq	7.07
1z1r	9.22
2z7r	9.52
1axr	3.27
1q6k	7.59
3ft8	7.52
4fck	1.26
4xuz	7.36
4j09	4.77
2xow	5.22
4e49	5.11
4de5	3.15
3ewj	6.84
3fsj	3.95
3o1g	9.0
4a4x	7.23
3v30	3.74
3ii5	7.62
2xuf	14.39
4mcd	5.33
2w54	6.98
1y3p	4.82
3ujb	5.1
5a5q	4.68
4i6q	7.52
4rd6	6.28
1nq0	10.32
3fkt	5.55
4idz	4.36
3v2w	7.11
3bxf	5.54
1y2h	7.25
2p2h	7.17
3vzv	8.04
1q95	7.57
4zj5	7.66
3zim	8.17
2b7f	7.3
1gww	3.59
3hxi	6.33
3u81	4.44
4d85	6.85
1bv7	10.3
3jzb	9.01
3v2o	5.31
2vr4	5.68
3pgl	5.3
2xj0	2.82
3q6k	8.37
2o65	6.19
3aqt	6.72
1m0q	3.89
1lf8	5.46
4ksq	7.31
4msc	5.96
3r8u	5.3
1tvr	7.48
3qo9	5.92
1bxo	10.0
1c4y	7.92
1vjb	7.89
3gzn	8.0
3mi2	7.77
2tsr	7.54
1iq1	7.46
4lxb	8.15
4jyt	7.4
3ua9	7.25
1nl4	9.41
4uco	7.0
4nkt	5.97
4b82	4.39
2lzg	7.77
1gx8	6.37
4p5d	5.82
1i6v	5.0
1zzl	8.3
4z8a	4.76
4rxc	4.48
2bpy	7.4
3ex2	3.7
2xp7	5.77
1jvu	5.15
2rol	4.62
1gzc	3.49
3m55	6.21
4deu	5.64
4jin	5.64
4rfd	8.05
5afx	5.92
2j9h	3.39
3h1x	5.89
3n3g	7.24
1yhm	3.83
3kme	6.14
3h0j	6.49
1hef	9.0
4rx7	8.3
3f15	8.1
2r6f	8.0
5byi	7.51
4mp2	5.45
1mq5	9.0
1yda	6.55
2etk	6.82
4du8	5.37
1m21	6.52
3s72	6.4
4f0c	6.27
4qfl	5.11
1b51	7.37
4bt9	3.84
3ktr	6.15
4hbv	4.64
4j0z	7.11
3r6t	5.86
4bcb	8.52
1z3t	3.94
4bgg	7.82
1i7c	6.4
3uo9	7.1
4rme	5.92
1sld	6.57
3g2j	4.75
2bua	4.52
4mw6	5.78
4jx7	6.91
4eh7	3.28
4zim	8.62
3qn7	6.8
1y3w	5.77
3hvc	6.22
3dp9	9.68
4ozn	5.4
2p09	6.35
3pj2	5.14
4raq	6.72
3oki	7.15
3zyf	4.85
2yig	7.1
1jr1	8.22
4zbf	7.13
1w10	7.55
3o86	7.15
4h3b	5.17
2vvo	2.2
4tkn	5.89
2oyk	5.3
4a6b	8.38
4f9v	6.03
3rse	7.0
4p44	7.8
1siv	8.08
4ieh	7.85
4b9w	4.17
2ydj	8.3
4pp0	4.4
4ahv	1.82
3d50	4.77
4imz	6.92
4djr	11.52
4m8t	6.43
2qwb	2.74
1lee	7.74
5bwc	7.21
1q41	7.66
1qbn	5.85
3nee	5.34
5cfb	7.28
4x9r	7.82
2f7o	7.44
7cpa	13.96
4x60	9.0
4cga	6.4
3mb6	7.0
2wig	3.43
3qrj	8.4
3hqr	5.52
1c8v	6.33
3wcb	7.74
2y71	7.37
1lox	5.52
2qoa	7.28
456c	9.77
4hrd	8.82
4lrh	9.72
3dbd	7.38
2xvn	3.95
4cmo	9.07
4pl3	6.54
1o2x	5.85
3e8u	9.42
3pn4	6.85
1qbu	10.24
4bgx	1.77
5c26	6.77
2irz	7.92
3sfc	8.52
3ckb	2.98
1pmn	8.15
4o7d	3.0
2ihj	4.59
4lm4	3.04
2jbp	8.07
3k15	4.92
4ruu	7.54
1ivp	7.52
2bzz	6.43
1a8i	5.52
4hw2	7.26
4b78	5.0
4y62	2.95
3tjd	9.0
4csd	5.91
4k3m	3.55
3p50	4.62
4j86	3.77
1jaq	4.48
3hit	8.19
2gbf	7.92
3rum	5.77
2xyu	5.35
2bxt	8.52
2ycs	8.87
3ozg	9.19
6lpr	7.3
3vhv	6.29
2vr3	4.98
1f28	7.8
4g0p	3.01
1q1g	8.57
2co0	5.48
2j50	7.89
3muz	3.46
2bge	2.8
1joc	4.62
1zd4	3.6
4bdd	4.43
2lct	5.14
3m1s	9.0
1cin	8.73
4guj	3.05
2xxn	6.41
3fz1	7.92
3hiw	8.06
4qyo	8.22
3wk5	4.82
2xs8	4.61
3m56	4.15
4yne	8.52
1o2p	4.85
4eon	6.05
3t85	7.95
2x6j	7.44
1m0o	2.31
2nqg	6.48
2l8j	5.52
4afj	6.4
2q9y	4.44
2yog	4.51
2ohv	6.46
4abh	4.15
4aft	6.47
1csr	7.38
2ioa	5.49
2rcw	8.1
1xh9	7.77
4yyl	5.01
4q1y	10.35
4o75	4.68
2aj8	6.2
3puj	4.51
2y8q	5.82
3vva	9.32
3vbq	9.33
1o79	6.39
3vhe	8.21
3r0t	9.04
4cpz	7.68
4q08	6.3
2w6u	5.0
3zll	6.4
4qr4	6.6
1jh1	4.39
3hab	8.38
1bqo	7.74
2r05	5.15
3m2w	8.52
2ohk	2.7
1yhs	8.0
1moq	3.46
2xoi	3.34
2gg5	6.6
4dhf	7.55
3fxb	5.85
4mmp	7.71
4ezz	5.19
3ahn	7.05
4yy6	4.22
2ykj	6.21
4qyg	8.39
4el9	5.36
2buc	7.0
1okv	6.17
3dst	9.08
5d7r	7.89
4flp	6.72
3su2	7.35
3tu7	8.09
1b58	6.59
4gfo	6.62
2xvd	8.7
1tnh	3.37
1t69	6.32
3m6f	8.6
1ihy	3.74
3k41	0.82
4b84	4.66
2q54	9.01
4rsp	5.44
5dgu	11.35
2wtd	6.68
1pwu	5.68
4y2v	4.04
2x6w	7.1
3qqu	8.62
4pci	5.12
2qnb	5.34
2q15	7.96
1fsg	5.02
1s9t	6.82
3iw6	5.48
4c3k	4.97
4eg6	7.37
4pd7	3.92
2wtc	6.51
1y2j	7.48
1tbz	9.8
3n3l	3.3
2ay5	2.59
4h4m	8.52
2vwm	7.03
5acw	3.84
4riu	7.3
4z0k	6.34
4npv	7.46
3dog	7.4
1rlq	5.1
3ldp	5.62
3tk2	4.62
1o39	7.13
4jn4	5.86
3tif	5.38
2vur	4.52
3e51	7.85
5upj	7.12
2q93	6.25
2fqo	6.43
4mwu	8.49
2bes	4.24
4std	10.33
1lrt	5.64
3e8n	7.72
4kax	4.77
3wiz	8.36
3nan	8.22
3fw3	7.37
2kbs	5.0
4k3k	2.35
4yas	3.41
4iut	5.72
2qm7	5.89
4tz2	3.46
4h85	5.15
1o2r	5.21
1o6r	7.1
4kab	4.03
4py1	7.19
4e20	8.22
1hn4	3.82
3twv	4.76
3bxz	6.72
2ow1	9.0
1pxi	4.77
4l50	6.06
3cpb	4.6
2wgs	5.6
4nmx	6.18
4yvc	5.96
4gii	8.74
3ka2	6.62
1c5c	6.96
2gmk	3.23
2fda	6.3
4xtv	9.27
3bjm	8.3
2z78	6.12
4ahu	2.27
1wbt	6.47
4s3f	6.24
2uzo	4.57
2ovv	7.92
4pyv	6.7
3l81	4.53
4gxl	5.28
4i7f	7.0
2pvv	3.36
3lxs	8.1
4fut	6.51
4x11	2.22
1no6	4.41
4ryd	11.26
3my1	5.45
4kb8	7.89
4di2	8.26
1au2	7.89
5alp	7.07
4deh	6.21
1pxj	4.89
2xng	7.22
3iqi	4.41
3dp3	5.82
4rss	8.77
3msl	5.15
2cej	8.62
4tlr	8.52
3zyu	7.0
3eig	7.68
4b6o	7.0
1swk	12.0
1uz1	6.89
3ud7	4.74
5aer	4.4
4k63	4.22
4nrl	8.62
2yjx	5.12
3zdv	5.48
1ol1	4.68
1hvs	10.3
4l09	6.07
3nf3	6.2
1cet	2.89
1a8t	5.8
3i7b	7.18
3wqw	5.23
1u9w	8.46
2vtq	6.85
4xu0	9.11
2xp8	4.82
1n9m	10.96
1o5e	5.74
2wmw	6.41
2rib	2.82
1nu1	7.19
2jjb	7.92
3p2h	5.44
3qx5	4.2
4lkl	6.09
2xej	8.87
3vjm	9.43
2fyv	3.52
4rj5	7.18
1w2g	4.57
2vpe	4.94
4lge	8.46
1ppw	4.3
2hdq	1.4
2pj6	7.31
3hl5	4.47
2ov4	4.74
4nro	5.02
1hmr	6.55
4qvx	11.0
3kec	7.24
3dpd	5.78
4ob0	5.3
4bb2	7.07
4j04	4.96
1y2e	6.8
5c2e	8.7
13gs	4.62
1m5d	5.04
2bxu	7.15
1fkh	8.15
4e0x	7.12
2z4z	5.73
1f2p	1.9
