# Supplementary material for: An electron-density point-cloud framework for robust protein-ligand interaction prediction
Source: Nat Commun. 2026 Jun 11;17:7424. doi: 10.1038/s41467-026-74196-5 (PMC13408660; doi:10.1038/s41467-026-74196-5)
Supplement: Supplementary file 5 — Source Data [file 41467_2026_74196_MOESM5_ESM.zip › Source Data_rev/train_val_csv/cross_validation/val_fold_5.csv]

pdbid	-logKd/Ki
2pwc	6.57
2drc	9.89
2j4i	9.0
2g0h	7.64
1det	4.3
3rx5	6.27
4csj	8.31
4arw	7.13
1efy	8.22
3lik	8.72
4bs5	8.22
3dnd	4.8
2e9v	7.9
1jdj	2.3
4u73	5.18
2fkf	2.92
1gi8	5.05
1utz	5.85
4ke0	7.77
2oic	8.4
3uvw	5.17
1wcc	3.46
4q1n	9.7
4nyi	3.06
4mk9	8.05
4g8v	5.8
2i0y	7.62
4aji	3.55
3bh3	6.15
4yrt	2.78
3v7d	6.39
3ibu	9.15
1xh8	5.77
4awq	6.32
3nyx	7.49
4z1q	7.82
1tuf	4.05
1ciz	7.44
1waw	7.89
1j19	7.79
2d41	6.82
2w6t	8.57
1fzq	7.62
2flu	7.7
2vx0	6.24
3vw0	4.67
4a4w	7.72
3iqg	4.6
3rwq	7.46
1ru2	6.49
3o9e	11.3
3rz3	5.76
4nmp	4.04
4lj5	6.29
4zur	7.17
3su5	5.58
3ivq	4.12
2ohu	5.38
4ret	7.59
2gvv	3.9
4mc1	7.85
1ui0	7.06
2oag	8.47
3pp0	7.96
2xpb	5.7
4xm7	3.57
1unh	7.0
2jqk	3.4
3iut	6.34
3sn7	9.15
1bgo	8.46
2h02	6.49
4h3a	6.29
3ds0	4.83
4n4v	8.7
4ibc	2.98
3qcy	7.7
4pjt	9.24
1x1z	11.06
2vv9	7.77
2f6v	4.43
2avv	9.26
4y83	7.77
4uvu	5.92
3agm	9.09
1kr3	5.0
4myh	4.64
4dwb	5.74
3jwq	7.6
1yw2	6.85
1m83	3.4
2prj	4.49
4c5w	5.48
2c97	6.14
2qwf	5.67
3m36	9.82
1fd0	8.4
4y8z	10.4
4mwq	9.1
2xag	4.55
4h1m	7.11
2v5a	6.82
1uz8	4.96
3s3v	6.23
3mg8	8.92
3d27	4.25
5ak4	4.23
4rwl	8.1
4ds1	4.75
2bpm	8.7
4lkq	3.35
4aqc	9.05
2ofu	9.0
4mot	7.3
3muk	3.42
2v83	4.47
4pra	5.66
2qry	8.64
4qxo	5.51
2ptz	7.82
4crd	7.1
2vwf	5.06
1r4w	4.05
2y1w	6.33
4qxs	5.96
3rjw	7.57
1fpy	6.0
3e37	5.39
3d3x	4.16
3jzg	4.4
1pzj	3.49
2ftd	10.39
3ms2	3.72
3wsy	6.36
4caf	7.12
3e85	5.38
3kc3	6.8
1nyx	7.04
2jdm	5.4
2zx6	10.6
1v2l	4.29
2vf6	8.52
2yiv	2.78
2a2g	7.0
3tn8	6.13
4rxh	5.91
4l4z	5.68
3h21	4.7
2ye9	6.22
3py1	6.89
3lok	6.92
4b6s	6.01
3g30	2.51
3jyj	5.74
3exo	4.62
4fjz	6.29
2bow	4.0
3ws9	7.04
1jzs	6.6
2xml	3.3
3kaf	6.08
4ivk	3.85
3qxv	8.4
3ftv	2.93
3rk9	6.28
4zip	9.68
3g2i	4.86
4z2l	5.85
4anq	6.22
2jbl	5.89
3mj5	6.49
3fqk	7.09
4z2i	7.44
4r4i	6.27
4aj4	3.89
1qbq	8.3
3di6	7.0
1ele	6.85
4bi0	4.23
1t08	5.51
3n5u	5.92
4c70	3.52
3wto	6.92
1vyz	6.54
3f5k	4.62
1gfz	4.0
1q5k	7.42
3d7m	6.44
1rhm	5.76
2cv3	6.57
3kqm	3.77
4hmh	6.21
4kw6	3.43
3diw	6.72
4y7r	5.03
1f9e	8.7
2rd6	8.3
4qp7	5.23
3e62	4.39
3qch	5.48
4ca7	7.36
3o9l	9.66
5azg	5.54
2bdy	7.77
1g49	7.8
1hy7	5.39
4yzn	4.81
1msn	9.09
3u4i	3.89
3ft3	7.36
4dk5	8.4
5cnm	6.81
3str	8.4
2xey	5.19
2epn	7.22
3s3i	7.8
2bys	9.52
1nxy	7.19
2gyi	7.0
3erk	4.74
3v5j	7.96
1cka	5.72
2y2i	4.59
2i3h	7.4
2x85	3.89
4qr5	7.22
4lpf	3.51
4a6w	5.72
2e1w	7.96
2p8n	3.15
4fny	7.8
3oot	8.7
1jii	9.0
3dv5	7.66
4abj	7.47
1qm5	5.82
4v04	8.11
2v58	9.09
4axd	4.43
1pgp	5.7
2pmn	5.2
3ggj	6.0
2std	9.85
3jqa	4.46
1urg	5.82
2ybu	6.38
4eol	6.05
2wd3	7.07
4jfx	6.44
3o23	6.3
4civ	4.95
1ilq	4.89
3wz6	5.96
2wkt	4.31
3c6w	5.62
4lm2	3.03
2vcg	5.77
4jv6	6.66
1pb8	5.15
2qpj	6.35
5fl5	8.19
1aqj	6.47
2ko7	5.19
1p2g	2.13
1zpb	6.07
2wsx	2.41
1bkm	5.74
4c6z	3.45
2wor	3.9
4jmu	5.47
1uz4	3.4
3kxz	7.46
3gww	0.45
3as2	3.44
2qhc	8.96
1hge	2.27
4jql	6.0
4wko	9.47
2jst	2.59
2nn1	5.82
3k5u	6.51
4pms	8.1
4msn	4.03
4n5t	8.15
3sdg	5.55
4wkc	12.68
2usn	6.51
2cbu	5.68
1c3x	3.68
3uxm	4.7
2yj2	7.92
4hnf	6.15
2rio	4.69
2uw4	5.28
3wff	6.18
1t49	4.66
4ban	8.61
3nrz	5.34
4pzv	5.7
4yll	6.92
3v0l	5.52
4ixh	8.21
4dju	5.44
3dx4	7.12
3ff3	3.57
4dh6	7.77
4kqr	3.9
3d7g	7.77
1guw	5.72
3p1d	2.64
3hwx	7.86
1bcj	3.7
4ogv	8.05
5c29	6.06
1h61	4.89
4lkg	6.8
3dv1	6.23
1fwv	3.72
4ipn	3.39
5e1d	5.39
4pji	3.7
4ncn	5.67
4j8m	7.32
3fnm	4.71
1l2s	4.59
3mho	6.49
4ys7	9.0
2fmb	8.7
1xr8	6.7
4ran	7.15
4q99	6.28
4omk	4.4
3g0e	7.7
1rbo	12.72
1pum	3.05
3hzy	7.0
2oz6	5.26
2g9x	7.35
4fea	6.47
3lp1	6.92
2pu2	4.43
3lbz	3.86
4mvw	7.55
3uh2	6.0
1bmm	7.1
4mji	4.09
3rkz	7.08
3c0z	3.95
4jik	7.74
1ceb	6.0
5c4t	7.66
3rk5	5.4
3d1x	8.66
1gjc	6.35
3odl	7.21
2v85	4.46
4b0j	2.15
3lzb	7.2
4rvm	9.0
3e81	1.43
2hwh	5.7
1e6q	3.15
1j1a	7.54
3tku	5.72
4jg8	8.6
2aoc	4.89
1pa9	4.6
3pvu	6.54
3ri1	5.3
1e6s	3.22
2gh9	6.0
4ax9	9.57
1ll4	7.22
4dds	5.01
2xmy	9.96
4dfn	7.7
2qzr	7.26
4nvp	7.57
4o0b	8.3
3g0b	8.15
4bh3	1.92
9hvp	8.35
2vgc	5.24
3tsz	4.46
3faa	8.15
3a3y	9.15
4wpn	6.68
4j2t	7.96
1a5h	6.3
1k6v	6.92
1eef	2.92
4nru	6.94
2m3o	5.3
4f6v	5.8
1ikw	8.6
4erk	4.57
3djv	4.55
4o37	6.16
3dnt	4.74
3i3b	2.23
4dcd	5.75
4c1t	7.15
1v48	7.8
3f8w	4.08
2v12	9.05
4i54	6.96
6apr	7.77
1gsz	7.21
2wos	3.9
3kr0	4.7
2zbk	5.7
5a6n	4.28
3mz6	7.2
4qiy	7.3
3cwj	8.0
4io2	6.7
5d9k	8.4
1au0	7.66
1vj5	6.92
2j7e	7.32
5c13	6.1
1zdp	5.74
4jlh	5.4
4qn7	9.08
4i7l	3.99
2lo6	3.95
1ctt	4.52
4mjo	6.22
1kel	7.28
4wyp	3.36
5fl4	7.0
1jvp	5.8
2z6w	7.87
4q1x	11.15
3mof	3.07
4rpo	7.64
4no9	7.82
4drn	5.24
1b6j	7.92
3cen	8.26
2rf2	8.44
5e2p	8.8
3gk2	2.7
3acx	5.7
1u3s	8.85
1h3b	6.85
2vwy	7.05
4fmo	5.53
4dpy	5.37
4nat	6.48
4bbh	7.1
1f4e	2.96
1lhf	8.09
2p0x	6.31
2evc	6.54
4nxo	7.22
4mwv	9.4
4b7n	8.78
1nz7	7.12
4loi	6.77
4pfu	6.17
4anv	6.36
3zly	3.52
1pxh	8.74
2xuc	4.1
2xdw	8.37
1fpi	5.89
1y2b	4.09
4cku	6.82
4nrp	4.59
1qm4	4.3
2c5y	6.6
4x47	2.85
1qan	4.48
1l7x	4.04
3oku	6.36
3qtf	6.96
2q6h	3.6
4ju7	6.17
2uy5	5.49
1kv2	10.0
1rdl	2.24
7abp	6.46
4hnc	3.17
4whh	7.4
2fl2	8.7
2f3k	7.89
3gjs	4.99
4u6x	6.38
1msm	10.48
3jy0	8.3
4dfb	4.6
1inc	9.34
1t4v	7.68
3d7h	10.22
2hw2	2.97
4fcr	9.4
1n2v	4.08
4uce	3.17
4ykn	8.0
3fdm	8.7
2ynn	5.17
3pdc	7.49
3jyr	5.54
3odk	3.14
1b6k	8.74
3waw	6.24
4pf5	5.48
2j87	4.85
4ppa	9.1
3p8z	6.09
4ac3	3.96
2ajl	7.89
3mt9	4.59
3nw7	8.28
1tqf	5.85
4yz5	2.83
2xfj	7.89
4bzo	7.89
4rab	7.4
4jzb	6.47
1k1j	7.55
1o2s	5.47
3l8x	8.0
2lpr	8.89
4bhz	4.27
4omc	10.78
1axs	7.77
2rkm	3.9
4wef	2.59
1qpb	1.36
4avs	3.49
4jjs	6.7
3s78	6.47
4s2i	9.0
3fh8	6.74
2r1y	4.51
2p4i	8.0
1swn	12.0
3fvl	6.07
3s2v	6.8
2z4y	6.15
4y8x	8.43
4wpf	6.6
4jkt	7.09
3dxk	6.33
4e3k	9.1
4q4e	6.72
2qft	5.26
1mzs	5.15
5cc2	4.1
4urk	5.96
1f3e	6.7
1hsl	7.19
3i6m	6.46
3bvb	5.49
4qz5	5.26
2xm9	8.05
2wfj	7.15
4y2t	3.82
4dve	9.52
2g5u	8.49
3eyf	7.03
4c9x	7.32
3rz9	6.92
4pl5	4.96
4jzf	6.76
1bb0	8.36
3s4q	8.4
2vd4	4.74
3sm0	6.13
2g78	6.92
1qkn	8.47
1x8t	7.8
3atm	3.06
4pee	8.32
3iop	7.77
3k7f	7.7
3e9i	6.22
4hn2	6.89
4gwk	3.34
4w55	4.74
5a5z	4.08
3k8c	2.92
4ej2	2.49
2w3o	6.72
3fbr	4.82
3ik3	8.7
3r7q	6.97
3jzq	6.96
3fc8	5.39
4y6m	7.15
3gsm	6.48
1ndy	6.17
2h5a	5.1
5c7e	5.0
8cpa	9.15
4r6x	5.27
1tl1	6.42
1b0h	6.7
1rzx	4.1
4ad3	4.62
4ggl	9.0
2f14	9.19
4cqg	9.39
1q84	11.05
1ngw	7.68
3bra	2.7
4ijq	7.52
1tx7	4.6
1lkx	5.15
1wdy	7.89
3ah8	9.82
4x3r	11.07
4zj4	8.1
1j07	7.68
4jk6	7.19
2i4v	11.2
4uv9	6.01
5ece	8.05
1vyq	5.3
1li2	4.04
3dgl	6.6
3sug	6.21
4whr	4.12
3h0q	6.07
2j2i	6.7
4tjw	6.02
3ndm	7.96
4oon	7.52
2r6w	9.36
1pbq	6.27
1gzg	3.05
2aqb	3.3
2q64	8.52
2qe5	5.79
2ghg	8.82
3pm1	5.93
1f4x	5.59
1owe	6.2
2zlg	5.59
3soq	4.57
3el1	9.64
4pnt	5.82
4fpk	4.24
5e13	4.24
4bcp	6.25
1o0n	4.09
1h46	3.57
2vex	6.74
1f0t	6.0
3f17	8.63
4ad2	6.2
1hsg	9.42
2i80	5.4
2yaz	5.14
4uyf	7.6
2q6f	5.44
4ago	4.81
1hgt	6.82
3fl8	7.27
4m1j	9.7
3ly2	8.3
4wbg	5.55
3met	6.0
3ant	8.07
6cgt	6.0
3t5i	6.82
3lj7	8.34
3k23	8.2
3bim	5.88
2oiq	5.0
4obv	0.75
4n6z	7.8
4m6p	7.27
5ai6	4.4
5a5o	3.0
2wmv	5.04
3l6x	4.4
2c02	4.04
4dv8	9.24
2mps	5.41
2r3f	6.3
1srg	5.3
4ez5	6.52
1a28	8.29
3el5	7.72
3r1v	6.92
4e5j	4.73
3s8x	7.3
3su0	6.79
3fci	5.89
16pk	5.22
4gq4	7.66
2ycr	7.16
1oth	7.0
3cid	8.3
4hy9	7.1
5cf6	8.09
1bju	4.8
2piy	7.7
4o7c	5.0
2aq9	7.3
3k3e	7.66
1d9i	9.11
2j2u	7.33
2vtl	4.01
3sw8	4.5
4dma	6.19
1ypj	7.02
3txo	8.05
1g6r	4.27
3sbi	7.92
4qwx	6.27
4qgh	9.0
2c6m	6.46
4frs	8.77
2wbb	6.04
4joj	3.96
3pa5	8.7
4re4	6.87
2yer	7.7
2q7u	8.7
1vyw	7.43
3o5n	4.76
2jmj	5.04
4gj3	8.85
1q3w	8.4
2eg8	4.5
3mxf	7.31
4od9	7.24
4qlq	8.18
3f7h	7.09
3eju	6.6
2w10	6.77
2bts	7.7
2eh8	7.96
4kz8	2.8
2q8h	3.0
5aml	9.15
3d9p	4.54
4hys	7.26
1inf	5.0
1ms6	9.52
4ob1	6.3
2chx	7.74
2xeg	10.7
4wv6	4.98
4clp	1.27
1rlp	5.1
3ue4	8.96
3kmm	9.7
4x3s	5.89
2jew	6.69
1ckb	5.28
4pnk	6.6
5d11	7.55
1gah	12.0
2xbx	7.82
3tfk	5.01
4uu8	6.54
5apr	7.77
3gfw	7.57
4ay5	6.27
3io7	7.77
4gye	6.85
3s8l	5.64
3wyk	7.64
3u4o	7.28
5bvw	8.82
1nje	3.8
4tk3	5.1
1bra	1.82
2jdv	8.2
3zmt	4.55
3hmv	7.3
4mr5	6.6
4nze	6.8
4gsy	6.92
3zmg	7.64
2gss	4.94
3rxj	3.06
4uu7	6.08
3ppq	4.55
4gv8	6.49
1tkt	6.15
1gj4	4.07
3m54	5.89
3r93	6.51
4er4	6.8
4ktc	9.0
3avf	3.53
2of4	7.09
3grj	3.0
1o3i	7.3
4joa	7.54
3feg	4.35
1ecv	4.85
2vtr	5.82
4jr5	8.15
2fhy	5.96
1z3v	4.11
4mc2	8.19
2pax	6.74
2f9k	7.07
3ard	6.76
3b7u	7.74
4o36	6.36
1pdq	5.3
1d6n	4.5
3ivh	7.33
1il4	2.85
4ehr	7.89
3ikg	7.24
4p4d	5.74
2ypi	4.82
4k3p	5.8
3i06	9.7
4na9	7.39
1t46	6.43
3l3q	7.27
3uvo	7.0
2zof	8.15
2y54	4.7
2y07	6.22
3d6p	3.75
4z3v	8.4
3vi2	3.77
4heg	8.92
4d09	8.77
3fi3	7.92
4bjb	6.66
1yz3	8.81
2etm	6.67
1gsf	5.0
5ajz	5.7
1dwd	8.18
2f71	5.6
4lpg	4.25
4hvb	9.95
2oz7	7.85
3dzt	7.22
4xqb	3.79
4ih6	4.74
3qxh	5.24
1xon	10.68
184l	4.72
4d1b	4.44
4bgh	8.4
2nsj	4.79
4i73	6.72
3v2x	5.35
5bpe	5.95
4cpt	7.7
3ta0	3.47
3avk	3.3
1mq1	6.59
1fcx	7.19
4crl	9.71
3kdd	8.46
3cbs	7.24
4v27	6.66
1oss	4.79
3dnj	6.82
4mep	5.33
1ga8	1.8
3gba	9.07
2vqj	6.44
4yuy	3.34
3kdb	9.85
3r0h	5.92
2x7c	5.7
2jdl	9.43
3owj	6.07
1x39	9.22
1heg	7.74
2xc0	6.72
4bcw	4.0
3m8t	4.0
4lm5	6.82
3a9i	4.15
3wnt	6.28
1n3w	6.96
3r6u	4.52
4nzb	4.17
3itc	1.6
2wpb	2.89
5cqj	4.81
2o4s	10.51
2yz3	6.66
1wbs	6.2
4x21	7.44
3vb7	4.31
4m3m	9.05
4n6g	5.47
3da9	5.51
1xnx	6.38
4kwf	4.82
4l58	4.68
3g8e	5.35
3h0v	4.82
3hl8	4.49
3hpt	8.19
3b4p	5.4
3ovx	7.51
2b1i	6.82
3bxg	4.96
2vwc	6.62
2iku	7.1
4a7j	7.0
4pkr	4.82
3vgc	5.51
2aou	7.73
4hw7	7.21
3rpv	7.15
2zgx	6.74
1g9s	3.61
4rxd	6.52
3bqn	8.6
4b77	5.1
2q55	8.69
2x4s	4.2
3znc	7.34
4ga3	7.52
3sad	5.96
5alr	7.07
3nij	4.89
7kme	4.4
4del	7.68
4ido	4.93
4n70	12.0
1yvz	5.36
3ucj	6.0
4wk1	5.89
1lhw	9.08
4tsx	4.99
2zhd	6.54
4hbm	7.92
2wcg	6.38
4mti	8.92
1e00	6.1
2yix	8.48
4xyn	5.89
2pvh	6.59
2qw1	3.9
3zo4	6.83
4kot	5.46
1jj9	5.77
2p93	8.82
1me8	7.19
3arx	5.33
4tyo	7.1
3w5t	4.52
4nrc	3.62
3wcf	7.28
4u43	4.32
1b9v	3.65
4xnv	6.79
4ehv	2.29
4ci3	6.81
2xsb	4.96
2joa	5.96
4zzx	6.9
1hvj	11.4
4po7	7.07
2z3h	4.64
1tcw	6.02
4xub	5.97
4rqv	5.05
1w1p	2.3
4n7m	5.47
1pyw	7.7
1d4i	8.85
3ga5	5.49
4o4g	8.05
7hvp	9.62
3sl5	7.66
4hy1	8.7
2xlc	2.3
4z7i	8.11
4g5y	2.77
4cxw	6.09
3iiy	4.8
3qbn	8.23
1xp9	8.89
3mdz	9.1
4r75	7.24
1zlv	6.15
4ezw	6.0
3njq	4.89
4nym	3.55
4esg	5.56
3afk	3.6
3fj7	3.71
1ove	9.13
1hiy	3.08
2y1d	6.82
2x4o	4.77
4lwt	5.41
4o77	5.6
2ykc	6.11
4g9c	8.64
2l65	4.22
2ca8	4.66
2fzk	3.6
3mhi	6.7
2i4t	9.0
3wb4	4.44
4fzg	7.72
2qcg	4.0
2boj	5.77
2qv7	3.66
3rbq	6.27
2br6	2.96
1ft4	6.57
2cnf	6.62
1i80	6.41
2x6i	6.08
3k5x	6.41
3npc	8.34
4o2f	6.41
1i7m	9.64
4f20	3.29
2kfh	2.62
1w82	6.71
2zu5	7.0
4q8x	3.57
4tky	5.7
4kpx	7.3
2opb	8.74
3vbv	5.0
3wig	8.64
4u8w	11.24
5cqu	6.54
3mn8	6.17
4a9s	7.21
1xka	6.88
4a95	5.76
5cau	8.8
1al8	5.32
4de0	5.89
4kox	4.77
3duy	5.85
3d0b	6.54
3wnr	6.28
3pvw	7.27
4g16	6.85
7prc	5.21
3hmm	7.6
1bky	3.84
4c4f	7.59
4zeb	6.52
4fl1	3.28
3h0y	8.22
1yds	5.92
1xxe	5.41
4n9d	7.72
2exm	4.11
3w8o	7.62
4oym	4.96
3opp	6.28
2ewy	6.15
4meo	3.6
1iem	7.7
4qsk	5.1
3fei	7.7
4pv0	9.07
4j51	6.59
2gfk	4.52
3drs	9.3
2ogz	7.08
4emr	7.49
4wcu	8.52
4rrn	7.32
3l5c	5.15
4hgt	7.4
3o0g	6.22
2bba	7.15
3lpl	5.62
3wbl	4.64
1nde	7.82
4jjg	8.7
3wka	4.54
1xh7	6.82
2pyy	4.6
2xru	7.51
4efg	7.26
4msg	10.0
4j79	3.1
4poh	8.0
3kck	9.1
1tjp	4.42
4k3o	4.44
3v2p	6.36
4m0r	5.21
1jpl	5.0
3iqh	4.59
1o0d	8.21
2h03	7.05
3wt7	8.75
4lnw	7.04
2vti	6.18
3l9l	6.78
3anq	6.74
4iks	5.14
4o10	7.11
1vyf	8.05
2np8	7.38
2bmg	7.74
1g50	6.28
3ut5	5.74
4ei4	8.74
5e8r	8.7
1hk1	5.64
4wtu	9.52
1t31	8.64
2v86	4.46
3hv6	5.64
3tv7	7.52
1q6p	8.52
3p5l	7.39
3rg2	4.2
4gbd	11.32
2r1w	4.6
1fki	7.0
2wf2	7.59
4k3r	3.59
5av0	3.55
2ihq	8.49
4kww	5.55
3u2q	8.22
3vap	8.4
1me4	6.84
1b4d	4.81
1ag9	9.0
3mhm	7.0
2a3i	6.05
2zvj	5.74
2zg3	2.06
4cjq	3.59
2feq	8.86
4bo6	6.74
1w8l	0.49
4j8b	4.79
3doz	5.7
3srb	4.19
4eh9	2.26
5efc	4.85
187l	3.37
3zxv	7.31
4aoi	8.4
3ro0	4.5
3t4p	5.19
1l6s	4.41
3nf8	3.0
3rhk	6.26
4r07	5.32
3ivc	4.12
2gm9	7.39
4qp1	3.61
3djp	4.2
3qzq	5.64
1af6	1.82
4kyk	4.74
3pax	5.0
2wxg	9.15
2yek	7.21
4wx4	9.22
1xz8	4.52
4hxl	5.66
3vbw	5.22
1i5r	8.52
4dk8	5.74
1tng	2.93
4na8	8.82
1bqm	7.35
3m40	6.77
2bvx	8.7
2ay6	3.11
1aqi	5.62
2f1a	3.14
3qtw	6.19
5e0m	5.28
4ryg	8.1
4mr3	5.94
1eas	7.74
3kqo	3.85
2o4j	10.1
3l0v	7.64
1h2k	2.92
2wxm	7.4
1oko	4.54
2ywp	8.15
2nxm	5.19
1ii5	6.62
1kak	4.59
4nmr	3.53
2v57	7.1
2io6	7.52
2cm7	6.68
4ybm	6.85
2rjs	2.28
3cso	5.77
3ho9	6.1
1hyo	4.07
3sr4	6.54
4ay6	5.12
4tnw	3.78
4wrs	9.4
1ykp	2.96
1q7a	7.19
2wks	6.89
4jyu	8.0
1b56	6.1
3bum	6.49
3h3c	6.85
3zs0	6.7
4eki	10.0
2vj9	6.74
1dg9	2.74
4ede	7.38
3tfp	6.47
2ke1	5.3
3v2q	6.29
3l38	7.0
4rlu	4.82
2uze	4.33
2fs9	8.52
2gd8	7.41
4gr8	7.83
2xj2	7.18
3s0b	6.49
1v2h	5.3
2ha4	2.7
3c88	6.8
3eqs	8.48
3u4r	7.41
1g3b	5.74
3vf8	6.82
1o5r	8.12
3t0x	8.0
5ai9	6.61
1bji	8.7
4gj8	3.3
3t8v	6.59
3ij1	4.7
1czr	9.0
4eb8	9.82
1j15	3.84
3ti3	8.74
4xv2	8.27
5ar4	6.7
1q1m	5.16
1c5o	3.49
2z5s	5.66
2z9g	6.15
2woq	2.88
4b60	5.43
2xxw	6.41
1rth	6.4
4lqy	3.89
3u0p	5.68
3cn0	5.51
1qb6	6.06
3qw5	6.45
4h3i	8.52
3hii	6.54
4dij	7.52
1tt1	8.15
1hkm	8.72
1lol	6.39
4bo5	7.1
2vl1	1.35
3wqm	6.25
4ydn	8.64
5am3	8.3
4gue	5.24
3fv8	6.8
2hds	2.0
1fkb	9.7
1x8b	7.01
1kf0	2.55
2l75	6.05
3vjk	9.43
2pmc	4.19
3uvx	4.34
1kat	6.0
1h60	4.7
2wxh	8.05
4pr5	5.66
