# Supplementary material for: An electron-density point-cloud framework for robust protein-ligand interaction prediction
Source: Nat Commun. 2026 Jun 11;17:7424. doi: 10.1038/s41467-026-74196-5 (PMC13408660; doi:10.1038/s41467-026-74196-5)
Supplement: Supplementary file 5 — Source Data [file 41467_2026_74196_MOESM5_ESM.zip › Source Data_rev/train_val_csv/cross_validation/val_fold_6.csv]

pdbid	-logKd/Ki
1n3i	8.89
4otf	8.22
4w9j	6.23
4ge6	7.47
2i6b	7.17
4i4e	6.3
1f8a	5.0
3zrl	6.8
2ou7	3.81
1qwe	5.92
3ava	4.4
1g7v	6.4
4o24	4.3
4umb	4.0
4cg8	6.96
4n07	6.46
1t4e	7.1
4b32	3.34
4bw3	6.3
4dcs	5.1
4puj	7.46
2izx	9.4
3r8i	5.35
3cyx	8.0
3rkb	6.42
4uil	7.24
4aba	3.82
2g6q	5.82
4pp7	7.96
1qf5	7.37
2xx2	7.3
4uuq	7.54
4ibm	5.74
5am6	6.73
5bnj	8.7
4z84	5.82
3g5y	7.46
3rz8	8.17
1cbx	6.35
2ovz	7.89
3o8h	6.24
3k97	8.0
2y59	6.44
2v5x	6.66
2igx	7.27
4zek	5.66
4ytc	7.89
4u0s	6.8
4lil	4.9
3a6t	7.28
4e1k	6.3
2j7d	7.13
5a5p	4.0
3p4w	4.57
4d0w	7.7
3fvn	6.77
3ls4	6.3
4kmz	8.57
2ow0	6.7
1ogd	3.03
2vrx	7.35
2e9d	5.89
4r3s	8.22
2rnx	3.4
3h5u	8.52
2az5	5.27
2cji	8.22
4hp0	6.12
2weo	6.93
1lcp	6.64
4cws	7.92
3sut	7.85
2hd1	3.3
4b33	3.37
1k3t	4.19
4zz3	6.0
2y9g	3.77
3d9v	8.22
4eym	4.01
3h5s	8.3
2i4z	5.7
3cj2	4.85
2x2m	6.77
3zbx	8.22
2w70	4.92
1zpc	6.6
3g19	6.67
1ny0	5.85
3djf	6.1
3q7j	4.52
4oc4	6.98
3ewu	4.62
1yt9	8.3
1lf9	12.0
3b3x	3.6
3avz	7.19
3h0b	5.49
3m3o	3.6
2hwg	3.55
2be2	8.7
5al5	7.15
2vxj	4.17
1nf8	7.82
3t6y	5.52
3pcf	6.05
2q95	5.8
3orn	9.62
2e91	6.59
4b6c	6.16
1fh7	5.24
1b57	8.0
1gz3	3.7
4nwk	8.7
1nq7	6.8
2pwg	4.82
2xh5	7.57
3qxd	6.15
3nyn	6.0
3ds1	5.7
3kvw	6.89
3bc4	5.35
2h2e	3.0
3qxt	5.22
4eo4	6.35
5c83	6.8
3n2c	5.12
3e64	7.11
1mqj	5.32
2isc	8.42
4tpp	8.59
3bym	8.22
3thb	8.7
3m3c	4.06
4cxx	5.68
4lsj	9.57
4pin	5.4
3mxc	6.54
4u91	6.83
3u2k	7.52
1hp0	6.7
3fvh	6.35
1i43	3.7
2qpq	6.37
1pi5	7.77
4dgr	5.04
2qu5	8.06
3d83	8.36
3fue	2.82
2cm8	5.87
4wht	8.1
2nnk	8.37
2xne	6.72
4ejn	8.3
1rsi	4.42
4bsq	9.15
3fcb	5.31
3ttz	8.4
1q4k	6.55
4u44	8.1
1cpi	7.41
3g5k	9.52
4p7e	4.76
1ctu	11.92
5akl	7.07
3tkm	9.0
4awf	5.57
4muw	8.01
3eht	5.17
2bdj	9.35
1qb1	6.77
4m5l	4.72
3moh	2.84
3mam	4.12
3wv1	11.41
4bnt	3.86
4b95	4.28
2wtx	2.89
2ll6	10.0
4j82	4.35
3fu5	4.12
2g6p	6.22
1wax	4.07
4wy7	6.78
1q5l	3.22
3kac	3.13
3q4l	7.26
4fyo	7.33
2zkj	5.48
1g4k	5.7
2e7l	7.54
4ehg	7.19
3hxc	5.28
2uzd	6.74
3zm5	6.74
4q06	7.66
4l7b	5.64
1fls	7.48
4mpe	6.37
2fgu	9.18
2ya6	5.7
2vtt	7.36
3kfc	8.55
2fgh	6.55
4ijp	7.8
1oyq	6.96
3d04	6.05
3isj	3.68
3g6m	1.71
3ine	6.77
4hai	8.1
2yis	8.77
2cgf	6.41
1v2t	4.71
1ykr	6.25
4oz3	4.55
4bqw	7.48
4uat	5.89
2nn8	3.59
1f0u	7.16
3bel	7.85
3rzi	5.33
3n7h	4.5
3gvb	2.59
3f38	2.62
2jgs	6.62
1uvs	5.4
3fmq	7.95
4w9q	6.85
4qgd	7.43
4qy3	6.82
1ntk	10.49
1uvt	7.64
1jws	4.85
4u5s	2.41
1qfs	9.48
1q0b	5.17
1g48	8.41
1m5c	6.3
3arw	6.15
2wf3	7.72
4h71	4.45
4leg	4.55
4lgu	8.68
2vte	3.91
4leq	6.54
3zyr	5.34
3b2q	4.55
1ft7	5.18
3is9	6.42
2g1q	7.36
2w8f	6.3
4us4	5.32
2r9x	4.85
4qsm	7.41
4lwu	8.3
4lj8	5.82
2qoe	7.6
2k0g	6.97
3rik	2.47
1kug	3.8
3l6h	5.4
3rme	4.66
4q7w	2.64
3pxq	4.43
4yha	6.65
3tic	8.87
4pov	8.28
4loq	8.15
1laf	7.85
1kvo	7.89
1abf	5.42
1kdw	5.54
4kvm	5.05
4p6g	8.11
4bcc	8.05
4ok5	4.51
3idp	8.8
1yw7	5.85
4n7g	5.66
3wf7	6.69
4utx	5.24
2xcs	7.85
2wqp	5.51
3rwg	8.55
4iuu	5.65
3nmq	9.7
2qhr	7.39
4jvq	6.2
4z2j	6.43
1yc4	6.55
1hps	9.22
2qi3	10.2
3l58	8.1
2zwz	7.79
1o4k	2.92
4uau	5.89
3nth	4.32
4k0u	7.26
2g9r	6.08
2az8	8.22
3d1g	5.0
2w3l	7.52
4hcv	6.4
3qi1	7.66
2oc1	5.37
2owb	6.36
4ngh	7.52
5em6	8.4
2rku	8.3
4hvh	7.72
4iie	2.34
3ohi	4.85
1uj5	3.05
4x2s	6.55
3puk	4.74
5ak2	8.41
2xj1	7.55
3f81	7.13
4d1j	6.31
3odi	7.82
2a4g	7.18
4o78	5.34
4cft	4.95
1dkd	5.7
3buo	6.06
3o9g	12.3
3f78	3.1
2clk	3.79
3zt3	2.86
2y55	3.87
3qvu	3.55
1sbg	7.74
4ekg	8.77
3rtf	7.35
3efs	5.34
1ahx	3.92
3mpf	6.37
1c8k	6.0
1k27	9.0
4m5n	5.12
1lt5	2.7
1mpl	3.77
3qri	9.1
2waj	6.4
3cii	6.1
3as1	4.02
4y2s	4.28
3h89	7.64
5am7	7.19
4fic	4.7
1uy7	3.7
2rgp	7.52
2uwo	8.7
3rz1	8.74
4rs0	6.0
1owd	8.2
4q83	4.19
3ozr	5.15
1ow8	5.4
1ya4	4.82
1fl6	7.43
1ec1	8.92
2f6y	3.87
1gbq	2.46
2vd1	6.86
2zb0	6.62
1my4	6.98
1ksn	9.4
3ekq	6.75
4g4p	6.89
4ijh	4.33
3o84	7.24
3tu1	6.6
3cth	6.96
4qjw	7.8
1i37	9.57
2vcq	6.04
1d2s	9.74
4nzo	6.77
4rg0	7.3
3bf1	2.52
4c66	4.1
1jq8	6.0
3tl5	7.85
4zk5	8.43
3el7	6.32
4oz1	5.62
1wzy	6.25
3lzz	3.84
2uw5	7.51
2w5i	4.54
3rl7	4.74
4f5y	5.43
3tjc	7.51
3ryx	8.14
2jfz	5.24
1rti	4.77
3m96	7.22
3pgu	6.7
4ykj	4.43
4jjm	7.57
4wov	7.14
2x6x	3.68
3krx	7.38
3wf8	6.63
3g8i	7.42
3b7j	5.17
1k9q	3.15
2o64	6.47
1xhm	6.33
3way	7.66
1jjt	8.05
1nnb	5.0
2ya8	5.75
3kmx	4.82
1haa	8.7
4wkv	6.79
1utm	3.01
1p57	4.4
4cpx	7.77
3ud8	5.38
3s7m	8.0
1oba	2.44
5a85	5.3
4dkt	4.8
2e98	6.23
4g55	4.92
3ime	3.0
4g3g	8.43
3ued	4.53
3e2m	9.4
4anx	7.74
1zgi	5.34
3ng4	5.43
1q63	5.85
1a86	4.0
2oh4	8.46
3s7l	7.1
3drg	7.0
3kig	6.61
1xlz	6.02
4m84	7.31
2uwd	8.35
1ezf	7.25
2yk1	8.13
3bqc	5.73
3gi4	10.8
3kyf	6.78
3qs8	4.74
4km2	5.84
4dro	5.41
4qew	7.07
4e67	6.48
3d20	8.3
2wl4	4.19
1e2k	4.94
2won	6.2
1pkx	6.92
3zqe	4.23
4hra	10.1
2ilp	4.82
4mb9	8.0
2p3i	3.48
3b8r	9.22
4dew	7.0
4duh	5.18
1ftj	6.09
1rdj	1.66
4rwj	8.7
3nxq	8.15
1juq	4.25
1sfi	10.0
3olg	7.84
4rn2	5.82
4zud	8.16
4y94	6.62
3ibn	7.61
4f8h	4.24
3ert	9.6
1h39	6.54
1nfx	8.52
1o6q	7.64
1qb9	7.44
4lgh	8.7
4dfl	6.17
1utc	4.55
3ma3	7.22
2p98	6.19
2pou	7.42
1d5r	1.82
4iku	5.75
4x9w	6.85
3gjd	7.33
1ux7	3.0
3u6i	9.0
4z1k	8.33
3eio	6.65
1g9c	5.3
1clu	8.27
4nj9	6.97
4oyg	5.18
4b9z	4.09
3srg	5.7
4yoi	6.48
1ymx	4.85
2xxx	6.41
3cbp	5.6
3sff	6.7
2i40	5.8
3arn	5.41
1o3b	7.13
3dz5	8.15
3t2q	3.66
1g7g	6.6
3g4f	4.52
4qwj	5.77
4whz	9.0
2zx8	9.64
1v1m	3.94
2fxu	8.15
4ezq	5.2
4lh7	4.47
2ay9	2.16
1n95	8.92
1sts	5.0
4yyn	3.96
4y8y	9.15
4og7	6.94
3czv	7.8
3le9	8.22
3rxh	1.8
1hti	5.13
2ccb	7.45
3ifl	8.08
1ndz	8.11
2zaz	6.4
4ozj	5.4
3ud5	3.82
1ppl	8.55
2v7d	6.59
3jxw	9.0
4en4	5.52
2c9t	7.48
1jmf	5.77
4yrc	2.7
2viy	5.74
1kv1	5.94
4f9g	5.62
2ym5	6.37
2a5c	4.62
5dhj	6.7
3khv	1.85
3q5h	6.25
3p9l	5.3
4fxp	4.09
2vwx	7.4
2c6e	9.1
4umr	3.8
4na4	6.92
3fqh	6.24
3pxy	5.23
1ao0	4.96
2wky	8.59
1lek	8.89
4ciz	7.29
3f16	8.23
3qqk	4.82
3g1m	6.3
2gtv	5.15
3zmh	5.28
3o0e	5.74
5lpr	6.57
3l9h	8.1
1thz	5.15
4gw8	6.06
3gxz	7.89
2rl5	8.4
2byh	6.59
4x7q	7.85
2ccu	6.13
4o2a	5.74
1met	9.4
3ens	8.05
1v3x	7.62
5cvd	6.41
2fv9	7.22
3dei	7.4
3djo	4.39
4d08	8.0
3kdt	6.59
4b3u	5.33
4gk3	7.25
4lww	7.54
2c8w	8.43
1gcz	5.13
4pyo	4.52
3s2a	8.09
4bnu	7.7
1xk5	6.0
4hxz	6.05
1jut	7.32
3cfs	5.96
1jq3	6.7
1oiu	6.68
1elr	4.96
2rnw	2.98
3rv3	2.0
2hah	8.0
1y19	6.77
2vfk	3.71
1pi4	7.43
4a9r	7.8
2w3i	10.0
4egi	3.82
2w1d	6.04
4gm3	9.0
4gfn	8.3
5apj	7.4
4nzn	6.38
1bil	9.3
4hv7	3.52
3vw6	7.85
4zpe	6.35
3bet	5.82
4hzw	8.88
2uxi	7.3
1g7p	7.05
1los	7.19
2j4q	4.46
3spf	3.86
3r5t	8.58
1yyy	5.09
3o9a	10.7
4rgd	3.94
4jv7	6.0
3g3m	5.96
4qr3	5.85
2l1r	3.57
4ok3	4.15
3kej	7.12
4kxb	4.12
4ks4	7.14
4lq9	4.85
2oh0	7.74
4mre	2.19
2w97	0.96
2ay7	2.3
1lke	7.52
4pde	6.44
2zxd	5.22
4b0g	7.82
4mx1	3.68
4wsj	7.33
2i3z	8.7
1mj7	8.35
1lzo	4.54
3sv9	5.0
4bd3	4.54
3dln	6.6
3rx8	6.21
1uze	8.9
3wjw	3.87
4jok	4.07
2q1l	7.91
4mrg	2.96
3p8n	9.28
1xmy	7.3
4gg7	8.2
4n7y	6.26
5aen	7.22
1ajn	2.63
4mx0	6.73
185l	3.54
4c16	4.96
3of8	9.22
3v0p	6.28
2ly0	4.8
4mrh	1.9
1ekb	6.0
3agl	7.8
4umn	7.2
4zg6	6.33
2b53	6.22
2xd6	6.19
4txc	6.62
3gi5	11.22
4nvq	8.48
1bwa	8.6
4owv	4.35
4ebv	5.38
1ke1	7.25
3cp9	7.32
2bpx	9.4
1xos	4.7
4eb9	8.27
4rpv	8.52
2ll7	8.8
1wdq	1.98
4twy	3.97
2x81	8.3
1yp9	5.11
3saz	6.1
4o7a	4.72
3kpv	3.74
3are	6.21
3nsn	7.19
2xzw	5.29
4isi	8.14
1hyv	2.3
3ms7	3.43
4eh5	3.09
4tw7	7.59
1qhr	6.89
3qx8	2.86
3k3i	5.72
3i7e	10.85
4nmo	4.83
2ltw	4.22
4mbj	7.21
2wi1	2.4
4epy	3.47
3mo2	6.61
4agm	3.98
3kid	3.18
3oy1	7.8
2y7x	8.89
3vw7	8.1
3sm1	5.84
1c12	8.72
3zlw	3.7
3cjf	8.2
2y8i	5.89
4ai8	4.0
1q6j	7.8
4i4f	6.19
1xd0	7.12
2ews	6.62
2ph8	5.74
3ie3	6.68
4ng9	7.12
1zd2	3.3
2wu7	6.28
2v0n	6.3
3iqv	5.18
4mnw	5.76
3v7x	8.57
4xu2	9.23
4ocz	9.18
1shd	6.17
1cil	9.43
1fd7	1.85
3wdc	7.92
1nfu	7.74
5cyi	5.88
2vcj	7.68
3aox	9.08
4oct	5.05
1kf6	6.7
4pvt	6.52
2xb9	6.77
1d7x	8.52
1j81	7.1
2wk2	6.82
3ryz	8.62
1rxp	7.14
1jeu	6.82
3lqj	5.37
4uyn	8.4
4itj	6.42
1b32	7.1
4zbi	6.51
2jdn	5.56
2am1	6.0
3c8e	4.15
1c6y	9.51
2qwg	3.64
3suu	8.52
3wv3	7.62
3b67	8.85
2bt9	6.19
4yih	4.66
4cik	6.43
4hy4	8.57
1g98	5.7
3ds6	9.1
1g5f	2.64
3g0c	5.7
4e4x	8.15
4zs3	5.18
2a14	5.7
3bi0	7.85
2g72	6.5
2fx8	6.52
2oqi	8.49
3g35	4.68
1icj	2.22
2wyi	4.74
1xxh	6.11
2xas	5.89
2wj2	8.33
3pcg	2.3
2qve	2.32
3bz3	8.82
1dth	8.22
3kek	8.36
3tf6	6.4
3vfa	9.19
5cfa	6.54
1w1d	6.52
4mi6	4.31
3kpu	3.16
4e6c	4.82
4tkg	6.85
4dn0	5.72
3pb9	6.58
4fm7	7.24
1nhg	7.3
2jbj	9.7
3g4i	9.04
1hlk	5.0
4twt	8.0
1opi	7.3
3evf	6.77
3pr0	9.54
4xmb	7.36
3w2s	8.16
2x52	4.24
4ofl	7.66
4u5u	2.89
2v2v	4.07
4abv	6.07
5fiv	7.66
1xhy	6.18
2zmj	7.52
1ni1	9.05
1h1r	5.64
3zxh	8.52
1sbr	5.0
4jk5	7.55
2wmr	4.28
4g8o	7.66
4pzx	6.0
2byr	8.55
1o38	6.82
2ofv	9.7
3vnt	8.66
2zv9	8.05
3rl8	5.98
3ur9	6.31
3q3k	8.13
3g32	3.71
1k1m	7.4
3fhe	8.6
1nfs	9.92
4mk5	6.35
1q83	12.39
4yvz	5.52
3cd8	8.05
4tkj	6.04
1mn9	4.62
3avi	3.3
2uuo	3.77
4zjj	8.0
4wnk	6.42
2lko	5.67
3q6z	3.72
1h3c	6.51
4bvb	4.48
2b2v	4.77
3ghe	5.89
2gg3	6.24
4l0v	6.63
3cyy	4.77
3m8p	8.68
3wk9	4.15
2zxa	8.35
1rhk	9.11
1ppm	5.8
2ewb	6.1
6cpa	11.52
3axm	5.07
3bla	8.7
2ai8	6.8
3l9m	7.3
4jls	5.66
1fv9	5.0
1tq4	6.19
1zxc	8.1
4f49	6.09
1hgj	1.66
1af2	3.1
1fkw	5.05
3v5q	7.4
3igp	7.02
3f8c	7.68
4af3	7.51
2p8s	7.68
3znr	7.44
4oyb	5.8
4yrg	2.7
2rgu	9.0
3luo	6.95
4hni	7.49
2wq4	2.57
1vja	7.7
3b2t	5.21
1mqh	6.52
1ke8	6.0
4nuc	6.04
3dng	8.13
3udk	4.49
3km4	8.89
2cfd	7.49
4kn7	7.62
4j45	5.77
1lvu	5.32
4j8s	5.7
4gw5	5.46
1k06	5.34
4yv9	6.4
2wi5	6.05
4fod	8.92
5c4o	8.21
2nxd	5.66
4k42	6.55
4loj	6.52
3g9n	5.74
3chd	4.92
1f5l	5.28
5aok	2.7
3el9	8.4
1drk	6.82
2xnm	6.8
1w2h	5.0
3std	11.11
1ajp	2.23
2pj3	8.18
3fuf	2.7
3n4c	8.02
1uyh	4.84
5ceq	7.38
4ks3	6.37
4abd	4.4
4gj7	6.77
5ak3	5.07
4ir5	6.21
2x96	4.03
2z7i	7.0
2nno	6.4
4kon	6.48
3fk1	2.62
3ryw	6.24
1w3k	4.3
4eny	7.05
3s7f	5.43
3rx7	6.03
1i00	6.34
2b54	7.7
4g0q	2.52
4x6m	8.24
3hqw	7.46
4av0	6.98
4yzm	5.27
4rrq	5.47
1mrx	7.26
3et7	7.77
4wup	9.82
2c1a	6.77
3l13	7.82
3k83	7.66
3sax	6.57
220l	3.4
4tim	2.16
2osc	7.77
4xty	9.21
2am9	8.41
5alh	7.07
4pm0	7.35
1jld	6.73
4zs2	5.49
1i9p	8.41
4hbw	5.32
3ijg	4.27
5cgj	5.22
1cwc	7.8
4dhq	4.49
2obf	8.85
1u33	4.6
4ty1	9.26
2vta	3.73
3wp0	4.99
1onh	8.21
2vwo	7.51
1uu7	4.85
1thl	6.42
1wn6	4.68
1fig	6.22
1ghv	4.35
3oof	7.3
3ouh	7.1
1sri	6.08
3ddf	4.66
1tow	6.24
4enx	6.26
1dzp	5.44
5std	10.49
4k55	5.51
4pmp	6.4
3vd9	4.0
3hr1	9.43
1v2p	4.73
4bbg	8.32
1g3e	5.38
4wxi	8.08
4x7j	7.39
4b5s	3.49
3rv9	4.92
4xx4	7.36
4dhm	3.78
3bjc	6.96
2l12	4.26
1jcx	5.15
4qzw	5.15
3mrv	3.74
1xbc	7.92
1fpc	7.0
2i4w	11.59
1i8z	8.9
4b2d	3.7
2y1x	7.57
1r6g	9.21
2ntf	6.52
4l9i	4.89
4bhf	3.46
1g3m	10.0
3nu9	9.05
3ztd	4.02
2hfp	8.52
3rwj	7.8
2e27	9.35
3ij0	4.88
1ebw	9.05
1ppx	7.28
4xit	7.27
3rf5	5.63
1kzn	8.92
4bek	4.39
5dah	5.3
4poj	8.1
2afw	4.77
4i7d	7.0
4j1c	7.31
2yoh	4.96
4i7c	8.22
4jss	3.3
2wyg	8.7
2wvz	4.02
4ifh	5.21
3tia	8.51
1u59	7.25
3ttn	7.84
2y3p	5.89
3ftu	3.61
2cem	7.92
3dg8	4.7
4ph4	7.74
3bgb	6.05
4mnq	4.43
4zyf	8.64
1nlt	4.92
1lgt	6.1
1v0l	7.55
4i9z	7.74
1cr6	8.51
3s1y	6.22
1b52	7.12
4fl2	3.66
4ov5	7.43
2wez	7.64
1bzf	8.3
3ps6	7.74
3qtq	5.51
3uu1	5.2
5bvf	9.72
3wt5	9.54
4i80	7.62
4ymq	5.8
3bh9	6.93
4dfg	11.74
4j17	7.27
2vfz	3.61
4b3b	3.6
4rxz	6.74
2zxb	5.3
3tti	8.22
4odf	10.0
2zdn	6.25
3itu	4.4
1caq	7.72
2kp8	4.0
4xya	5.86
1aht	6.21
4nmv	4.95
3f7b	7.19
3m37	9.04
1zyr	5.74
1qxw	5.15
3w1f	8.44
4li8	8.12
2er9	7.4
4pri	4.03
2bq6	10.15
3fqa	0.49
2ctc	3.89
4f7v	5.38
3d78	7.64
4baq	9.01
1h35	7.54
4dvi	6.72
4gbz	3.11
3t82	7.0
4djh	9.49
4pb1	2.82
4cr5	4.15
2x7o	7.47
2bgn	5.7
1fpp	8.0
8hvp	9.0
4q6f	5.6
2r3w	6.89
3kc1	9.0
1x8s	5.1
2f80	8.18
1mue	8.64
4i0s	7.44
2r4b	7.18
1ctr	6.0
1hlf	5.64
4zh4	4.22
3u15	7.11
2pv1	7.14
4tkf	6.55
3l4z	6.72
1eb1	10.43
3vv7	5.34
2og8	9.3
3pcu	5.29
1atr	6.96
4jof	4.17
4oee	5.76
1oiy	7.19
1apv	9.0
4m5k	5.23
4y46	7.96
3bv3	9.34
2ltx	5.39
2knh	5.15
2qrg	5.18
3i5z	8.7
4p6c	4.0
4an0	10.7
4tk5	7.49
2v3e	6.52
3qak	8.32
2i19	7.8
2i7c	5.07
4ef6	2.92
1lbk	3.18
3rt4	8.8
2veu	7.0
1n0t	4.91
4b81	4.92
3s9z	6.22
4hdp	7.51
1f40	6.0
4l7o	4.88
2xye	8.34
1eed	4.79
2qg2	5.4
1o5p	10.0
5ea3	8.77
1k4h	5.11
2z4r	7.62
2vie	7.48
3lm1	4.7
2pj2	7.92
4tk1	3.72
3fmz	8.08
1vjy	7.64
3ukr	4.92
4xv9	6.72
5brn	6.3
4ktu	6.16
1hte	5.64
4mib	9.7
4i67	6.35
4uv8	6.47
4k8s	7.44
4x0z	3.15
5em5	6.58
3c4c	6.8
2xix	2.3
4bbe	8.44
4rxe	6.64
3d4l	7.49
1u0g	6.15
1soj	6.62
2h65	8.19
3ntp	4.92
1ke6	8.24
1hvy	6.54
4e1z	8.52
4llp	4.8
3lcu	3.52
5a2i	5.06
1o37	6.82
2rkn	7.22
3wi2	7.04
1r5w	5.54
3k3b	6.7
1bbz	5.82
2no3	8.05
1rv1	6.85
4rwk	7.19
2d3z	6.64
2znt	9.3
3gl6	4.68
5djp	5.15
4fak	4.28
4pgb	7.48
4j26	5.44
3eov	7.2
2fgv	6.12
3cqu	6.82
3dgq	4.92
1s17	8.3
1qwf	6.35
3hvk	8.52
3pkc	6.02
4bid	8.1
3bm6	7.59
5am5	5.74
4ntj	7.36
3ufl	6.82
1yon	4.21
4j81	4.5
1f3j	5.22
4q87	4.85
4l6s	8.52
4eyj	6.21
4an2	9.05
3mf5	5.36
3ay9	8.34
2ohm	3.51
3gi6	11.22
2ydm	7.44
2ydi	6.82
1lgw	4.0
4ln2	3.61
3kmy	4.49
2chw	4.77
2uzv	5.87
3rvg	8.3
4ibd	3.67
4c4g	8.22
3r9h	4.0
2y5k	6.66
2xef	9.84
4z2p	4.6
3mpm	7.52
4hkp	4.55
3lgs	4.61
3spk	8.52
5ct7	7.15
1gui	6.28
1x81	9.19
1c4u	10.37
4ock	5.08
3r4m	5.92
3cj5	6.34
2piz	6.77
3av9	3.36
2nmb	6.28
4kio	6.3
4wno	6.8
5ci7	6.92
3kdc	9.28
4daw	7.08
2glp	5.01
1ftl	6.0
