# Supplementary material for: An electron-density point-cloud framework for robust protein-ligand interaction prediction
Source: Nat Commun. 2026 Jun 11;17:7424. doi: 10.1038/s41467-026-74196-5 (PMC13408660; doi:10.1038/s41467-026-74196-5)
Supplement: Supplementary file 5 — Source Data [file 41467_2026_74196_MOESM5_ESM.zip › Source Data_rev/train_val_csv/cross_validation/val_fold_7.csv]

pdbid	-logKd/Ki
2pqz	5.67
4k7o	4.3
4zxy	6.4
2gnl	7.24
2fr8	3.15
1pq6	8.1
3dy6	6.9
4bnv	7.52
4u7t	5.67
4gne	2.47
3rjm	6.61
4dkq	6.6
3mo0	6.81
2nng	5.36
2qi5	10.85
3k3a	7.08
3new	5.0
3rxp	2.08
1y2g	4.08
4wgi	5.35
4rdn	5.92
3u7n	7.95
2e2r	8.26
2oxd	6.82
4kz7	2.49
3h9k	7.85
3i7c	7.74
4xm8	3.02
5aln	6.57
3avn	3.3
4o76	6.89
4u6c	5.0
1h0w	4.89
4yes	8.02
1tyn	9.7
4lys	4.34
5e2o	8.7
4or0	7.46
2a5s	6.7
2mov	7.4
2oi0	7.55
1bug	4.37
1tg5	7.92
3lpp	6.22
4q4i	7.33
3hfv	4.87
5akz	5.26
1gqs	6.3
4pp5	7.74
4fyh	4.85
3qcf	5.6
4e3h	7.05
3n51	7.82
1jd0	8.24
4je7	6.4
4w9o	7.77
4mwc	5.87
2avs	7.57
3tv8	7.15
3zpu	8.38
2yk9	5.09
3w32	7.12
3w0l	7.02
4hyf	7.6
4mjp	3.88
2adm	5.7
2idw	8.89
4k5z	3.0
5bue	8.52
1o2h	7.17
5a00	7.52
2aa9	2.92
3qi2	7.35
4mdn	6.22
3piz	5.46
2pwd	4.4
1km3	4.91
3d4q	10.52
2gkl	5.35
4mzk	5.31
4b0c	2.07
4dwg	7.24
4fsl	7.7
4fz3	3.73
2ylo	4.88
4gvd	4.57
1bio	5.54
2xx5	6.7
2l1b	3.96
4edy	5.83
2y6d	7.1
1d4h	10.0
2b55	7.02
4clj	9.15
1zvx	9.22
5caq	8.57
3abt	4.77
3uoh	7.89
3b26	6.64
3n5k	9.7
2gu8	8.59
3ole	7.83
2ay2	1.88
3f9y	4.49
3lpf	6.68
2o9i	7.4
4ezl	8.59
3szm	6.4
4dzw	7.89
3cs8	5.77
3caj	8.1
2a3x	6.92
2wl5	4.52
3dya	8.52
4qk4	6.6
3iwy	7.28
2fl6	7.42
3lxk	9.8
2tmn	5.89
3opm	6.62
4a4q	9.4
4li7	6.11
2cmb	7.19
3k05	4.85
4j3j	7.51
2zmm	7.6
4cqf	4.3
4xe1	7.11
3aza	5.13
4e4n	9.05
4ajk	3.11
1k1o	6.17
4p5z	7.41
3mpe	7.4
2r4f	8.82
4dpi	7.11
3u8m	8.89
4az5	5.99
3ao2	3.77
1d4y	11.1
2f7p	6.6
4k60	3.24
3q72	5.8
5dtj	4.47
1tet	6.08
1b6m	8.4
3l1n	5.63
4efk	2.49
3ikc	7.46
1ad8	6.6
2azm	5.66
3w69	7.24
2w77	9.19
4dsu	2.82
3wq6	4.59
4bxu	7.0
1a50	6.7
4p4f	6.77
3cvk	8.0
4y6p	7.16
2wk6	3.32
2w8y	9.09
2x7u	5.27
2xiy	2.44
2b52	8.1
4wki	8.3
3m53	5.31
2xzg	4.74
4kn2	7.27
4kn1	6.84
4tuh	4.0
1cwb	7.89
4cc7	4.33
1s5z	3.21
2va5	4.07
1fh8	6.89
4acg	9.66
4e4a	2.05
3cr4	4.28
1y20	5.32
3dcc	8.96
1nfw	8.96
3ivv	5.43
3at1	3.18
3kdu	6.46
1q91	4.15
2a2x	7.69
4xar	6.97
4j3d	8.28
4tw9	7.7
4y5s	3.73
5fjw	5.4
3jzi	5.3
5als	7.72
2xba	7.63
2zjf	7.72
3ipy	6.29
3ook	8.4
3mp6	5.96
2hdx	6.26
3nnu	7.32
2xdk	3.6
2vt3	4.15
1pxp	6.66
1rgk	4.31
3k2f	7.2
1y4z	7.24
3r7o	8.36
2nnv	7.52
4d3h	6.43
3acl	6.22
3w5n	3.87
2yel	7.28
4c1e	7.14
1o0f	5.3
4d4d	5.96
5d10	7.14
2l98	3.61
4zlz	7.0
4dgb	3.89
2qki	6.41
3s71	8.64
1f5k	3.74
3mkn	4.12
2hog	9.52
4x7o	8.7
3veu	7.26
3bb1	3.6
2nm1	7.47
3aw0	5.24
1eat	7.82
2m41	5.1
2c4w	4.7
2osf	3.83
4jfm	5.48
4jve	7.07
1m7y	10.96
3svj	6.93
3gvu	8.0
5am0	5.88
4nwd	5.4
4ndu	2.74
3ai8	3.81
1nyy	4.68
2wd1	7.09
4azt	4.17
1xs7	7.6
3oe8	8.14
2wqb	6.27
1xoq	9.17
3hy9	7.77
1ryf	8.8
2wtw	8.19
3shy	7.04
4fcm	3.94
4ij1	5.4
4l4m	8.0
4tww	4.2
4g19	3.58
2j3q	6.15
2ypp	4.41
3pz1	6.14
3kwz	8.4
2os9	2.24
3mks	5.72
3mhc	7.96
3nuo	9.8
1k22	8.4
4hwp	7.76
3ppr	2.82
4y85	7.89
2exg	4.3
4ej8	5.39
4ezo	6.52
3ttj	6.68
5alc	8.13
2qju	4.1
1yy6	6.07
1v2q	4.13
2qi0	7.38
4m2r	8.49
4bti	9.7
4hfp	7.38
4bdi	3.64
1fwu	3.7
3np7	4.02
4qh8	4.89
4jyv	7.77
2ony	6.68
1kpm	5.8
2za3	3.68
3g2w	5.66
4zqt	5.64
4tmp	5.43
4r3b	6.25
4j0y	6.36
1ezq	9.05
1i7g	6.0
3zpr	6.65
2ay3	3.55
2oj9	6.41
1u65	7.58
2bcd	10.22
2bdl	7.82
3zmm	9.14
4p4i	7.46
2j6m	7.96
4j70	5.24
4bqs	4.21
1ybo	3.8
2iiv	8.18
4v1f	7.7
2a31	1.01
2ooz	5.15
4m5o	6.42
2j4a	10.6
2q2y	8.8
4bo8	6.92
1uho	9.22
4msl	6.15
4uvv	7.49
4m5m	4.74
1wug	5.8
1h37	7.23
1h4n	4.92
1qja	6.38
4o42	4.66
4ra5	8.4
4eg4	7.89
3ccz	7.29
1bnv	8.77
3hv5	7.02
3d3p	8.5
1d4w	6.92
1hdq	5.82
4whq	4.12
4ym4	4.47
2p8h	7.15
3d8y	3.4
4o3f	5.56
1ox9	5.21
2pmk	5.92
4o0z	7.24
4e3n	10.3
4myd	4.55
2xz5	4.01
2ydt	5.52
3r2a	6.12
4b6u	5.11
2vh0	8.51
3mvj	5.49
1b40	7.28
2wb5	9.13
1tou	6.0
4l4v	5.78
2r2m	7.33
4mjr	3.55
2w67	4.96
3pkd	6.12
5aib	3.8
5c5t	3.13
1e06	5.6
3vx3	7.82
2f8g	8.7
3lil	8.08
3uvp	7.46
3su3	9.13
3g3n	6.29
2h15	5.67
5c1m	10.8
1yy4	8.6
2r3i	6.0
2qu6	8.52
1izi	6.59
4lh5	6.7
1nc6	8.0
3udq	6.0
3wab	7.47
2e2p	4.74
1lan	7.22
1qiw	7.74
3qsd	7.19
1o0o	5.1
3c4f	5.72
2hh5	7.49
2ycf	10.52
4dhn	3.89
3jq8	4.46
4wy1	5.29
2wik	3.18
4iwd	9.0
1v0k	5.1
4pd6	4.44
2wp1	3.6
2bo4	4.61
4ylj	8.22
2oc9	7.96
2xp5	3.44
2o63	6.11
2x4t	5.13
3zeb	6.13
1g1e	7.54
3max	6.05
3f36	2.89
3pb7	5.74
1apw	8.0
2h8h	8.57
1ogx	6.09
2qln	5.43
3n7s	7.7
4lwc	6.72
2cne	8.77
3q0z	7.7
4rhx	5.8
1gj5	4.96
1afl	6.28
3w37	5.18
1w7h	3.0
4ym2	2.85
1k4g	5.85
4nni	5.5
3hec	4.47
1hvl	9.95
3hek	8.27
2aw1	7.37
11gs	5.82
4dt2	4.37
3msk	4.59
4ks2	9.34
3gus	6.05
1ci7	7.05
3skc	8.8
1ym4	7.41
1xot	5.42
3uol	8.51
2y6s	6.99
3lxo	4.82
1pmu	6.23
3oxz	8.07
3sgt	3.82
4hl5	6.35
4at5	7.42
4iq6	7.24
3bki	5.12
1x11	6.49
3s9i	5.7
2vey	7.37
4pul	6.84
3ooz	7.85
5bml	8.0
3fuj	3.63
3cf1	6.64
1oxn	5.68
3cqw	7.38
4o97	8.52
4k3n	7.96
3fup	7.66
3qzv	4.16
4oth	8.05
4an1	10.26
3v01	7.6
2yay	6.1
3k3h	7.06
2i1m	7.62
1b8o	10.64
3iu8	6.24
2w6n	6.9
3mpt	6.6
1u2y	1.74
4re9	4.92
2w68	4.74
3mtd	3.47
2mas	7.52
3ubx	7.6
1g30	6.85
1bdr	6.68
4nuf	5.3
1y98	5.43
4k69	7.4
1o4o	2.46
1r2b	4.94
1ru1	4.74
4j84	4.69
3qtv	4.65
4knj	7.95
1fkn	8.8
1vot	6.6
3hc8	8.54
1p5e	4.81
1agm	12.0
1db1	9.26
2clv	7.88
4y2x	6.29
1f73	2.39
2z5o	6.0
1nt1	8.89
3hw1	3.06
2cnh	7.23
2ybt	4.7
4oys	8.82
2a4w	8.29
3l7a	4.33
1jil	8.4
4eej	7.15
1uwt	5.97
1snk	9.6
3h30	4.53
2phb	9.49
2a5b	3.93
4djo	11.52
1xws	8.0
4byj	6.57
3v8w	8.07
3pbb	7.02
1b9t	5.1
4o3u	6.4
4x6s	5.24
4u6r	7.85
1dzk	6.1
3ml2	8.05
4qoc	9.92
4og4	6.02
3i3d	1.99
2w6o	4.22
3uvl	5.69
1i90	8.89
4k6v	4.63
3ilq	5.21
2wbd	6.64
3qpn	7.77
3p17	4.48
2zz2	4.54
4zzz	7.06
4gzp	7.84
1qx1	2.12
2x8d	6.1
3zcl	8.0
4ps7	7.41
3jqf	4.46
1t7j	8.7
1uef	5.49
2j7f	6.35
3wth	6.29
4bty	7.7
1c3e	6.59
1stp	13.4
2xk9	10.15
2pym	6.82
1p0y	1.0
3bwk	3.94
4mvh	8.35
2w12	4.65
3jrx	9.0
2bed	8.15
3k37	8.92
3dpo	8.26
4mro	7.06
2hdu	2.3
2ans	5.92
4i11	4.57
3r8v	5.54
2g79	6.92
4knb	7.33
2p7a	6.1
1ols	5.82
4k7i	2.82
3kwf	8.17
3ds4	4.19
1a4m	13.0
4gql	9.59
4n8e	7.7
3zev	8.64
5ddb	7.09
3blu	3.46
3el8	7.6
3kwb	7.77
4o9w	7.16
1dy4	4.36
1czo	4.55
1jao	5.92
3anr	6.46
1l5q	3.97
3umw	8.52
2bqv	8.05
4rt1	6.14
2lsr	5.24
3vqs	7.75
1sv3	4.35
4x6i	8.0
1qjb	6.38
2e9o	7.7
3qci	5.42
4fgt	5.41
4irx	6.12
5em7	7.72
2qrq	5.1
3zot	5.95
3mzc	6.65
3oz1	8.7
1fq8	6.03
4dy6	4.4
4qbb	7.52
4gcj	7.7
4ptc	8.96
1kds	5.77
2mpm	5.89
5ah2	10.08
3p2e	6.22
1ek1	7.77
4uwf	8.15
1py1	4.4
4eoh	4.3
1pun	7.28
1z71	9.18
4xbd	6.4
4c4i	7.66
4jxv	4.51
2jt5	7.74
1m5f	7.83
1ew8	2.26
3sni	7.96
2ces	7.25
4eft	4.07
3g2k	4.79
4blb	5.35
4utr	6.15
3vc4	7.62
4djx	7.23
1kna	5.15
3ogx	6.48
3ekp	8.89
1rpf	3.99
4ish	8.72
4ibf	4.43
4oiv	5.08
4zpf	6.74
1g53	9.04
4q6e	6.18
2wi7	7.24
1ukh	6.38
4alx	7.28
4u0m	5.77
3qcx	7.2
4non	5.24
4urn	4.46
4k7n	3.48
4i9r	6.95
3bxs	5.1
4lrr	5.22
4cd0	9.7
1o2k	6.92
1lcj	9.0
4dei	9.0
2kup	6.7
2qmd	8.3
4r5v	6.15
3ru1	4.85
4jh0	9.03
4c6u	4.59
1qq9	2.06
4ljh	4.71
3d7k	4.6
4n1t	9.1
4em7	5.11
4dfw	7.85
2vnp	9.92
4isu	3.68
3f18	7.4
1wdn	6.3
2hzi	7.15
4btb	5.01
4e9c	5.96
3n7o	7.14
4dcx	4.5
4aj2	2.38
2jg0	7.82
4eoy	6.49
1w22	6.76
1h4w	4.66
3i9g	8.96
1oq5	7.68
1swi	3.1
2y9q	6.15
2xfk	8.52
2z94	5.85
3cow	6.9
1wvc	4.46
1ero	8.23
3eks	5.7
4b6r	5.85
4llj	3.42
3hky	7.1
2x7s	5.78
1gfw	7.82
2br8	7.49
4l0t	7.18
1j5i	3.64
4k72	3.0
3biz	7.24
2qtr	5.49
1gi1	5.47
3coh	8.4
3ixg	7.57
2a8h	7.17
3u90	4.62
1npw	8.7
3p8o	8.72
4c1h	4.09
4qz2	5.21
4kql	8.77
3h23	4.71
5am1	8.52
4mmf	6.53
1mqg	6.28
4aig	6.52
2m0u	6.44
4mh7	5.23
2w2u	4.46
4trz	5.03
3ccw	7.87
4xx9	5.08
3be2	8.7
3s3m	7.4
4qb3	5.47
4wsk	6.43
2wxo	7.05
2xei	10.62
3qbc	4.97
4q6r	6.68
3rw9	5.96
2h2d	5.37
4pax	6.4
1apb	5.82
3n6k	6.74
4oyo	3.52
1vsn	9.7
3sxf	8.6
3sow	5.14
2w85	5.04
4gg5	9.03
4bcg	8.15
1rr6	10.25
2xa4	8.52
2z7h	6.94
1tv6	5.4
3ry8	3.34
3tv4	6.96
2y76	6.36
4mzh	7.18
2xht	5.96
2jq9	4.48
1y1z	3.08
4do5	5.83
3ms4	3.28
2vtd	4.07
3mhl	7.25
3th0	4.12
1o33	5.74
2xk8	5.62
2wr8	5.44
4u5v	3.05
1e5j	4.0
1g6g	6.28
3qx9	4.05
1o2t	7.85
2weq	5.9
2qd8	9.07
3ao5	2.23
3ekn	8.4
4e9u	5.82
2pnx	5.1
3rxk	2.68
1u0h	6.96
2uzb	6.92
3sov	4.21
4udb	9.15
4hym	8.22
5ai0	3.69
3eyd	9.7
2lbv	7.59
4al4	6.89
2qk5	8.1
3poz	7.64
3q4j	6.21
3f19	7.19
3uij	4.7
4x5q	9.0
4tmk	7.7
2xbp	5.02
1yej	7.46
4p10	8.1
1i48	5.7
3h5b	10.0
188l	3.33
3nus	3.51
1m2p	6.11
3ebh	6.32
4zg7	8.7
4wke	8.1
2jdp	6.6
1uwu	5.98
4ocv	5.08
1ocn	6.39
4ezt	5.13
4k9h	7.12
3v31	5.8
4r93	7.8
3qel	6.49
4dru	8.62
1wm1	6.3
2wlz	4.6
3bt9	5.71
3w2r	7.72
3zcw	6.19
3atp	4.45
1c5x	6.68
1swg	7.36
4est	5.02
3bys	9.3
2wic	5.39
1db4	7.24
1ydd	7.07
3rl4	5.42
4joh	3.35
1xpc	8.77
4wz4	6.44
4w4x	6.99
1rs2	4.3
1xuo	7.16
4x49	4.53
2ajb	5.5
3qdd	8.77
2zoq	6.05
4rpn	6.96
2gfd	6.28
4ayy	8.17
4fxy	7.54
2q6b	9.52
1w1y	2.62
1g7f	5.47
2ica	7.7
2cf9	7.82
4bw2	5.2
3d2t	7.12
1xo2	6.07
1q6n	7.64
2yi0	8.12
2wj1	8.72
1yq7	7.09
4u6y	7.08
4ufl	2.64
4d63	1.64
3kga	7.21
2pk6	10.89
2jjr	8.2
4mrz	3.52
3ow4	7.66
3zpq	7.17
2xp6	4.7
2qdt	5.19
3mg0	9.25
2qlb	5.89
3eyu	7.62
4ft2	5.64
4jbo	7.62
3ppj	8.7
4kz4	4.15
2web	5.12
2clm	3.55
2fq6	7.1
1q66	5.77
5al3	4.96
4yrd	4.57
2jh0	8.7
4cs9	2.1
1xn0	6.24
2jk9	6.82
1gvw	6.96
1tka	6.1
4a4o	8.05
4ory	3.53
2vwz	6.1
4pnq	5.0
4m7c	6.12
3lf0	5.71
3t0l	4.52
2wwj	4.48
2bfr	5.25
4mbf	5.77
1vij	9.52
4ncm	7.0
1osg	7.52
3qd0	8.5
1bnq	9.49
9abp	8.0
4pml	4.52
4eg7	7.34
4ie0	5.08
3ewh	7.16
4ovh	4.85
2aay	2.92
4j1k	7.89
4hj2	2.53
3wdz	6.92
3fuk	3.02
3wav	6.74
4prh	4.6
2p3o	2.77
1d7j	3.3
5d1r	4.84
1vgc	5.92
1drj	7.4
4jyb	6.96
1aq7	6.05
1bwb	8.42
2bu5	7.78
5alw	5.15
3dpe	7.24
1a9q	6.17
3n45	3.3
1epo	7.96
4ny3	4.31
3okc	4.44
4xj0	9.52
3mp1	6.1
5dls	8.36
1zky	6.25
1x0n	7.7
4ew2	6.68
1gwq	7.12
4pnm	5.85
1mnc	10.34
1z6f	4.89
1n4k	10.05
1ycm	8.0
3krr	9.32
4jpc	7.03
2zis	8.55
3lhs	9.0
3lvw	2.67
1uys	3.6
4qwi	5.36
2xjx	9.15
4tpt	7.04
4lbo	5.77
4iwz	7.29
4q19	8.05
3kjd	8.54
1j4k	4.0
3pi5	6.02
3u7k	7.07
1ttm	7.35
2k1q	6.22
5alb	10.71
3ck8	3.84
3rzb	4.0
4qjo	7.4
4zhl	6.47
3wtm	7.0
1rne	8.7
3g6h	8.19
1g1d	9.44
3ad8	3.16
3dne	5.22
1f9g	1.28
2qbs	6.68
1qon	8.96
2jh5	6.44
3e0q	5.89
3rv7	4.85
1tze	6.83
3tt0	9.05
2xk1	5.74
1hms	6.37
2pu1	5.85
1ql9	5.35
2y5f	8.7
4ddl	8.31
3a4o	8.89
2i4d	11.68
4trc	4.52
4qab	9.7
2v3d	3.94
3otf	6.08
1w6y	5.36
4j1f	7.92
5bry	11.82
3cd0	7.57
2hr6	4.82
2pe0	7.1
4mm9	5.68
1btn	4.4
4lk6	5.2
1ylv	2.7
1uj0	4.57
4flh	9.0
3b3c	3.98
3apc	7.44
4gah	6.1
2fjm	6.85
4twd	5.08
1o3k	6.77
4rac	7.52
1u6q	5.88
2evl	6.7
1bnu	9.7
4x5r	7.85
4jdf	2.19
4mm6	6.69
2r75	6.15
1hxk	3.4
4hpi	4.85
1gaf	8.0
1i9l	8.48
4pkb	6.94
4n84	6.29
2r3m	8.0
4k43	6.88
2f4b	7.3
2o9a	3.81
1qyg	6.85
2qnz	5.42
2wuf	4.29
1ke0	5.38
2eum	6.7
1e9h	7.46
3c10	6.52
3hkn	5.35
3kag	5.18
4y29	6.25
2xda	6.22
3gcv	7.13
2qi6	10.57
2qoh	7.7
2zx5	12.33
2m3z	6.57
1r6z	5.0
4r5a	8.7
4fht	6.17
2lcs	6.7
1ftm	7.61
3gep	3.75
1q9m	6.48
1vwl	5.63
4yl1	6.67
3c8a	6.18
3gjq	5.33
4uma	5.41
4kp8	5.48
3ap4	3.92
2ama	8.0
1d4p	6.3
3h52	4.85
4tk2	3.72
4ohp	7.46
4yo6	5.66
2c4g	5.94
1ghz	4.8
1noj	3.15
1awi	4.05
1lb6	4.08
1mjj	8.74
3ckz	8.72
4ckj	4.84
1uye	3.7
4ca8	6.68
4b8o	8.4
2f10	3.48
4fm8	5.97
4uib	9.0
1if7	10.52
1ywr	7.89
1owk	7.63
2evo	7.17
4i7b	5.7
1yet	5.92
3tge	10.15
1rry	4.1
1jif	6.2
5ctc	6.35
4j4o	6.9
3cft	4.19
1nlj	9.8
3cpc	5.3
3rz0	7.55
2y4k	5.46
3bwf	9.7
3jsi	8.68
1td7	4.37
1puq	7.28
4q4s	6.95
2xez	5.82
4abb	4.51
2zjv	5.14
3lk8	7.71
1y3g	7.4
1ec9	3.1
1u9l	5.02
8a3h	4.06
3ion	8.1
4exz	7.54
1hpo	9.22
4jpe	7.32
4o0j	4.89
2jqi	5.0
1rnm	3.07
4ngs	8.12
4bj9	7.35
3uih	3.92
1j14	4.49
4imq	5.82
2anl	6.96
4m2u	8.04
3d94	6.8
2qn3	5.36
3qw6	3.52
4j93	4.7
2vu3	7.33
3vw2	4.75
4luz	4.7
5cf4	7.4
5bsk	6.22
3elm	9.72
3ral	7.0
4fp1	4.57
3rpy	5.32
2r03	5.15
3nyd	3.48
3bbb	7.0
4k5n	3.9
4aq6	4.8
4qjm	8.17
1bap	6.85
4l7f	6.8
4kqo	6.78
4yuw	5.77
2w8g	6.0
2er0	6.38
3g3r	6.48
3qxm	7.48
3ikd	6.75
4c71	3.42
3l3l	7.48
1h62	4.77
3g08	8.16
4kcx	4.43
1od8	5.1
1nny	7.66
4kx8	7.13
2fqy	6.57
1ms0	2.91
2c9d	6.32
2c3k	7.59
2kvm	3.96
3bxh	4.03
1epp	7.16
2c80	5.33
2yex	10.0
2c8y	4.0
4ez3	4.35
2uxx	3.3
3zuk	7.46
1eix	11.06
3n2u	7.84
4q1w	11.7
3oyn	7.6
2x2i	8.7
3dpf	7.24
1pl0	8.22
4nzm	6.85
3asl	5.76
3qaa	11.54
3qpp	7.92
4m3q	7.77
4mvn	5.46
4mhz	6.87
4ufj	4.28
3jzh	3.4
4ha5	7.24
3zki	5.92
4ahr	2.19
3qiz	5.21
4bds	7.6
4ge9	8.8
1h36	7.74
1ha2	5.54
2iok	9.0
4wkn	9.72
4puz	8.11
1qbo	7.74
3ns9	8.52
3unz	7.8
3hku	8.3
1h27	5.6
1tom	8.3
4onf	8.92
3o75	6.68
4m0e	6.22
2b1q	1.59
3m11	7.37
1o2q	7.68
4der	6.31
4a23	5.89
1ony	6.77
3liw	7.6
2fu8	4.7
1a85	4.52
5ap7	6.29
3p0g	10.08
4m14	6.7
1uy8	4.12
4tjz	5.97
4mu7	8.85
2ym8	7.89
1aj7	3.87
4qkx	7.07
4ht0	8.0
4mny	5.71
4lko	8.22
4ngr	7.55
2j27	3.52
3h03	3.87
3koo	7.82
3pb3	6.22
3v1r	7.68
4c4n	6.1
4eoi	6.05
2viv	6.28
4h2m	5.21
4mk8	9.0
1izh	7.7
4q9y	5.68
3fee	6.64
2i0v	6.8
5d1w	5.12
4ifi	5.48
3m1j	4.82
4uy1	4.7
1a08	5.62
4p7m	7.41
4aje	3.68
1ro7	3.18
4aqh	6.54
2qa8	6.0
3tmk	6.87
4k9y	6.95
2kwn	5.13
4qjp	8.6
1pqc	7.0
4umt	6.14
4km0	6.04
3sjf	7.64
4n5d	3.22
1kl5	5.99
1zog	7.15
1o4q	2.49
1p1o	5.76
1u8t	4.26
1nnu	6.82
4res	7.85
3fjg	3.73
4tpk	8.57
2qnp	6.41
4d2p	5.68
2q1q	8.15
2ivu	6.43
3bi6	7.82
2rk8	3.64
4u71	5.22
2hmu	7.7
1g35	8.14
4crb	7.57
4av5	7.21
2wxk	9.3
4mzj	5.8
1fhr	4.0
2wjg	7.1
4hwo	8.54
4gnf	3.35
2cht	5.52
7upj	8.49
1bm6	7.89
5afn	4.47
1bmb	6.15
4o0r	7.44
3h2m	3.67
1l83	3.4
3vi7	7.39
5alg	7.52
3hs9	6.31
