# Supplementary material for: An electron-density point-cloud framework for robust protein-ligand interaction prediction
Source: Nat Commun. 2026 Jun 11;17:7424. doi: 10.1038/s41467-026-74196-5 (PMC13408660; doi:10.1038/s41467-026-74196-5)
Supplement: Supplementary file 5 — Source Data [file 41467_2026_74196_MOESM5_ESM.zip › Source Data_rev/train_val_csv/cross_validation/val_fold_8.csv]

pdbid	-logKd/Ki
4io7	3.68
5d1s	5.02
4wq3	7.0
3bpc	4.8
4jzi	7.4
1o2w	5.85
4qjx	7.28
4rx9	7.89
4do4	7.29
3at4	8.1
4hg7	7.05
4b11	5.64
4y2y	5.05
4p0n	8.66
3g0d	8.3
4pox	5.43
2ksb	3.12
4n9b	5.28
4oc6	7.07
4bjx	7.66
3ckr	5.3
1dbj	7.68
3gwx	5.4
3avm	3.3
3gkz	8.0
4avj	7.44
3d1z	8.8
4z7h	6.66
2fwp	2.92
3v43	4.63
3lc5	6.57
1akv	11.59
1igb	6.4
4avt	8.06
3r6c	4.72
4r1e	7.28
3pwm	9.1
4ovg	3.69
3ipb	6.7
4czs	5.0
5dda	5.78
2hug	5.97
4orx	3.53
1ph0	6.92
1ml1	4.28
2zg1	2.1
3c2f	2.0
1hk2	6.77
2w1h	7.28
4qhp	8.05
4bjc	7.85
4xjt	5.14
4lbu	6.56
4na7	9.7
1c3i	5.8
2xae	7.3
3wmb	5.37
2fm5	7.37
1tpz	6.19
4bi6	3.95
4y2q	2.92
3chq	7.7
3bcn	7.12
2xm2	4.62
4fli	5.44
4o4y	7.81
3ljo	6.62
1e1x	5.89
3tb6	5.08
1gjd	5.22
3qnd	4.85
5ali	7.07
2z3z	4.31
3tkz	5.92
4dcv	4.59
2yc3	6.85
2vsl	8.4
2xdx	6.46
5c8n	7.55
3bti	6.14
3vfq	5.19
2vk2	6.89
4qyy	7.3
1lzq	8.39
4ovz	6.31
4occ	8.7
3qck	5.24
5bq0	7.82
5c8k	7.7
5ale	5.95
1nhu	5.66
1c5s	6.0
1di8	6.0
5e1b	4.84
1jk7	8.52
3shj	7.47
2vc9	8.44
3d6o	4.11
2qwc	3.55
1a46	5.7
3b82	4.43
4luo	3.24
3q96	8.54
2yim	3.92
1sdv	8.74
4dtt	5.54
4k2f	7.4
2pvj	8.1
1ur9	5.77
4l2x	7.41
4hvd	8.85
2hxl	7.92
1b9s	3.18
3vdc	4.92
4xkx	9.05
1pxm	7.22
3fgc	3.92
3hac	8.17
4ps8	9.0
4awj	2.0
3k3g	2.85
4m6q	8.21
2cng	6.96
3dbu	8.06
3mke	5.66
1wbg	3.0
2hs2	8.31
4x1s	6.87
2z5t	5.62
2nyr	4.66
3vjl	8.25
3lk0	3.16
3msj	3.11
4qpl	7.41
4dko	6.52
1f0q	6.0
4q8y	2.64
1tlp	7.55
2pre	6.65
4mf1	9.15
2h2h	4.98
2qrm	4.03
1r17	6.42
4j3u	6.34
4pge	7.77
3n8k	4.05
3m35	7.22
4g8n	7.2
3bl0	6.92
2hz4	5.47
4xta	5.43
4in9	4.97
4mw2	6.7
3dp1	5.0
4cst	8.89
4ie5	4.82
4kov	3.75
1ai7	4.09
2fci	7.15
2vzr	4.28
4yw6	7.08
1fkg	8.0
1lhv	8.91
2ynr	5.77
4qw3	6.61
4ceb	2.97
1stc	8.1
3mvh	9.3
4y79	7.96
3bkk	6.08
3cgy	3.15
1xn2	10.52
3lq5	6.96
2i1r	5.01
2xup	12.39
1owj	7.32
3nuu	3.77
1qsc	3.68
4i47	6.92
3sl4	7.57
2llo	5.82
2xfi	7.82
3np9	4.4
1g54	8.82
2zdx	3.19
5axq	10.1
1fm9	9.0
2l11	4.82
3kb3	6.82
4mvx	7.24
4rvk	7.87
3mtw	7.04
1lxf	4.1
1fzk	8.4
2gv6	7.34
4qp6	3.46
1o32	5.74
1abt	5.85
1tnk	1.49
4rj4	7.8
1ax2	3.99
2vwu	6.46
1w2k	6.46
4zba	5.51
1pzp	3.31
4ght	5.78
4btw	7.15
1uvr	6.0
3fdt	4.52
2pqb	7.2
4a9u	7.22
1wbo	3.0
3t64	6.7
1qf0	7.38
1sh9	6.03
4c4j	8.52
1zd5	4.87
1eei	3.15
4w9d	4.99
4bqh	5.59
2doo	7.17
2pj8	7.74
4daf	7.12
4cwt	6.75
4xpj	5.09
3b9g	4.72
2jup	3.81
3qbh	6.82
3meu	6.3
4jbs	7.96
4o09	7.7
1g9a	5.3
2iu0	6.89
1sps	8.52
3mxs	5.01
3sv2	4.19
3in3	7.22
1rin	3.15
3g15	7.0
4heu	10.01
2qpu	3.6
4yml	8.35
1zhl	5.0
1k2i	3.11
2bj4	4.47
1rwq	10.0
2yjc	7.66
4b7q	9.74
4eop	6.05
1ke2	7.35
4mw9	7.02
3f6h	4.72
1kl3	5.86
2oqv	8.4
2r3l	7.0
3hb8	5.12
1elb	7.15
1npz	7.89
1a0t	1.3
2x6k	5.64
1pb9	3.62
3skf	8.3
4ww8	10.17
5cbr	5.74
3zk6	6.34
3t6b	6.36
4hv3	3.94
3eid	6.35
2brg	5.21
3ixk	8.18
4qvl	6.53
3qkl	8.05
1n8u	6.03
4re3	8.57
4um9	8.07
3b0w	5.7
3sgx	5.49
2v59	7.74
4d62	2.44
1il9	3.4
3hha	7.9
4alu	7.77
1o1s	7.31
3t3y	5.47
4dem	7.55
3qai	8.1
1t1s	5.15
3oyl	6.7
1sj0	9.1
4v25	7.08
4hlm	6.77
4gmc	7.74
4jyc	6.7
3lpb	7.38
4n4s	6.88
3i60	8.7
3cj3	4.24
3hf6	7.59
3zc5	7.13
4e0w	7.48
1dpu	6.0
1uyc	4.39
4aq4	6.17
2i0j	8.57
1t4j	5.1
1m48	5.09
1hi5	4.04
4wt2	10.42
2e9c	5.96
3pwd	6.66
4j0s	6.42
3qrk	7.24
2x09	3.76
4zh3	4.4
3mlb	4.8
3d28	5.85
1qkb	7.35
3ew2	6.67
2oxn	7.44
3ans	6.25
3pwk	3.35
4b6p	7.13
4jfj	5.68
4b00	8.61
3pxz	5.23
2dwx	3.74
1g52	9.54
4trw	4.14
1rev	7.48
4x50	7.75
1lxh	7.19
4b7j	7.95
2c1b	6.4
4ygf	7.68
1sln	6.64
4z90	4.66
1nhz	6.08
4yhf	8.34
2vo4	4.94
3uoj	7.29
4c1g	5.14
4unp	3.23
3rwe	7.37
4ury	2.22
4bpi	6.17
3i0s	9.0
1ayv	8.0
2lty	5.38
3bgq	7.96
3zvw	3.9
3fwv	5.64
3gnv	7.03
3vp2	5.1
1hnn	6.24
2b8l	7.82
4gpk	7.52
2zq0	6.82
4lk7	5.04
4aq3	7.43
1f7b	4.6
2z50	4.95
1utr	8.0
3mt7	4.03
2qzk	7.57
2vpg	5.68
1xff	4.82
3ggu	9.77
4mz5	6.1
4p4s	4.94
3dz6	7.82
1lbf	7.85
3ip6	6.6
2agv	7.7
2i5f	5.12
3hv8	6.98
4db7	6.56
5awj	9.68
3c56	7.89
4ju3	7.07
2vle	7.1
1vyg	8.0
4uct	3.12
4qws	6.5
4mi9	3.42
1ahy	3.36
1rdn	1.84
2xwe	6.02
1jwm	3.57
1y6q	11.7
3kbz	6.91
1y3a	5.41
1s63	9.05
2wap	6.64
4c1f	4.63
1oif	7.72
3uyt	7.85
4qkd	4.09
3dow	4.94
2xab	9.27
4r8y	6.19
3gws	10.09
4xhv	4.3
4k75	4.25
1zea	5.22
2hyy	6.77
2anm	8.74
4hso	4.66
3sw9	5.38
2mc1	4.15
4a4v	6.54
1q6m	7.89
3bgl	8.35
3c49	7.15
4xue	5.3
1okx	6.8
4d8s	6.49
3rwf	6.52
2qu3	6.23
1ld8	8.46
2gej	6.64
2fle	7.85
2va7	6.7
3qc4	8.7
1t5f	4.22
4jsc	7.13
4k5y	8.17
3zt4	2.8
3nc4	4.58
4uiv	7.8
2y1n	4.77
1rtf	3.04
2o48	6.01
3ama	6.53
3q43	7.37
4phu	7.92
1fax	7.39
3r9n	5.85
3lfn	5.5
3azb	4.92
4q7s	4.42
1nl6	11.32
4oeg	5.05
4iur	5.58
4bck	8.4
2j83	4.21
1a1b	6.4
4q7p	4.32
4fxf	5.19
4nud	7.07
1m0b	8.82
4r4c	5.54
2fme	6.98
4ijl	3.87
1bkj	6.77
1nfy	8.89
2o5k	7.82
4i0z	6.33
2xyt	6.29
4lh6	4.11
1i2s	3.31
4oti	7.37
3cm2	6.47
2uxu	4.74
3suf	7.56
3tiy	4.77
2aa6	9.41
1h9z	5.42
4m7b	6.7
2wzf	7.0
4lwv	8.22
3thd	4.05
1rwx	7.37
4h42	3.47
5ek0	7.68
2x2r	7.12
4rkx	5.1
4x6o	8.72
4l7l	6.0
3bfu	6.27
1gwm	4.1
3f7i	7.34
1vkj	4.85
3pce	2.0
4pv5	6.54
2dua	4.77
3q4k	7.05
3oeu	7.51
3ccb	4.52
4kc4	3.23
4p3h	6.0
4ux6	5.92
3tfn	6.57
3ljj	6.52
4lkh	3.0
3zrk	6.89
1zhy	6.52
2qf6	6.49
2z4o	9.57
2jbo	8.07
4kmu	7.92
4qzs	7.05
2pgl	3.59
1xjd	9.48
4unr	8.7
1h08	4.55
4led	2.3
4cdr	5.1
3qa2	6.68
1kyv	5.92
1sdt	9.27
4efu	6.6
4gqp	9.6
1kjr	6.06
4u03	5.77
1swp	11.0
1ado	6.0
4lxd	7.23
3odu	8.14
4omd	9.01
2wzx	6.0
3ufa	5.0
3tgs	5.39
4p72	4.09
4fns	6.7
2iqg	8.3
3r04	6.92
4i0d	6.21
3jzc	8.53
2xs0	5.15
1a1c	6.4
2fzz	10.52
2vcb	5.26
4i8z	11.05
4emt	5.3
2igy	6.95
3sxu	5.05
4k8a	4.02
4hlc	6.76
1him	7.7
3dkg	5.0
1h26	5.54
1e02	6.15
3lpg	6.16
1i41	4.57
2ity	7.27
4kil	6.3
4gui	3.64
3v6s	9.12
3sdk	6.8
2hrp	8.3
4ibg	3.97
4lp6	8.27
1yei	7.46
4h36	4.27
3t8w	7.54
2d06	4.08
4f7n	7.1
1k21	8.38
4u0i	8.22
1hvh	7.96
2wev	8.0
3wkd	3.77
1fw0	5.43
2llq	5.82
4obq	7.19
3sv6	7.46
3i25	8.51
4zy5	7.59
3ax5	5.85
4glx	7.8
1wb0	5.35
4dht	4.82
4u79	6.4
2rcu	6.68
1gym	2.7
3w9r	6.18
3que	8.82
1ent	6.96
2nxl	6.27
4e1e	6.31
2f2h	5.7
3t1a	8.37
1mkd	6.8
2h2g	5.04
3w2t	7.53
3s0o	4.48
3tkh	7.33
1k03	6.0
5amg	8.22
3uik	4.97
1bt6	5.7
3t09	3.8
3l2y	4.49
3vru	10.0
3wpn	4.36
4uda	7.59
4mxc	8.17
3k0h	4.6
4kii	6.23
4ouj	2.86
4k66	3.26
1o86	9.57
3r4o	8.15
2hzy	7.39
3uzj	5.55
3vp3	4.95
3kze	3.95
1pfy	8.15
1qca	5.27
3dyo	2.3
1mxo	9.0
4hyb	6.46
3lw0	6.4
2i47	8.66
4nyj	3.49
1li3	4.25
2e7f	6.1
3btc	5.75
3qs5	4.71
3v3q	6.6
2rkf	9.08
2hqu	5.14
4ohm	7.55
3rxo	4.08
4eu0	6.4
2e95	7.1
3s75	6.82
3sap	7.59
4cpw	7.5
1zsf	9.92
2wa8	5.42
4pio	5.7
3r2y	8.07
5ak6	3.49
4ejl	5.14
2rcb	6.79
3oev	8.13
4fc0	7.16
4inb	6.05
4wkp	9.55
4r1y	6.4
4abk	5.72
3wix	6.27
3s6t	7.35
4ogi	7.43
4uua	5.24
4uac	6.54
2yga	4.61
2itp	7.95
3lfs	5.6
2ow6	2.7
1lrh	6.82
4nld	7.7
2h4n	8.7
2vk6	5.3
1gvu	9.0
4oc0	6.5
2yxj	9.3
3ddb	4.02
5alt	4.88
4o70	4.72
4c94	5.05
3dhv	2.96
4bo7	7.0
3djx	2.81
2pq9	8.11
3cke	6.1
4ptg	8.23
4uvw	7.72
3i5n	7.85
4l2l	5.7
1oxg	10.57
4b2l	3.24
3my5	4.19
2azb	7.19
5hvp	7.7
1nhv	5.66
4tln	3.72
3tzd	4.28
1k3n	4.99
2gga	1.96
2fw6	2.92
3su6	6.02
4bbf	8.66
3lox	8.1
4li0	6.59
4ylu	4.0
4lph	5.04
3ppo	5.3
1a1e	6.0
2ada	13.0
4k3h	6.85
4xu1	9.49
4c1y	3.6
2bkt	7.64
2cen	8.3
3hwn	8.7
4u58	2.0
3lj3	9.03
1qpe	7.7
3v78	5.54
1yqj	8.14
3umo	3.89
4r91	6.37
2ao6	9.28
2cvd	6.1
1o5g	4.96
4u5t	6.7
3qaq	7.0
2y67	3.53
4ko8	7.15
3ess	6.39
2r43	6.0
2ot1	4.0
4jv8	5.85
1exw	3.9
2ycm	3.56
1gmy	7.35
3b3w	4.19
1yid	5.0
1b6h	7.82
4uns	6.7
3zo2	7.1
4yv1	3.08
2kfx	4.0
1c5n	4.7
2hvc	8.82
4i8x	2.64
2woa	5.94
4e4l	8.77
3b9s	5.3
3skh	6.05
4r3c	7.0
1s5q	5.28
4rcf	8.4
4eh2	3.16
3sdi	8.33
3f3v	7.14
3w2o	5.08
3iw5	6.08
3eq7	9.09
3lvp	8.7
3p3u	6.48
4g2l	7.49
4exg	8.07
3pck	6.7
3u1y	8.67
3fu3	2.84
1yi3	5.4
5aoi	3.03
2puy	4.52
4k2g	7.7
4ikt	6.17
1hgi	2.68
4hfz	5.72
4o2p	6.7
4gk2	8.8
2wuu	7.16
1c8l	8.16
2psv	7.24
4few	5.21
3oap	6.26
3qsb	5.08
1tr7	6.82
4kwo	6.45
4ap7	7.96
4qtl	6.92
3si4	3.88
3vws	3.65
2qky	9.61
2v2c	3.41
1fao	7.37
4h3j	7.05
2lgf	5.57
2ovy	8.4
4o3b	6.09
2wo9	7.21
4g8y	4.59
4rfz	7.4
4tn2	6.92
1d8e	6.6
3uj9	4.63
3hs8	5.3
4efs	8.6
1rpa	6.0
2xpc	3.9
2c2l	5.55
3old	5.9
2ha7	3.36
1jqd	5.16
1y0l	9.0
2vto	6.85
3uw5	7.85
2nnd	6.06
1s9v	4.0
3rni	5.17
2pe2	8.4
2upj	7.39
1hty	1.4
4zpg	7.26
4dk7	7.7
4obo	7.11
4bo0	6.7
1fcz	9.22
4jfz	7.15
1tmb	6.74
1usk	6.4
1jm4	5.0
2ybs	4.59
4u01	8.46
4g11	5.0
4awm	5.72
2g8r	3.99
3zlk	5.88
2q70	8.08
1ik4	7.41
3v5p	8.96
4dcy	4.52
3ibi	8.59
1fzj	8.1
4jr0	8.2
4fgx	7.14
4lv4	5.0
3c14	3.52
2v95	8.3
4aa5	7.8
3gta	4.28
1w84	4.46
4lnb	6.56
4an3	9.22
2i3v	6.55
1jyi	4.0
4erz	7.06
3nfk	3.8
3e12	5.99
3gt9	3.96
4og3	6.55
2hrm	3.56
3amb	6.18
4cwr	8.3
2fxr	7.6
2bok	6.55
2qp8	8.1
3lp4	4.88
2zfi	3.46
1gt3	6.46
2hvx	7.54
4f6u	6.15
3f48	6.29
3u4w	8.4
4qye	5.92
3k1j	6.4
4z0q	8.17
2xln	4.48
3pn1	6.96
1erb	8.1
3qup	6.32
2x24	6.48
1fq4	6.4
4owo	4.47
2wou	7.14
4bhi	7.05
1dhj	6.55
1t29	6.05
1y0x	8.7
5csz	7.77
3rde	7.46
3zsz	2.7
3th9	7.7
2ltz	5.35
2bak	7.43
4zji	6.47
4hkk	5.54
1nkm	7.3
4mrw	3.3
3k98	9.0
4a22	8.49
3zq9	6.02
4fri	5.55
1sje	8.22
1h6h	5.3
4pl0	4.4
2oqs	5.89
3ocg	8.52
3sk2	3.61
4pre	3.74
4flk	5.25
1oqp	7.3
3roc	8.19
3gcs	7.25
3mg7	7.89
3hkw	8.64
2olb	5.54
4tqn	6.11
2j7x	8.77
4kc2	3.31
2nmy	8.37
4g0c	7.92
1syh	6.41
2xf0	4.52
4kod	5.36
1a4q	5.44
2xwy	5.22
3amv	7.97
3okh	5.24
4ovf	4.13
3t0w	7.3
2o1v	5.3
4kp6	9.09
1wbv	3.79
4i31	9.32
3d2r	5.48
4i2z	4.87
5cjf	9.59
1nu3	4.0
2glm	5.37
4n9c	3.9
4i7k	3.04
3kfn	4.74
1mfd	5.31
2hpa	4.6
3o5x	5.28
2fai	6.24
3k48	6.31
3iog	5.52
1pf8	7.51
4lp9	6.21
4xsy	5.3
2arm	7.68
4x6y	7.72
7lpr	7.18
3kx1	7.0
4dtk	8.52
3il5	5.8
4bfp	7.82
3hik	6.35
3s0d	7.05
1nju	7.3
3ies	9.92
4dgg	6.1
1leg	7.95
3d32	6.45
2xyn	8.4
4o0x	7.17
1wdr	2.52
2wtj	6.15
4d8z	6.29
2ow2	8.22
3hrf	4.99
1o3e	7.96
3r0y	4.84
3bbf	5.28
4e3l	8.52
4i32	7.24
1jwu	5.34
4cg9	6.21
3upi	8.22
3g9l	6.13
3udy	5.7
1tyr	7.0
2ydk	8.15
4ibj	4.33
2pvk	8.3
4myq	7.49
4yrr	2.7
1x7a	7.89
2iw8	6.99
3lhj	9.51
4gvu	7.52
4dj7	6.3
2boh	8.52
3vbd	8.07
1hvi	10.92
2qh6	6.0
4x3i	3.17
4zhm	8.05
3ifo	7.26
1ke9	6.18
4hki	6.85
3bva	6.52
4int	5.8
2w73	6.52
4azy	6.7
2l6e	6.0
1jqe	6.44
2asu	9.0
1my8	7.46
4pn1	6.17
2hha	6.91
2w06	7.08
1okw	5.25
4x13	3.3
2psj	7.7
2ieh	6.96
3kf7	7.4
1ao8	8.22
3cjo	8.66
1ow4	5.68
2ivz	6.04
3m6r	7.49
4azc	5.86
4nmq	4.49
3b3s	2.55
1ppc	6.16
2vvp	3.4
2y4a	4.38
2hob	5.72
1prm	4.23
4ab8	3.87
3tll	4.39
1e03	9.4
2pfy	6.52
1ppk	7.66
3rlp	7.08
3kry	10.0
3zmj	4.93
1tok	2.47
4zzd	6.6
1xsc	4.3
4rvl	7.38
4hrc	8.92
3q2m	3.8
1bhx	6.84
3p4q	6.52
4bda	5.57
3o6l	7.51
4ek9	4.42
2srt	6.64
3ig7	7.2
4avw	7.62
1mf4	7.99
3fuz	6.54
3qs4	4.68
1mu8	9.0
3n4l	7.23
3s0e	6.55
2wji	5.02
2x2k	6.52
2oc4	7.07
2fb8	9.8
1qj7	8.1
4dxg	7.06
4x6j	7.8
1ce5	4.74
3sz9	5.27
1mzc	10.22
4l8m	9.0
3gcp	7.82
1ym1	6.24
3owb	7.72
1gag	6.12
1hbv	6.37
1akq	9.1
4mwr	9.39
1rgl	4.43
4kqp	6.05
3qtu	7.15
1hc9	8.72
2xbj	8.52
2itt	8.77
4own	4.22
3tjm	5.2
1ws5	3.03
1gpy	4.7
3kqp	3.42
2qta	5.76
4yve	7.0
3kb7	8.15
2uyq	5.68
3h2a	3.96
2ayp	8.15
2ri9	3.22
4mbc	6.4
4nja	6.22
3g9e	7.72
4f9u	6.03
4hev	6.34
4x63	6.77
2pj1	8.01
1xnz	6.62
3qj9	7.0
2w92	4.55
4f1q	4.95
2nnq	8.7
3od0	7.92
2qlm	5.64
1br6	3.22
3ska	7.49
2ael	6.29
1jyc	4.34
4l7r	5.02
5ael	7.41
3lc3	5.23
3upz	5.6
1zfk	7.92
2fky	8.59
4wsy	7.77
3n3j	8.48
3rul	6.85
3gxt	4.74
1x7q	6.73
2cbj	8.27
4d8i	6.69
3r16	7.3
4ahs	2.19
1svh	6.44
3mbz	5.8
1pot	5.49
4mjq	3.71
3ejt	7.36
3zkf	6.02
2vx9	7.44
4bcs	6.99
2vtm	3.0
4ch2	5.99
4okg	9.32
4hz5	5.92
4lte	7.22
2il2	7.1
4rrg	2.81
1yvf	7.0
4r5x	5.26
5abp	6.64
1yqy	7.62
4cc3	4.14
1tnj	1.96
1k08	5.34
4x7k	8.4
4yp8	7.89
3cl0	7.07
1pxl	6.05
1bgq	8.57
2fqt	6.14
3umq	4.62
1sre	3.85
1cgl	6.87
4mz6	5.02
3bl1	5.6
4ogn	10.0
4kba	8.22
2vtj	5.72
3k5f	5.43
1g6s	5.15
4bqx	6.52
1nh0	9.74
2xn3	5.92
1qj1	8.05
5cep	6.84
4xkb	6.1
4uu5	5.04
3er3	7.09
4zzy	5.6
1g2a	8.0
2o3p	5.96
2w1e	7.92
3axk	4.15
3zbf	7.52
4gly	5.11
4i9i	8.1
2gv2	8.3
2p16	10.1
3abu	5.62
3rqf	4.41
2f94	6.71
4mra	4.47
3d25	7.66
1tlo	4.0
2oji	7.07
3uf9	2.11
3gm0	7.77
1gnn	5.68
4o72	6.0
3bft	6.49
3n46	4.3
1npa	8.7
3e0p	7.92
1r1h	8.92
4edz	8.08
1dzj	5.89
2f1b	3.0
4gby	3.46
4b5d	7.89
4hhz	7.72
3run	5.44
4oef	4.76
3lnj	6.66
3upv	5.3
1ths	7.54
3qpo	6.61
2ohp	4.03
1kyn	5.39
3iss	6.05
1ywh	7.79
1s26	3.07
4i7p	3.5
1gi4	7.19
2x9f	7.21
1klg	7.89
3rf4	6.25
3lpt	4.91
3mwu	8.05
4ms0	3.39
3ik1	4.85
4um3	7.54
4u0e	6.92
4oho	7.77
2zm3	6.21
4h75	6.6
1g46	8.8
2q8i	3.4
4ywa	7.55
3qti	7.85
4f14	4.89
2isv	7.43
1nzq	7.96
4ejf	5.1
3dc2	3.02
3ouj	6.05
3zov	7.22
2znu	8.11
1a99	5.7
4lpb	8.0
3fxv	7.03
1mmq	7.52
2yc0	2.82
1p10	6.7
3au6	7.92
3m94	5.08
2vwv	4.8
4ttv	6.68
3zze	8.89
1ulg	4.21
3ehx	7.6
4lc7	4.93
1b3g	6.7
3el4	7.17
3l0e	8.0
3c84	7.85
1ydk	5.89
1fyr	5.62
4x0u	7.4
3iub	4.54
2p3c	7.62
4kao	6.11
1v1k	4.46
3t0b	4.3
2lyw	4.52
3s9t	6.82
5cs5	1.58
1w25	6.3
2qch	3.6
8abp	8.0
3nba	3.41
1hn2	6.0
2p95	9.37
3hvh	8.52
5ap1	7.97
2wxd	5.48
4z7q	4.29
1di9	5.3
4j3i	5.74
4lps	5.74
2b1r	1.0
3bu6	5.89
3hv4	6.51
1ok7	5.92
4qn9	4.41
3rwi	6.94
3g0f	7.66
1ijr	5.44
2vw1	3.52
2iit	8.59
3hxe	5.33
1ld7	8.96
3f68	5.06
1jmi	6.06
1ryh	7.56
4ffs	10.44
3k8o	11.07
2q9n	6.37
1npv	8.24
3u7m	7.45
1me7	7.19
4gd6	7.38
2uy0	6.92
4w9e	5.15
4dfu	4.6
4u2w	6.0
4rak	7.85
2er6	7.22
