# Supplementary material for: An electron-density point-cloud framework for robust protein-ligand interaction prediction
Source: Nat Commun. 2026 Jun 11;17:7424. doi: 10.1038/s41467-026-74196-5 (PMC13408660; doi:10.1038/s41467-026-74196-5)
Supplement: Supplementary file 5 — Source Data [file 41467_2026_74196_MOESM5_ESM.zip › Source Data_rev/train_val_csv/cross_validation/val_fold_9.csv]

pdbid	-logKd/Ki
1dqx	11.05
4knz	5.07
1czl	9.15
1sc8	7.44
3u78	5.6
2xc4	8.05
1err	8.11
4g1f	7.77
1fjs	9.96
4pop	8.13
4g8m	7.89
1ggd	5.8
1qbr	10.57
4dho	3.93
1oxr	5.19
1b39	6.92
4gzw	4.52
2yi7	8.32
1h8l	7.47
1jsv	5.7
1u32	7.01
1sqo	7.46
2r6n	9.0
2e99	6.16
1b2m	3.73
3t2p	3.6
1wss	7.77
2z4b	9.36
4ikn	4.85
3w2q	7.18
4zom	8.52
3wci	6.57
4qgg	9.0
2q8y	3.99
1pk0	7.57
4yym	3.62
1olx	4.33
1o2n	6.09
3o0u	7.92
3d51	4.15
1ow6	5.4
5cal	7.66
1okz	8.3
3veh	4.96
5ar5	6.3
4amz	9.82
1hkj	8.59
2vci	7.68
1bnw	9.08
3v4v	7.38
1o9d	5.6
2hnc	7.22
4e34	6.01
3m5e	7.37
4tmr	7.22
2k7l	6.15
4mrf	1.95
3vtd	7.92
2v10	9.4
3da6	8.7
4m7j	6.11
4iaw	9.63
4cwf	4.49
3lgl	6.05
2hmw	7.7
4lvt	10.36
4p73	7.66
4oma	4.17
4fai	6.99
4rww	5.85
4w7p	7.49
4iid	5.62
1m13	7.57
4x14	2.92
3ll8	6.4
4wzv	9.37
1ujk	6.57
5buj	8.3
1e3g	9.0
1zc9	3.22
3u93	6.31
3t6r	5.66
2b07	6.43
4z93	7.35
3v7c	5.74
2f5t	5.17
1cny	7.85
1nvr	8.11
3m89	6.16
1uv6	5.12
3kl6	8.46
2z60	8.05
3nok	4.19
1auj	8.25
1swr	6.92
3m9f	11.15
4qfn	4.12
1h6e	6.15
4ee0	8.63
3r7b	6.15
1fq7	5.43
5a14	7.3
2xck	6.15
3lcv	4.74
2c1n	4.11
2xjg	7.82
3uo6	7.82
3le8	6.07
1bxq	7.38
1udt	9.3
3hmo	7.52
4g0a	7.6
3s8o	6.85
4b71	5.89
4cl6	5.39
1rp7	8.52
2jf4	8.15
3ieo	6.48
1lqe	5.82
3sh0	5.66
5c6p	3.7
4hzx	9.3
3c94	6.87
1oar	7.4
1hk4	5.31
3chc	4.09
3dp2	5.82
5afk	3.88
3u6a	6.49
1vr1	6.89
3nht	7.01
3le6	7.46
4xmo	8.7
3vha	7.4
4qag	5.32
4a9i	4.9
3bc3	6.81
3vd7	4.48
1mu6	8.38
1t37	4.35
2lya	4.19
3th8	6.25
4mk0	5.2
2vw2	3.3
5e8f	8.64
3g6g	8.55
1f8d	3.4
1fwe	5.6
3v4j	5.04
4ea1	6.44
1py2	7.22
2fvc	7.49
2v13	7.59
1d3d	9.09
2bqw	8.52
4pb2	4.8
1bdq	6.34
2wxi	8.15
2cmc	5.76
4os6	6.44
4iqt	6.11
3kjn	5.19
2w1g	8.52
2rr4	4.78
4axm	7.89
3jq7	5.92
4el5	5.37
3d7f	9.3
5d21	8.38
3pdq	6.74
3n2e	4.96
3qk5	7.74
4o13	7.82
2wmu	4.38
2gph	5.3
4m48	6.81
3ex3	4.44
4hxr	5.39
4r76	7.85
4kz0	5.38
1lev	5.6
2rm0	4.03
3d8w	8.15
1bn1	9.34
4g17	7.54
5alu	7.66
3p9h	5.06
3wzj	8.18
1qk4	4.21
1qhc	7.57
4uit	6.7
4xh2	8.22
2dxs	7.34
4pkv	5.25
4u2y	3.99
4d1c	5.7
2gj5	8.32
4qw6	5.85
4qpd	7.82
1ida	8.7
4fbx	7.66
3vid	6.21
2r8q	3.24
4g2y	6.0
4jmh	8.68
3rtn	7.13
3tpr	7.7
3ehw	4.82
5aep	7.17
1hk3	6.59
4fe6	10.0
1k1y	3.22
2ria	2.57
4rx5	8.52
5edr	7.46
5a2j	5.85
4mg5	5.34
4hmk	6.1
2vcx	7.68
4bfd	7.02
4eqj	5.6
2uup	3.98
2vnn	8.7
3n23	8.52
3qox	6.57
4osf	5.44
5auw	5.05
4knm	8.0
2r23	3.72
1gwv	2.57
1dx6	6.19
1n7i	6.59
2k31	8.7
1yms	5.92
1qaw	5.12
1ing	2.0
4hiq	8.21
3f35	3.16
4pks	4.82
2x9e	6.74
3zvv	3.04
2uzn	7.52
4ty9	2.05
1eoj	13.77
3s1g	5.19
3i6c	4.92
5egm	8.62
4o5b	8.3
4i9u	3.86
1pwq	4.96
4gao	5.74
4l53	7.55
3n49	5.15
3vjc	7.72
2chz	7.8
1imx	3.52
3uig	5.32
3ux0	6.26
2r3p	6.05
4x48	6.77
4x3e	5.47
2pnc	3.33
3e16	5.24
3h0w	6.22
1uvu	5.0
4u0g	5.29
4wkb	11.57
2vgp	6.85
3kba	7.8
1oyn	6.26
3ctq	7.4
2aig	5.0
4ztm	7.6
1xzx	10.22
3t83	6.98
3n1c	5.22
4oow	5.37
2fj0	7.66
4m3p	5.4
1j17	5.22
3bze	6.0
3i0r	8.52
2oc7	5.85
2y1o	5.09
3o95	8.28
1nms	6.7
3avh	3.3
1awh	6.08
3ayd	4.19
3bl7	8.4
4o05	7.43
1kzk	10.39
4x3u	5.09
3ldw	7.97
1duv	11.8
3kqs	5.2
2vj8	8.7
5cte	7.8
2c1q	13.0
2xhm	6.8
4mm8	6.11
4rhu	6.16
3q7q	5.65
2gnf	5.22
2c68	5.74
3fpd	6.15
4bup	4.95
4o74	7.6
4cjn	4.76
2r3h	4.7
1hi4	4.49
2d2v	1.0
2c6c	7.52
1gar	10.0
2q80	4.6
1uv5	8.3
4awk	6.89
4jg1	6.63
2wed	6.1
4aa2	3.97
1y3n	5.55
1qy2	5.74
1tkb	8.0
3q3b	7.76
3nu3	9.82
3jzs	8.1
1onz	5.1
1y57	5.79
4wbo	4.2
1o4e	3.3
1j16	3.84
1x76	8.72
2ybk	4.62
4jr3	6.66
4zx1	6.14
4a4c	3.61
4pum	6.73
3m1k	5.39
2f9u	7.39
4uxj	5.42
4mn3	5.75
3tiw	7.67
4kp4	5.17
4fn5	6.76
3f69	6.0
4oks	4.48
3oc0	6.28
3ff6	7.15
5aku	6.82
1x9d	3.96
4ep2	5.35
2fwz	7.3
5cgc	9.3
4phv	9.17
4cfv	4.63
3hlo	6.21
3qcl	5.4
1hbj	8.52
3kjq	5.88
2ojf	6.96
3e3c	5.62
2bub	7.05
1so2	9.57
4joo	4.43
4hxs	5.39
4qtc	6.4
4ly9	8.15
1i9m	8.48
4afg	8.3
3g2s	6.22
4afe	7.14
2w9i	7.48
4q1a	9.3
4iax	9.56
3ind	5.82
2flr	6.1
2zyn	5.92
4jzr	7.8
4kzc	8.09
3lp0	6.96
1o4n	1.4
4a9t	7.15
1w4p	4.74
4gng	3.54
4qq5	6.32
2jb6	10.96
2xv1	5.99
3iux	7.6
4io3	6.06
4gr3	7.81
1ybg	4.8
2a4r	7.82
1pzo	3.32
2lsp	3.56
1v11	3.98
1wht	3.7
3ch9	3.3
1n7t	6.82
3rbu	9.43
3ti4	6.02
5c0k	2.92
1sve	8.3
1r0p	8.0
4u54	2.06
3e5u	5.85
1qtn	7.3
4jhz	6.02
1ndv	5.92
2lk1	4.09
4bfr	7.64
4oba	9.4
1kne	5.6
2ylq	4.3
4mc6	9.59
2gqn	5.35
1mfi	5.59
1sqp	8.2
1dmp	9.55
3fi2	7.6
3cfn	5.0
4d2w	4.51
3f1a	7.21
4d8c	8.7
1kti	3.43
3gcu	6.78
4mgb	5.44
3c9e	8.0
2gbg	7.25
4mrd	3.37
5boj	7.0
2hz0	6.48
1drv	6.54
3owl	6.17
2liq	5.85
1v2j	3.25
4b83	5.15
2rjp	7.0
1ai5	3.72
1il5	2.66
4qj0	7.32
2jdu	6.72
3t4v	6.3
4w50	5.85
1pu8	3.1
4w4z	7.52
6upj	6.32
4jwk	8.32
1urc	4.72
4w9s	6.82
3gbq	5.46
3d91	9.15
3tpu	4.32
4la7	6.57
1o43	5.66
2on6	6.76
4cfw	6.29
4h58	6.72
1ebg	10.82
2yiq	7.9
3mo5	6.87
4glr	9.46
3t3v	8.52
3ap7	3.0
4pv7	6.63
1x7b	8.39
4rce	8.7
2zgm	1.79
1t7f	5.74
2p53	7.46
3pcb	2.4
4oag	6.3
4l3o	6.0
4cby	7.7
3dp0	5.85
2q9m	7.21
3f3t	4.59
4u4x	5.01
1bm2	6.96
4nwm	8.1
1ohr	8.7
3kyq	4.22
4xtz	9.82
3tcp	8.37
2gv7	7.85
4b85	4.06
1if8	9.64
3f80	4.22
3uvu	7.38
4fr3	7.15
1o4r	2.41
3oxi	5.66
4a7c	8.22
2x6f	4.59
1h1h	5.22
3tyq	8.3
1tu6	9.08
1nax	6.43
1kc7	5.52
3ecn	3.16
4g34	7.93
1vcj	4.59
4urv	2.77
4bf6	8.35
4q07	8.14
4cmt	9.7
3hdk	4.76
2r0u	9.0
2aoj	4.66
2h1h	4.52
4ohk	8.3
3qce	5.6
1ql7	5.0
1i8i	7.66
2xct	4.51
4q4o	7.46
4xm6	4.05
3wd2	6.24
3mle	5.24
5abg	8.05
3qt7	7.31
3tam	8.43
2itz	8.59
3krd	8.17
4yps	7.12
4ajo	7.03
3c3q	4.32
1tkz	6.62
4anu	7.68
4llk	3.0
3q92	7.92
4h5d	6.24
3ft5	4.82
2aei	7.07
5ai1	6.47
1oai	5.0
4e5i	5.3
3vf3	5.86
5aol	2.32
4n6h	9.28
1e2l	4.29
1d4j	8.36
3fcf	4.4
4pyq	5.36
3d8z	3.37
1uwb	8.34
4ytf	8.15
4lkd	5.35
2vnt	8.0
4bak	8.91
4g31	9.4
3ctj	7.46
1onp	7.52
4aaw	6.3
1c3r	6.4
1w11	8.22
9lpr	5.7
3zrm	6.89
4xcu	8.22
3p3r	7.25
3wti	5.9
1p7m	4.38
3fyz	5.8
5afv	5.59
4g68	7.92
2w71	6.48
1at5	4.19
3vsx	8.85
3aya	4.33
3stj	4.8
3sl1	3.59
1rnt	5.19
1c87	4.2
2alv	4.15
3moe	4.3
4d1s	7.66
3qkm	7.42
3eyl	6.6
4qz3	5.51
2qg0	5.72
1gjb	6.35
3v51	8.55
3ocb	8.3
2ggx	3.49
4kc1	2.91
2rc8	6.52
4k5o	3.98
2v87	4.6
1oiq	5.54
4y6r	5.48
3d67	4.96
3wch	7.05
4j0a	6.8
4ps1	6.66
4wku	5.68
4jzd	8.3
3gv6	3.3
2f34	6.89
4qyh	8.89
2q89	6.3
2aov	7.04
2c6i	4.96
2jiw	4.59
3o9f	12.7
4d88	7.31
3muf	6.49
1ch8	7.0
3ti1	3.89
3vzd	6.3
3eor	1.4
3ati	3.73
4cu1	4.71
1qy5	6.7
3adu	4.14
2cbz	3.93
2vc7	3.36
4nak	5.85
4elc	3.2
1inh	2.3
2xg5	4.66
2wa4	4.74
2ha3	3.03
3tdu	5.67
4pnc	5.43
4l4l	8.3
2y2j	4.8
3ow6	6.66
2lsk	4.89
1aj6	5.92
3lcd	7.4
2vx1	6.66
3dkf	8.57
1n8v	6.03
4l0l	7.27
2obo	7.24
3uhm	8.44
3d1e	5.77
1b4h	5.46
4ono	5.19
2pj0	8.09
4uof	4.84
2r3c	5.66
2pcu	3.04
4jvb	7.41
1ez9	5.1
4je8	5.21
5dit	6.15
1v0m	5.1
3i5r	4.4
3ob0	3.0
1pme	9.4
5agu	10.0
4ocq	4.61
2w8w	2.12
4l33	8.15
3o9c	12.05
3qi3	3.78
3iob	3.42
4tyl	3.22
3ig6	7.6
3gdt	7.19
3hxd	5.05
3okp	4.72
2r38	7.44
4rsc	6.63
4l2k	6.44
1pig	9.15
2onc	7.89
3juk	4.89
3r92	7.02
4p0a	4.52
4k67	3.43
4x8u	2.46
4ih3	4.82
4gxs	4.0
3p7i	7.7
2qmf	8.52
1czq	4.54
3ti5	8.95
4h39	6.68
4o45	4.15
3h85	5.22
2zq2	6.56
4e5g	4.67
4l0b	7.17
4q0l	7.7
4u5o	2.42
1e37	3.7
4ucd	4.0
2ydv	7.86
4avg	7.22
3d9m	3.48
1mmp	6.07
4afh	9.54
3kfa	7.6
3a29	7.89
3d7b	3.69
2hb3	11.35
4g5f	3.05
2uz9	5.71
3pa3	9.0
3chf	5.37
2qn1	4.77
2chm	8.26
2c3l	5.07
3bea	8.15
4wwn	6.07
4r5g	5.22
4jze	8.15
2pjb	7.72
4qta	6.7
2vo7	6.77
4ps3	8.7
3ckp	6.35
3ekt	10.59
1fgi	5.0
2ym6	6.06
4ehe	8.49
3g2l	3.87
4qsu	2.0
1bzj	4.66
2vhq	3.85
3dri	4.42
1wcq	6.26
2lyb	4.46
2xch	6.43
3ml4	5.33
3hmp	5.49
4jpa	8.48
4uyh	6.3
4a2a	4.35
4erf	9.4
4mhs	5.29
1yrs	6.35
3s7a	8.96
4d1y	7.13
1vzq	7.44
2pgz	5.74
3nef	5.94
4jg6	6.44
3ua8	7.85
4j46	5.28
2uyw	13.0
1lqd	8.05
3wk7	3.9
3pz2	6.14
4btl	5.6
4mxa	8.92
4k4e	7.62
4e3b	6.05
2pqj	8.2
1inq	6.27
4gtv	7.42
4yay	8.54
4azp	5.9
4tun	5.41
3qu0	7.7
3hdn	7.2
3lzu	10.06
2ban	9.0
3s53	9.64
2poq	4.42
4oaz	5.77
3cl2	7.59
3lco	6.84
4x2l	4.44
4alv	8.15
1v1j	4.82
4lyn	7.22
1c86	4.7
1k9r	3.3
2k46	4.58
3n2v	7.51
3c5u	8.19
3huc	5.99
5d9p	3.2
1z6p	6.05
3eq9	7.39
3kai	5.41
3f7u	6.61
3q77	8.22
3tdh	4.26
3ads	5.01
3uzd	5.05
4egk	7.72
4nnr	7.26
3ryv	7.07
3kr4	7.6
3p23	4.42
4ehz	8.0
3wcl	6.59
1o42	8.05
4y67	6.93
2rjr	1.94
1zoe	7.4
3l4v	6.72
4joe	3.56
1dmb	5.74
4rad	7.1
1dbk	8.1
2lwi	3.11
4no8	7.15
4lhv	10.0
4izm	6.66
3bu8	6.92
2vhj	3.9
1rpj	6.48
3t1n	6.1
4i6b	5.93
1m2q	6.1
3r17	6.41
3sjo	5.78
4hdb	8.05
3esj	3.03
4eqc	8.1
1dzm	5.41
4op3	8.15
4agl	3.65
4jai	8.4
2viq	5.89
2v0z	9.22
1uym	6.0
3shv	6.66
2xl3	5.25
1sme	11.22
4cd1	4.89
4b8p	6.85
2r9m	8.82
4jit	6.64
3fuh	2.7
3s45	8.49
2jdt	6.77
4u6z	5.41
5alz	8.22
4xv1	8.38
3gol	7.09
1njb	5.8
4u6e	3.3
4mw5	7.35
2qwe	7.48
2gg8	4.6
1o2u	5.85
3co9	8.0
1m7q	8.59
5cbs	5.41
3fea	7.44
2j7b	6.62
5axp	9.03
3v3m	5.32
3i1y	8.15
1xm6	6.38
4uiw	7.3
2g2r	7.89
4uvy	8.26
3ny3	4.71
2ks9	2.04
1v2o	4.73
1z9h	3.0
3h22	5.1
2vev	6.52
4obp	7.77
4hbp	8.42
3l3n	8.18
4prb	3.88
2qrp	6.2
1ucn	5.22
3g2v	6.52
3e9h	7.55
2ydf	7.66
4cd8	2.89
4tju	5.44
4kwp	7.49
3fqs	7.39
2zpk	7.76
3fty	3.21
3r9o	4.0
4el0	4.49
3v2n	6.1
3iaw	5.8
4l7h	3.7
1mes	7.7
3drp	9.7
4ngq	8.8
4rd0	6.62
5diq	5.17
3k22	7.9
3q1x	5.33
3chr	7.21
4j7i	5.06
1lag	6.3
3uef	4.68
1fo2	4.7
4y5h	7.82
4uwg	8.15
3vry	8.11
2nwn	6.3
4x8o	6.6
4oyk	6.74
4css	8.46
3tpx	9.35
1o34	5.74
2f01	13.0
3f8e	7.23
3d7d	7.85
4zum	6.57
3osi	5.22
1dtt	8.3
2qi1	7.3
1xp0	9.0
2fqw	6.68
2byp	9.06
2i72	7.43
3mv0	3.85
1hee	5.34
3mct	4.07
1eve	8.24
2brc	5.05
4o3t	4.37
4otg	7.59
3voz	6.85
1lfo	6.7
2j9l	4.0
3qto	4.13
5bv3	7.17
3kv2	7.32
1q4w	6.46
4l19	6.1
1ugw	3.09
3zdh	7.35
4uoh	4.77
1g32	6.11
1i9n	8.66
4tv3	8.72
2kff	3.61
2a25	4.62
2hny	5.93
1p06	6.27
3dek	7.57
2qc6	7.0
2zz1	4.54
4da5	6.44
4ctk	2.0
3k84	8.52
4ngt	8.41
3qlc	5.43
4no1	7.57
3hzv	6.52
4jjf	8.0
3lpj	6.92
4qiz	8.15
4gb9	6.27
1ikv	6.28
3vuc	9.05
3ovz	8.06
4n7j	5.47
3ggv	10.85
3i73	5.49
1n7j	6.43
1fsw	6.49
1n4m	6.72
3b4f	8.14
1fh9	6.43
3iad	9.0
4lbl	4.96
2c6k	6.14
2fm2	8.15
4b7z	4.31
4x7l	8.05
1toj	3.39
1axz	3.2
4j0v	7.55
4j7d	4.7
1dfo	6.7
4cc5	4.42
4ask	7.22
3kdm	7.0
1d8f	7.74
5avi	6.06
2bbb	8.62
4ezk	8.2
1tcx	6.95
1z3j	8.0
3ual	5.81
4nrq	3.46
2qd9	7.89
3nu4	8.82
1r10	3.83
1c1v	7.64
4oyi	4.72
3iqj	4.93
1dwc	7.41
1ppi	5.01
4wop	4.76
4m3f	5.31
4erq	7.12
3ara	6.49
2w6z	2.82
1b7h	8.02
1pye	6.41
1k1l	6.9
4mg9	5.68
4b1c	7.1
2bmc	7.57
4ydq	6.52
1xb7	6.22
2y8c	6.4
4alg	6.3
3wyj	6.44
4prd	4.6
2wxv	8.7
4q4r	6.43
4n99	3.67
2xdm	7.49
3bmo	5.27
4x5y	8.03
4bzn	5.84
4up5	2.6
5d9l	7.62
2bet	2.77
3zj8	3.9
5fl6	7.36
3ken	5.4
3h1z	4.66
2vvu	8.1
3k27	4.44
3lle	4.97
1kuk	3.91
4o3a	2.59
4o2b	5.74
1nmk	8.24
4ztn	7.72
3g34	2.96
3dcw	9.0
2rkd	2.72
4h38	6.04
2py4	6.7
3oob	4.67
4gsc	5.85
5aae	7.46
4p00	6.4
2y7w	4.98
1gja	5.42
4oty	7.4
2qhn	6.01
4tte	3.69
4ob2	6.3
2xy9	9.19
4hvi	7.16
3r7r	8.74
4iif	5.18
3pjc	7.57
3f5l	3.72
3g86	8.3
4k5l	4.96
2ito	6.91
3cyu	7.22
4iuo	3.64
3hp9	4.59
4hvs	7.8
3pn3	6.4
3nuj	9.39
3a1d	4.12
1w13	8.7
4zmf	3.96
1i91	8.94
3n7r	7.7
3jsw	7.18
2dq7	8.32
3d5m	8.0
5c2a	8.32
1d09	7.57
4fvr	6.0
4j9a	8.22
1fzm	7.7
2xu5	6.89
4njd	4.84
3exe	6.96
2a8g	3.69
4mo8	8.0
3po6	7.06
3cpj	4.72
1nym	5.4
5alk	6.6
3uwl	3.68
1oe8	5.52
4x8v	6.89
1gj8	6.96
1t7r	5.96
1xur	5.18
3srv	7.5
3kgq	2.3
3hcm	3.3
3qg6	9.14
4z89	4.69
1pr1	5.3
3ful	3.7
4mbi	8.15
1nzl	7.15
4b73	7.21
2yc5	7.46
3ogm	7.32
1xoe	7.39
2pjl	6.72
1p6e	2.92
4pry	7.7
4b14	6.22
3l1s	8.7
1wu1	7.74
4ea3	9.57
4ypf	2.7
2pj9	7.92
2h5e	8.25
4wmu	6.74
4anm	7.55
1kdz	8.22
4krs	6.52
3i4b	8.15
3ehn	1.92
3tkw	5.27
1ftk	4.84
3hxb	5.39
4y4v	3.65
2x39	8.66
1zaf	7.7
1r5n	5.42
1azg	4.8
1dl7	6.49
4zh2	5.0
2j62	11.34
2o2u	6.4
2nns	6.05
2wl0	7.8
3lxe	6.6
4f65	8.6
1gno	7.7
1d1p	3.6
1bv9	9.96
3wtk	6.53
4m1d	7.64
3wf5	7.09
1jrs	6.4
4gqq	2.89
3ihz	6.8
3vp1	5.48
4oak	4.22
1o3j	6.77
1f92	6.19
3lea	9.1
1uu9	5.4
3sqq	5.32
3rdh	5.03
1fj4	4.59
4wn5	7.41
1ugx	5.91
3fyj	8.3
4ah9	2.46
2ovx	8.7
4wz5	5.51
4uiy	5.6
2boi	4.32
1y2c	6.57
3vvy	4.84
3t3d	4.91
5am4	6.95
3mta	4.3
5c7b	3.0
4xdo	4.08
4pg9	7.8
1gz4	3.7
5akg	4.46
2jdh	6.51
2xp4	3.74
2or4	5.02
4c1c	4.97
5ab0	7.59
2k0x	5.68
4l2g	6.68
1uyg	4.27
3wv2	7.92
2c92	5.68
4btm	5.39
3mrt	3.7
4urx	2.89
3fl9	1.11
3ddq	6.68
3tdz	6.82
3lau	4.52
1vwf	6.51
1jtq	8.07
3gc4	7.6
4nau	9.06
4fhh	7.46
2b4m	3.53
4zjw	6.66
4y16	7.43
4h5e	6.07
3qfy	6.12
5dd9	6.11
1kdy	6.38
1evh	3.22
2oxx	6.7
3rpr	4.0
3t6j	6.36
2pyi	3.75
3l3x	6.15
2yke	5.96
4fcd	9.55
6std	8.64
3zst	1.72
3v5g	7.13
1jjk	11.06
3c45	9.68
3adt	4.55
2it4	1.62
1l5r	4.77
2jiu	7.56
4uix	7.3
1b5i	7.05
4f3i	7.44
3st6	3.62
4uvb	5.49
4rao	6.0
3igb	4.42
1f8e	4.82
4riv	7.0
4tkb	5.59
2wc3	6.08
4wn1	8.29
2uw6	6.55
5amd	8.55
3bv2	9.36
4xbo	4.59
4tk0	5.55
2evm	6.16
4qwr	5.93
2qic	5.48
2xke	5.38
1ow7	5.4
2ow7	4.85
4zsq	5.65
2hmb	5.59
3pp1	8.49
4kzl	6.15
3t5u	7.59
4q6d	7.36
3ncq	5.36
4g3f	8.36
3ee2	4.19
1x7r	8.05
1mm6	7.7
4sga	7.3
1tkx	7.54
2jaj	4.6
2fl5	8.74
3oy0	8.0
4hla	10.8
4gy5	6.82
3pa4	8.52
3shc	5.72
3hqz	9.38
3ccc	8.1
2fie	5.46
4bcn	7.92
4n1u	8.3
3rmf	4.09
3az8	6.0
2qm9	7.77
1y2f	4.92
1ex8	6.33
3otq	7.39
2pl9	4.17
2i2c	4.7
3kmc	6.4
4ok6	4.85
2zu4	7.42
2i2b	2.44
4c68	6.17
3ui2	6.37
4pyx	6.14
4gz3	5.74
3tww	5.38
3dpk	8.39
2xah	3.55
3q32	8.74
2fts	7.05
1pf7	10.14
4b9h	5.35
3pcj	7.22
3owd	7.52
1zub	6.57
4tw6	4.21
