# Supplementary material for: An electron-density point-cloud framework for robust protein-ligand interaction prediction
Source: Nat Commun. 2026 Jun 11;17:7424. doi: 10.1038/s41467-026-74196-5 (PMC13408660; doi:10.1038/s41467-026-74196-5)
Supplement: Supplementary file 5 — Source Data [file 41467_2026_74196_MOESM5_ESM.zip › Source Data_rev/train_val_csv/test2013.csv]

pdbid	-logKd/Ki
1ps3	2.28
3d4z	4.89
3ejr	8.57
3l7b	2.4
3g2n	4.09
3ebp	5.91
2w66	4.05
2wca	5.6
2vvn	7.3
1gpk	5.37
1h23	8.35
1e66	9.89
3gnw	9.1
3f3a	4.19
3f3c	6.02
3f3e	7.7
2wbg	4.45
2j78	6.42
2cet	8.02
3udh	2.85
4djv	6.72
4gid	10.77
1r5y	6.46
3ge7	8.7
3e93	8.85
1q8t	4.76
1q8u	5.96
3ag9	8.05
2v00	3.66
3pww	7.32
3uri	9.0
2hb1	3.8
2qbr	6.33
2qbp	8.4
3fcq	2.77
4tmn	10.17
3pxf	4.43
2xnb	6.83
2fvd	8.52
3ivg	4.3
3coy	6.02
3mss	4.66
3k5v	6.3
2v7a	8.3
2brb	4.86
3jvs	6.54
1nvq	8.25
3acw	4.76
2zcr	6.87
2zcq	8.82
1bcu	3.28
1oyt	7.24
3utu	10.92
3u9q	4.38
2yfe	6.63
2p4y	9.0
3uo4	6.52
2wtv	8.74
3myg	10.7
3kgp	2.57
1o5b	5.77
1sqa	9.21
3kwa	4.08
2weg	6.5
3dd0	9.0
2xdl	3.1
1yc1	6.17
2yki	9.46
1p1q	4.89
3g2z	2.36
4de2	4.12
4de1	5.96
1vso	4.72
3gbb	6.9
3fv1	9.3
2y5h	5.79
2xbv	8.43
1mq6	11.15
1uto	2.27
3gy4	5.1
1o3f	7.96
2yge	5.06
2iwx	6.68
2vw5	8.52
2ymd	3.16
2xys	7.42
2x00	11.33
3ozt	4.13
3oe5	6.88
3nw9	9.0
3n7a	3.7
3n86	5.64
2xb8	7.59
3ao4	2.07
3zsx	3.28
3zso	5.12
3ueu	5.24
3uex	6.92
3lka	2.82
3ehy	5.85
3dxg	2.4
1w4o	5.22
1u1b	7.8
1a30	4.3
1z95	7.12
3b68	8.4
3g0w	9.52
